# Supplementary material for: Application of hybridization control probe to increase accuracy on ligation detection or minisequencing diagnostic microarrays
Source: BMC Res Notes. 2009 Dec 14;2:249. doi: 10.1186/1756-0500-2-249 (PMC2799435; doi:10.1186/1756-0500-2-249)
Supplement: Additional file 3 — Gpr_files. Zip-compressed file containing raw microarray data in GenePix results format (.gpr) and GAL (GenePix Array List) files. [file 1756-0500-2-249-S3.ZIP › gpr_files/slide8/lasi8_7-16.gpr]

ATF	1.0
30	76    
"Type=GenePix Results 3"
"DateTime=2009/05/14 15:02:12"
"Settings=C:\Axon\Data\HPV\130509\lasi8.gps"
"GalFile=C:\Axon\Data\HPV\ArrayIt_032009_InstiBioGalfile.gal"
"ArrayOfArrays=7-16"
"PixelSize=5"
"Wavelengths=532	488"
"ImageFiles=C:\Axon\Data\HPV\130509\lasi8.tif 2	C:\Axon\Data\HPV\130509\lasi8.tif 3"
"NormalizationMethod=None"
"NormalizationFactors=1	1"
"JpegImage="
"StdDev=Type 1"
"RatioFormulations=W1/W3 (#1/532)	W1/W4 (#1/488)	W3/W4 (532/488)"
"FeatureType=Circular"
"Barcode="
"BackgroundSubtraction=LocalFeature"
"ImageOrigin=0, 0"
"JpegOrigin=3620, 0"
"Creator=GenePix Pro 6.1.0.2"
"Scanner=GenePix 4200A 01 Autoloader [2]"
"FocusPosition=0"
"Temperature=23.9375"
"LinesAveraged=2"
"Comment="
"PMTGain=630	530"
"ScanPower=100	100"
"LaserPower=2.69592	2.5592"
"Filters=Standard Green	Standard Blue"
"ScanRegion=720,0,3832,13800"
"Supplier="
"Block"	"Column"	"Row"	"Name"	"ID"	"X"	"Y"	"Dia."	"F532 Median"	"F532 Mean"	"F532 SD"	"F532 CV"	"B532"	"B532 Median"	"B532 Mean"	"B532 SD"	"B532 CV"	"% > B532+1SD"	"% > B532+2SD"	"F532 % Sat."	"F488 Median"	"F488 Mean"	"F488 SD"	"F488 CV"	"B488"	"B488 Median"	"B488 Mean"	"B488 SD"	"B488 CV"	"% > B488+1SD"	"% > B488+2SD"	"F488 % Sat."	"Ratio of Medians (#1/532)"	"Ratio of Means (#1/532)"	"Median of Ratios (#1/532)"	"Mean of Ratios (#1/532)"	"Ratios SD (#1/532)"	"Rgn Ratio (#1/532)"	"Rgn R2 (#1/532)"	"Ratio of Medians (#1/488)"	"Ratio of Means (#1/488)"	"Median of Ratios (#1/488)"	"Mean of Ratios (#1/488)"	"Ratios SD (#1/488)"	"Rgn Ratio (#1/488)"	"Rgn R2 (#1/488)"	"Ratio of Medians (532/488)"	"Ratio of Means (532/488)"	"Median of Ratios (532/488)"	"Mean of Ratios (532/488)"	"Ratios SD (532/488)"	"Rgn Ratio (532/488)"	"Rgn R2 (532/488)"	"F Pixels"	"B Pixels"	"Circularity"	"Sum of Medians (#1/532)"	"Sum of Medians (#1/488)"	"Sum of Medians (532/488)"	"Sum of Means (#1/532)"	"Sum of Means (#1/488)"	"Sum of Means (532/488)"	"Log Ratio (#1/532)"	"Log Ratio (#1/488)"	"Log Ratio (532/488)"	"F532 Median - B532"	"F488 Median - B488"	"F532 Mean - B532"	"F488 Mean - B488"	"F532 Total Intensity"	"F488 Total Intensity"	"SNR 532"	"SNR 488"	"Flags"	"Normalize"	"Autoflag"
1	1	1	"A1"	"A1"	4205	26840	100	1476	1477	603	40	813	813	852	360	42	68	46	0	15418	12433	6252	50	1114	1114	1128	228	20	99	96	0	0.000	0.000	0.000	0.000	0.000	0.000	0.000	0.000	0.000	0.000	0.000	0.000	0.000	0.000	0.046	0.059	0.064	0.061	2.737	0.057	0.391	316	2384	100	663	14304	14967	664	11319	11983	Error	Error	-4.431	663	14304	664	11319	466876	3928694	1.736	49.583	0	0	0
1	2	1	"A1"	"A1"	4500	26835	100	1412	1426	554	38	802	802	870	673	77	43	11	0	14723	11930	6269	52	1116	1116	1191	641	53	90	84	0	0.000	0.000	0.000	0.000	0.000	0.000	0.000	0.000	0.000	0.000	0.000	0.000	0.000	0.000	0.045	0.058	0.063	0.067	2.994	0.054	0.386	316	2384	100	610	13607	14217	624	10814	11438	Error	Error	-4.479	610	13607	624	10814	450567	3770032	0.826	16.754	0	0	0
1	3	1	"A1"	"A1"	4800	26835	100	1401	1434	567	39	809	809	862	386	44	67	37	0	14274	11852	5786	48	1115	1115	1163	447	38	96	90	0	0.000	0.000	0.000	0.000	0.000	0.000	0.000	0.000	0.000	0.000	0.000	0.000	0.000	0.000	0.045	0.058	0.065	0.063	3.001	0.054	0.311	316	2384	100	592	13159	13751	625	10737	11362	Error	Error	-4.474	592	13159	625	10737	453187	3745307	1.482	23.913	0	0	0
1	4	1	"A2"	"A2"	5100	26835	100	1229	1288	533	41	802	802	872	834	95	24	2	0	7027	7637	5233	68	1103	1103	1122	225	20	92	87	0	0.000	0.000	0.000	0.000	0.000	0.000	0.000	0.000	0.000	0.000	0.000	0.000	0.000	0.000	0.072	0.074	0.086	0.097	3.405	0.067	0.046	316	2384	100	427	5924	6351	486	6534	7020	Error	Error	-3.794	427	5924	486	6534	407124	2413362	0.499	28.956	0	0	0
1	5	1	"A2"	"A2"	5400	26835	100	1508	1546	560	36	796	796	826	344	41	77	53	0	13835	12175	6339	52	1121	1121	1138	233	20	98	95	0	0.000	0.000	0.000	0.000	0.000	0.000	0.000	0.000	0.000	0.000	0.000	0.000	0.000	0.000	0.056	0.068	0.066	0.073	2.704	0.057	0.387	316	2384	100	712	12714	13426	750	11054	11804	Error	Error	-4.158	712	12714	750	11054	488381	3847178	2.093	47.369	0	0	0
1	6	1	"A2"	"A2"	5700	26835	100	1550	1591	597	37	787	787	838	380	45	78	50	0	16359	14326	5942	41	1140	1140	1176	371	31	99	97	0	0.000	0.000	0.000	0.000	0.000	0.000	0.000	0.000	0.000	0.000	0.000	0.000	0.000	0.000	0.050	0.061	0.062	0.061	2.730	0.053	0.329	316	2384	100	763	15219	15982	804	13186	13990	Error	Error	-4.318	763	15219	804	13186	502805	4527102	1.982	35.445	0	0	0
1	7	1	"A3"	"A3"	6000	26830	100	1477	1434	576	40	819	819	851	363	42	63	44	0	12437	11263	6339	56	1130	1130	1156	280	24	95	90	0	0.000	0.000	0.000	0.000	0.000	0.000	0.000	0.000	0.000	0.000	0.000	0.000	0.000	0.000	0.058	0.061	0.065	0.075	3.085	0.057	0.364	316	2384	100	658	11307	11965	615	10133	10748	Error	Error	-4.103	658	11307	615	10133	453013	3559042	1.606	36.096	0	0	0
1	8	1	"A3"	"A3"	6300	26830	100	1350	1444	584	40	804	804	858	371	43	63	37	0	10944	11911	6467	54	1165	1165	1212	566	46	92	88	0	0.000	0.000	0.000	0.000	0.000	0.000	0.000	0.000	0.000	0.000	0.000	0.000	0.000	0.000	0.056	0.060	0.062	0.063	2.827	0.058	0.414	316	2384	100	546	9779	10325	640	10746	11386	Error	Error	-4.163	546	9779	640	10746	456174	3763778	1.580	18.903	0	0	0
1	9	1	"A3"	"A3"	6600	26830	100	1475	1562	749	47	803	803	858	384	44	66	45	0	15465	13665	7096	51	1152	1152	1199	507	42	97	94	0	0.000	0.000	0.000	0.000	0.000	0.000	0.000	0.000	0.000	0.000	0.000	0.000	0.000	0.000	0.047	0.061	0.056	0.055	2.538	0.058	0.398	316	2384	100	672	14313	14985	759	12513	13272	Error	Error	-4.413	672	14313	759	12513	493582	4318135	1.833	24.588	0	0	0
1	10	1	"A4"	"A4"	6900	26830	100	1402	1421	582	40	808	808	863	408	47	58	36	0	11467	11001	6106	55	1158	1158	1208	477	39	88	84	0	0.000	0.000	0.000	0.000	0.000	0.000	0.000	0.000	0.000	0.000	0.000	0.000	0.000	0.000	0.058	0.062	0.068	0.072	4.112	0.058	0.359	316	2384	100	594	10309	10903	613	9843	10456	Error	Error	-4.117	594	10309	613	9843	448900	3476352	1.368	20.530	0	0	0
1	11	1	"A4"	"A4"	7200	26830	100	1393	1437	587	40	822	822	866	379	43	65	36	0	12188	10970	5284	48	1163	1163	1218	512	42	88	85	0	0.000	0.000	0.000	0.000	0.000	0.000	0.000	0.000	0.000	0.000	0.000	0.000	0.000	0.000	0.052	0.063	0.068	0.073	3.106	0.059	0.366	316	2384	100	571	11025	11596	615	9807	10422	Error	Error	-4.271	571	11025	615	9807	454110	3466363	1.507	19.047	0	0	0
1	12	1	"A4"	"A4"	7500	26825	100	1344	1364	511	37	822	822	878	758	86	29	4	0	10556	10049	5401	53	1164	1164	1271	985	77	82	79	0	0.000	0.000	0.000	0.000	0.000	0.000	0.000	0.000	0.000	0.000	0.000	0.000	0.000	0.000	0.056	0.061	0.066	0.072	3.145	0.055	0.074	316	2384	100	522	9392	9914	542	8885	9427	Error	Error	-4.169	522	9392	542	8885	431178	3175523	0.641	8.912	0	0	0
1	13	1	"A5"	"A5"	7800	26825	100	1034	1058	412	38	826	826	856	348	40	36	12	0	3250	4077	2905	71	1161	1161	1168	208	17	89	85	0	0.000	0.000	0.000	0.000	0.000	0.000	0.000	0.000	0.000	0.000	0.000	0.000	0.000	0.000	0.100	0.080	0.122	0.141	3.866	0.077	0.146	316	2384	100	208	2089	2297	232	2916	3148	Error	Error	-3.328	208	2089	232	2916	334232	1288212	0.580	13.986	0	0	0
1	14	1	"A5"	"A5"	8095	26825	100	1024	1111	813	73	830	830	871	358	41	35	15	0	3158	4133	3090	74	1194	1194	1217	312	25	85	78	0	0.000	0.000	0.000	0.000	0.000	0.000	0.000	0.000	0.000	0.000	0.000	0.000	0.000	0.000	0.099	0.096	0.142	0.154	4.915	0.069	0.064	316	2384	100	194	1964	2158	281	2939	3220	Error	Error	-3.340	194	1964	281	2939	351081	1306033	0.670	9.346	0	0	0
1	15	1	"A5"	"A5"	8395	26825	100	1003	1081	451	41	871	871	932	519	55	22	4	0	3253	3683	2167	58	1213	1213	1245	337	27	84	75	0	0.000	0.000	0.000	0.000	0.000	0.000	0.000	0.000	0.000	0.000	0.000	0.000	0.000	0.000	0.065	0.085	0.162	0.168	5.160	0.077	0.042	316	2384	100	132	2040	2172	210	2470	2680	Error	Error	-3.950	132	2040	210	2470	341737	1163882	0.287	7.234	0	0	0
1	16	1	"A6"	"A6"	8695	26825	100	1487	1490	562	37	879	879	932	505	54	59	23	0	10718	9395	4844	51	1253	1253	1282	382	29	88	85	0	0.000	0.000	0.000	0.000	0.000	0.000	0.000	0.000	0.000	0.000	0.000	0.000	0.000	0.000	0.064	0.075	0.083	0.087	2.839	0.072	0.392	316	2384	100	608	9465	10073	611	8142	8753	Error	Error	-3.960	608	9465	611	8142	470846	2968924	1.105	21.238	0	0	0
1	17	1	"A6"	"A6"	8995	26820	100	1531	1558	631	40	903	903	989	1578	159	7	0	0	12428	10562	5025	47	1294	1294	1431	1001	69	84	81	0	0.000	0.000	0.000	0.000	0.000	0.000	0.000	0.000	0.000	0.000	0.000	0.000	0.000	0.000	0.056	0.071	0.076	0.074	3.622	0.096	0.032	316	2384	100	628	11134	11762	655	9268	9923	Error	Error	-4.148	628	11134	655	9268	492458	3337535	0.361	9.122	0	0	0
1	18	1	"A6"	"A6"	9295	26820	100	1519	1547	591	38	898	898	933	385	41	64	41	0	11369	10092	4594	45	1332	1332	1501	1154	76	84	82	0	0.000	0.000	0.000	0.000	0.000	0.000	0.000	0.000	0.000	0.000	0.000	0.000	0.000	0.000	0.062	0.074	0.079	0.080	3.065	0.071	0.391	316	2384	100	621	10037	10658	649	8760	9409	Error	Error	-4.015	621	10037	649	8760	488938	3188959	1.595	7.445	0	0	0
1	1	2	"A7"	"A7"	4205	27140	100	950	979	383	39	778	778	828	360	43	32	10	0	3126	3930	2609	66	1092	1092	1108	246	22	87	79	0	0.000	0.000	0.000	0.000	0.000	0.000	0.000	0.000	0.000	0.000	0.000	0.000	0.000	0.000	0.085	0.071	0.123	0.143	4.422	0.064	0.086	316	2384	100	172	2034	2206	201	2838	3039	Error	Error	-3.564	172	2034	201	2838	309384	1241750	0.419	11.472	0	0	0
1	2	2	"A7"	"A7"	4505	27135	100	1054	1127	484	42	785	785	821	365	44	42	19	0	4850	6161	4099	66	1117	1117	1163	394	33	93	86	0	0.000	0.000	0.000	0.000	0.000	0.000	0.000	0.000	0.000	0.000	0.000	0.000	0.000	0.000	0.072	0.068	0.097	0.095	3.392	0.061	0.195	316	2384	100	269	3733	4002	342	5044	5386	Error	Error	-3.795	269	3733	342	5044	356180	1946900	0.838	12.685	0	0	0
1	3	2	"A7"	"A7"	4805	27135	100	1053	1130	520	46	783	783	833	426	51	38	16	0	3959	5093	3335	65	1115	1115	1148	325	28	92	86	0	0.000	0.000	0.000	0.000	0.000	0.000	0.000	0.000	0.000	0.000	0.000	0.000	0.000	0.000	0.095	0.087	0.119	0.124	3.719	0.082	0.127	316	2384	100	270	2844	3114	347	3978	4325	Error	Error	-3.397	270	2844	347	3978	357164	1609484	0.697	12.138	0	0	0
1	4	2	"A8"	"A8"	5105	27135	100	1298	1360	557	40	773	773	825	451	54	58	25	0	12394	10495	5374	51	1115	1115	1169	645	55	87	81	0	0.000	0.000	0.000	0.000	0.000	0.000	0.000	0.000	0.000	0.000	0.000	0.000	0.000	0.000	0.047	0.063	0.064	0.071	3.407	0.058	0.344	316	2384	100	525	11279	11804	587	9380	9967	Error	Error	-4.425	525	11279	587	9380	429768	3316440	1.186	14.459	0	0	0
1	5	2	"A8"	"A8"	5405	27135	100	1511	1539	590	38	784	784	815	352	43	74	51	0	14281	13417	5752	42	1127	1127	1286	1262	98	89	87	0	0.000	0.000	0.000	0.000	0.000	0.000	0.000	0.000	0.000	0.000	0.000	0.000	0.000	0.000	0.055	0.061	0.063	0.060	2.572	0.057	0.463	316	2384	100	727	13154	13881	755	12290	13045	Error	Error	-4.177	727	13154	755	12290	486288	4239744	2.057	9.613	0	0	0
1	6	2	"A8"	"A8"	5705	27135	100	1327	1368	519	37	789	789	848	548	64	49	14	0	13199	11793	4783	40	1137	1137	1368	1588	116	88	85	0	0.000	0.000	0.000	0.000	0.000	0.000	0.000	0.000	0.000	0.000	0.000	0.000	0.000	0.000	0.045	0.054	0.055	0.051	2.809	0.052	0.383	316	2384	100	538	12062	12600	579	10656	11235	Error	Error	-4.487	538	12062	579	10656	432445	3726445	0.949	6.565	0	0	0
1	7	2	"A9"	"A9"	6005	27130	100	1267	1293	523	40	798	798	886	1383	156	5	0	0	9673	9374	5158	55	1139	1139	1200	611	50	87	81	0	0.000	0.000	0.000	0.000	0.000	0.000	0.000	0.000	0.000	0.000	0.000	0.000	0.000	0.000	0.055	0.060	0.072	0.078	3.339	0.057	0.318	316	2384	100	469	8534	9003	495	8235	8730	Error	Error	-4.186	469	8534	495	8235	408701	2962140	0.294	13.378	0	0	0
1	8	2	"A9"	"A9"	6305	27130	100	1290	1352	543	40	802	802	860	425	49	55	26	0	9882	10259	4898	47	1154	1154	1458	1774	121	86	84	0	0.000	0.000	0.000	0.000	0.000	0.000	0.000	0.000	0.000	0.000	0.000	0.000	0.000	0.000	0.056	0.060	0.063	0.060	3.428	0.054	0.326	316	2384	100	488	8728	9216	550	9105	9655	Error	Error	-4.161	488	8728	550	9105	427324	3241849	1.158	4.961	0	0	0
1	9	2	"A9"	"A9"	6605	27130	100	1311	1359	540	39	815	815	850	369	43	59	31	0	10960	9835	5327	54	1151	1151	1285	1031	80	80	77	0	0.000	0.000	0.000	0.000	0.000	0.000	0.000	0.000	0.000	0.000	0.000	0.000	0.000	0.000	0.051	0.063	0.069	0.077	3.839	0.054	0.301	316	2384	100	496	9809	10305	544	8684	9228	Error	Error	-4.306	496	9809	544	8684	429561	3107800	1.379	8.293	0	0	0
1	10	2	"A10"	"A10"	6905	27130	100	1339	1399	583	41	815	815	858	372	43	62	36	0	12358	10867	5704	52	1154	1154	1199	433	36	89	84	0	0.000	0.000	0.000	0.000	0.000	0.000	0.000	0.000	0.000	0.000	0.000	0.000	0.000	0.000	0.047	0.060	0.069	0.067	3.114	0.057	0.348	316	2384	100	524	11204	11728	584	9713	10297	Error	Error	-4.418	524	11204	584	9713	441972	3433929	1.454	22.328	0	0	0
1	11	2	"A10"	"A10"	7205	27130	100	1465	1508	561	37	820	820	855	395	46	68	37	0	13042	12382	4962	40	1174	1174	1367	1439	105	91	88	0	0.000	0.000	0.000	0.000	0.000	0.000	0.000	0.000	0.000	0.000	0.000	0.000	0.000	0.000	0.054	0.061	0.063	0.059	2.483	0.056	0.409	316	2384	100	645	11868	12513	688	11208	11896	Error	Error	-4.202	645	11868	688	11208	476434	3912725	1.653	7.655	0	0	0
1	12	2	"A10"	"A10"	7505	27125	100	1393	1384	495	35	822	822	868	371	42	63	35	0	11741	11213	5215	46	1177	1177	1454	1813	124	85	83	0	0.000	0.000	0.000	0.000	0.000	0.000	0.000	0.000	0.000	0.000	0.000	0.000	0.000	0.000	0.054	0.056	0.060	0.058	2.876	0.056	0.381	316	2384	100	571	10564	11135	562	10036	10598	Error	Error	-4.210	571	10564	562	10036	437374	3543353	1.391	5.383	0	0	0
1	13	2	"A11"	"A11"	7800	27125	100	1119	1333	1528	114	831	831	868	389	44	42	18	0	6217	6935	4697	67	1166	1166	1194	325	27	88	84	0	0.000	0.000	0.000	0.000	0.000	0.000	0.000	0.000	0.000	0.000	0.000	0.000	0.000	0.000	0.057	0.087	0.080	0.087	4.532	0.118	0.185	316	2384	100	288	5051	5339	502	5769	6271	Error	Error	-4.132	288	5051	502	5769	421236	2191480	1.195	17.665	0	0	0
1	14	2	"A11"	"A11"	8100	27125	100	1191	1256	506	40	832	832	887	499	56	38	12	0	7245	8168	5265	64	1210	1210	1320	788	59	89	81	0	0.000	0.000	0.000	0.000	0.000	0.000	0.000	0.000	0.000	0.000	0.000	0.000	0.000	0.000	0.059	0.061	0.072	0.073	2.992	0.056	0.149	316	2384	100	359	6035	6394	424	6958	7382	Error	Error	-4.071	359	6035	424	6958	396943	2581003	0.739	8.690	0	0	0
1	15	2	"A11"	"A11"	8400	27125	100	1222	1264	522	41	839	839	879	372	42	50	23	0	6845	8032	5397	67	1225	1225	1291	617	47	85	82	0	0.000	0.000	0.000	0.000	0.000	0.000	0.000	0.000	0.000	0.000	0.000	0.000	0.000	0.000	0.068	0.062	0.078	0.087	4.191	0.056	0.282	316	2384	100	383	5620	6003	425	6807	7232	Error	Error	-3.875	383	5620	425	6807	399466	2538241	1.035	10.925	0	0	0
1	16	2	"A12"	"A12"	8700	27125	100	1245	1332	563	42	858	858	899	390	43	49	24	0	7450	7577	4277	56	1242	1242	1260	286	22	93	87	0	0.000	0.000	0.000	0.000	0.000	0.000	0.000	0.000	0.000	0.000	0.000	0.000	0.000	0.000	0.062	0.075	0.088	0.085	3.293	0.070	0.230	316	2384	100	387	6208	6595	474	6335	6809	Error	Error	-4.004	387	6208	474	6335	420781	2394230	1.110	22.087	0	0	0
1	17	2	"A12"	"A12"	9000	27120	100	1231	1510	2608	172	861	861	906	379	41	49	22	0	7447	7165	3411	47	1285	1285	1339	533	39	91	86	0	0.000	0.000	0.000	0.000	0.000	0.000	0.000	0.000	0.000	0.000	0.000	0.000	0.000	0.000	0.060	0.110	0.079	0.085	3.752	0.134	0.068	316	2384	100	370	6162	6532	649	5880	6529	Error	Error	-4.058	370	6162	649	5880	477107	2264204	1.594	10.931	0	0	0
1	18	2	"A12"	"A12"	9300	27120	100	1331	1405	513	36	894	894	940	378	40	55	28	0	8091	7568	3705	48	1312	1312	1384	634	45	89	85	0	0.000	0.000	0.000	0.000	0.000	0.000	0.000	0.000	0.000	0.000	0.000	0.000	0.000	0.000	0.064	0.082	0.089	0.087	3.318	0.069	0.249	316	2384	100	437	6779	7216	511	6256	6767	Error	Error	-3.955	437	6779	511	6256	443898	2391547	1.230	9.754	0	0	0
1	1	3	"A13"	"A13"	4210	27440	100	1173	1252	523	41	773	773	815	375	46	52	26	0	7638	7408	3489	47	1102	1102	1144	401	35	91	87	0	0.000	0.000	0.000	0.000	0.000	0.000	0.000	0.000	0.000	0.000	0.000	0.000	0.000	0.000	0.061	0.076	0.085	0.080	3.065	0.074	0.238	316	2384	100	400	6536	6936	479	6306	6785	Error	Error	-4.030	400	6536	479	6306	395719	2340929	1.165	15.621	0	0	0
1	2	3	"A13"	"A13"	4510	27440	100	1291	1661	2813	169	767	767	813	363	44	61	36	0	9538	9317	4739	50	1130	1130	1295	955	73	89	86	0	0.000	0.000	0.000	0.000	0.000	0.000	0.000	0.000	0.000	0.000	0.000	0.000	0.000	0.000	0.062	0.109	0.077	0.075	2.881	0.183	0.255	316	2384	100	524	8408	8932	894	8187	9081	Error	Error	-4.004	524	8408	894	8187	524862	2944155	2.336	8.400	0	0	0
1	3	3	"A13"	"A13"	4810	27435	100	1453	1526	621	40	783	783	829	405	48	67	42	0	12444	11640	6017	51	1125	1125	1250	782	62	91	88	0	0.000	0.000	0.000	0.000	0.000	0.000	0.000	0.000	0.000	0.000	0.000	0.000	0.000	0.000	0.059	0.071	0.074	0.075	2.710	0.067	0.474	316	2384	100	670	11319	11989	743	10515	11258	Error	Error	-4.078	670	11319	743	10515	482234	3678321	1.721	13.286	0	0	0
1	4	3	"A14"	"A14"	5110	27435	100	1442	1443	601	41	763	763	814	383	47	66	43	0	15361	13334	6878	51	1128	1128	1198	639	53	91	85	0	0.000	0.000	0.000	0.000	0.000	0.000	0.000	0.000	0.000	0.000	0.000	0.000	0.000	0.000	0.048	0.056	0.059	0.061	2.936	0.052	0.433	316	2384	100	679	14233	14912	680	12206	12886	Error	Error	-4.390	679	14233	680	12206	456121	4213644	1.642	18.992	0	0	0
1	5	3	"A14"	"A14"	5410	27435	100	1513	1590	688	43	793	793	902	1570	174	11	0	0	17410	15667	6432	41	1155	1155	1405	1630	116	90	87	0	0.000	0.000	0.000	0.000	0.000	0.000	0.000	0.000	0.000	0.000	0.000	0.000	0.000	0.000	0.044	0.055	0.052	0.051	2.662	0.052	0.431	316	2384	100	720	16255	16975	797	14512	15309	Error	Error	-4.497	720	16255	797	14512	502294	4950852	0.438	8.750	0	0	0
1	6	3	"A14"	"A14"	5710	27435	100	1459	1497	896	59	790	790	841	432	51	63	34	0	13525	12054	4817	39	1168	1168	1448	1672	115	87	84	0	0.000	0.000	0.000	0.000	0.000	0.000	0.000	0.000	0.000	0.000	0.000	0.000	0.000	0.000	0.054	0.065	0.061	0.060	2.638	0.063	0.319	316	2384	100	669	12357	13026	707	10886	11593	Error	Error	-4.207	669	12357	707	10886	473075	3808979	1.519	6.343	0	0	0
1	7	3	"A15"	"A15"	6010	27435	100	1545	1562	621	39	776	776	824	379	45	70	50	0	15878	16111	8048	49	1130	1130	1151	289	25	99	97	0	0.000	0.000	0.000	0.000	0.000	0.000	0.000	0.000	0.000	0.000	0.000	0.000	0.000	0.000	0.052	0.052	0.054	0.052	2.320	0.051	0.513	316	2384	100	769	14748	15517	786	14981	15767	Error	Error	-4.261	769	14748	786	14981	493516	5090968	1.947	51.765	0	0	0
1	8	3	"A15"	"A15"	6310	27430	100	1587	1615	621	38	790	790	837	356	42	76	55	0	16797	16918	7247	42	1158	1158	1364	1380	101	94	92	0	0.000	0.000	0.000	0.000	0.000	0.000	0.000	0.000	0.000	0.000	0.000	0.000	0.000	0.000	0.051	0.052	0.053	0.049	2.378	0.052	0.512	316	2384	100	797	15639	16436	825	15760	16585	Error	Error	-4.294	797	15639	825	15760	510478	5346135	2.185	11.271	0	0	0
1	9	3	"A15"	"A15"	6610	27430	100	1580	1611	607	37	795	795	845	363	42	76	54	0	15302	15202	8025	52	1170	1170	1343	1363	101	90	87	0	0.000	0.000	0.000	0.000	0.000	0.000	0.000	0.000	0.000	0.000	0.000	0.000	0.000	0.000	0.056	0.058	0.059	0.060	2.375	0.055	0.537	316	2384	100	785	14132	14917	816	14032	14848	Error	Error	-4.170	785	14132	816	14032	509219	4803761	2.110	10.168	0	0	0
1	10	3	"A16"	"A16"	6910	27430	100	1191	1253	534	42	804	804	904	1064	117	9	0	0	6602	7001	3341	47	1168	1168	1178	218	18	99	97	0	0.000	0.000	0.000	0.000	0.000	0.000	0.000	0.000	0.000	0.000	0.000	0.000	0.000	0.000	0.071	0.077	0.081	0.080	3.041	0.068	0.013	316	2384	100	387	5434	5821	449	5833	6282	Error	Error	-3.812	387	5434	449	5833	395982	2212259	0.328	26.711	0	0	0
1	11	3	"A16"	"A16"	7205	27430	100	1051	1092	401	36	811	811	892	1228	137	1	0	0	4096	4071	1473	36	1179	1179	1221	346	28	95	91	0	0.000	0.000	0.000	0.000	0.000	0.000	0.000	0.000	0.000	0.000	0.000	0.000	0.000	0.000	0.082	0.097	0.138	0.119	3.673	0.077	0.083	316	2384	100	240	2917	3157	281	2892	3173	Error	Error	-3.603	240	2917	281	2892	345061	1286573	0.163	8.237	0	0	0
1	12	3	"A16"	"A16"	7505	27430	100	1300	1368	837	61	802	802	846	408	48	57	25	0	8954	8609	4489	52	1197	1197	1277	567	44	93	93	0	0.000	0.000	0.000	0.000	0.000	0.000	0.000	0.000	0.000	0.000	0.000	0.000	0.000	0.000	0.064	0.076	0.078	0.081	3.212	0.073	0.200	316	2384	100	498	7757	8255	566	7412	7978	Error	Error	-3.961	498	7757	566	7412	432328	2720400	1.279	12.931	0	0	0
1	13	3	"A17"	"A17"	7805	27425	100	1486	1490	562	37	817	817	850	354	41	69	46	0	15239	13288	6103	45	1181	1181	1227	408	33	95	91	0	0.000	0.000	0.000	0.000	0.000	0.000	0.000	0.000	0.000	0.000	0.000	0.000	0.000	0.000	0.048	0.056	0.057	0.057	3.096	0.054	0.407	316	2384	100	669	14058	14727	673	12107	12780	Error	Error	-4.393	669	14058	673	12107	470814	4199002	1.808	29.561	0	0	0
1	14	3	"A17"	"A17"	8105	27425	100	1404	1506	1077	71	817	817	867	445	51	60	29	0	12525	11683	5154	44	1205	1205	1399	1338	95	91	88	0	0.000	0.000	0.000	0.000	0.000	0.000	0.000	0.000	0.000	0.000	0.000	0.000	0.000	0.000	0.052	0.066	0.061	0.057	2.702	0.069	0.246	316	2384	100	587	11320	11907	689	10478	11167	Error	Error	-4.269	587	11320	689	10478	475956	3691911	1.436	7.686	0	0	0
1	15	3	"A17"	"A17"	8405	27425	100	1550	1574	568	36	841	841	904	736	81	46	11	0	13963	13075	6070	46	1242	1242	1383	1039	75	89	86	0	0.000	0.000	0.000	0.000	0.000	0.000	0.000	0.000	0.000	0.000	0.000	0.000	0.000	0.000	0.056	0.062	0.064	0.063	2.492	0.059	0.131	316	2384	100	709	12721	13430	733	11833	12566	Error	Error	-4.165	709	12721	733	11833	497379	4131855	0.910	11.253	0	0	0
1	16	3	"A18"	"A18"	8705	27425	100	1238	1257	462	36	843	843	882	361	40	53	23	0	8375	8307	4040	48	1235	1235	1287	461	35	93	87	0	0.000	0.000	0.000	0.000	0.000	0.000	0.000	0.000	0.000	0.000	0.000	0.000	0.000	0.000	0.055	0.059	0.070	0.069	2.986	0.056	0.233	316	2384	100	395	7140	7535	414	7072	7486	Error	Error	-4.176	395	7140	414	7072	397157	2624912	1.039	15.228	0	0	0
1	17	3	"A18"	"A18"	9005	27425	100	1249	1273	445	34	875	875	930	516	55	39	7	0	8368	7391	3662	49	1284	1284	1380	750	54	87	81	0	0.000	0.000	0.000	0.000	0.000	0.000	0.000	0.000	0.000	0.000	0.000	0.000	0.000	0.000	0.053	0.065	0.081	0.078	3.485	0.062	0.136	316	2384	100	374	7084	7458	398	6107	6505	Error	Error	-4.243	374	7084	398	6107	402155	2335400	0.665	8.015	0	0	0
1	18	3	"A18"	"A18"	9305	27420	100	1275	1275	457	35	890	890	951	534	56	35	6	0	7834	7334	3364	45	1297	1297	1436	1018	70	88	83	0	0.000	0.000	0.000	0.000	0.000	0.000	0.000	0.000	0.000	0.000	0.000	0.000	0.000	0.000	0.059	0.064	0.077	0.069	3.677	0.058	0.193	316	2384	100	385	6537	6922	385	6037	6422	Error	Error	-4.086	385	6537	385	6037	402812	2317566	0.607	5.794	0	0	0
1	1	4	"A19"	"A19"	4215	27740	100	1199	1237	489	39	743	743	781	322	41	60	35	0	9410	8346	3890	46	1092	1092	1109	259	23	95	91	0	0.000	0.000	0.000	0.000	0.000	0.000	0.000	0.000	0.000	0.000	0.000	0.000	0.000	0.000	0.055	0.068	0.073	0.070	3.400	0.061	0.280	316	2384	100	456	8318	8774	494	7254	7748	Error	Error	-4.189	456	8318	494	7254	390758	2637474	1.416	27.942	0	0	0
1	2	4	"A19"	"A19"	4515	27740	100	1211	1267	498	39	755	755	814	617	75	35	7	0	9768	9391	4071	43	1121	1121	1240	874	70	92	89	0	0.000	0.000	0.000	0.000	0.000	0.000	0.000	0.000	0.000	0.000	0.000	0.000	0.000	0.000	0.053	0.062	0.067	0.064	2.798	0.054	0.074	316	2384	100	456	8647	9103	512	8270	8782	Error	Error	-4.245	456	8647	512	8270	400335	2967427	0.734	9.326	0	0	0
1	3	4	"A19"	"A19"	4815	27735	100	1265	1262	529	41	793	793	824	355	43	56	33	0	9717	9326	4252	45	1140	1140	1268	978	77	88	87	0	0.000	0.000	0.000	0.000	0.000	0.000	0.000	0.000	0.000	0.000	0.000	0.000	0.000	0.000	0.055	0.057	0.066	0.057	3.885	0.060	0.322	316	2384	100	472	8577	9049	469	8186	8655	Error	Error	-4.184	472	8577	469	8186	398751	2947101	1.234	8.239	0	0	0
1	4	4	"A20"	"A20"	5115	27735	100	1427	1442	576	39	778	778	822	362	44	67	43	0	14235	12398	5974	48	1125	1125	1161	421	36	94	87	0	0.000	0.000	0.000	0.000	0.000	0.000	0.000	0.000	0.000	0.000	0.000	0.000	0.000	0.000	0.050	0.059	0.063	0.060	2.845	0.057	0.404	316	2384	100	649	13110	13759	664	11273	11937	Error	Error	-4.336	649	13110	664	11273	455608	3917738	1.713	26.691	0	0	0
1	5	4	"A20"	"A20"	5415	27735	100	1639	1668	523	31	775	775	821	361	43	83	62	0	16556	16116	3878	24	1155	1155	1270	950	74	99	97	0	0.000	0.000	0.000	0.000	0.000	0.000	0.000	0.000	0.000	0.000	0.000	0.000	0.000	0.000	0.056	0.060	0.059	0.051	2.117	0.056	0.500	316	2384	100	864	15401	16265	893	14961	15854	Error	Error	-4.156	864	15401	893	14961	526954	5092680	2.346	15.627	0	0	0
1	6	4	"A20"	"A20"	5715	27735	100	1607	1626	461	28	790	790	841	500	59	79	31	0	16120	15860	3666	23	1148	1148	1283	1125	87	100	97	0	0.000	0.000	0.000	0.000	0.000	0.000	0.000	0.000	0.000	0.000	0.000	0.000	0.000	0.000	0.055	0.057	0.057	0.050	2.055	0.067	0.102	316	2384	100	817	14972	15789	836	14712	15548	Error	Error	-4.196	817	14972	836	14712	513669	5011666	1.570	12.957	0	0	0
1	7	4	"A21"	"A21"	6015	27735	100	1346	1379	554	40	767	767	808	361	44	65	39	0	10558	10906	5320	48	1118	1118	1144	311	27	97	93	0	0.000	0.000	0.000	0.000	0.000	0.000	0.000	0.000	0.000	0.000	0.000	0.000	0.000	0.000	0.061	0.063	0.066	0.061	2.538	0.060	0.371	316	2384	100	579	9440	10019	612	9788	10400	Error	Error	-4.027	579	9440	612	9788	435902	3446412	1.582	31.389	0	0	0
1	8	4	"A21"	"A21"	6315	27730	100	1333	1369	538	39	773	773	819	365	44	64	37	0	11984	11920	5026	42	1125	1125	1432	1874	130	90	88	0	0.000	0.000	0.000	0.000	0.000	0.000	0.000	0.000	0.000	0.000	0.000	0.000	0.000	0.000	0.052	0.055	0.054	0.054	2.523	0.052	0.247	316	2384	100	560	10859	11419	596	10795	11391	Error	Error	-4.277	560	10859	596	10795	432493	3766657	1.507	5.597	0	0	0
1	9	4	"A21"	"A21"	6615	27730	100	1348	1418	812	57	793	793	866	955	110	21	0	0	10995	11556	4418	38	1130	1130	1307	1254	95	95	94	0	0.000	0.000	0.000	0.000	0.000	0.000	0.000	0.000	0.000	0.000	0.000	0.000	0.000	0.000	0.056	0.060	0.057	0.053	2.539	0.057	0.213	316	2384	100	555	9865	10420	625	10426	11051	Error	Error	-4.152	555	9865	625	10426	448048	3651577	0.578	8.173	0	0	0
1	10	4	"A22"	"A22"	6910	27730	100	1248	1286	518	40	798	798	843	408	48	53	26	0	9256	9252	5568	60	1155	1155	1212	481	39	89	81	0	0.000	0.000	0.000	0.000	0.000	0.000	0.000	0.000	0.000	0.000	0.000	0.000	0.000	0.000	0.056	0.060	0.072	0.075	3.436	0.054	0.246	316	2384	100	450	8101	8551	488	8097	8585	Error	Error	-4.170	450	8101	488	8097	406303	2923532	1.086	16.715	0	0	0
1	11	4	"A22"	"A22"	7210	27730	100	1462	1463	507	34	800	800	838	365	43	70	45	0	11550	12267	5169	42	1200	1200	1347	1027	76	96	93	0	0.000	0.000	0.000	0.000	0.000	0.000	0.000	0.000	0.000	0.000	0.000	0.000	0.000	0.000	0.064	0.060	0.060	0.056	2.559	0.056	0.371	316	2384	100	662	10350	11012	663	11067	11730	Error	Error	-3.967	662	10350	663	11067	462230	3876250	1.712	10.633	0	0	0
1	12	4	"A22"	"A22"	7510	27730	100	1380	1432	541	37	815	815	858	372	43	64	36	0	10856	11270	5466	48	1201	1201	1351	988	73	93	90	0	0.000	0.000	0.000	0.000	0.000	0.000	0.000	0.000	0.000	0.000	0.000	0.000	0.000	0.000	0.059	0.061	0.067	0.060	2.937	0.057	0.356	316	2384	100	565	9655	10220	617	10069	10686	Error	Error	-4.095	565	9655	617	10069	452433	3561347	1.543	10.039	0	0	0
1	13	4	"A23"	"A23"	7810	27730	100	839	866	382	44	811	811	862	742	86	6	0	0	1219	1263	370	29	1168	1168	1203	599	49	5	1	0	0.000	0.000	0.000	0.000	0.000	0.000	0.000	0.000	0.000	0.000	0.000	0.000	0.000	0.000	0.549	0.579	1.565	1.645	4.480	17.253	0.002	316	2384	100	28	51	79	55	95	150	Error	Error	-0.865	28	51	55	95	273527	399126	0.005	0.100	0	0	0
1	14	4	"A23"	"A23"	8110	27725	100	959	1140	1026	90	813	813	859	376	43	31	15	0	2073	4983	4733	94	1192	1192	1212	262	21	68	58	0	0.000	0.000	0.000	0.000	0.000	0.000	0.000	0.000	0.000	0.000	0.000	0.000	0.000	0.000	0.166	0.086	0.109	0.161	5.765	0.078	0.118	316	2384	100	146	881	1027	327	3791	4118	Error	Error	-2.593	146	881	327	3791	360263	1574676	0.747	14.393	0	0	0
1	15	4	"A23"	"A23"	8410	27725	100	950	992	444	44	810	810	874	481	55	22	5	0	1548	3639	3715	102	1209	1209	1228	277	22	52	41	0	0.000	0.000	0.000	0.000	0.000	0.000	0.000	0.000	0.000	0.000	0.000	0.000	0.000	0.000	0.413	0.075	0.306	0.321	6.381	0.058	0.093	316	2384	100	140	339	479	182	2430	2612	Error	Error	-1.276	140	339	182	2430	313534	1149913	0.245	8.704	0	0	0
1	16	4	"A24"	"A24"	8710	27725	100	1408	1483	663	44	816	816	857	357	41	65	42	0	9468	9554	4859	50	1230	1230	1258	359	28	96	91	0	0.000	0.000	0.000	0.000	0.000	0.000	0.000	0.000	0.000	0.000	0.000	0.000	0.000	0.000	0.072	0.080	0.086	0.084	3.145	0.079	0.421	316	2384	100	592	8238	8830	667	8324	8991	Error	Error	-3.799	592	8238	667	8324	468739	3018976	1.754	23.109	0	0	0
1	17	4	"A24"	"A24"	9010	27725	100	1412	1439	555	38	849	849	974	2020	207	1	0	0	10424	9876	4202	42	1254	1254	1435	2017	140	87	83	0	0.000	0.000	0.000	0.000	0.000	0.000	0.000	0.000	0.000	0.000	0.000	0.000	0.000	0.000	0.061	0.068	0.073	0.066	2.729	0.342	0.260	316	2384	100	563	9170	9733	590	8622	9212	Error	Error	-4.026	563	9170	590	8622	454809	3120718	0.230	4.185	0	0	0
1	18	4	"A24"	"A24"	9310	27725	100	1457	1480	501	33	849	849	891	369	41	66	39	0	10806	10240	3826	37	1269	1269	1508	1543	102	89	87	0	0.000	0.000	0.000	0.000	0.000	0.000	0.000	0.000	0.000	0.000	0.000	0.000	0.000	0.000	0.064	0.070	0.076	0.065	3.040	0.063	0.363	316	2384	100	608	9537	10145	631	8971	9602	Error	Error	-3.971	608	9537	631	8971	467650	3235771	1.596	5.659	0	0	0
1	1	5	"A25"	"A25"	4220	28040	100	1171	1227	508	41	768	768	804	347	43	54	29	0	9220	9004	5199	57	1106	1106	1141	397	34	92	86	0	0.000	0.000	0.000	0.000	0.000	0.000	0.000	0.000	0.000	0.000	0.000	0.000	0.000	0.000	0.050	0.058	0.067	0.068	3.568	0.055	0.306	316	2384	100	403	8114	8517	459	7898	8357	Error	Error	-4.332	403	8114	459	7898	387700	2845389	1.219	19.806	0	0	0
1	2	5	"A25"	"A25"	4520	28040	100	1280	1341	619	46	773	773	844	1134	134	12	0	0	11451	10981	4708	42	1107	1107	1236	779	63	94	90	0	0.000	0.000	0.000	0.000	0.000	0.000	0.000	0.000	0.000	0.000	0.000	0.000	0.000	0.000	0.049	0.058	0.059	0.055	2.705	0.055	0.223	316	2384	100	507	10344	10851	568	9874	10442	Error	Error	-4.351	507	10344	568	9874	423837	3470137	0.438	12.510	0	0	0
1	3	5	"A25"	"A25"	4820	28040	100	1341	1344	520	38	779	779	813	348	42	64	38	0	10453	10375	5312	51	1122	1122	1247	743	59	90	82	0	0.000	0.000	0.000	0.000	0.000	0.000	0.000	0.000	0.000	0.000	0.000	0.000	0.000	0.000	0.060	0.061	0.069	0.067	3.028	0.055	0.340	316	2384	100	562	9331	9893	565	9253	9818	Error	Error	-4.053	562	9331	565	9253	424660	3278469	1.526	12.285	0	0	0
1	4	5	"A26"	"A26"	5120	28035	100	1214	1250	498	39	772	772	813	348	42	57	31	0	9021	8609	4227	49	1124	1124	1148	256	22	97	92	0	0.000	0.000	0.000	0.000	0.000	0.000	0.000	0.000	0.000	0.000	0.000	0.000	0.000	0.000	0.056	0.064	0.072	0.072	3.445	0.055	0.245	316	2384	100	442	7897	8339	478	7485	7963	Error	Error	-4.159	442	7897	478	7485	395109	2720434	1.256	29.145	0	0	0
1	5	5	"A26"	"A26"	5420	28035	100	1205	1272	479	37	775	775	821	356	43	57	28	0	8583	7957	3607	45	1140	1140	1247	762	61	92	90	0	0.000	0.000	0.000	0.000	0.000	0.000	0.000	0.000	0.000	0.000	0.000	0.000	0.000	0.000	0.058	0.073	0.078	0.072	3.267	0.058	0.227	316	2384	100	430	7443	7873	497	6817	7314	Error	Error	-4.113	430	7443	497	6817	401911	2514441	1.267	8.806	0	0	0
1	6	5	"A26"	"A26"	5720	28035	100	1271	1283	474	36	764	764	811	416	51	56	22	0	9207	9371	3433	36	1125	1125	1228	728	59	98	97	0	0.000	0.000	0.000	0.000	0.000	0.000	0.000	0.000	0.000	0.000	0.000	0.000	0.000	0.000	0.063	0.063	0.072	0.060	2.828	0.056	0.110	316	2384	100	507	8082	8589	519	8246	8765	Error	Error	-3.995	507	8082	519	8246	405509	2961290	1.135	11.185	0	0	0
1	7	5	"A27"	"A27"	6020	28035	100	1181	1227	508	41	765	765	818	607	74	36	6	0	9307	10422	5845	56	1118	1118	1161	552	47	94	87	0	0.000	0.000	0.000	0.000	0.000	0.000	0.000	0.000	0.000	0.000	0.000	0.000	0.000	0.000	0.051	0.050	0.055	0.050	2.964	0.060	0.133	316	2384	100	416	8189	8605	462	9304	9766	Error	Error	-4.299	416	8189	462	9304	387798	3293384	0.674	16.777	0	0	0
1	8	5	"A27"	"A27"	6315	28035	100	1179	1251	539	43	776	776	817	360	44	53	32	0	8756	9991	6583	65	1125	1125	1271	1000	78	80	75	0	0.000	0.000	0.000	0.000	0.000	0.000	0.000	0.000	0.000	0.000	0.000	0.000	0.000	0.000	0.053	0.054	0.068	0.076	3.564	0.048	0.289	316	2384	100	403	7631	8034	475	8866	9341	Error	Error	-4.243	403	7631	475	8866	395320	3157292	1.206	8.720	0	0	0
1	9	5	"A27"	"A27"	6615	28030	100	1395	1416	571	40	804	804	850	527	62	54	17	0	11305	11446	4610	40	1143	1143	1221	584	47	98	96	0	0.000	0.000	0.000	0.000	0.000	0.000	0.000	0.000	0.000	0.000	0.000	0.000	0.000	0.000	0.058	0.059	0.064	0.059	2.295	0.058	0.335	316	2384	100	591	10162	10753	612	10303	10915	Error	Error	-4.104	591	10162	612	10303	447545	3616955	1.074	17.509	0	0	0
1	10	5	"A28"	"A28"	6915	28030	100	1479	1532	612	39	777	777	821	351	42	73	50	0	18635	15426	7782	50	1155	1155	1178	299	25	97	93	0	0.000	0.000	0.000	0.000	0.000	0.000	0.000	0.000	0.000	0.000	0.000	0.000	0.000	0.000	0.040	0.053	0.057	0.058	2.736	0.051	0.484	316	2384	100	702	17480	18182	755	14271	15026	Error	Error	-4.638	702	17480	755	14271	484236	4874527	2.026	47.652	0	0	0
1	11	5	"A28"	"A28"	7215	28030	100	1504	1547	554	35	816	816	871	681	78	50	13	0	15099	14571	6210	42	1189	1189	1346	1105	82	94	91	0	0.000	0.000	0.000	0.000	0.000	0.000	0.000	0.000	0.000	0.000	0.000	0.000	0.000	0.000	0.049	0.055	0.056	0.052	2.475	0.051	0.443	316	2384	100	688	13910	14598	731	13382	14113	Error	Error	-4.338	688	13910	731	13382	488927	4604353	0.993	11.968	0	0	0
1	12	5	"A28"	"A28"	7515	28030	100	1385	1392	561	40	812	812	863	471	54	58	24	0	15409	12502	7410	59	1207	1207	1469	1748	118	75	72	0	0.000	0.000	0.000	0.000	0.000	0.000	0.000	0.000	0.000	0.000	0.000	0.000	0.000	0.000	0.040	0.051	0.057	0.068	3.874	0.051	0.459	316	2384	100	573	14202	14775	580	11295	11875	Error	Error	-4.631	573	14202	580	11295	439962	3950678	1.123	6.312	0	0	0
1	13	5	"A29"	"A29"	7815	28030	100	1288	1316	474	36	829	829	875	372	42	58	27	0	9782	9094	4521	49	1218	1218	1240	263	21	98	94	0	0.000	0.000	0.000	0.000	0.000	0.000	0.000	0.000	0.000	0.000	0.000	0.000	0.000	0.000	0.054	0.062	0.070	0.069	2.870	0.056	0.253	316	2384	100	459	8564	9023	487	7876	8363	Error	Error	-4.222	459	8564	487	7876	415752	2873771	1.185	29.863	0	0	0
1	14	5	"A29"	"A29"	8115	28025	100	1246	1274	489	38	808	808	843	363	43	55	29	0	7697	8900	4537	50	1208	1208	1286	558	43	94	90	0	0.000	0.000	0.000	0.000	0.000	0.000	0.000	0.000	0.000	0.000	0.000	0.000	0.000	0.000	0.067	0.061	0.067	0.064	3.244	0.055	0.254	316	2384	100	438	6489	6927	466	7692	8158	Error	Error	-3.889	438	6489	466	7692	402516	2812326	1.187	13.645	0	0	0
1	15	5	"A29"	"A29"	8415	28025	100	1269	1299	511	39	810	810	884	1003	113	15	0	0	8690	9616	4460	46	1228	1228	1278	485	37	96	92	0	0.000	0.000	0.000	0.000	0.000	0.000	0.000	0.000	0.000	0.000	0.000	0.000	0.000	0.000	0.062	0.058	0.064	0.055	3.131	0.054	0.267	316	2384	100	459	7462	7921	489	8388	8877	Error	Error	-4.023	459	7462	489	8388	410596	3038767	0.414	17.192	0	0	0
1	16	5	"A30"	"A30"	8715	28025	100	1203	1267	540	42	829	829	867	373	43	50	24	0	6782	6777	3194	47	1224	1224	1230	229	18	99	94	0	0.000	0.000	0.000	0.000	0.000	0.000	0.000	0.000	0.000	0.000	0.000	0.000	0.000	0.000	0.067	0.079	0.099	0.087	2.724	0.080	0.258	316	2384	100	374	5558	5932	438	5553	5991	Error	Error	-3.893	374	5558	438	5553	400232	2141553	1.072	24.223	0	0	0
1	17	5	"A30"	"A30"	9015	28025	100	1268	1378	754	54	816	816	873	528	60	45	18	0	8537	8814	4476	50	1233	1233	1251	298	23	96	92	0	0.000	0.000	0.000	0.000	0.000	0.000	0.000	0.000	0.000	0.000	0.000	0.000	0.000	0.000	0.062	0.074	0.075	0.076	2.939	0.072	0.275	316	2384	100	452	7304	7756	562	7581	8143	Error	Error	-4.014	452	7304	562	7581	435357	2785163	0.956	25.379	0	0	0
1	18	5	"A30"	"A30"	9315	28025	100	1186	1270	555	43	852	852	900	373	41	49	23	0	5509	6584	4270	64	1250	1250	1319	592	44	84	80	0	0.000	0.000	0.000	0.000	0.000	0.000	0.000	0.000	0.000	0.000	0.000	0.000	0.000	0.000	0.078	0.078	0.103	0.101	3.764	0.069	0.250	316	2384	100	334	4259	4593	418	5334	5752	Error	Error	-3.673	334	4259	418	5334	401171	2080477	0.992	8.894	0	0	0
1	1	6	"A31"	"A31"	4225	28340	100	1279	1353	551	40	761	761	800	373	46	62	36	0	13153	11361	5531	48	1088	1088	1126	355	31	92	87	0	0.000	0.000	0.000	0.000	0.000	0.000	0.000	0.000	0.000	0.000	0.000	0.000	0.000	0.000	0.043	0.058	0.061	0.057	3.284	0.055	0.370	316	2384	100	518	12065	12583	592	10273	10865	Error	Error	-4.542	518	12065	592	10273	427700	3590037	1.483	28.831	0	0	0
1	2	6	"A31"	"A31"	4525	28340	100	1467	1446	548	37	769	769	818	584	71	54	16	0	14197	13992	5389	38	1103	1103	1180	578	48	98	97	0	0.000	0.000	0.000	0.000	0.000	0.000	0.000	0.000	0.000	0.000	0.000	0.000	0.000	0.000	0.053	0.053	0.053	0.044	2.600	0.049	0.381	316	2384	100	698	13094	13792	677	12889	13566	Error	Error	-4.230	698	13094	677	12889	456843	4421371	1.075	22.166	0	0	0
1	3	6	"A31"	"A31"	4825	28340	100	1451	1506	538	35	777	777	831	490	58	64	29	0	15767	14380	6387	44	1129	1129	1173	565	48	96	91	0	0.000	0.000	0.000	0.000	0.000	0.000	0.000	0.000	0.000	0.000	0.000	0.000	0.000	0.000	0.046	0.055	0.054	0.056	2.485	0.053	0.476	316	2384	100	674	14638	15312	729	13251	13980	Error	Error	-4.441	674	14638	729	13251	475862	4543931	1.378	23.375	0	0	0
1	4	6	"A32"	"A32"	5125	28340	100	1298	1346	570	42	762	762	804	344	42	62	36	0	12805	11511	5954	51	1119	1119	1142	291	25	95	91	0	0.000	0.000	0.000	0.000	0.000	0.000	0.000	0.000	0.000	0.000	0.000	0.000	0.000	0.000	0.046	0.056	0.059	0.060	2.861	0.051	0.336	316	2384	100	536	11686	12222	584	10392	10976	Error	Error	-4.446	536	11686	584	10392	425367	3637531	1.576	35.632	0	0	0
1	5	6	"A32"	"A32"	5425	28335	100	1326	1413	540	38	787	787	843	520	61	51	23	0	11720	11931	5105	42	1119	1119	1162	376	32	98	96	0	0.000	0.000	0.000	0.000	0.000	0.000	0.000	0.000	0.000	0.000	0.000	0.000	0.000	0.000	0.051	0.058	0.061	0.056	2.821	0.055	0.349	316	2384	100	539	10601	11140	626	10812	11438	Error	Error	-4.298	539	10601	626	10812	446459	3770184	1.096	28.641	0	0	0
1	6	6	"A32"	"A32"	5725	28335	100	1326	1378	534	38	779	779	815	353	43	63	40	0	14129	13030	6159	47	1142	1142	1206	561	46	98	95	0	0.000	0.000	0.000	0.000	0.000	0.000	0.000	0.000	0.000	0.000	0.000	0.000	0.000	0.000	0.042	0.050	0.052	0.050	2.340	0.048	0.386	316	2384	100	547	12987	13534	599	11888	12487	Error	Error	-4.569	547	12987	599	11888	435568	4117533	1.595	21.077	0	0	0
1	7	6	"A33"	"A33"	6020	28335	100	1147	1230	538	43	743	743	788	334	42	56	34	0	7621	9507	6646	69	1124	1124	1134	231	20	93	89	0	0.000	0.000	0.000	0.000	0.000	0.000	0.000	0.000	0.000	0.000	0.000	0.000	0.000	0.000	0.062	0.058	0.065	0.075	3.265	0.053	0.354	316	2384	100	404	6497	6901	487	8383	8870	Error	Error	-4.007	404	6497	487	8383	388824	3004199	1.323	36.247	0	0	0
1	8	6	"A33"	"A33"	6320	28335	100	1044	1441	3696	256	760	760	821	533	64	34	14	0	4368	8054	7117	88	1122	1122	1199	550	45	79	72	0	0.000	0.000	0.000	0.000	0.000	0.000	0.000	0.000	0.000	0.000	0.000	0.000	0.000	0.000	0.087	0.098	0.077	0.103	5.024	0.112	0.049	316	2384	100	284	3246	3530	681	6932	7613	Error	Error	-3.515	284	3246	681	6932	455369	2545015	1.163	12.464	0	0	0
1	9	6	"A33"	"A33"	6620	28335	100	1088	1132	503	44	771	771	832	623	74	28	6	0	4775	7695	6173	80	1133	1133	1162	394	33	93	88	0	0.000	0.000	0.000	0.000	0.000	0.000	0.000	0.000	0.000	0.000	0.000	0.000	0.000	0.000	0.087	0.055	0.078	0.081	3.618	0.048	0.091	316	2384	100	317	3642	3959	361	6562	6923	Error	Error	-3.522	317	3642	361	6562	357804	2431726	0.482	16.581	0	0	0
1	10	6	"A34"	"A34"	6920	28330	100	1165	1198	518	43	781	781	814	345	42	51	27	0	7059	8064	5438	67	1134	1134	1154	309	26	90	84	0	0.000	0.000	0.000	0.000	0.000	0.000	0.000	0.000	0.000	0.000	0.000	0.000	0.000	0.000	0.065	0.060	0.072	0.087	3.511	0.056	0.272	316	2384	100	384	5925	6309	417	6930	7347	Error	Error	-3.948	384	5925	417	6930	378506	2548125	1.113	22.362	0	0	0
1	11	6	"A34"	"A34"	7220	28330	100	1159	1199	492	41	791	791	831	357	42	50	24	0	5726	7766	5140	66	1165	1165	1226	569	46	90	87	0	0.000	0.000	0.000	0.000	0.000	0.000	0.000	0.000	0.000	0.000	0.000	0.000	0.000	0.000	0.081	0.062	0.074	0.074	3.485	0.054	0.280	316	2384	100	368	4561	4929	408	6601	7009	Error	Error	-3.632	368	4561	408	6601	378844	2453973	1.031	11.494	0	0	0
1	12	6	"A34"	"A34"	7520	28330	100	1249	1323	536	40	782	782	861	1398	162	6	0	0	9200	10119	5652	55	1187	1187	1289	717	55	95	92	0	0.000	0.000	0.000	0.000	0.000	0.000	0.000	0.000	0.000	0.000	0.000	0.000	0.000	0.000	0.058	0.061	0.070	0.067	2.690	0.067	0.022	316	2384	100	467	8013	8480	541	8932	9473	Error	Error	-4.101	467	8013	541	8932	418018	3197676	0.330	12.315	0	0	0
1	13	6	"A35"	"A35"	7820	28330	100	1287	1305	520	39	824	824	854	356	41	57	31	0	10873	9744	5078	52	1197	1197	1220	334	27	92	85	0	0.000	0.000	0.000	0.000	0.000	0.000	0.000	0.000	0.000	0.000	0.000	0.000	0.000	0.000	0.048	0.056	0.067	0.065	3.504	0.052	0.271	316	2384	100	463	9676	10139	481	8547	9028	Error	Error	-4.385	463	9676	481	8547	412391	3079169	1.267	25.521	0	0	0
1	14	6	"A35"	"A35"	8120	28330	100	1423	1450	516	35	829	829	886	796	89	34	4	0	10729	10875	3808	35	1244	1244	1405	1349	96	96	95	0	0.000	0.000	0.000	0.000	0.000	0.000	0.000	0.000	0.000	0.000	0.000	0.000	0.000	0.000	0.063	0.064	0.069	0.060	2.463	0.057	0.308	316	2384	100	594	9485	10079	621	9631	10252	Error	Error	-3.997	594	9485	621	9631	458064	3436463	0.709	7.020	0	0	0
1	15	6	"A35"	"A35"	8420	28325	100	1405	1426	508	35	825	825	878	478	54	58	19	0	12022	11280	3992	35	1231	1231	1316	691	52	95	93	0	0.000	0.000	0.000	0.000	0.000	0.000	0.000	0.000	0.000	0.000	0.000	0.000	0.000	0.000	0.054	0.060	0.062	0.055	2.778	0.054	0.307	316	2384	100	580	10791	11371	601	10049	10650	Error	Error	-4.218	580	10791	601	10049	450564	3564346	1.146	14.420	0	0	0
1	16	6	"A36"	"A36"	8720	28325	100	1299	1314	518	39	817	817	868	361	41	59	29	0	8809	8182	4292	52	1213	1213	1248	374	29	87	82	0	0.000	0.000	0.000	0.000	0.000	0.000	0.000	0.000	0.000	0.000	0.000	0.000	0.000	0.000	0.063	0.071	0.082	0.096	4.258	0.062	0.268	316	2384	100	482	7596	8078	497	6969	7466	Error	Error	-3.978	482	7596	497	6969	415144	2585532	1.235	18.540	0	0	0
1	17	6	"A36"	"A36"	9020	28325	100	1306	1387	517	37	853	853	893	398	44	57	26	0	8554	8536	3434	40	1250	1250	1283	342	26	96	95	0	0.000	0.000	0.000	0.000	0.000	0.000	0.000	0.000	0.000	0.000	0.000	0.000	0.000	0.000	0.062	0.073	0.080	0.071	2.950	0.064	0.196	316	2384	100	453	7304	7757	534	7286	7820	Error	Error	-4.011	453	7304	534	7286	438302	2697293	1.241	21.208	0	0	0
1	18	6	"A36"	"A36"	9320	28325	100	1290	1314	511	38	853	853	897	508	56	44	14	0	8387	7798	4573	58	1247	1247	1334	693	51	78	75	0	0.000	0.000	0.000	0.000	0.000	0.000	0.000	0.000	0.000	0.000	0.000	0.000	0.000	0.000	0.061	0.070	0.078	0.098	3.987	0.067	0.310	316	2384	100	437	7140	7577	461	6551	7012	Error	Error	-4.030	437	7140	461	6551	415216	2464288	0.821	9.328	0	0	0
1	1	7	"A37"	"A37"	4230	28640	100	1355	1467	681	46	787	787	853	659	77	43	14	0	8664	9441	3967	42	1118	1118	1144	293	25	100	99	0	0.000	0.000	0.000	0.000	0.000	0.000	0.000	0.000	0.000	0.000	0.000	0.000	0.000	0.000	0.075	0.082	0.077	0.081	2.620	0.060	0.071	316	2384	100	568	7546	8114	680	8323	9003	Error	Error	-3.732	568	7546	680	8323	463722	2983488	0.932	28.317	0	0	0
1	2	7	"A37"	"A37"	4530	28640	100	1386	1523	710	46	757	757	796	351	44	73	46	0	8176	8242	3121	37	1113	1113	1218	713	58	97	95	0	0.000	0.000	0.000	0.000	0.000	0.000	0.000	0.000	0.000	0.000	0.000	0.000	0.000	0.000	0.089	0.107	0.098	0.101	3.005	0.066	0.175	316	2384	100	629	7063	7692	766	7129	7895	Error	Error	-3.489	629	7063	766	7129	481168	2604461	2.071	9.851	0	0	0
1	3	7	"A37"	"A37"	4830	28640	100	1472	1528	644	42	775	775	883	1110	125	21	2	0	8767	8620	3388	39	1133	1133	1247	905	72	95	94	0	0.000	0.000	0.000	0.000	0.000	0.000	0.000	0.000	0.000	0.000	0.000	0.000	0.000	0.000	0.091	0.101	0.097	0.086	3.402	0.070	0.245	316	2384	100	697	7634	8331	753	7487	8240	Error	Error	-3.453	697	7634	753	7487	482988	2723895	0.581	8.147	0	0	0
1	4	7	"A38"	"A38"	5130	28640	100	1346	1349	486	36	759	759	824	734	89	37	3	0	14001	12677	6261	49	1122	1122	1161	508	43	93	87	0	0.000	0.000	0.000	0.000	0.000	0.000	0.000	0.000	0.000	0.000	0.000	0.000	0.000	0.000	0.046	0.051	0.053	0.053	3.211	0.054	0.103	316	2384	100	587	12879	13466	590	11555	12145	Error	Error	-4.456	587	12879	590	11555	426369	4005956	0.715	22.669	0	0	0
1	5	7	"A38"	"A38"	5425	28635	100	1438	1476	554	37	773	773	815	370	45	71	44	0	13978	13381	6188	46	1134	1134	1236	745	60	91	89	0	0.000	0.000	0.000	0.000	0.000	0.000	0.000	0.000	0.000	0.000	0.000	0.000	0.000	0.000	0.052	0.057	0.058	0.056	2.653	0.052	0.417	316	2384	100	665	12844	13509	703	12247	12950	Error	Error	-4.272	665	12844	703	12247	466534	4228255	1.786	16.302	0	0	0
1	6	7	"A38"	"A38"	5725	28635	100	1398	1401	507	36	760	760	817	436	53	64	32	0	13442	12703	5386	42	1135	1135	1279	933	72	93	90	0	0.000	0.000	0.000	0.000	0.000	0.000	0.000	0.000	0.000	0.000	0.000	0.000	0.000	0.000	0.052	0.055	0.059	0.052	2.891	0.049	0.295	316	2384	100	638	12307	12945	641	11568	12209	Error	Error	-4.270	638	12307	641	11568	442825	4014153	1.339	12.244	0	0	0
1	7	7	"A39"	"A39"	6025	28635	100	1136	1248	616	49	777	777	810	342	42	51	32	0	7102	7791	4437	56	1136	1136	1146	221	19	99	96	0	0.000	0.000	0.000	0.000	0.000	0.000	0.000	0.000	0.000	0.000	0.000	0.000	0.000	0.000	0.060	0.071	0.075	0.071	3.174	0.057	0.184	316	2384	100	359	5966	6325	471	6655	7126	Error	Error	-4.055	359	5966	471	6655	394271	2461892	1.281	30.068	0	0	0
1	8	7	"A39"	"A39"	6325	28635	100	1100	1181	475	40	767	767	807	344	42	48	27	0	6406	7587	4878	64	1141	1141	1171	324	27	92	87	0	0.000	0.000	0.000	0.000	0.000	0.000	0.000	0.000	0.000	0.000	0.000	0.000	0.000	0.000	0.063	0.064	0.074	0.078	3.584	0.056	0.245	316	2384	100	333	5265	5598	414	6446	6860	Error	Error	-3.983	333	5265	414	6446	373087	2397519	1.087	19.802	0	0	0
1	9	7	"A39"	"A39"	6625	28635	100	1107	1181	499	42	756	756	798	352	44	49	26	0	6349	8084	4948	61	1136	1136	1164	270	23	98	95	0	0.000	0.000	0.000	0.000	0.000	0.000	0.000	0.000	0.000	0.000	0.000	0.000	0.000	0.000	0.067	0.061	0.071	0.065	3.347	0.055	0.246	316	2384	100	351	5213	5564	425	6948	7373	Error	Error	-3.893	351	5213	425	6948	373299	2554462	1.088	25.630	0	0	0
1	10	7	"A40"	"A40"	6925	28630	100	1252	1239	484	39	772	772	805	351	43	55	32	0	9858	9958	4728	47	1132	1132	1150	243	21	99	98	0	0.000	0.000	0.000	0.000	0.000	0.000	0.000	0.000	0.000	0.000	0.000	0.000	0.000	0.000	0.055	0.053	0.058	0.054	2.586	0.051	0.285	316	2384	100	480	8726	9206	467	8826	9293	Error	Error	-4.184	480	8726	467	8826	391450	3146670	1.236	36.247	0	0	0
1	11	7	"A40"	"A40"	7225	28630	100	1214	1269	489	38	763	763	813	547	67	44	13	0	9507	9249	4887	52	1153	1153	1183	281	23	98	96	0	0.000	0.000	0.000	0.000	0.000	0.000	0.000	0.000	0.000	0.000	0.000	0.000	0.000	0.000	0.054	0.063	0.070	0.063	2.809	0.052	0.096	316	2384	100	451	8354	8805	506	8096	8602	Error	Error	-4.211	451	8354	506	8096	400998	2922673	0.834	28.705	0	0	0
1	12	7	"A40"	"A40"	7525	28630	100	1274	1325	531	40	782	782	815	340	41	59	38	0	11097	10676	4953	46	1180	1180	1202	267	22	100	100	0	0.000	0.000	0.000	0.000	0.000	0.000	0.000	0.000	0.000	0.000	0.000	0.000	0.000	0.000	0.050	0.057	0.063	0.056	2.360	0.056	0.350	316	2384	100	492	9917	10409	543	9496	10039	Error	Error	-4.333	492	9917	543	9496	418667	3373632	1.500	35.483	0	0	0
1	13	7	"A41"	"A41"	7825	28630	100	1458	1453	519	35	799	799	843	379	44	70	40	0	14433	12894	5808	45	1196	1196	1218	286	23	98	95	0	0.000	0.000	0.000	0.000	0.000	0.000	0.000	0.000	0.000	0.000	0.000	0.000	0.000	0.000	0.050	0.056	0.056	0.056	2.388	0.051	0.335	316	2384	100	659	13237	13896	654	11698	12352	Error	Error	-4.328	659	13237	654	11698	459038	4074367	1.609	40.825	0	0	0
1	14	7	"A41"	"A41"	8125	28630	100	1488	1506	503	33	804	804	856	372	43	74	43	0	13025	13106	4044	30	1227	1227	1308	679	51	99	97	0	0.000	0.000	0.000	0.000	0.000	0.000	0.000	0.000	0.000	0.000	0.000	0.000	0.000	0.000	0.058	0.059	0.060	0.054	2.226	0.055	0.397	316	2384	100	684	11798	12482	702	11879	12581	Error	Error	-4.108	684	11798	702	11879	475904	4141343	1.747	17.376	0	0	0
1	15	7	"A41"	"A41"	8425	28625	100	1371	1419	532	37	848	848	884	391	44	61	31	0	6664	6563	3727	56	1235	1235	1316	717	54	81	79	0	0.000	0.000	0.000	0.000	0.000	0.000	0.000	0.000	0.000	0.000	0.000	0.000	0.000	0.000	0.096	0.107	0.120	0.142	3.927	0.086	0.326	316	2384	100	523	5429	5952	571	5328	5899	Error	Error	-3.376	523	5429	571	5328	448509	2073905	1.368	7.318	0	0	0
1	16	7	"A42"	"A42"	8725	28625	100	1147	1203	471	39	849	849	883	371	42	42	18	0	7173	7483	3946	52	1228	1228	1241	224	18	99	98	0	0.000	0.000	0.000	0.000	0.000	0.000	0.000	0.000	0.000	0.000	0.000	0.000	0.000	0.000	0.050	0.057	0.070	0.064	2.890	0.053	0.171	316	2384	100	298	5945	6243	354	6255	6609	Error	Error	-4.318	298	5945	354	6255	380166	2364639	0.863	27.866	0	0	0
1	17	7	"A42"	"A42"	9025	28625	100	1283	1327	534	40	867	867	916	436	47	48	19	0	7608	8513	4204	49	1237	1237	1267	349	27	97	94	0	0.000	0.000	0.000	0.000	0.000	0.000	0.000	0.000	0.000	0.000	0.000	0.000	0.000	0.000	0.065	0.063	0.071	0.070	3.109	0.056	0.191	316	2384	100	416	6371	6787	460	7276	7736	Error	Error	-3.937	416	6371	460	7276	419191	2689999	0.943	20.762	0	0	0
1	18	7	"A42"	"A42"	9320	28625	100	1114	1173	486	41	850	850	888	374	42	39	18	0	5052	5953	4161	69	1244	1244	1290	479	37	83	75	0	0.000	0.000	0.000	0.000	0.000	0.000	0.000	0.000	0.000	0.000	0.000	0.000	0.000	0.000	0.069	0.069	0.095	0.107	4.490	0.064	0.198	316	2384	100	264	3808	4072	323	4709	5032	Error	Error	-3.850	264	3808	323	4709	370806	1881079	0.762	9.735	0	0	0
1	1	8	"A43"	"A43"	4235	28940	100	1391	1434	606	42	742	742	800	495	61	60	25	0	13415	12463	4390	35	1091	1091	1137	531	46	99	97	0	0.000	0.000	0.000	0.000	0.000	0.000	0.000	0.000	0.000	0.000	0.000	0.000	0.000	0.000	0.053	0.061	0.060	0.055	2.187	0.067	0.258	316	2384	100	649	12324	12973	692	11372	12064	Error	Error	-4.247	649	12324	692	11372	453018	3938200	1.281	21.330	0	0	0
1	2	8	"A43"	"A43"	4535	28940	100	1291	1361	492	36	772	772	811	345	42	67	40	0	10626	10134	4065	40	1110	1110	1167	476	40	100	99	0	0.000	0.000	0.000	0.000	0.000	0.000	0.000	0.000	0.000	0.000	0.000	0.000	0.000	0.000	0.055	0.065	0.069	0.061	2.527	0.059	0.323	316	2384	100	519	9516	10035	589	9024	9613	Error	Error	-4.197	519	9516	589	9024	430134	3202259	1.594	18.838	0	0	0
1	3	8	"A43"	"A43"	4835	28940	100	1372	1390	458	32	783	783	825	368	44	70	37	0	12126	11592	3599	31	1129	1129	1160	299	25	100	100	0	0.000	0.000	0.000	0.000	0.000	0.000	0.000	0.000	0.000	0.000	0.000	0.000	0.000	0.000	0.054	0.058	0.061	0.055	2.239	0.053	0.305	316	2384	100	589	10997	11586	607	10463	11070	Error	Error	-4.223	589	10997	607	10463	439297	3663167	1.535	34.890	0	0	0
1	4	8	"A44"	"A44"	5130	28940	100	1294	1313	471	35	759	759	816	485	59	54	19	0	10827	9753	4061	41	1118	1118	1137	333	29	98	93	0	0.000	0.000	0.000	0.000	0.000	0.000	0.000	0.000	0.000	0.000	0.000	0.000	0.000	0.000	0.055	0.064	0.071	0.065	3.057	0.055	0.294	316	2384	100	535	9709	10244	554	8635	9189	Error	Error	-4.182	535	9709	554	8635	414785	3081913	1.025	25.874	0	0	0
1	5	8	"A44"	"A44"	5430	28940	100	1336	1380	523	37	742	742	787	343	43	72	42	0	10036	9486	3332	35	1116	1116	1179	539	45	99	97	0	0.000	0.000	0.000	0.000	0.000	0.000	0.000	0.000	0.000	0.000	0.000	0.000	0.000	0.000	0.067	0.076	0.078	0.075	2.501	0.061	0.273	316	2384	100	594	8920	9514	638	8370	9008	Error	Error	-3.909	594	8920	638	8370	435924	2997541	1.729	15.412	0	0	0
1	6	8	"A44"	"A44"	5730	28935	100	1323	1364	521	38	754	754	792	340	42	68	41	0	9157	8618	3336	38	1113	1113	1220	818	67	94	92	0	0.000	0.000	0.000	0.000	0.000	0.000	0.000	0.000	0.000	0.000	0.000	0.000	0.000	0.000	0.071	0.081	0.080	0.077	2.744	0.063	0.255	316	2384	100	569	8044	8613	610	7505	8115	Error	Error	-3.821	569	8044	610	7505	431147	2723379	1.682	9.044	0	0	0
1	7	8	"A45"	"A45"	6030	28935	100	1088	1163	485	41	775	775	829	809	97	16	1	0	7577	7467	3759	50	1111	1111	1153	701	60	90	88	0	0.000	0.000	0.000	0.000	0.000	0.000	0.000	0.000	0.000	0.000	0.000	0.000	0.000	0.000	0.048	0.061	0.067	0.067	3.404	0.052	0.159	316	2384	100	313	6466	6779	388	6356	6744	Error	Error	-4.369	313	6466	388	6356	367609	2359531	0.413	9.007	0	0	0
1	8	8	"A45"	"A45"	6330	28935	100	1174	1242	477	38	780	780	830	410	49	48	21	0	8406	9251	4211	45	1149	1149	1197	415	34	100	99	0	0.000	0.000	0.000	0.000	0.000	0.000	0.000	0.000	0.000	0.000	0.000	0.000	0.000	0.000	0.054	0.057	0.062	0.059	2.589	0.048	0.206	316	2384	100	394	7257	7651	462	8102	8564	Error	Error	-4.203	394	7257	462	8102	392517	2923236	1.005	19.407	0	0	0
1	9	8	"A45"	"A45"	6630	28935	100	1258	1306	544	41	786	786	826	349	42	57	33	0	7894	8368	3238	38	1149	1149	1176	258	21	100	100	0	0.000	0.000	0.000	0.000	0.000	0.000	0.000	0.000	0.000	0.000	0.000	0.000	0.000	0.000	0.070	0.072	0.074	0.064	3.094	0.061	0.223	316	2384	100	472	6745	7217	520	7219	7739	Error	Error	-3.837	472	6745	520	7219	412635	2644416	1.375	27.876	0	0	0
1	10	8	"A47"	"A47"	6930	28935	100	1487	1470	508	34	780	780	815	361	44	73	49	0	9999	9386	4242	45	1150	1150	1167	259	22	95	93	0	0.000	0.000	0.000	0.000	0.000	0.000	0.000	0.000	0.000	0.000	0.000	0.000	0.000	0.000	0.080	0.084	0.090	0.091	2.704	0.072	0.369	316	2384	100	707	8849	9556	690	8236	8926	Error	Error	-3.646	707	8849	690	8236	464480	2965906	1.814	31.734	0	0	0
1	11	8	"A47"	"A47"	7230	28930	100	1407	1439	463	32	796	796	828	378	45	67	38	0	10085	10378	3048	29	1168	1168	1204	344	28	99	98	0	0.000	0.000	0.000	0.000	0.000	0.000	0.000	0.000	0.000	0.000	0.000	0.000	0.000	0.000	0.069	0.070	0.073	0.060	2.536	0.065	0.299	316	2384	100	611	8917	9528	643	9210	9853	Error	Error	-3.867	611	8917	643	9210	454574	3279477	1.616	26.669	0	0	0
1	12	8	"A47"	"A47"	7530	28930	100	1485	1737	3643	209	794	794	842	357	42	74	48	0	11512	11406	4241	37	1193	1193	1274	672	52	99	97	0	0.000	0.000	0.000	0.000	0.000	0.000	0.000	0.000	0.000	0.000	0.000	0.000	0.000	0.000	0.067	0.092	0.075	0.064	2.537	0.198	0.212	316	2384	100	691	10319	11010	943	10213	11156	Error	Error	-3.900	691	10319	943	10213	548852	3604329	2.507	15.077	0	0	0
1	13	8	"A48"	"A48"	7830	28930	100	1599	1592	588	36	814	814	849	363	42	71	52	0	17911	15398	7040	45	1214	1214	1242	315	25	98	96	0	0.000	0.000	0.000	0.000	0.000	0.000	0.000	0.000	0.000	0.000	0.000	0.000	0.000	0.000	0.047	0.055	0.053	0.054	2.475	0.054	0.504	316	2384	100	785	16697	17482	778	14184	14962	Error	Error	-4.411	785	16697	778	14184	503141	4865725	2.047	44.940	0	0	0
1	14	8	"A48"	"A48"	8130	28930	100	1530	1584	529	33	814	814	863	473	54	68	36	0	17073	15833	6129	38	1211	1211	1331	843	63	99	98	0	0.000	0.000	0.000	0.000	0.000	0.000	0.000	0.000	0.000	0.000	0.000	0.000	0.000	0.000	0.045	0.053	0.052	0.046	2.458	0.050	0.426	316	2384	100	716	15862	16578	770	14622	15392	Error	Error	-4.469	716	15862	770	14622	500549	5003275	1.524	17.203	0	0	0
1	15	8	"A48"	"A48"	8430	28930	100	1654	1648	637	38	830	830	892	655	73	60	24	0	19847	16444	7791	47	1233	1233	1276	505	39	94	89	0	0.000	0.000	0.000	0.000	0.000	0.000	0.000	0.000	0.000	0.000	0.000	0.000	0.000	0.000	0.044	0.054	0.057	0.057	2.147	0.049	0.161	316	2384	100	824	18614	19438	818	15211	16029	Error	Error	-4.498	824	18614	818	15211	520743	5196282	1.154	30.036	0	0	0
1	16	8	"A49"	"A49"	8725	28925	100	1261	1304	519	39	836	836	876	368	42	54	29	0	9441	8988	4261	47	1217	1217	1244	288	23	95	91	0	0.000	0.000	0.000	0.000	0.000	0.000	0.000	0.000	0.000	0.000	0.000	0.000	0.000	0.000	0.052	0.060	0.064	0.064	3.448	0.058	0.271	316	2384	100	425	8224	8649	468	7771	8239	Error	Error	-4.274	425	8224	468	7771	412191	2840056	1.163	26.889	0	0	0
1	17	8	"A49"	"A49"	9025	28925	100	1335	1412	528	37	824	824	875	363	41	65	34	0	8876	9067	4099	45	1225	1225	1275	443	34	96	93	0	0.000	0.000	0.000	0.000	0.000	0.000	0.000	0.000	0.000	0.000	0.000	0.000	0.000	0.000	0.067	0.075	0.078	0.080	3.490	0.060	0.252	316	2384	100	511	7651	8162	588	7842	8430	Error	Error	-3.904	511	7651	588	7842	446088	2865084	1.479	17.589	0	0	0
1	18	8	"A49"	"A49"	9325	28925	100	1264	1362	645	47	838	838	884	391	44	52	28	0	8643	8226	4526	55	1250	1250	1369	862	62	82	78	0	0.000	0.000	0.000	0.000	0.000	0.000	0.000	0.000	0.000	0.000	0.000	0.000	0.000	0.000	0.058	0.075	0.085	0.092	4.218	0.068	0.245	316	2384	100	426	7393	7819	524	6976	7500	Error	Error	-4.117	426	7393	524	6976	430383	2599561	1.223	7.955	0	0	0
1	1	9	"A50"	"A50"	4240	29240	100	1018	1090	469	43	742	742	789	403	51	40	13	0	6557	7472	4645	62	1082	1082	1098	251	22	93	89	0	0.000	0.000	0.000	0.000	0.000	0.000	0.000	0.000	0.000	0.000	0.000	0.000	0.000	0.000	0.050	0.054	0.068	0.069	3.717	0.048	0.131	316	2384	100	276	5475	5751	348	6390	6738	Error	Error	-4.310	276	5475	348	6390	344408	2361067	0.747	25.394	0	0	0
1	2	9	"A50"	"A50"	4535	29240	100	1025	1079	488	45	795	795	831	429	51	34	13	0	3866	5978	4729	79	1139	1139	1193	423	35	83	73	0	0.000	0.000	0.000	0.000	0.000	0.000	0.000	0.000	0.000	0.000	0.000	0.000	0.000	0.000	0.084	0.059	0.098	0.108	4.190	0.057	0.212	316	2384	100	230	2727	2957	284	4839	5123	Error	Error	-3.568	230	2727	284	4839	340962	1888958	0.578	11.312	0	0	0
1	3	9	"A50"	"A50"	4835	29240	100	1139	1202	488	40	786	786	819	351	42	50	26	0	8512	8167	4874	59	1120	1120	1153	332	28	87	83	0	0.000	0.000	0.000	0.000	0.000	0.000	0.000	0.000	0.000	0.000	0.000	0.000	0.000	0.000	0.048	0.059	0.070	0.077	3.741	0.058	0.271	316	2384	100	353	7392	7745	416	7047	7463	Error	Error	-4.388	353	7392	416	7047	379869	2580900	1.091	21.127	0	0	0
1	4	9	"A51"	"A51"	5135	29240	100	1128	1194	515	43	743	743	788	384	48	50	24	0	6646	6830	4133	60	1120	1120	1146	331	28	88	81	0	0.000	0.000	0.000	0.000	0.000	0.000	0.000	0.000	0.000	0.000	0.000	0.000	0.000	0.000	0.070	0.079	0.088	0.104	4.093	0.060	0.152	316	2384	100	385	5526	5911	451	5710	6161	Error	Error	-3.843	385	5526	451	5710	377157	2158136	1.057	17.172	0	0	0
1	5	9	"A51"	"A51"	5435	29240	100	1164	1230	454	36	750	750	787	330	41	59	34	0	7927	7099	3401	47	1121	1121	1236	719	58	86	80	0	0.000	0.000	0.000	0.000	0.000	0.000	0.000	0.000	0.000	0.000	0.000	0.000	0.000	0.000	0.061	0.080	0.089	0.090	3.046	0.067	0.270	316	2384	100	414	6806	7220	480	5978	6458	Error	Error	-4.039	414	6806	480	5978	388560	2243255	1.342	8.154	0	0	0
1	6	9	"A51"	"A51"	5735	29235	100	1228	1251	482	38	755	755	798	357	44	59	28	0	8683	7964	3252	40	1121	1121	1204	629	52	91	88	0	0.000	0.000	0.000	0.000	0.000	0.000	0.000	0.000	0.000	0.000	0.000	0.000	0.000	0.000	0.063	0.072	0.076	0.073	2.724	0.065	0.265	316	2384	100	473	7562	8035	496	6843	7339	Error	Error	-3.999	473	7562	496	6843	395400	2516628	1.269	10.747	0	0	0
1	7	9	"A52"	"A52"	6035	29235	100	1184	1236	475	38	749	749	790	343	43	57	33	0	5912	5616	3079	54	1116	1116	1140	257	22	89	85	0	0.000	0.000	0.000	0.000	0.000	0.000	0.000	0.000	0.000	0.000	0.000	0.000	0.000	0.000	0.091	0.108	0.120	0.128	3.780	0.072	0.180	316	2384	100	435	4796	5231	487	4500	4987	Error	Error	-3.463	435	4796	487	4500	390605	1774604	1.300	17.416	0	0	0
1	8	9	"A52"	"A52"	6335	29235	100	1319	1316	485	36	782	782	820	398	48	60	27	0	6565	6481	2410	37	1153	1153	1222	545	44	96	92	0	0.000	0.000	0.000	0.000	0.000	0.000	0.000	0.000	0.000	0.000	0.000	0.000	0.000	0.000	0.099	0.100	0.124	0.113	2.795	0.071	0.182	316	2384	100	537	5412	5949	534	5328	5862	Error	Error	-3.333	537	5412	534	5328	415708	2047913	1.246	9.650	0	0	0
1	9	9	"A52"	"A52"	6635	29235	100	1290	1326	488	36	792	792	843	527	62	48	15	0	6202	6188	2520	40	1148	1148	1217	516	42	94	91	0	0.000	0.000	0.000	0.000	0.000	0.000	0.000	0.000	0.000	0.000	0.000	0.000	0.000	0.000	0.099	0.106	0.124	0.109	3.164	0.074	0.181	316	2384	100	498	5054	5552	534	5040	5574	Error	Error	-3.343	498	5054	534	5040	418945	1955283	0.917	9.634	0	0	0
1	10	9	"A53"	"A53"	6935	29235	100	1250	1292	551	42	793	793	836	352	42	59	30	0	7751	7184	3551	49	1158	1158	1175	263	22	94	90	0	0.000	0.000	0.000	0.000	0.000	0.000	0.000	0.000	0.000	0.000	0.000	0.000	0.000	0.000	0.069	0.083	0.088	0.093	3.323	0.075	0.273	316	2384	100	457	6593	7050	499	6026	6525	Error	Error	-3.851	457	6593	499	6026	408115	2270120	1.295	22.848	0	0	0
1	11	9	"A53"	"A53"	7235	29235	100	1341	1344	495	36	792	792	832	373	44	67	31	0	8363	7673	3536	46	1166	1166	1235	563	45	92	84	0	0.000	0.000	0.000	0.000	0.000	0.000	0.000	0.000	0.000	0.000	0.000	0.000	0.000	0.000	0.076	0.085	0.097	0.098	2.573	0.076	0.263	316	2384	100	549	7197	7746	552	6507	7059	Error	Error	-3.713	549	7197	552	6507	424611	2424682	1.373	11.435	0	0	0
1	12	9	"A53"	"A53"	7535	29230	100	1275	1302	461	35	787	787	844	593	70	42	8	0	9289	8603	3358	39	1169	1169	1276	710	55	93	90	0	0.000	0.000	0.000	0.000	0.000	0.000	0.000	0.000	0.000	0.000	0.000	0.000	0.000	0.000	0.060	0.069	0.076	0.071	2.813	0.081	0.163	316	2384	100	488	8120	8608	515	7434	7949	Error	Error	-4.057	488	8120	515	7434	411480	2718418	0.772	10.320	0	0	0
1	13	9	"A54"	"A54"	7835	29230	100	1232	1316	598	45	784	784	909	1782	196	1	0	0	7127	6620	3012	45	1166	1166	1249	1556	124	82	75	0	0.000	0.000	0.000	0.000	0.000	0.000	0.000	0.000	0.000	0.000	0.000	0.000	0.000	0.000	0.075	0.098	0.111	0.103	3.437	0.618	0.388	316	2384	100	448	5961	6409	532	5454	5986	Error	Error	-3.734	448	5961	532	5454	415966	2091838	0.228	3.452	0	0	0
1	14	9	"A54"	"A54"	8135	29230	100	1267	1314	513	39	802	802	845	387	45	56	25	0	8652	8062	3021	37	1173	1173	1215	333	27	99	95	0	0.000	0.000	0.000	0.000	0.000	0.000	0.000	0.000	0.000	0.000	0.000	0.000	0.000	0.000	0.062	0.074	0.080	0.076	2.979	0.062	0.197	316	2384	100	465	7479	7944	512	6889	7401	Error	Error	-4.008	465	7479	512	6889	415191	2547549	1.212	20.562	0	0	0
1	15	9	"A54"	"A54"	8430	29230	100	1202	1259	554	44	796	796	909	1330	146	7	0	0	7869	7388	3726	50	1200	1200	1274	656	51	89	82	0	0.000	0.000	0.000	0.000	0.000	0.000	0.000	0.000	0.000	0.000	0.000	0.000	0.000	0.000	0.061	0.075	0.090	0.086	3.692	0.069	0.232	316	2384	100	406	6669	7075	463	6188	6651	Error	Error	-4.038	406	6669	463	6188	397741	2334726	0.263	9.320	0	0	0
1	16	9	"A55"	"A55"	8730	29230	100	1120	1183	463	39	809	809	850	365	42	44	21	0	6471	5860	3203	54	1200	1200	1223	258	21	89	83	0	0.000	0.000	0.000	0.000	0.000	0.000	0.000	0.000	0.000	0.000	0.000	0.000	0.000	0.000	0.059	0.080	0.096	0.098	4.114	0.066	0.169	316	2384	100	311	5271	5582	374	4660	5034	Error	Error	-4.083	311	5271	374	4660	373882	1851671	0.912	17.973	0	0	0
1	17	9	"A55"	"A55"	9030	29225	100	1120	1184	519	43	799	799	853	424	49	39	15	0	6652	6080	2880	47	1195	1195	1252	420	33	90	84	0	0.000	0.000	0.000	0.000	0.000	0.000	0.000	0.000	0.000	0.000	0.000	0.000	0.000	0.000	0.059	0.079	0.090	0.097	3.967	0.075	0.143	316	2384	100	321	5457	5778	385	4885	5270	Error	Error	-4.087	321	5457	385	4885	374038	1921354	0.781	11.495	0	0	0
1	18	9	"A55"	"A55"	9330	29225	100	1197	1282	545	42	831	831	879	412	46	47	25	0	7418	6654	2892	43	1246	1246	1322	550	41	92	87	0	0.000	0.000	0.000	0.000	0.000	0.000	0.000	0.000	0.000	0.000	0.000	0.000	0.000	0.000	0.059	0.083	0.097	0.091	3.966	0.067	0.143	316	2384	100	366	6172	6538	451	5408	5859	Error	Error	-4.076	366	6172	451	5408	405136	2102803	0.978	9.695	0	0	0
1	1	10	"A56"	"A56"	4240	29545	100	962	1018	392	38	747	747	800	428	53	31	8	0	5078	5293	2847	53	1129	1129	1171	361	30	87	81	0	0.000	0.000	0.000	0.000	0.000	0.000	0.000	0.000	0.000	0.000	0.000	0.000	0.000	0.000	0.054	0.065	0.096	0.099	4.271	0.058	0.134	316	2384	100	215	3949	4164	271	4164	4435	Error	Error	-4.199	215	3949	271	4164	321793	1672508	0.509	11.418	0	0	0
1	2	10	"A56"	"A56"	4540	29540	100	1095	1158	447	38	785	785	825	382	46	42	20	0	7887	7272	3557	48	1157	1157	1296	950	73	82	78	0	0.000	0.000	0.000	0.000	0.000	0.000	0.000	0.000	0.000	0.000	0.000	0.000	0.000	0.000	0.046	0.061	0.070	0.065	4.155	0.058	0.234	316	2384	100	310	6730	7040	373	6115	6488	Error	Error	-4.440	310	6730	373	6115	365973	2298058	0.872	6.291	0	0	0
1	3	10	"A56"	"A56"	4840	29540	100	1335	1398	625	44	760	760	813	493	60	52	26	0	7626	7126	3433	48	1124	1124	1229	741	60	87	85	0	0.000	0.000	0.000	0.000	0.000	0.000	0.000	0.000	0.000	0.000	0.000	0.000	0.000	0.000	0.088	0.106	0.119	0.101	3.660	0.087	0.296	316	2384	100	575	6502	7077	638	6002	6640	Error	Error	-3.499	575	6502	638	6002	441855	2251831	1.187	7.958	0	0	0
1	4	10	"A57"	"A57"	5140	29540	100	6222	13022	12518	96	744	744	782	363	46	85	80	0	8993	8623	4851	56	1109	1109	1132	306	27	90	86	0	0.000	0.000	0.000	0.000	0.000	0.000	0.000	0.000	0.000	0.000	0.000	0.000	0.000	0.000	0.695	1.634	1.212	0.952	3.107	2.268	0.681	316	2384	100	5478	7884	13362	12278	7514	19792	Error	Error	-0.525	5478	7884	12278	7514	4114865	2724741	33.719	24.480	0	0	0
1	5	10	"A57"	"A57"	5440	29540	100	6910	11260	10822	96	785	785	836	394	47	88	86	0	10338	9692	4063	41	1123	1123	1205	622	51	93	87	0	0.000	0.000	0.000	0.000	0.000	0.000	0.000	0.000	0.000	0.000	0.000	0.000	0.000	0.000	0.665	1.222	0.706	0.736	2.594	1.923	0.571	316	2384	100	6125	9215	15340	10475	8569	19044	Error	Error	-0.589	6125	9215	10475	8569	3558195	3062822	26.457	13.645	0	0	0
1	6	10	"A57"	"A57"	5740	29540	100	6914	11018	10521	95	770	770	809	360	44	91	88	0	10352	9806	4214	42	1137	1137	1181	440	37	94	91	0	0.000	0.000	0.000	0.000	0.000	0.000	0.000	0.000	0.000	0.000	0.000	0.000	0.000	0.000	0.667	1.182	0.715	0.718	2.591	1.826	0.580	316	2384	100	6144	9215	15359	10248	8669	18917	Error	Error	-0.585	6144	9215	10248	8669	3481692	3098669	28.358	19.602	0	0	0
1	7	10	"A58"	"A58"	6040	29535	100	1135	1184	507	42	776	776	831	647	77	27	5	0	7985	7637	4842	63	1118	1118	1153	397	34	83	76	0	0.000	0.000	0.000	0.000	0.000	0.000	0.000	0.000	0.000	0.000	0.000	0.000	0.000	0.000	0.052	0.063	0.080	0.098	4.649	0.061	0.256	316	2384	100	359	6867	7226	408	6519	6927	Error	Error	-4.258	359	6867	408	6519	374012	2413406	0.546	16.332	0	0	0
1	8	10	"A58"	"A58"	6340	29535	100	1190	1207	459	38	751	751	792	356	44	56	27	0	7911	8001	4089	51	1117	1117	1163	412	35	92	86	0	0.000	0.000	0.000	0.000	0.000	0.000	0.000	0.000	0.000	0.000	0.000	0.000	0.000	0.000	0.065	0.066	0.074	0.083	4.016	0.058	0.256	316	2384	100	439	6794	7233	456	6884	7340	Error	Error	-3.952	439	6794	456	6884	381476	2528425	1.166	16.597	0	0	0
1	9	10	"A58"	"A58"	6640	29535	100	1233	1230	468	38	780	780	822	459	55	49	13	0	8494	8203	3797	46	1135	1135	1162	308	26	95	92	0	0.000	0.000	0.000	0.000	0.000	0.000	0.000	0.000	0.000	0.000	0.000	0.000	0.000	0.000	0.062	0.064	0.071	0.068	3.107	0.059	0.250	316	2384	100	453	7359	7812	450	7068	7518	Error	Error	-4.022	453	7359	450	7068	388819	2592236	0.889	22.860	0	0	0
1	10	10	"A59"	"A59"	6940	29535	100	1125	1201	496	41	777	777	820	387	47	44	24	0	7445	6348	3517	55	1143	1143	1166	314	26	83	79	0	0.000	0.000	0.000	0.000	0.000	0.000	0.000	0.000	0.000	0.000	0.000	0.000	0.000	0.000	0.055	0.081	0.097	0.110	4.523	0.069	0.165	316	2384	100	348	6302	6650	424	5205	5629	Error	Error	-4.179	348	6302	424	5205	379404	2005957	0.984	16.503	0	0	0
1	11	10	"A59"	"A59"	7240	29535	100	1118	1166	418	35	767	767	801	350	43	50	21	0	7840	7317	2754	37	1125	1125	1167	406	34	94	93	0	0.000	0.000	0.000	0.000	0.000	0.000	0.000	0.000	0.000	0.000	0.000	0.000	0.000	0.000	0.052	0.064	0.068	0.066	3.041	0.060	0.205	316	2384	100	351	6715	7066	399	6192	6591	Error	Error	-4.258	351	6715	399	6192	368407	2312328	1.043	15.148	0	0	0
1	12	10	"A59"	"A59"	7540	29530	100	1207	1233	506	41	762	762	798	364	45	55	27	0	8206	7844	3044	38	1143	1143	1220	558	45	95	91	0	0.000	0.000	0.000	0.000	0.000	0.000	0.000	0.000	0.000	0.000	0.000	0.000	0.000	0.000	0.063	0.070	0.079	0.070	3.140	0.069	0.247	316	2384	100	445	7063	7508	471	6701	7172	Error	Error	-3.988	445	7063	471	6701	389589	2478790	1.195	11.871	0	0	0
1	13	10	"A60"	"A60"	7835	29530	100	939	1016	438	43	782	782	828	405	48	33	9	0	4348	5401	4158	76	1152	1152	1177	278	23	84	78	0	0.000	0.000	0.000	0.000	0.000	0.000	0.000	0.000	0.000	0.000	0.000	0.000	0.000	0.000	0.049	0.055	0.087	0.099	5.063	0.060	0.120	316	2384	100	157	3196	3353	234	4249	4483	Error	Error	-4.347	157	3196	234	4249	321087	1706813	0.464	15.194	0	0	0
1	14	10	"A60"	"A60"	8135	29530	100	1061	1085	438	40	802	802	887	1327	149	2	0	0	4429	5645	3766	66	1184	1184	1243	886	71	86	75	0	0.000	0.000	0.000	0.000	0.000	0.000	0.000	0.000	0.000	0.000	0.000	0.000	0.000	0.000	0.080	0.063	0.089	0.090	4.576	0.060	0.154	316	2384	100	259	3245	3504	283	4461	4744	Error	Error	-3.647	259	3245	283	4461	343002	1783765	0.149	4.968	0	0	0
1	15	10	"A60"	"A60"	8435	29530	100	1023	1092	488	44	772	772	824	356	43	41	18	0	4628	5854	4206	71	1191	1191	1207	255	21	95	91	0	0.000	0.000	0.000	0.000	0.000	0.000	0.000	0.000	0.000	0.000	0.000	0.000	0.000	0.000	0.073	0.069	0.101	0.097	3.967	0.060	0.180	316	2384	100	251	3437	3688	320	4663	4983	Error	Error	-3.775	251	3437	320	4663	345193	1850010	0.753	18.224	0	0	0
1	16	10	"A61"	"A61"	8735	29530	100	1310	1353	563	41	807	807	858	377	43	58	32	0	10624	9390	4675	49	1199	1199	1217	254	20	96	92	0	0.000	0.000	0.000	0.000	0.000	0.000	0.000	0.000	0.000	0.000	0.000	0.000	0.000	0.000	0.053	0.067	0.073	0.068	3.114	0.063	0.287	316	2384	100	503	9425	9928	546	8191	8737	Error	Error	-4.228	503	9425	546	8191	427417	2967246	1.313	32.177	0	0	0
1	17	10	"A61"	"A61"	9035	29525	100	1329	1329	571	42	831	831	888	763	85	31	3	0	10343	9264	5132	55	1235	1235	1270	422	33	91	86	0	0.000	0.000	0.000	0.000	0.000	0.000	0.000	0.000	0.000	0.000	0.000	0.000	0.000	0.000	0.055	0.062	0.076	0.079	3.144	0.064	0.310	316	2384	100	498	9108	9606	498	8029	8527	Error	Error	-4.193	498	9108	498	8029	419815	2927456	0.578	18.943	0	0	0
1	18	10	"A61"	"A61"	9335	29525	100	1330	1424	622	43	830	830	867	353	40	62	37	0	11558	9846	4952	50	1258	1258	1316	525	39	92	87	0	0.000	0.000	0.000	0.000	0.000	0.000	0.000	0.000	0.000	0.000	0.000	0.000	0.000	0.000	0.049	0.069	0.072	0.072	3.111	0.066	0.345	316	2384	100	500	10300	10800	594	8588	9182	Error	Error	-4.365	500	10300	594	8588	450067	3111209	1.578	16.248	0	0	0
1	1	11	"A62"	"A62"	4245	29845	100	948	1011	419	41	749	749	786	334	42	37	13	0	3753	3624	1224	33	1088	1088	1116	262	23	93	88	0	0.000	0.000	0.000	0.000	0.000	0.000	0.000	0.000	0.000	0.000	0.000	0.000	0.000	0.000	0.075	0.103	0.145	0.120	3.600	0.098	0.102	316	2384	100	199	2665	2864	262	2536	2798	Error	Error	-3.743	199	2665	262	2536	319358	1145060	0.674	9.573	0	0	0
1	2	11	"A62"	"A62"	4545	29845	100	970	1067	459	43	773	773	812	360	44	37	13	0	4468	4540	2232	49	1110	1110	1133	257	22	93	88	0	0.000	0.000	0.000	0.000	0.000	0.000	0.000	0.000	0.000	0.000	0.000	0.000	0.000	0.000	0.059	0.086	0.105	0.106	3.970	0.077	0.136	316	2384	100	197	3358	3555	294	3430	3724	Error	Error	-4.091	197	3358	294	3430	337193	1434501	0.708	13.257	0	0	0
1	3	11	"A62"	"A62"	4845	29840	100	995	1059	457	43	781	781	827	503	60	26	5	0	4281	4354	1728	39	1103	1103	1132	386	34	94	92	0	0.000	0.000	0.000	0.000	0.000	0.000	0.000	0.000	0.000	0.000	0.000	0.000	0.000	0.000	0.067	0.086	0.110	0.107	3.330	0.151	0.128	316	2384	100	214	3178	3392	278	3251	3529	Error	Error	-3.892	214	3178	278	3251	334742	1375813	0.461	8.347	0	0	0
1	4	11	"A63"	"A63"	5145	29840	100	1302	1337	559	41	736	736	771	322	41	66	43	0	12586	10823	4923	45	1096	1096	1111	219	19	97	95	0	0.000	0.000	0.000	0.000	0.000	0.000	0.000	0.000	0.000	0.000	0.000	0.000	0.000	0.000	0.049	0.062	0.066	0.062	2.769	0.059	0.365	316	2384	100	566	11490	12056	601	9727	10328	Error	Error	-4.343	566	11490	601	9727	422544	3420007	1.758	44.347	0	0	0
1	5	11	"A63"	"A63"	5445	29840	100	1424	1436	484	33	753	753	790	334	42	75	50	0	12057	11251	3890	34	1113	1113	1135	263	23	99	99	0	0.000	0.000	0.000	0.000	0.000	0.000	0.000	0.000	0.000	0.000	0.000	0.000	0.000	0.000	0.061	0.067	0.071	0.062	2.774	0.061	0.380	316	2384	100	671	10944	11615	683	10138	10821	Error	Error	-4.028	671	10944	683	10138	453793	3555279	1.934	38.464	0	0	0
1	6	11	"A63"	"A63"	5745	29840	100	1432	1474	638	43	783	783	906	1123	123	18	0	0	12987	12128	4330	35	1136	1136	1266	1322	104	94	90	0	0.000	0.000	0.000	0.000	0.000	0.000	0.000	0.000	0.000	0.000	0.000	0.000	0.000	0.000	0.055	0.063	0.062	0.057	2.591	0.059	0.336	316	2384	100	649	11851	12500	691	10992	11683	Error	Error	-4.191	649	11851	691	10992	465804	3832347	0.506	8.216	0	0	0
1	7	11	"A64"	"A64"	6045	29840	100	1302	1361	544	39	776	776	804	342	42	65	37	0	11031	9713	4239	43	1111	1111	1120	222	19	96	94	0	0.000	0.000	0.000	0.000	0.000	0.000	0.000	0.000	0.000	0.000	0.000	0.000	0.000	0.000	0.053	0.068	0.071	0.070	3.672	0.063	0.325	316	2384	100	526	9920	10446	585	8602	9187	Error	Error	-4.237	526	9920	585	8602	430162	3069224	1.629	38.707	0	0	0
1	8	11	"A64"	"A64"	6345	29835	100	1384	1383	484	34	771	771	818	407	49	63	33	0	12398	11482	3613	31	1133	1133	1176	412	35	99	98	0	0.000	0.000	0.000	0.000	0.000	0.000	0.000	0.000	0.000	0.000	0.000	0.000	0.000	0.000	0.054	0.059	0.064	0.054	2.392	0.055	0.337	316	2384	100	613	11265	11878	612	10349	10961	Error	Error	-4.200	613	11265	612	10349	436939	3628168	1.388	25.015	0	0	0
1	9	11	"A64"	"A64"	6645	29835	100	1388	1399	468	33	758	758	797	355	44	71	42	0	11321	10547	3130	29	1138	1138	1151	243	21	100	100	0	0.000	0.000	0.000	0.000	0.000	0.000	0.000	0.000	0.000	0.000	0.000	0.000	0.000	0.000	0.062	0.068	0.069	0.062	2.171	0.064	0.343	316	2384	100	630	10183	10813	641	9409	10050	Error	Error	-4.015	630	10183	641	9409	442208	3332914	1.696	38.667	0	0	0
1	10	11	"A65"	"A65"	6945	29835	100	1171	1231	449	36	771	771	817	460	56	43	14	0	7624	7765	1668	21	1143	1143	1165	303	26	100	100	0	0.000	0.000	0.000	0.000	0.000	0.000	0.000	0.000	0.000	0.000	0.000	0.000	0.000	0.000	0.062	0.069	0.069	0.062	2.751	0.066	0.115	316	2384	100	400	6481	6881	460	6622	7082	Error	Error	-4.018	400	6481	460	6622	389028	2453877	0.900	21.782	0	0	0
1	11	11	"A65"	"A65"	7245	29835	100	1390	1410	504	35	761	761	806	405	50	65	34	0	11661	11473	3178	27	1145	1145	1164	231	19	100	100	0	0.000	0.000	0.000	0.000	0.000	0.000	0.000	0.000	0.000	0.000	0.000	0.000	0.000	0.000	0.060	0.063	0.064	0.055	2.481	0.060	0.354	316	2384	100	629	10516	11145	649	10328	10977	Error	Error	-4.063	629	10516	649	10328	445476	3625458	1.491	44.628	0	0	0
1	12	11	"A65"	"A65"	7540	29835	100	1211	1241	422	34	773	773	815	369	45	58	21	0	8637	8556	2161	25	1153	1153	1191	357	29	100	99	0	0.000	0.000	0.000	0.000	0.000	0.000	0.000	0.000	0.000	0.000	0.000	0.000	0.000	0.000	0.059	0.063	0.065	0.056	2.674	0.058	0.211	316	2384	100	438	7484	7922	468	7403	7871	Error	Error	-4.095	438	7484	468	7403	392169	2703743	1.154	20.630	0	0	0
1	13	11	"A66"	"A66"	7840	29830	100	1365	1391	512	36	785	785	828	380	45	65	36	0	10413	9346	4484	47	1160	1160	1184	272	22	95	93	0	0.000	0.000	0.000	0.000	0.000	0.000	0.000	0.000	0.000	0.000	0.000	0.000	0.000	0.000	0.063	0.074	0.080	0.081	2.892	0.068	0.352	316	2384	100	580	9253	9833	606	8186	8792	Error	Error	-3.996	580	9253	606	8186	439603	2953285	1.482	30.007	0	0	0
1	14	11	"A66"	"A66"	8140	29830	100	1403	1441	562	39	801	801	843	379	44	65	39	0	11873	10750	4303	40	1207	1207	1238	357	28	98	96	0	0.000	0.000	0.000	0.000	0.000	0.000	0.000	0.000	0.000	0.000	0.000	0.000	0.000	0.000	0.056	0.067	0.070	0.061	2.473	0.066	0.365	316	2384	100	602	10666	11268	640	9543	10183	Error	Error	-4.147	602	10666	640	9543	455208	3397133	1.578	26.644	0	0	0
1	15	11	"A66"	"A66"	8440	29830	100	1393	1477	614	41	826	826	906	1158	127	19	0	0	12031	10828	4981	46	1196	1196	1290	1441	111	88	84	0	0.000	0.000	0.000	0.000	0.000	0.000	0.000	0.000	0.000	0.000	0.000	0.000	0.000	0.000	0.052	0.068	0.073	0.069	2.921	0.161	0.257	316	2384	100	567	10835	11402	651	9632	10283	Error	Error	-4.256	567	10835	651	9632	466826	3421706	0.493	6.619	0	0	0
1	16	11	"A67"	"A67"	8740	29830	100	1300	1356	580	42	825	825	868	368	42	57	31	0	9087	8692	4689	53	1217	1217	1231	245	19	94	89	0	0.000	0.000	0.000	0.000	0.000	0.000	0.000	0.000	0.000	0.000	0.000	0.000	0.000	0.000	0.060	0.071	0.079	0.079	3.491	0.066	0.276	316	2384	100	475	7870	8345	531	7475	8006	Error	Error	-4.050	475	7870	531	7475	428449	2746687	1.326	30.453	0	0	0
1	17	11	"A67"	"A67"	9040	29830	100	1279	1342	528	39	846	846	916	864	94	23	1	0	9059	8587	4768	55	1226	1226	1277	888	69	89	84	0	0.000	0.000	0.000	0.000	0.000	0.000	0.000	0.000	0.000	0.000	0.000	0.000	0.000	0.000	0.055	0.067	0.073	0.072	3.048	0.073	0.150	316	2384	100	433	7833	8266	496	7361	7857	Error	Error	-4.177	433	7833	496	7361	424047	2713420	0.493	8.232	0	0	0
1	18	11	"A67"	"A67"	9340	29825	100	1232	1306	552	42	849	849	895	394	44	48	23	0	7789	8099	4417	54	1247	1247	1269	309	24	98	97	0	0.000	0.000	0.000	0.000	0.000	0.000	0.000	0.000	0.000	0.000	0.000	0.000	0.000	0.000	0.059	0.067	0.076	0.070	2.971	0.065	0.247	316	2384	100	383	6542	6925	457	6852	7309	Error	Error	-4.094	383	6542	457	6852	412814	2559353	1.043	22.104	0	0	0
1	1	12	"A68"	"A68"	4250	30145	100	1035	1120	455	40	766	766	806	339	42	44	21	0	4756	5442	2719	49	1105	1105	1127	270	23	94	91	0	0.000	0.000	0.000	0.000	0.000	0.000	0.000	0.000	0.000	0.000	0.000	0.000	0.000	0.000	0.074	0.082	0.090	0.093	3.679	0.072	0.166	316	2384	100	269	3651	3920	354	4337	4691	Error	Error	-3.763	269	3651	354	4337	354065	1719788	0.926	15.981	0	0	0
1	2	12	"A68"	"A68"	4550	30145	100	1195	1255	481	38	779	779	816	340	41	59	30	0	6661	6651	2818	42	1158	1158	1182	268	22	99	98	0	0.000	0.000	0.000	0.000	0.000	0.000	0.000	0.000	0.000	0.000	0.000	0.000	0.000	0.000	0.076	0.087	0.095	0.081	2.793	0.077	0.229	316	2384	100	416	5503	5919	476	5493	5969	Error	Error	-3.726	416	5503	476	5493	396509	2101779	1.291	20.407	0	0	0
1	3	12	"A68"	"A68"	4850	30140	100	1230	1264	438	34	779	779	816	367	44	56	28	0	7168	7192	3347	46	1126	1126	1152	270	23	100	97	0	0.000	0.000	0.000	0.000	0.000	0.000	0.000	0.000	0.000	0.000	0.000	0.000	0.000	0.000	0.075	0.080	0.090	0.079	2.666	0.071	0.258	316	2384	100	451	6042	6493	485	6066	6551	Error	Error	-3.744	451	6042	485	6066	399541	2272774	1.221	22.370	0	0	0
1	4	12	"A69"	"A69"	5150	30140	100	1413	1429	618	43	784	784	853	1277	149	13	0	0	14112	11878	5497	46	1131	1131	1152	277	24	98	93	0	0.000	0.000	0.000	0.000	0.000	0.000	0.000	0.000	0.000	0.000	0.000	0.000	0.000	0.000	0.048	0.060	0.061	0.059	3.279	0.059	0.398	316	2384	100	629	12981	13610	645	10747	11392	Error	Error	-4.367	629	12981	645	10747	451486	3753577	0.451	38.722	0	0	0
1	5	12	"A69"	"A69"	5450	30140	100	1367	1429	555	38	761	761	804	354	44	69	40	0	14645	12960	5271	40	1141	1141	1166	262	22	99	99	0	0.000	0.000	0.000	0.000	0.000	0.000	0.000	0.000	0.000	0.000	0.000	0.000	0.000	0.000	0.045	0.057	0.055	0.050	2.414	0.053	0.377	316	2384	100	606	13504	14110	668	11819	12487	Error	Error	-4.478	606	13504	668	11819	451618	4095513	1.766	45.015	0	0	0
1	6	12	"A69"	"A69"	5750	30140	100	1467	1495	586	39	782	782	833	395	47	68	41	0	14913	13156	5489	41	1151	1151	1174	255	21	99	99	0	0.000	0.000	0.000	0.000	0.000	0.000	0.000	0.000	0.000	0.000	0.000	0.000	0.000	0.000	0.050	0.059	0.060	0.057	2.539	0.057	0.413	316	2384	100	685	13762	14447	713	12005	12718	Error	Error	-4.328	685	13762	713	12005	472547	4157345	1.676	46.988	0	0	0
1	7	12	"A70"	"A70"	6050	30140	100	1196	1236	443	35	788	788	827	388	46	51	24	0	8566	9092	5155	56	1153	1153	1178	311	26	96	93	0	0.000	0.000	0.000	0.000	0.000	0.000	0.000	0.000	0.000	0.000	0.000	0.000	0.000	0.000	0.055	0.056	0.059	0.059	3.026	0.052	0.297	316	2384	100	408	7413	7821	448	7939	8387	Error	Error	-4.183	408	7413	448	7939	390663	2873025	1.054	25.447	0	0	0
1	8	12	"A70"	"A70"	6350	30135	100	1263	1416	1125	79	790	790	899	1756	195	2	1	0	9446	9649	5392	55	1158	1158	1251	1530	122	89	74	0	0.000	0.000	0.000	0.000	0.000	0.000	0.000	0.000	0.000	0.000	0.000	0.000	0.000	0.000	0.057	0.074	0.075	0.068	3.075	0.074	0.234	316	2384	100	473	8288	8761	626	8491	9117	Error	Error	-4.131	473	8288	626	8491	447435	3049239	0.294	5.489	0	0	0
1	9	12	"A70"	"A70"	6650	30135	100	1257	1291	507	39	765	765	802	351	43	58	32	0	9449	10180	5165	50	1152	1152	1177	271	23	98	96	0	0.000	0.000	0.000	0.000	0.000	0.000	0.000	0.000	0.000	0.000	0.000	0.000	0.000	0.000	0.059	0.058	0.059	0.059	2.817	0.056	0.331	316	2384	100	492	8297	8789	526	9028	9554	Error	Error	-4.076	492	8297	526	9028	408058	3216741	1.393	33.221	0	0	0
1	10	12	"A71"	"A71"	6945	30135	100	1395	1425	519	36	757	757	794	351	44	70	46	0	15535	12972	6135	47	1140	1140	1167	250	21	97	94	0	0.000	0.000	0.000	0.000	0.000	0.000	0.000	0.000	0.000	0.000	0.000	0.000	0.000	0.000	0.044	0.056	0.062	0.058	2.803	0.053	0.405	316	2384	100	638	14395	15033	668	11832	12500	Error	Error	-4.496	638	14395	668	11832	450417	4099038	1.798	47.220	0	0	0
1	11	12	"A71"	"A71"	7245	30135	100	1466	1514	610	40	766	766	827	560	67	59	26	0	15493	13166	5743	43	1162	1162	1215	533	43	98	95	0	0.000	0.000	0.000	0.000	0.000	0.000	0.000	0.000	0.000	0.000	0.000	0.000	0.000	0.000	0.049	0.062	0.066	0.061	2.363	0.059	0.426	316	2384	100	700	14331	15031	748	12004	12752	Error	Error	-4.356	700	14331	748	12004	478443	4160312	1.227	22.422	0	0	0
1	12	12	"A71"	"A71"	7545	30135	100	1500	1506	531	35	790	790	836	373	44	72	47	0	16308	14334	5528	38	1178	1178	1225	379	30	99	98	0	0.000	0.000	0.000	0.000	0.000	0.000	0.000	0.000	0.000	0.000	0.000	0.000	0.000	0.000	0.047	0.054	0.056	0.051	2.202	0.053	0.440	316	2384	100	710	15130	15840	716	13156	13872	Error	Error	-4.413	710	15130	716	13156	475961	4529687	1.796	34.588	0	0	0
1	13	12	"A72"	"A72"	7845	30130	100	1372	1424	610	42	809	809	854	409	47	58	33	0	8174	7462	3965	53	1173	1173	1206	314	26	87	82	0	0.000	0.000	0.000	0.000	0.000	0.000	0.000	0.000	0.000	0.000	0.000	0.000	0.000	0.000	0.080	0.098	0.103	0.115	3.640	0.086	0.315	316	2384	100	563	7001	7564	615	6289	6904	Error	Error	-3.636	563	7001	615	6289	450051	2358137	1.394	19.924	0	0	0
1	14	12	"A72"	"A72"	8145	30130	100	1313	1418	654	46	797	797	848	391	46	60	33	0	7468	7500	3822	50	1205	1205	1259	503	39	89	83	0	0.000	0.000	0.000	0.000	0.000	0.000	0.000	0.000	0.000	0.000	0.000	0.000	0.000	0.000	0.082	0.099	0.098	0.108	3.843	0.080	0.262	316	2384	100	516	6263	6779	621	6295	6916	Error	Error	-3.601	516	6263	621	6295	448241	2369991	1.458	12.408	0	0	0
1	15	12	"A72"	"A72"	8445	30130	100	1442	1572	1245	79	846	846	880	383	43	64	39	0	7328	7434	4102	55	1222	1222	1263	484	38	86	82	0	0.000	0.000	0.000	0.000	0.000	0.000	0.000	0.000	0.000	0.000	0.000	0.000	0.000	0.000	0.098	0.117	0.115	0.125	3.868	0.109	0.230	316	2384	100	596	6106	6702	726	6212	6938	Error	Error	-3.357	596	6106	726	6212	496675	2349072	1.807	12.750	0	0	0
1	16	12	"A73"	"A73"	8745	30130	100	976	1021	405	39	846	846	898	484	53	18	4	0	2594	3418	2603	76	1239	1239	1265	380	30	79	70	0	0.000	0.000	0.000	0.000	0.000	0.000	0.000	0.000	0.000	0.000	0.000	0.000	0.000	0.000	0.096	0.080	0.192	0.208	4.908	0.099	0.110	316	2384	100	130	1355	1485	175	2179	2354	Error	Error	-3.382	130	1355	175	2179	322513	1080069	0.254	5.666	0	0	0
1	17	12	"A73"	"A73"	9045	30130	100	1019	1087	472	43	852	852	896	470	52	25	9	0	2605	3451	2530	73	1250	1250	1270	364	28	84	73	0	0.000	0.000	0.000	0.000	0.000	0.000	0.000	0.000	0.000	0.000	0.000	0.000	0.000	0.000	0.123	0.107	0.213	0.215	4.582	0.076	0.078	316	2384	100	167	1355	1522	235	2201	2436	Error	Error	-3.020	167	1355	235	2201	343396	1090621	0.406	5.992	0	0	0
1	18	12	"A73"	"A73"	9345	30130	100	968	1028	430	41	845	845	902	439	48	26	5	0	2627	3582	2625	73	1255	1255	1280	288	22	83	73	0	0.000	0.000	0.000	0.000	0.000	0.000	0.000	0.000	0.000	0.000	0.000	0.000	0.000	0.000	0.090	0.079	0.215	0.203	5.061	0.064	0.048	316	2384	100	123	1372	1495	183	2327	2510	Error	Error	-3.480	123	1372	183	2327	325005	1132015	0.287	7.993	0	0	0
1	1	13	"A74"	"A74"	4255	30445	100	1360	1389	531	38	760	760	801	350	43	68	42	0	8894	8022	3800	47	1125	1125	1148	260	22	97	94	0	0.000	0.000	0.000	0.000	0.000	0.000	0.000	0.000	0.000	0.000	0.000	0.000	0.000	0.000	0.077	0.091	0.101	0.093	3.168	0.078	0.329	316	2384	100	600	7769	8369	629	6897	7526	Error	Error	-3.695	600	7769	629	6897	438876	2535101	1.680	26.438	0	0	0
1	2	13	"A74"	"A74"	4555	30445	100	1384	1385	540	38	755	755	800	429	53	63	31	0	9757	9005	4046	44	1138	1138	1194	476	39	96	88	0	0.000	0.000	0.000	0.000	0.000	0.000	0.000	0.000	0.000	0.000	0.000	0.000	0.000	0.000	0.073	0.080	0.083	0.080	2.651	0.078	0.389	316	2384	100	629	8619	9248	630	7867	8497	Error	Error	-3.776	629	8619	630	7867	437784	2845475	1.364	16.410	0	0	0
1	3	13	"A74"	"A74"	4855	30445	100	1274	1318	529	40	774	774	814	371	45	60	33	0	7757	7782	4227	54	1143	1143	1183	415	35	91	85	0	0.000	0.000	0.000	0.000	0.000	0.000	0.000	0.000	0.000	0.000	0.000	0.000	0.000	0.000	0.076	0.082	0.092	0.094	3.251	0.072	0.310	316	2384	100	500	6614	7114	544	6639	7183	Error	Error	-3.726	500	6614	544	6639	416352	2458977	1.358	15.901	0	0	0
1	4	13	"A75"	"A75"	5155	30440	100	1841	1884	708	37	758	758	806	362	44	84	72	0	4977	5845	3373	57	1142	1142	1163	272	23	93	89	0	0.000	0.000	0.000	0.000	0.000	0.000	0.000	0.000	0.000	0.000	0.000	0.000	0.000	0.000	0.282	0.239	0.274	0.288	2.650	0.174	0.432	316	2384	100	1083	3835	4918	1126	4703	5829	Error	Error	-1.824	1083	3835	1126	4703	595473	1847158	2.978	17.213	0	0	0
1	5	13	"A75"	"A75"	5455	30440	100	1879	1919	784	40	756	756	821	789	96	65	29	0	7034	6802	2931	43	1147	1147	1238	697	56	94	90	0	0.000	0.000	0.000	0.000	0.000	0.000	0.000	0.000	0.000	0.000	0.000	0.000	0.000	0.000	0.191	0.206	0.216	0.201	2.694	0.193	0.198	316	2384	100	1123	5887	7010	1163	5655	6818	Error	Error	-2.390	1123	5887	1163	5655	606456	2149305	1.392	7.983	0	0	0
1	6	13	"A75"	"A75"	5755	30440	100	1937	2159	3078	142	786	786	824	447	54	80	62	0	5467	6470	4091	63	1160	1160	1270	818	64	87	82	0	0.000	0.000	0.000	0.000	0.000	0.000	0.000	0.000	0.000	0.000	0.000	0.000	0.000	0.000	0.267	0.259	0.265	0.248	3.042	0.324	0.240	316	2384	100	1151	4307	5458	1373	5310	6683	Error	Error	-1.904	1151	4307	1373	5310	682236	2044506	2.987	6.357	0	0	0
1	7	13	"A76"	"A76"	6055	30440	100	1338	1350	501	37	763	763	821	414	50	62	30	0	8806	8395	3814	45	1159	1159	1189	404	33	95	91	0	0.000	0.000	0.000	0.000	0.000	0.000	0.000	0.000	0.000	0.000	0.000	0.000	0.000	0.000	0.075	0.081	0.084	0.080	2.744	0.073	0.339	316	2384	100	575	7647	8222	587	7236	7823	Error	Error	-3.733	575	7647	587	7236	426672	2652938	1.278	17.837	0	0	0
1	8	13	"A76"	"A76"	6355	30440	100	1427	1490	663	44	792	792	833	379	45	66	40	0	10283	9492	4308	45	1155	1155	1248	750	60	90	85	0	0.000	0.000	0.000	0.000	0.000	0.000	0.000	0.000	0.000	0.000	0.000	0.000	0.000	0.000	0.070	0.084	0.087	0.085	3.129	0.074	0.310	316	2384	100	635	9128	9763	698	8337	9035	Error	Error	-3.845	635	9128	698	8337	470772	2999415	1.734	10.992	0	0	0
1	9	13	"A76"	"A76"	6650	30435	100	1380	1382	574	41	748	748	806	354	43	67	44	0	9656	8963	4798	53	1147	1147	1215	592	48	86	82	0	0.000	0.000	0.000	0.000	0.000	0.000	0.000	0.000	0.000	0.000	0.000	0.000	0.000	0.000	0.074	0.081	0.096	0.092	2.840	0.074	0.399	316	2384	100	632	8509	9141	634	7816	8450	Error	Error	-3.751	632	8509	634	7816	436842	2832157	1.627	13.088	0	0	0
1	10	13	"A77"	"A77"	6950	30435	100	2244	2221	1007	45	765	765	837	1165	139	63	19	0	5173	6014	3757	62	1155	1155	1170	253	21	92	86	0	0.000	0.000	0.000	0.000	0.000	0.000	0.000	0.000	0.000	0.000	0.000	0.000	0.000	0.000	0.368	0.300	0.344	0.347	2.456	0.229	0.526	316	2384	100	1479	4018	5497	1456	4859	6315	Error	Error	-1.442	1479	4018	1456	4859	701774	1900568	1.188	19.146	0	0	0
1	11	13	"A77"	"A77"	7250	30435	100	2011	2000	981	49	776	776	808	348	43	75	67	0	5963	5750	3269	56	1161	1161	1267	781	61	77	74	0	0.000	0.000	0.000	0.000	0.000	0.000	0.000	0.000	0.000	0.000	0.000	0.000	0.000	0.000	0.257	0.267	0.310	0.297	2.707	0.207	0.496	316	2384	100	1235	4802	6037	1224	4589	5813	Error	Error	-1.959	1235	4802	1224	4589	632103	1816985	3.425	5.740	0	0	0
1	12	13	"A77"	"A77"	7550	30435	100	2205	2142	1274	59	797	797	857	499	58	74	62	0	4419	5551	5088	91	1195	1195	1331	879	66	74	68	0	0.000	0.000	0.000	0.000	0.000	0.000	0.000	0.000	0.000	0.000	0.000	0.000	0.000	0.000	0.437	0.309	0.423	0.431	3.217	0.204	0.429	316	2384	100	1408	3224	4632	1345	4356	5701	Error	Error	-1.195	1408	3224	1345	4356	676893	1754003	2.575	4.801	0	0	0
1	13	13	"A78"	"A78"	7850	30435	100	1561	1716	925	53	795	795	846	401	47	69	47	0	6806	7236	5162	71	1198	1198	1229	385	31	82	74	0	0.000	0.000	0.000	0.000	0.000	0.000	0.000	0.000	0.000	0.000	0.000	0.000	0.000	0.000	0.137	0.153	0.162	0.184	3.202	0.136	0.492	316	2384	100	766	5608	6374	921	6038	6959	Error	Error	-2.872	766	5608	921	6038	542248	2286455	2.170	15.603	0	0	0
1	14	13	"A78"	"A78"	8150	30430	100	1648	1766	933	52	831	831	951	1530	160	24	2	0	6472	6991	5301	75	1234	1234	1509	1848	122	67	60	0	0.000	0.000	0.000	0.000	0.000	0.000	0.000	0.000	0.000	0.000	0.000	0.000	0.000	0.000	0.156	0.162	0.183	0.221	3.591	0.327	0.357	316	2384	100	817	5238	6055	935	5757	6692	Error	Error	-2.681	817	5238	935	5757	558183	2209236	0.533	2.966	0	0	0
1	15	13	"A78"	"A78"	8450	30430	100	1724	1897	1229	64	827	827	879	451	51	67	49	0	6400	8201	8009	97	1244	1244	1402	1075	76	69	63	0	0.000	0.000	0.000	0.000	0.000	0.000	0.000	0.000	0.000	0.000	0.000	0.000	0.000	0.000	0.174	0.154	0.191	0.234	3.482	0.130	0.540	316	2384	100	897	5156	6053	1070	6957	8027	Error	Error	-2.523	897	5156	1070	6957	599399	2591465	2.257	6.325	0	0	0
1	16	13	"A79"	"A79"	8750	30430	100	1483	1501	657	43	847	847	889	382	42	62	42	0	10213	8759	5245	59	1255	1255	1289	355	27	86	79	0	0.000	0.000	0.000	0.000	0.000	0.000	0.000	0.000	0.000	0.000	0.000	0.000	0.000	0.000	0.071	0.087	0.101	0.108	3.439	0.082	0.436	316	2384	100	636	8958	9594	654	7504	8158	Error	Error	-3.816	636	8958	654	7504	474218	2767692	1.602	21.042	0	0	0
1	17	13	"A79"	"A79"	9050	30430	100	1851	2738	5998	219	861	861	898	390	43	78	59	0	8243	8854	7384	83	1250	1250	1315	544	41	97	93	0	0.000	0.000	0.000	0.000	0.000	0.000	0.000	0.000	0.000	0.000	0.000	0.000	0.000	0.000	0.142	0.247	0.157	0.153	2.927	0.539	0.555	316	2384	100	990	6993	7983	1877	7604	9481	Error	Error	-2.820	990	6993	1877	7604	865264	2797743	4.718	13.858	0	0	0
1	18	13	"A79"	"A79"	9350	30430	100	1376	1410	608	43	853	853	899	380	42	60	34	0	9166	7945	5268	66	1294	1294	1482	1085	73	68	66	0	0.000	0.000	0.000	0.000	0.000	0.000	0.000	0.000	0.000	0.000	0.000	0.000	0.000	0.000	0.066	0.084	0.090	0.119	4.001	0.073	0.348	316	2384	100	523	7872	8395	557	6651	7208	Error	Error	-3.912	523	7872	557	6651	445458	2510509	1.345	5.957	0	0	0
1	1	14	"A80"	"A80"	4260	30745	100	1316	1425	704	49	732	732	773	344	44	63	43	0	9544	8057	4370	54	1126	1126	1151	387	33	87	81	0	0.000	0.000	0.000	0.000	0.000	0.000	0.000	0.000	0.000	0.000	0.000	0.000	0.000	0.000	0.069	0.100	0.099	0.106	2.899	0.098	0.452	316	2384	100	584	8418	9002	693	6931	7624	Error	Error	-3.849	584	8418	693	6931	450262	2545881	1.895	17.845	0	0	0
1	2	14	"A80"	"A80"	4560	30745	100	1379	1417	621	43	761	761	801	367	45	66	43	0	10458	9611	4932	51	1122	1122	1285	1046	81	83	80	0	0.000	0.000	0.000	0.000	0.000	0.000	0.000	0.000	0.000	0.000	0.000	0.000	0.000	0.000	0.066	0.077	0.080	0.081	2.677	0.077	0.396	316	2384	100	618	9336	9954	656	8489	9145	Error	Error	-3.917	618	9336	656	8489	447683	3037175	1.678	7.960	0	0	0
1	3	14	"A80"	"A80"	4860	30745	100	1320	1427	701	49	757	757	802	357	44	63	43	0	7564	7538	4388	58	1151	1151	1255	752	59	80	76	0	0.000	0.000	0.000	0.000	0.000	0.000	0.000	0.000	0.000	0.000	0.000	0.000	0.000	0.000	0.088	0.105	0.101	0.114	3.629	0.090	0.362	316	2384	100	563	6413	6976	670	6387	7057	Error	Error	-3.510	563	6413	670	6387	450856	2382159	1.751	8.355	0	0	0
1	4	14	"A81"	"A81"	5160	30740	100	1378	1428	830	58	754	754	790	341	43	68	46	0	11057	9264	5174	55	1143	1143	1172	348	29	86	82	0	0.000	0.000	0.000	0.000	0.000	0.000	0.000	0.000	0.000	0.000	0.000	0.000	0.000	0.000	0.063	0.083	0.082	0.091	3.059	0.071	0.101	316	2384	100	624	9914	10538	674	8121	8795	Error	Error	-3.990	624	9914	674	8121	451105	2927379	1.871	23.253	0	0	0
1	5	14	"A81"	"A81"	5460	30740	100	1236	1271	523	41	751	751	805	515	63	47	17	0	10952	8996	5104	56	1150	1150	1292	928	71	76	72	0	0.000	0.000	0.000	0.000	0.000	0.000	0.000	0.000	0.000	0.000	0.000	0.000	0.000	0.000	0.049	0.066	0.070	0.089	4.208	0.055	0.118	316	2384	100	485	9802	10287	520	7846	8366	Error	Error	-4.337	485	9802	520	7846	401537	2842720	0.905	8.302	0	0	0
1	6	14	"A81"	"A81"	5760	30740	100	1270	1439	1118	77	745	745	787	355	45	64	39	0	9726	8604	5039	58	1131	1131	1264	913	72	76	73	0	0.000	0.000	0.000	0.000	0.000	0.000	0.000	0.000	0.000	0.000	0.000	0.000	0.000	0.000	0.061	0.093	0.084	0.103	4.033	0.066	0.153	316	2384	100	525	8595	9120	694	7473	8167	Error	Error	-4.033	525	8595	694	7473	454570	2718837	1.837	8.039	0	0	0
1	7	14	"A82"	"A82"	6055	30740	100	1185	1202	479	39	748	748	790	345	43	56	30	0	9616	8290	4741	57	1136	1136	1167	422	36	85	78	0	0.000	0.000	0.000	0.000	0.000	0.000	0.000	0.000	0.000	0.000	0.000	0.000	0.000	0.000	0.052	0.063	0.072	0.079	3.574	0.057	0.282	316	2384	100	437	8480	8917	454	7154	7608	Error	Error	-4.278	437	8480	454	7154	379753	2619485	1.194	16.879	0	0	0
1	8	14	"A82"	"A82"	6355	30740	100	1194	1235	510	41	758	758	802	337	42	56	34	0	8456	7464	5142	68	1155	1155	1328	1062	79	68	63	0	0.000	0.000	0.000	0.000	0.000	0.000	0.000	0.000	0.000	0.000	0.000	0.000	0.000	0.000	0.060	0.076	0.085	0.115	4.845	0.060	0.295	316	2384	100	436	7301	7737	477	6309	6786	Error	Error	-4.066	436	7301	477	6309	390385	2358649	1.285	5.778	0	0	0
1	9	14	"A82"	"A82"	6655	30740	100	1182	1201	487	40	769	769	811	353	43	54	27	0	8794	7883	5051	64	1152	1152	1312	990	75	70	67	0	0.000	0.000	0.000	0.000	0.000	0.000	0.000	0.000	0.000	0.000	0.000	0.000	0.000	0.000	0.054	0.064	0.077	0.095	4.672	0.052	0.239	316	2384	100	413	7642	8055	432	6731	7163	Error	Error	-4.210	413	7642	432	6731	379407	2491134	1.105	6.637	0	0	0
1	10	14	"A83"	"A83"	6955	30735	100	1254	1290	491	38	774	774	834	774	92	29	1	0	6945	6268	2996	47	1176	1176	1215	790	65	84	81	0	0.000	0.000	0.000	0.000	0.000	0.000	0.000	0.000	0.000	0.000	0.000	0.000	0.000	0.000	0.083	0.101	0.113	0.118	3.379	0.190	0.225	316	2384	100	480	5769	6249	516	5092	5608	Error	Error	-3.587	480	5769	516	5092	407774	1980613	0.589	6.396	0	0	0
1	11	14	"A83"	"A83"	7255	30735	100	1246	1261	472	37	772	772	811	375	46	56	28	0	5255	5612	3104	55	1174	1174	1235	485	39	84	79	0	0.000	0.000	0.000	0.000	0.000	0.000	0.000	0.000	0.000	0.000	0.000	0.000	0.000	0.000	0.116	0.110	0.138	0.133	3.202	0.082	0.232	316	2384	100	474	4081	4555	489	4438	4927	Error	Error	-3.106	474	4081	489	4438	398355	1773276	1.200	9.025	0	0	0
1	12	14	"A83"	"A83"	7555	30735	100	1223	1262	599	47	784	784	836	413	49	50	21	0	4822	5293	3572	67	1217	1217	1335	760	56	72	67	0	0.000	0.000	0.000	0.000	0.000	0.000	0.000	0.000	0.000	0.000	0.000	0.000	0.000	0.000	0.122	0.117	0.155	0.175	3.821	0.095	0.251	316	2384	100	439	3605	4044	478	4076	4554	Error	Error	-3.038	439	3605	478	4076	398820	1672725	1.031	5.208	0	0	0
1	13	14	"A84"	"A84"	7855	30735	100	1443	1444	589	40	788	788	845	389	46	64	41	0	4373	4899	3109	63	1206	1206	1230	295	23	84	78	0	0.000	0.000	0.000	0.000	0.000	0.000	0.000	0.000	0.000	0.000	0.000	0.000	0.000	0.000	0.207	0.178	0.209	0.224	3.315	0.119	0.247	316	2384	100	655	3167	3822	656	3693	4349	Error	Error	-2.274	655	3167	656	3693	456439	1548062	1.540	12.437	0	0	0
1	14	14	"A84"	"A84"	8155	30735	100	1375	1419	565	39	829	829	881	440	49	59	30	0	3756	5007	3444	68	1255	1255	1424	960	67	73	65	0	0.000	0.000	0.000	0.000	0.000	0.000	0.000	0.000	0.000	0.000	0.000	0.000	0.000	0.000	0.218	0.157	0.216	0.226	4.024	0.081	0.149	316	2384	100	546	2501	3047	590	3752	4342	Error	Error	-2.196	546	2501	590	3752	448480	1582354	1.223	3.732	0	0	0
1	15	14	"A84"	"A84"	8455	30730	100	1347	1391	585	42	849	849	928	1205	129	9	0	0	5105	5512	3664	66	1255	1255	1430	1410	98	70	57	0	0.000	0.000	0.000	0.000	0.000	0.000	0.000	0.000	0.000	0.000	0.000	0.000	0.000	0.000	0.129	0.127	0.143	0.172	4.324	0.084	0.236	316	2384	100	498	3850	4348	542	4257	4799	Error	Error	-2.951	498	3850	542	4257	439418	1741859	0.384	2.895	0	0	0
1	16	14	"A85"	"A85"	8755	30730	100	1350	1377	609	44	825	825	884	479	54	52	23	0	6578	6076	3509	57	1262	1262	1313	504	38	76	72	0	0.000	0.000	0.000	0.000	0.000	0.000	0.000	0.000	0.000	0.000	0.000	0.000	0.000	0.000	0.099	0.115	0.133	0.152	3.967	0.099	0.212	316	2384	100	525	5316	5841	552	4814	5366	Error	Error	-3.340	525	5316	552	4814	434992	1919941	1.029	9.450	0	0	0
1	17	14	"A85"	"A85"	9055	30730	100	1202	1276	550	43	848	848	925	700	75	25	5	0	4616	4915	3109	63	1280	1280	1399	769	54	69	67	0	0.000	0.000	0.000	0.000	0.000	0.000	0.000	0.000	0.000	0.000	0.000	0.000	0.000	0.000	0.106	0.118	0.171	0.178	4.173	0.128	0.098	316	2384	100	354	3336	3690	428	3635	4063	Error	Error	-3.236	354	3336	428	3635	403195	1553110	0.501	4.572	0	0	0
1	18	14	"A85"	"A85"	9355	30730	100	1144	1272	578	45	849	849	901	439	48	43	19	0	4994	5260	3434	65	1310	1310	1457	964	66	67	62	0	0.000	0.000	0.000	0.000	0.000	0.000	0.000	0.000	0.000	0.000	0.000	0.000	0.000	0.000	0.080	0.107	0.138	0.174	4.914	0.090	0.248	316	2384	100	295	3684	3979	423	3950	4373	Error	Error	-3.642	295	3684	423	3950	401854	1662174	0.845	3.945	0	0	0
1	1	15	"A86"	"A86"	4265	31045	100	1154	1184	448	37	753	753	815	675	82	28	2	0	6613	6042	2456	40	1128	1128	1150	278	24	91	88	0	0.000	0.000	0.000	0.000	0.000	0.000	0.000	0.000	0.000	0.000	0.000	0.000	0.000	0.000	0.073	0.088	0.098	0.092	3.268	0.080	0.158	316	2384	100	401	5485	5886	431	4914	5345	Error	Error	-3.774	401	5485	431	4914	374020	1909386	0.547	17.597	0	0	0
1	2	15	"A86"	"A86"	4565	31045	100	1161	1197	455	38	746	746	789	503	63	43	12	0	7177	6810	2683	39	1136	1136	1197	643	53	92	87	0	0.000	0.000	0.000	0.000	0.000	0.000	0.000	0.000	0.000	0.000	0.000	0.000	0.000	0.000	0.069	0.079	0.087	0.078	2.996	0.111	0.220	316	2384	100	415	6041	6456	451	5674	6125	Error	Error	-3.864	415	6041	451	5674	378199	2151817	0.811	8.729	0	0	0
1	3	15	"A86"	"A86"	4865	31045	100	1250	1281	522	40	765	765	805	340	42	60	34	0	6348	5924	2414	40	1164	1164	1219	400	32	91	87	0	0.000	0.000	0.000	0.000	0.000	0.000	0.000	0.000	0.000	0.000	0.000	0.000	0.000	0.000	0.094	0.108	0.117	0.108	2.772	0.096	0.250	316	2384	100	485	5184	5669	516	4760	5276	Error	Error	-3.418	485	5184	516	4760	404800	1871910	1.400	11.763	0	0	0
1	4	15	"A87"	"A87"	5165	31045	100	1290	1335	565	42	736	736	810	688	84	40	5	0	5150	5250	2975	56	1139	1139	1169	403	34	83	79	0	0.000	0.000	0.000	0.000	0.000	0.000	0.000	0.000	0.000	0.000	0.000	0.000	0.000	0.000	0.138	0.146	0.181	0.178	3.268	0.173	0.188	316	2384	100	554	4011	4565	599	4111	4710	Error	Error	-2.856	554	4011	599	4111	421718	1658896	0.763	10.127	0	0	0
1	5	15	"A87"	"A87"	5465	31040	100	1186	1262	561	44	745	745	785	334	42	59	34	0	5423	5767	3953	68	1130	1130	1275	953	74	75	70	0	0.000	0.000	0.000	0.000	0.000	0.000	0.000	0.000	0.000	0.000	0.000	0.000	0.000	0.000	0.103	0.111	0.132	0.144	3.663	0.078	0.272	316	2384	100	441	4293	4734	517	4637	5154	Error	Error	-3.283	441	4293	517	4637	398864	1822390	1.428	4.714	0	0	0
1	6	15	"A87"	"A87"	5760	31040	100	1080	1128	520	46	759	759	801	399	49	44	19	0	4080	4811	3308	68	1140	1140	1335	1096	82	67	59	0	0.000	0.000	0.000	0.000	0.000	0.000	0.000	0.000	0.000	0.000	0.000	0.000	0.000	0.000	0.109	0.101	0.141	0.162	4.571	0.075	0.148	316	2384	100	321	2940	3261	369	3671	4040	Error	Error	-3.195	321	2940	369	3671	356378	1520332	0.820	3.172	0	0	0
1	7	15	"A88"	"A88"	6060	31040	100	1306	1381	665	48	758	758	797	359	45	62	38	0	8898	7707	4303	55	1149	1149	1178	356	30	85	79	0	0.000	0.000	0.000	0.000	0.000	0.000	0.000	0.000	0.000	0.000	0.000	0.000	0.000	0.000	0.071	0.095	0.098	0.118	3.597	0.132	0.428	316	2384	100	548	7749	8297	623	6558	7181	Error	Error	-3.822	548	7749	623	6558	436507	2435272	1.627	18.340	0	0	0
1	8	15	"A88"	"A88"	6360	31040	100	1216	1283	668	52	764	764	817	486	59	48	19	0	8079	7305	4796	65	1158	1158	1370	1261	92	69	65	0	0.000	0.000	0.000	0.000	0.000	0.000	0.000	0.000	0.000	0.000	0.000	0.000	0.000	0.000	0.065	0.084	0.094	0.121	4.043	0.087	0.315	316	2384	100	452	6921	7373	519	6147	6666	Error	Error	-3.937	452	6921	519	6147	405551	2308396	0.959	4.707	0	0	0
1	9	15	"A88"	"A88"	6660	31040	100	1246	1411	1025	72	768	768	836	627	75	39	14	0	6986	6889	4765	69	1150	1150	1315	985	74	69	66	0	0.000	0.000	0.000	0.000	0.000	0.000	0.000	0.000	0.000	0.000	0.000	0.000	0.000	0.000	0.082	0.112	0.125	0.141	4.143	0.109	0.323	316	2384	100	478	5836	6314	643	5739	6382	Error	Error	-3.610	478	5836	643	5739	445876	2176976	0.917	5.659	0	0	0
1	10	15	"A89"	"A89"	6960	31035	100	1366	1439	713	49	733	733	775	353	45	68	42	0	11021	9691	5293	54	1168	1168	1223	496	40	87	82	0	0.000	0.000	0.000	0.000	0.000	0.000	0.000	0.000	0.000	0.000	0.000	0.000	0.000	0.000	0.064	0.083	0.085	0.093	3.278	0.080	0.451	316	2384	100	633	9853	10486	706	8523	9229	Error	Error	-3.960	633	9853	706	8523	454706	3062201	1.881	17.073	0	0	0
1	11	15	"A89"	"A89"	7260	31035	100	1316	1443	838	58	750	750	782	334	42	63	44	0	9991	9358	6157	65	1159	1159	1226	490	39	84	80	0	0.000	0.000	0.000	0.000	0.000	0.000	0.000	0.000	0.000	0.000	0.000	0.000	0.000	0.000	0.064	0.085	0.088	0.093	3.754	0.091	0.502	316	2384	100	566	8832	9398	693	8199	8892	Error	Error	-3.964	566	8832	693	8199	456033	2957200	1.979	16.596	0	0	0
1	12	15	"A89"	"A89"	7560	31035	100	1531	1641	889	54	760	760	809	379	46	71	50	0	12236	11493	5672	49	1201	1201	1250	398	31	98	96	0	0.000	0.000	0.000	0.000	0.000	0.000	0.000	0.000	0.000	0.000	0.000	0.000	0.000	0.000	0.070	0.086	0.085	0.080	2.015	0.093	0.523	316	2384	100	771	11035	11806	881	10292	11173	Error	Error	-3.839	771	11035	881	10292	518611	3631934	2.195	25.736	0	0	0
1	13	15	"A90"	"A90"	7860	31035	100	1307	1352	562	41	758	758	813	388	47	59	34	0	7489	7247	4086	56	1191	1191	1221	430	35	91	83	0	0.000	0.000	0.000	0.000	0.000	0.000	0.000	0.000	0.000	0.000	0.000	0.000	0.000	0.000	0.087	0.098	0.104	0.111	3.085	0.084	0.330	316	2384	100	549	6298	6847	594	6056	6650	Error	Error	-3.520	549	6298	594	6056	427203	2289993	1.389	14.014	0	0	0
1	14	15	"A90"	"A90"	8160	31035	100	1219	1287	664	51	792	792	840	379	45	53	31	0	6779	7034	4867	69	1233	1233	1443	1211	83	69	65	0	0.000	0.000	0.000	0.000	0.000	0.000	0.000	0.000	0.000	0.000	0.000	0.000	0.000	0.000	0.077	0.085	0.107	0.130	4.117	0.073	0.267	316	2384	100	427	5546	5973	495	5801	6296	Error	Error	-3.699	427	5546	495	5801	406749	2222822	1.179	4.617	0	0	0
1	15	15	"A90"	"A90"	8460	31030	100	1262	1299	597	45	805	805	873	766	87	27	4	0	7070	6441	4309	66	1229	1229	1373	1050	76	67	65	0	0.000	0.000	0.000	0.000	0.000	0.000	0.000	0.000	0.000	0.000	0.000	0.000	0.000	0.000	0.078	0.095	0.115	0.151	5.269	0.136	0.173	316	2384	100	457	5841	6298	494	5212	5706	Error	Error	-3.676	457	5841	494	5212	410403	2035309	0.556	4.827	0	0	0
1	16	15	"A91"	"A91"	8760	31030	100	36507	31994	25892	80	814	814	879	498	56	90	83	17	8562	7411	4361	58	1221	1221	1262	441	34	81	75	0	0.000	0.000	0.000	0.000	0.000	0.000	0.000	0.000	0.000	0.000	0.000	0.000	0.000	0.000	4.862	5.037	4.937	3.839	2.982	6.376	0.691	316	2384	100	35693	7341	43034	31180	6190	37370	Error	Error	2.282	35693	7341	31180	6190	10110170	2341821	62.480	13.943	0	0	0
1	17	15	"A91"	"A91"	9060	31030	100	24702	28427	26253	92	799	799	952	1857	195	71	60	15	7336	6721	4485	66	1237	1237	1371	924	67	70	66	0	0.000	0.000	0.000	0.000	0.000	0.000	0.000	0.000	0.000	0.000	0.000	0.000	0.000	0.000	3.919	5.038	4.837	3.608	3.146	6.379	0.652	316	2384	100	23903	6099	30002	27628	5484	33112	Error	Error	1.971	23903	6099	27628	5484	8982985	2123881	14.795	5.790	0	0	0
1	18	15	"A91"	"A91"	9355	31030	100	24074	27225	25949	95	849	849	954	640	67	80	71	11	6855	6498	4699	72	1278	1278	1472	1085	73	62	59	0	0.000	0.000	0.000	0.000	0.000	0.000	0.000	0.000	0.000	0.000	0.000	0.000	0.000	0.000	4.164	5.053	4.598	3.833	2.969	6.503	0.579	316	2384	100	23225	5577	28802	26376	5220	31596	Error	Error	2.058	23225	5577	26376	5220	8602967	2053419	41.048	4.632	0	0	0
1	1	16	"A92"	"A92"	4270	31345	100	1248	1259	469	37	729	729	814	1395	171	4	0	0	10424	9120	3746	41	1118	1118	1143	263	23	96	91	0	0.000	0.000	0.000	0.000	0.000	0.000	0.000	0.000	0.000	0.000	0.000	0.000	0.000	0.000	0.056	0.066	0.067	0.071	2.646	0.064	0.345	316	2384	100	519	9306	9825	530	8002	8532	Error	Error	-4.164	519	9306	530	8002	397953	2881939	0.319	30.331	0	0	0
1	2	16	"A92"	"A92"	4570	31345	100	1328	1366	494	36	752	752	807	547	67	51	16	0	11487	10601	3469	32	1160	1160	1199	375	31	100	98	0	0.000	0.000	0.000	0.000	0.000	0.000	0.000	0.000	0.000	0.000	0.000	0.000	0.000	0.000	0.056	0.065	0.069	0.059	2.432	0.065	0.143	316	2384	100	576	10327	10903	614	9441	10055	Error	Error	-4.164	576	10327	614	9441	431565	3349980	1.022	25.072	0	0	0
1	3	16	"A92"	"A92"	4870	31345	100	1180	1292	750	58	746	746	776	339	43	58	33	0	10022	9077	4225	46	1141	1141	1168	309	26	97	92	0	0.000	0.000	0.000	0.000	0.000	0.000	0.000	0.000	0.000	0.000	0.000	0.000	0.000	0.000	0.049	0.069	0.070	0.067	2.660	0.068	0.267	316	2384	100	434	8881	9315	546	7936	8482	Error	Error	-4.355	434	8881	546	7936	408171	2868303	1.522	25.595	0	0	0
1	4	16	"A93"	"A93"	5165	31345	100	1277	1401	887	63	725	725	763	323	42	63	41	0	6609	7534	5041	66	1129	1129	1144	250	21	93	88	0	0.000	0.000	0.000	0.000	0.000	0.000	0.000	0.000	0.000	0.000	0.000	0.000	0.000	0.000	0.101	0.106	0.105	0.118	3.192	0.093	0.333	316	2384	100	552	5480	6032	676	6405	7081	Error	Error	-3.311	552	5480	676	6405	442676	2380749	1.975	25.560	0	0	0
1	5	16	"A93"	"A93"	5465	31345	100	1133	1227	613	49	727	727	777	360	46	53	30	0	6228	7289	5549	76	1134	1134	1255	819	65	75	70	0	0.000	0.000	0.000	0.000	0.000	0.000	0.000	0.000	0.000	0.000	0.000	0.000	0.000	0.000	0.080	0.081	0.095	0.115	4.081	0.070	0.309	316	2384	100	406	5094	5500	500	6155	6655	Error	Error	-3.649	406	5094	500	6155	387643	2303468	1.250	7.368	0	0	0
1	6	16	"A93"	"A93"	5765	31340	100	1122	1150	576	50	752	752	810	533	65	38	9	0	4977	6294	5050	80	1150	1150	1305	948	72	63	60	0	0.000	0.000	0.000	0.000	0.000	0.000	0.000	0.000	0.000	0.000	0.000	0.000	0.000	0.000	0.097	0.077	0.111	0.157	5.633	0.069	0.224	316	2384	100	370	3827	4197	398	5144	5542	Error	Error	-3.371	370	3827	398	5144	363421	1988784	0.638	5.263	0	0	0
1	7	16	"A94"	"A94"	6065	31340	100	1177	1231	531	43	742	742	862	1600	185	2	0	0	12096	10119	6050	59	1154	1154	1223	738	60	80	72	0	0.000	0.000	0.000	0.000	0.000	0.000	0.000	0.000	0.000	0.000	0.000	0.000	0.000	0.000	0.040	0.055	0.061	0.072	3.815	0.073	0.067	316	2384	100	435	10942	11377	489	8965	9454	Error	Error	-4.653	435	10942	489	8965	389132	3197726	0.231	12.054	0	0	0
1	8	16	"A94"	"A94"	6365	31340	100	1101	1153	502	43	742	742	787	358	45	50	27	0	10878	9213	6365	69	1172	1172	1421	1488	104	67	64	0	0.000	0.000	0.000	0.000	0.000	0.000	0.000	0.000	0.000	0.000	0.000	0.000	0.000	0.000	0.037	0.051	0.070	0.094	5.388	0.045	0.273	316	2384	100	359	9706	10065	411	8041	8452	Error	Error	-4.757	359	9706	411	8041	364195	2911420	1.022	5.237	0	0	0
1	9	16	"A94"	"A94"	6665	31340	100	1097	1153	556	48	738	738	787	371	47	49	26	0	10172	9070	6249	68	1173	1173	1343	1058	78	69	66	0	0.000	0.000	0.000	0.000	0.000	0.000	0.000	0.000	0.000	0.000	0.000	0.000	0.000	0.000	0.040	0.053	0.064	0.085	4.691	0.051	0.304	316	2384	100	359	8999	9358	415	7897	8312	Error	Error	-4.648	359	8999	415	7897	364285	2866039	0.987	7.303	0	0	0
1	10	16	"A95"	"A95"	6965	31340	100	1545	1715	1055	61	738	738	785	363	46	74	54	0	12187	12140	7314	60	1174	1174	1203	301	25	96	92	0	0.000	0.000	0.000	0.000	0.000	0.000	0.000	0.000	0.000	0.000	0.000	0.000	0.000	0.000	0.073	0.089	0.089	0.085	2.547	0.095	0.602	316	2384	100	807	11013	11820	977	10966	11943	Error	Error	-3.770	807	11013	977	10966	542096	3836351	2.562	36.336	0	0	0
1	11	16	"A95"	"A95"	7265	31335	100	1496	1709	1271	74	763	763	803	369	45	69	49	0	11644	11931	8609	72	1179	1179	1283	656	51	85	81	0	0.000	0.000	0.000	0.000	0.000	0.000	0.000	0.000	0.000	0.000	0.000	0.000	0.000	0.000	0.070	0.088	0.088	0.093	3.284	0.101	0.617	316	2384	100	733	10465	11198	946	10752	11698	Error	Error	-3.836	733	10465	946	10752	540128	3770197	2.455	16.232	0	0	0
1	12	16	"A95"	"A95"	7565	31335	100	1200	1495	1132	75	771	771	823	377	45	53	36	0	10631	10438	8453	80	1209	1209	1549	1928	124	73	70	0	0.000	0.000	0.000	0.000	0.000	0.000	0.000	0.000	0.000	0.000	0.000	0.000	0.000	0.000	0.046	0.078	0.080	0.082	3.528	0.096	0.669	316	2384	100	429	9422	9851	724	9229	9953	Error	Error	-4.457	429	9422	724	9229	472354	3298556	1.782	4.610	0	0	0
1	13	16	"A96"	"A96"	7865	31335	100	1637	1886	1270	67	756	756	797	338	42	75	60	0	8511	8505	4316	50	1179	1179	1202	274	22	93	90	0	0.000	0.000	0.000	0.000	0.000	0.000	0.000	0.000	0.000	0.000	0.000	0.000	0.000	0.000	0.120	0.154	0.143	0.141	2.625	0.164	0.531	316	2384	100	881	7332	8213	1130	7326	8456	Error	Error	-3.057	881	7332	1130	7326	595935	2687515	3.222	26.653	0	0	0
1	14	16	"A96"	"A96"	8165	31335	100	1381	1622	971	59	748	748	801	378	47	62	45	0	7238	7555	5084	67	1207	1207	1329	748	56	75	74	0	0.000	0.000	0.000	0.000	0.000	0.000	0.000	0.000	0.000	0.000	0.000	0.000	0.000	0.000	0.105	0.138	0.140	0.159	3.228	0.137	0.527	316	2384	100	633	6031	6664	874	6348	7222	Error	Error	-3.252	633	6031	874	6348	512397	2387390	2.172	8.324	0	0	0
1	15	16	"A96"	"A96"	8465	31335	100	1374	1710	1232	72	786	786	867	1054	121	33	12	0	7187	8204	6281	76	1212	1212	1339	777	58	75	71	0	0.000	0.000	0.000	0.000	0.000	0.000	0.000	0.000	0.000	0.000	0.000	0.000	0.000	0.000	0.098	0.132	0.132	0.152	3.516	0.137	0.536	316	2384	100	588	5975	6563	924	6992	7916	Error	Error	-3.345	588	5975	924	6992	540203	2592530	0.800	8.835	0	0	0
1	16	16	"A97"	"A97"	8765	31330	100	1280	1383	656	47	772	772	822	409	49	58	31	0	10957	9102	5523	60	1234	1234	1291	684	52	75	73	0	0.000	0.000	0.000	0.000	0.000	0.000	0.000	0.000	0.000	0.000	0.000	0.000	0.000	0.000	0.052	0.078	0.081	0.099	4.276	0.076	0.311	316	2384	100	508	9723	10231	611	7868	8479	Error	Error	-4.259	508	9723	611	7868	436985	2876185	1.372	11.420	0	0	0
1	17	16	"A97"	"A97"	9060	31330	100	1169	1273	654	51	799	799	856	420	49	48	23	0	7140	7844	6723	85	1242	1242	1488	1439	96	60	56	0	0.000	0.000	0.000	0.000	0.000	0.000	0.000	0.000	0.000	0.000	0.000	0.000	0.000	0.000	0.063	0.072	0.095	0.128	4.966	0.066	0.366	316	2384	100	370	5898	6268	474	6602	7076	Error	Error	-3.995	370	5898	474	6602	402334	2478777	0.993	4.417	0	0	0
1	18	16	"A97"	"A97"	9360	31330	100	1201	1298	659	50	833	833	906	490	54	43	19	0	8870	8286	6070	73	1326	1326	1659	1733	104	60	59	0	0.000	0.000	0.000	0.000	0.000	0.000	0.000	0.000	0.000	0.000	0.000	0.000	0.000	0.000	0.049	0.067	0.083	0.111	5.235	0.059	0.289	316	2384	100	368	7544	7912	465	6960	7425	Error	Error	-4.358	368	7544	465	6960	410184	2618430	0.800	3.824	0	0	0
1	1	17	"A98"	"A98"	4275	31645	100	851	873	375	42	723	723	755	336	44	25	7	0	2690	3356	2409	71	1102	1102	1112	220	19	88	82	0	0.000	0.000	0.000	0.000	0.000	0.000	0.000	0.000	0.000	0.000	0.000	0.000	0.000	0.000	0.081	0.067	0.157	0.176	5.903	0.050	0.048	316	2384	100	128	1588	1716	150	2254	2404	Error	Error	-3.633	128	1588	150	2254	275788	1060363	0.351	10.200	0	0	0
1	2	17	"A98"	"A98"	4570	31645	100	807	852	423	49	741	741	803	717	89	6	0	0	2461	3321	2637	79	1126	1126	1147	264	23	78	71	0	0.000	0.000	0.000	0.000	0.000	0.000	0.000	0.000	0.000	0.000	0.000	0.000	0.000	0.000	0.049	0.051	0.181	0.202	5.744	0.079	0.012	316	2384	100	66	1335	1401	111	2195	2306	Error	Error	-4.338	66	1335	111	2195	269110	1049376	0.068	8.235	0	0	0
1	3	17	"A98"	"A98"	4870	31645	100	822	862	377	43	732	732	767	331	43	22	7	0	2649	3592	2983	83	1134	1134	1156	256	22	78	68	0	0.000	0.000	0.000	0.000	0.000	0.000	0.000	0.000	0.000	0.000	0.000	0.000	0.000	0.000	0.059	0.053	0.130	0.142	5.258	0.049	0.061	316	2384	100	90	1515	1605	130	2458	2588	Error	Error	-4.073	90	1515	130	2458	272508	1135074	0.287	9.516	0	0	0
1	4	17	"A99"	"A99"	5170	31645	100	1048	1052	398	37	717	717	758	324	42	51	19	0	6940	6049	2675	44	1118	1118	1133	228	20	94	89	0	0.000	0.000	0.000	0.000	0.000	0.000	0.000	0.000	0.000	0.000	0.000	0.000	0.000	0.000	0.057	0.068	0.080	0.082	3.305	0.062	0.181	316	2384	100	331	5822	6153	335	4931	5266	Error	Error	-4.137	331	5822	335	4931	332418	1911421	0.907	21.561	0	0	0
1	5	17	"A99"	"A99"	5470	31645	100	1004	1018	396	38	720	720	756	335	44	45	15	0	6507	5580	3130	56	1124	1124	1183	471	39	80	74	0	0.000	0.000	0.000	0.000	0.000	0.000	0.000	0.000	0.000	0.000	0.000	0.000	0.000	0.000	0.053	0.067	0.087	0.100	3.699	0.063	0.193	316	2384	100	284	5383	5667	298	4456	4754	Error	Error	-4.244	284	5383	298	4456	321748	1763351	0.782	9.335	0	0	0
1	6	17	"A99"	"A99"	5770	31640	100	943	989	422	42	731	731	765	340	44	37	12	0	6674	5565	2923	52	1136	1136	1175	351	29	84	76	0	0.000	0.000	0.000	0.000	0.000	0.000	0.000	0.000	0.000	0.000	0.000	0.000	0.000	0.000	0.038	0.058	0.068	0.088	4.934	0.053	0.109	316	2384	100	212	5538	5750	258	4429	4687	Error	Error	-4.707	212	5538	258	4429	312408	1758689	0.659	12.507	0	0	0
1	7	17	"A100"	"A100"	6070	31640	100	1090	1134	427	37	727	727	761	338	44	52	27	0	7411	6612	3298	49	1140	1140	1155	247	21	92	86	0	0.000	0.000	0.000	0.000	0.000	0.000	0.000	0.000	0.000	0.000	0.000	0.000	0.000	0.000	0.058	0.074	0.093	0.087	3.950	0.065	0.231	316	2384	100	363	6271	6634	407	5472	5879	Error	Error	-4.111	363	6271	407	5472	358351	2089342	1.104	22.093	0	0	0
1	8	17	"A100"	"A100"	6370	31640	100	1075	1114	494	44	730	730	767	335	43	50	26	0	6390	5964	3353	56	1146	1146	1235	627	50	77	74	0	0.000	0.000	0.000	0.000	0.000	0.000	0.000	0.000	0.000	0.000	0.000	0.000	0.000	0.000	0.066	0.080	0.097	0.100	4.701	0.071	0.216	316	2384	100	345	5244	5589	384	4818	5202	Error	Error	-3.926	345	5244	384	4818	351901	1884523	1.036	7.542	0	0	0
1	9	17	"A100"	"A100"	6670	31640	100	1030	1090	468	42	712	712	778	595	76	28	5	0	5866	5886	3457	58	1145	1145	1228	698	56	80	74	0	0.000	0.000	0.000	0.000	0.000	0.000	0.000	0.000	0.000	0.000	0.000	0.000	0.000	0.000	0.067	0.080	0.099	0.101	4.184	0.061	0.180	316	2384	100	318	4721	5039	378	4741	5119	Error	Error	-3.892	318	4721	378	4741	344500	1859889	0.524	6.673	0	0	0
1	10	17	"A101"	"A101"	6970	31640	100	958	1001	613	61	720	720	776	506	65	25	5	0	4755	5895	4055	68	1132	1132	1169	421	36	89	80	0	0.000	0.000	0.000	0.000	0.000	0.000	0.000	0.000	0.000	0.000	0.000	0.000	0.000	0.000	0.066	0.059	0.079	0.090	3.919	0.051	0.108	316	2384	100	238	3623	3861	281	4763	5044	Error	Error	-3.928	238	3623	281	4763	316309	1862779	0.445	11.226	0	0	0
1	11	17	"A101"	"A101"	7270	31635	100	880	967	438	45	711	711	755	354	46	34	14	0	3921	5463	4309	78	1151	1151	1176	303	25	86	76	0	0.000	0.000	0.000	0.000	0.000	0.000	0.000	0.000	0.000	0.000	0.000	0.000	0.000	0.000	0.061	0.059	0.089	0.098	4.121	0.052	0.115	316	2384	100	169	2770	2939	256	4312	4568	Error	Error	-4.035	169	2770	256	4312	305444	1726465	0.599	14.149	0	0	0
1	12	17	"A101"	"A101"	7570	31635	100	908	981	487	49	732	732	786	500	63	22	5	0	4224	5856	4517	77	1183	1183	1216	385	31	87	77	0	0.000	0.000	0.000	0.000	0.000	0.000	0.000	0.000	0.000	0.000	0.000	0.000	0.000	0.000	0.058	0.053	0.081	0.086	4.254	0.051	0.135	316	2384	100	176	3041	3217	249	4673	4922	Error	Error	-4.111	176	3041	249	4673	309879	1850426	0.390	12.052	0	0	0
1	13	17	"A102"	"A102"	7870	31635	100	966	1046	518	49	744	744	783	327	41	40	18	0	4993	6168	4016	65	1179	1179	1190	236	19	93	88	0	0.000	0.000	0.000	0.000	0.000	0.000	0.000	0.000	0.000	0.000	0.000	0.000	0.000	0.000	0.058	0.061	0.082	0.086	3.803	0.055	0.162	316	2384	100	222	3814	4036	302	4989	5291	Error	Error	-4.103	222	3814	302	4989	330595	1949077	0.804	21.093	0	0	0
1	14	17	"A102"	"A102"	8170	31635	100	968	1026	465	45	726	726	771	343	44	39	18	0	5025	6191	4386	70	1189	1189	1225	362	29	84	76	0	0.000	0.000	0.000	0.000	0.000	0.000	0.000	0.000	0.000	0.000	0.000	0.000	0.000	0.000	0.063	0.060	0.084	0.101	4.355	0.054	0.176	316	2384	100	242	3836	4078	300	5002	5302	Error	Error	-3.987	242	3836	300	5002	324228	1956422	0.743	13.718	0	0	0
1	15	17	"A102"	"A102"	8465	31635	100	916	968	431	44	744	744	787	338	42	35	13	0	4186	5419	4097	75	1201	1201	1235	327	26	82	73	0	0.000	0.000	0.000	0.000	0.000	0.000	0.000	0.000	0.000	0.000	0.000	0.000	0.000	0.000	0.058	0.053	0.083	0.121	5.458	0.050	0.099	316	2384	100	172	2985	3157	224	4218	4442	Error	Error	-4.117	172	2985	224	4218	305792	1712370	0.536	12.795	0	0	0
1	16	17	"A103"	"A103"	8765	31635	100	1154	1217	523	42	760	760	808	405	50	48	21	0	8297	7082	3650	51	1226	1226	1258	412	32	85	80	0	0.000	0.000	0.000	0.000	0.000	0.000	0.000	0.000	0.000	0.000	0.000	0.000	0.000	0.000	0.056	0.078	0.083	0.095	3.942	0.068	0.198	316	2384	100	394	7071	7465	457	5856	6313	Error	Error	-4.166	394	7071	457	5856	384563	2237776	1.010	14.136	0	0	0
1	17	17	"A103"	"A103"	9065	31630	100	1026	1083	457	42	781	781	830	392	47	37	14	0	6539	6218	3703	59	1248	1248	1306	541	41	80	75	0	0.000	0.000	0.000	0.000	0.000	0.000	0.000	0.000	0.000	0.000	0.000	0.000	0.000	0.000	0.046	0.061	0.083	0.095	4.473	0.057	0.161	316	2384	100	245	5291	5536	302	4970	5272	Error	Error	-4.433	245	5291	302	4970	342216	1964758	0.645	9.079	0	0	0
1	18	17	"A103"	"A103"	9365	31630	100	1085	1137	498	43	798	798	835	389	46	41	18	0	7421	6335	3875	61	1274	1274	1343	547	40	79	69	0	0.000	0.000	0.000	0.000	0.000	0.000	0.000	0.000	0.000	0.000	0.000	0.000	0.000	0.000	0.047	0.067	0.086	0.110	5.041	0.070	0.194	316	2384	100	287	6147	6434	339	5061	5400	Error	Error	-4.421	287	6147	339	5061	359241	2001810	0.776	9.126	0	0	0
1	1	18	"A104"	"A104"	4275	31950	100	1020	1109	519	46	714	714	759	320	42	49	23	0	7092	6417	3641	56	1105	1105	1125	342	30	87	79	0	0.000	0.000	0.000	0.000	0.000	0.000	0.000	0.000	0.000	0.000	0.000	0.000	0.000	0.000	0.051	0.074	0.084	0.094	4.224	0.070	0.225	316	2384	100	306	5987	6293	395	5312	5707	Error	Error	-4.290	306	5987	395	5312	350374	2027781	1.094	15.474	0	0	0
1	2	18	"A104"	"A104"	4575	31945	100	1104	1259	938	74	732	732	816	1093	133	11	2	0	8393	7095	3619	51	1125	1125	1182	508	42	85	81	0	0.000	0.000	0.000	0.000	0.000	0.000	0.000	0.000	0.000	0.000	0.000	0.000	0.000	0.000	0.051	0.088	0.079	0.079	4.025	0.137	0.055	316	2384	100	372	7268	7640	527	5970	6497	Error	Error	-4.288	372	7268	527	5970	397824	2241868	0.405	11.640	0	0	0
1	3	18	"A104"	"A104"	4875	31945	100	1053	1126	461	40	724	724	772	475	61	38	12	0	8295	7265	3678	50	1108	1108	1158	417	36	90	85	0	0.000	0.000	0.000	0.000	0.000	0.000	0.000	0.000	0.000	0.000	0.000	0.000	0.000	0.000	0.046	0.065	0.069	0.072	2.994	0.064	0.238	316	2384	100	329	7187	7516	402	6157	6559	Error	Error	-4.449	329	7187	402	6157	355713	2295644	0.745	14.645	0	0	0
1	4	18	"A105"	"A105"	5175	31945	100	1095	1143	474	41	713	713	806	1579	195	1	0	0	6673	6181	2946	47	1107	1107	1126	290	25	90	86	0	0.000	0.000	0.000	0.000	0.000	0.000	0.000	0.000	0.000	0.000	0.000	0.000	0.000	0.000	0.069	0.085	0.097	0.112	4.268	0.071	0.202	316	2384	100	382	5566	5948	430	5074	5504	Error	Error	-3.865	382	5566	430	5074	361278	1953146	0.213	17.431	0	0	0
1	5	18	"A105"	"A105"	5475	31945	100	1129	1179	476	40	694	694	737	348	47	58	26	0	6902	6520	2953	45	1123	1123	1194	580	48	89	85	0	0.000	0.000	0.000	0.000	0.000	0.000	0.000	0.000	0.000	0.000	0.000	0.000	0.000	0.000	0.075	0.090	0.093	0.100	3.124	0.072	0.248	316	2384	100	435	5779	6214	485	5397	5882	Error	Error	-3.732	435	5779	485	5397	372624	2060167	1.270	9.183	0	0	0
1	6	18	"A105"	"A105"	5775	31945	100	1110	1164	517	44	704	704	746	334	44	56	29	0	6879	6454	2883	44	1110	1110	1210	757	62	88	84	0	0.000	0.000	0.000	0.000	0.000	0.000	0.000	0.000	0.000	0.000	0.000	0.000	0.000	0.000	0.070	0.086	0.099	0.098	3.166	0.070	0.227	316	2384	100	406	5769	6175	460	5344	5804	Error	Error	-3.829	406	5769	460	5344	367696	2039314	1.251	6.927	0	0	0
1	7	18	"A106"	"A106"	6075	31940	100	788	846	427	50	690	690	738	334	45	25	7	0	1837	2127	1162	54	1092	1092	1110	244	21	77	65	0	0.000	0.000	0.000	0.000	0.000	0.000	0.000	0.000	0.000	0.000	0.000	0.000	0.000	0.000	0.132	0.151	0.335	0.332	4.064	0.125	0.044	316	2384	100	98	745	843	156	1035	1191	Error	Error	-2.926	98	745	156	1035	267449	672097	0.323	4.168	0	0	0
1	8	18	"A106"	"A106"	6375	31940	100	725	764	340	44	706	706	773	589	76	7	0	0	1984	2441	1544	63	1121	1121	1153	361	31	75	57	0	0.000	0.000	0.000	0.000	0.000	0.000	0.000	0.000	0.000	0.000	0.000	0.000	0.000	0.000	0.022	0.044	0.183	0.207	4.054	0.092	0.054	316	2384	100	19	863	882	58	1320	1378	Error	Error	-5.505	19	863	58	1320	241405	771374	-0.015	3.568	0	0	0
1	9	18	"A106"	"A106"	6675	31940	100	739	771	325	42	721	721	753	381	50	15	2	0	1828	2251	1427	63	1110	1110	1120	227	20	81	69	0	0.000	0.000	0.000	0.000	0.000	0.000	0.000	0.000	0.000	0.000	0.000	0.000	0.000	0.000	0.025	0.044	0.216	0.237	5.075	0.075	0.013	316	2384	100	18	718	736	50	1141	1191	Error	Error	-5.318	18	718	50	1141	243552	711397	0.047	4.982	0	0	0
1	10	18	"A107"	"A107"	6975	31940	100	801	852	383	44	684	684	735	348	47	27	9	0	3423	4012	2791	69	1126	1126	1142	292	25	85	79	0	0.000	0.000	0.000	0.000	0.000	0.000	0.000	0.000	0.000	0.000	0.000	0.000	0.000	0.000	0.051	0.058	0.114	0.121	4.819	0.061	0.096	316	2384	100	117	2297	2414	168	2886	3054	Error	Error	-4.295	117	2297	168	2886	269091	1267686	0.336	9.829	0	0	0
1	11	18	"A107"	"A107"	7275	31940	100	848	882	341	38	690	690	723	323	44	33	10	0	3422	4389	3218	73	1137	1137	1148	243	21	91	84	0	0.000	0.000	0.000	0.000	0.000	0.000	0.000	0.000	0.000	0.000	0.000	0.000	0.000	0.000	0.069	0.059	0.113	0.123	4.269	0.039	0.064	316	2384	100	158	2285	2443	192	3252	3444	Error	Error	-3.854	158	2285	192	3252	278606	1387010	0.492	13.337	0	0	0
1	12	18	"A107"	"A107"	7575	31935	100	881	951	414	43	708	708	748	376	50	34	11	0	3677	4674	3454	73	1153	1153	1179	267	22	86	81	0	0.000	0.000	0.000	0.000	0.000	0.000	0.000	0.000	0.000	0.000	0.000	0.000	0.000	0.000	0.069	0.069	0.110	0.113	3.403	0.066	0.176	316	2384	100	173	2524	2697	243	3521	3764	Error	Error	-3.867	173	2524	243	3521	300566	1476865	0.540	13.090	0	0	0
1	13	18	"A108"	"A108"	7875	31935	100	953	985	393	39	721	721	768	370	48	37	11	0	4959	5961	3710	62	1134	1134	1158	273	23	94	88	0	0.000	0.000	0.000	0.000	0.000	0.000	0.000	0.000	0.000	0.000	0.000	0.000	0.000	0.000	0.061	0.055	0.075	0.086	4.147	0.055	0.129	316	2384	100	232	3825	4057	264	4827	5091	Error	Error	-4.043	232	3825	264	4827	311140	1883641	0.586	17.593	0	0	0
1	14	18	"A108"	"A108"	8170	31935	100	948	993	415	41	727	727	765	332	43	39	14	0	4782	5825	3956	67	1190	1190	1223	363	29	84	79	0	0.000	0.000	0.000	0.000	0.000	0.000	0.000	0.000	0.000	0.000	0.000	0.000	0.000	0.000	0.062	0.057	0.075	0.084	3.729	0.055	0.182	316	2384	100	221	3592	3813	266	4635	4901	Error	Error	-4.023	221	3592	266	4635	313942	1840813	0.687	12.678	0	0	0
1	15	18	"A108"	"A108"	8470	31935	100	925	979	407	41	751	751	797	348	43	33	13	0	4214	5019	3690	73	1203	1203	1232	312	25	87	80	0	0.000	0.000	0.000	0.000	0.000	0.000	0.000	0.000	0.000	0.000	0.000	0.000	0.000	0.000	0.058	0.060	0.098	0.123	6.153	0.045	0.034	316	2384	100	174	3011	3185	228	3816	4044	Error	Error	-4.113	174	3011	228	3816	309262	1586036	0.523	12.138	0	0	0
1	16	18	"A109"	"A109"	8770	31935	100	1113	1336	941	70	763	763	789	344	43	50	28	0	1915	2315	1366	59	1206	1206	1221	230	18	76	63	0	0.000	0.000	0.000	0.000	0.000	0.000	0.000	0.000	0.000	0.000	0.000	0.000	0.000	0.000	0.494	0.517	0.619	0.553	3.058	0.636	0.597	316	2384	100	350	709	1059	573	1109	1682	Error	Error	-1.018	350	709	573	1109	422235	731474	1.590	4.757	0	0	0
1	17	18	"A109"	"A109"	9070	31930	100	985	1339	1188	88	755	755	798	360	45	43	23	0	1904	2376	1567	65	1231	1231	1245	319	25	68	52	0	0.000	0.000	0.000	0.000	0.000	0.000	0.000	0.000	0.000	0.000	0.000	0.000	0.000	0.000	0.342	0.510	0.531	0.553	3.336	0.696	0.646	316	2384	100	230	673	903	584	1145	1729	Error	Error	-1.549	230	673	584	1145	423252	750675	1.503	3.545	0	0	0
1	18	18	"A109"	"A109"	9370	31930	100	946	1181	865	73	750	750	804	389	48	33	17	0	1874	2176	1291	59	1248	1248	1265	247	19	70	57	0	0.000	0.000	0.000	0.000	0.000	0.000	0.000	0.000	0.000	0.000	0.000	0.000	0.000	0.000	0.313	0.464	0.572	0.555	3.619	0.615	0.475	316	2384	100	196	626	822	431	928	1359	Error	Error	-1.675	196	626	431	928	373210	687653	0.969	3.688	0	0	0
1	1	19	"A110"	"A110"	4280	32250	100	1054	1081	444	41	714	714	754	317	42	51	28	0	5805	5813	2938	50	1100	1100	1122	232	20	97	91	0	0.000	0.000	0.000	0.000	0.000	0.000	0.000	0.000	0.000	0.000	0.000	0.000	0.000	0.000	0.072	0.078	0.101	0.095	3.327	0.070	0.215	316	2384	100	340	4705	5045	367	4713	5080	Error	Error	-3.791	340	4705	367	4713	341523	1836899	1.032	20.220	0	0	0
1	2	19	"A110"	"A110"	4580	32245	100	1045	1095	511	46	729	729	773	356	46	46	21	0	5329	5547	3172	57	1108	1108	1132	237	20	97	91	0	0.000	0.000	0.000	0.000	0.000	0.000	0.000	0.000	0.000	0.000	0.000	0.000	0.000	0.000	0.075	0.082	0.102	0.092	3.630	0.077	0.191	316	2384	100	316	4221	4537	366	4439	4805	Error	Error	-3.740	316	4221	366	4439	346022	1752880	0.904	18.629	0	0	0
1	3	19	"A110"	"A110"	4880	32245	100	1028	1085	561	51	732	732	774	380	49	42	15	0	5894	5746	3329	57	1114	1114	1134	267	23	94	87	0	0.000	0.000	0.000	0.000	0.000	0.000	0.000	0.000	0.000	0.000	0.000	0.000	0.000	0.000	0.062	0.076	0.089	0.095	3.681	0.069	0.153	316	2384	100	296	4780	5076	353	4632	4985	Error	Error	-4.013	296	4780	353	4632	342804	1815718	0.818	17.273	0	0	0
1	4	19	"A111"	"A111"	5180	32245	100	944	995	418	42	714	714	806	1647	204	0	0	0	4545	5405	3519	65	1101	1101	1170	1450	123	75	57	0	0.000	0.000	0.000	0.000	0.000	0.000	0.000	0.000	0.000	0.000	0.000	0.000	0.000	0.000	0.067	0.065	0.095	0.091	4.460	0.058	0.166	316	2384	100	230	3444	3674	281	4304	4585	Error	Error	-3.904	230	3444	281	4304	314488	1707948	0.115	2.921	0	0	0
1	5	19	"A111"	"A111"	5480	32245	100	926	994	449	45	710	710	731	313	42	40	18	0	4265	4960	3336	67	1100	1100	1114	239	21	93	88	0	0.000	0.000	0.000	0.000	0.000	0.000	0.000	0.000	0.000	0.000	0.000	0.000	0.000	0.000	0.068	0.074	0.101	0.113	3.624	0.068	0.188	316	2384	100	216	3165	3381	284	3860	4144	Error	Error	-3.873	216	3165	284	3860	314129	1567286	0.840	16.092	0	0	0
1	6	19	"A111"	"A111"	5780	32245	100	971	1024	435	42	699	699	747	384	51	38	15	0	4364	5403	3579	66	1107	1107	1130	259	22	92	87	0	0.000	0.000	0.000	0.000	0.000	0.000	0.000	0.000	0.000	0.000	0.000	0.000	0.000	0.000	0.084	0.076	0.114	0.113	4.371	0.069	0.207	316	2384	100	272	3257	3529	325	4296	4621	Error	Error	-3.582	272	3257	325	4296	323740	1707306	0.721	16.498	0	0	0
1	7	19	"A112"	"A112"	6080	32245	100	1036	1049	418	39	742	742	822	884	107	8	0	0	7265	6668	3314	49	1120	1120	1161	448	38	91	82	0	0.000	0.000	0.000	0.000	0.000	0.000	0.000	0.000	0.000	0.000	0.000	0.000	0.000	0.000	0.048	0.055	0.072	0.074	3.776	0.053	0.141	316	2384	100	294	6145	6439	307	5548	5855	Error	Error	-4.386	294	6145	307	5548	331579	2107083	0.257	12.292	0	0	0
1	8	19	"A112"	"A112"	6380	32240	100	1096	1108	421	37	728	728	765	341	44	52	20	0	6654	6667	3341	50	1126	1126	1139	246	21	100	97	0	0.000	0.000	0.000	0.000	0.000	0.000	0.000	0.000	0.000	0.000	0.000	0.000	0.000	0.000	0.067	0.069	0.082	0.074	3.175	0.057	0.176	316	2384	100	368	5528	5896	380	5541	5921	Error	Error	-3.909	368	5528	380	5541	350187	2106808	1.006	22.472	0	0	0
1	9	19	"A112"	"A112"	6680	32240	100	1047	1085	456	42	741	741	938	1912	203	0	0	0	5708	6034	3263	54	1140	1140	1199	841	70	91	79	0	0.000	0.000	0.000	0.000	0.000	0.000	0.000	0.000	0.000	0.000	0.000	0.000	0.000	0.000	0.067	0.070	0.087	0.084	2.804	0.070	0.043	316	2384	100	306	4568	4874	344	4894	5238	Error	Error	-3.900	306	4568	344	4894	342909	1906681	0.077	5.749	0	0	0
1	10	19	"A113"	"A113"	6980	32240	100	952	1019	465	45	726	726	797	1014	127	7	0	0	4217	5008	2596	51	1133	1133	1158	271	23	95	93	0	0.000	0.000	0.000	0.000	0.000	0.000	0.000	0.000	0.000	0.000	0.000	0.000	0.000	0.000	0.073	0.076	0.101	0.099	3.318	0.125	0.015	316	2384	100	226	3084	3310	293	3875	4168	Error	Error	-3.770	226	3084	293	3875	321940	1582406	0.219	14.207	0	0	0
1	11	19	"A113"	"A113"	7280	32240	100	980	1061	545	51	709	709	747	337	45	45	24	0	4545	5366	3036	56	1131	1131	1151	258	22	95	92	0	0.000	0.000	0.000	0.000	0.000	0.000	0.000	0.000	0.000	0.000	0.000	0.000	0.000	0.000	0.079	0.083	0.108	0.109	3.684	0.066	0.130	316	2384	100	271	3414	3685	352	4235	4587	Error	Error	-3.655	271	3414	352	4235	335139	1695721	0.932	16.337	0	0	0
1	12	19	"A113"	"A113"	7575	32240	100	884	986	495	50	725	725	794	1180	148	3	0	0	3351	4754	3240	68	1134	1134	1201	1422	118	63	43	0	0.000	0.000	0.000	0.000	0.000	0.000	0.000	0.000	0.000	0.000	0.000	0.000	0.000	0.000	0.072	0.072	0.104	0.103	3.940	0.072	0.160	316	2384	100	159	2217	2376	261	3620	3881	Error	Error	-3.802	159	2217	261	3620	311686	1502192	0.163	2.499	0	0	0
1	13	19	"A114"	"A114"	7875	32235	100	1041	1101	449	40	705	705	746	327	43	51	25	0	8506	7592	3608	47	1146	1146	1160	233	20	94	91	0	0.000	0.000	0.000	0.000	0.000	0.000	0.000	0.000	0.000	0.000	0.000	0.000	0.000	0.000	0.046	0.061	0.074	0.072	3.540	0.056	0.216	316	2384	100	336	7360	7696	396	6446	6842	Error	Error	-4.453	336	7360	396	6446	347827	2399106	1.086	27.605	0	0	0
1	14	19	"A114"	"A114"	8175	32235	100	1134	1194	484	40	730	730	768	332	43	57	31	0	9188	8288	3603	43	1176	1176	1216	401	32	95	89	0	0.000	0.000	0.000	0.000	0.000	0.000	0.000	0.000	0.000	0.000	0.000	0.000	0.000	0.000	0.050	0.065	0.070	0.069	3.054	0.060	0.271	316	2384	100	404	8012	8416	464	7112	7576	Error	Error	-4.310	404	8012	464	7112	377333	2618893	1.283	17.636	0	0	0
1	15	19	"A114"	"A114"	8475	32235	100	1198	1218	436	35	757	757	792	346	43	55	28	0	9052	8215	3544	43	1209	1209	1247	400	32	95	88	0	0.000	0.000	0.000	0.000	0.000	0.000	0.000	0.000	0.000	0.000	0.000	0.000	0.000	0.000	0.056	0.066	0.070	0.067	2.829	0.061	0.285	316	2384	100	441	7843	8284	461	7006	7467	Error	Error	-4.153	441	7843	461	7006	384948	2595891	1.231	17.420	0	0	0
1	16	19	"A115"	"A115"	8775	32235	100	933	1001	424	42	765	765	804	467	58	25	5	0	4065	4625	3007	65	1210	1210	1225	288	23	89	81	0	0.000	0.000	0.000	0.000	0.000	0.000	0.000	0.000	0.000	0.000	0.000	0.000	0.000	0.000	0.059	0.069	0.103	0.114	4.297	0.077	0.069	316	2384	100	168	2855	3023	236	3415	3651	Error	Error	-4.087	168	2855	236	3415	316390	1461575	0.422	11.806	0	0	0
1	17	19	"A115"	"A115"	9075	32235	100	949	1005	414	41	760	760	798	395	49	29	10	0	3782	4628	3393	73	1224	1224	1244	294	23	85	79	0	0.000	0.000	0.000	0.000	0.000	0.000	0.000	0.000	0.000	0.000	0.000	0.000	0.000	0.000	0.074	0.072	0.102	0.132	4.166	0.056	0.116	316	2384	100	189	2558	2747	245	3404	3649	Error	Error	-3.759	189	2558	245	3404	317459	1462400	0.524	11.510	0	0	0
1	18	19	"A115"	"A115"	9375	32230	100	905	951	382	40	755	755	811	439	54	24	5	0	3531	4543	3304	72	1243	1243	1278	413	32	88	76	0	0.000	0.000	0.000	0.000	0.000	0.000	0.000	0.000	0.000	0.000	0.000	0.000	0.000	0.000	0.066	0.059	0.107	0.124	4.065	0.053	0.070	316	2384	100	150	2288	2438	196	3300	3496	Error	Error	-3.931	150	2288	196	3300	300586	1435514	0.319	7.906	0	0	0
1	1	20	"A116"	"A116"	4285	32550	100	1748	1840	835	45	733	733	771	331	42	83	68	0	6855	6354	2117	33	1102	1102	1114	232	20	98	95	0	0.000	0.000	0.000	0.000	0.000	0.000	0.000	0.000	0.000	0.000	0.000	0.000	0.000	0.000	0.176	0.211	0.189	0.187	2.177	0.204	0.531	316	2384	100	1015	5753	6768	1107	5252	6359	Error	Error	-2.503	1015	5753	1107	5252	581397	2007808	3.230	22.586	0	0	0
1	2	20	"A116"	"A116"	4585	32550	100	1607	1737	853	49	735	735	769	316	41	78	63	0	6782	6176	2276	36	1110	1110	1132	266	23	98	95	0	0.000	0.000	0.000	0.000	0.000	0.000	0.000	0.000	0.000	0.000	0.000	0.000	0.000	0.000	0.154	0.198	0.190	0.180	2.461	0.190	0.482	316	2384	100	872	5672	6544	1002	5066	6068	Error	Error	-2.701	872	5672	1002	5066	549048	1951659	3.063	18.962	0	0	0
1	3	20	"A116"	"A116"	4885	32545	100	1855	1936	907	46	729	729	765	342	44	84	66	0	6781	6468	1867	28	1107	1107	1130	250	22	100	99	0	0.000	0.000	0.000	0.000	0.000	0.000	0.000	0.000	0.000	0.000	0.000	0.000	0.000	0.000	0.198	0.225	0.210	0.194	2.169	0.221	0.509	316	2384	100	1126	5674	6800	1207	5361	6568	Error	Error	-2.333	1126	5674	1207	5361	611701	2043752	3.424	21.352	0	0	0
1	4	20	"A117"	"A117"	5185	32545	100	823	850	319	37	711	711	765	623	81	7	0	0	1929	2226	1217	54	1087	1087	1102	219	19	87	74	0	0.000	0.000	0.000	0.000	0.000	0.000	0.000	0.000	0.000	0.000	0.000	0.000	0.000	0.000	0.133	0.122	0.263	0.249	4.162	22.059	0.013	316	2384	100	112	842	954	139	1139	1278	Error	Error	-2.910	112	842	139	1139	268560	703516	0.136	5.132	0	0	0
1	5	20	"A117"	"A117"	5485	32545	100	754	816	367	44	687	687	726	312	42	30	8	0	1924	2331	1300	55	1096	1096	1103	211	19	91	78	0	0.000	0.000	0.000	0.000	0.000	0.000	0.000	0.000	0.000	0.000	0.000	0.000	0.000	0.000	0.081	0.104	0.266	0.232	4.236	0.098	0.047	316	2384	100	67	828	895	129	1235	1364	Error	Error	-3.627	67	828	129	1235	257740	736514	0.288	5.820	0	0	0
1	6	20	"A117"	"A117"	5785	32545	100	767	803	333	41	714	714	750	317	42	23	4	0	1921	2312	1352	58	1095	1095	1105	222	20	88	73	0	0.000	0.000	0.000	0.000	0.000	0.000	0.000	0.000	0.000	0.000	0.000	0.000	0.000	0.000	0.064	0.073	0.259	0.216	4.321	0.082	0.032	316	2384	100	53	826	879	89	1217	1306	Error	Error	-3.962	53	826	89	1217	253739	730578	0.167	5.437	0	0	0
1	7	20	"A118"	"A118"	6085	32545	100	950	998	447	44	720	720	748	319	42	40	18	0	4289	5057	3088	61	1107	1107	1115	213	19	97	93	0	0.000	0.000	0.000	0.000	0.000	0.000	0.000	0.000	0.000	0.000	0.000	0.000	0.000	0.000	0.072	0.070	0.097	0.102	3.011	0.073	0.198	316	2384	100	230	3182	3412	278	3950	4228	Error	Error	-3.790	230	3182	278	3950	315353	1598023	0.784	18.507	0	0	0
1	8	20	"A118"	"A118"	6385	32540	100	902	957	409	42	711	711	752	343	45	33	11	0	4498	5636	3414	60	1103	1103	1120	219	19	99	97	0	0.000	0.000	0.000	0.000	0.000	0.000	0.000	0.000	0.000	0.000	0.000	0.000	0.000	0.000	0.056	0.054	0.078	0.066	2.978	0.047	0.103	316	2384	100	191	3395	3586	246	4533	4779	Error	Error	-4.152	191	3395	246	4533	302518	1780872	0.598	20.621	0	0	0
1	9	20	"A118"	"A118"	6685	32540	100	942	1012	559	55	725	725	764	354	46	36	13	0	4535	5309	2934	55	1116	1116	1135	267	23	97	95	0	0.000	0.000	0.000	0.000	0.000	0.000	0.000	0.000	0.000	0.000	0.000	0.000	0.000	0.000	0.063	0.068	0.097	0.080	3.324	0.073	0.144	316	2384	100	217	3419	3636	287	4193	4480	Error	Error	-3.978	217	3419	287	4193	319654	1677744	0.701	15.633	0	0	0
1	10	20	"A119"	"A119"	6985	32540	100	836	919	401	43	710	710	752	373	49	28	12	0	2996	3615	1915	52	1124	1124	1135	236	20	95	90	0	0.000	0.000	0.000	0.000	0.000	0.000	0.000	0.000	0.000	0.000	0.000	0.000	0.000	0.000	0.067	0.084	0.132	0.124	3.809	0.082	0.071	316	2384	100	126	1872	1998	209	2491	2700	Error	Error	-3.893	126	1872	209	2491	290412	1142187	0.448	10.508	0	0	0
1	11	20	"A119"	"A119"	7280	32540	100	879	948	442	46	723	723	752	345	45	32	12	0	3020	4006	2523	62	1130	1130	1140	209	18	95	92	0	0.000	0.000	0.000	0.000	0.000	0.000	0.000	0.000	0.000	0.000	0.000	0.000	0.000	0.000	0.083	0.078	0.124	0.111	3.834	0.082	0.112	316	2384	100	156	1890	2046	225	2876	3101	Error	Error	-3.599	156	1890	225	2876	299636	1266044	0.568	13.713	0	0	0
1	12	20	"A119"	"A119"	7580	32540	100	868	908	383	42	704	704	751	469	62	18	4	0	3106	4265	2794	65	1139	1139	1167	374	32	90	80	0	0.000	0.000	0.000	0.000	0.000	0.000	0.000	0.000	0.000	0.000	0.000	0.000	0.000	0.000	0.083	0.065	0.114	0.115	3.959	0.063	0.099	316	2384	100	164	1967	2131	204	3126	3330	Error	Error	-3.584	164	1967	204	3126	286983	1347878	0.335	8.283	0	0	0
1	13	20	"A120"	"A120"	7880	32535	100	839	887	381	42	744	744	800	605	75	12	1	0	1941	2318	1327	57	1158	1158	1187	499	42	68	37	0	0.000	0.000	0.000	0.000	0.000	0.000	0.000	0.000	0.000	0.000	0.000	0.000	0.000	0.000	0.121	0.123	0.310	0.299	4.298	0.147	0.089	316	2384	100	95	783	878	143	1160	1303	Error	Error	-3.043	95	783	143	1160	280147	732500	0.144	2.267	0	0	0
1	14	20	"A120"	"A120"	8180	32535	100	908	973	465	47	745	745	796	440	55	23	5	0	2252	2783	1626	58	1190	1190	1225	686	56	72	33	0	0.000	0.000	0.000	0.000	0.000	0.000	0.000	0.000	0.000	0.000	0.000	0.000	0.000	0.000	0.153	0.143	0.228	0.210	3.733	0.123	0.092	316	2384	100	163	1062	1225	228	1593	1821	Error	Error	-2.704	163	1062	228	1593	307370	879382	0.402	2.271	0	0	0
1	15	20	"A120"	"A120"	8480	32535	100	867	890	353	39	796	796	920	1983	215	0	0	0	2184	2580	1512	58	1224	1224	1320	1789	135	17	9	0	0.000	0.000	0.000	0.000	0.000	0.000	0.000	0.000	0.000	0.000	0.000	0.000	0.000	0.000	0.074	0.069	0.207	0.226	5.041	0.072	0.034	316	2384	100	71	960	1031	94	1356	1450	Error	Error	-3.757	71	960	94	1356	281386	815214	-0.015	0.704	0	0	0
1	16	20	"A121"	"A121"	8780	32535	100	1108	1164	482	41	768	768	824	482	58	38	14	0	6433	7055	3939	55	1227	1227	1261	428	33	94	89	0	0.000	0.000	0.000	0.000	0.000	0.000	0.000	0.000	0.000	0.000	0.000	0.000	0.000	0.000	0.065	0.068	0.082	0.076	3.698	0.064	0.237	316	2384	100	340	5206	5546	396	5828	6224	Error	Error	-3.937	340	5206	396	5828	367870	2229529	0.705	13.537	0	0	0
1	17	20	"A121"	"A121"	9080	32535	100	1134	1186	485	40	769	769	800	335	41	53	24	0	5890	6735	3819	56	1227	1227	1246	270	21	100	99	0	0.000	0.000	0.000	0.000	0.000	0.000	0.000	0.000	0.000	0.000	0.000	0.000	0.000	0.000	0.078	0.076	0.089	0.090	2.550	0.069	0.260	316	2384	100	365	4663	5028	417	5508	5925	Error	Error	-3.675	365	4663	417	5508	374796	2128257	1.152	20.330	0	0	0
1	18	20	"A121"	"A121"	9380	32530	100	1086	1159	453	39	769	769	815	359	44	46	21	0	6777	7661	4067	53	1275	1275	1303	325	24	100	98	0	0.000	0.000	0.000	0.000	0.000	0.000	0.000	0.000	0.000	0.000	0.000	0.000	0.000	0.000	0.058	0.061	0.075	0.065	3.150	0.051	0.195	316	2384	100	317	5502	5819	390	6386	6776	Error	Error	-4.117	317	5502	390	6386	366099	2420827	0.958	19.563	0	0	0
1	1	21	"Blank"	"Blank"	4290	32850	100	828	854	326	38	796	796	841	356	42	14	3	0	1177	1177	212	18	1144	1144	1159	229	19	16	2	0	0.000	0.000	0.000	0.000	0.000	0.000	0.000	0.000	0.000	0.000	0.000	0.000	0.000	0.000	0.970	1.758	1.199	1.387	4.439	13.570	0.005	316	2384	100	32	33	65	58	33	91	Error	Error	-0.044	32	33	58	33	269833	371789	0.037	0.079	0	0	0
1	2	21	"Blank"	"Blank"	4590	32850	100	827	887	521	58	777	777	809	341	42	21	6	0	1181	1188	229	19	1143	1143	1155	231	20	17	3	0	0.000	0.000	0.000	0.000	0.000	0.000	0.000	0.000	0.000	0.000	0.000	0.000	0.000	0.000	1.316	2.444	1.653	1.480	5.584	11.793	0.009	316	2384	100	50	38	88	110	45	155	Error	Error	0.396	50	38	110	45	280184	375267	0.229	0.143	0	0	0
1	3	21	"Blank"	"Blank"	4890	32850	100	772	814	359	44	789	789	817	343	41	19	4	0	1168	1186	275	23	1134	1134	1153	252	21	13	1	0	0.000	0.000	0.000	0.000	0.000	0.000	0.000	0.000	0.000	0.000	0.000	0.000	0.000	0.000	-0.500	0.481	1.797	1.547	4.514	3.464	0.041	316	2384	100	-17	34	17	25	52	77	Error	Error	Error	-17	34	25	52	257230	374813	-0.009	0.131	0	0	0
1	4	21	"Blank"	"Blank"	5190	32845	100	828	902	452	50	782	782	873	1488	170	0	0	0	1186	1209	296	24	1140	1140	1179	664	56	1	0	0	0.000	0.000	0.000	0.000	0.000	0.000	0.000	0.000	0.000	0.000	0.000	0.000	0.000	0.000	1.000	1.739	1.728	1.637	4.330	2.618	0.081	316	2384	100	46	46	92	120	69	189	Error	Error	0.000	46	46	120	69	285103	382019	0.019	0.045	0	0	0
1	5	21	"Blank"	"Blank"	5490	32845	100	839	1029	1272	123	751	751	894	1365	152	4	2	0	1193	1278	588	46	1124	1124	1196	758	63	5	2	0	0.000	0.000	0.000	0.000	0.000	0.000	0.000	0.000	0.000	0.000	0.000	0.000	0.000	0.000	1.275	1.805	1.703	1.591	3.628	2.215	0.527	316	2384	100	88	69	157	278	154	432	Error	Error	0.351	88	69	278	154	325077	403749	0.099	0.108	0	0	0
1	6	21	"Blank"	"Blank"	5790	32845	100	767	833	454	54	760	760	794	362	45	18	5	0	1180	1211	425	35	1126	1126	1150	289	25	15	2	0	0.000	0.000	0.000	0.000	0.000	0.000	0.000	0.000	0.000	0.000	0.000	0.000	0.000	0.000	0.130	0.859	1.772	1.553	4.065	1.854	0.115	316	2384	100	7	54	61	73	85	158	Error	Error	-2.948	7	54	73	85	263255	382612	0.108	0.211	0	0	0
1	7	21	"Blank"	"Blank"	6090	32845	100	755	804	404	50	760	760	799	342	42	17	3	0	1166	1196	318	26	1127	1127	1143	242	21	18	3	0	0.000	0.000	0.000	0.000	0.000	0.000	0.000	0.000	0.000	0.000	0.000	0.000	0.000	0.000	-0.128	0.638	1.383	1.247	5.114	2.231	0.092	316	2384	100	-5	39	34	44	69	113	Error	Error	Error	-5	39	44	69	254124	377896	0.015	0.219	0	0	0
1	8	21	"Blank"	"Blank"	6390	32845	100	767	819	322	39	753	753	795	350	44	18	4	0	1146	1162	221	19	1129	1129	1149	281	24	13	2	0	0.000	0.000	0.000	0.000	0.000	0.000	0.000	0.000	0.000	0.000	0.000	0.000	0.000	0.000	0.824	2.000	1.224	1.242	4.423	2.891	0.047	316	2384	100	14	17	31	66	33	99	Error	Error	-0.280	14	17	66	33	258661	367065	0.069	0.046	0	0	0
1	9	21	"Blank"	"Blank"	6685	32840	100	802	848	409	48	766	766	814	433	53	14	1	0	1184	1201	283	23	1147	1147	1173	348	29	9	0	0	0.000	0.000	0.000	0.000	0.000	0.000	0.000	0.000	0.000	0.000	0.000	0.000	0.000	0.000	0.973	1.519	1.588	1.482	3.841	2.880	0.050	316	2384	100	36	37	73	82	54	136	Error	Error	-0.040	36	37	82	54	267893	379618	0.079	0.080	0	0	0
1	10	21	"Blank"	"Blank"	6985	32840	100	772	806	335	41	753	753	793	356	44	16	2	0	1189	1207	245	20	1149	1149	1167	237	20	23	4	0	0.000	0.000	0.000	0.000	0.000	0.000	0.000	0.000	0.000	0.000	0.000	0.000	0.000	0.000	0.475	0.914	1.196	1.312	5.194	3.381	0.068	316	2384	100	19	40	59	53	58	111	Error	Error	-1.074	19	40	53	58	254678	381479	0.037	0.169	0	0	0
1	11	21	"Blank"	"Blank"	7285	32840	100	746	775	329	42	766	766	806	371	46	14	2	0	1180	1192	214	17	1165	1165	1184	270	22	12	1	0	0.000	0.000	0.000	0.000	0.000	0.000	0.000	0.000	0.000	0.000	0.000	0.000	0.000	0.000	-1.333	0.333	1.805	1.578	5.307	2.330	0.060	316	2384	100	-20	15	-5	9	27	36	Error	Error	Error	-20	15	9	27	244995	376701	-0.084	0.030	0	0	0
1	12	21	"Blank"	"Blank"	7585	32840	100	778	812	327	40	774	774	824	432	52	9	1	0	1180	1199	271	22	1168	1168	1198	316	26	8	1	0	0.000	0.000	0.000	0.000	0.000	0.000	0.000	0.000	0.000	0.000	0.000	0.000	0.000	0.000	0.333	1.226	1.051	1.307	4.710	3.651	0.062	316	2384	100	4	12	16	38	31	69	Error	Error	-1.585	4	12	38	31	256520	378781	-0.028	0.003	0	0	0
1	13	21	"Blank"	"Blank"	7885	32840	100	829	928	871	93	783	783	835	396	47	18	3	0	1218	1259	419	33	1195	1195	1217	313	25	12	1	0	0.000	0.000	0.000	0.000	0.000	0.000	0.000	0.000	0.000	0.000	0.000	0.000	0.000	0.000	2.000	2.266	1.407	1.402	4.631	2.525	0.294	316	2384	100	46	23	69	145	64	209	Error	Error	1.000	46	23	145	64	293204	397687	0.235	0.134	0	0	0
1	14	21	"Blank"	"Blank"	8185	32835	100	821	852	345	40	794	794	857	413	48	16	2	0	1292	1284	221	17	1237	1237	1272	441	34	5	0	0	0.000	0.000	0.000	0.000	0.000	0.000	0.000	0.000	0.000	0.000	0.000	0.000	0.000	0.000	0.491	1.234	1.463	1.374	3.863	1.694	0.152	316	2384	100	27	55	82	58	47	105	Error	Error	-1.026	27	55	58	47	269259	405833	-0.012	0.027	0	0	0
1	15	21	"Blank"	"Blank"	8485	32835	100	822	863	343	39	829	829	859	348	40	16	4	0	1280	1291	266	20	1242	1242	1258	252	20	16	3	0	0.000	0.000	0.000	0.000	0.000	0.000	0.000	0.000	0.000	0.000	0.000	0.000	0.000	0.000	-0.184	0.694	1.435	1.325	4.147	2.564	0.039	316	2384	100	-7	38	31	34	49	83	Error	Error	Error	-7	38	34	49	272552	407954	0.011	0.131	0	0	0
1	16	21	"Blank"	"Blank"	8785	32835	100	843	886	384	43	825	825	873	381	43	18	5	0	1291	1335	289	21	1279	1279	1302	346	26	11	0	0	0.000	0.000	0.000	0.000	0.000	0.000	0.000	0.000	0.000	0.000	0.000	0.000	0.000	0.000	1.500	1.089	1.579	1.758	5.159	3.262	0.056	316	2384	100	18	12	30	61	56	117	Error	Error	0.585	18	12	61	56	279894	421797	0.034	0.095	0	0	0
1	17	21	"Blank"	"Blank"	9085	32835	100	930	949	398	41	840	840	883	444	50	18	3	0	1376	1421	340	23	1313	1313	1343	478	35	7	2	0	0.000	0.000	0.000	0.000	0.000	0.000	0.000	0.000	0.000	0.000	0.000	0.000	0.000	0.000	1.429	1.009	1.422	1.653	4.653	0.920	0.912	316	2384	100	90	63	153	109	108	217	Error	Error	0.515	90	63	109	108	300025	448974	0.149	0.163	0	0	0
1	18	21	"Blank"	"Blank"	9385	32835	100	904	984	570	57	847	847	894	409	45	19	5	0	1419	1462	436	29	1377	1377	1398	291	20	18	2	0	0.000	0.000	0.000	0.000	0.000	0.000	0.000	0.000	0.000	0.000	0.000	0.000	0.000	0.000	1.357	1.612	1.252	1.273	3.900	1.906	0.195	316	2384	100	57	42	99	137	85	222	Error	Error	0.441	57	42	137	85	311071	461934	0.220	0.220	0	0	0
