# Supplementary material for: Application of hybridization control probe to increase accuracy on ligation detection or minisequencing diagnostic microarrays
Source: BMC Res Notes. 2009 Dec 14;2:249. doi: 10.1186/1756-0500-2-249 (PMC2799435; doi:10.1186/1756-0500-2-249)
Supplement: Additional file 3 — Gpr_files. Zip-compressed file containing raw microarray data in GenePix results format (.gpr) and GAL (GenePix Array List) files. [file 1756-0500-2-249-S3.ZIP › gpr_files/slide8/lasi8_8-16.gpr]

ATF	1.0
30	76    
"Type=GenePix Results 3"
"DateTime=2009/05/14 15:02:12"
"Settings=C:\Axon\Data\HPV\130509\lasi8.gps"
"GalFile=C:\Axon\Data\HPV\ArrayIt_032009_InstiBioGalfile.gal"
"ArrayOfArrays=8-16"
"PixelSize=5"
"Wavelengths=532	488"
"ImageFiles=C:\Axon\Data\HPV\130509\lasi8.tif 2	C:\Axon\Data\HPV\130509\lasi8.tif 3"
"NormalizationMethod=None"
"NormalizationFactors=1	1"
"JpegImage="
"StdDev=Type 1"
"RatioFormulations=W1/W3 (#1/532)	W1/W4 (#1/488)	W3/W4 (532/488)"
"FeatureType=Circular"
"Barcode="
"BackgroundSubtraction=LocalFeature"
"ImageOrigin=0, 0"
"JpegOrigin=3620, 0"
"Creator=GenePix Pro 6.1.0.2"
"Scanner=GenePix 4200A 01 Autoloader [2]"
"FocusPosition=0"
"Temperature=23.9375"
"LinesAveraged=2"
"Comment="
"PMTGain=630	530"
"ScanPower=100	100"
"LaserPower=2.69592	2.5592"
"Filters=Standard Green	Standard Blue"
"ScanRegion=720,0,3832,13800"
"Supplier="
"Block"	"Column"	"Row"	"Name"	"ID"	"X"	"Y"	"Dia."	"F532 Median"	"F532 Mean"	"F532 SD"	"F532 CV"	"B532"	"B532 Median"	"B532 Mean"	"B532 SD"	"B532 CV"	"% > B532+1SD"	"% > B532+2SD"	"F532 % Sat."	"F488 Median"	"F488 Mean"	"F488 SD"	"F488 CV"	"B488"	"B488 Median"	"B488 Mean"	"B488 SD"	"B488 CV"	"% > B488+1SD"	"% > B488+2SD"	"F488 % Sat."	"Ratio of Medians (#1/532)"	"Ratio of Means (#1/532)"	"Median of Ratios (#1/532)"	"Mean of Ratios (#1/532)"	"Ratios SD (#1/532)"	"Rgn Ratio (#1/532)"	"Rgn R2 (#1/532)"	"Ratio of Medians (#1/488)"	"Ratio of Means (#1/488)"	"Median of Ratios (#1/488)"	"Mean of Ratios (#1/488)"	"Ratios SD (#1/488)"	"Rgn Ratio (#1/488)"	"Rgn R2 (#1/488)"	"Ratio of Medians (532/488)"	"Ratio of Means (532/488)"	"Median of Ratios (532/488)"	"Mean of Ratios (532/488)"	"Ratios SD (532/488)"	"Rgn Ratio (532/488)"	"Rgn R2 (532/488)"	"F Pixels"	"B Pixels"	"Circularity"	"Sum of Medians (#1/532)"	"Sum of Medians (#1/488)"	"Sum of Medians (532/488)"	"Sum of Means (#1/532)"	"Sum of Means (#1/488)"	"Sum of Means (532/488)"	"Log Ratio (#1/532)"	"Log Ratio (#1/488)"	"Log Ratio (532/488)"	"F532 Median - B532"	"F488 Median - B488"	"F532 Mean - B532"	"F488 Mean - B488"	"F532 Total Intensity"	"F488 Total Intensity"	"SNR 532"	"SNR 488"	"Flags"	"Normalize"	"Autoflag"
1	1	1	"A1"	"A1"	13230	26800	100	1879	1904	725	38	1305	1305	1365	608	44	48	19	0	8972	9029	6114	67	1576	1576	1673	964	57	70	65	0	0.000	0.000	0.000	0.000	0.000	0.000	0.000	0.000	0.000	0.000	0.000	0.000	0.000	0.000	0.078	0.080	0.098	0.131	4.514	0.080	0.225	316	2384	100	574	7396	7970	599	7453	8052	Error	Error	-3.688	574	7396	599	7453	601625	2853093	0.887	7.631	0	0	0
1	2	1	"A1"	"A1"	13525	26795	100	1685	1813	767	42	1351	1351	1454	1190	81	12	1	0	9070	9188	6109	66	1589	1589	1935	2170	112	68	64	0	0.000	0.000	0.000	0.000	0.000	0.000	0.000	0.000	0.000	0.000	0.000	0.000	0.000	0.000	0.045	0.061	0.082	0.118	5.957	0.063	0.244	316	2384	100	334	7481	7815	462	7599	8061	Error	Error	-4.485	334	7481	462	7599	572853	2903444	0.302	3.342	0	0	0
1	3	1	"A1"	"A1"	13825	26795	100	1769	1824	660	36	1302	1302	1365	646	47	38	10	0	8760	9108	6208	68	1578	1578	1847	1891	102	67	63	0	0.000	0.000	0.000	0.000	0.000	0.000	0.000	0.000	0.000	0.000	0.000	0.000	0.000	0.000	0.065	0.069	0.081	0.123	5.479	0.062	0.312	316	2384	100	467	7182	7649	522	7530	8052	Error	Error	-3.943	467	7182	522	7530	576475	2878151	0.711	3.840	0	0	0
1	4	1	"A2"	"A2"	14125	26795	100	1657	1713	636	37	1299	1299	1362	592	43	33	13	0	5089	5686	4108	72	1559	1559	1603	447	27	71	63	0	0.000	0.000	0.000	0.000	0.000	0.000	0.000	0.000	0.000	0.000	0.000	0.000	0.000	0.000	0.101	0.100	0.150	0.187	6.077	0.093	0.123	316	2384	100	358	3530	3888	414	4127	4541	Error	Error	-3.302	358	3530	414	4127	541459	1796625	0.593	9.134	0	0	0
1	5	1	"A2"	"A2"	14425	26795	100	1731	1824	685	37	1433	1433	1493	530	35	36	17	0	4620	5322	3820	71	1654	1654	1698	472	27	67	58	0	0.000	0.000	0.000	0.000	0.000	0.000	0.000	0.000	0.000	0.000	0.000	0.000	0.000	0.000	0.100	0.107	0.168	0.231	5.989	0.095	0.142	316	2384	100	298	2966	3264	391	3668	4059	Error	Error	-3.315	298	2966	391	3668	576416	1681615	0.625	7.678	0	0	0
1	6	1	"A2"	"A2"	14725	26795	100	1686	1779	639	35	1377	1377	1481	1286	86	8	0	0	5432	6765	4992	73	1623	1623	1710	886	51	68	62	0	0.000	0.000	0.000	0.000	0.000	0.000	0.000	0.000	0.000	0.000	0.000	0.000	0.000	0.000	0.081	0.078	0.108	0.135	4.495	0.095	0.046	316	2384	100	309	3809	4118	402	5142	5544	Error	Error	-3.624	309	3809	402	5142	562134	2137800	0.232	5.705	0	0	0
1	7	1	"A3"	"A3"	15025	26790	100	1688	1755	624	35	1419	1419	1490	593	39	30	9	0	5747	6510	4704	72	1646	1646	1874	1567	83	61	56	0	0.000	0.000	0.000	0.000	0.000	0.000	0.000	0.000	0.000	0.000	0.000	0.000	0.000	0.000	0.066	0.069	0.118	0.153	6.123	0.079	0.209	316	2384	100	269	4101	4370	336	4864	5200	Error	Error	-3.930	269	4101	336	4864	554475	2057315	0.447	2.959	0	0	0
1	8	1	"A3"	"A3"	15325	26790	100	1693	1824	763	41	1429	1429	1484	585	39	31	15	0	5398	7250	5420	74	1669	1669	1972	1758	89	59	51	0	0.000	0.000	0.000	0.000	0.000	0.000	0.000	0.000	0.000	0.000	0.000	0.000	0.000	0.000	0.071	0.071	0.105	0.159	6.218	0.074	0.263	316	2384	100	264	3729	3993	395	5581	5976	Error	Error	-3.820	264	3729	395	5581	576290	2290952	0.581	3.002	0	0	0
1	9	1	"A3"	"A3"	15625	26790	100	1630	1740	702	40	1373	1373	1420	486	34	37	19	0	5100	7624	6346	83	1620	1620	1924	1886	98	58	47	0	0.000	0.000	0.000	0.000	0.000	0.000	0.000	0.000	0.000	0.000	0.000	0.000	0.000	0.000	0.074	0.061	0.099	0.143	6.160	0.073	0.306	316	2384	100	257	3480	3737	367	6004	6371	Error	Error	-3.759	257	3480	367	6004	549790	2409033	0.658	3.022	0	0	0
1	10	1	"A4"	"A4"	15925	26790	100	1685	1769	636	35	1413	1413	1479	529	35	36	15	0	4268	6292	4918	78	1670	1670	2047	2117	103	51	45	0	0.000	0.000	0.000	0.000	0.000	0.000	0.000	0.000	0.000	0.000	0.000	0.000	0.000	0.000	0.105	0.077	0.117	0.187	6.057	0.069	0.236	316	2384	100	272	2598	2870	356	4622	4978	Error	Error	-3.256	272	2598	356	4622	559081	1988192	0.548	2.005	0	0	0
1	11	1	"A4"	"A4"	16225	26790	100	1668	1699	608	35	1436	1436	1522	863	56	17	0	0	2732	5509	4194	76	1658	1658	2054	2033	98	48	43	0	0.000	0.000	0.000	0.000	0.000	0.000	0.000	0.000	0.000	0.000	0.000	0.000	0.000	0.000	0.216	0.068	0.131	0.235	6.553	0.077	0.226	316	2384	100	232	1074	1306	263	3851	4114	Error	Error	-2.211	232	1074	263	3851	537002	1740955	0.205	1.699	0	0	0
1	12	1	"A4"	"A4"	16525	26785	100	1630	1725	740	42	1449	1449	1532	622	40	26	7	0	2238	5514	5016	90	1668	1668	2243	2609	116	40	31	0	0.000	0.000	0.000	0.000	0.000	0.000	0.000	0.000	0.000	0.000	0.000	0.000	0.000	0.000	0.318	0.072	0.164	0.300	7.960	0.070	0.198	316	2384	100	181	570	751	276	3846	4122	Error	Error	-1.655	181	570	276	3846	545025	1742527	0.310	1.254	0	0	0
1	13	1	"A5"	"A5"	16825	26785	100	1393	1460	551	37	1347	1347	1398	505	36	18	4	0	2109	2607	1408	54	1619	1619	1698	601	35	46	30	0	0.000	0.000	0.000	0.000	0.000	0.000	0.000	0.000	0.000	0.000	0.000	0.000	0.000	0.000	0.094	0.114	0.769	0.664	5.184	0.095	0.033	316	2384	100	46	490	536	113	988	1101	Error	Error	-3.413	46	490	113	988	461228	823913	0.123	1.512	0	0	0
1	14	1	"A5"	"A5"	17120	26785	100	1492	1536	511	33	1450	1450	1505	566	37	12	2	0	2057	2747	1690	61	1687	1687	1758	597	33	40	31	0	0.000	0.000	0.000	0.000	0.000	0.000	0.000	0.000	0.000	0.000	0.000	0.000	0.000	0.000	0.114	0.081	0.536	0.483	5.356	0.112	0.038	316	2384	100	42	370	412	86	1060	1146	Error	Error	-3.139	42	370	86	1060	485376	867962	0.055	1.657	0	0	0
1	15	1	"A5"	"A5"	17420	26785	100	1541	1579	521	32	1406	1406	1448	521	35	21	5	0	2139	2582	1214	47	1706	1706	1778	504	28	44	25	0	0.000	0.000	0.000	0.000	0.000	0.000	0.000	0.000	0.000	0.000	0.000	0.000	0.000	0.000	0.312	0.197	0.572	0.536	5.745	0.204	0.054	316	2384	100	135	433	568	173	876	1049	Error	Error	-1.681	135	433	173	876	499027	815907	0.251	1.595	0	0	0
1	16	1	"A6"	"A6"	17720	26785	100	1693	1747	624	35	1470	1470	1510	572	37	29	9	0	7167	6541	4204	64	1722	1722	1985	1764	88	61	56	0	0.000	0.000	0.000	0.000	0.000	0.000	0.000	0.000	0.000	0.000	0.000	0.000	0.000	0.000	0.041	0.057	0.119	0.160	5.942	0.074	0.187	316	2384	100	223	5445	5668	277	4819	5096	Error	Error	-4.610	223	5445	277	4819	552068	2066976	0.414	2.583	0	0	0
1	17	1	"A6"	"A6"	18020	26780	100	1805	1894	713	37	1473	1473	1533	566	36	35	13	0	3652	5273	3841	72	1787	1787	2044	1452	71	50	46	0	0.000	0.000	0.000	0.000	0.000	0.000	0.000	0.000	0.000	0.000	0.000	0.000	0.000	0.000	0.178	0.121	0.145	0.260	5.869	0.092	0.192	316	2384	100	332	1865	2197	421	3486	3907	Error	Error	-2.490	332	1865	421	3486	598363	1666204	0.638	2.224	0	0	0
1	18	1	"A6"	"A6"	18320	26780	100	1859	1921	711	37	1537	1537	1615	1030	63	15	3	0	6940	6632	4577	69	1869	1869	2165	1662	76	54	53	0	0.000	0.000	0.000	0.000	0.000	0.000	0.000	0.000	0.000	0.000	0.000	0.000	0.000	0.000	0.063	0.081	0.126	0.192	5.935	0.141	0.131	316	2384	100	322	5071	5393	384	4763	5147	Error	Error	-3.977	322	5071	384	4763	607022	2095784	0.297	2.688	0	0	0
1	1	2	"A7"	"A7"	13230	27100	100	1336	1357	436	32	1321	1321	1375	523	38	10	1	0	2242	3024	2007	66	1528	1528	1672	940	56	42	29	0	0.000	0.000	0.000	0.000	0.000	0.000	0.000	0.000	0.000	0.000	0.000	0.000	0.000	0.000	0.021	0.024	0.229	0.260	5.617	0.081	0.067	316	2384	100	15	714	729	36	1496	1532	Error	Error	-5.573	15	714	36	1496	428900	955635	-0.034	1.438	0	0	0
1	2	2	"A7"	"A7"	13530	27095	100	1405	1445	521	36	1264	1264	1310	498	38	24	6	0	2333	3629	2526	69	1531	1531	1678	932	55	48	40	0	0.000	0.000	0.000	0.000	0.000	0.000	0.000	0.000	0.000	0.000	0.000	0.000	0.000	0.000	0.176	0.086	0.266	0.317	5.568	0.085	0.091	316	2384	100	141	802	943	181	2098	2279	Error	Error	-2.508	141	802	181	2098	456695	1146915	0.271	2.093	0	0	0
1	3	2	"A7"	"A7"	13830	27095	100	1354	1428	558	39	1299	1299	1350	499	36	22	9	0	2226	3778	3096	81	1534	1534	1681	926	55	47	37	0	0.000	0.000	0.000	0.000	0.000	0.000	0.000	0.000	0.000	0.000	0.000	0.000	0.000	0.000	0.079	0.057	0.237	0.392	7.431	0.082	0.127	316	2384	100	55	692	747	129	2244	2373	Error	Error	-3.653	55	692	129	2244	451290	1193940	0.156	2.265	0	0	0
1	4	2	"A8"	"A8"	14130	27095	100	1725	1766	620	35	1375	1375	1427	565	39	35	12	0	9042	7766	5068	65	1569	1569	1807	1475	81	64	61	0	0.000	0.000	0.000	0.000	0.000	0.000	0.000	0.000	0.000	0.000	0.000	0.000	0.000	0.000	0.047	0.063	0.098	0.138	5.772	0.068	0.239	316	2384	100	350	7473	7823	391	6197	6588	Error	Error	-4.416	350	7473	391	6197	558023	2453899	0.600	4.040	0	0	0
1	5	2	"A8"	"A8"	14430	27095	100	1629	1718	647	37	1419	1419	1472	704	47	24	4	0	6248	5911	4143	70	1578	1578	1894	1518	80	54	53	0	0.000	0.000	0.000	0.000	0.000	0.000	0.000	0.000	0.000	0.000	0.000	0.000	0.000	0.000	0.045	0.069	0.122	0.183	7.415	0.079	0.172	316	2384	100	210	4670	4880	299	4333	4632	Error	Error	-4.475	210	4670	299	4333	542867	1867723	0.349	2.646	0	0	0
1	6	2	"A8"	"A8"	14730	27095	100	1678	1740	621	35	1399	1399	1440	529	36	34	12	0	7115	6256	4309	68	1596	1596	1865	1442	77	57	55	0	0.000	0.000	0.000	0.000	0.000	0.000	0.000	0.000	0.000	0.000	0.000	0.000	0.000	0.000	0.051	0.073	0.112	0.150	5.517	0.079	0.179	316	2384	100	279	5519	5798	341	4660	5001	Error	Error	-4.306	279	5519	341	4660	549894	1976765	0.567	3.045	0	0	0
1	7	2	"A9"	"A9"	15030	27090	100	1425	1468	548	37	1283	1283	1335	494	37	24	7	0	3491	5726	4609	80	1546	1546	1792	1364	76	51	48	0	0.000	0.000	0.000	0.000	0.000	0.000	0.000	0.000	0.000	0.000	0.000	0.000	0.000	0.000	0.073	0.044	0.107	0.162	6.523	0.055	0.119	316	2384	100	142	1945	2087	185	4180	4365	Error	Error	-3.776	142	1945	185	4180	463761	1809297	0.269	2.884	0	0	0
1	8	2	"A9"	"A9"	15330	27090	100	1692	1738	613	35	1358	1358	1405	488	34	39	15	0	5905	6281	4817	76	1619	1619	2082	2032	97	52	50	0	0.000	0.000	0.000	0.000	0.000	0.000	0.000	0.000	0.000	0.000	0.000	0.000	0.000	0.000	0.078	0.082	0.115	0.166	5.798	0.068	0.242	316	2384	100	334	4286	4620	380	4662	5042	Error	Error	-3.682	334	4286	380	4662	549142	1984848	0.682	2.066	0	0	0
1	9	2	"A9"	"A9"	15630	27090	100	1657	1709	609	35	1395	1395	1455	546	37	31	12	0	3300	5605	4305	76	1614	1614	1980	1730	87	50	45	0	0.000	0.000	0.000	0.000	0.000	0.000	0.000	0.000	0.000	0.000	0.000	0.000	0.000	0.000	0.155	0.079	0.141	0.201	6.371	0.069	0.185	316	2384	100	262	1686	1948	314	3991	4305	Error	Error	-2.686	262	1686	314	3991	540201	1771237	0.465	2.095	0	0	0
1	10	2	"A10"	"A10"	15930	27090	100	1645	1695	603	35	1348	1348	1405	542	38	31	9	0	6009	6434	4752	73	1593	1593	1850	1525	82	57	54	0	0.000	0.000	0.000	0.000	0.000	0.000	0.000	0.000	0.000	0.000	0.000	0.000	0.000	0.000	0.067	0.072	0.110	0.152	5.750	0.076	0.201	316	2384	100	297	4416	4713	347	4841	5188	Error	Error	-3.894	297	4416	347	4841	535477	2033252	0.535	3.006	0	0	0
1	11	2	"A10"	"A10"	16230	27090	100	1621	1754	693	39	1374	1374	1451	964	66	17	1	0	3376	5805	4417	76	1607	1607	2009	2068	102	49	47	0	0.000	0.000	0.000	0.000	0.000	0.000	0.000	0.000	0.000	0.000	0.000	0.000	0.000	0.000	0.140	0.091	0.129	0.213	5.947	0.074	0.150	316	2384	100	247	1769	2016	380	4198	4578	Error	Error	-2.840	247	1769	380	4198	554134	1834427	0.314	1.836	0	0	0
1	12	2	"A10"	"A10"	16530	27085	100	1625	1679	716	42	1394	1394	1457	650	44	21	5	0	2249	5750	5002	86	1620	1620	2235	2515	112	43	39	0	0.000	0.000	0.000	0.000	0.000	0.000	0.000	0.000	0.000	0.000	0.000	0.000	0.000	0.000	0.367	0.069	0.126	0.224	7.383	0.081	0.198	316	2384	100	231	629	860	285	4130	4415	Error	Error	-1.445	231	629	285	4130	530669	1817084	0.342	1.398	0	0	0
1	13	2	"A11"	"A11"	16825	27085	100	1453	1583	1189	75	1380	1380	1445	610	42	18	5	0	2758	3710	3012	81	1616	1616	1893	1810	95	40	21	0	0.000	0.000	0.000	0.000	0.000	0.000	0.000	0.000	0.000	0.000	0.000	0.000	0.000	0.000	0.064	0.097	0.247	0.304	6.241	0.108	0.184	316	2384	100	73	1142	1215	203	2094	2297	Error	Error	-3.968	73	1142	203	2094	500208	1172355	0.226	1.004	0	0	0
1	14	2	"A11"	"A11"	17125	27085	100	1523	1552	562	36	1415	1415	1467	545	37	21	3	0	2599	3533	2233	63	1635	1635	1884	1500	79	43	27	0	0.000	0.000	0.000	0.000	0.000	0.000	0.000	0.000	0.000	0.000	0.000	0.000	0.000	0.000	0.112	0.072	0.229	0.318	6.409	0.080	0.125	316	2384	100	108	964	1072	137	1898	2035	Error	Error	-3.158	108	964	137	1898	490400	1116414	0.156	1.099	0	0	0
1	15	2	"A11"	"A11"	17425	27085	100	1534	1621	631	38	1439	1439	1483	550	37	25	6	0	2139	3730	3069	82	1685	1685	1911	1259	65	36	30	0	0.000	0.000	0.000	0.000	0.000	0.000	0.000	0.000	0.000	0.000	0.000	0.000	0.000	0.000	0.209	0.089	0.321	0.394	6.225	0.088	0.123	316	2384	100	95	454	549	182	2045	2227	Error	Error	-2.257	95	454	182	2045	512380	1178575	0.251	1.445	0	0	0
1	16	2	"A12"	"A12"	17725	27085	100	1463	1549	581	37	1387	1387	1545	2036	131	0	0	0	3402	4263	2846	66	1683	1683	2012	2301	114	43	23	0	0.000	0.000	0.000	0.000	0.000	0.000	0.000	0.000	0.000	0.000	0.000	0.000	0.000	0.000	0.044	0.063	0.183	0.237	5.944	0.219	0.085	316	2384	100	76	1719	1795	162	2580	2742	Error	Error	-4.499	76	1719	162	2580	489376	1347176	0.002	0.978	0	0	0
1	17	2	"A12"	"A12"	18025	27080	100	1625	1765	951	53	1463	1463	1523	641	42	24	6	0	2880	4655	3730	80	1746	1746	1981	1182	59	49	38	0	0.000	0.000	0.000	0.000	0.000	0.000	0.000	0.000	0.000	0.000	0.000	0.000	0.000	0.000	0.143	0.104	0.205	0.267	5.347	0.121	0.156	316	2384	100	162	1134	1296	302	2909	3211	Error	Error	-2.807	162	1134	302	2909	557770	1471105	0.378	2.262	0	0	0
1	18	2	"A12"	"A12"	18325	27080	100	1701	1780	679	38	1528	1528	1590	724	45	17	6	0	2376	3908	2894	74	1810	1810	2068	1397	67	37	29	0	0.000	0.000	0.000	0.000	0.000	0.000	0.000	0.000	0.000	0.000	0.000	0.000	0.000	0.000	0.306	0.120	0.385	0.437	6.565	0.089	0.115	316	2384	100	173	566	739	252	2098	2350	Error	Error	-1.710	173	566	252	2098	562395	1235034	0.262	1.317	0	0	0
1	1	3	"A13"	"A13"	13235	27400	100	1670	1778	648	36	1293	1293	1372	714	52	31	8	0	6237	5993	3354	55	1509	1509	1677	1218	72	70	68	0	0.000	0.000	0.000	0.000	0.000	0.000	0.000	0.000	0.000	0.000	0.000	0.000	0.000	0.000	0.080	0.108	0.134	0.145	4.604	0.104	0.094	316	2384	100	377	4728	5105	485	4484	4969	Error	Error	-3.649	377	4728	485	4484	561780	1893818	0.569	3.544	0	0	0
1	2	3	"A13"	"A13"	13535	27400	100	1582	1681	647	38	1325	1325	1390	700	50	24	5	0	4556	5011	3151	62	1550	1550	1770	1340	75	66	52	0	0.000	0.000	0.000	0.000	0.000	0.000	0.000	0.000	0.000	0.000	0.000	0.000	0.000	0.000	0.085	0.103	0.135	0.177	5.561	0.129	0.257	316	2384	100	257	3006	3263	356	3461	3817	Error	Error	-3.548	257	3006	356	3461	531138	1583425	0.416	2.419	0	0	0
1	3	3	"A13"	"A13"	13835	27395	100	1625	1730	728	42	1336	1336	1391	579	41	33	11	0	4608	5033	3603	71	1556	1556	1812	1244	68	60	53	0	0.000	0.000	0.000	0.000	0.000	0.000	0.000	0.000	0.000	0.000	0.000	0.000	0.000	0.000	0.095	0.113	0.161	0.194	4.728	0.140	0.115	316	2384	100	289	3052	3341	394	3477	3871	Error	Error	-3.401	289	3052	394	3477	546523	1590553	0.585	2.589	0	0	0
1	4	3	"A14"	"A14"	14135	27395	100	1906	1949	734	37	1322	1322	1390	652	46	46	17	0	13331	11033	6678	60	1525	1525	1696	1223	72	74	72	0	0.000	0.000	0.000	0.000	0.000	0.000	0.000	0.000	0.000	0.000	0.000	0.000	0.000	0.000	0.049	0.066	0.078	0.100	4.412	0.055	0.234	316	2384	100	584	11806	12390	627	9508	10135	Error	Error	-4.337	584	11806	627	9508	615859	3486453	0.857	7.635	0	0	0
1	5	3	"A14"	"A14"	14435	27395	100	1819	1900	698	36	1359	1359	1455	1813	124	3	0	0	12725	10610	6794	64	1546	1546	1776	1800	101	68	64	0	0.000	0.000	0.000	0.000	0.000	0.000	0.000	0.000	0.000	0.000	0.000	0.000	0.000	0.000	0.041	0.060	0.074	0.096	4.938	0.055	0.260	316	2384	100	460	11179	11639	541	9064	9605	Error	Error	-4.603	460	11179	541	9064	600494	3352800	0.245	4.908	0	0	0
1	6	3	"A14"	"A14"	14735	27395	100	1741	1797	594	33	1347	1347	1384	478	34	45	18	0	9486	7858	4751	60	1561	1561	1831	1517	82	68	64	0	0.000	0.000	0.000	0.000	0.000	0.000	0.000	0.000	0.000	0.000	0.000	0.000	0.000	0.000	0.050	0.071	0.092	0.110	4.732	0.063	0.232	316	2384	100	394	7925	8319	450	6297	6747	Error	Error	-4.330	394	7925	450	6297	567981	2483123	0.864	3.973	0	0	0
1	7	3	"A15"	"A15"	15035	27395	100	1800	1853	667	35	1318	1318	1381	646	46	43	12	0	10322	8723	5129	58	1547	1547	1683	1055	62	74	70	0	0.000	0.000	0.000	0.000	0.000	0.000	0.000	0.000	0.000	0.000	0.000	0.000	0.000	0.000	0.055	0.075	0.092	0.120	4.014	0.083	0.243	316	2384	100	482	8775	9257	535	7176	7711	Error	Error	-4.186	482	8775	535	7176	585523	2756444	0.731	6.673	0	0	0
1	8	3	"A15"	"A15"	15335	27390	100	1733	1828	848	46	1256	1256	1333	706	52	37	11	0	11024	9560	6984	73	1523	1523	1859	1813	97	62	60	0	0.000	0.000	0.000	0.000	0.000	0.000	0.000	0.000	0.000	0.000	0.000	0.000	0.000	0.000	0.050	0.071	0.087	0.124	5.433	0.073	0.330	316	2384	100	477	9501	9978	572	8037	8609	Error	Error	-4.316	477	9501	572	8037	577757	3020874	0.701	4.248	0	0	0
1	9	3	"A15"	"A15"	15635	27390	100	1900	2008	976	48	1366	1366	1433	875	61	34	7	0	9535	9081	6932	76	1567	1567	2011	2264	112	58	55	0	0.000	0.000	0.000	0.000	0.000	0.000	0.000	0.000	0.000	0.000	0.000	0.000	0.000	0.000	0.067	0.085	0.099	0.151	6.381	0.068	0.281	316	2384	100	534	7968	8502	642	7514	8156	Error	Error	-3.899	534	7968	642	7514	634613	2869602	0.657	3.123	0	0	0
1	10	3	"A16"	"A16"	15935	27390	100	1420	1495	559	37	1322	1322	1404	928	66	8	1	0	3120	3128	1262	40	1544	1544	1649	974	59	64	37	0	0.000	0.000	0.000	0.000	0.000	0.000	0.000	0.000	0.000	0.000	0.000	0.000	0.000	0.000	0.062	0.109	0.252	0.257	5.572	0.226	0.093	316	2384	100	98	1576	1674	173	1584	1757	Error	Error	-4.007	98	1576	173	1584	472517	988383	0.098	1.518	0	0	0
1	11	3	"A16"	"A16"	16230	27390	100	1472	1554	528	33	1332	1332	1382	520	37	25	7	0	3019	2991	1167	39	1561	1561	1670	872	52	59	43	0	0.000	0.000	0.000	0.000	0.000	0.000	0.000	0.000	0.000	0.000	0.000	0.000	0.000	0.000	0.096	0.155	0.336	0.337	4.578	0.154	0.061	316	2384	100	140	1458	1598	222	1430	1652	Error	Error	-3.380	140	1458	222	1430	491029	945085	0.331	1.515	0	0	0
1	12	3	"A16"	"A16"	16530	27390	100	1468	1511	474	31	1328	1328	1374	480	34	26	6	0	2994	3030	1260	41	1578	1578	1680	591	35	63	54	0	0.000	0.000	0.000	0.000	0.000	0.000	0.000	0.000	0.000	0.000	0.000	0.000	0.000	0.000	0.099	0.126	0.243	0.287	5.463	0.102	0.039	316	2384	100	140	1416	1556	183	1452	1635	Error	Error	-3.338	140	1416	183	1452	477439	957341	0.285	2.284	0	0	0
1	13	3	"A17"	"A17"	16830	27385	100	1823	1901	983	51	1338	1338	1394	537	38	45	20	0	9444	8372	5907	70	1578	1578	1811	1510	83	63	58	0	0.000	0.000	0.000	0.000	0.000	0.000	0.000	0.000	0.000	0.000	0.000	0.000	0.000	0.000	0.062	0.083	0.109	0.150	5.259	0.076	0.258	316	2384	100	485	7866	8351	563	6794	7357	Error	Error	-4.020	485	7866	563	6794	600869	2645437	0.944	4.345	0	0	0
1	14	3	"A17"	"A17"	17130	27385	100	1775	1921	828	43	1366	1366	1431	546	38	43	25	0	4404	7591	6182	81	1627	1627	1988	1977	99	50	49	0	0.000	0.000	0.000	0.000	0.000	0.000	0.000	0.000	0.000	0.000	0.000	0.000	0.000	0.000	0.147	0.093	0.130	0.200	5.826	0.176	0.154	316	2384	100	409	2777	3186	555	5964	6519	Error	Error	-2.763	409	2777	555	5964	607169	2398632	0.897	2.834	0	0	0
1	15	3	"A17"	"A17"	17430	27385	100	1686	1738	653	37	1413	1413	1469	590	40	27	9	0	5449	5321	3387	63	1670	1670	1894	1306	68	56	54	0	0.000	0.000	0.000	0.000	0.000	0.000	0.000	0.000	0.000	0.000	0.000	0.000	0.000	0.000	0.072	0.089	0.154	0.233	5.292	0.085	0.164	316	2384	100	273	3779	4052	325	3651	3976	Error	Error	-3.791	273	3779	325	3651	549327	1681278	0.456	2.624	0	0	0
1	16	3	"A18"	"A18"	17730	27385	100	1584	1659	548	33	1363	1363	1447	1075	74	9	0	0	4721	5992	4061	67	1655	1655	1821	1213	66	65	58	0	0.000	0.000	0.000	0.000	0.000	0.000	0.000	0.000	0.000	0.000	0.000	0.000	0.000	0.000	0.072	0.068	0.120	0.144	6.210	0.079	0.111	316	2384	100	221	3066	3287	296	4337	4633	Error	Error	-3.794	221	3066	296	4337	524353	1893554	0.197	3.439	0	0	0
1	17	3	"A18"	"A18"	18030	27385	100	1652	1686	587	34	1469	1469	1557	854	54	14	0	0	4841	5684	3896	68	1737	1737	2033	1698	83	57	47	0	0.000	0.000	0.000	0.000	0.000	0.000	0.000	0.000	0.000	0.000	0.000	0.000	0.000	0.000	0.059	0.055	0.119	0.172	6.356	0.095	0.086	316	2384	100	183	3104	3287	217	3947	4164	Error	Error	-4.084	183	3104	217	3947	532777	1796159	0.151	2.150	0	0	0
1	18	3	"A18"	"A18"	18330	27380	100	1912	2308	3809	165	1546	1546	1596	557	34	40	17	0	2924	4144	2605	62	1788	1788	2003	1186	59	49	42	0	0.000	0.000	0.000	0.000	0.000	0.000	0.000	0.000	0.000	0.000	0.000	0.000	0.000	0.000	0.322	0.323	0.449	0.472	5.339	0.494	0.035	316	2384	100	366	1136	1502	762	2356	3118	Error	Error	-1.634	366	1136	762	2356	729233	1309638	1.278	1.805	0	0	0
1	1	4	"A19"	"A19"	13240	27700	100	1507	1557	546	35	1252	1252	1311	554	42	31	7	0	5873	6095	4141	67	1477	1477	1663	1256	75	68	63	0	0.000	0.000	0.000	0.000	0.000	0.000	0.000	0.000	0.000	0.000	0.000	0.000	0.000	0.000	0.058	0.066	0.107	0.130	4.805	0.070	0.226	316	2384	100	255	4396	4651	305	4618	4923	Error	Error	-4.108	255	4396	305	4618	491894	1926168	0.444	3.529	0	0	0
1	2	4	"A19"	"A19"	13540	27700	100	1628	1670	578	34	1288	1288	1351	493	36	41	14	0	6155	6207	4035	65	1503	1503	1739	1290	74	63	61	0	0.000	0.000	0.000	0.000	0.000	0.000	0.000	0.000	0.000	0.000	0.000	0.000	0.000	0.000	0.073	0.081	0.107	0.151	5.047	0.075	0.215	316	2384	100	340	4652	4992	382	4704	5086	Error	Error	-3.774	340	4652	382	4704	527614	1961270	0.647	3.464	0	0	0
1	3	4	"A19"	"A19"	13840	27695	100	1532	1569	588	37	1243	1243	1314	722	54	21	4	0	6133	6553	4731	72	1497	1497	1863	1847	99	58	52	0	0.000	0.000	0.000	0.000	0.000	0.000	0.000	0.000	0.000	0.000	0.000	0.000	0.000	0.000	0.062	0.064	0.102	0.150	5.679	0.094	0.161	316	2384	100	289	4636	4925	326	5056	5382	Error	Error	-4.004	289	4636	326	5056	495799	2070595	0.353	2.539	0	0	0
1	4	4	"A20"	"A20"	14140	27695	100	1692	1750	677	38	1281	1281	1357	594	43	38	16	0	9715	8092	5781	71	1534	1534	1797	1783	99	60	56	0	0.000	0.000	0.000	0.000	0.000	0.000	0.000	0.000	0.000	0.000	0.000	0.000	0.000	0.000	0.050	0.072	0.097	0.146	5.499	0.085	0.291	316	2384	100	411	8181	8592	469	6558	7027	Error	Error	-4.315	411	8181	469	6558	553092	2557130	0.662	3.531	0	0	0
1	5	4	"A20"	"A20"	14440	27695	100	1780	1989	2470	124	1369	1369	1434	721	50	35	9	0	9820	8485	6188	72	1523	1523	1998	2265	113	57	56	0	0.000	0.000	0.000	0.000	0.000	0.000	0.000	0.000	0.000	0.000	0.000	0.000	0.000	0.000	0.050	0.089	0.100	0.142	5.926	0.085	0.095	316	2384	100	411	8297	8708	620	6962	7582	Error	Error	-4.335	411	8297	620	6962	628394	2681403	0.770	2.864	0	0	0
1	6	4	"A20"	"A20"	14740	27695	100	1830	1858	741	39	1337	1337	1403	624	44	43	18	0	9657	8282	6032	72	1549	1549	2024	2181	107	57	55	0	0.000	0.000	0.000	0.000	0.000	0.000	0.000	0.000	0.000	0.000	0.000	0.000	0.000	0.000	0.061	0.077	0.111	0.179	5.707	0.076	0.352	316	2384	100	493	8108	8601	521	6733	7254	Error	Error	-4.040	493	8108	521	6733	587240	2617193	0.729	2.869	0	0	0
1	7	4	"A21"	"A21"	15040	27695	100	1696	1761	587	33	1325	1325	1376	528	38	41	16	0	7909	7631	4997	65	1530	1530	1714	1228	71	68	66	0	0.000	0.000	0.000	0.000	0.000	0.000	0.000	0.000	0.000	0.000	0.000	0.000	0.000	0.000	0.058	0.071	0.096	0.134	4.930	0.071	0.215	316	2384	100	371	6379	6750	436	6101	6537	Error	Error	-4.104	371	6379	436	6101	556563	2411535	0.729	4.818	0	0	0
1	8	4	"A21"	"A21"	15340	27690	100	1702	1710	637	37	1333	1333	1387	581	41	35	11	0	2850	6411	5332	83	1568	1568	1949	1797	92	48	47	0	0.000	0.000	0.000	0.000	0.000	0.000	0.000	0.000	0.000	0.000	0.000	0.000	0.000	0.000	0.288	0.078	0.118	0.209	6.131	0.095	0.287	316	2384	100	369	1282	1651	377	4843	5220	Error	Error	-1.797	369	1282	377	4843	540271	2026027	0.556	2.483	0	0	0
1	9	4	"A21"	"A21"	15640	27690	100	1694	2118	4019	189	1328	1328	1394	854	61	27	6	0	2501	6651	6683	100	1529	1529	1867	2066	110	46	44	0	0.000	0.000	0.000	0.000	0.000	0.000	0.000	0.000	0.000	0.000	0.000	0.000	0.000	0.000	0.377	0.154	0.170	0.281	5.557	0.309	0.334	316	2384	100	366	972	1338	790	5122	5912	Error	Error	-1.409	366	972	790	5122	669354	2101804	0.848	2.316	0	0	0
1	10	4	"A22"	"A22"	15935	27690	100	1622	1666	642	38	1265	1265	1345	1259	93	10	0	0	2576	5372	4812	89	1547	1547	1910	2336	122	46	30	0	0.000	0.000	0.000	0.000	0.000	0.000	0.000	0.000	0.000	0.000	0.000	0.000	0.000	0.000	0.347	0.105	0.175	0.265	6.660	0.073	0.252	316	2384	100	357	1029	1386	401	3825	4226	Error	Error	-1.527	357	1029	401	3825	526364	1697573	0.255	1.482	0	0	0
1	11	4	"A22"	"A22"	16235	27690	100	1551	1681	781	46	1310	1310	1405	1484	105	6	0	0	2471	6085	5592	91	1557	1557	2000	2434	121	44	37	0	0.000	0.000	0.000	0.000	0.000	0.000	0.000	0.000	0.000	0.000	0.000	0.000	0.000	0.000	0.264	0.082	0.145	0.276	7.182	0.214	0.195	316	2384	100	241	914	1155	371	4528	4899	Error	Error	-1.923	241	914	371	4528	531332	1922910	0.186	1.678	0	0	0
1	12	4	"A22"	"A22"	16535	27690	100	1542	1628	913	56	1337	1337	1489	2089	140	0	0	0	2210	5500	5016	91	1568	1568	2111	3144	148	41	27	0	0.000	0.000	0.000	0.000	0.000	0.000	0.000	0.000	0.000	0.000	0.000	0.000	0.000	0.000	0.319	0.074	0.163	0.240	6.653	0.372	0.336	316	2384	100	205	642	847	291	3932	4223	Error	Error	-1.647	205	642	291	3932	514480	1738090	0.067	1.078	0	0	0
1	13	4	"A23"	"A23"	16835	27690	100	1342	1415	490	34	1324	1324	1430	1051	73	3	0	0	1667	2265	2083	91	1564	1564	1659	1402	84	9	7	0	0.000	0.000	0.000	0.000	0.000	0.000	0.000	0.000	0.000	0.000	0.000	0.000	0.000	0.000	0.175	0.130	0.954	0.928	5.917	0.197	0.209	316	2384	100	18	103	121	91	701	792	Error	Error	-2.517	18	103	91	701	447228	715807	-0.014	0.432	0	0	0
1	14	4	"A23"	"A23"	17135	27685	100	1367	1442	523	36	1327	1327	1414	1128	79	4	0	0	1635	2206	2173	98	1554	1554	1596	407	25	21	12	0	0.000	0.000	0.000	0.000	0.000	0.000	0.000	0.000	0.000	0.000	0.000	0.000	0.000	0.000	0.494	0.176	1.281	1.124	6.252	0.125	0.050	316	2384	100	40	81	121	115	652	767	Error	Error	-1.018	40	81	115	652	455671	697206	0.025	1.499	0	0	0
1	15	4	"A23"	"A23"	17435	27685	100	1418	1460	509	34	1411	1411	1505	1478	98	1	0	0	1663	2149	2074	96	1635	1635	1678	1350	80	6	4	0	0.000	0.000	0.000	0.000	0.000	0.000	0.000	0.000	0.000	0.000	0.000	0.000	0.000	0.000	0.250	0.095	1.263	1.107	6.175	0.147	0.066	316	2384	100	7	28	35	49	514	563	Error	Error	-2.000	7	28	49	514	461243	679141	-0.030	0.349	0	0	0
1	16	4	"A24"	"A24"	17735	27685	100	1811	1894	708	37	1415	1415	1467	645	43	37	11	0	6922	6432	4280	66	1674	1674	1911	1607	84	58	55	0	0.000	0.000	0.000	0.000	0.000	0.000	0.000	0.000	0.000	0.000	0.000	0.000	0.000	0.000	0.075	0.101	0.143	0.182	4.654	0.087	0.231	316	2384	100	396	5248	5644	479	4758	5237	Error	Error	-3.728	396	5248	479	4758	598444	2032560	0.662	2.813	0	0	0
1	17	4	"A24"	"A24"	18035	27685	100	1820	1921	759	39	1517	1517	1571	567	36	33	17	0	3750	5689	4354	76	1729	1729	1976	1434	72	52	47	0	0.000	0.000	0.000	0.000	0.000	0.000	0.000	0.000	0.000	0.000	0.000	0.000	0.000	0.000	0.150	0.102	0.150	0.224	5.615	0.098	0.229	316	2384	100	303	2021	2324	404	3960	4364	Error	Error	-2.738	303	2021	404	3960	607172	1797785	0.617	2.589	0	0	0
1	18	4	"A24"	"A24"	18335	27685	100	1899	1976	696	35	1526	1526	1586	584	36	36	16	0	3975	6126	4477	73	1772	1772	2020	1380	68	51	49	0	0.000	0.000	0.000	0.000	0.000	0.000	0.000	0.000	0.000	0.000	0.000	0.000	0.000	0.000	0.169	0.103	0.143	0.216	5.130	0.093	0.249	316	2384	100	373	2203	2576	450	4354	4804	Error	Error	-2.562	373	2203	450	4354	624546	1935677	0.668	2.975	0	0	0
1	1	5	"A25"	"A25"	13245	28000	100	1567	1600	615	38	1208	1208	1288	686	53	28	4	0	6715	7444	4987	66	1438	1438	1606	1588	98	69	65	0	0.000	0.000	0.000	0.000	0.000	0.000	0.000	0.000	0.000	0.000	0.000	0.000	0.000	0.000	0.068	0.065	0.094	0.119	5.021	0.104	0.196	316	2384	100	359	5277	5636	392	6006	6398	Error	Error	-3.878	359	5277	392	6006	505635	2352384	0.455	3.676	0	0	0
1	2	5	"A25"	"A25"	13545	28000	100	1564	1671	627	37	1261	1261	1304	456	34	39	16	0	6471	6859	4677	68	1495	1495	1740	1591	91	66	60	0	0.000	0.000	0.000	0.000	0.000	0.000	0.000	0.000	0.000	0.000	0.000	0.000	0.000	0.000	0.061	0.076	0.090	0.112	5.050	0.066	0.218	316	2384	100	303	4976	5279	410	5364	5774	Error	Error	-4.038	303	4976	410	5364	527926	2167575	0.805	3.217	0	0	0
1	3	5	"A25"	"A25"	13845	28000	100	1569	1582	566	35	1203	1203	1241	443	35	45	18	0	6697	7255	5100	70	1465	1465	1629	1067	65	65	62	0	0.000	0.000	0.000	0.000	0.000	0.000	0.000	0.000	0.000	0.000	0.000	0.000	0.000	0.000	0.070	0.065	0.093	0.132	5.571	0.062	0.209	316	2384	100	366	5232	5598	379	5790	6169	Error	Error	-3.837	366	5232	379	5790	499846	2292724	0.770	5.273	0	0	0
1	4	5	"A26"	"A26"	14145	27995	100	1682	1768	614	34	1268	1268	1300	463	35	46	21	0	7077	6346	3576	56	1497	1497	1585	1022	64	70	67	0	0.000	0.000	0.000	0.000	0.000	0.000	0.000	0.000	0.000	0.000	0.000	0.000	0.000	0.000	0.074	0.103	0.134	0.150	4.319	0.083	0.184	316	2384	100	414	5580	5994	500	4849	5349	Error	Error	-3.753	414	5580	500	4849	558562	2005217	1.011	4.659	0	0	0
1	5	5	"A26"	"A26"	14445	27995	100	1732	1758	627	35	1354	1354	1412	508	35	39	14	0	5240	5249	3218	61	1546	1546	1704	1038	60	65	60	0	0.000	0.000	0.000	0.000	0.000	0.000	0.000	0.000	0.000	0.000	0.000	0.000	0.000	0.000	0.102	0.109	0.145	0.202	6.035	0.080	0.148	316	2384	100	378	3694	4072	404	3703	4107	Error	Error	-3.289	378	3694	404	3703	555499	1658549	0.681	3.415	0	0	0
1	6	5	"A26"	"A26"	14745	27995	100	1639	1726	583	33	1345	1345	1400	754	53	23	4	0	5992	6031	3679	61	1533	1533	1731	1194	68	67	64	0	0.000	0.000	0.000	0.000	0.000	0.000	0.000	0.000	0.000	0.000	0.000	0.000	0.000	0.000	0.066	0.085	0.132	0.159	5.951	0.076	0.054	316	2384	100	294	4459	4753	381	4498	4879	Error	Error	-3.923	294	4459	381	4498	545564	1905721	0.432	3.601	0	0	0
1	7	5	"A27"	"A27"	15045	27995	100	1651	1737	609	35	1252	1252	1320	793	60	31	4	0	8749	8477	5425	63	1507	1507	1607	911	56	76	73	0	0.000	0.000	0.000	0.000	0.000	0.000	0.000	0.000	0.000	0.000	0.000	0.000	0.000	0.000	0.055	0.070	0.087	0.102	4.168	0.059	0.209	316	2384	100	399	7242	7641	485	6970	7455	Error	Error	-4.182	399	7242	485	6970	548751	2678693	0.526	7.541	0	0	0
1	8	5	"A27"	"A27"	15340	27995	100	1623	1715	886	51	1302	1302	1354	497	36	40	16	0	5233	6253	4920	78	1554	1554	1818	1437	79	57	52	0	0.000	0.000	0.000	0.000	0.000	0.000	0.000	0.000	0.000	0.000	0.000	0.000	0.000	0.000	0.087	0.088	0.131	0.211	5.916	0.095	0.295	316	2384	100	321	3679	4000	413	4699	5112	Error	Error	-3.519	321	3679	413	4699	542008	1975870	0.726	3.086	0	0	0
1	9	5	"A27"	"A27"	15640	27990	100	1570	1675	838	50	1306	1306	1352	495	36	33	14	0	3640	6547	5596	85	1540	1540	1860	1697	91	51	46	0	0.000	0.000	0.000	0.000	0.000	0.000	0.000	0.000	0.000	0.000	0.000	0.000	0.000	0.000	0.126	0.074	0.111	0.158	6.992	0.058	0.158	316	2384	100	264	2100	2364	369	5007	5376	Error	Error	-2.992	264	2100	369	5007	529189	2069001	0.653	2.762	0	0	0
1	10	5	"A28"	"A28"	15940	27990	100	1870	1925	754	39	1304	1304	1343	493	36	53	28	0	14733	11696	7704	65	1540	1540	1766	1639	92	68	65	0	0.000	0.000	0.000	0.000	0.000	0.000	0.000	0.000	0.000	0.000	0.000	0.000	0.000	0.000	0.043	0.061	0.070	0.090	4.120	0.063	0.396	316	2384	100	566	13193	13759	621	10156	10777	Error	Error	-4.543	566	13193	621	10156	608353	3695884	1.181	6.059	0	0	0
1	11	5	"A28"	"A28"	16240	27990	100	1836	1901	700	36	1318	1318	1382	606	43	43	19	0	11522	10408	7651	73	1560	1560	2016	2529	125	59	57	0	0.000	0.000	0.000	0.000	0.000	0.000	0.000	0.000	0.000	0.000	0.000	0.000	0.000	0.000	0.052	0.066	0.083	0.114	4.834	0.062	0.240	316	2384	100	518	9962	10480	583	8848	9431	Error	Error	-4.265	518	9962	583	8848	600846	3288987	0.856	3.318	0	0	0
1	12	5	"A28"	"A28"	16540	27990	100	1815	1838	667	36	1299	1299	1358	559	41	48	20	0	10452	9770	7311	74	1566	1566	2066	2662	128	57	56	0	0.000	0.000	0.000	0.000	0.000	0.000	0.000	0.000	0.000	0.000	0.000	0.000	0.000	0.000	0.058	0.066	0.084	0.134	5.412	0.061	0.392	316	2384	100	516	8886	9402	539	8204	8743	Error	Error	-4.106	516	8886	539	8204	580922	3087450	0.859	2.894	0	0	0
1	13	5	"A29"	"A29"	16840	27990	100	1672	1827	1536	84	1332	1332	1411	913	64	21	3	0	6723	7426	5110	68	1572	1572	1705	991	58	71	68	0	0.000	0.000	0.000	0.000	0.000	0.000	0.000	0.000	0.000	0.000	0.000	0.000	0.000	0.000	0.066	0.085	0.113	0.131	4.803	0.136	0.123	316	2384	100	340	5151	5491	495	5854	6349	Error	Error	-3.921	340	5151	495	5854	577347	2346615	0.456	5.773	0	0	0
1	14	5	"A29"	"A29"	17140	27985	100	1535	1535	533	34	1311	1311	1355	492	36	28	6	0	4211	6269	5241	83	1604	1604	1833	1339	73	55	49	0	0.000	0.000	0.000	0.000	0.000	0.000	0.000	0.000	0.000	0.000	0.000	0.000	0.000	0.000	0.086	0.048	0.086	0.150	6.577	0.087	0.081	316	2384	100	224	2607	2831	224	4665	4889	Error	Error	-3.541	224	2607	224	4665	485117	1981109	0.366	3.313	0	0	0
1	15	5	"A29"	"A29"	17440	27985	100	1604	1739	676	38	1384	1384	1433	504	35	33	16	0	4403	6352	5145	80	1640	1640	1886	1528	81	57	48	0	0.000	0.000	0.000	0.000	0.000	0.000	0.000	0.000	0.000	0.000	0.000	0.000	0.000	0.000	0.080	0.075	0.122	0.176	6.025	0.063	0.186	316	2384	100	220	2763	2983	355	4712	5067	Error	Error	-3.651	220	2763	355	4712	549570	2007330	0.607	2.923	0	0	0
1	16	5	"A30"	"A30"	17740	27985	100	1682	1749	691	39	1405	1405	1506	1448	96	5	0	0	5585	6667	4424	66	1670	1670	1850	1384	74	67	59	0	0.000	0.000	0.000	0.000	0.000	0.000	0.000	0.000	0.000	0.000	0.000	0.000	0.000	0.000	0.071	0.069	0.099	0.125	5.869	0.064	0.155	316	2384	100	277	3915	4192	344	4997	5341	Error	Error	-3.821	277	3915	344	4997	552621	2106885	0.168	3.480	0	0	0
1	17	5	"A30"	"A30"	18040	27985	100	1678	1764	631	35	1434	1434	1490	563	37	31	11	0	4213	6034	4832	80	1681	1681	1907	1414	74	61	43	0	0.000	0.000	0.000	0.000	0.000	0.000	0.000	0.000	0.000	0.000	0.000	0.000	0.000	0.000	0.096	0.076	0.118	0.170	6.966	0.058	0.147	316	2384	100	244	2532	2776	330	4353	4683	Error	Error	-3.375	244	2532	330	4353	557492	1906867	0.487	2.919	0	0	0
1	18	5	"A30"	"A30"	18340	27985	100	1786	1851	726	39	1463	1463	1520	535	35	37	17	0	4601	6143	4473	72	1725	1725	1928	1294	67	62	52	0	0.000	0.000	0.000	0.000	0.000	0.000	0.000	0.000	0.000	0.000	0.000	0.000	0.000	0.000	0.112	0.088	0.141	0.173	6.046	0.088	0.225	316	2384	100	323	2876	3199	388	4418	4806	Error	Error	-3.154	323	2876	388	4418	584989	1941341	0.619	3.257	0	0	0
1	1	6	"A31"	"A31"	13250	28300	100	1569	1721	882	51	1195	1195	1268	650	51	36	12	0	6757	7932	5865	73	1436	1436	1677	1612	96	68	63	0	0.000	0.000	0.000	0.000	0.000	0.000	0.000	0.000	0.000	0.000	0.000	0.000	0.000	0.000	0.070	0.081	0.108	0.139	4.448	0.089	0.251	316	2384	100	374	5321	5695	526	6496	7022	Error	Error	-3.831	374	5321	526	6496	543899	2506526	0.697	3.880	0	0	0
1	2	6	"A31"	"A31"	13550	28300	100	1676	1725	668	38	1230	1230	1275	465	36	48	23	0	5851	7390	5696	77	1451	1451	1720	1642	95	61	55	0	0.000	0.000	0.000	0.000	0.000	0.000	0.000	0.000	0.000	0.000	0.000	0.000	0.000	0.000	0.101	0.083	0.108	0.150	4.645	0.073	0.276	316	2384	100	446	4400	4846	495	5939	6434	Error	Error	-3.302	446	4400	495	5939	545211	2335165	0.968	3.453	0	0	0
1	3	6	"A31"	"A31"	13850	28300	100	1698	1791	816	45	1304	1304	1351	485	35	43	21	0	5862	7330	5700	77	1476	1476	1790	1729	96	59	53	0	0.000	0.000	0.000	0.000	0.000	0.000	0.000	0.000	0.000	0.000	0.000	0.000	0.000	0.000	0.090	0.083	0.115	0.171	5.492	0.071	0.243	316	2384	100	394	4386	4780	487	5854	6341	Error	Error	-3.477	394	4386	487	5854	566019	2316365	0.907	3.204	0	0	0
1	4	6	"A32"	"A32"	14150	28300	100	1774	1813	649	35	1371	1371	1445	938	64	22	2	0	7703	8130	5819	71	1526	1526	1751	1621	92	64	62	0	0.000	0.000	0.000	0.000	0.000	0.000	0.000	0.000	0.000	0.000	0.000	0.000	0.000	0.000	0.065	0.067	0.093	0.136	5.360	0.079	0.188	316	2384	100	403	6177	6580	442	6604	7046	Error	Error	-3.938	403	6177	442	6604	573034	2569157	0.392	3.935	0	0	0
1	5	6	"A32"	"A32"	14450	28295	100	1625	1678	648	38	1306	1306	1358	488	35	40	16	0	4507	6969	5850	83	1503	1503	1825	1831	100	53	47	0	0.000	0.000	0.000	0.000	0.000	0.000	0.000	0.000	0.000	0.000	0.000	0.000	0.000	0.000	0.106	0.068	0.102	0.175	6.529	0.058	0.180	316	2384	100	319	3004	3323	372	5466	5838	Error	Error	-3.235	319	3004	372	5466	530346	2202162	0.656	2.809	0	0	0
1	6	6	"A32"	"A32"	14750	28295	100	1544	1617	622	38	1265	1265	1320	585	44	29	10	0	4221	7047	6070	86	1485	1485	1973	2291	116	51	43	0	0.000	0.000	0.000	0.000	0.000	0.000	0.000	0.000	0.000	0.000	0.000	0.000	0.000	0.000	0.102	0.063	0.103	0.151	6.324	0.066	0.233	316	2384	100	279	2736	3015	352	5562	5914	Error	Error	-3.294	279	2736	352	5562	510923	2226975	0.508	2.215	0	0	0
1	7	6	"A33"	"A33"	15045	28295	100	1493	1590	703	44	1257	1257	1318	493	37	34	14	0	4040	6527	5684	87	1481	1481	1638	1142	69	61	53	0	0.000	0.000	0.000	0.000	0.000	0.000	0.000	0.000	0.000	0.000	0.000	0.000	0.000	0.000	0.092	0.066	0.118	0.163	6.111	0.065	0.209	316	2384	100	236	2559	2795	333	5046	5379	Error	Error	-3.439	236	2559	333	5046	502335	2062400	0.552	4.281	0	0	0
1	8	6	"A33"	"A33"	15345	28295	100	1560	1634	617	37	1320	1320	1379	598	43	28	9	0	3356	6044	5570	92	1513	1513	1710	1401	81	56	42	0	0.000	0.000	0.000	0.000	0.000	0.000	0.000	0.000	0.000	0.000	0.000	0.000	0.000	0.000	0.130	0.069	0.139	0.207	6.409	0.064	0.227	316	2384	100	240	1843	2083	314	4531	4845	Error	Error	-2.941	240	1843	314	4531	516382	1909827	0.426	3.094	0	0	0
1	9	6	"A33"	"A33"	15645	28295	100	1545	1919	3705	193	1326	1326	1394	804	57	23	4	0	3720	6384	5916	92	1517	1517	1684	1264	75	58	49	0	0.000	0.000	0.000	0.000	0.000	0.000	0.000	0.000	0.000	0.000	0.000	0.000	0.000	0.000	0.099	0.122	0.108	0.183	5.563	0.199	0.106	316	2384	100	219	2203	2422	593	4867	5460	Error	Error	-3.330	219	2203	593	4867	606431	2017496	0.653	3.718	0	0	0
1	10	6	"A34"	"A34"	15945	28290	100	1653	1715	646	37	1342	1342	1404	602	42	32	9	0	5192	6422	4928	76	1531	1531	1762	1548	87	62	55	0	0.000	0.000	0.000	0.000	0.000	0.000	0.000	0.000	0.000	0.000	0.000	0.000	0.000	0.000	0.085	0.076	0.123	0.179	5.954	0.067	0.201	316	2384	100	311	3661	3972	373	4891	5264	Error	Error	-3.557	311	3661	373	4891	541873	2029382	0.517	3.010	0	0	0
1	11	6	"A34"	"A34"	16245	28290	100	1582	1680	681	40	1329	1329	1397	641	45	28	7	0	3611	5533	4537	81	1544	1544	1838	1646	89	53	42	0	0.000	0.000	0.000	0.000	0.000	0.000	0.000	0.000	0.000	0.000	0.000	0.000	0.000	0.000	0.122	0.088	0.147	0.198	5.614	0.071	0.197	316	2384	100	253	2067	2320	351	3989	4340	Error	Error	-3.030	253	2067	351	3989	531020	1748420	0.441	2.245	0	0	0
1	12	6	"A34"	"A34"	16545	28290	100	1566	1627	771	47	1263	1263	1485	2538	170	0	0	0	4069	6116	5155	84	1522	1522	1943	2640	135	49	36	0	0.000	0.000	0.000	0.000	0.000	0.000	0.000	0.000	0.000	0.000	0.000	0.000	0.000	0.000	0.119	0.079	0.121	0.193	5.323	0.071	0.208	316	2384	100	303	2547	2850	364	4594	4958	Error	Error	-3.071	303	2547	364	4594	514162	1932733	0.056	1.581	0	0	0
1	13	6	"A35"	"A35"	16845	28290	100	1560	1660	640	38	1278	1278	1335	559	41	33	13	0	8298	8117	6126	75	1533	1533	1795	1563	87	59	57	0	0.000	0.000	0.000	0.000	0.000	0.000	0.000	0.000	0.000	0.000	0.000	0.000	0.000	0.000	0.042	0.058	0.081	0.126	6.681	0.057	0.225	316	2384	100	282	6765	7047	382	6584	6966	Error	Error	-4.584	282	6765	382	6584	524575	2565079	0.581	4.045	0	0	0
1	14	6	"A35"	"A35"	17145	28290	100	1618	1720	713	41	1331	1331	1402	626	44	33	11	0	4004	7993	7175	89	1603	1603	1960	1890	96	50	47	0	0.000	0.000	0.000	0.000	0.000	0.000	0.000	0.000	0.000	0.000	0.000	0.000	0.000	0.000	0.120	0.061	0.083	0.154	6.557	0.061	0.194	316	2384	100	287	2401	2688	389	6390	6779	Error	Error	-3.065	287	2401	389	6390	543557	2525740	0.508	3.192	0	0	0
1	15	6	"A35"	"A35"	17445	28285	100	1693	1807	834	46	1341	1341	1404	612	43	35	10	0	3039	5946	5262	88	1631	1631	1983	1915	96	48	44	0	0.000	0.000	0.000	0.000	0.000	0.000	0.000	0.000	0.000	0.000	0.000	0.000	0.000	0.000	0.250	0.108	0.164	0.285	6.634	0.078	0.265	316	2384	100	352	1408	1760	466	4315	4781	Error	Error	-2.000	352	1408	466	4315	570917	1878908	0.658	2.069	0	0	0
1	16	6	"A36"	"A36"	17745	28285	100	1540	1617	579	35	1369	1369	1574	2010	127	0	0	0	4633	5637	4384	77	1651	1651	2064	2228	107	57	36	0	0.000	0.000	0.000	0.000	0.000	0.000	0.000	0.000	0.000	0.000	0.000	0.000	0.000	0.000	0.057	0.062	0.114	0.159	5.941	0.083	0.141	316	2384	100	171	2982	3153	248	3986	4234	Error	Error	-4.124	171	2982	248	3986	510835	1781289	0.021	1.604	0	0	0
1	17	6	"A36"	"A36"	18045	28285	100	1596	1695	607	35	1432	1432	1527	1091	71	11	0	0	3460	5060	4097	80	1701	1701	2055	1870	90	49	34	0	0.000	0.000	0.000	0.000	0.000	0.000	0.000	0.000	0.000	0.000	0.000	0.000	0.000	0.000	0.093	0.078	0.155	0.226	6.020	0.081	0.220	316	2384	100	164	1759	1923	263	3359	3622	Error	Error	-3.423	164	1759	263	3359	535561	1598992	0.154	1.607	0	0	0
1	18	6	"A36"	"A36"	18345	28285	100	1778	1935	968	50	1464	1464	1528	656	42	30	9	0	3735	5245	4011	76	1746	1746	2066	1676	81	50	41	0	0.000	0.000	0.000	0.000	0.000	0.000	0.000	0.000	0.000	0.000	0.000	0.000	0.000	0.000	0.158	0.135	0.219	0.292	6.270	0.085	0.104	316	2384	100	314	1989	2303	471	3499	3970	Error	Error	-2.663	314	1989	471	3499	611398	1657506	0.620	1.897	0	0	0
1	1	7	"A37"	"A37"	13255	28600	100	1582	1646	678	41	1224	1224	1281	503	39	40	16	0	6504	6625	3617	54	1438	1438	1559	944	60	77	75	0	0.000	0.000	0.000	0.000	0.000	0.000	0.000	0.000	0.000	0.000	0.000	0.000	0.000	0.000	0.071	0.081	0.107	0.119	4.821	0.083	0.184	316	2384	100	358	5066	5424	422	5187	5609	Error	Error	-3.823	358	5066	422	5187	520056	2093469	0.726	5.367	0	0	0
1	2	7	"A37"	"A37"	13555	28600	100	1733	1807	718	39	1254	1254	1315	537	40	47	22	0	6754	7087	4007	56	1471	1471	1598	938	58	78	73	0	0.000	0.000	0.000	0.000	0.000	0.000	0.000	0.000	0.000	0.000	0.000	0.000	0.000	0.000	0.091	0.098	0.116	0.124	3.526	0.081	0.160	316	2384	100	479	5283	5762	553	5616	6169	Error	Error	-3.463	479	5283	553	5616	570984	2239363	0.916	5.852	0	0	0
1	3	7	"A37"	"A37"	13855	28600	100	1801	1952	1161	59	1354	1354	1409	561	39	43	18	0	6231	6389	3830	59	1486	1486	1615	909	56	75	72	0	0.000	0.000	0.000	0.000	0.000	0.000	0.000	0.000	0.000	0.000	0.000	0.000	0.000	0.000	0.094	0.122	0.165	0.169	5.001	0.101	0.134	316	2384	100	447	4745	5192	598	4903	5501	Error	Error	-3.408	447	4745	598	4903	616687	2018807	0.968	5.252	0	0	0
1	4	7	"A38"	"A38"	14155	28600	100	1958	1980	635	32	1415	1415	1457	558	38	49	19	0	11588	10087	5914	58	1501	1501	1604	922	57	77	71	0	0.000	0.000	0.000	0.000	0.000	0.000	0.000	0.000	0.000	0.000	0.000	0.000	0.000	0.000	0.054	0.066	0.073	0.093	3.880	0.063	0.236	316	2384	100	543	10087	10630	565	8586	9151	Error	Error	-4.215	543	10087	565	8586	625627	3187632	0.937	9.201	0	0	0
1	5	7	"A38"	"A38"	14450	28595	100	1938	1978	752	38	1328	1328	1402	623	44	49	22	0	13921	11643	8057	69	1500	1500	1789	1973	110	66	64	0	0.000	0.000	0.000	0.000	0.000	0.000	0.000	0.000	0.000	0.000	0.000	0.000	0.000	0.000	0.049	0.064	0.082	0.103	4.212	0.059	0.367	316	2384	100	610	12421	13031	650	10143	10793	Error	Error	-4.348	610	12421	650	10143	624901	3679230	0.925	4.994	0	0	0
1	6	7	"A38"	"A38"	14750	28595	100	1780	1903	961	50	1314	1314	1497	2448	163	1	0	0	8601	8612	6285	72	1508	1508	1873	2999	160	59	54	0	0.000	0.000	0.000	0.000	0.000	0.000	0.000	0.000	0.000	0.000	0.000	0.000	0.000	0.000	0.066	0.083	0.102	0.136	5.597	0.424	0.418	316	2384	100	466	7093	7559	589	7104	7693	Error	Error	-3.928	466	7093	589	7104	601320	2721454	0.166	2.247	0	0	0
1	7	7	"A39"	"A39"	15050	28595	100	1623	1683	623	37	1343	1343	1382	500	36	33	12	0	5288	5889	3839	65	1502	1502	1568	623	39	75	69	0	0.000	0.000	0.000	0.000	0.000	0.000	0.000	0.000	0.000	0.000	0.000	0.000	0.000	0.000	0.074	0.078	0.129	0.140	5.579	0.070	0.138	316	2384	100	280	3786	4066	340	4387	4727	Error	Error	-3.757	280	3786	340	4387	531697	1860953	0.602	6.936	0	0	0
1	8	7	"A39"	"A39"	15350	28595	100	1670	1767	785	44	1351	1351	1414	602	42	33	12	0	5029	6909	5304	76	1515	1515	1677	1032	61	65	60	0	0.000	0.000	0.000	0.000	0.000	0.000	0.000	0.000	0.000	0.000	0.000	0.000	0.000	0.000	0.091	0.077	0.112	0.156	5.340	0.082	0.207	316	2384	100	319	3514	3833	416	5394	5810	Error	Error	-3.461	319	3514	416	5394	558430	2183144	0.586	5.070	0	0	0
1	9	7	"A39"	"A39"	15650	28595	100	1628	1743	670	38	1402	1402	1451	525	36	33	16	0	4454	6837	5507	80	1527	1527	1643	863	52	67	60	0	0.000	0.000	0.000	0.000	0.000	0.000	0.000	0.000	0.000	0.000	0.000	0.000	0.000	0.000	0.077	0.064	0.117	0.154	6.973	0.055	0.130	316	2384	100	226	2927	3153	341	5310	5651	Error	Error	-3.695	226	2927	341	5310	550818	2160509	0.556	6.019	0	0	0
1	10	7	"A40"	"A40"	15950	28590	100	1681	1743	612	35	1386	1386	1478	1064	71	13	0	0	5592	6833	4724	69	1556	1556	1775	1379	77	69	58	0	0.000	0.000	0.000	0.000	0.000	0.000	0.000	0.000	0.000	0.000	0.000	0.000	0.000	0.000	0.073	0.068	0.108	0.127	5.344	0.061	0.185	316	2384	100	295	4036	4331	357	5277	5634	Error	Error	-3.774	295	4036	357	5277	550860	2159355	0.249	3.668	0	0	0
1	11	7	"A40"	"A40"	16250	28590	100	1651	1778	686	38	1387	1387	1454	807	55	24	4	0	5210	7258	5678	78	1558	1558	1751	1363	77	57	52	0	0.000	0.000	0.000	0.000	0.000	0.000	0.000	0.000	0.000	0.000	0.000	0.000	0.000	0.000	0.072	0.069	0.103	0.156	5.092	0.079	0.232	316	2384	100	264	3652	3916	391	5700	6091	Error	Error	-3.790	264	3652	391	5700	561748	2293483	0.401	4.040	0	0	0
1	12	7	"A40"	"A40"	16550	28590	100	1658	1722	645	37	1405	1405	1481	866	58	17	2	0	5883	6413	4336	67	1573	1573	1798	1493	83	65	56	0	0.000	0.000	0.000	0.000	0.000	0.000	0.000	0.000	0.000	0.000	0.000	0.000	0.000	0.000	0.059	0.065	0.105	0.119	5.049	0.065	0.134	316	2384	100	253	4310	4563	317	4840	5157	Error	Error	-4.090	253	4310	317	4840	544041	2026410	0.278	3.091	0	0	0
1	13	7	"A41"	"A41"	16850	28590	100	1829	1908	722	37	1394	1394	1642	2551	155	1	0	0	10842	8967	5855	65	1589	1589	1829	2005	109	65	61	0	0.000	0.000	0.000	0.000	0.000	0.000	0.000	0.000	0.000	0.000	0.000	0.000	0.000	0.000	0.047	0.070	0.092	0.137	5.178	0.074	0.236	316	2384	100	435	9253	9688	514	7378	7892	Error	Error	-4.411	435	9253	514	7378	603057	2833633	0.104	3.560	0	0	0
1	14	7	"A41"	"A41"	17150	28590	100	1787	1901	782	41	1420	1420	1477	550	37	42	20	0	6422	7972	6305	79	1631	1631	1937	1762	90	55	53	0	0.000	0.000	0.000	0.000	0.000	0.000	0.000	0.000	0.000	0.000	0.000	0.000	0.000	0.000	0.077	0.076	0.108	0.153	5.648	0.069	0.298	316	2384	100	367	4791	5158	481	6341	6822	Error	Error	-3.706	367	4791	481	6341	600793	2519140	0.771	3.425	0	0	0
1	15	7	"A41"	"A41"	17450	28585	100	1821	1893	748	39	1378	1378	1457	952	65	26	4	0	10062	9754	6991	71	1651	1651	2031	2188	107	61	59	0	0.000	0.000	0.000	0.000	0.000	0.000	0.000	0.000	0.000	0.000	0.000	0.000	0.000	0.000	0.053	0.064	0.085	0.135	4.894	0.068	0.101	316	2384	100	443	8411	8854	515	8103	8618	Error	Error	-4.247	443	8411	515	8103	598304	3082326	0.458	3.530	0	0	0
1	16	7	"A42"	"A42"	17750	28585	100	1611	1676	594	35	1382	1382	1462	661	45	25	4	0	3309	5018	4046	80	1657	1657	1838	1296	70	54	38	0	0.000	0.000	0.000	0.000	0.000	0.000	0.000	0.000	0.000	0.000	0.000	0.000	0.000	0.000	0.139	0.087	0.162	0.233	6.010	0.073	0.121	316	2384	100	229	1652	1881	294	3361	3655	Error	Error	-2.851	229	1652	294	3361	529685	1585624	0.324	2.454	0	0	0
1	17	7	"A42"	"A42"	18050	28585	100	1642	1712	669	39	1408	1408	1464	623	42	24	6	0	4036	5442	3675	67	1658	1658	1822	1133	62	65	51	0	0.000	0.000	0.000	0.000	0.000	0.000	0.000	0.000	0.000	0.000	0.000	0.000	0.000	0.000	0.098	0.080	0.149	0.162	4.691	0.085	0.123	316	2384	100	234	2378	2612	304	3784	4088	Error	Error	-3.345	234	2378	304	3784	541083	1719663	0.398	3.195	0	0	0
1	18	7	"A42"	"A42"	18345	28585	100	1759	1826	647	35	1468	1468	1535	559	36	36	10	0	4095	5331	3606	67	1717	1717	1879	1154	61	67	50	0	0.000	0.000	0.000	0.000	0.000	0.000	0.000	0.000	0.000	0.000	0.000	0.000	0.000	0.000	0.122	0.099	0.168	0.209	4.980	0.082	0.131	316	2384	100	291	2378	2669	358	3614	3972	Error	Error	-3.031	291	2378	358	3614	576901	1684438	0.521	2.991	0	0	0
1	1	8	"A43"	"A43"	13260	28900	100	1632	1672	643	38	1221	1221	1291	691	53	28	8	0	7417	8406	6091	72	1474	1474	1760	1697	96	64	61	0	0.000	0.000	0.000	0.000	0.000	0.000	0.000	0.000	0.000	0.000	0.000	0.000	0.000	0.000	0.069	0.065	0.079	0.134	6.595	0.065	0.299	316	2384	100	411	5943	6354	451	6932	7383	Error	Error	-3.854	411	5943	451	6932	528318	2656450	0.551	3.916	0	0	0
1	2	8	"A43"	"A43"	13560	28900	100	1727	1802	711	39	1282	1282	1342	516	38	44	22	0	7082	8408	6288	74	1490	1490	1783	1661	93	65	58	0	0.000	0.000	0.000	0.000	0.000	0.000	0.000	0.000	0.000	0.000	0.000	0.000	0.000	0.000	0.080	0.075	0.094	0.127	4.922	0.072	0.319	316	2384	100	445	5592	6037	520	6918	7438	Error	Error	-3.651	445	5592	520	6918	569478	2656813	0.891	3.989	0	0	0
1	3	8	"A43"	"A43"	13860	28900	100	1739	1812	744	41	1343	1343	1399	590	42	37	12	0	7853	8015	5505	68	1492	1492	1840	1876	101	66	59	0	0.000	0.000	0.000	0.000	0.000	0.000	0.000	0.000	0.000	0.000	0.000	0.000	0.000	0.000	0.062	0.072	0.093	0.111	4.605	0.075	0.195	316	2384	100	396	6361	6757	469	6523	6992	Error	Error	-4.006	396	6361	469	6523	572598	2532631	0.700	3.292	0	0	0
1	4	8	"A44"	"A44"	14155	28900	100	1639	1744	629	36	1304	1304	1379	705	51	33	6	0	9178	8105	5123	63	1485	1485	1691	1448	85	67	64	0	0.000	0.000	0.000	0.000	0.000	0.000	0.000	0.000	0.000	0.000	0.000	0.000	0.000	0.000	0.044	0.066	0.090	0.105	5.139	0.083	0.167	316	2384	100	335	7693	8028	440	6620	7060	Error	Error	-4.521	335	7693	440	6620	551179	2561324	0.518	4.430	0	0	0
1	5	8	"A44"	"A44"	14455	28900	100	1918	1935	757	39	1361	1361	1419	520	36	52	24	0	9258	8029	4802	59	1492	1492	1707	1296	75	71	66	0	0.000	0.000	0.000	0.000	0.000	0.000	0.000	0.000	0.000	0.000	0.000	0.000	0.000	0.000	0.072	0.088	0.110	0.125	4.394	0.078	0.249	316	2384	100	557	7766	8323	574	6537	7111	Error	Error	-3.801	557	7766	574	6537	611413	2537159	0.992	4.878	0	0	0
1	6	8	"A44"	"A44"	14755	28895	100	1676	1955	2803	143	1342	1342	1391	498	35	41	19	0	6344	6658	5536	83	1487	1487	1812	1624	89	58	57	0	0.000	0.000	0.000	0.000	0.000	0.000	0.000	0.000	0.000	0.000	0.000	0.000	0.000	0.000	0.069	0.119	0.132	0.175	6.034	0.209	0.287	316	2384	100	334	4857	5191	613	5171	5784	Error	Error	-3.862	334	4857	613	5171	617659	2104054	1.133	2.984	0	0	0
1	7	8	"A45"	"A45"	15055	28895	100	1623	1716	618	36	1355	1355	1436	756	52	27	3	0	6711	6449	4534	70	1532	1532	1747	1346	77	57	56	0	0.000	0.000	0.000	0.000	0.000	0.000	0.000	0.000	0.000	0.000	0.000	0.000	0.000	0.000	0.052	0.073	0.116	0.183	6.797	0.072	0.196	316	2384	100	268	5179	5447	361	4917	5278	Error	Error	-4.272	268	5179	361	4917	542354	2037790	0.370	3.493	0	0	0
1	8	8	"A45"	"A45"	15355	28895	100	1584	1730	828	47	1387	1387	1438	511	35	31	14	0	4397	5944	4668	78	1519	1519	1890	1863	98	57	43	0	0.000	0.000	0.000	0.000	0.000	0.000	0.000	0.000	0.000	0.000	0.000	0.000	0.000	0.000	0.068	0.078	0.115	0.154	7.239	0.069	0.160	316	2384	100	197	2878	3075	343	4425	4768	Error	Error	-3.869	197	2878	343	4425	546696	1878189	0.571	2.176	0	0	0
1	9	8	"A45"	"A45"	15655	28895	100	1557	1685	683	40	1418	1418	1474	748	50	21	5	0	3762	5507	4321	78	1534	1534	1866	1734	92	52	43	0	0.000	0.000	0.000	0.000	0.000	0.000	0.000	0.000	0.000	0.000	0.000	0.000	0.000	0.000	0.062	0.067	0.156	0.242	6.375	0.063	0.055	316	2384	100	139	2228	2367	267	3973	4240	Error	Error	-4.003	139	2228	267	3973	532560	1740098	0.282	2.100	0	0	0
1	10	8	"A47"	"A47"	15955	28895	100	1888	1932	689	35	1374	1374	1437	584	40	46	16	0	8904	7944	5263	66	1533	1533	1725	1290	74	66	62	0	0.000	0.000	0.000	0.000	0.000	0.000	0.000	0.000	0.000	0.000	0.000	0.000	0.000	0.000	0.070	0.087	0.106	0.138	4.839	0.090	0.271	316	2384	100	514	7371	7885	558	6411	6969	Error	Error	-3.842	514	7371	558	6411	610378	2510404	0.848	4.821	0	0	0
1	11	8	"A47"	"A47"	16255	28890	100	1741	1815	669	36	1371	1371	1480	1250	84	9	0	0	5078	7020	5525	78	1558	1558	1933	1999	103	52	49	0	0.000	0.000	0.000	0.000	0.000	0.000	0.000	0.000	0.000	0.000	0.000	0.000	0.000	0.000	0.105	0.081	0.117	0.185	6.155	0.076	0.302	316	2384	100	370	3520	3890	444	5462	5906	Error	Error	-3.250	370	3520	444	5462	573480	2218407	0.268	2.545	0	0	0
1	12	8	"A47"	"A47"	16555	28890	100	1697	1778	978	55	1387	1387	1519	1621	106	5	0	0	3319	6584	5318	80	1575	1575	1991	2385	119	49	46	0	0.000	0.000	0.000	0.000	0.000	0.000	0.000	0.000	0.000	0.000	0.000	0.000	0.000	0.000	0.178	0.078	0.126	0.198	5.808	0.099	0.130	316	2384	100	310	1744	2054	391	5009	5400	Error	Error	-2.492	310	1744	391	5009	561731	2080411	0.160	1.926	0	0	0
1	13	8	"A48"	"A48"	16855	28890	100	1882	1891	678	35	1352	1352	1417	656	46	42	13	0	13710	11290	8384	74	1563	1563	1885	2050	108	61	58	0	0.000	0.000	0.000	0.000	0.000	0.000	0.000	0.000	0.000	0.000	0.000	0.000	0.000	0.000	0.044	0.055	0.076	0.113	6.384	0.052	0.237	316	2384	100	530	12147	12677	539	9727	10266	Error	Error	-4.518	530	12147	539	9727	597458	3567527	0.723	4.588	0	0	0
1	14	8	"A48"	"A48"	17155	28890	100	1781	1924	881	45	1432	1432	1519	1423	93	11	1	0	6629	8466	6578	77	1632	1632	2105	2690	127	62	47	0	0.000	0.000	0.000	0.000	0.000	0.000	0.000	0.000	0.000	0.000	0.000	0.000	0.000	0.000	0.070	0.072	0.099	0.151	5.655	0.067	0.283	316	2384	100	349	4997	5346	492	6834	7326	Error	Error	-3.840	349	4997	492	6834	607973	2675142	0.285	2.365	0	0	0
1	15	8	"A48"	"A48"	17455	28890	100	1993	2037	845	41	1413	1413	1461	544	37	50	25	0	5932	9429	8030	85	1611	1611	2067	2517	121	56	46	0	0.000	0.000	0.000	0.000	0.000	0.000	0.000	0.000	0.000	0.000	0.000	0.000	0.000	0.000	0.134	0.080	0.100	0.160	5.520	0.067	0.343	316	2384	100	580	4321	4901	624	7818	8442	Error	Error	-2.897	580	4321	624	7818	643804	2979700	1.059	2.925	0	0	0
1	16	8	"A49"	"A49"	17750	28885	100	1685	1702	542	31	1447	1447	1534	663	43	20	3	0	5715	6519	4856	74	1650	1650	1857	1163	62	59	56	0	0.000	0.000	0.000	0.000	0.000	0.000	0.000	0.000	0.000	0.000	0.000	0.000	0.000	0.000	0.059	0.052	0.097	0.143	6.211	0.071	0.154	316	2384	100	238	4065	4303	255	4869	5124	Error	Error	-4.094	238	4065	255	4869	537757	2060074	0.253	4.009	0	0	0
1	17	8	"A49"	"A49"	18050	28885	100	1754	1822	639	35	1394	1394	1433	514	35	38	13	0	5636	6473	4987	77	1662	1662	1929	1617	83	56	52	0	0.000	0.000	0.000	0.000	0.000	0.000	0.000	0.000	0.000	0.000	0.000	0.000	0.000	0.000	0.091	0.089	0.135	0.177	6.411	0.071	0.229	316	2384	100	360	3974	4334	428	4811	5239	Error	Error	-3.465	360	3974	428	4811	575840	2045316	0.757	2.810	0	0	0
1	18	8	"A49"	"A49"	18350	28885	100	1723	1805	690	38	1454	1454	1510	546	36	32	11	0	3401	5435	4532	83	1712	1712	2096	2029	96	48	38	0	0.000	0.000	0.000	0.000	0.000	0.000	0.000	0.000	0.000	0.000	0.000	0.000	0.000	0.000	0.159	0.094	0.181	0.273	6.843	0.077	0.236	316	2384	100	269	1689	1958	351	3723	4074	Error	Error	-2.650	269	1689	351	3723	570231	1717570	0.540	1.646	0	0	0
1	1	9	"A50"	"A50"	13265	29200	100	1382	1446	564	39	1156	1156	1196	479	40	29	11	0	4339	5363	4231	78	1427	1427	1472	595	40	75	67	0	0.000	0.000	0.000	0.000	0.000	0.000	0.000	0.000	0.000	0.000	0.000	0.000	0.000	0.000	0.078	0.074	0.129	0.164	5.459	0.071	0.130	316	2384	100	226	2912	3138	290	3936	4226	Error	Error	-3.688	226	2912	290	3936	456816	1694557	0.522	6.539	0	0	0
1	2	9	"A50"	"A50"	13560	29200	100	1525	1597	625	39	1304	1304	1353	474	35	33	11	0	4109	5830	4440	76	1478	1478	1547	548	35	72	65	0	0.000	0.000	0.000	0.000	0.000	0.000	0.000	0.000	0.000	0.000	0.000	0.000	0.000	0.000	0.084	0.067	0.111	0.164	5.526	0.066	0.151	316	2384	100	221	2631	2852	293	4352	4645	Error	Error	-3.573	221	2631	293	4352	504679	1842138	0.515	7.816	0	0	0
1	3	9	"A50"	"A50"	13860	29200	100	1548	1657	812	49	1342	1342	1400	594	42	26	6	0	4382	5925	4280	72	1494	1494	1551	561	36	78	71	0	0.000	0.000	0.000	0.000	0.000	0.000	0.000	0.000	0.000	0.000	0.000	0.000	0.000	0.000	0.071	0.071	0.112	0.136	5.396	0.075	0.118	316	2384	100	206	2888	3094	315	4431	4746	Error	Error	-3.809	206	2888	315	4431	523552	1872350	0.433	7.797	0	0	0
1	4	9	"A51"	"A51"	14160	29200	100	1732	1766	606	34	1357	1357	1437	853	59	22	3	0	7024	6930	4106	59	1495	1495	1571	861	54	73	70	0	0.000	0.000	0.000	0.000	0.000	0.000	0.000	0.000	0.000	0.000	0.000	0.000	0.000	0.000	0.068	0.075	0.105	0.125	4.615	0.075	0.187	316	2384	100	375	5529	5904	409	5435	5844	Error	Error	-3.882	375	5529	409	5435	558136	2189883	0.386	6.224	0	0	0
1	5	9	"A51"	"A51"	14460	29200	100	1739	1781	664	37	1383	1383	1439	530	36	37	13	0	5620	6092	4204	69	1500	1500	1655	1013	61	65	63	0	0.000	0.000	0.000	0.000	0.000	0.000	0.000	0.000	0.000	0.000	0.000	0.000	0.000	0.000	0.086	0.087	0.110	0.149	5.222	0.073	0.157	316	2384	100	356	4120	4476	398	4592	4990	Error	Error	-3.533	356	4120	398	4592	562911	1925224	0.645	4.380	0	0	0
1	6	9	"A51"	"A51"	14760	29195	100	1573	1629	570	34	1347	1347	1425	766	53	17	3	0	5217	5949	4505	75	1531	1531	1779	1451	81	59	55	0	0.000	0.000	0.000	0.000	0.000	0.000	0.000	0.000	0.000	0.000	0.000	0.000	0.000	0.000	0.061	0.064	0.109	0.156	6.082	0.062	0.158	316	2384	100	226	3686	3912	282	4418	4700	Error	Error	-4.028	226	3686	282	4418	514645	1880014	0.266	2.874	0	0	0
1	7	9	"A52"	"A52"	15060	29195	100	1719	1876	1764	94	1346	1346	1397	510	36	40	18	0	6875	6137	3783	61	1517	1517	1594	620	38	69	65	0	0.000	0.000	0.000	0.000	0.000	0.000	0.000	0.000	0.000	0.000	0.000	0.000	0.000	0.000	0.070	0.115	0.138	0.170	5.336	0.166	0.179	316	2384	100	373	5358	5731	530	4620	5150	Error	Error	-3.844	373	5358	530	4620	592818	1939159	0.939	7.327	0	0	0
1	8	9	"A52"	"A52"	15360	29195	100	1640	1703	649	38	1343	1343	1400	517	36	38	15	0	5877	5243	3131	59	1511	1511	1678	995	59	64	60	0	0.000	0.000	0.000	0.000	0.000	0.000	0.000	0.000	0.000	0.000	0.000	0.000	0.000	0.000	0.068	0.096	0.162	0.185	5.107	0.100	0.165	316	2384	100	297	4366	4663	360	3732	4092	Error	Error	-3.878	297	4366	360	3732	538074	1656926	0.586	3.583	0	0	0
1	9	9	"A52"	"A52"	15660	29195	100	1656	1722	601	34	1360	1360	1397	581	41	31	12	0	4227	4578	2995	65	1517	1517	1687	1003	59	61	57	0	0.000	0.000	0.000	0.000	0.000	0.000	0.000	0.000	0.000	0.000	0.000	0.000	0.000	0.000	0.109	0.118	0.194	0.227	4.772	0.091	0.170	316	2384	100	296	2710	3006	362	3061	3423	Error	Error	-3.195	296	2710	362	3061	544023	1446632	0.559	2.882	0	0	0
1	10	9	"A53"	"A53"	15960	29195	100	1723	1807	627	34	1336	1336	1384	502	36	43	20	0	8266	7277	4338	59	1538	1538	1629	827	50	71	67	0	0.000	0.000	0.000	0.000	0.000	0.000	0.000	0.000	0.000	0.000	0.000	0.000	0.000	0.000	0.058	0.082	0.101	0.101	4.787	0.073	0.192	316	2384	100	387	6728	7115	471	5739	6210	Error	Error	-4.120	387	6728	471	5739	571027	2299651	0.843	6.830	0	0	0
1	11	9	"A53"	"A53"	16260	29195	100	1675	1766	805	45	1361	1361	1408	533	37	37	13	0	6289	6539	4688	71	1551	1551	1739	1147	65	63	60	0	0.000	0.000	0.000	0.000	0.000	0.000	0.000	0.000	0.000	0.000	0.000	0.000	0.000	0.000	0.066	0.081	0.115	0.146	4.874	0.082	0.232	316	2384	100	314	4738	5052	405	4988	5393	Error	Error	-3.915	314	4738	405	4988	557951	2066191	0.672	4.185	0	0	0
1	12	9	"A53"	"A53"	16560	29190	100	1742	1991	2133	107	1354	1354	1477	1822	123	3	1	0	5763	6481	5297	81	1572	1572	1829	1982	108	58	51	0	0.000	0.000	0.000	0.000	0.000	0.000	0.000	0.000	0.000	0.000	0.000	0.000	0.000	0.000	0.093	0.130	0.140	0.209	7.065	0.147	0.192	316	2384	100	388	4191	4579	637	4909	5546	Error	Error	-3.433	388	4191	637	4909	629021	2048002	0.282	2.347	0	0	0
1	13	9	"A54"	"A54"	16860	29190	100	1562	1636	616	37	1255	1255	1332	611	45	32	8	0	5621	5854	3605	61	1570	1570	1686	836	49	71	64	0	0.000	0.000	0.000	0.000	0.000	0.000	0.000	0.000	0.000	0.000	0.000	0.000	0.000	0.000	0.076	0.089	0.132	0.145	5.957	0.089	0.187	316	2384	100	307	4051	4358	381	4284	4665	Error	Error	-3.722	307	4051	381	4284	517128	1849895	0.498	4.986	0	0	0
1	14	9	"A54"	"A54"	17160	29190	100	1650	1696	617	36	1386	1386	1469	774	52	21	3	0	4577	5608	3991	71	1635	1635	1835	1286	70	62	53	0	0.000	0.000	0.000	0.000	0.000	0.000	0.000	0.000	0.000	0.000	0.000	0.000	0.000	0.000	0.090	0.078	0.132	0.197	5.476	0.075	0.143	316	2384	100	264	2942	3206	310	3973	4283	Error	Error	-3.478	264	2942	310	3973	535890	1772218	0.293	2.934	0	0	0
1	15	9	"A54"	"A54"	17455	29190	100	1497	1598	663	41	1292	1292	1361	627	46	25	5	0	4214	5115	3601	70	1585	1585	1748	1137	65	60	54	0	0.000	0.000	0.000	0.000	0.000	0.000	0.000	0.000	0.000	0.000	0.000	0.000	0.000	0.000	0.078	0.087	0.153	0.175	5.122	0.089	0.095	316	2384	100	205	2629	2834	306	3530	3836	Error	Error	-3.681	205	2629	306	3530	505000	1616465	0.378	2.961	0	0	0
1	16	9	"A55"	"A55"	17755	29190	100	1531	1579	569	36	1355	1355	1421	565	39	25	6	0	3729	5036	3456	68	1633	1633	1772	994	56	64	51	0	0.000	0.000	0.000	0.000	0.000	0.000	0.000	0.000	0.000	0.000	0.000	0.000	0.000	0.000	0.084	0.066	0.145	0.206	5.383	0.084	0.149	316	2384	100	176	2096	2272	224	3403	3627	Error	Error	-3.574	176	2096	224	3403	499084	1591342	0.280	3.284	0	0	0
1	17	9	"A55"	"A55"	18055	29185	100	1679	1715	615	35	1400	1400	1476	1393	94	5	0	0	3408	5535	4087	73	1677	1677	1919	1395	72	53	43	0	0.000	0.000	0.000	0.000	0.000	0.000	0.000	0.000	0.000	0.000	0.000	0.000	0.000	0.000	0.161	0.082	0.166	0.210	5.436	0.083	0.164	316	2384	100	279	1731	2010	315	3858	4173	Error	Error	-2.633	279	1731	315	3858	541891	1748907	0.172	2.592	0	0	0
1	18	9	"A55"	"A55"	18355	29185	100	1691	1746	620	35	1462	1462	1573	1842	117	0	0	0	3858	5749	4295	74	1716	1716	2021	2216	109	48	41	0	0.000	0.000	0.000	0.000	0.000	0.000	0.000	0.000	0.000	0.000	0.000	0.000	0.000	0.000	0.107	0.070	0.139	0.208	6.171	0.077	0.187	316	2384	100	229	2142	2371	284	4033	4317	Error	Error	-3.226	229	2142	284	4033	551603	1816545	0.094	1.682	0	0	0
1	1	10	"A56"	"A56"	13265	29505	100	1504	1624	693	42	1155	1155	1198	497	41	42	19	0	6956	6263	3932	62	1425	1425	1554	859	55	67	64	0	0.000	0.000	0.000	0.000	0.000	0.000	0.000	0.000	0.000	0.000	0.000	0.000	0.000	0.000	0.063	0.097	0.125	0.150	4.169	0.103	0.226	316	2384	100	349	5531	5880	469	4838	5307	Error	Error	-3.986	349	5531	469	4838	513084	1979127	0.857	5.482	0	0	0
1	2	10	"A56"	"A56"	13565	29500	100	1638	1723	680	39	1327	1327	1390	574	41	35	14	0	4481	4941	3558	72	1491	1491	1814	1520	83	55	50	0	0.000	0.000	0.000	0.000	0.000	0.000	0.000	0.000	0.000	0.000	0.000	0.000	0.000	0.000	0.104	0.115	0.180	0.221	4.780	0.102	0.201	316	2384	100	311	2990	3301	396	3450	3846	Error	Error	-3.265	311	2990	396	3450	544412	1561263	0.580	2.057	0	0	0
1	3	10	"A56"	"A56"	13865	29500	100	1816	1910	980	51	1338	1338	1422	604	42	42	16	0	4079	4804	3461	72	1509	1509	1789	1386	77	56	48	0	0.000	0.000	0.000	0.000	0.000	0.000	0.000	0.000	0.000	0.000	0.000	0.000	0.000	0.000	0.186	0.174	0.252	0.318	4.503	0.138	0.216	316	2384	100	478	2570	3048	572	3295	3867	Error	Error	-2.427	478	2570	572	3295	603683	1517945	0.808	2.175	0	0	0
1	4	10	"A57"	"A57"	14165	29500	100	1587	1674	690	41	1335	1335	1400	576	41	31	10	0	6894	6847	4861	70	1496	1496	1746	1520	87	62	60	0	0.000	0.000	0.000	0.000	0.000	0.000	0.000	0.000	0.000	0.000	0.000	0.000	0.000	0.000	0.047	0.063	0.092	0.129	5.382	0.071	0.172	316	2384	100	252	5398	5650	339	5351	5690	Error	Error	-4.421	252	5398	339	5351	529113	2163675	0.476	3.356	0	0	0
1	5	10	"A57"	"A57"	14465	29500	100	1503	1549	524	33	1320	1320	1393	722	51	16	1	0	5359	6997	5271	75	1499	1499	1757	1532	87	61	54	0	0.000	0.000	0.000	0.000	0.000	0.000	0.000	0.000	0.000	0.000	0.000	0.000	0.000	0.000	0.047	0.042	0.093	0.141	6.242	0.049	0.053	316	2384	100	183	3860	4043	229	5498	5727	Error	Error	-4.399	183	3860	229	5498	489364	2211142	0.216	3.420	0	0	0
1	6	10	"A57"	"A57"	14765	29500	100	1488	1542	569	36	1248	1248	1309	481	36	32	12	0	5477	6669	4914	73	1485	1485	1802	1731	96	60	54	0	0.000	0.000	0.000	0.000	0.000	0.000	0.000	0.000	0.000	0.000	0.000	0.000	0.000	0.000	0.060	0.057	0.094	0.126	6.288	0.051	0.149	316	2384	100	240	3992	4232	294	5184	5478	Error	Error	-4.056	240	3992	294	5184	487355	2107385	0.484	2.812	0	0	0
1	7	10	"A58"	"A58"	15065	29495	100	1648	1713	648	37	1359	1359	1402	502	35	37	15	0	4580	6746	5273	78	1522	1522	1713	1238	72	60	54	0	0.000	0.000	0.000	0.000	0.000	0.000	0.000	0.000	0.000	0.000	0.000	0.000	0.000	0.000	0.095	0.068	0.091	0.139	5.175	0.061	0.198	316	2384	100	289	3058	3347	354	5224	5578	Error	Error	-3.403	289	3058	354	5224	541151	2131720	0.620	4.065	0	0	0
1	8	10	"A58"	"A58"	15365	29495	100	1576	1671	632	37	1340	1340	1381	482	34	37	17	0	4720	6740	5297	78	1521	1521	1748	1314	75	60	51	0	0.000	0.000	0.000	0.000	0.000	0.000	0.000	0.000	0.000	0.000	0.000	0.000	0.000	0.000	0.074	0.063	0.101	0.144	5.831	0.069	0.221	316	2384	100	236	3199	3435	331	5219	5550	Error	Error	-3.761	236	3199	331	5219	528117	2129765	0.602	3.799	0	0	0
1	9	10	"A58"	"A58"	15665	29495	100	1694	1706	619	36	1326	1326	1378	515	37	37	14	0	5035	6804	5121	75	1539	1539	1809	1591	87	63	51	0	0.000	0.000	0.000	0.000	0.000	0.000	0.000	0.000	0.000	0.000	0.000	0.000	0.000	0.000	0.105	0.072	0.120	0.190	6.069	0.066	0.198	316	2384	100	368	3496	3864	380	5265	5645	Error	Error	-3.248	368	3496	380	5265	538968	2150098	0.637	3.140	0	0	0
1	10	10	"A59"	"A59"	15965	29495	100	1630	1710	615	35	1332	1332	1374	480	34	39	16	0	7092	6524	4606	70	1531	1531	1735	1270	73	57	55	0	0.000	0.000	0.000	0.000	0.000	0.000	0.000	0.000	0.000	0.000	0.000	0.000	0.000	0.000	0.054	0.076	0.107	0.182	7.458	0.069	0.204	316	2384	100	298	5561	5859	378	4993	5371	Error	Error	-4.222	298	5561	378	4993	540244	2061686	0.700	3.771	0	0	0
1	11	10	"A59"	"A59"	16265	29495	100	1669	1691	620	36	1362	1362	1414	503	35	35	12	0	5236	6116	4388	71	1570	1570	1809	1246	68	58	56	0	0.000	0.000	0.000	0.000	0.000	0.000	0.000	0.000	0.000	0.000	0.000	0.000	0.000	0.000	0.084	0.072	0.120	0.207	6.240	0.071	0.188	316	2384	100	307	3666	3973	329	4546	4875	Error	Error	-3.578	307	3666	329	4546	534460	1932683	0.551	3.457	0	0	0
1	12	10	"A59"	"A59"	16565	29490	100	1608	1678	584	34	1370	1370	1425	540	37	33	10	0	4756	6086	4559	74	1575	1575	1862	1382	74	55	51	0	0.000	0.000	0.000	0.000	0.000	0.000	0.000	0.000	0.000	0.000	0.000	0.000	0.000	0.000	0.075	0.068	0.099	0.186	8.108	0.073	0.180	316	2384	100	238	3181	3419	308	4511	4819	Error	Error	-3.740	238	3181	308	4511	530162	1923267	0.469	3.056	0	0	0
1	13	10	"A60"	"A60"	16860	29490	100	1436	1493	588	39	1341	1341	1410	712	50	16	3	0	2756	3812	2876	75	1601	1601	1715	702	40	56	46	0	0.000	0.000	0.000	0.000	0.000	0.000	0.000	0.000	0.000	0.000	0.000	0.000	0.000	0.000	0.082	0.069	0.319	0.392	6.515	0.092	0.035	316	2384	100	95	1155	1250	152	2211	2363	Error	Error	-3.604	95	1155	152	2211	471685	1204652	0.117	2.987	0	0	0
1	14	10	"A60"	"A60"	17160	29490	100	1423	1482	542	36	1353	1353	1409	842	59	9	0	0	2152	3618	3563	98	1626	1626	1817	1276	70	30	22	0	0.000	0.000	0.000	0.000	0.000	0.000	0.000	0.000	0.000	0.000	0.000	0.000	0.000	0.000	0.133	0.065	0.361	0.363	7.167	0.059	0.077	316	2384	100	70	526	596	129	1992	2121	Error	Error	-2.910	70	526	129	1992	468166	1143377	0.087	1.411	0	0	0
1	15	10	"A60"	"A60"	17460	29490	100	1314	1373	480	34	1265	1265	1382	1217	88	1	0	0	2175	3544	3241	91	1581	1581	1780	1287	72	34	25	0	0.000	0.000	0.000	0.000	0.000	0.000	0.000	0.000	0.000	0.000	0.000	0.000	0.000	0.000	0.082	0.055	0.286	0.337	6.188	0.180	0.138	316	2384	100	49	594	643	108	1963	2071	Error	Error	-3.600	49	594	108	1963	433766	1119848	-0.007	1.371	0	0	0
1	16	10	"A61"	"A61"	17760	29490	100	1694	1747	613	35	1352	1352	1412	611	43	33	11	0	5648	6740	4953	73	1631	1631	1928	1712	88	57	53	0	0.000	0.000	0.000	0.000	0.000	0.000	0.000	0.000	0.000	0.000	0.000	0.000	0.000	0.000	0.085	0.077	0.113	0.153	6.941	0.069	0.243	316	2384	100	342	4017	4359	395	5109	5504	Error	Error	-3.554	342	4017	395	5109	552206	2129887	0.548	2.811	0	0	0
1	17	10	"A61"	"A61"	18060	29485	100	1764	1830	671	36	1489	1489	1564	686	43	27	7	0	5418	6818	5140	75	1694	1694	2145	2305	107	54	47	0	0.000	0.000	0.000	0.000	0.000	0.000	0.000	0.000	0.000	0.000	0.000	0.000	0.000	0.000	0.074	0.067	0.118	0.176	6.018	0.071	0.265	316	2384	100	275	3724	3999	341	5124	5465	Error	Error	-3.759	275	3724	341	5124	578254	2154493	0.388	2.027	0	0	0
1	18	10	"A61"	"A61"	18360	29485	100	2055	2074	710	34	1716	1716	1772	611	34	32	11	0	4039	6189	4636	74	1791	1791	2023	1344	66	55	46	0	0.000	0.000	0.000	0.000	0.000	0.000	0.000	0.000	0.000	0.000	0.000	0.000	0.000	0.000	0.151	0.081	0.158	0.230	5.559	0.081	0.193	316	2384	100	339	2248	2587	358	4398	4756	Error	Error	-2.729	339	2248	358	4398	655401	1955670	0.494	3.100	0	0	0
1	1	11	"A62"	"A62"	13270	29805	100	1280	1326	499	37	1199	1199	1250	467	37	23	7	0	2775	2895	1273	43	1465	1465	1550	846	54	64	37	0	0.000	0.000	0.000	0.000	0.000	0.000	0.000	0.000	0.000	0.000	0.000	0.000	0.000	0.000	0.062	0.089	0.303	0.297	4.555	0.132	0.049	316	2384	100	81	1310	1391	127	1430	1557	Error	Error	-4.016	81	1310	127	1430	419142	914866	0.163	1.590	0	0	0
1	2	11	"A62"	"A62"	13570	29805	100	1312	1360	457	33	1200	1200	1257	483	38	20	5	0	2817	3014	1397	46	1473	1473	1551	584	37	69	54	0	0.000	0.000	0.000	0.000	0.000	0.000	0.000	0.000	0.000	0.000	0.000	0.000	0.000	0.000	0.083	0.104	0.227	0.254	5.601	0.074	0.034	316	2384	100	112	1344	1456	160	1541	1701	Error	Error	-3.585	112	1344	160	1541	429840	952523	0.213	2.505	0	0	0
1	3	11	"A62"	"A62"	13870	29800	100	1415	1439	511	35	1262	1262	1366	1559	114	0	0	0	2725	2998	1982	66	1488	1488	1620	1071	66	53	28	0	0.000	0.000	0.000	0.000	0.000	0.000	0.000	0.000	0.000	0.000	0.000	0.000	0.000	0.000	0.124	0.117	0.354	0.349	4.942	0.068	0.035	316	2384	100	153	1237	1390	177	1510	1687	Error	Error	-3.015	153	1237	177	1510	454859	947417	0.047	1.287	0	0	0
1	4	11	"A63"	"A63"	14170	29800	100	1790	1964	1026	52	1317	1317	1362	479	35	49	29	0	11392	9379	5608	59	1500	1500	1653	1161	70	73	70	0	0.000	0.000	0.000	0.000	0.000	0.000	0.000	0.000	0.000	0.000	0.000	0.000	0.000	0.000	0.048	0.082	0.094	0.110	4.426	0.083	0.279	316	2384	100	473	9892	10365	647	7879	8526	Error	Error	-4.386	473	9892	647	7879	620719	2963612	1.257	6.655	0	0	0
1	5	11	"A63"	"A63"	14470	29800	100	1954	2035	806	39	1399	1399	1449	533	36	50	28	0	9575	9043	5702	63	1526	1526	1676	1057	63	73	68	0	0.000	0.000	0.000	0.000	0.000	0.000	0.000	0.000	0.000	0.000	0.000	0.000	0.000	0.000	0.069	0.085	0.101	0.123	4.217	0.076	0.289	316	2384	100	555	8049	8604	636	7517	8153	Error	Error	-3.858	555	8049	636	7517	643152	2857511	1.099	6.970	0	0	0
1	6	11	"A63"	"A63"	14770	29800	100	1849	1959	725	37	1290	1290	1343	502	37	52	30	0	13009	10399	6345	61	1500	1500	1682	1278	75	74	69	0	0.000	0.000	0.000	0.000	0.000	0.000	0.000	0.000	0.000	0.000	0.000	0.000	0.000	0.000	0.049	0.075	0.089	0.108	4.121	0.071	0.342	316	2384	100	559	11509	12068	669	8899	9568	Error	Error	-4.364	559	11509	669	8899	619190	3286019	1.227	6.821	0	0	0
1	7	11	"A64"	"A64"	15070	29800	100	1849	1925	749	38	1351	1351	1387	493	35	50	24	0	11002	8916	5111	57	1535	1535	1684	1112	66	72	70	0	0.000	0.000	0.000	0.000	0.000	0.000	0.000	0.000	0.000	0.000	0.000	0.000	0.000	0.000	0.053	0.078	0.092	0.109	4.868	0.074	0.267	316	2384	100	498	9467	9965	574	7381	7955	Error	Error	-4.249	498	9467	574	7381	608226	2817393	1.091	6.504	0	0	0
1	8	11	"A64"	"A64"	15370	29795	100	1672	1746	647	37	1328	1328	1372	484	35	40	21	0	6641	7314	5184	70	1543	1543	1861	1853	99	61	56	0	0.000	0.000	0.000	0.000	0.000	0.000	0.000	0.000	0.000	0.000	0.000	0.000	0.000	0.000	0.067	0.072	0.103	0.134	5.690	0.068	0.244	316	2384	100	344	5098	5442	418	5771	6189	Error	Error	-3.889	344	5098	418	5771	551667	2311115	0.773	2.943	0	0	0
1	9	11	"A64"	"A64"	15670	29795	100	1747	1815	718	39	1344	1344	1407	872	61	28	5	0	8020	8006	5484	68	1514	1514	1733	1383	79	66	63	0	0.000	0.000	0.000	0.000	0.000	0.000	0.000	0.000	0.000	0.000	0.000	0.000	0.000	0.000	0.062	0.073	0.105	0.137	4.740	0.103	0.150	316	2384	100	403	6506	6909	471	6492	6963	Error	Error	-4.013	403	6506	471	6492	573660	2529778	0.468	4.536	0	0	0
1	10	11	"A65"	"A65"	15970	29795	100	1476	1537	523	34	1313	1313	1375	499	36	28	5	0	6016	5354	2527	47	1544	1544	1692	949	56	74	72	0	0.000	0.000	0.000	0.000	0.000	0.000	0.000	0.000	0.000	0.000	0.000	0.000	0.000	0.000	0.036	0.059	0.101	0.115	4.893	0.075	0.092	316	2384	100	163	4472	4635	224	3810	4034	Error	Error	-4.778	163	4472	224	3810	485588	1691715	0.325	3.859	0	0	0
1	11	11	"A65"	"A65"	16270	29795	100	1582	1651	657	39	1344	1344	1427	1073	75	10	0	0	6054	5933	3490	58	1567	1567	1741	1039	59	72	64	0	0.000	0.000	0.000	0.000	0.000	0.000	0.000	0.000	0.000	0.000	0.000	0.000	0.000	0.000	0.053	0.070	0.111	0.137	5.638	0.076	0.106	316	2384	100	238	4487	4725	307	4366	4673	Error	Error	-4.237	238	4487	307	4366	521670	1874721	0.209	4.035	0	0	0
1	12	11	"A65"	"A65"	16565	29795	100	1601	1663	588	35	1367	1367	1480	1716	115	1	0	0	6624	6033	3670	60	1577	1577	1881	1758	93	63	57	0	0.000	0.000	0.000	0.000	0.000	0.000	0.000	0.000	0.000	0.000	0.000	0.000	0.000	0.000	0.046	0.066	0.118	0.146	5.079	0.072	0.158	316	2384	100	234	5047	5281	296	4456	4752	Error	Error	-4.431	234	5047	296	4456	525392	1906430	0.107	2.362	0	0	0
1	13	11	"A66"	"A66"	16865	29790	100	1691	1808	684	37	1311	1311	1385	527	38	43	19	0	7393	8473	6323	74	1593	1593	1889	2112	111	58	55	0	0.000	0.000	0.000	0.000	0.000	0.000	0.000	0.000	0.000	0.000	0.000	0.000	0.000	0.000	0.066	0.072	0.091	0.123	5.734	0.059	0.232	316	2384	100	380	5800	6180	497	6880	7377	Error	Error	-3.932	380	5800	497	6880	571350	2677472	0.803	3.117	0	0	0
1	14	11	"A66"	"A66"	17165	29790	100	1645	1798	774	43	1344	1344	1399	535	38	38	16	0	5718	7509	5958	79	1632	1632	1936	1698	87	56	53	0	0.000	0.000	0.000	0.000	0.000	0.000	0.000	0.000	0.000	0.000	0.000	0.000	0.000	0.000	0.074	0.077	0.118	0.157	5.173	0.079	0.292	316	2384	100	301	4086	4387	454	5877	6331	Error	Error	-3.763	301	4086	454	5877	568122	2372730	0.746	3.282	0	0	0
1	15	11	"A66"	"A66"	17465	29790	100	1679	1816	753	41	1330	1330	1394	598	42	36	14	0	5826	7293	5797	79	1639	1639	1912	1595	83	57	55	0	0.000	0.000	0.000	0.000	0.000	0.000	0.000	0.000	0.000	0.000	0.000	0.000	0.000	0.000	0.083	0.086	0.124	0.176	5.568	0.086	0.328	316	2384	100	349	4187	4536	486	5654	6140	Error	Error	-3.585	349	4187	486	5654	573859	2304734	0.706	3.374	0	0	0
1	16	11	"A67"	"A67"	17765	29790	100	1696	1775	734	41	1381	1381	1433	533	37	33	13	0	6231	6943	4864	70	1675	1675	1802	944	52	66	62	0	0.000	0.000	0.000	0.000	0.000	0.000	0.000	0.000	0.000	0.000	0.000	0.000	0.000	0.000	0.069	0.075	0.105	0.143	5.516	0.082	0.239	316	2384	100	315	4556	4871	394	5268	5662	Error	Error	-3.854	315	4556	394	5268	561028	2193969	0.642	5.446	0	0	0
1	17	11	"A67"	"A67"	18065	29790	100	1733	1827	684	37	1400	1400	1453	525	36	42	17	0	4367	7064	5922	83	1688	1688	1913	1493	78	62	47	0	0.000	0.000	0.000	0.000	0.000	0.000	0.000	0.000	0.000	0.000	0.000	0.000	0.000	0.000	0.124	0.079	0.120	0.172	4.760	0.073	0.270	316	2384	100	333	2679	3012	427	5376	5803	Error	Error	-3.008	333	2679	427	5376	577261	2232293	0.712	3.450	0	0	0
1	18	11	"A67"	"A67"	18365	29785	100	1901	2035	795	39	1734	1734	1787	585	32	31	11	0	3598	5566	4469	80	1831	1831	2054	1305	63	54	41	0	0.000	0.000	0.000	0.000	0.000	0.000	0.000	0.000	0.000	0.000	0.000	0.000	0.000	0.000	0.095	0.081	0.205	0.341	6.320	0.080	0.163	316	2384	100	167	1767	1934	301	3735	4036	Error	Error	-3.403	167	1767	301	3735	643217	1758993	0.424	2.691	0	0	0
1	1	12	"A68"	"A68"	13275	30105	100	1408	1501	661	44	1203	1203	1260	488	38	31	11	0	3473	4027	2417	60	1500	1500	1643	947	57	63	50	0	0.000	0.000	0.000	0.000	0.000	0.000	0.000	0.000	0.000	0.000	0.000	0.000	0.000	0.000	0.104	0.118	0.197	0.266	5.175	0.112	0.160	316	2384	100	205	1973	2178	298	2527	2825	Error	Error	-3.267	205	1973	298	2527	474378	1272612	0.494	2.517	0	0	0
1	2	12	"A68"	"A68"	13575	30105	100	1433	1477	520	35	1201	1201	1264	503	39	28	8	0	3112	4424	3038	68	1498	1498	1687	1059	62	59	46	0	0.000	0.000	0.000	0.000	0.000	0.000	0.000	0.000	0.000	0.000	0.000	0.000	0.000	0.000	0.144	0.094	0.156	0.217	5.030	0.082	0.122	316	2384	100	232	1614	1846	276	2926	3202	Error	Error	-2.798	232	1614	276	2926	466661	1397853	0.423	2.585	0	0	0
1	3	12	"A68"	"A68"	13875	30100	100	1385	1448	525	36	1261	1261	1376	1938	140	0	0	0	2713	3821	2696	70	1512	1512	1763	1769	100	43	30	0	0.000	0.000	0.000	0.000	0.000	0.000	0.000	0.000	0.000	0.000	0.000	0.000	0.000	0.000	0.103	0.081	0.167	0.208	5.219	0.779	0.265	316	2384	100	124	1201	1325	187	2309	2496	Error	Error	-3.276	124	1201	187	2309	457414	1207346	0.037	1.163	0	0	0
1	4	12	"A69"	"A69"	14175	30100	100	1756	1829	694	37	1285	1285	1352	498	36	48	23	0	9566	8903	6717	75	1518	1518	1783	1723	96	60	58	0	0.000	0.000	0.000	0.000	0.000	0.000	0.000	0.000	0.000	0.000	0.000	0.000	0.000	0.000	0.059	0.074	0.090	0.131	5.548	0.067	0.315	316	2384	100	471	8048	8519	544	7385	7929	Error	Error	-4.095	471	8048	544	7385	578080	2813204	0.958	4.132	0	0	0
1	5	12	"A69"	"A69"	14475	30100	100	1591	1731	913	52	1227	1227	1274	519	40	39	20	0	6976	8769	6764	77	1459	1459	1830	2164	118	60	56	0	0.000	0.000	0.000	0.000	0.000	0.000	0.000	0.000	0.000	0.000	0.000	0.000	0.000	0.000	0.066	0.069	0.084	0.133	5.961	0.060	0.254	316	2384	100	364	5517	5881	504	7310	7814	Error	Error	-3.922	364	5517	504	7310	546975	2770915	0.881	3.207	0	0	0
1	6	12	"A69"	"A69"	14775	30100	100	1672	1771	694	39	1310	1310	1365	571	41	37	13	0	6853	8233	6059	73	1518	1518	1880	2160	114	63	55	0	0.000	0.000	0.000	0.000	0.000	0.000	0.000	0.000	0.000	0.000	0.000	0.000	0.000	0.000	0.068	0.069	0.096	0.122	5.371	0.070	0.352	316	2384	100	362	5335	5697	461	6715	7176	Error	Error	-3.881	362	5335	461	6715	559737	2601519	0.711	2.941	0	0	0
1	7	12	"A70"	"A70"	15075	30100	100	1590	1700	672	39	1248	1248	1305	488	37	43	24	0	5743	7645	6132	80	1520	1520	1749	1500	85	62	55	0	0.000	0.000	0.000	0.000	0.000	0.000	0.000	0.000	0.000	0.000	0.000	0.000	0.000	0.000	0.081	0.074	0.109	0.166	6.073	0.070	0.311	316	2384	100	342	4223	4565	452	6125	6577	Error	Error	-3.626	342	4223	452	6125	537331	2415854	0.809	3.931	0	0	0
1	8	12	"A70"	"A70"	15375	30095	100	1518	1581	602	38	1275	1275	1321	488	36	33	12	0	3329	5796	5115	88	1512	1512	1810	1647	90	51	40	0	0.000	0.000	0.000	0.000	0.000	0.000	0.000	0.000	0.000	0.000	0.000	0.000	0.000	0.000	0.134	0.071	0.145	0.219	7.086	0.066	0.198	316	2384	100	243	1817	2060	306	4284	4590	Error	Error	-2.903	243	1817	306	4284	499487	1831390	0.533	2.420	0	0	0
1	9	12	"A70"	"A70"	15675	30095	100	1548	1602	628	39	1356	1356	1396	494	35	33	11	0	3519	5724	4805	83	1547	1547	1863	1890	101	51	38	0	0.000	0.000	0.000	0.000	0.000	0.000	0.000	0.000	0.000	0.000	0.000	0.000	0.000	0.000	0.097	0.059	0.160	0.235	6.019	0.055	0.159	316	2384	100	192	1972	2164	246	4177	4423	Error	Error	-3.360	192	1972	246	4177	506124	1808868	0.417	2.043	0	0	0
1	10	12	"A71"	"A71"	15970	30095	100	1830	2087	2523	120	1332	1332	1400	556	39	47	21	0	12037	10200	7150	70	1539	1539	1932	2391	123	62	59	0	0.000	0.000	0.000	0.000	0.000	0.000	0.000	0.000	0.000	0.000	0.000	0.000	0.000	0.000	0.047	0.087	0.080	0.111	4.801	0.084	0.102	316	2384	100	498	10498	10996	755	8661	9416	Error	Error	-4.398	498	10498	755	8661	659448	3223251	1.236	3.458	0	0	0
1	11	12	"A71"	"A71"	16270	30095	100	1691	1781	657	36	1351	1351	1442	1424	98	7	0	0	5842	7827	6396	81	1562	1562	2055	2618	127	56	43	0	0.000	0.000	0.000	0.000	0.000	0.000	0.000	0.000	0.000	0.000	0.000	0.000	0.000	0.000	0.079	0.069	0.099	0.155	6.631	0.102	0.069	316	2384	100	340	4280	4620	430	6265	6695	Error	Error	-3.654	340	4280	430	6265	562933	2473304	0.238	2.205	0	0	0
1	12	12	"A71"	"A71"	16570	30095	100	1648	1796	971	54	1304	1304	1359	527	38	36	17	0	4139	7712	6852	88	1570	1570	2056	2627	127	49	38	0	0.000	0.000	0.000	0.000	0.000	0.000	0.000	0.000	0.000	0.000	0.000	0.000	0.000	0.000	0.134	0.080	0.108	0.189	8.026	0.056	0.201	316	2384	100	344	2569	2913	492	6142	6634	Error	Error	-2.901	344	2569	492	6142	567650	2436977	0.829	2.153	0	0	0
1	13	12	"A72"	"A72"	16870	30090	100	1714	1824	693	37	1310	1310	1386	662	47	37	13	0	4705	6330	5100	80	1611	1611	1812	1164	64	51	50	0	0.000	0.000	0.000	0.000	0.000	0.000	0.000	0.000	0.000	0.000	0.000	0.000	0.000	0.000	0.131	0.109	0.157	0.232	4.864	0.095	0.264	316	2384	100	404	3094	3498	514	4719	5233	Error	Error	-2.937	404	3094	514	4719	576368	2000217	0.662	3.881	0	0	0
1	14	12	"A72"	"A72"	17170	30090	100	1576	1689	654	38	1300	1300	1390	773	55	25	5	0	2821	5205	4231	81	1612	1612	1983	1801	90	48	37	0	0.000	0.000	0.000	0.000	0.000	0.000	0.000	0.000	0.000	0.000	0.000	0.000	0.000	0.000	0.228	0.108	0.162	0.243	6.153	0.103	0.227	316	2384	100	276	1209	1485	389	3593	3982	Error	Error	-2.131	276	1209	389	3593	533761	1644768	0.387	1.789	0	0	0
1	15	12	"A72"	"A72"	17470	30090	100	1635	1795	794	44	1296	1296	1375	700	50	33	13	0	3939	6370	5357	84	1640	1640	1959	1614	82	50	46	0	0.000	0.000	0.000	0.000	0.000	0.000	0.000	0.000	0.000	0.000	0.000	0.000	0.000	0.000	0.147	0.105	0.162	0.246	4.938	0.108	0.345	316	2384	100	339	2299	2638	499	4730	5229	Error	Error	-2.762	339	2299	499	4730	567215	2012808	0.600	2.733	0	0	0
1	16	12	"A73"	"A73"	17770	30090	100	1471	1516	546	36	1313	1313	1383	683	49	17	2	0	2216	3421	2823	82	1656	1656	1725	491	28	52	40	0	0.000	0.000	0.000	0.000	0.000	0.000	0.000	0.000	0.000	0.000	0.000	0.000	0.000	0.000	0.282	0.115	0.485	0.430	5.809	0.088	0.061	316	2384	100	158	560	718	203	1765	1968	Error	Error	-1.826	158	560	203	1765	479150	1081104	0.195	3.454	0	0	0
1	17	12	"A73"	"A73"	18070	30090	100	1468	1544	595	38	1344	1344	1400	618	44	19	6	0	2282	3666	2986	81	1669	1669	1720	427	24	56	42	0	0.000	0.000	0.000	0.000	0.000	0.000	0.000	0.000	0.000	0.000	0.000	0.000	0.000	0.000	0.202	0.100	0.319	0.384	5.407	0.094	0.080	316	2384	100	124	613	737	200	1997	2197	Error	Error	-2.306	124	613	200	1997	487972	1158448	0.233	4.557	0	0	0
1	18	12	"A73"	"A73"	18370	30090	100	1530	1605	567	35	1441	1441	1501	579	38	19	5	0	2397	3251	2216	68	1718	1718	1775	694	39	49	32	0	0.000	0.000	0.000	0.000	0.000	0.000	0.000	0.000	0.000	0.000	0.000	0.000	0.000	0.000	0.131	0.107	0.415	0.400	4.766	0.103	0.049	316	2384	100	89	679	768	164	1533	1697	Error	Error	-2.932	89	679	164	1533	507336	1027434	0.180	2.127	0	0	0
1	1	13	"A74"	"A74"	13280	30405	100	1611	1709	677	39	1153	1153	1217	893	73	25	5	0	8503	7636	4662	61	1496	1496	1566	688	43	73	69	0	0.000	0.000	0.000	0.000	0.000	0.000	0.000	0.000	0.000	0.000	0.000	0.000	0.000	0.000	0.065	0.091	0.109	0.141	4.308	0.085	0.311	316	2384	100	458	7007	7465	556	6140	6696	Error	Error	-3.935	458	7007	556	6140	539933	2413074	0.551	8.823	0	0	0
1	2	13	"A74"	"A74"	13580	30405	100	1425	1472	507	34	1159	1159	1194	438	36	37	12	0	7079	6554	3158	48	1516	1516	1704	970	56	80	77	0	0.000	0.000	0.000	0.000	0.000	0.000	0.000	0.000	0.000	0.000	0.000	0.000	0.000	0.000	0.048	0.062	0.096	0.099	4.916	0.069	0.179	316	2384	100	266	5563	5829	313	5038	5351	Error	Error	-4.386	266	5563	313	5038	465240	2071065	0.635	5.000	0	0	0
1	3	13	"A74"	"A74"	13880	30405	100	1671	1763	620	35	1195	1195	1246	505	40	48	25	0	8563	7808	4321	55	1476	1476	1560	819	52	79	76	0	0.000	0.000	0.000	0.000	0.000	0.000	0.000	0.000	0.000	0.000	0.000	0.000	0.000	0.000	0.067	0.090	0.101	0.099	3.994	0.083	0.257	316	2384	100	476	7087	7563	568	6332	6900	Error	Error	-3.896	476	7087	568	6332	557253	2467413	1.024	7.629	0	0	0
1	4	13	"A75"	"A75"	14180	30400	100	2153	2236	1056	47	1226	1226	1301	901	69	50	22	0	5932	5870	3582	61	1452	1452	1572	913	58	71	67	0	0.000	0.000	0.000	0.000	0.000	0.000	0.000	0.000	0.000	0.000	0.000	0.000	0.000	0.000	0.207	0.229	0.278	0.296	3.100	0.188	0.394	316	2384	100	927	4480	5407	1010	4418	5428	Error	Error	-2.273	927	4480	1010	4418	706723	1854847	1.038	4.708	0	0	0
1	5	13	"A75"	"A75"	14480	30400	100	2091	2190	1048	47	1210	1210	1288	616	47	59	35	0	6162	6850	4657	67	1457	1457	1569	1135	72	71	63	0	0.000	0.000	0.000	0.000	0.000	0.000	0.000	0.000	0.000	0.000	0.000	0.000	0.000	0.000	0.187	0.182	0.218	0.244	4.094	0.148	0.270	316	2384	100	881	4705	5586	980	5393	6373	Error	Error	-2.417	881	4705	980	5393	692025	2164567	1.464	4.653	0	0	0
1	6	13	"A75"	"A75"	14780	30400	100	2314	2327	977	41	1286	1286	1351	661	48	61	39	0	5674	6248	4118	65	1506	1506	1669	1145	68	70	66	0	0.000	0.000	0.000	0.000	0.000	0.000	0.000	0.000	0.000	0.000	0.000	0.000	0.000	0.000	0.247	0.220	0.285	0.300	4.035	0.152	0.356	316	2384	100	1028	4168	5196	1041	4742	5783	Error	Error	-2.020	1028	4168	1041	4742	735179	1974223	1.477	3.999	0	0	0
1	7	13	"A76"	"A76"	15080	30400	100	1724	1825	679	37	1223	1223	1482	2620	176	0	0	0	9815	8700	4871	55	1495	1495	1817	2829	155	70	68	0	0.000	0.000	0.000	0.000	0.000	0.000	0.000	0.000	0.000	0.000	0.000	0.000	0.000	0.000	0.060	0.084	0.097	0.107	3.934	0.522	0.410	316	2384	100	501	8320	8821	602	7205	7807	Error	Error	-4.054	501	8320	602	7205	576640	2749266	0.131	2.433	0	0	0
1	8	13	"A76"	"A76"	15380	30400	100	1786	1869	677	36	1206	1206	1260	475	37	57	29	0	9210	8322	5313	63	1477	1477	1672	1370	81	69	66	0	0.000	0.000	0.000	0.000	0.000	0.000	0.000	0.000	0.000	0.000	0.000	0.000	0.000	0.000	0.075	0.097	0.106	0.151	4.485	0.080	0.334	316	2384	100	580	7733	8313	663	6845	7508	Error	Error	-3.737	580	7733	663	6845	590595	2629804	1.282	4.854	0	0	0
1	9	13	"A76"	"A76"	15675	30395	100	1636	1728	734	42	1243	1243	1285	484	37	44	20	0	4785	6630	5633	84	1491	1491	1772	1711	96	55	49	0	0.000	0.000	0.000	0.000	0.000	0.000	0.000	0.000	0.000	0.000	0.000	0.000	0.000	0.000	0.119	0.094	0.132	0.206	5.816	0.080	0.319	316	2384	100	393	3294	3687	485	5139	5624	Error	Error	-3.067	393	3294	485	5139	545972	2095153	0.915	2.839	0	0	0
1	10	13	"A77"	"A77"	15975	30395	100	2761	2726	1219	44	1284	1284	1352	547	40	69	57	0	5366	6127	4449	72	1527	1527	1606	588	36	70	64	0	0.000	0.000	0.000	0.000	0.000	0.000	0.000	0.000	0.000	0.000	0.000	0.000	0.000	0.000	0.385	0.313	0.358	0.422	3.018	0.258	0.583	316	2384	100	1477	3839	5316	1442	4600	6042	Error	Error	-1.378	1477	3839	1442	4600	861381	1936125	2.512	7.689	0	0	0
1	11	13	"A77"	"A77"	16275	30395	100	2026	2388	1288	53	1248	1248	1325	617	46	55	42	0	4696	5317	3889	73	1525	1525	1726	1154	66	56	55	0	0.000	0.000	0.000	0.000	0.000	0.000	0.000	0.000	0.000	0.000	0.000	0.000	0.000	0.000	0.245	0.301	0.360	0.424	3.990	0.230	0.450	316	2384	100	778	3171	3949	1140	3792	4932	Error	Error	-2.027	778	3171	1140	3792	754451	1680022	1.723	3.112	0	0	0
1	12	13	"A77"	"A77"	16575	30395	100	1843	2240	1239	55	1216	1216	1294	580	44	51	39	0	5537	5670	4099	72	1535	1535	1737	1130	65	56	55	0	0.000	0.000	0.000	0.000	0.000	0.000	0.000	0.000	0.000	0.000	0.000	0.000	0.000	0.000	0.157	0.248	0.312	0.378	3.887	0.224	0.479	316	2384	100	627	4002	4629	1024	4135	5159	Error	Error	-2.674	627	4002	1024	4135	707804	1791707	1.631	3.481	0	0	0
1	13	13	"A78"	"A78"	16875	30395	100	2071	2277	1162	51	1287	1287	1364	729	53	52	30	0	9202	8340	5238	62	1553	1553	1664	762	45	74	70	0	0.000	0.000	0.000	0.000	0.000	0.000	0.000	0.000	0.000	0.000	0.000	0.000	0.000	0.000	0.102	0.146	0.154	0.167	3.613	0.160	0.404	316	2384	100	784	7649	8433	990	6787	7777	Error	Error	-3.286	784	7649	990	6787	719538	2635542	1.252	8.761	0	0	0
1	14	13	"A78"	"A78"	17175	30390	100	1961	2259	1444	63	1324	1324	1429	916	64	39	16	0	8020	8080	6261	77	1630	1630	1979	1861	94	59	56	0	0.000	0.000	0.000	0.000	0.000	0.000	0.000	0.000	0.000	0.000	0.000	0.000	0.000	0.000	0.100	0.145	0.170	0.219	4.750	0.162	0.516	316	2384	100	637	6390	7027	935	6450	7385	Error	Error	-3.326	637	6390	935	6450	713863	2553207	0.906	3.278	0	0	0
1	15	13	"A78"	"A78"	17475	30390	100	1829	2131	1175	55	1279	1279	1344	541	40	50	34	0	6919	7898	6746	85	1607	1607	1882	1633	86	60	56	0	0.000	0.000	0.000	0.000	0.000	0.000	0.000	0.000	0.000	0.000	0.000	0.000	0.000	0.000	0.104	0.135	0.153	0.238	4.710	0.132	0.563	316	2384	100	550	5312	5862	852	6291	7143	Error	Error	-3.272	550	5312	852	6291	673483	2495652	1.455	3.684	0	0	0
1	16	13	"A79"	"A79"	17775	30390	100	1910	1990	828	41	1315	1315	1372	525	38	53	30	0	9676	8873	6091	68	1611	1611	1778	1152	64	65	62	0	0.000	0.000	0.000	0.000	0.000	0.000	0.000	0.000	0.000	0.000	0.000	0.000	0.000	0.000	0.074	0.093	0.116	0.160	4.380	0.097	0.465	316	2384	100	595	8065	8660	675	7262	7937	Error	Error	-3.761	595	8065	675	7262	628995	2803982	1.177	6.159	0	0	0
1	17	13	"A79"	"A79"	18075	30390	100	1775	1865	872	46	1289	1289	1381	744	53	36	14	0	5677	6842	5583	81	1674	1674	2006	1890	94	56	52	0	0.000	0.000	0.000	0.000	0.000	0.000	0.000	0.000	0.000	0.000	0.000	0.000	0.000	0.000	0.121	0.111	0.150	0.232	5.859	0.096	0.378	316	2384	100	486	4003	4489	576	5168	5744	Error	Error	-3.042	486	4003	576	5168	589239	2162051	0.651	2.559	0	0	0
1	18	13	"A79"	"A79"	18375	30390	100	1788	1897	808	42	1376	1376	1432	613	42	40	17	0	5776	7176	5700	79	1697	1697	1979	1658	83	57	54	0	0.000	0.000	0.000	0.000	0.000	0.000	0.000	0.000	0.000	0.000	0.000	0.000	0.000	0.000	0.101	0.095	0.142	0.219	6.058	0.083	0.292	316	2384	100	412	4079	4491	521	5479	6000	Error	Error	-3.307	412	4079	521	5479	599365	2267706	0.759	3.134	0	0	0
1	1	14	"A80"	"A80"	13285	30705	100	1672	1839	854	46	1148	1148	1211	619	51	45	26	0	8777	7696	4997	64	1453	1453	1624	1206	74	67	63	0	0.000	0.000	0.000	0.000	0.000	0.000	0.000	0.000	0.000	0.000	0.000	0.000	0.000	0.000	0.072	0.111	0.123	0.168	4.966	0.112	0.403	316	2384	100	524	7324	7848	691	6243	6934	Error	Error	-3.805	524	7324	691	6243	581216	2431911	1.015	5.035	0	0	0
1	2	14	"A80"	"A80"	13585	30705	100	1721	1787	726	40	1151	1151	1227	814	66	37	9	0	7191	7159	5253	73	1478	1478	1828	1912	104	59	57	0	0.000	0.000	0.000	0.000	0.000	0.000	0.000	0.000	0.000	0.000	0.000	0.000	0.000	0.000	0.100	0.112	0.146	0.192	4.434	0.131	0.243	316	2384	100	570	5713	6283	636	5681	6317	Error	Error	-3.325	570	5713	636	5681	564760	2262244	0.688	2.788	0	0	0
1	3	14	"A80"	"A80"	13885	30705	100	1701	1906	1167	61	1205	1205	1252	463	36	51	30	0	5994	7120	6716	94	1464	1464	1670	1163	69	60	59	0	0.000	0.000	0.000	0.000	0.000	0.000	0.000	0.000	0.000	0.000	0.000	0.000	0.000	0.000	0.109	0.124	0.151	0.210	4.933	0.116	0.428	316	2384	100	496	4530	5026	701	5656	6357	Error	Error	-3.191	496	4530	701	5656	602288	2249775	1.413	4.686	0	0	0
1	4	14	"A81"	"A81"	14185	30700	100	1787	1884	904	47	1304	1304	1448	1807	124	6	0	0	10651	8201	5451	66	1505	1505	1729	1523	88	62	59	0	0.000	0.000	0.000	0.000	0.000	0.000	0.000	0.000	0.000	0.000	0.000	0.000	0.000	0.000	0.053	0.087	0.090	0.127	5.023	0.084	0.212	316	2384	100	483	9146	9629	580	6696	7276	Error	Error	-4.243	483	9146	580	6696	595212	2591387	0.241	4.250	0	0	0
1	5	14	"A81"	"A81"	14485	30700	100	1764	1886	839	44	1281	1281	1346	544	40	45	23	0	7863	7940	6766	85	1518	1518	1837	1795	97	56	54	0	0.000	0.000	0.000	0.000	0.000	0.000	0.000	0.000	0.000	0.000	0.000	0.000	0.000	0.000	0.076	0.094	0.107	0.174	6.172	0.082	0.294	316	2384	100	483	6345	6828	605	6422	7027	Error	Error	-3.716	483	6345	605	6422	596106	2509189	0.993	3.400	0	0	0
1	6	14	"A81"	"A81"	14785	30700	100	1710	1773	682	38	1315	1315	1359	499	36	41	21	0	8606	8030	5886	73	1527	1527	1907	2030	106	59	55	0	0.000	0.000	0.000	0.000	0.000	0.000	0.000	0.000	0.000	0.000	0.000	0.000	0.000	0.000	0.056	0.070	0.098	0.157	6.065	0.068	0.295	316	2384	100	395	7079	7474	458	6503	6961	Error	Error	-4.164	395	7079	458	6503	560271	2537537	0.830	3.016	0	0	0
1	7	14	"A82"	"A82"	15080	30700	100	1712	1776	662	37	1312	1312	1374	514	37	44	20	0	7455	7393	5397	73	1548	1548	1814	1749	96	58	54	0	0.000	0.000	0.000	0.000	0.000	0.000	0.000	0.000	0.000	0.000	0.000	0.000	0.000	0.000	0.068	0.079	0.113	0.162	5.317	0.071	0.285	316	2384	100	400	5907	6307	464	5845	6309	Error	Error	-3.884	400	5907	464	5845	561276	2336114	0.782	3.190	0	0	0
1	8	14	"A82"	"A82"	15380	30700	100	1621	2001	3791	189	1206	1206	1378	2212	160	3	1	0	4804	7169	6269	87	1473	1473	1867	2221	118	51	47	0	0.000	0.000	0.000	0.000	0.000	0.000	0.000	0.000	0.000	0.000	0.000	0.000	0.000	0.000	0.125	0.140	0.143	0.217	6.171	0.146	0.092	316	2384	100	415	3331	3746	795	5696	6491	Error	Error	-3.005	415	3331	795	5696	632170	2265454	0.282	2.387	0	0	0
1	9	14	"A82"	"A82"	15680	30700	100	1684	1755	665	37	1274	1274	1358	774	56	30	6	0	4100	6441	5156	80	1554	1554	1950	2059	105	51	47	0	0.000	0.000	0.000	0.000	0.000	0.000	0.000	0.000	0.000	0.000	0.000	0.000	0.000	0.000	0.161	0.098	0.127	0.193	6.041	0.070	0.189	316	2384	100	410	2546	2956	481	4887	5368	Error	Error	-2.635	410	2546	481	4887	554677	2035404	0.513	2.181	0	0	0
1	10	14	"A83"	"A83"	15980	30695	100	1700	1738	643	36	1247	1247	1327	964	72	21	2	0	5805	5695	3784	66	1525	1525	1689	993	58	61	57	0	0.000	0.000	0.000	0.000	0.000	0.000	0.000	0.000	0.000	0.000	0.000	0.000	0.000	0.000	0.106	0.118	0.161	0.214	4.539	0.129	0.066	316	2384	100	453	4280	4733	491	4170	4661	Error	Error	-3.240	453	4280	491	4170	549094	1799632	0.426	4.034	0	0	0
1	11	14	"A83"	"A83"	16280	30695	100	1533	1602	586	36	1183	1183	1245	583	46	35	10	0	5175	5295	3373	63	1502	1502	1615	806	49	65	62	0	0.000	0.000	0.000	0.000	0.000	0.000	0.000	0.000	0.000	0.000	0.000	0.000	0.000	0.000	0.095	0.110	0.155	0.180	4.412	0.102	0.146	316	2384	100	350	3673	4023	419	3793	4212	Error	Error	-3.392	350	3673	419	3793	506346	1673168	0.612	4.566	0	0	0
1	12	14	"A83"	"A83"	16580	30695	100	1600	1646	660	40	1214	1214	1260	473	37	41	20	0	5470	5375	3369	62	1506	1506	1663	970	58	64	62	0	0.000	0.000	0.000	0.000	0.000	0.000	0.000	0.000	0.000	0.000	0.000	0.000	0.000	0.000	0.097	0.112	0.163	0.217	5.512	0.095	0.216	316	2384	100	386	3964	4350	432	3869	4301	Error	Error	-3.360	386	3964	432	3869	520222	1698589	0.816	3.827	0	0	0
1	13	14	"A84"	"A84"	16880	30695	100	1597	1651	622	37	1202	1202	1351	2035	150	0	0	0	4218	4559	3062	67	1552	1552	1772	2379	134	52	25	0	0.000	0.000	0.000	0.000	0.000	0.000	0.000	0.000	0.000	0.000	0.000	0.000	0.000	0.000	0.148	0.149	0.246	0.297	4.848	0.119	0.238	316	2384	100	395	2666	3061	449	3007	3456	Error	Error	-2.755	395	2666	449	3007	521708	1440750	0.147	1.172	0	0	0
1	14	14	"A84"	"A84"	17180	30695	100	1680	1768	732	41	1299	1299	1392	1442	103	10	0	0	4697	6087	4867	79	1633	1633	1922	1658	86	52	48	0	0.000	0.000	0.000	0.000	0.000	0.000	0.000	0.000	0.000	0.000	0.000	0.000	0.000	0.000	0.124	0.105	0.149	0.225	5.766	0.305	0.228	316	2384	100	381	3064	3445	469	4454	4923	Error	Error	-3.008	381	3064	469	4454	558766	1923587	0.261	2.512	0	0	0
1	15	14	"A84"	"A84"	17480	30690	100	1681	1731	827	47	1262	1262	1317	501	38	43	17	0	2882	4792	3936	82	1604	1604	1964	1889	96	48	41	0	0.000	0.000	0.000	0.000	0.000	0.000	0.000	0.000	0.000	0.000	0.000	0.000	0.000	0.000	0.328	0.147	0.219	0.311	5.368	0.091	0.221	316	2384	100	419	1278	1697	469	3188	3657	Error	Error	-1.609	419	1278	469	3188	546998	1514189	0.826	1.497	0	0	0
1	16	14	"A85"	"A85"	17780	30690	100	1603	1729	713	41	1284	1284	1350	586	43	33	14	0	4586	5296	3753	70	1623	1623	1812	1106	61	56	52	0	0.000	0.000	0.000	0.000	0.000	0.000	0.000	0.000	0.000	0.000	0.000	0.000	0.000	0.000	0.108	0.121	0.174	0.245	5.835	0.122	0.255	316	2384	100	319	2963	3282	445	3673	4118	Error	Error	-3.215	319	2963	445	3673	546237	1673383	0.647	3.150	0	0	0
1	17	14	"A85"	"A85"	18080	30690	100	1510	1610	643	39	1303	1303	1415	1808	127	2	0	0	3294	4470	3280	73	1634	1634	1960	2011	102	48	31	0	0.000	0.000	0.000	0.000	0.000	0.000	0.000	0.000	0.000	0.000	0.000	0.000	0.000	0.000	0.125	0.108	0.192	0.264	5.793	0.577	0.380	316	2384	100	207	1660	1867	307	2836	3143	Error	Error	-3.003	207	1660	307	2836	508613	1412595	0.108	1.248	0	0	0
1	18	14	"A85"	"A85"	18380	30690	100	1546	1624	691	42	1278	1278	1341	549	40	31	11	0	3354	4691	3539	75	1674	1674	1920	1282	66	50	44	0	0.000	0.000	0.000	0.000	0.000	0.000	0.000	0.000	0.000	0.000	0.000	0.000	0.000	0.000	0.160	0.115	0.193	0.255	6.090	0.097	0.196	316	2384	100	268	1680	1948	346	3017	3363	Error	Error	-2.648	268	1680	346	3017	513218	1482465	0.515	2.161	0	0	0
1	1	15	"A86"	"A86"	13290	31005	100	1546	1633	752	46	1158	1158	1208	505	41	40	15	0	5915	5433	2828	52	1466	1466	1585	971	61	75	70	0	0.000	0.000	0.000	0.000	0.000	0.000	0.000	0.000	0.000	0.000	0.000	0.000	0.000	0.000	0.087	0.120	0.145	0.164	4.246	0.496	0.113	316	2384	100	388	4449	4837	475	3967	4442	Error	Error	-3.519	388	4449	475	3967	516041	1716723	0.842	3.963	0	0	0
1	2	15	"A86"	"A86"	13590	31005	100	1464	1645	862	52	1151	1151	1191	462	38	37	21	0	5557	5556	3070	55	1474	1474	1683	1430	84	71	58	0	0.000	0.000	0.000	0.000	0.000	0.000	0.000	0.000	0.000	0.000	0.000	0.000	0.000	0.000	0.077	0.121	0.157	0.148	4.476	0.094	0.165	316	2384	100	313	4083	4396	494	4082	4576	Error	Error	-3.705	313	4083	494	4082	519855	1755742	0.983	2.708	0	0	0
1	3	15	"A86"	"A86"	13890	31005	100	1515	1610	654	40	1157	1157	1226	534	43	37	14	0	6061	5452	2842	52	1478	1478	1659	1421	85	71	60	0	0.000	0.000	0.000	0.000	0.000	0.000	0.000	0.000	0.000	0.000	0.000	0.000	0.000	0.000	0.078	0.114	0.137	0.165	4.157	0.099	0.189	316	2384	100	358	4583	4941	453	3974	4427	Error	Error	-3.678	358	4583	453	3974	508640	1722793	0.719	2.669	0	0	0
1	4	15	"A87"	"A87"	14190	31005	100	1633	1732	679	39	1213	1213	1261	489	38	46	21	0	5957	5860	3532	60	1470	1470	1530	723	47	72	69	0	0.000	0.000	0.000	0.000	0.000	0.000	0.000	0.000	0.000	0.000	0.000	0.000	0.000	0.000	0.094	0.118	0.138	0.156	4.379	0.112	0.224	316	2384	100	420	4487	4907	519	4390	4909	Error	Error	-3.417	420	4487	519	4390	547406	1851615	0.963	5.989	0	0	0
1	5	15	"A87"	"A87"	14490	31000	100	1711	1780	724	40	1244	1244	1315	579	44	43	19	0	5618	6016	4614	76	1487	1487	1659	1170	70	63	58	0	0.000	0.000	0.000	0.000	0.000	0.000	0.000	0.000	0.000	0.000	0.000	0.000	0.000	0.000	0.113	0.118	0.155	0.194	4.967	0.158	0.419	316	2384	100	467	4131	4598	536	4529	5065	Error	Error	-3.145	467	4131	536	4529	562466	1900935	0.803	3.724	0	0	0
1	6	15	"A87"	"A87"	14785	31000	100	1745	1837	993	54	1232	1232	1283	483	37	51	25	0	5663	5441	3639	66	1487	1487	1740	1524	87	60	56	0	0.000	0.000	0.000	0.000	0.000	0.000	0.000	0.000	0.000	0.000	0.000	0.000	0.000	0.000	0.123	0.153	0.189	0.240	4.903	0.109	0.223	316	2384	100	513	4176	4689	605	3954	4559	Error	Error	-3.025	513	4176	605	3954	580533	1719311	1.147	2.428	0	0	0
1	7	15	"A88"	"A88"	15085	31000	100	1806	1928	816	42	1245	1245	1301	725	55	42	16	0	10232	8253	5255	63	1509	1509	1625	979	60	69	64	0	0.000	0.000	0.000	0.000	0.000	0.000	0.000	0.000	0.000	0.000	0.000	0.000	0.000	0.000	0.064	0.101	0.119	0.153	4.305	0.116	0.206	316	2384	100	561	8723	9284	683	6744	7427	Error	Error	-3.959	561	8723	683	6744	609345	2608032	0.865	6.770	0	0	0
1	8	15	"A88"	"A88"	15385	31000	100	1778	1958	1073	54	1202	1202	1262	568	45	50	24	0	8311	8237	5992	72	1487	1487	1763	1654	93	62	59	0	0.000	0.000	0.000	0.000	0.000	0.000	0.000	0.000	0.000	0.000	0.000	0.000	0.000	0.000	0.084	0.112	0.119	0.158	5.023	0.114	0.341	316	2384	100	576	6824	7400	756	6750	7506	Error	Error	-3.566	576	6824	756	6750	618570	2602742	1.225	3.914	0	0	0
1	9	15	"A88"	"A88"	15685	31000	100	1761	2138	1557	72	1229	1229	1290	511	39	50	32	0	6021	7118	5874	82	1532	1532	1772	1545	87	57	55	0	0.000	0.000	0.000	0.000	0.000	0.000	0.000	0.000	0.000	0.000	0.000	0.000	0.000	0.000	0.119	0.163	0.167	0.241	5.195	0.126	0.331	316	2384	100	532	4489	5021	909	5586	6495	Error	Error	-3.077	532	4489	909	5586	675552	2249230	1.659	3.460	0	0	0
1	10	15	"A89"	"A89"	15985	30995	100	1664	1857	929	50	1186	1186	1251	708	56	39	19	0	7197	7995	5637	70	1505	1505	1744	1456	83	68	64	0	0.000	0.000	0.000	0.000	0.000	0.000	0.000	0.000	0.000	0.000	0.000	0.000	0.000	0.000	0.084	0.103	0.122	0.155	4.651	0.128	0.232	316	2384	100	478	5692	6170	671	6490	7161	Error	Error	-3.574	478	5692	671	6490	586888	2526443	0.856	4.293	0	0	0
1	11	15	"A89"	"A89"	16285	30995	100	1573	1751	926	52	1146	1146	1200	546	45	43	20	0	3997	6843	5835	85	1492	1492	1747	1419	81	56	48	0	0.000	0.000	0.000	0.000	0.000	0.000	0.000	0.000	0.000	0.000	0.000	0.000	0.000	0.000	0.170	0.113	0.141	0.201	4.936	0.104	0.336	316	2384	100	427	2505	2932	605	5351	5956	Error	Error	-2.553	427	2505	605	5351	553165	2162402	1.009	3.591	0	0	0
1	12	15	"A89"	"A89"	16585	30995	100	1645	1871	964	51	1266	1266	1329	553	41	42	21	0	4179	6480	5874	90	1569	1569	1826	1443	79	57	48	0	0.000	0.000	0.000	0.000	0.000	0.000	0.000	0.000	0.000	0.000	0.000	0.000	0.000	0.000	0.145	0.123	0.153	0.217	4.312	0.108	0.361	316	2384	100	379	2610	2989	605	4911	5516	Error	Error	-2.784	379	2610	605	4911	591386	2047568	0.980	3.225	0	0	0
1	13	15	"A90"	"A90"	16885	30995	100	1819	1938	787	40	1269	1269	1330	596	44	46	21	0	8395	7076	4086	57	1576	1576	1719	1013	58	68	66	0	0.000	0.000	0.000	0.000	0.000	0.000	0.000	0.000	0.000	0.000	0.000	0.000	0.000	0.000	0.081	0.122	0.132	0.149	3.674	0.116	0.255	316	2384	100	550	6819	7369	669	5500	6169	Error	Error	-3.632	550	6819	669	5500	612548	2236154	1.020	5.288	0	0	0
1	14	15	"A90"	"A90"	17185	30995	100	1638	1730	696	40	1173	1173	1247	669	53	41	10	0	7758	7199	5043	70	1576	1576	1822	1376	75	61	57	0	0.000	0.000	0.000	0.000	0.000	0.000	0.000	0.000	0.000	0.000	0.000	0.000	0.000	0.000	0.075	0.099	0.120	0.164	5.190	0.082	0.147	316	2384	100	465	6182	6647	557	5623	6180	Error	Error	-3.733	465	6182	557	5623	546670	2275007	0.722	3.908	0	0	0
1	15	15	"A90"	"A90"	17485	30990	100	1639	1752	728	41	1209	1209	1303	737	56	32	8	0	5112	6696	5802	86	1606	1606	1891	1558	82	53	50	0	0.000	0.000	0.000	0.000	0.000	0.000	0.000	0.000	0.000	0.000	0.000	0.000	0.000	0.000	0.123	0.107	0.134	0.215	5.428	0.094	0.345	316	2384	100	430	3506	3936	543	5090	5633	Error	Error	-3.027	430	3506	543	5090	553539	2116060	0.609	3.084	0	0	0
1	16	15	"A91"	"A91"	17785	30990	100	1639	1783	842	47	1224	1224	1277	744	58	32	11	0	6462	6585	4551	69	1595	1595	1676	639	38	69	63	0	0.000	0.000	0.000	0.000	0.000	0.000	0.000	0.000	0.000	0.000	0.000	0.000	0.000	0.000	0.085	0.112	0.143	0.180	4.856	0.114	0.342	316	2384	100	415	4867	5282	559	4990	5549	Error	Error	-3.552	415	4867	559	4990	563313	2080743	0.680	7.682	0	0	0
1	17	15	"A91"	"A91"	18085	30990	100	1551	1657	704	42	1205	1205	1269	586	46	38	16	0	4793	5996	4716	78	1608	1608	1803	1201	66	56	53	0	0.000	0.000	0.000	0.000	0.000	0.000	0.000	0.000	0.000	0.000	0.000	0.000	0.000	0.000	0.109	0.103	0.158	0.226	5.663	0.095	0.279	316	2384	100	346	3185	3531	452	4388	4840	Error	Error	-3.202	346	3185	452	4388	523654	1894665	0.662	3.491	0	0	0
1	18	15	"A91"	"A91"	18380	30990	100	1610	1810	894	49	1285	1285	1346	514	38	40	22	0	4389	5997	4679	78	1687	1687	1944	1407	72	51	49	0	0.000	0.000	0.000	0.000	0.000	0.000	0.000	0.000	0.000	0.000	0.000	0.000	0.000	0.000	0.120	0.122	0.177	0.238	5.522	0.106	0.306	316	2384	100	325	2702	3027	525	4310	4835	Error	Error	-3.056	325	2702	525	4310	572049	1895110	0.903	2.881	0	0	0
1	1	16	"A92"	"A92"	13295	31305	100	1384	1549	1073	69	1174	1174	1214	453	37	31	12	0	4603	4462	2364	52	1486	1486	1623	932	57	68	62	0	0.000	0.000	0.000	0.000	0.000	0.000	0.000	0.000	0.000	0.000	0.000	0.000	0.000	0.000	0.067	0.126	0.151	0.182	6.245	0.117	0.115	316	2384	100	210	3117	3327	375	2976	3351	Error	Error	-3.892	210	3117	375	2976	489573	1410129	0.740	3.046	0	0	0
1	2	16	"A92"	"A92"	13595	31305	100	1396	1502	740	49	1158	1158	1217	493	40	33	11	0	4315	5091	3587	70	1476	1476	1649	939	56	68	62	0	0.000	0.000	0.000	0.000	0.000	0.000	0.000	0.000	0.000	0.000	0.000	0.000	0.000	0.000	0.084	0.095	0.139	0.168	4.965	0.086	0.146	316	2384	100	238	2839	3077	344	3615	3959	Error	Error	-3.576	238	2839	344	3615	474735	1608831	0.578	3.666	0	0	0
1	3	16	"A92"	"A92"	13895	31305	100	1388	1520	724	47	1171	1171	1231	598	48	27	8	0	5108	6145	4603	74	1470	1470	1648	1025	62	67	62	0	0.000	0.000	0.000	0.000	0.000	0.000	0.000	0.000	0.000	0.000	0.000	0.000	0.000	0.000	0.060	0.075	0.104	0.131	6.105	0.099	0.173	316	2384	100	217	3638	3855	349	4675	5024	Error	Error	-4.067	217	3638	349	4675	480381	1941890	0.483	4.387	0	0	0
1	4	16	"A93"	"A93"	14190	31305	100	1663	1784	915	51	1178	1178	1239	508	41	48	25	0	7325	7635	5804	76	1467	1467	1575	738	46	67	61	0	0.000	0.000	0.000	0.000	0.000	0.000	0.000	0.000	0.000	0.000	0.000	0.000	0.000	0.000	0.083	0.098	0.108	0.156	5.022	0.093	0.304	316	2384	100	485	5858	6343	606	6168	6774	Error	Error	-3.594	485	5858	606	6168	563667	2412645	1.073	8.211	0	0	0
1	5	16	"A93"	"A93"	14490	31305	100	1643	1761	756	42	1231	1231	1277	492	38	44	22	0	5482	6986	5850	83	1495	1495	1680	1021	60	59	57	0	0.000	0.000	0.000	0.000	0.000	0.000	0.000	0.000	0.000	0.000	0.000	0.000	0.000	0.000	0.103	0.097	0.141	0.194	5.503	0.085	0.282	316	2384	100	412	3987	4399	530	5491	6021	Error	Error	-3.275	412	3987	530	5491	556629	2207474	0.984	5.197	0	0	0
1	6	16	"A93"	"A93"	14790	31300	100	1539	1649	713	43	1208	1208	1278	609	47	34	13	0	4886	6671	5805	87	1498	1498	1726	1213	70	53	51	0	0.000	0.000	0.000	0.000	0.000	0.000	0.000	0.000	0.000	0.000	0.000	0.000	0.000	0.000	0.098	0.085	0.126	0.205	6.564	0.093	0.275	316	2384	100	331	3388	3719	441	5173	5614	Error	Error	-3.356	331	3388	441	5173	521018	2107996	0.609	4.077	0	0	0
1	7	16	"A94"	"A94"	15090	31300	100	1670	1720	601	34	1222	1222	1267	474	37	48	21	0	9175	8955	6774	75	1502	1502	1783	1737	97	57	54	0	0.000	0.000	0.000	0.000	0.000	0.000	0.000	0.000	0.000	0.000	0.000	0.000	0.000	0.000	0.058	0.067	0.075	0.130	6.079	0.055	0.280	316	2384	100	448	7673	8121	498	7453	7951	Error	Error	-4.098	448	7673	498	7453	543563	2829744	0.956	4.129	0	0	0
1	8	16	"A94"	"A94"	15390	31300	100	1526	1606	631	39	1207	1207	1260	497	39	40	16	0	5932	8023	6627	82	1511	1511	1911	1990	104	54	50	0	0.000	0.000	0.000	0.000	0.000	0.000	0.000	0.000	0.000	0.000	0.000	0.000	0.000	0.000	0.072	0.061	0.086	0.146	6.533	0.055	0.209	316	2384	100	319	4421	4740	399	6512	6911	Error	Error	-3.793	319	4421	399	6512	507373	2535231	0.696	3.071	0	0	0
1	9	16	"A94"	"A94"	15690	31300	100	1534	1610	641	39	1225	1225	1299	770	59	25	5	0	4691	7895	6612	83	1507	1507	1943	2120	109	50	49	0	0.000	0.000	0.000	0.000	0.000	0.000	0.000	0.000	0.000	0.000	0.000	0.000	0.000	0.000	0.097	0.060	0.095	0.152	5.745	0.062	0.224	316	2384	100	309	3184	3493	385	6388	6773	Error	Error	-3.365	309	3184	385	6388	508798	2494966	0.404	2.808	0	0	0
1	10	16	"A95"	"A95"	15990	31300	100	1707	1976	1104	55	1214	1214	1276	625	48	43	18	0	9335	9922	8867	89	1495	1495	1697	1299	76	66	63	0	0.000	0.000	0.000	0.000	0.000	0.000	0.000	0.000	0.000	0.000	0.000	0.000	0.000	0.000	0.063	0.090	0.103	0.134	4.313	0.097	0.538	316	2384	100	493	7840	8333	762	8427	9189	Error	Error	-3.991	493	7840	762	8427	624300	3135423	1.120	6.332	0	0	0
1	11	16	"A95"	"A95"	16290	31295	100	1516	1858	1400	75	1196	1196	1257	554	44	37	19	0	2920	7609	9002	118	1499	1499	1905	1992	104	47	42	0	0.000	0.000	0.000	0.000	0.000	0.000	0.000	0.000	0.000	0.000	0.000	0.000	0.000	0.000	0.225	0.108	0.137	0.208	6.078	0.121	0.498	316	2384	100	320	1421	1741	662	6110	6772	Error	Error	-2.151	320	1421	662	6110	587197	2404325	1.085	2.863	0	0	0
1	12	16	"A95"	"A95"	16590	31295	100	1473	1839	1638	89	1175	1175	1278	1093	85	18	5	0	2926	8197	10297	125	1539	1539	2113	2651	125	44	39	0	0.000	0.000	0.000	0.000	0.000	0.000	0.000	0.000	0.000	0.000	0.000	0.000	0.000	0.000	0.215	0.100	0.126	0.220	6.685	0.117	0.582	316	2384	100	298	1387	1685	664	6658	7322	Error	Error	-2.219	298	1387	664	6658	581096	2590235	0.513	2.295	0	0	0
1	13	16	"A96"	"A96"	16890	31295	100	1522	1800	1064	59	1174	1174	1219	481	39	42	24	0	5949	6280	5112	81	1528	1528	1679	1233	73	63	57	0	0.000	0.000	0.000	0.000	0.000	0.000	0.000	0.000	0.000	0.000	0.000	0.000	0.000	0.000	0.079	0.132	0.164	0.212	5.514	0.147	0.444	316	2384	100	348	4421	4769	626	4752	5378	Error	Error	-3.667	348	4421	626	4752	568798	1984412	1.208	3.732	0	0	0
1	14	16	"A96"	"A96"	17190	31295	100	1619	3062	4492	146	1138	1138	1215	695	57	42	26	0	5638	9638	11792	122	1561	1561	1918	1623	84	56	52	0	0.000	0.000	0.000	0.000	0.000	0.000	0.000	0.000	0.000	0.000	0.000	0.000	0.000	0.000	0.118	0.238	0.187	0.240	4.201	0.313	0.774	316	2384	100	481	4077	4558	1924	8077	10001	Error	Error	-3.083	481	4077	1924	8077	967681	3045506	2.658	4.757	0	0	0
1	15	16	"A96"	"A96"	17490	31295	100	1553	2035	1791	88	1109	1109	1185	663	55	39	20	0	4280	7605	7817	102	1574	1574	1901	1698	89	53	46	0	0.000	0.000	0.000	0.000	0.000	0.000	0.000	0.000	0.000	0.000	0.000	0.000	0.000	0.000	0.164	0.154	0.169	0.231	5.015	0.163	0.501	316	2384	100	444	2706	3150	926	6031	6957	Error	Error	-2.608	444	2706	926	6031	642975	2403222	1.282	3.359	0	0	0
1	16	16	"A97"	"A97"	17790	31290	100	1621	1754	765	43	1164	1164	1235	687	55	39	16	0	7797	9068	7353	81	1590	1590	1890	1781	94	57	54	0	0.000	0.000	0.000	0.000	0.000	0.000	0.000	0.000	0.000	0.000	0.000	0.000	0.000	0.000	0.074	0.079	0.095	0.156	5.346	0.077	0.444	316	2384	100	457	6207	6664	590	7478	8068	Error	Error	-3.764	457	6207	590	7478	554180	2865365	0.755	4.030	0	0	0
1	17	16	"A97"	"A97"	18085	31290	100	1391	1484	693	46	1185	1185	1266	845	66	18	4	0	2299	6692	6582	98	1615	1615	2161	2592	119	42	37	0	0.000	0.000	0.000	0.000	0.000	0.000	0.000	0.000	0.000	0.000	0.000	0.000	0.000	0.000	0.301	0.059	0.113	0.227	8.279	0.077	0.340	316	2384	100	206	684	890	299	5077	5376	Error	Error	-1.731	206	684	299	5077	468910	2114544	0.258	1.748	0	0	0
1	18	16	"A97"	"A97"	18385	31290	100	1542	1620	695	42	1216	1216	1288	637	49	31	7	0	2448	6812	6622	97	1661	1661	2266	2712	119	42	38	0	0.000	0.000	0.000	0.000	0.000	0.000	0.000	0.000	0.000	0.000	0.000	0.000	0.000	0.000	0.414	0.078	0.112	0.205	7.347	0.064	0.310	316	2384	100	326	787	1113	404	5151	5555	Error	Error	-1.271	326	787	404	5151	512056	2152499	0.521	1.676	0	0	0
1	1	17	"A98"	"A98"	13300	31605	100	1143	1193	406	34	1120	1120	1176	438	37	18	3	0	2700	3218	2082	64	1469	1469	1495	343	22	72	64	0	0.000	0.000	0.000	0.000	0.000	0.000	0.000	0.000	0.000	0.000	0.000	0.000	0.000	0.000	0.019	0.042	0.267	0.275	5.951	0.048	0.019	316	2384	100	23	1231	1254	73	1749	1822	Error	Error	-5.742	23	1231	73	1749	376888	1016782	0.039	5.023	0	0	0
1	2	17	"A98"	"A98"	13595	31605	100	1244	1333	547	41	1143	1143	1196	449	37	25	6	0	2784	3508	2416	68	1463	1463	1536	912	59	59	40	0	0.000	0.000	0.000	0.000	0.000	0.000	0.000	0.000	0.000	0.000	0.000	0.000	0.000	0.000	0.076	0.093	0.179	0.210	5.900	0.056	0.042	316	2384	100	101	1321	1422	190	2045	2235	Error	Error	-3.709	101	1321	190	2045	421120	1108512	0.305	2.162	0	0	0
1	3	17	"A98"	"A98"	13895	31605	100	1239	1295	470	36	1141	1141	1187	455	38	22	5	0	2714	3375	2382	70	1468	1468	1504	363	24	71	62	0	0.000	0.000	0.000	0.000	0.000	0.000	0.000	0.000	0.000	0.000	0.000	0.000	0.000	0.000	0.079	0.081	0.201	0.240	5.523	0.062	0.037	316	2384	100	98	1246	1344	154	1907	2061	Error	Error	-3.668	98	1246	154	1907	409100	1066428	0.237	5.154	0	0	0
1	4	17	"A99"	"A99"	14195	31605	100	1387	1413	487	34	1143	1143	1193	448	37	33	10	0	6518	5331	2811	52	1472	1472	1536	647	42	70	66	0	0.000	0.000	0.000	0.000	0.000	0.000	0.000	0.000	0.000	0.000	0.000	0.000	0.000	0.000	0.048	0.070	0.115	0.157	5.417	0.064	0.091	316	2384	100	244	5046	5290	270	3859	4129	Error	Error	-4.370	244	5046	270	3859	446408	1684734	0.491	5.866	0	0	0
1	5	17	"A99"	"A99"	14495	31605	100	1373	1424	562	39	1183	1183	1237	524	42	26	5	0	5897	5023	2905	57	1487	1487	1579	659	41	69	63	0	0.000	0.000	0.000	0.000	0.000	0.000	0.000	0.000	0.000	0.000	0.000	0.000	0.000	0.000	0.043	0.068	0.113	0.155	6.544	0.059	0.074	316	2384	100	190	4410	4600	241	3536	3777	Error	Error	-4.537	190	4410	241	3536	450078	1587176	0.357	5.226	0	0	0
1	6	17	"A99"	"A99"	14795	31600	100	1366	1402	467	33	1193	1193	1278	1400	109	1	0	0	3867	4604	2777	60	1505	1505	1619	790	48	62	55	0	0.000	0.000	0.000	0.000	0.000	0.000	0.000	0.000	0.000	0.000	0.000	0.000	0.000	0.000	0.073	0.067	0.125	0.171	6.232	0.059	0.073	316	2384	100	173	2362	2535	209	3099	3308	Error	Error	-3.771	173	2362	209	3099	443091	1454726	0.089	3.778	0	0	0
1	7	17	"A100"	"A100"	15095	31600	100	1494	1518	482	31	1174	1174	1218	480	39	37	10	0	7542	6598	4095	62	1493	1493	1556	566	36	72	65	0	0.000	0.000	0.000	0.000	0.000	0.000	0.000	0.000	0.000	0.000	0.000	0.000	0.000	0.000	0.053	0.067	0.097	0.106	5.012	0.060	0.120	316	2384	100	320	6049	6369	344	5105	5449	Error	Error	-4.241	320	6049	344	5105	479837	2084909	0.625	8.908	0	0	0
1	8	17	"A100"	"A100"	15395	31600	100	1554	1564	554	35	1208	1208	1271	599	47	34	8	0	6796	6308	4064	64	1494	1494	1688	1093	64	63	60	0	0.000	0.000	0.000	0.000	0.000	0.000	0.000	0.000	0.000	0.000	0.000	0.000	0.000	0.000	0.065	0.074	0.108	0.137	4.716	0.061	0.143	316	2384	100	346	5302	5648	356	4814	5170	Error	Error	-3.938	346	5302	356	4814	494145	1993376	0.489	4.227	0	0	0
1	9	17	"A100"	"A100"	15695	31600	100	1437	1490	538	36	1227	1227	1323	1452	109	3	0	0	5629	5795	3929	67	1479	1479	1672	1360	81	59	57	0	0.000	0.000	0.000	0.000	0.000	0.000	0.000	0.000	0.000	0.000	0.000	0.000	0.000	0.000	0.051	0.061	0.108	0.142	6.325	0.061	0.111	316	2384	100	210	4150	4360	263	4316	4579	Error	Error	-4.305	210	4150	263	4316	470767	1831302	0.115	3.032	0	0	0
1	10	17	"A101"	"A101"	15995	31600	100	1296	1345	560	41	1131	1131	1197	571	47	20	3	0	4012	4878	3528	72	1441	1441	1520	1026	67	66	56	0	0.000	0.000	0.000	0.000	0.000	0.000	0.000	0.000	0.000	0.000	0.000	0.000	0.000	0.000	0.064	0.062	0.109	0.152	6.541	0.074	0.095	316	2384	100	165	2571	2736	214	3437	3651	Error	Error	-3.962	165	2571	214	3437	425162	1541396	0.259	3.273	0	0	0
1	11	17	"A101"	"A101"	16295	31595	100	1218	1310	582	44	1106	1106	1198	760	63	14	2	0	2755	4768	4142	86	1468	1468	1571	831	52	59	44	0	0.000	0.000	0.000	0.000	0.000	0.000	0.000	0.000	0.000	0.000	0.000	0.000	0.000	0.000	0.087	0.062	0.130	0.202	6.769	0.128	0.121	316	2384	100	112	1287	1399	204	3300	3504	Error	Error	-3.522	112	1287	204	3300	414072	1506586	0.147	3.847	0	0	0
1	12	17	"A101"	"A101"	16595	31595	100	1334	1459	973	66	1116	1116	1167	496	42	26	12	0	2809	4568	3931	86	1477	1477	1587	947	59	55	43	0	0.000	0.000	0.000	0.000	0.000	0.000	0.000	0.000	0.000	0.000	0.000	0.000	0.000	0.000	0.164	0.111	0.167	0.218	6.395	0.071	0.082	316	2384	100	218	1332	1550	343	3091	3434	Error	Error	-2.611	218	1332	343	3091	461097	1443597	0.589	3.148	0	0	0
1	13	17	"A102"	"A102"	16895	31595	100	1245	1439	1334	92	1101	1101	1141	429	37	31	14	0	3452	4939	3850	77	1516	1516	1625	859	52	63	52	0	0.000	0.000	0.000	0.000	0.000	0.000	0.000	0.000	0.000	0.000	0.000	0.000	0.000	0.000	0.074	0.099	0.125	0.174	5.977	0.067	0.052	316	2384	100	144	1936	2080	338	3423	3761	Error	Error	-3.749	144	1936	338	3423	454776	1560667	0.695	3.858	0	0	0
1	14	17	"A102"	"A102"	17195	31595	100	1264	1337	756	56	1096	1096	1146	448	39	29	8	0	2689	4512	3898	86	1530	1530	1652	879	53	56	40	0	0.000	0.000	0.000	0.000	0.000	0.000	0.000	0.000	0.000	0.000	0.000	0.000	0.000	0.000	0.145	0.081	0.157	0.212	6.444	0.055	0.074	316	2384	100	168	1159	1327	241	2982	3223	Error	Error	-2.786	168	1159	241	2982	422563	1425722	0.426	3.254	0	0	0
1	15	17	"A102"	"A102"	17490	31595	100	1198	1278	511	39	1113	1113	1180	925	78	5	0	0	2900	4341	3609	83	1504	1504	1679	1139	67	54	36	0	0.000	0.000	0.000	0.000	0.000	0.000	0.000	0.000	0.000	0.000	0.000	0.000	0.000	0.000	0.061	0.058	0.185	0.244	8.624	0.047	0.078	316	2384	100	85	1396	1481	165	2837	3002	Error	Error	-4.038	85	1396	165	2837	403788	1371747	0.106	2.337	0	0	0
1	16	17	"A103"	"A103"	17790	31595	100	1416	1465	560	38	1122	1122	1163	503	43	35	10	0	6432	7074	4821	68	1547	1547	1641	753	45	69	65	0	0.000	0.000	0.000	0.000	0.000	0.000	0.000	0.000	0.000	0.000	0.000	0.000	0.000	0.000	0.060	0.062	0.087	0.116	5.853	0.057	0.177	316	2384	100	294	4885	5179	343	5527	5870	Error	Error	-4.054	294	4885	343	5527	462846	2235233	0.600	7.215	0	0	0
1	17	17	"A103"	"A103"	18090	31590	100	1372	1431	818	57	1180	1180	1261	1145	90	3	0	0	3528	5379	4176	77	1593	1593	1881	1802	95	51	39	0	0.000	0.000	0.000	0.000	0.000	0.000	0.000	0.000	0.000	0.000	0.000	0.000	0.000	0.000	0.099	0.066	0.115	0.170	6.120	0.222	0.206	316	2384	100	192	1935	2127	251	3786	4037	Error	Error	-3.333	192	1935	251	3786	452079	1699795	0.148	1.941	0	0	0
1	18	17	"A103"	"A103"	18390	31590	100	1459	1484	557	37	1182	1182	1252	503	40	30	10	0	3540	5691	4461	78	1639	1639	1910	1485	77	53	43	0	0.000	0.000	0.000	0.000	0.000	0.000	0.000	0.000	0.000	0.000	0.000	0.000	0.000	0.000	0.146	0.075	0.130	0.198	5.894	0.055	0.148	316	2384	100	277	1901	2178	302	4052	4354	Error	Error	-2.779	277	1901	302	4052	469013	1798393	0.461	2.546	0	0	0
1	1	18	"A104"	"A104"	13300	31910	100	1336	1358	466	34	1094	1094	1249	2085	166	0	0	0	6324	6011	3698	61	1458	1458	1728	2323	134	64	51	0	0.000	0.000	0.000	0.000	0.000	0.000	0.000	0.000	0.000	0.000	0.000	0.000	0.000	0.000	0.050	0.058	0.096	0.125	5.283	0.597	0.477	316	2384	100	242	4866	5108	264	4553	4817	Error	Error	-4.330	242	4866	264	4553	429038	1899454	0.052	1.844	0	0	0
1	2	18	"A104"	"A104"	13600	31905	100	1297	1337	505	37	1145	1145	1231	1349	109	1	0	0	4502	5172	3724	72	1460	1460	1796	1796	100	54	43	0	0.000	0.000	0.000	0.000	0.000	0.000	0.000	0.000	0.000	0.000	0.000	0.000	0.000	0.000	0.050	0.052	0.116	0.170	6.860	0.089	0.022	316	2384	100	152	3042	3194	192	3712	3904	Error	Error	-4.323	152	3042	192	3712	422585	1634498	0.079	1.880	0	0	0
1	3	18	"A104"	"A104"	13900	31905	100	1359	1399	502	35	1162	1162	1210	483	39	31	6	0	4630	5662	4075	71	1467	1467	1781	1814	101	56	47	0	0.000	0.000	0.000	0.000	0.000	0.000	0.000	0.000	0.000	0.000	0.000	0.000	0.000	0.000	0.062	0.056	0.094	0.149	6.546	0.055	0.136	316	2384	100	197	3163	3360	237	4195	4432	Error	Error	-4.005	197	3163	237	4195	441939	1789327	0.391	2.139	0	0	0
1	4	18	"A105"	"A105"	14200	31905	100	1314	1304	460	35	1100	1100	1159	624	53	16	1	0	7108	5919	3749	63	1422	1422	1544	1029	66	64	60	0	0.000	0.000	0.000	0.000	0.000	0.000	0.000	0.000	0.000	0.000	0.000	0.000	0.000	0.000	0.038	0.045	0.090	0.125	5.118	0.053	0.132	316	2384	100	214	5686	5900	204	4497	4701	Error	Error	-4.732	214	5686	204	4497	412116	1870295	0.232	4.252	0	0	0
1	5	18	"A105"	"A105"	14500	31905	100	1277	1334	618	46	1121	1121	1161	464	39	25	7	0	5912	5484	3444	62	1436	1436	1586	852	53	65	61	0	0.000	0.000	0.000	0.000	0.000	0.000	0.000	0.000	0.000	0.000	0.000	0.000	0.000	0.000	0.035	0.053	0.109	0.151	5.814	0.070	0.122	316	2384	100	156	4476	4632	213	4048	4261	Error	Error	-4.843	156	4476	213	4048	421447	1733092	0.373	4.575	0	0	0
1	6	18	"A105"	"A105"	14800	31905	100	1455	1461	459	31	1225	1225	1270	452	35	31	6	0	5442	5301	2955	55	1513	1513	1729	1166	67	70	65	0	0.000	0.000	0.000	0.000	0.000	0.000	0.000	0.000	0.000	0.000	0.000	0.000	0.000	0.000	0.059	0.062	0.100	0.138	6.205	0.073	0.134	316	2384	100	230	3929	4159	236	3788	4024	Error	Error	-4.094	230	3929	236	3788	461687	1675120	0.423	3.063	0	0	0
1	7	18	"A106"	"A106"	15100	31900	100	1669	1703	495	29	1453	1453	1508	494	32	28	7	0	2249	2339	622	26	1691	1691	1716	382	22	64	31	0	0.000	0.000	0.000	0.000	0.000	0.000	0.000	0.000	0.000	0.000	0.000	0.000	0.000	0.000	0.387	0.386	0.717	0.685	3.978	1.026	0.049	316	2384	100	216	558	774	250	648	898	Error	Error	-1.369	216	558	250	648	538018	739181	0.395	1.631	0	0	0
1	8	18	"A106"	"A106"	15400	31900	100	1195	1199	407	33	1203	1203	1259	516	40	11	1	0	1991	2641	1843	69	1485	1485	1536	740	48	40	23	0	0.000	0.000	0.000	0.000	0.000	0.000	0.000	0.000	0.000	0.000	0.000	0.000	0.000	0.000	-0.016	-0.003	0.425	0.360	7.172	0.034	0.007	316	2384	100	-8	506	498	-4	1156	1152	Error	Error	Error	-8	506	-4	1156	379002	834659	-0.116	1.493	0	0	0
1	9	18	"A106"	"A106"	15700	31900	100	1149	1196	483	40	1180	1180	1234	679	55	6	0	0	1970	2311	1151	49	1457	1457	1499	644	42	43	21	0	0.000	0.000	0.000	0.000	0.000	0.000	0.000	0.000	0.000	0.000	0.000	0.000	0.000	0.000	-0.060	0.019	0.511	0.456	5.494	0.229	0.051	316	2384	100	-31	513	482	16	854	870	Error	Error	Error	-31	513	16	854	377950	730309	-0.056	1.261	0	0	0
1	10	18	"A107"	"A107"	16000	31900	100	1145	1247	682	54	1088	1088	1193	1100	92	3	0	0	2847	3786	2769	73	1459	1459	1531	789	51	60	46	0	0.000	0.000	0.000	0.000	0.000	0.000	0.000	0.000	0.000	0.000	0.000	0.000	0.000	0.000	0.041	0.068	0.190	0.230	6.155	0.091	0.072	316	2384	100	57	1388	1445	159	2327	2486	Error	Error	-4.606	57	1388	159	2327	394206	1196467	0.049	2.858	0	0	0
1	11	18	"A107"	"A107"	16300	31900	100	1117	1150	454	39	1057	1057	1144	1138	99	1	0	0	2560	4033	3177	78	1444	1444	1494	454	30	66	52	0	0.000	0.000	0.000	0.000	0.000	0.000	0.000	0.000	0.000	0.000	0.000	0.000	0.000	0.000	0.054	0.036	0.149	0.240	7.616	0.097	0.012	316	2384	100	60	1116	1176	93	2589	2682	Error	Error	-4.217	60	1116	93	2589	363314	1274465	0.005	5.593	0	0	0
1	12	18	"A107"	"A107"	16600	31895	100	1181	1222	474	38	1060	1060	1139	1405	123	1	0	0	2271	3751	3338	88	1474	1474	1550	718	46	51	38	0	0.000	0.000	0.000	0.000	0.000	0.000	0.000	0.000	0.000	0.000	0.000	0.000	0.000	0.000	0.152	0.071	0.187	0.301	6.894	0.057	0.065	316	2384	100	121	797	918	162	2277	2439	Error	Error	-2.720	121	797	162	2277	386143	1185420	0.059	3.065	0	0	0
1	13	18	"A108"	"A108"	16900	31895	100	1262	1364	828	60	1084	1084	1219	1929	158	1	0	0	4470	5790	4626	79	1520	1520	1695	1879	110	56	41	0	0.000	0.000	0.000	0.000	0.000	0.000	0.000	0.000	0.000	0.000	0.000	0.000	0.000	0.000	0.060	0.066	0.094	0.137	6.071	0.528	0.331	316	2384	100	178	2950	3128	280	4270	4550	Error	Error	-4.051	178	2950	280	4270	430974	1829669	0.075	2.179	0	0	0
1	14	18	"A108"	"A108"	17195	31895	100	1097	1252	782	62	1052	1052	1116	488	43	22	8	0	2695	5055	4806	95	1543	1543	1661	740	44	56	45	0	0.000	0.000	0.000	0.000	0.000	0.000	0.000	0.000	0.000	0.000	0.000	0.000	0.000	0.000	0.039	0.057	0.120	0.200	7.119	0.059	0.069	316	2384	100	45	1152	1197	200	3512	3712	Error	Error	-4.678	45	1152	200	3512	395514	1597269	0.279	4.586	0	0	0
1	15	18	"A108"	"A108"	17495	31895	100	1155	1224	478	39	1084	1084	1130	443	39	23	8	0	3315	5169	4339	83	1502	1502	1596	665	41	64	56	0	0.000	0.000	0.000	0.000	0.000	0.000	0.000	0.000	0.000	0.000	0.000	0.000	0.000	0.000	0.039	0.038	0.118	0.154	7.279	0.047	0.087	316	2384	100	71	1813	1884	140	3667	3807	Error	Error	-4.674	71	1813	140	3667	386862	1633320	0.212	5.373	0	0	0
1	16	18	"A109"	"A109"	17795	31895	100	1023	1121	730	65	1112	1112	1150	438	38	12	2	0	1930	2480	1695	68	1522	1522	1569	474	30	44	30	0	0.000	0.000	0.000	0.000	0.000	0.000	0.000	0.000	0.000	0.000	0.000	0.000	0.000	0.000	-0.218	0.009	0.703	0.634	6.125	0.128	0.025	316	2384	100	-89	408	319	9	958	967	Error	Error	Error	-89	408	9	958	354093	783834	-0.066	1.922	0	0	0
1	17	18	"A109"	"A109"	18095	31890	100	1122	1189	451	37	1154	1154	1205	504	41	11	1	0	1814	2389	1631	68	1544	1544	1592	407	25	39	25	0	0.000	0.000	0.000	0.000	0.000	0.000	0.000	0.000	0.000	0.000	0.000	0.000	0.000	0.000	-0.119	0.041	0.688	0.563	6.528	0.243	0.070	316	2384	100	-32	270	238	35	845	880	Error	Error	Error	-32	270	35	845	375819	755075	-0.032	1.958	0	0	0
1	18	18	"A109"	"A109"	18395	31890	100	1145	1188	453	38	1154	1154	1194	496	41	13	2	0	1813	2350	1457	62	1597	1597	1660	758	45	25	15	0	0.000	0.000	0.000	0.000	0.000	0.000	0.000	0.000	0.000	0.000	0.000	0.000	0.000	0.000	-0.042	0.045	0.539	0.597	6.021	0.160	0.046	316	2384	100	-9	216	207	34	753	787	Error	Error	Error	-9	216	34	753	375440	742651	-0.012	0.910	0	0	0
1	1	19	"A110"	"A110"	13305	32210	100	1285	1306	456	34	1133	1133	1182	449	37	25	7	0	2948	3245	1538	47	1493	1493	1535	462	30	75	63	0	0.000	0.000	0.000	0.000	0.000	0.000	0.000	0.000	0.000	0.000	0.000	0.000	0.000	0.000	0.104	0.099	0.209	0.216	4.957	0.128	0.074	316	2384	100	152	1455	1607	173	1752	1925	Error	Error	-3.259	152	1455	173	1752	412714	1025269	0.276	3.701	0	0	0
1	2	19	"A110"	"A110"	13605	32205	100	1267	1299	470	36	1141	1141	1185	417	35	24	8	0	2630	3417	1915	56	1495	1495	1552	993	63	54	37	0	0.000	0.000	0.000	0.000	0.000	0.000	0.000	0.000	0.000	0.000	0.000	0.000	0.000	0.000	0.111	0.082	0.242	0.246	5.286	0.084	0.053	316	2384	100	126	1135	1261	158	1922	2080	Error	Error	-3.171	126	1135	158	1922	410528	1079900	0.273	1.878	0	0	0
1	3	19	"A110"	"A110"	13905	32205	100	1238	1327	491	37	1165	1165	1209	438	36	25	7	0	2882	3451	1908	55	1477	1477	1519	403	26	71	59	0	0.000	0.000	0.000	0.000	0.000	0.000	0.000	0.000	0.000	0.000	0.000	0.000	0.000	0.000	0.052	0.082	0.232	0.248	6.434	0.092	0.061	316	2384	100	73	1405	1478	162	1974	2136	Error	Error	-4.267	73	1405	162	1974	419316	1090394	0.269	4.794	0	0	0
1	4	19	"A111"	"A111"	14205	32205	100	1280	1353	460	33	1171	1171	1227	459	37	24	6	0	3514	4120	2531	61	1469	1469	1497	354	23	79	72	0	0.000	0.000	0.000	0.000	0.000	0.000	0.000	0.000	0.000	0.000	0.000	0.000	0.000	0.000	0.053	0.069	0.137	0.169	5.053	0.081	0.068	316	2384	100	109	2045	2154	182	2651	2833	Error	Error	-4.230	109	2045	182	2651	427440	1302032	0.275	7.410	0	0	0
1	5	19	"A111"	"A111"	14505	32205	100	1331	1380	532	38	1216	1216	1261	482	38	21	5	0	3082	3810	2358	61	1484	1484	1523	405	26	79	69	0	0.000	0.000	0.000	0.000	0.000	0.000	0.000	0.000	0.000	0.000	0.000	0.000	0.000	0.000	0.072	0.071	0.164	0.196	4.640	0.092	0.068	316	2384	100	115	1598	1713	164	2326	2490	Error	Error	-3.797	115	1598	164	2326	435998	1203922	0.247	5.647	0	0	0
1	6	19	"A111"	"A111"	14805	32205	100	1311	1367	493	36	1221	1221	1262	452	35	21	6	0	3684	4503	2812	62	1513	1513	1538	331	21	85	81	0	0.000	0.000	0.000	0.000	0.000	0.000	0.000	0.000	0.000	0.000	0.000	0.000	0.000	0.000	0.041	0.049	0.115	0.122	4.832	0.069	0.074	316	2384	100	90	2171	2261	146	2990	3136	Error	Error	-4.592	90	2171	146	2990	432077	1423003	0.232	8.958	0	0	0
1	7	19	"A112"	"A112"	15105	32205	100	1524	1571	545	34	1277	1277	1312	431	32	36	15	0	5697	5640	2928	51	1557	1557	1601	486	30	81	76	0	0.000	0.000	0.000	0.000	0.000	0.000	0.000	0.000	0.000	0.000	0.000	0.000	0.000	0.000	0.060	0.072	0.108	0.124	4.132	0.080	0.143	316	2384	100	247	4140	4387	294	4083	4377	Error	Error	-4.067	247	4140	294	4083	496477	1782219	0.601	8.311	0	0	0
1	8	19	"A112"	"A112"	15405	32200	100	1287	1341	549	40	1128	1128	1176	483	41	27	9	0	4218	5360	3515	65	1473	1473	1560	751	48	75	66	0	0.000	0.000	0.000	0.000	0.000	0.000	0.000	0.000	0.000	0.000	0.000	0.000	0.000	0.000	0.058	0.055	0.108	0.123	4.522	0.064	0.135	316	2384	100	159	2745	2904	213	3887	4100	Error	Error	-4.110	159	2745	213	3887	423775	1693823	0.342	5.060	0	0	0
1	9	19	"A112"	"A112"	15705	32200	100	1224	1267	457	36	1123	1123	1176	592	50	17	0	0	4147	5729	3791	66	1446	1446	1531	729	47	77	68	0	0.000	0.000	0.000	0.000	0.000	0.000	0.000	0.000	0.000	0.000	0.000	0.000	0.000	0.000	0.037	0.034	0.081	0.114	6.155	0.040	0.061	316	2384	100	101	2701	2802	144	4283	4427	Error	Error	-4.741	101	2701	144	4283	400311	1810337	0.154	5.759	0	0	0
1	10	19	"A113"	"A113"	16005	32200	100	1195	1256	502	39	1125	1125	1179	531	45	20	5	0	3091	4064	2817	69	1455	1455	1544	957	61	62	44	0	0.000	0.000	0.000	0.000	0.000	0.000	0.000	0.000	0.000	0.000	0.000	0.000	0.000	0.000	0.043	0.050	0.154	0.183	5.961	0.113	0.175	316	2384	100	70	1636	1706	131	2609	2740	Error	Error	-4.547	70	1636	131	2609	397043	1284247	0.145	2.633	0	0	0
1	11	19	"A113"	"A113"	16305	32200	100	1229	1255	441	35	1115	1115	1224	1503	122	1	0	0	2926	4148	2782	67	1463	1463	1551	675	43	67	51	0	0.000	0.000	0.000	0.000	0.000	0.000	0.000	0.000	0.000	0.000	0.000	0.000	0.000	0.000	0.078	0.052	0.131	0.175	5.366	0.054	0.041	316	2384	100	114	1463	1577	140	2685	2825	Error	Error	-3.682	114	1463	140	2685	396723	1310723	0.021	3.847	0	0	0
1	12	19	"A113"	"A113"	16600	32200	100	1174	1209	452	37	1102	1102	1181	1114	94	2	0	0	2740	4069	3309	81	1472	1472	1550	677	43	58	47	0	0.000	0.000	0.000	0.000	0.000	0.000	0.000	0.000	0.000	0.000	0.000	0.000	0.000	0.000	0.057	0.041	0.164	0.190	5.624	0.137	0.126	316	2384	100	72	1268	1340	107	2597	2704	Error	Error	-4.138	72	1268	107	2597	381894	1285831	0.025	3.721	0	0	0
1	13	19	"A114"	"A114"	16900	32195	100	1446	1495	613	41	1106	1106	1161	545	46	35	8	0	9378	7767	4397	56	1488	1488	1587	886	55	73	68	0	0.000	0.000	0.000	0.000	0.000	0.000	0.000	0.000	0.000	0.000	0.000	0.000	0.000	0.000	0.043	0.062	0.082	0.106	4.740	0.063	0.219	316	2384	100	340	7890	8230	389	6279	6668	Error	Error	-4.536	340	7890	389	6279	472416	2454336	0.613	6.975	0	0	0
1	14	19	"A114"	"A114"	17200	32195	100	1391	1489	589	39	1135	1135	1244	1390	111	5	0	0	8714	7545	4339	57	1521	1521	1689	1341	79	72	68	0	0.000	0.000	0.000	0.000	0.000	0.000	0.000	0.000	0.000	0.000	0.000	0.000	0.000	0.000	0.036	0.059	0.074	0.079	5.378	0.066	0.250	316	2384	100	256	7193	7449	354	6024	6378	Error	Error	-4.812	256	7193	354	6024	470494	2384142	0.176	4.367	0	0	0
1	15	19	"A114"	"A114"	17500	32195	100	1458	1531	606	39	1125	1125	1198	693	57	24	5	0	7848	7053	4269	60	1526	1526	1671	1100	65	71	66	0	0.000	0.000	0.000	0.000	0.000	0.000	0.000	0.000	0.000	0.000	0.000	0.000	0.000	0.000	0.053	0.073	0.102	0.111	3.853	0.075	0.227	316	2384	100	333	6322	6655	406	5527	5933	Error	Error	-4.247	333	6322	406	5527	483717	2228688	0.481	4.893	0	0	0
1	16	19	"A115"	"A115"	17800	32195	100	1183	1372	1242	90	1136	1136	1261	1474	116	3	1	0	2711	4006	3357	83	1544	1544	1675	1606	95	41	26	0	0.000	0.000	0.000	0.000	0.000	0.000	0.000	0.000	0.000	0.000	0.000	0.000	0.000	0.000	0.040	0.096	0.155	0.215	6.713	0.147	0.090	316	2384	100	47	1167	1214	236	2462	2698	Error	Error	-4.634	47	1167	236	2462	433680	1265797	0.075	1.451	0	0	0
1	17	19	"A115"	"A115"	18100	32195	100	1254	1315	486	36	1174	1174	1233	534	43	18	5	0	2506	4140	3620	87	1565	1565	1627	515	31	63	49	0	0.000	0.000	0.000	0.000	0.000	0.000	0.000	0.000	0.000	0.000	0.000	0.000	0.000	0.000	0.085	0.055	0.166	0.224	7.232	0.063	0.052	316	2384	100	80	941	1021	141	2575	2716	Error	Error	-3.556	80	941	141	2575	415466	1308250	0.154	4.880	0	0	0
1	18	19	"A115"	"A115"	18400	32190	100	1275	1318	511	38	1177	1177	1227	467	38	21	4	0	2325	3548	2974	83	1583	1583	1676	785	46	49	34	0	0.000	0.000	0.000	0.000	0.000	0.000	0.000	0.000	0.000	0.000	0.000	0.000	0.000	0.000	0.132	0.072	0.314	0.339	5.777	0.070	0.055	316	2384	100	98	742	840	141	1965	2106	Error	Error	-2.921	98	742	141	1965	416543	1121033	0.195	2.385	0	0	0
1	1	20	"A116"	"A116"	13310	32510	100	1395	1500	695	46	1127	1127	1176	416	35	40	21	0	3678	3589	1547	43	1496	1496	1542	411	26	79	72	0	0.000	0.000	0.000	0.000	0.000	0.000	0.000	0.000	0.000	0.000	0.000	0.000	0.000	0.000	0.123	0.178	0.231	0.248	3.423	0.234	0.279	316	2384	100	268	2182	2450	373	2093	2466	Error	Error	-3.025	268	2182	373	2093	473868	1134083	0.779	4.981	0	0	0
1	2	20	"A116"	"A116"	13610	32510	100	1463	1661	829	49	1169	1169	1216	447	36	42	23	0	4029	3897	1650	42	1495	1495	1587	583	36	80	71	0	0.000	0.000	0.000	0.000	0.000	0.000	0.000	0.000	0.000	0.000	0.000	0.000	0.000	0.000	0.116	0.205	0.249	0.232	3.682	0.233	0.275	316	2384	100	294	2534	2828	492	2402	2894	Error	Error	-3.108	294	2534	492	2402	524747	1231553	0.996	3.962	0	0	0
1	3	20	"A116"	"A116"	13910	32505	100	1634	1796	967	53	1172	1172	1215	432	35	51	30	0	3853	3712	1811	48	1478	1478	1560	548	35	72	63	0	0.000	0.000	0.000	0.000	0.000	0.000	0.000	0.000	0.000	0.000	0.000	0.000	0.000	0.000	0.195	0.279	0.311	0.343	3.305	0.298	0.345	316	2384	100	462	2375	2837	624	2234	2858	Error	Error	-2.362	462	2375	624	2234	567552	1172886	1.345	3.927	0	0	0
1	4	20	"A117"	"A117"	14210	32505	100	1226	1245	433	34	1209	1209	1247	542	43	12	1	0	1855	2047	799	39	1503	1503	1539	568	36	35	12	0	0.000	0.000	0.000	0.000	0.000	0.000	0.000	0.000	0.000	0.000	0.000	0.000	0.000	0.000	0.048	0.066	0.708	0.679	6.616	0.308	0.040	316	2384	100	17	352	369	36	544	580	Error	Error	-4.372	17	352	36	544	393440	646977	-0.004	0.894	0	0	0
1	5	20	"A117"	"A117"	14510	32505	100	1269	1320	440	33	1248	1248	1307	707	54	7	0	0	1996	2270	1022	45	1508	1508	1542	451	29	52	31	0	0.000	0.000	0.000	0.000	0.000	0.000	0.000	0.000	0.000	0.000	0.000	0.000	0.000	0.000	0.043	0.094	0.484	0.517	4.994	0.280	0.032	316	2384	100	21	488	509	72	762	834	Error	Error	-4.538	21	488	72	762	417126	717170	0.018	1.614	0	0	0
1	6	20	"A117"	"A117"	14810	32505	100	1358	1387	484	34	1268	1268	1331	605	45	14	1	0	2028	2295	1075	46	1532	1532	1584	984	62	27	9	0	0.000	0.000	0.000	0.000	0.000	0.000	0.000	0.000	0.000	0.000	0.000	0.000	0.000	0.000	0.181	0.156	0.522	0.592	4.412	0.318	0.030	316	2384	100	90	496	586	119	763	882	Error	Error	-2.462	90	496	119	763	438370	725166	0.093	0.723	0	0	0
1	7	20	"A118"	"A118"	15110	32505	100	1406	1466	525	35	1251	1251	1296	477	36	28	9	0	3404	4238	2906	68	1516	1516	1561	494	31	74	65	0	0.000	0.000	0.000	0.000	0.000	0.000	0.000	0.000	0.000	0.000	0.000	0.000	0.000	0.000	0.082	0.079	0.187	0.246	5.698	0.090	0.102	316	2384	100	155	1888	2043	215	2722	2937	Error	Error	-3.607	155	1888	215	2722	463350	1339065	0.356	5.419	0	0	0
1	8	20	"A118"	"A118"	15410	32500	100	1190	1243	505	40	1111	1111	1148	432	37	22	7	0	2816	3922	2839	72	1429	1429	1539	663	43	62	50	0	0.000	0.000	0.000	0.000	0.000	0.000	0.000	0.000	0.000	0.000	0.000	0.000	0.000	0.000	0.057	0.053	0.162	0.197	6.096	0.072	0.098	316	2384	100	79	1387	1466	132	2493	2625	Error	Error	-4.134	79	1387	132	2493	392851	1239224	0.220	3.594	0	0	0
1	9	20	"A118"	"A118"	15710	32500	100	1191	1234	432	35	1105	1105	1164	696	59	10	0	0	2734	3843	2842	73	1423	1423	1501	618	41	64	52	0	0.000	0.000	0.000	0.000	0.000	0.000	0.000	0.000	0.000	0.000	0.000	0.000	0.000	0.000	0.066	0.053	0.133	0.184	6.020	0.127	0.071	316	2384	100	86	1311	1397	129	2420	2549	Error	Error	-3.930	86	1311	129	2420	390050	1214295	0.101	3.790	0	0	0
1	10	20	"A119"	"A119"	16010	32500	100	1188	1243	458	36	1156	1156	1233	856	69	4	0	0	2388	3189	2015	63	1484	1484	1597	1088	68	47	31	0	0.000	0.000	0.000	0.000	0.000	0.000	0.000	0.000	0.000	0.000	0.000	0.000	0.000	0.000	0.035	0.051	0.214	0.266	5.863	0.073	0.040	316	2384	100	32	904	936	87	1705	1792	Error	Error	-4.820	32	904	87	1705	392821	1007774	0.012	1.463	0	0	0
1	11	20	"A119"	"A119"	16305	32500	100	1214	1263	480	38	1140	1140	1195	588	49	15	3	0	2246	3161	1996	63	1467	1467	1542	645	41	53	42	0	0.000	0.000	0.000	0.000	0.000	0.000	0.000	0.000	0.000	0.000	0.000	0.000	0.000	0.000	0.095	0.073	0.266	0.345	6.325	0.125	0.089	316	2384	100	74	779	853	123	1694	1817	Error	Error	-3.396	74	779	123	1694	399105	998875	0.116	2.510	0	0	0
1	12	20	"A119"	"A119"	16605	32500	100	1265	1333	486	36	1130	1130	1170	559	47	20	3	0	2637	3864	3269	84	1459	1459	1518	442	29	64	53	0	0.000	0.000	0.000	0.000	0.000	0.000	0.000	0.000	0.000	0.000	0.000	0.000	0.000	0.000	0.115	0.084	0.189	0.244	5.992	0.057	0.060	316	2384	100	135	1178	1313	203	2405	2608	Error	Error	-3.125	135	1178	203	2405	421228	1220904	0.292	5.308	0	0	0
1	13	20	"A120"	"A120"	16905	32495	100	1156	1183	409	34	1107	1107	1166	494	42	14	3	0	1977	2552	1719	67	1485	1485	1527	402	26	54	36	0	0.000	0.000	0.000	0.000	0.000	0.000	0.000	0.000	0.000	0.000	0.000	0.000	0.000	0.000	0.100	0.071	0.416	0.391	5.819	0.092	0.033	316	2384	100	49	492	541	76	1067	1143	Error	Error	-3.328	49	492	76	1067	373856	806505	0.034	2.550	0	0	0
1	14	20	"A120"	"A120"	17205	32495	100	1153	1202	427	35	1109	1109	1169	556	47	12	1	0	1899	2639	2077	78	1518	1518	1578	564	35	42	28	0	0.000	0.000	0.000	0.000	0.000	0.000	0.000	0.000	0.000	0.000	0.000	0.000	0.000	0.000	0.115	0.083	0.429	0.451	5.182	0.082	0.042	316	2384	100	44	381	425	93	1121	1214	Error	Error	-3.114	44	381	93	1121	379755	833877	0.059	1.881	0	0	0
1	15	20	"A120"	"A120"	17505	32495	100	1146	1188	512	43	1107	1107	1154	407	35	21	4	0	1920	2523	1876	74	1513	1513	1550	359	23	51	38	0	0.000	0.000	0.000	0.000	0.000	0.000	0.000	0.000	0.000	0.000	0.000	0.000	0.000	0.000	0.096	0.080	0.518	0.525	5.749	0.118	0.053	316	2384	100	39	407	446	81	1010	1091	Error	Error	-3.383	39	407	81	1010	375282	797219	0.084	2.710	0	0	0
1	16	20	"A121"	"A121"	17805	32495	100	1256	1366	613	44	1153	1153	1206	479	39	23	9	0	2885	4587	3892	84	1538	1538	1716	1460	85	48	32	0	0.000	0.000	0.000	0.000	0.000	0.000	0.000	0.000	0.000	0.000	0.000	0.000	0.000	0.000	0.076	0.070	0.164	0.213	6.661	0.085	0.192	316	2384	100	103	1347	1450	213	3049	3262	Error	Error	-3.709	103	1347	213	3049	431753	1449555	0.334	1.966	0	0	0
1	17	20	"A121"	"A121"	18105	32495	100	1278	1327	577	43	1172	1172	1285	971	75	6	0	0	2934	4473	3762	84	1591	1591	1785	1264	70	52	36	0	0.000	0.000	0.000	0.000	0.000	0.000	0.000	0.000	0.000	0.000	0.000	0.000	0.000	0.000	0.079	0.054	0.144	0.220	6.054	0.147	0.089	316	2384	100	106	1343	1449	155	2882	3037	Error	Error	-3.663	106	1343	155	2882	419379	1413486	0.043	2.127	0	0	0
1	18	20	"A121"	"A121"	18405	32490	100	1268	1354	532	39	1169	1169	1232	574	46	21	6	0	2750	5160	4645	90	1621	1621	1773	1043	58	52	39	0	0.000	0.000	0.000	0.000	0.000	0.000	0.000	0.000	0.000	0.000	0.000	0.000	0.000	0.000	0.088	0.052	0.128	0.186	5.124	0.068	0.119	316	2384	100	99	1129	1228	185	3539	3724	Error	Error	-3.511	99	1129	185	3539	427757	1630456	0.213	3.247	0	0	0
1	1	21	"Blank"	"Blank"	13315	32810	100	1255	1287	433	33	1181	1181	1246	1099	88	1	0	0	1583	1598	263	16	1551	1551	1615	1099	68	0	0	0	0.000	0.000	0.000	0.000	0.000	0.000	0.000	0.000	0.000	0.000	0.000	0.000	0.000	0.000	2.313	2.255	1.867	1.870	4.524	0.253	0.010	316	2384	100	74	32	106	106	47	153	Error	Error	1.209	74	32	106	47	406817	504940	0.037	-0.015	0	0	0
1	2	21	"Blank"	"Blank"	13615	32810	100	1215	1297	621	47	1197	1197	1243	468	37	15	4	0	1609	1882	2342	124	1534	1534	1555	352	22	17	4	0	0.000	0.000	0.000	0.000	0.000	0.000	0.000	0.000	0.000	0.000	0.000	0.000	0.000	0.000	0.240	0.287	1.406	1.288	4.715	0.183	0.153	316	2384	100	18	75	93	100	348	448	Error	Error	-2.059	18	75	100	348	409894	594714	0.115	0.929	0	0	0
1	3	21	"Blank"	"Blank"	13915	32810	100	1176	1212	406	33	1179	1179	1238	520	42	11	2	0	1527	1553	277	17	1510	1510	1541	426	27	8	0	0	0.000	0.000	0.000	0.000	0.000	0.000	0.000	0.000	0.000	0.000	0.000	0.000	0.000	0.000	-0.176	0.767	1.460	1.542	5.004	1.271	0.076	316	2384	100	-3	17	14	33	43	76	Error	Error	Error	-3	17	33	43	383143	490640	-0.050	0.028	0	0	0
1	4	21	"Blank"	"Blank"	14215	32805	100	1185	1228	474	38	1160	1160	1202	426	35	21	4	0	1521	1554	386	24	1511	1511	1536	605	39	3	1	0	0.000	0.000	0.000	0.000	0.000	0.000	0.000	0.000	0.000	0.000	0.000	0.000	0.000	0.000	2.500	1.581	1.347	1.525	3.886	2.989	0.037	316	2384	100	25	10	35	68	43	111	Error	Error	1.322	25	10	68	43	388050	490974	0.061	0.030	0	0	0
1	5	21	"Blank"	"Blank"	14515	32805	100	1307	1346	467	34	1265	1265	1413	1843	130	0	0	0	1603	1607	259	16	1565	1565	1670	1679	100	0	0	0	0.000	0.000	0.000	0.000	0.000	0.000	0.000	0.000	0.000	0.000	0.000	0.000	0.000	0.000	1.105	1.929	1.579	1.582	4.018	1.802	0.910	316	2384	100	42	38	80	81	42	123	Error	Error	0.144	42	38	81	42	425374	507866	-0.036	-0.038	0	0	0
1	6	21	"Blank"	"Blank"	14815	32805	100	1302	1322	434	32	1264	1264	1306	488	37	11	2	0	1584	1603	289	18	1561	1561	1592	492	30	5	0	0	0.000	0.000	0.000	0.000	0.000	0.000	0.000	0.000	0.000	0.000	0.000	0.000	0.000	0.000	1.652	1.381	1.526	1.444	4.209	7.064	0.021	316	2384	100	38	23	61	58	42	100	Error	Error	0.724	38	23	58	42	417837	506586	0.033	0.022	0	0	0
1	7	21	"Blank"	"Blank"	15115	32805	100	1235	1301	671	51	1205	1205	1254	501	39	15	3	0	1542	1580	379	23	1524	1524	1546	427	27	8	1	0	0.000	0.000	0.000	0.000	0.000	0.000	0.000	0.000	0.000	0.000	0.000	0.000	0.000	0.000	1.667	1.714	1.391	1.466	4.244	3.121	0.090	316	2384	100	30	18	48	96	56	152	Error	Error	0.737	30	18	96	56	411108	499176	0.094	0.080	0	0	0
1	8	21	"Blank"	"Blank"	15415	32805	100	1232	1276	463	36	1231	1231	1257	432	34	19	4	0	1536	1552	286	18	1501	1501	1531	607	39	3	0	0	0.000	0.000	0.000	0.000	0.000	0.000	0.000	0.000	0.000	0.000	0.000	0.000	0.000	0.000	0.029	0.882	1.773	1.724	4.365	5.367	0.031	316	2384	100	1	35	36	45	51	96	Error	Error	-5.129	1	35	45	51	403219	490274	0.044	0.035	0	0	0
1	9	21	"Blank"	"Blank"	15710	32800	100	1158	1236	536	43	1228	1228	1278	478	37	12	2	0	1520	1522	300	19	1506	1506	1536	437	28	5	0	0	0.000	0.000	0.000	0.000	0.000	0.000	0.000	0.000	0.000	0.000	0.000	0.000	0.000	0.000	-5.000	0.500	1.478	1.499	3.857	1.050	0.177	316	2384	100	-70	14	-56	8	16	24	Error	Error	Error	-70	14	8	16	390518	480856	-0.088	-0.032	0	0	0
1	10	21	"Blank"	"Blank"	16010	32800	100	1170	1222	457	37	1160	1160	1202	470	39	16	4	0	1499	1527	537	35	1474	1474	1516	758	50	1	0	0	0.000	0.000	0.000	0.000	0.000	0.000	0.000	0.000	0.000	0.000	0.000	0.000	0.000	0.000	0.400	1.170	1.757	1.525	4.646	1.333	0.051	316	2384	100	10	25	35	62	53	115	Error	Error	-1.322	10	25	62	53	386270	482426	0.043	0.015	0	0	0
1	11	21	"Blank"	"Blank"	16310	32800	100	1115	1161	421	36	1089	1089	1145	538	46	13	3	0	1499	1497	258	17	1460	1460	1483	320	21	11	0	0	0.000	0.000	0.000	0.000	0.000	0.000	0.000	0.000	0.000	0.000	0.000	0.000	0.000	0.000	0.667	1.946	1.370	1.406	4.759	11.528	0.023	316	2384	100	26	39	65	72	37	109	Error	Error	-0.585	26	39	72	37	366916	473168	0.030	0.044	0	0	0
1	12	21	"Blank"	"Blank"	16610	32800	100	1112	1139	428	37	1113	1113	1172	694	59	6	0	0	1482	1505	296	19	1480	1480	1499	441	29	6	0	0	0.000	0.000	0.000	0.000	0.000	0.000	0.000	0.000	0.000	0.000	0.000	0.000	0.000	0.000	-0.500	1.040	1.481	1.520	4.137	2.025	0.335	316	2384	100	-1	2	1	26	25	51	Error	Error	Error	-1	2	26	25	359853	475543	-0.048	0.014	0	0	0
1	13	21	"Blank"	"Blank"	16910	32800	100	1188	1234	492	39	1134	1134	1181	498	42	18	3	0	1543	1564	361	23	1514	1514	1546	679	43	2	0	0	0.000	0.000	0.000	0.000	0.000	0.000	0.000	0.000	0.000	0.000	0.000	0.000	0.000	0.000	1.862	2.000	1.773	1.679	4.216	6.129	0.034	316	2384	100	54	29	83	100	50	150	Error	Error	0.897	54	29	100	50	389883	494073	0.106	0.027	0	0	0
1	14	21	"Blank"	"Blank"	17210	32795	100	1112	1145	426	37	1137	1137	1188	564	47	9	1	0	1521	1526	268	17	1532	1532	1557	346	22	6	1	0	0.000	0.000	0.000	0.000	0.000	0.000	0.000	0.000	0.000	0.000	0.000	0.000	0.000	0.000	2.273	-1.333	1.425	1.466	4.656	6.664	0.022	316	2384	100	-25	-11	-36	8	-6	2	Error	Error	1.184	-25	-11	8	-6	361720	482091	-0.076	-0.090	0	0	0
1	15	21	"Blank"	"Blank"	17510	32795	100	1140	1189	449	37	1156	1156	1225	924	75	2	0	0	1587	1593	286	17	1559	1559	1617	737	45	1	0	0	0.000	0.000	0.000	0.000	0.000	0.000	0.000	0.000	0.000	0.000	0.000	0.000	0.000	0.000	-0.571	0.971	1.404	1.434	5.698	0.979	0.571	316	2384	100	-16	28	12	33	34	67	Error	Error	Error	-16	28	33	34	375615	503292	-0.039	-0.033	0	0	0
1	16	21	"Blank"	"Blank"	17810	32795	100	1183	1239	532	42	1160	1160	1238	693	55	6	0	0	1580	1598	313	19	1581	1581	1638	791	48	1	0	0	0.000	0.000	0.000	0.000	0.000	0.000	0.000	0.000	0.000	0.000	0.000	0.000	0.000	0.000	-23.000	4.647	1.458	1.403	3.944	2.007	0.657	316	2384	100	23	-1	22	79	17	96	Error	Error	Error	23	-1	79	17	391500	505011	0.001	-0.051	0	0	0
1	17	21	"Blank"	"Blank"	18110	32795	100	1049	1093	388	35	1109	1109	1163	478	41	11	1	0	1509	1523	268	17	1534	1534	1568	422	26	6	0	0	0.000	0.000	0.000	0.000	0.000	0.000	0.000	0.000	0.000	0.000	0.000	0.000	0.000	0.000	2.400	1.455	1.567	1.618	3.676	2.393	0.111	316	2384	100	-60	-25	-85	-16	-11	-27	Error	Error	1.263	-60	-25	-16	-11	345387	481403	-0.146	-0.107	0	0	0
1	18	21	"Blank"	"Blank"	18410	32795	100	1213	1254	451	35	1197	1197	1244	491	39	15	3	0	1575	1619	303	18	1605	1605	1632	373	22	9	1	0	0.000	0.000	0.000	0.000	0.000	0.000	0.000	0.000	0.000	0.000	0.000	0.000	0.000	0.000	-0.533	4.071	1.434	1.279	4.280	5.300	0.022	316	2384	100	16	-30	-14	57	14	71	Error	Error	Error	16	-30	57	14	396344	511446	0.020	-0.035	0	0	0
