# Supplementary material for: Application of hybridization control probe to increase accuracy on ligation detection or minisequencing diagnostic microarrays
Source: BMC Res Notes. 2009 Dec 14;2:249. doi: 10.1186/1756-0500-2-249 (PMC2799435; doi:10.1186/1756-0500-2-249)
Supplement: Additional file 3 — Gpr_files. Zip-compressed file containing raw microarray data in GenePix results format (.gpr) and GAL (GenePix Array List) files. [file 1756-0500-2-249-S3.ZIP › gpr_files/slide8/lasi8_9-16.gpr]

ATF	1.0
30	76    
"Type=GenePix Results 3"
"DateTime=2009/05/14 15:02:12"
"Settings=C:\Axon\Data\HPV\130509\lasi8.gps"
"GalFile=C:\Axon\Data\HPV\ArrayIt_032009_InstiBioGalfile.gal"
"ArrayOfArrays=9-16"
"PixelSize=5"
"Wavelengths=532	488"
"ImageFiles=C:\Axon\Data\HPV\130509\lasi8.tif 2	C:\Axon\Data\HPV\130509\lasi8.tif 3"
"NormalizationMethod=None"
"NormalizationFactors=1	1"
"JpegImage="
"StdDev=Type 1"
"RatioFormulations=W1/W3 (#1/532)	W1/W4 (#1/488)	W3/W4 (532/488)"
"FeatureType=Circular"
"Barcode="
"BackgroundSubtraction=LocalFeature"
"ImageOrigin=0, 0"
"JpegOrigin=3620, 0"
"Creator=GenePix Pro 6.1.0.2"
"Scanner=GenePix 4200A 01 Autoloader [2]"
"FocusPosition=0"
"Temperature=23.9375"
"LinesAveraged=2"
"Comment="
"PMTGain=630	530"
"ScanPower=100	100"
"LaserPower=2.69592	2.5592"
"Filters=Standard Green	Standard Blue"
"ScanRegion=720,0,3832,13800"
"Supplier="
"Block"	"Column"	"Row"	"Name"	"ID"	"X"	"Y"	"Dia."	"F532 Median"	"F532 Mean"	"F532 SD"	"F532 CV"	"B532"	"B532 Median"	"B532 Mean"	"B532 SD"	"B532 CV"	"% > B532+1SD"	"% > B532+2SD"	"F532 % Sat."	"F488 Median"	"F488 Mean"	"F488 SD"	"F488 CV"	"B488"	"B488 Median"	"B488 Mean"	"B488 SD"	"B488 CV"	"% > B488+1SD"	"% > B488+2SD"	"F488 % Sat."	"Ratio of Medians (#1/532)"	"Ratio of Means (#1/532)"	"Median of Ratios (#1/532)"	"Mean of Ratios (#1/532)"	"Ratios SD (#1/532)"	"Rgn Ratio (#1/532)"	"Rgn R2 (#1/532)"	"Ratio of Medians (#1/488)"	"Ratio of Means (#1/488)"	"Median of Ratios (#1/488)"	"Mean of Ratios (#1/488)"	"Ratios SD (#1/488)"	"Rgn Ratio (#1/488)"	"Rgn R2 (#1/488)"	"Ratio of Medians (532/488)"	"Ratio of Means (532/488)"	"Median of Ratios (532/488)"	"Mean of Ratios (532/488)"	"Ratios SD (532/488)"	"Rgn Ratio (532/488)"	"Rgn R2 (532/488)"	"F Pixels"	"B Pixels"	"Circularity"	"Sum of Medians (#1/532)"	"Sum of Medians (#1/488)"	"Sum of Medians (532/488)"	"Sum of Means (#1/532)"	"Sum of Means (#1/488)"	"Sum of Means (532/488)"	"Log Ratio (#1/532)"	"Log Ratio (#1/488)"	"Log Ratio (532/488)"	"F532 Median - B532"	"F488 Median - B488"	"F532 Mean - B532"	"F488 Mean - B488"	"F532 Total Intensity"	"F488 Total Intensity"	"SNR 532"	"SNR 488"	"Flags"	"Normalize"	"Autoflag"
1	1	1	"A1"	"A1"	4135	35865	100	1133	1201	677	56	850	850	891	346	38	42	19	0	7885	7613	4716	61	1405	1405	1471	531	36	80	74	0	0.000	0.000	0.000	0.000	0.000	0.000	0.000	0.000	0.000	0.000	0.000	0.000	0.000	0.000	0.044	0.057	0.067	0.079	4.224	0.057	0.185	316	2384	100	283	6480	6763	351	6208	6559	Error	Error	-4.517	283	6480	351	6208	379584	2405630	0.896	11.567	0	0	0
1	2	1	"A1"	"A1"	4430	35860	100	1100	1112	391	35	827	827	868	358	41	41	14	0	8539	7608	4126	54	1379	1379	1581	1265	80	75	71	0	0.000	0.000	0.000	0.000	0.000	0.000	0.000	0.000	0.000	0.000	0.000	0.000	0.000	0.000	0.038	0.046	0.061	0.071	4.539	0.039	0.141	316	2384	100	273	7160	7433	285	6229	6514	Error	Error	-4.713	273	7160	285	6229	351350	2404103	0.682	4.764	0	0	0
1	3	1	"A1"	"A1"	4730	35860	100	1055	1096	432	39	808	808	849	378	44	39	13	0	9145	8486	4405	51	1349	1349	1526	1221	80	79	75	0	0.000	0.000	0.000	0.000	0.000	0.000	0.000	0.000	0.000	0.000	0.000	0.000	0.000	0.000	0.032	0.040	0.059	0.061	4.800	0.041	0.144	316	2384	100	247	7796	8043	288	7137	7425	Error	Error	-4.980	247	7796	288	7137	346439	2681487	0.653	5.700	0	0	0
1	4	1	"A2"	"A2"	5030	35860	100	1091	1123	454	40	781	781	830	430	51	41	11	0	7612	7107	4747	66	1348	1348	1510	1069	70	66	64	0	0.000	0.000	0.000	0.000	0.000	0.000	0.000	0.000	0.000	0.000	0.000	0.000	0.000	0.000	0.049	0.059	0.081	0.104	5.116	0.051	0.143	316	2384	100	310	6264	6574	342	5759	6101	Error	Error	-4.337	310	6264	342	5759	355000	2245920	0.681	5.236	0	0	0
1	5	1	"A2"	"A2"	5330	35860	100	1161	1185	410	34	788	788	828	359	43	50	18	0	8846	8128	4401	54	1345	1345	1486	909	61	80	76	0	0.000	0.000	0.000	0.000	0.000	0.000	0.000	0.000	0.000	0.000	0.000	0.000	0.000	0.000	0.050	0.059	0.061	0.069	4.112	0.047	0.186	316	2384	100	373	7501	7874	397	6783	7180	Error	Error	-4.330	373	7501	397	6783	374594	2568505	0.994	7.307	0	0	0
1	6	1	"A2"	"A2"	5630	35860	100	1120	1167	450	38	788	788	827	399	48	43	15	0	8362	8088	4611	57	1337	1337	1518	1189	78	79	78	0	0.000	0.000	0.000	0.000	0.000	0.000	0.000	0.000	0.000	0.000	0.000	0.000	0.000	0.000	0.047	0.056	0.066	0.069	4.304	0.048	0.218	316	2384	100	332	7025	7357	379	6751	7130	Error	Error	-4.403	332	7025	379	6751	368918	2555964	0.852	5.526	0	0	0
1	7	1	"A3"	"A3"	5930	35855	100	993	1044	489	46	778	778	810	333	41	39	18	0	6371	6431	4821	74	1357	1357	1574	1192	75	59	56	0	0.000	0.000	0.000	0.000	0.000	0.000	0.000	0.000	0.000	0.000	0.000	0.000	0.000	0.000	0.043	0.052	0.079	0.110	6.181	0.045	0.169	316	2384	100	215	5014	5229	266	5074	5340	Error	Error	-4.544	215	5014	266	5074	329899	2032301	0.703	4.075	0	0	0
1	8	1	"A3"	"A3"	6230	35855	100	1073	1126	475	42	780	780	824	340	41	45	18	0	7269	7030	4556	64	1336	1336	1634	1648	100	68	64	0	0.000	0.000	0.000	0.000	0.000	0.000	0.000	0.000	0.000	0.000	0.000	0.000	0.000	0.000	0.049	0.061	0.071	0.089	5.608	0.049	0.228	316	2384	100	293	5933	6226	346	5694	6040	Error	Error	-4.340	293	5933	346	5694	355930	2221350	0.888	3.274	0	0	0
1	9	1	"A3"	"A3"	6530	35855	100	1122	1159	527	45	806	806	846	380	44	40	15	0	7075	7016	4600	65	1363	1363	1482	771	52	72	68	0	0.000	0.000	0.000	0.000	0.000	0.000	0.000	0.000	0.000	0.000	0.000	0.000	0.000	0.000	0.055	0.062	0.080	0.101	5.413	0.048	0.150	316	2384	100	316	5712	6028	353	5653	6006	Error	Error	-4.176	316	5712	353	5653	366128	2216956	0.824	7.178	0	0	0
1	10	1	"A4"	"A4"	6830	35855	100	971	1028	411	39	787	787	839	405	48	29	9	0	4797	5055	3564	70	1361	1361	1606	1218	75	56	53	0	0.000	0.000	0.000	0.000	0.000	0.000	0.000	0.000	0.000	0.000	0.000	0.000	0.000	0.000	0.054	0.065	0.103	0.148	6.304	0.053	0.150	316	2384	100	184	3436	3620	241	3694	3935	Error	Error	-4.223	184	3436	241	3694	324715	1597527	0.467	2.832	0	0	0
1	11	1	"A4"	"A4"	7130	35855	100	967	1033	414	40	775	775	821	508	61	23	6	0	7099	6451	4212	65	1334	1334	1451	780	53	67	62	0	0.000	0.000	0.000	0.000	0.000	0.000	0.000	0.000	0.000	0.000	0.000	0.000	0.000	0.000	0.033	0.050	0.072	0.092	5.381	0.046	0.157	316	2384	100	192	5765	5957	258	5117	5375	Error	Error	-4.908	192	5765	258	5117	326408	2038627	0.417	6.410	0	0	0
1	12	1	"A4"	"A4"	7430	35850	100	1023	1052	441	41	761	761	809	399	49	37	10	0	7471	6289	4225	67	1344	1344	1575	1330	84	61	59	0	0.000	0.000	0.000	0.000	0.000	0.000	0.000	0.000	0.000	0.000	0.000	0.000	0.000	0.000	0.043	0.059	0.077	0.114	6.595	0.050	0.193	316	2384	100	262	6127	6389	291	4945	5236	Error	Error	-4.548	262	6127	291	4945	332476	1987236	0.609	3.544	0	0	0
1	13	1	"A5"	"A5"	7730	35850	100	856	897	345	38	819	819	868	428	49	15	2	0	1992	2560	1471	57	1389	1389	1455	480	32	54	44	0	0.000	0.000	0.000	0.000	0.000	0.000	0.000	0.000	0.000	0.000	0.000	0.000	0.000	0.000	0.061	0.067	0.321	0.363	7.608	0.054	0.017	316	2384	100	37	603	640	78	1171	1249	Error	Error	-4.027	37	603	78	1171	283462	809045	0.068	2.302	0	0	0
1	14	1	"A5"	"A5"	8025	35850	100	853	898	353	39	782	782	860	704	81	6	0	0	2203	2698	1498	55	1375	1375	1426	384	26	59	51	0	0.000	0.000	0.000	0.000	0.000	0.000	0.000	0.000	0.000	0.000	0.000	0.000	0.000	0.000	0.086	0.088	0.230	0.335	7.350	0.148	0.051	316	2384	100	71	828	899	116	1323	1439	Error	Error	-3.544	71	828	116	1323	283903	852608	0.054	3.313	0	0	0
1	15	1	"A5"	"A5"	8325	35850	100	866	898	349	38	782	782	832	435	52	18	2	0	1910	2722	1834	67	1376	1376	1431	473	33	50	44	0	0.000	0.000	0.000	0.000	0.000	0.000	0.000	0.000	0.000	0.000	0.000	0.000	0.000	0.000	0.157	0.086	0.282	0.333	7.290	0.061	0.035	316	2384	100	84	534	618	116	1346	1462	Error	Error	-2.668	84	534	116	1346	283828	860273	0.152	2.729	0	0	0
1	16	1	"A6"	"A6"	8625	35850	100	952	1020	418	40	803	803	850	405	47	29	9	0	2516	3759	2494	66	1404	1404	1513	673	44	52	49	0	0.000	0.000	0.000	0.000	0.000	0.000	0.000	0.000	0.000	0.000	0.000	0.000	0.000	0.000	0.134	0.092	0.145	0.218	6.208	0.079	0.091	316	2384	100	149	1112	1261	217	2355	2572	Error	Error	-2.900	149	1112	217	2355	322277	1187857	0.420	3.337	0	0	0
1	17	1	"A6"	"A6"	8925	35845	100	955	982	397	40	816	816	844	345	40	29	9	0	3430	3897	2499	64	1426	1426	1543	633	41	59	56	0	0.000	0.000	0.000	0.000	0.000	0.000	0.000	0.000	0.000	0.000	0.000	0.000	0.000	0.000	0.069	0.067	0.145	0.203	6.578	0.051	0.054	316	2384	100	139	2004	2143	166	2471	2637	Error	Error	-3.850	139	2004	166	2471	310297	1231362	0.400	3.719	0	0	0
1	18	1	"A6"	"A6"	9225	35845	100	1011	1065	439	41	862	862	1012	1803	178	0	0	0	4413	4178	2412	57	1473	1473	1810	1939	107	55	39	0	0.000	0.000	0.000	0.000	0.000	0.000	0.000	0.000	0.000	0.000	0.000	0.000	0.000	0.000	0.051	0.075	0.132	0.193	6.820	0.052	0.079	316	2384	100	149	2940	3089	203	2705	2908	Error	Error	-4.302	149	2940	203	2705	336467	1320361	0.029	1.221	0	0	0
1	1	2	"A7"	"A7"	4135	36165	100	818	870	344	39	825	825	873	402	46	13	1	0	2161	2551	1197	46	1420	1420	1497	495	33	55	47	0	0.000	0.000	0.000	0.000	0.000	0.000	0.000	0.000	0.000	0.000	0.000	0.000	0.000	0.000	-0.009	0.040	0.244	0.314	5.861	0.075	0.020	316	2384	100	-7	741	734	45	1131	1176	Error	Error	Error	-7	741	45	1131	274887	806270	-0.007	2.129	0	0	0
1	2	2	"A7"	"A7"	4435	36160	100	891	908	346	38	802	802	852	356	41	20	5	0	2687	2961	1663	56	1361	1361	1450	482	33	61	55	0	0.000	0.000	0.000	0.000	0.000	0.000	0.000	0.000	0.000	0.000	0.000	0.000	0.000	0.000	0.067	0.066	0.158	0.243	5.516	0.053	0.024	316	2384	100	89	1326	1415	106	1600	1706	Error	Error	-3.897	89	1326	106	1600	286770	935818	0.157	3.135	0	0	0
1	3	2	"A7"	"A7"	4735	36160	100	844	886	361	40	795	795	833	378	45	20	4	0	3079	2967	1427	48	1362	1362	1440	494	34	63	59	0	0.000	0.000	0.000	0.000	0.000	0.000	0.000	0.000	0.000	0.000	0.000	0.000	0.000	0.000	0.029	0.057	0.178	0.263	6.306	0.050	0.019	316	2384	100	49	1717	1766	91	1605	1696	Error	Error	-5.131	49	1717	91	1605	280044	937487	0.140	3.091	0	0	0
1	4	2	"A8"	"A8"	5035	36160	100	932	945	372	39	784	784	829	382	46	24	5	0	4646	4381	2821	64	1352	1352	1507	847	56	58	56	0	0.000	0.000	0.000	0.000	0.000	0.000	0.000	0.000	0.000	0.000	0.000	0.000	0.000	0.000	0.045	0.053	0.096	0.138	5.669	0.051	0.088	316	2384	100	148	3294	3442	161	3029	3190	Error	Error	-4.476	148	3294	161	3029	298646	1384405	0.304	3.393	0	0	0
1	5	2	"A8"	"A8"	5335	36160	100	1025	1051	387	36	796	796	835	362	43	37	11	0	6137	5824	3508	60	1345	1345	1542	1018	66	70	68	0	0.000	0.000	0.000	0.000	0.000	0.000	0.000	0.000	0.000	0.000	0.000	0.000	0.000	0.000	0.048	0.057	0.074	0.096	4.882	0.048	0.122	316	2384	100	229	4792	5021	255	4479	4734	Error	Error	-4.387	229	4792	255	4479	332129	1840303	0.597	4.206	0	0	0
1	6	2	"A8"	"A8"	5635	36160	100	1022	1074	455	42	786	786	814	343	42	38	17	0	6854	6223	3649	58	1339	1339	1551	1117	72	71	68	0	0.000	0.000	0.000	0.000	0.000	0.000	0.000	0.000	0.000	0.000	0.000	0.000	0.000	0.000	0.043	0.059	0.084	0.096	5.245	0.055	0.193	316	2384	100	236	5515	5751	288	4884	5172	Error	Error	-4.547	236	5515	288	4884	339241	1966474	0.758	4.183	0	0	0
1	7	2	"A9"	"A9"	5935	36155	100	849	877	349	39	794	794	861	581	67	9	0	0	2777	3070	1797	58	1342	1342	1473	696	47	53	50	0	0.000	0.000	0.000	0.000	0.000	0.000	0.000	0.000	0.000	0.000	0.000	0.000	0.000	0.000	0.038	0.048	0.173	0.254	7.022	0.046	0.025	316	2384	100	55	1435	1490	83	1728	1811	Error	Error	-4.705	55	1435	83	1728	277079	970041	0.028	2.295	0	0	0
1	8	2	"A9"	"A9"	6235	36155	100	876	979	602	61	796	796	847	405	47	24	8	0	2693	3439	2300	66	1376	1376	1553	905	58	52	45	0	0.000	0.000	0.000	0.000	0.000	0.000	0.000	0.000	0.000	0.000	0.000	0.000	0.000	0.000	0.061	0.089	0.225	0.307	7.126	0.089	0.128	316	2384	100	80	1317	1397	183	2063	2246	Error	Error	-4.041	80	1317	183	2063	309398	1086735	0.326	2.084	0	0	0
1	9	2	"A9"	"A9"	6535	36155	100	871	919	365	39	816	816	958	2230	232	0	0	0	4756	4213	2280	54	1410	1410	1762	2485	141	57	18	0	0.000	0.000	0.000	0.000	0.000	0.000	0.000	0.000	0.000	0.000	0.000	0.000	0.000	0.000	0.016	0.037	0.110	0.150	7.580	0.049	0.078	316	2384	100	55	3346	3401	103	2803	2906	Error	Error	-5.927	55	3346	103	2803	290263	1331243	-0.017	0.986	0	0	0
1	10	2	"A10"	"A10"	6835	36155	100	959	1015	416	40	802	802	853	490	57	22	6	0	5375	6076	4733	77	1379	1379	1755	1897	108	60	50	0	0.000	0.000	0.000	0.000	0.000	0.000	0.000	0.000	0.000	0.000	0.000	0.000	0.000	0.000	0.039	0.045	0.074	0.106	5.992	0.047	0.223	316	2384	100	157	3996	4153	213	4697	4910	Error	Error	-4.670	157	3996	213	4697	320737	1920028	0.331	2.278	0	0	0
1	11	2	"A10"	"A10"	7135	36155	100	1018	1062	436	41	785	785	830	358	43	38	14	0	7360	7182	4649	64	1365	1365	1824	2360	129	69	58	0	0.000	0.000	0.000	0.000	0.000	0.000	0.000	0.000	0.000	0.000	0.000	0.000	0.000	0.000	0.039	0.048	0.069	0.087	4.962	0.046	0.281	316	2384	100	233	5995	6228	277	5817	6094	Error	Error	-4.685	233	5995	277	5817	335484	2269451	0.648	2.270	0	0	0
1	12	2	"A10"	"A10"	7435	36150	100	1027	1070	418	39	832	832	877	399	45	32	10	0	6734	6590	4226	64	1404	1404	1871	2102	112	65	59	0	0.000	0.000	0.000	0.000	0.000	0.000	0.000	0.000	0.000	0.000	0.000	0.000	0.000	0.000	0.037	0.046	0.066	0.082	6.991	0.050	0.220	316	2384	100	195	5330	5525	238	5186	5424	Error	Error	-4.773	195	5330	238	5186	338272	2082360	0.484	2.245	0	0	0
1	13	2	"A11"	"A11"	7730	36150	100	868	946	412	43	801	801	853	452	52	19	6	0	2735	3718	2821	75	1408	1408	1578	932	59	52	45	0	0.000	0.000	0.000	0.000	0.000	0.000	0.000	0.000	0.000	0.000	0.000	0.000	0.000	0.000	0.050	0.063	0.181	0.252	7.450	0.049	0.088	316	2384	100	67	1327	1394	145	2310	2455	Error	Error	-4.308	67	1327	145	2310	298915	1174797	0.206	2.296	0	0	0
1	14	2	"A11"	"A11"	8030	36150	100	974	995	413	41	784	784	838	420	50	25	7	0	3909	4669	3463	74	1400	1400	1617	1015	62	61	55	0	0.000	0.000	0.000	0.000	0.000	0.000	0.000	0.000	0.000	0.000	0.000	0.000	0.000	0.000	0.076	0.065	0.107	0.162	4.872	0.055	0.125	316	2384	100	190	2509	2699	211	3269	3480	Error	Error	-3.723	190	2509	211	3269	314331	1475398	0.374	3.007	0	0	0
1	15	2	"A11"	"A11"	8330	36150	100	892	912	343	37	804	804	883	1328	150	0	0	0	3261	3653	2416	66	1413	1413	1652	1150	69	56	44	0	0.000	0.000	0.000	0.000	0.000	0.000	0.000	0.000	0.000	0.000	0.000	0.000	0.000	0.000	0.048	0.048	0.141	0.178	7.350	0.043	0.061	316	2384	100	88	1848	1936	108	2240	2348	Error	Error	-4.392	88	1848	108	2240	288091	1154221	0.022	1.740	0	0	0
1	16	2	"A12"	"A12"	8630	36150	100	929	1005	424	42	817	817	875	397	45	25	8	0	4370	4159	2576	61	1420	1420	1563	858	54	55	53	0	0.000	0.000	0.000	0.000	0.000	0.000	0.000	0.000	0.000	0.000	0.000	0.000	0.000	0.000	0.038	0.069	0.130	0.173	7.088	0.057	0.078	316	2384	100	112	2950	3062	188	2739	2927	Error	Error	-4.719	112	2950	188	2739	317507	1314305	0.327	3.026	0	0	0
1	17	2	"A12"	"A12"	8930	36145	100	988	1018	418	41	852	852	929	529	56	17	2	0	5151	4744	2744	57	1454	1454	1733	1289	74	63	56	0	0.000	0.000	0.000	0.000	0.000	0.000	0.000	0.000	0.000	0.000	0.000	0.000	0.000	0.000	0.037	0.050	0.105	0.137	5.662	0.055	0.075	316	2384	100	136	3697	3833	166	3290	3456	Error	Error	-4.765	136	3697	166	3290	321611	1499227	0.168	2.336	0	0	0
1	18	2	"A12"	"A12"	9230	36145	100	1020	1091	419	38	893	893	937	407	43	25	7	0	4121	4221	2414	57	1508	1508	1694	966	57	60	55	0	0.000	0.000	0.000	0.000	0.000	0.000	0.000	0.000	0.000	0.000	0.000	0.000	0.000	0.000	0.049	0.073	0.148	0.160	6.313	0.064	0.038	316	2384	100	127	2613	2740	198	2713	2911	Error	Error	-4.363	127	2613	198	2713	344743	1333722	0.378	2.616	0	0	0
1	1	3	"A13"	"A13"	4140	36465	100	850	899	375	41	844	844	886	372	41	20	4	0	2162	2241	724	32	1441	1441	1507	425	28	66	41	0	0.000	0.000	0.000	0.000	0.000	0.000	0.000	0.000	0.000	0.000	0.000	0.000	0.000	0.000	0.008	0.069	0.373	0.352	4.438	0.081	0.015	316	2384	100	6	721	727	55	800	855	Error	Error	-6.909	6	721	55	800	284209	708134	0.035	1.727	0	0	0
1	2	3	"A13"	"A13"	4440	36465	100	864	895	350	39	805	805	877	1388	158	0	0	0	2365	2403	872	36	1377	1377	1470	1388	94	28	4	0	0.000	0.000	0.000	0.000	0.000	0.000	0.000	0.000	0.000	0.000	0.000	0.000	0.000	0.000	0.060	0.088	0.264	0.236	4.757	0.080	0.018	316	2384	100	59	988	1047	90	1026	1116	Error	Error	-4.066	59	988	90	1026	282939	759360	0.013	0.672	0	0	0
1	3	3	"A13"	"A13"	4740	36460	100	838	894	362	40	784	784	833	381	45	19	5	0	2606	2597	920	35	1384	1384	1484	573	38	72	52	0	0.000	0.000	0.000	0.000	0.000	0.000	0.000	0.000	0.000	0.000	0.000	0.000	0.000	0.000	0.044	0.091	0.232	0.230	4.214	0.135	0.074	316	2384	100	54	1222	1276	110	1213	1323	Error	Error	-4.500	54	1222	110	1213	282413	820626	0.160	1.942	0	0	0
1	4	3	"A14"	"A14"	5040	36460	100	998	1053	443	42	809	809	848	388	45	31	10	0	6888	6428	4854	75	1379	1379	1602	1313	81	58	55	0	0.000	0.000	0.000	0.000	0.000	0.000	0.000	0.000	0.000	0.000	0.000	0.000	0.000	0.000	0.034	0.048	0.075	0.117	7.206	0.047	0.205	316	2384	100	189	5509	5698	244	5049	5293	Error	Error	-4.865	189	5509	244	5049	332647	2031327	0.528	3.676	0	0	0
1	5	3	"A14"	"A14"	5340	36460	100	1022	1081	427	39	798	798	840	357	42	40	15	0	8343	7918	4773	60	1380	1380	1706	1791	104	69	69	0	0.000	0.000	0.000	0.000	0.000	0.000	0.000	0.000	0.000	0.000	0.000	0.000	0.000	0.000	0.032	0.043	0.061	0.072	5.145	0.045	0.242	316	2384	100	224	6963	7187	283	6538	6821	Error	Error	-4.958	224	6963	283	6538	341527	2502090	0.675	3.468	0	0	0
1	6	3	"A14"	"A14"	5640	36460	100	1117	1130	463	40	788	788	844	381	45	43	18	0	9044	8214	4826	58	1377	1377	1681	1625	96	73	68	0	0.000	0.000	0.000	0.000	0.000	0.000	0.000	0.000	0.000	0.000	0.000	0.000	0.000	0.000	0.043	0.050	0.058	0.078	4.754	0.048	0.235	316	2384	100	329	7667	7996	342	6837	7179	Error	Error	-4.543	329	7667	342	6837	357022	2595472	0.751	4.020	0	0	0
1	7	3	"A15"	"A15"	5940	36460	100	919	987	438	44	781	781	826	372	45	30	9	0	4551	4144	2415	58	1370	1370	1504	812	53	63	61	0	0.000	0.000	0.000	0.000	0.000	0.000	0.000	0.000	0.000	0.000	0.000	0.000	0.000	0.000	0.043	0.074	0.119	0.150	4.863	0.071	0.106	316	2384	100	138	3181	3319	206	2774	2980	Error	Error	-4.527	138	3181	206	2774	311971	1309506	0.433	3.251	0	0	0
1	8	3	"A15"	"A15"	6240	36455	100	905	958	388	40	783	783	818	347	42	29	10	0	5256	4849	3004	61	1387	1387	1568	929	59	66	63	0	0.000	0.000	0.000	0.000	0.000	0.000	0.000	0.000	0.000	0.000	0.000	0.000	0.000	0.000	0.032	0.051	0.095	0.133	5.610	0.055	0.136	316	2384	100	122	3869	3991	175	3462	3637	Error	Error	-4.987	122	3869	175	3462	302876	1532219	0.403	3.532	0	0	0
1	9	3	"A15"	"A15"	6540	36455	100	947	980	386	39	796	796	841	388	46	24	8	0	5448	5239	2899	55	1384	1384	1562	906	58	74	71	0	0.000	0.000	0.000	0.000	0.000	0.000	0.000	0.000	0.000	0.000	0.000	0.000	0.000	0.000	0.037	0.048	0.088	0.087	6.300	0.086	0.200	316	2384	100	151	4064	4215	184	3855	4039	Error	Error	-4.750	151	4064	184	3855	309730	1655655	0.358	4.058	0	0	0
1	10	3	"A16"	"A16"	6840	36455	100	861	888	365	41	797	797	845	361	42	23	5	0	3118	3022	1353	44	1377	1377	1477	550	37	68	64	0	0.000	0.000	0.000	0.000	0.000	0.000	0.000	0.000	0.000	0.000	0.000	0.000	0.000	0.000	0.037	0.055	0.200	0.213	5.430	0.055	0.024	316	2384	100	64	1741	1805	91	1645	1736	Error	Error	-4.766	64	1741	91	1645	280476	954898	0.119	2.809	0	0	0
1	11	3	"A16"	"A16"	7135	36455	100	824	874	360	41	814	814	859	351	40	19	4	0	3258	3128	1312	41	1401	1401	1532	668	43	70	64	0	0.000	0.000	0.000	0.000	0.000	0.000	0.000	0.000	0.000	0.000	0.000	0.000	0.000	0.000	0.005	0.035	0.165	0.194	5.227	0.075	0.045	316	2384	100	10	1857	1867	60	1727	1787	Error	Error	-7.537	10	1857	60	1727	276043	988548	0.043	2.389	0	0	0
1	12	3	"A16"	"A16"	7435	36455	100	884	935	356	38	804	804	855	435	50	19	2	0	3143	3064	1210	39	1425	1425	1542	604	39	75	63	0	0.000	0.000	0.000	0.000	0.000	0.000	0.000	0.000	0.000	0.000	0.000	0.000	0.000	0.000	0.047	0.080	0.187	0.171	5.071	0.081	0.049	316	2384	100	80	1718	1798	131	1639	1770	Error	Error	-4.425	80	1718	131	1639	295391	968177	0.184	2.520	0	0	0
1	13	3	"A17"	"A17"	7735	36450	100	844	885	375	42	776	776	820	358	43	20	6	0	2804	2894	1500	51	1381	1381	1488	613	41	54	50	0	0.000	0.000	0.000	0.000	0.000	0.000	0.000	0.000	0.000	0.000	0.000	0.000	0.000	0.000	0.048	0.072	0.223	0.269	6.657	0.079	0.059	316	2384	100	68	1423	1491	109	1513	1622	Error	Error	-4.387	68	1423	109	1513	279606	914406	0.182	2.294	0	0	0
1	14	3	"A17"	"A17"	8035	36450	100	846	874	332	37	778	778	821	360	43	18	4	0	3966	3720	1971	52	1385	1385	1546	816	52	65	61	0	0.000	0.000	0.000	0.000	0.000	0.000	0.000	0.000	0.000	0.000	0.000	0.000	0.000	0.000	0.026	0.041	0.110	0.133	5.410	0.066	0.096	316	2384	100	68	2581	2649	96	2335	2431	Error	Error	-5.246	68	2581	96	2335	276340	1175553	0.147	2.664	0	0	0
1	15	3	"A17"	"A17"	8335	36450	100	871	919	383	41	769	769	823	525	63	16	2	0	4054	4345	2760	63	1383	1383	1522	877	57	67	63	0	0.000	0.000	0.000	0.000	0.000	0.000	0.000	0.000	0.000	0.000	0.000	0.000	0.000	0.000	0.038	0.051	0.120	0.142	5.091	0.057	0.113	316	2384	100	102	2671	2773	150	2962	3112	Error	Error	-4.711	102	2671	150	2962	290249	1372875	0.183	3.219	0	0	0
1	16	3	"A18"	"A18"	8635	36450	100	786	850	389	45	802	802	857	514	59	13	1	0	2163	2537	1297	51	1402	1402	1489	561	37	53	43	0	0.000	0.000	0.000	0.000	0.000	0.000	0.000	0.000	0.000	0.000	0.000	0.000	0.000	0.000	-0.021	0.042	0.280	0.351	7.030	0.089	0.012	316	2384	100	-16	761	745	48	1135	1183	Error	Error	Error	-16	761	48	1135	268494	801549	-0.014	1.868	0	0	0
1	17	3	"A18"	"A18"	8935	36450	100	894	930	363	39	828	828	879	421	47	18	2	0	2726	2904	1311	45	1453	1453	1531	547	35	66	57	0	0.000	0.000	0.000	0.000	0.000	0.000	0.000	0.000	0.000	0.000	0.000	0.000	0.000	0.000	0.052	0.070	0.233	0.231	4.250	0.046	0.015	316	2384	100	66	1273	1339	102	1451	1553	Error	Error	-4.270	66	1273	102	1451	293985	917681	0.121	2.510	0	0	0
1	18	3	"A18"	"A18"	9235	36445	100	959	1028	481	46	971	971	1018	452	44	14	3	0	2821	3096	1601	51	1571	1571	1701	704	41	58	46	0	0.000	0.000	0.000	0.000	0.000	0.000	0.000	0.000	0.000	0.000	0.000	0.000	0.000	0.000	-0.010	0.037	0.213	0.266	6.887	0.071	0.038	316	2384	100	-12	1250	1238	57	1525	1582	Error	Error	Error	-12	1250	57	1525	324990	978223	0.022	1.982	0	0	0
1	1	4	"A19"	"A19"	4145	36765	100	907	967	398	41	801	801	845	374	44	26	8	0	3025	3455	2047	59	1419	1419	1490	496	33	63	58	0	0.000	0.000	0.000	0.000	0.000	0.000	0.000	0.000	0.000	0.000	0.000	0.000	0.000	0.000	0.066	0.082	0.182	0.218	5.408	0.076	0.085	316	2384	100	106	1606	1712	166	2036	2202	Error	Error	-3.921	106	1606	166	2036	305458	1091880	0.326	3.962	0	0	0
1	2	4	"A19"	"A19"	4445	36765	100	921	988	443	44	809	809	840	346	41	28	12	0	3418	4017	2718	67	1386	1386	1495	646	43	67	62	0	0.000	0.000	0.000	0.000	0.000	0.000	0.000	0.000	0.000	0.000	0.000	0.000	0.000	0.000	0.055	0.068	0.129	0.172	4.951	0.068	0.119	316	2384	100	112	2032	2144	179	2631	2810	Error	Error	-4.181	112	2032	179	2631	312350	1269496	0.428	3.904	0	0	0
1	3	4	"A19"	"A19"	4745	36760	100	990	1052	470	44	808	808	847	379	44	33	14	0	4244	4855	3167	65	1391	1391	1497	622	41	73	67	0	0.000	0.000	0.000	0.000	0.000	0.000	0.000	0.000	0.000	0.000	0.000	0.000	0.000	0.000	0.064	0.070	0.119	0.132	4.873	0.084	0.207	316	2384	100	182	2853	3035	244	3464	3708	Error	Error	-3.970	182	2853	244	3464	332438	1534219	0.541	5.399	0	0	0
1	4	4	"A20"	"A20"	5045	36760	100	1092	1141	532	46	805	805	870	453	52	37	14	0	8463	8634	6811	78	1405	1405	1700	1565	92	57	53	0	0.000	0.000	0.000	0.000	0.000	0.000	0.000	0.000	0.000	0.000	0.000	0.000	0.000	0.000	0.041	0.046	0.064	0.113	6.603	0.051	0.325	316	2384	100	287	7058	7345	336	7229	7565	Error	Error	-4.620	287	7058	336	7229	360605	2728458	0.598	4.431	0	0	0
1	5	4	"A20"	"A20"	5345	36760	100	1036	1128	514	45	807	807	857	387	45	37	17	0	8032	8213	5722	69	1393	1393	1856	2415	130	67	58	0	0.000	0.000	0.000	0.000	0.000	0.000	0.000	0.000	0.000	0.000	0.000	0.000	0.000	0.000	0.034	0.047	0.066	0.076	5.103	0.055	0.343	316	2384	100	229	6639	6868	321	6820	7141	Error	Error	-4.858	229	6639	321	6820	356334	2595393	0.700	2.632	0	0	0
1	6	4	"A20"	"A20"	5645	36760	100	1089	1131	497	43	807	807	849	364	42	41	18	0	8016	8002	5749	71	1378	1378	1861	2438	131	63	57	0	0.000	0.000	0.000	0.000	0.000	0.000	0.000	0.000	0.000	0.000	0.000	0.000	0.000	0.000	0.042	0.049	0.060	0.084	5.118	0.054	0.382	316	2384	100	282	6638	6920	324	6624	6948	Error	Error	-4.557	282	6638	324	6624	357351	2528498	0.775	2.519	0	0	0
1	7	4	"A21"	"A21"	5945	36760	100	1104	1235	639	51	785	785	837	372	44	47	26	0	9528	8010	5719	71	1384	1384	1674	1563	93	61	59	0	0.000	0.000	0.000	0.000	0.000	0.000	0.000	0.000	0.000	0.000	0.000	0.000	0.000	0.000	0.039	0.068	0.082	0.103	5.188	0.067	0.372	316	2384	100	319	8144	8463	450	6626	7076	Error	Error	-4.674	319	8144	450	6626	390345	2531256	1.070	4.054	0	0	0
1	8	4	"A21"	"A21"	6245	36755	100	972	1087	523	48	800	800	852	396	46	37	15	0	6304	6710	5253	78	1391	1391	1741	1899	109	59	53	0	0.000	0.000	0.000	0.000	0.000	0.000	0.000	0.000	0.000	0.000	0.000	0.000	0.000	0.000	0.035	0.054	0.087	0.137	5.907	0.060	0.278	316	2384	100	172	4913	5085	287	5319	5606	Error	Error	-4.836	172	4913	287	5319	343343	2120359	0.593	2.617	0	0	0
1	9	4	"A21"	"A21"	6545	36755	100	1127	1214	580	47	795	795	852	520	61	36	15	0	10003	8566	5768	67	1389	1389	1625	1304	80	68	64	0	0.000	0.000	0.000	0.000	0.000	0.000	0.000	0.000	0.000	0.000	0.000	0.000	0.000	0.000	0.039	0.058	0.081	0.099	5.030	0.059	0.346	316	2384	100	332	8614	8946	419	7177	7596	Error	Error	-4.697	332	8614	419	7177	383639	2706894	0.696	5.323	0	0	0
1	10	4	"A22"	"A22"	6840	36755	100	1136	1204	564	46	817	817	862	395	45	44	21	0	7549	7458	5411	72	1414	1414	1807	1905	105	60	58	0	0.000	0.000	0.000	0.000	0.000	0.000	0.000	0.000	0.000	0.000	0.000	0.000	0.000	0.000	0.052	0.064	0.088	0.122	4.606	0.065	0.314	316	2384	100	319	6135	6454	387	6044	6431	Error	Error	-4.265	319	6135	387	6044	380323	2356761	0.866	2.966	0	0	0
1	11	4	"A22"	"A22"	7140	36755	100	1158	1207	534	44	828	828	887	425	47	41	17	0	8096	7400	4958	67	1411	1411	1817	2000	110	63	58	0	0.000	0.000	0.000	0.000	0.000	0.000	0.000	0.000	0.000	0.000	0.000	0.000	0.000	0.000	0.049	0.063	0.079	0.105	4.914	0.071	0.378	316	2384	100	330	6685	7015	379	5989	6368	Error	Error	-4.340	330	6685	379	5989	381569	2338478	0.753	2.792	0	0	0
1	12	4	"A22"	"A22"	7440	36755	100	1023	1085	487	44	777	777	875	1154	131	6	0	0	7180	7304	4972	68	1391	1391	1863	2171	116	64	56	0	0.000	0.000	0.000	0.000	0.000	0.000	0.000	0.000	0.000	0.000	0.000	0.000	0.000	0.000	0.042	0.052	0.074	0.095	4.732	0.066	0.336	316	2384	100	246	5789	6035	308	5913	6221	Error	Error	-4.557	246	5789	308	5913	342745	2308168	0.182	2.506	0	0	0
1	13	4	"A23"	"A23"	7740	36755	100	1019	1082	465	42	752	752	798	349	43	43	20	0	6276	6885	5304	77	1353	1353	1493	800	53	59	57	0	0.000	0.000	0.000	0.000	0.000	0.000	0.000	0.000	0.000	0.000	0.000	0.000	0.000	0.000	0.054	0.060	0.075	0.129	6.046	0.054	0.263	316	2384	100	267	4923	5190	330	5532	5862	Error	Error	-4.205	267	4923	330	5532	341989	2175652	0.814	6.740	0	0	0
1	14	4	"A23"	"A23"	8040	36750	100	963	1015	445	43	763	763	834	420	50	32	9	0	6398	6258	4490	71	1377	1377	1853	2333	125	60	52	0	0.000	0.000	0.000	0.000	0.000	0.000	0.000	0.000	0.000	0.000	0.000	0.000	0.000	0.000	0.040	0.052	0.087	0.134	6.428	0.059	0.258	316	2384	100	200	5021	5221	252	4881	5133	Error	Error	-4.650	200	5021	252	4881	320824	1977436	0.431	1.888	0	0	0
1	15	4	"A23"	"A23"	8340	36750	100	1068	1294	2469	190	778	778	834	402	48	42	18	0	7320	7269	5374	73	1397	1397	1615	1330	82	62	58	0	0.000	0.000	0.000	0.000	0.000	0.000	0.000	0.000	0.000	0.000	0.000	0.000	0.000	0.000	0.049	0.088	0.088	0.127	5.186	0.091	0.074	316	2384	100	290	5923	6213	516	5872	6388	Error	Error	-4.352	290	5923	516	5872	408979	2297109	1.144	4.251	0	0	0
1	16	4	"A24"	"A24"	8640	36750	100	971	1053	468	44	854	854	891	481	53	23	4	0	5345	5120	3625	70	1449	1449	1578	789	50	60	56	0	0.000	0.000	0.000	0.000	0.000	0.000	0.000	0.000	0.000	0.000	0.000	0.000	0.000	0.000	0.030	0.054	0.100	0.128	5.519	0.081	0.121	316	2384	100	117	3896	4013	199	3671	3870	Error	Error	-5.057	117	3896	199	3671	332730	1617842	0.337	4.489	0	0	0
1	17	4	"A24"	"A24"	8940	36750	100	1027	1100	461	41	885	885	940	413	43	30	11	0	5420	5069	3109	61	1526	1526	1714	1067	62	62	59	0	0.000	0.000	0.000	0.000	0.000	0.000	0.000	0.000	0.000	0.000	0.000	0.000	0.000	0.000	0.036	0.061	0.116	0.146	5.437	0.064	0.124	316	2384	100	142	3894	4036	215	3543	3758	Error	Error	-4.777	142	3894	215	3543	347510	1601777	0.387	3.144	0	0	0
1	18	4	"A24"	"A24"	9240	36750	100	998	1042	424	40	850	850	882	395	44	28	9	0	5534	5055	2950	58	1472	1472	1614	795	49	67	62	0	0.000	0.000	0.000	0.000	0.000	0.000	0.000	0.000	0.000	0.000	0.000	0.000	0.000	0.000	0.036	0.054	0.091	0.106	5.165	0.065	0.116	316	2384	100	148	4062	4210	192	3583	3775	Error	Error	-4.779	148	4062	192	3583	329197	1597421	0.405	4.328	0	0	0
1	1	5	"A25"	"A25"	4150	37065	100	979	1081	485	44	781	781	823	339	41	40	20	0	6886	7286	5674	77	1407	1407	1563	977	62	60	57	0	0.000	0.000	0.000	0.000	0.000	0.000	0.000	0.000	0.000	0.000	0.000	0.000	0.000	0.000	0.036	0.051	0.077	0.093	5.470	0.050	0.242	316	2384	100	198	5479	5677	300	5879	6179	Error	Error	-4.790	198	5479	300	5879	341670	2302510	0.761	5.858	0	0	0
1	2	5	"A25"	"A25"	4450	37065	100	1066	1132	517	45	802	802	838	358	42	43	23	0	8877	8166	5370	65	1388	1388	1579	1073	67	71	68	0	0.000	0.000	0.000	0.000	0.000	0.000	0.000	0.000	0.000	0.000	0.000	0.000	0.000	0.000	0.035	0.049	0.068	0.092	4.802	0.048	0.221	316	2384	100	264	7489	7753	330	6778	7108	Error	Error	-4.826	264	7489	330	6778	357821	2580393	0.821	6.139	0	0	0
1	3	5	"A25"	"A25"	4750	37065	100	1062	1137	537	47	784	784	839	479	57	36	12	0	8915	8902	5834	65	1379	1379	1552	1036	66	73	70	0	0.000	0.000	0.000	0.000	0.000	0.000	0.000	0.000	0.000	0.000	0.000	0.000	0.000	0.000	0.037	0.047	0.067	0.079	4.987	0.053	0.145	316	2384	100	278	7536	7814	353	7523	7876	Error	Error	-4.761	278	7536	353	7523	359293	2813082	0.622	7.095	0	0	0
1	4	5	"A26"	"A26"	5050	37060	100	987	1079	474	43	785	785	828	356	42	40	16	0	3345	4170	3125	74	1363	1363	1638	1421	86	53	41	0	0.000	0.000	0.000	0.000	0.000	0.000	0.000	0.000	0.000	0.000	0.000	0.000	0.000	0.000	0.102	0.105	0.177	0.251	5.928	0.076	0.222	316	2384	100	202	1982	2184	294	2807	3101	Error	Error	-3.295	202	1982	294	2807	340871	1317661	0.705	1.782	0	0	0
1	5	5	"A26"	"A26"	5350	37060	100	1128	1183	514	43	777	777	826	359	43	48	24	0	5001	5771	3796	65	1369	1369	1709	1627	95	68	55	0	0.000	0.000	0.000	0.000	0.000	0.000	0.000	0.000	0.000	0.000	0.000	0.000	0.000	0.000	0.097	0.092	0.126	0.135	4.204	0.074	0.241	316	2384	100	351	3632	3983	406	4402	4808	Error	Error	-3.371	351	3632	406	4402	373928	1823752	0.994	2.497	0	0	0
1	6	5	"A26"	"A26"	5650	37060	100	1069	1144	495	43	778	778	828	367	44	44	22	0	8203	7412	4359	58	1387	1387	1830	2055	112	70	67	0	0.000	0.000	0.000	0.000	0.000	0.000	0.000	0.000	0.000	0.000	0.000	0.000	0.000	0.000	0.043	0.061	0.071	0.078	4.577	0.057	0.283	316	2384	100	291	6816	7107	366	6025	6391	Error	Error	-4.550	291	6816	366	6025	361378	2342189	0.861	2.716	0	0	0
1	7	5	"A27"	"A27"	5950	37060	100	1047	1154	734	63	778	778	823	364	44	42	20	0	7768	7019	4983	70	1368	1368	1654	1610	97	61	59	0	0.000	0.000	0.000	0.000	0.000	0.000	0.000	0.000	0.000	0.000	0.000	0.000	0.000	0.000	0.042	0.067	0.083	0.116	5.720	0.070	0.301	316	2384	100	269	6400	6669	376	5651	6027	Error	Error	-4.572	269	6400	376	5651	364806	2217861	0.909	3.332	0	0	0
1	8	5	"A27"	"A27"	6245	37060	100	1091	1256	1114	88	785	785	844	400	47	42	23	0	8322	7791	5526	70	1390	1390	1690	1466	86	65	61	0	0.000	0.000	0.000	0.000	0.000	0.000	0.000	0.000	0.000	0.000	0.000	0.000	0.000	0.000	0.044	0.074	0.086	0.118	5.655	0.083	0.271	316	2384	100	306	6932	7238	471	6401	6872	Error	Error	-4.502	306	6932	471	6401	396909	2461819	1.030	4.162	0	0	0
1	9	5	"A27"	"A27"	6545	37055	100	1032	1096	486	44	784	784	837	364	43	42	19	0	8501	7811	5388	68	1381	1381	1917	2534	132	64	60	0	0.000	0.000	0.000	0.000	0.000	0.000	0.000	0.000	0.000	0.000	0.000	0.000	0.000	0.000	0.035	0.049	0.069	0.089	5.093	0.056	0.389	316	2384	100	248	7120	7368	312	6430	6742	Error	Error	-4.843	248	7120	312	6430	346273	2468315	0.712	2.326	0	0	0
1	10	5	"A28"	"A28"	6845	37055	100	1122	1179	599	50	778	778	816	354	43	49	28	0	4793	9018	7852	87	1377	1377	1837	2313	125	51	48	0	0.000	0.000	0.000	0.000	0.000	0.000	0.000	0.000	0.000	0.000	0.000	0.000	0.000	0.000	0.101	0.052	0.076	0.127	5.669	0.051	0.406	316	2384	100	344	3416	3760	401	7641	8042	Error	Error	-3.312	344	3416	401	7641	372553	2849793	1.025	3.105	0	0	0
1	11	5	"A28"	"A28"	7145	37055	100	1132	1182	555	46	763	763	819	370	45	49	29	0	11153	9633	6598	68	1365	1365	1882	2410	128	64	62	0	0.000	0.000	0.000	0.000	0.000	0.000	0.000	0.000	0.000	0.000	0.000	0.000	0.000	0.000	0.038	0.051	0.063	0.077	4.543	0.052	0.370	316	2384	100	369	9788	10157	419	8268	8687	Error	Error	-4.729	369	9788	419	8268	373443	3044177	0.981	3.216	0	0	0
1	12	5	"A28"	"A28"	7445	37055	100	1199	1246	603	48	754	754	792	338	42	54	39	0	10901	9596	7070	73	1366	1366	1719	1881	109	62	59	0	0.000	0.000	0.000	0.000	0.000	0.000	0.000	0.000	0.000	0.000	0.000	0.000	0.000	0.000	0.047	0.060	0.069	0.091	4.257	0.061	0.430	316	2384	100	445	9535	9980	492	8230	8722	Error	Error	-4.421	445	9535	492	8230	393622	3032370	1.343	4.188	0	0	0
1	13	5	"A29"	"A29"	7745	37055	100	971	1038	477	45	759	759	806	355	44	41	20	0	6250	6898	5439	78	1367	1367	1634	1469	89	56	53	0	0.000	0.000	0.000	0.000	0.000	0.000	0.000	0.000	0.000	0.000	0.000	0.000	0.000	0.000	0.043	0.050	0.071	0.139	7.352	0.053	0.269	316	2384	100	212	4883	5095	279	5531	5810	Error	Error	-4.526	212	4883	279	5531	328079	2179824	0.654	3.583	0	0	0
1	14	5	"A29"	"A29"	8045	37050	100	1000	1073	538	50	779	779	829	411	49	34	11	0	7407	6780	4991	73	1381	1381	1792	1816	101	58	55	0	0.000	0.000	0.000	0.000	0.000	0.000	0.000	0.000	0.000	0.000	0.000	0.000	0.000	0.000	0.037	0.054	0.078	0.119	6.767	0.060	0.237	316	2384	100	221	6026	6247	294	5399	5693	Error	Error	-4.769	221	6026	294	5399	339093	2142329	0.594	2.747	0	0	0
1	15	5	"A29"	"A29"	8345	37050	100	1070	1109	499	44	792	792	840	363	43	44	18	0	7595	6998	4869	69	1398	1398	1701	1576	92	61	60	0	0.000	0.000	0.000	0.000	0.000	0.000	0.000	0.000	0.000	0.000	0.000	0.000	0.000	0.000	0.045	0.057	0.078	0.115	5.455	0.057	0.264	316	2384	100	278	6197	6475	317	5600	5917	Error	Error	-4.478	278	6197	317	5600	350469	2211362	0.741	3.361	0	0	0
1	16	5	"A30"	"A30"	8645	37050	100	1058	1165	540	46	862	862	917	548	59	30	9	0	4409	5533	4751	85	1473	1473	1682	1179	70	54	51	0	0.000	0.000	0.000	0.000	0.000	0.000	0.000	0.000	0.000	0.000	0.000	0.000	0.000	0.000	0.067	0.075	0.118	0.165	5.982	0.069	0.259	316	2384	100	196	2936	3132	303	4060	4363	Error	Error	-3.905	196	2936	303	4060	368026	1748434	0.453	3.266	0	0	0
1	17	5	"A30"	"A30"	8945	37050	100	1305	1416	558	39	1096	1096	1140	469	41	33	15	0	6327	5590	3089	55	1649	1649	1880	1185	63	67	63	0	0.000	0.000	0.000	0.000	0.000	0.000	0.000	0.000	0.000	0.000	0.000	0.000	0.000	0.000	0.045	0.081	0.132	0.155	5.010	0.090	0.220	316	2384	100	209	4678	4887	320	3941	4261	Error	Error	-4.484	209	4678	320	3941	447570	1766533	0.588	3.131	0	0	0
1	18	5	"A30"	"A30"	9245	37050	100	1140	1199	554	46	882	882	943	401	42	38	16	0	7876	6819	4597	67	1507	1507	1787	1385	77	63	59	0	0.000	0.000	0.000	0.000	0.000	0.000	0.000	0.000	0.000	0.000	0.000	0.000	0.000	0.000	0.041	0.060	0.086	0.125	6.174	0.060	0.199	316	2384	100	258	6369	6627	317	5312	5629	Error	Error	-4.626	258	6369	317	5312	378960	2154695	0.638	3.633	0	0	0
1	1	6	"A31"	"A31"	4155	37365	100	1227	1346	659	48	810	810	1152	3853	334	0	0	0	11298	9212	6390	69	1414	1414	1787	3066	171	62	58	0	0.000	0.000	0.000	0.000	0.000	0.000	0.000	0.000	0.000	0.000	0.000	0.000	0.000	0.000	0.042	0.069	0.080	0.103	3.994	0.811	0.379	316	2384	100	417	9884	10301	536	7798	8334	Error	Error	-4.567	417	9884	536	7798	425304	2910987	0.050	2.422	0	0	0
1	2	6	"A31"	"A31"	4455	37365	100	1196	1258	560	44	787	787	826	348	42	53	31	0	11571	10147	5847	57	1380	1380	1767	2022	114	75	73	0	0.000	0.000	0.000	0.000	0.000	0.000	0.000	0.000	0.000	0.000	0.000	0.000	0.000	0.000	0.040	0.054	0.059	0.068	4.510	0.052	0.373	316	2384	100	409	10191	10600	471	8767	9238	Error	Error	-4.639	409	10191	471	8767	397447	3206557	1.241	4.144	0	0	0
1	3	6	"A31"	"A31"	4755	37365	100	1257	1319	577	43	782	782	823	477	57	50	20	0	11573	11148	6898	61	1374	1374	1548	1148	74	78	73	0	0.000	0.000	0.000	0.000	0.000	0.000	0.000	0.000	0.000	0.000	0.000	0.000	0.000	0.000	0.047	0.055	0.062	0.077	4.141	0.057	0.241	316	2384	100	475	10199	10674	537	9774	10311	Error	Error	-4.424	475	10199	537	9774	416827	3522720	1.040	8.362	0	0	0
1	4	6	"A32"	"A32"	5055	37365	100	1191	1235	565	45	766	766	811	339	41	53	33	0	9325	8939	6167	68	1363	1363	1512	991	65	71	66	0	0.000	0.000	0.000	0.000	0.000	0.000	0.000	0.000	0.000	0.000	0.000	0.000	0.000	0.000	0.053	0.062	0.074	0.100	4.303	0.057	0.348	316	2384	100	425	7962	8387	469	7576	8045	Error	Error	-4.228	425	7962	469	7576	390239	2824681	1.251	7.494	0	0	0
1	5	6	"A32"	"A32"	5355	37360	100	1145	1228	524	42	792	792	947	2423	255	0	0	0	8162	8189	5614	68	1377	1377	1631	2494	152	68	58	0	0.000	0.000	0.000	0.000	0.000	0.000	0.000	0.000	0.000	0.000	0.000	0.000	0.000	0.000	0.052	0.064	0.080	0.105	4.741	0.491	0.394	316	2384	100	353	6785	7138	436	6812	7248	Error	Error	-4.265	353	6785	436	6812	388191	2587866	0.116	2.630	0	0	0
1	6	6	"A32"	"A32"	5655	37360	100	1202	1277	615	48	776	776	821	352	42	55	32	0	9541	9555	6989	73	1371	1371	1480	755	51	70	66	0	0.000	0.000	0.000	0.000	0.000	0.000	0.000	0.000	0.000	0.000	0.000	0.000	0.000	0.000	0.052	0.061	0.077	0.095	4.077	0.057	0.329	316	2384	100	426	8170	8596	501	8184	8685	Error	Error	-4.261	426	8170	501	8184	403563	3019260	1.295	10.695	0	0	0
1	7	6	"A33"	"A33"	5950	37360	100	1117	1211	582	48	787	787	849	603	71	34	9	0	7998	9189	7661	83	1368	1368	1483	709	47	65	59	0	0.000	0.000	0.000	0.000	0.000	0.000	0.000	0.000	0.000	0.000	0.000	0.000	0.000	0.000	0.050	0.054	0.070	0.121	6.909	0.050	0.266	316	2384	100	330	6630	6960	424	7821	8245	Error	Error	-4.328	330	6630	424	7821	382543	2903673	0.600	10.869	0	0	0
1	8	6	"A33"	"A33"	6250	37360	100	1115	1185	584	49	773	773	815	359	44	49	23	0	7218	9077	7562	83	1357	1357	1537	998	64	65	61	0	0.000	0.000	0.000	0.000	0.000	0.000	0.000	0.000	0.000	0.000	0.000	0.000	0.000	0.000	0.058	0.053	0.077	0.111	5.767	0.053	0.380	316	2384	100	342	5861	6203	412	7720	8132	Error	Error	-4.099	342	5861	412	7720	374507	2868224	1.031	7.555	0	0	0
1	9	6	"A33"	"A33"	6550	37360	100	1079	1126	496	44	767	767	817	348	42	46	21	0	6561	8611	6943	80	1356	1356	1482	747	50	73	68	0	0.000	0.000	0.000	0.000	0.000	0.000	0.000	0.000	0.000	0.000	0.000	0.000	0.000	0.000	0.060	0.049	0.063	0.077	4.012	0.045	0.261	316	2384	100	312	5205	5517	359	7255	7614	Error	Error	-4.060	312	5205	359	7255	355684	2721182	0.888	9.544	0	0	0
1	10	6	"A34"	"A34"	6850	37355	100	1077	1136	531	46	766	766	805	340	42	47	26	0	5952	7346	6489	88	1348	1348	1519	928	61	57	54	0	0.000	0.000	0.000	0.000	0.000	0.000	0.000	0.000	0.000	0.000	0.000	0.000	0.000	0.000	0.068	0.062	0.081	0.132	5.153	0.052	0.291	316	2384	100	311	4604	4915	370	5998	6368	Error	Error	-3.888	311	4604	370	5998	359044	2321335	0.974	6.279	0	0	0
1	11	6	"A34"	"A34"	7150	37355	100	1088	1113	548	49	752	752	803	368	45	46	22	0	6229	7486	5927	79	1348	1348	1584	1260	79	69	66	0	0.000	0.000	0.000	0.000	0.000	0.000	0.000	0.000	0.000	0.000	0.000	0.000	0.000	0.000	0.069	0.059	0.089	0.124	5.587	0.060	0.322	316	2384	100	336	4881	5217	361	6138	6499	Error	Error	-3.861	336	4881	361	6138	351830	2365731	0.842	4.684	0	0	0
1	12	6	"A34"	"A34"	7450	37355	100	1020	1133	544	48	745	745	791	364	46	44	28	0	6373	7899	6194	78	1340	1340	1471	794	53	68	66	0	0.000	0.000	0.000	0.000	0.000	0.000	0.000	0.000	0.000	0.000	0.000	0.000	0.000	0.000	0.055	0.059	0.081	0.115	5.067	0.058	0.334	316	2384	100	275	5033	5308	388	6559	6947	Error	Error	-4.194	275	5033	388	6559	358141	2495986	0.940	8.096	0	0	0
1	13	6	"A35"	"A35"	7750	37355	100	1017	1081	481	44	741	741	776	348	44	44	23	0	4256	6373	5430	85	1333	1333	1580	1542	97	59	48	0	0.000	0.000	0.000	0.000	0.000	0.000	0.000	0.000	0.000	0.000	0.000	0.000	0.000	0.000	0.094	0.067	0.103	0.152	5.113	0.054	0.279	316	2384	100	276	2923	3199	340	5040	5380	Error	Error	-3.405	276	2923	340	5040	341452	2014025	0.876	3.108	0	0	0
1	14	6	"A35"	"A35"	8050	37355	100	1146	1203	498	41	776	776	826	553	66	36	9	0	9203	8065	4844	60	1382	1382	1756	1968	112	71	67	0	0.000	0.000	0.000	0.000	0.000	0.000	0.000	0.000	0.000	0.000	0.000	0.000	0.000	0.000	0.047	0.064	0.075	0.090	4.768	0.056	0.331	316	2384	100	370	7821	8191	427	6683	7110	Error	Error	-4.402	370	7821	427	6683	380216	2548557	0.682	3.206	0	0	0
1	15	6	"A35"	"A35"	8350	37350	100	1052	1138	560	49	752	752	805	367	45	43	23	0	6354	6891	4827	70	1379	1379	1657	1481	89	65	58	0	0.000	0.000	0.000	0.000	0.000	0.000	0.000	0.000	0.000	0.000	0.000	0.000	0.000	0.000	0.060	0.070	0.087	0.113	5.294	0.062	0.283	316	2384	100	300	4975	5275	386	5512	5898	Error	Error	-4.052	300	4975	386	5512	359652	2177580	0.907	3.534	0	0	0
1	16	6	"A36"	"A36"	8650	37350	100	1070	1187	530	44	812	812	853	370	43	42	23	0	5113	5480	4175	76	1432	1432	1561	759	48	58	54	0	0.000	0.000	0.000	0.000	0.000	0.000	0.000	0.000	0.000	0.000	0.000	0.000	0.000	0.000	0.070	0.093	0.129	0.163	5.110	0.076	0.243	316	2384	100	258	3681	3939	375	4048	4423	Error	Error	-3.835	258	3681	375	4048	375175	1731715	0.903	5.163	0	0	0
1	17	6	"A36"	"A36"	8950	37350	100	1199	1262	547	43	914	914	970	492	50	31	12	0	6383	6703	4837	72	1529	1529	1738	1156	66	64	61	0	0.000	0.000	0.000	0.000	0.000	0.000	0.000	0.000	0.000	0.000	0.000	0.000	0.000	0.000	0.059	0.067	0.094	0.119	5.236	0.074	0.188	316	2384	100	285	4854	5139	348	5174	5522	Error	Error	-4.090	285	4854	348	5174	398759	2118011	0.593	4.295	0	0	0
1	18	6	"A36"	"A36"	9250	37350	100	1158	1215	559	46	872	872	930	447	48	36	13	0	6296	6013	3885	64	1493	1493	1787	1399	78	63	61	0	0.000	0.000	0.000	0.000	0.000	0.000	0.000	0.000	0.000	0.000	0.000	0.000	0.000	0.000	0.060	0.076	0.103	0.135	5.018	0.068	0.246	316	2384	100	286	4803	5089	343	4520	4863	Error	Error	-4.070	286	4803	343	4520	383893	1900208	0.638	3.021	0	0	0
1	1	7	"A37"	"A37"	4160	37665	100	1212	1276	554	43	813	813	926	1538	166	3	0	0	7431	7205	4835	67	1442	1442	1724	1584	91	63	62	0	0.000	0.000	0.000	0.000	0.000	0.000	0.000	0.000	0.000	0.000	0.000	0.000	0.000	0.000	0.067	0.080	0.103	0.133	4.506	0.054	0.178	316	2384	100	399	5989	6388	463	5763	6226	Error	Error	-3.908	399	5989	463	5763	403115	2276626	0.228	3.460	0	0	0
1	2	7	"A37"	"A37"	4460	37665	100	1217	1253	498	39	812	812	866	404	46	50	24	0	6308	6720	3965	59	1419	1419	1724	1661	96	73	63	0	0.000	0.000	0.000	0.000	0.000	0.000	0.000	0.000	0.000	0.000	0.000	0.000	0.000	0.000	0.083	0.083	0.100	0.117	3.947	0.053	0.169	316	2384	100	405	4889	5294	441	5301	5742	Error	Error	-3.594	405	4889	441	5301	395858	2123456	0.958	3.008	0	0	0
1	3	7	"A37"	"A37"	4760	37665	100	1253	1317	580	44	789	789	840	393	46	55	28	0	7949	7831	4529	57	1407	1407	1660	1448	87	76	71	0	0.000	0.000	0.000	0.000	0.000	0.000	0.000	0.000	0.000	0.000	0.000	0.000	0.000	0.000	0.071	0.082	0.099	0.113	3.687	0.059	0.192	316	2384	100	464	6542	7006	528	6424	6952	Error	Error	-3.818	464	6542	528	6424	416048	2474646	1.214	4.262	0	0	0
1	4	7	"A38"	"A38"	5060	37665	100	1164	1278	713	55	775	775	815	337	41	52	33	0	11852	10280	6733	65	1372	1372	1570	1318	83	71	67	0	0.000	0.000	0.000	0.000	0.000	0.000	0.000	0.000	0.000	0.000	0.000	0.000	0.000	0.000	0.037	0.056	0.058	0.073	4.031	0.051	0.294	316	2384	100	389	10480	10869	503	8908	9411	Error	Error	-4.752	389	10480	503	8908	403712	3248339	1.374	6.608	0	0	0
1	5	7	"A38"	"A38"	5355	37660	100	1196	1261	553	43	767	767	821	364	44	55	30	0	11380	9627	6018	62	1387	1387	1736	1813	104	69	67	0	0.000	0.000	0.000	0.000	0.000	0.000	0.000	0.000	0.000	0.000	0.000	0.000	0.000	0.000	0.043	0.060	0.072	0.084	4.086	0.053	0.369	316	2384	100	429	9993	10422	494	8240	8734	Error	Error	-4.542	429	9993	494	8240	398442	3042061	1.209	4.352	0	0	0
1	6	7	"A38"	"A38"	5655	37660	100	1264	1316	547	41	775	775	817	351	42	61	33	0	9078	8966	5648	62	1391	1391	1822	2208	121	72	66	0	0.000	0.000	0.000	0.000	0.000	0.000	0.000	0.000	0.000	0.000	0.000	0.000	0.000	0.000	0.064	0.071	0.078	0.102	4.411	0.053	0.346	316	2384	100	489	7687	8176	541	7575	8116	Error	Error	-3.975	489	7687	541	7575	415717	2833130	1.422	3.236	0	0	0
1	7	7	"A39"	"A39"	5955	37660	100	1024	1137	578	50	769	769	829	669	80	22	5	0	6652	6679	4943	74	1364	1364	1597	1315	82	62	60	0	0.000	0.000	0.000	0.000	0.000	0.000	0.000	0.000	0.000	0.000	0.000	0.000	0.000	0.000	0.048	0.069	0.089	0.115	5.123	0.054	0.237	316	2384	100	255	5288	5543	368	5315	5683	Error	Error	-4.374	255	5288	368	5315	359329	2110450	0.460	3.865	0	0	0
1	8	7	"A39"	"A39"	6255	37660	100	1081	1184	576	48	753	753	806	380	47	45	24	0	7545	8006	5480	68	1378	1378	1695	1758	103	71	67	0	0.000	0.000	0.000	0.000	0.000	0.000	0.000	0.000	0.000	0.000	0.000	0.000	0.000	0.000	0.053	0.065	0.073	0.092	4.075	0.047	0.243	316	2384	100	328	6167	6495	431	6628	7059	Error	Error	-4.233	328	6167	431	6628	374262	2529767	0.995	3.590	0	0	0
1	9	7	"A39"	"A39"	6555	37660	100	1093	1150	498	43	749	749	805	502	62	37	12	0	8168	8053	5043	62	1358	1358	1567	1187	75	76	73	0	0.000	0.000	0.000	0.000	0.000	0.000	0.000	0.000	0.000	0.000	0.000	0.000	0.000	0.000	0.051	0.060	0.075	0.089	4.379	0.050	0.260	316	2384	100	344	6810	7154	401	6695	7096	Error	Error	-4.307	344	6810	401	6695	363379	2544618	0.687	5.464	0	0	0
1	10	7	"A40"	"A40"	6855	37655	100	1058	1130	526	46	757	757	799	365	45	44	23	0	5576	7546	6498	86	1346	1346	1541	1148	74	58	55	0	0.000	0.000	0.000	0.000	0.000	0.000	0.000	0.000	0.000	0.000	0.000	0.000	0.000	0.000	0.071	0.060	0.088	0.140	5.626	0.050	0.290	316	2384	100	301	4230	4531	373	6200	6573	Error	Error	-3.813	301	4230	373	6200	356955	2384511	0.907	5.231	0	0	0
1	11	7	"A40"	"A40"	7155	37655	100	1122	1136	505	44	739	739	799	897	112	16	0	0	8864	9389	7098	75	1341	1341	1462	788	53	66	63	0	0.000	0.000	0.000	0.000	0.000	0.000	0.000	0.000	0.000	0.000	0.000	0.000	0.000	0.000	0.051	0.049	0.056	0.098	5.819	0.043	0.030	316	2384	100	383	7523	7906	397	8048	8445	Error	Error	-4.296	383	7523	397	8048	358987	2967055	0.376	10.060	0	0	0
1	12	7	"A40"	"A40"	7455	37655	100	1060	1114	482	43	734	734	781	368	47	47	23	0	7939	8154	6213	76	1356	1356	1761	2474	140	66	58	0	0.000	0.000	0.000	0.000	0.000	0.000	0.000	0.000	0.000	0.000	0.000	0.000	0.000	0.000	0.050	0.056	0.083	0.105	4.913	0.044	0.306	316	2384	100	326	6583	6909	380	6798	7178	Error	Error	-4.336	326	6583	380	6798	352123	2576591	0.905	2.584	0	0	0
1	13	7	"A41"	"A41"	7755	37655	100	1152	1269	632	49	779	779	812	360	44	50	32	0	8959	8449	6116	72	1395	1395	1745	2012	115	60	59	0	0.000	0.000	0.000	0.000	0.000	0.000	0.000	0.000	0.000	0.000	0.000	0.000	0.000	0.000	0.049	0.069	0.080	0.103	4.662	0.058	0.300	316	2384	100	373	7564	7937	490	7054	7544	Error	Error	-4.342	373	7564	490	7054	401146	2669730	1.269	3.332	0	0	0
1	14	7	"A41"	"A41"	8055	37655	100	1218	1279	533	41	772	772	829	392	47	53	28	0	8687	8457	5301	62	1416	1416	1953	2509	128	69	61	0	0.000	0.000	0.000	0.000	0.000	0.000	0.000	0.000	0.000	0.000	0.000	0.000	0.000	0.000	0.061	0.072	0.084	0.096	3.979	0.055	0.345	316	2384	100	446	7271	7717	507	7041	7548	Error	Error	-4.027	446	7271	507	7041	404268	2672549	1.148	2.592	0	0	0
1	15	7	"A41"	"A41"	8355	37650	100	1256	1322	592	44	759	759	812	357	43	57	36	0	8874	8448	5630	66	1396	1396	1847	2193	118	67	63	0	0.000	0.000	0.000	0.000	0.000	0.000	0.000	0.000	0.000	0.000	0.000	0.000	0.000	0.000	0.066	0.080	0.095	0.127	4.364	0.053	0.265	316	2384	100	497	7478	7975	563	7052	7615	Error	Error	-3.911	497	7478	563	7052	417750	2669425	1.429	3.010	0	0	0
1	16	7	"A42"	"A42"	8655	37650	100	992	1072	472	44	793	793	846	437	51	32	13	0	5131	6020	4922	81	1437	1437	1757	1649	93	55	52	0	0.000	0.000	0.000	0.000	0.000	0.000	0.000	0.000	0.000	0.000	0.000	0.000	0.000	0.000	0.054	0.061	0.097	0.146	5.939	0.052	0.252	316	2384	100	199	3694	3893	279	4583	4862	Error	Error	-4.214	199	3694	279	4583	338774	1902476	0.517	2.585	0	0	0
1	17	7	"A42"	"A42"	8955	37650	100	1042	1077	440	40	791	791	838	374	44	39	14	0	6574	6214	4190	67	1427	1427	1688	1423	84	66	61	0	0.000	0.000	0.000	0.000	0.000	0.000	0.000	0.000	0.000	0.000	0.000	0.000	0.000	0.000	0.049	0.060	0.085	0.114	6.347	0.052	0.189	316	2384	100	251	5147	5398	286	4787	5073	Error	Error	-4.358	251	5147	286	4787	340179	1963728	0.639	3.181	0	0	0
1	18	7	"A42"	"A42"	9250	37650	100	1074	1127	501	44	797	797	845	383	45	42	17	0	6820	6914	5242	75	1442	1442	1610	922	57	64	62	0	0.000	0.000	0.000	0.000	0.000	0.000	0.000	0.000	0.000	0.000	0.000	0.000	0.000	0.000	0.052	0.060	0.087	0.124	5.735	0.058	0.223	316	2384	100	277	5378	5655	330	5472	5802	Error	Error	-4.279	277	5378	330	5472	356210	2184939	0.736	5.753	0	0	0
1	1	8	"A43"	"A43"	4165	37965	100	1255	1302	535	41	774	774	841	711	84	32	4	0	13081	10722	6077	56	1421	1421	1694	1546	91	75	71	0	0.000	0.000	0.000	0.000	0.000	0.000	0.000	0.000	0.000	0.000	0.000	0.000	0.000	0.000	0.041	0.057	0.064	0.079	4.187	0.047	0.243	316	2384	100	481	11660	12141	528	9301	9829	Error	Error	-4.599	481	11660	528	9301	411342	3388128	0.648	5.840	0	0	0
1	2	8	"A43"	"A43"	4465	37965	100	962	985	369	37	761	761	824	571	69	14	2	0	3122	3531	1825	51	1387	1387	1453	610	41	75	61	0	0.000	0.000	0.000	0.000	0.000	0.000	0.000	0.000	0.000	0.000	0.000	0.000	0.000	0.000	0.116	0.104	0.164	0.190	4.595	0.265	0.223	316	2384	100	201	1735	1936	224	2144	2368	Error	Error	-3.110	201	1735	224	2144	311220	1115925	0.282	3.407	0	0	0
1	3	8	"A43"	"A43"	4765	37965	100	1198	1223	484	39	784	784	815	365	44	54	25	0	8433	8979	5164	57	1384	1384	1654	1575	95	84	78	0	0.000	0.000	0.000	0.000	0.000	0.000	0.000	0.000	0.000	0.000	0.000	0.000	0.000	0.000	0.059	0.058	0.066	0.066	3.549	0.053	0.297	316	2384	100	414	7049	7463	439	7595	8034	Error	Error	-4.090	414	7049	439	7595	386434	2837396	1.118	4.651	0	0	0
1	4	8	"A44"	"A44"	5060	37965	100	1071	1117	489	43	750	750	804	366	45	45	22	0	8015	7128	4433	62	1353	1353	1466	841	57	73	68	0	0.000	0.000	0.000	0.000	0.000	0.000	0.000	0.000	0.000	0.000	0.000	0.000	0.000	0.000	0.048	0.064	0.080	0.110	5.421	0.052	0.201	316	2384	100	321	6662	6983	367	5775	6142	Error	Error	-4.375	321	6662	367	5775	353071	2252416	0.855	6.732	0	0	0
1	5	8	"A44"	"A44"	5360	37965	100	1126	1144	437	38	773	773	814	333	40	51	24	0	8444	7718	3566	46	1373	1373	1553	1116	71	84	81	0	0.000	0.000	0.000	0.000	0.000	0.000	0.000	0.000	0.000	0.000	0.000	0.000	0.000	0.000	0.050	0.058	0.074	0.074	3.683	0.050	0.211	316	2384	100	353	7071	7424	371	6345	6716	Error	Error	-4.324	353	7071	371	6345	361617	2439041	0.991	5.524	0	0	0
1	6	8	"A44"	"A44"	5660	37960	100	1207	1263	520	41	759	759	804	340	42	61	32	0	8820	7745	4227	54	1364	1364	1674	1662	99	73	71	0	0.000	0.000	0.000	0.000	0.000	0.000	0.000	0.000	0.000	0.000	0.000	0.000	0.000	0.000	0.060	0.079	0.087	0.110	4.303	0.054	0.233	316	2384	100	448	7456	7904	504	6381	6885	Error	Error	-4.057	448	7456	504	6381	399245	2447312	1.350	3.653	0	0	0
1	7	8	"A45"	"A45"	5960	37960	100	1046	1179	646	54	757	757	813	570	70	31	8	0	8132	7513	5084	67	1359	1359	1606	1422	88	65	63	0	0.000	0.000	0.000	0.000	0.000	0.000	0.000	0.000	0.000	0.000	0.000	0.000	0.000	0.000	0.043	0.069	0.074	0.103	4.857	0.057	0.092	316	2384	100	289	6773	7062	422	6154	6576	Error	Error	-4.551	289	6773	422	6154	372710	2374061	0.642	4.154	0	0	0
1	8	8	"A45"	"A45"	6260	37960	100	1064	1149	520	45	743	743	790	400	50	45	19	0	9807	8632	5303	61	1330	1330	1697	1766	104	71	69	0	0.000	0.000	0.000	0.000	0.000	0.000	0.000	0.000	0.000	0.000	0.000	0.000	0.000	0.000	0.038	0.056	0.066	0.080	4.749	0.046	0.246	316	2384	100	321	8477	8798	406	7302	7708	Error	Error	-4.723	321	8477	406	7302	363164	2727685	0.898	3.927	0	0	0
1	9	8	"A45"	"A45"	6560	37960	100	1181	1211	502	41	738	738	775	333	42	56	32	0	9278	8240	4579	55	1338	1338	1578	1412	89	76	72	0	0.000	0.000	0.000	0.000	0.000	0.000	0.000	0.000	0.000	0.000	0.000	0.000	0.000	0.000	0.056	0.069	0.078	0.090	4.355	0.051	0.241	316	2384	100	443	7940	8383	473	6902	7375	Error	Error	-4.164	443	7940	473	6902	382772	2603799	1.309	4.718	0	0	0
1	10	8	"A47"	"A47"	6860	37960	100	1232	1262	615	48	765	765	857	1717	200	2	0	0	6754	6878	4536	65	1354	1354	1557	1134	72	71	68	0	0.000	0.000	0.000	0.000	0.000	0.000	0.000	0.000	0.000	0.000	0.000	0.000	0.000	0.000	0.086	0.090	0.108	0.131	4.099	0.073	0.301	316	2384	100	467	5400	5867	497	5524	6021	Error	Error	-3.531	467	5400	497	5524	398934	2173321	0.236	4.692	0	0	0
1	11	8	"A47"	"A47"	7160	37955	100	1159	1220	535	43	737	737	792	620	78	36	9	0	7537	7281	4490	61	1331	1331	1618	1591	98	70	67	0	0.000	0.000	0.000	0.000	0.000	0.000	0.000	0.000	0.000	0.000	0.000	0.000	0.000	0.000	0.068	0.081	0.107	0.124	4.403	0.066	0.291	316	2384	100	422	6206	6628	483	5950	6433	Error	Error	-3.878	422	6206	483	5950	385570	2300849	0.690	3.559	0	0	0
1	12	8	"A47"	"A47"	7460	37955	100	1126	1201	522	43	753	753	795	384	48	48	26	0	7957	7878	5154	65	1346	1346	1666	1536	92	69	66	0	0.000	0.000	0.000	0.000	0.000	0.000	0.000	0.000	0.000	0.000	0.000	0.000	0.000	0.000	0.056	0.069	0.089	0.105	4.665	0.056	0.283	316	2384	100	373	6611	6984	448	6532	6980	Error	Error	-4.148	373	6611	448	6532	379418	2489376	1.057	4.044	0	0	0
1	13	8	"A48"	"A48"	7760	37955	100	1189	1218	544	44	732	732	781	351	44	55	33	0	13080	11413	8669	75	1350	1350	1777	2517	141	61	58	0	0.000	0.000	0.000	0.000	0.000	0.000	0.000	0.000	0.000	0.000	0.000	0.000	0.000	0.000	0.039	0.048	0.057	0.085	4.837	0.044	0.432	316	2384	100	457	11730	12187	486	10063	10549	Error	Error	-4.682	457	11730	486	10063	384931	3606380	1.245	3.828	0	0	0
1	14	8	"A48"	"A48"	8060	37955	100	1252	1313	588	44	750	750	797	372	46	57	34	0	15505	12155	8837	72	1380	1380	1577	1170	74	66	64	0	0.000	0.000	0.000	0.000	0.000	0.000	0.000	0.000	0.000	0.000	0.000	0.000	0.000	0.000	0.036	0.052	0.058	0.092	5.236	0.045	0.413	316	2384	100	502	14125	14627	563	10775	11338	Error	Error	-4.814	502	14125	563	10775	414870	3840934	1.387	9.041	0	0	0
1	15	8	"A48"	"A48"	8360	37955	100	1125	1165	501	43	734	734	777	364	46	51	28	0	11080	10996	7424	67	1368	1368	1724	2029	117	69	68	0	0.000	0.000	0.000	0.000	0.000	0.000	0.000	0.000	0.000	0.000	0.000	0.000	0.000	0.000	0.040	0.045	0.056	0.066	4.028	0.041	0.324	316	2384	100	391	9712	10103	431	9628	10059	Error	Error	-4.635	391	9712	431	9628	368238	3474837	1.066	4.570	0	0	0
1	16	8	"A49"	"A49"	8655	37950	100	1134	1211	591	48	770	770	856	736	85	28	6	0	9531	8584	6589	76	1426	1426	1735	1555	89	59	56	0	0.000	0.000	0.000	0.000	0.000	0.000	0.000	0.000	0.000	0.000	0.000	0.000	0.000	0.000	0.045	0.062	0.080	0.117	5.161	0.053	0.302	316	2384	100	364	8105	8469	441	7158	7599	Error	Error	-4.477	364	8105	441	7158	382756	2712620	0.482	4.405	0	0	0
1	17	8	"A49"	"A49"	8955	37950	100	1148	1216	573	47	796	796	851	727	85	24	5	0	8172	8159	5778	70	1435	1435	1684	1375	81	65	64	0	0.000	0.000	0.000	0.000	0.000	0.000	0.000	0.000	0.000	0.000	0.000	0.000	0.000	0.000	0.052	0.062	0.077	0.106	5.767	0.058	0.064	316	2384	100	352	6737	7089	420	6724	7144	Error	Error	-4.258	352	6737	420	6724	384262	2578280	0.502	4.709	0	0	0
1	18	8	"A49"	"A49"	9255	37950	100	1210	1239	537	43	783	783	820	330	40	56	31	0	9532	8956	6402	71	1441	1441	1640	1081	65	66	63	0	0.000	0.000	0.000	0.000	0.000	0.000	0.000	0.000	0.000	0.000	0.000	0.000	0.000	0.000	0.053	0.061	0.072	0.103	4.932	0.051	0.295	316	2384	100	427	8091	8518	456	7515	7971	Error	Error	-4.244	427	8091	456	7515	391646	2830095	1.270	6.768	0	0	0
1	1	9	"A50"	"A50"	4170	38265	100	997	1037	431	41	752	752	830	722	86	15	0	0	6373	6700	4427	66	1380	1380	1433	462	32	78	73	0	0.000	0.000	0.000	0.000	0.000	0.000	0.000	0.000	0.000	0.000	0.000	0.000	0.000	0.000	0.049	0.054	0.068	0.085	4.596	0.046	0.141	316	2384	100	245	4993	5238	285	5320	5605	Error	Error	-4.349	245	4993	285	5320	327784	2117325	0.287	11.400	0	0	0
1	2	9	"A50"	"A50"	4465	38265	100	836	864	335	38	781	781	817	346	42	18	6	0	1860	2331	1720	73	1360	1360	1386	305	22	62	40	0	0.000	0.000	0.000	0.000	0.000	0.000	0.000	0.000	0.000	0.000	0.000	0.000	0.000	0.000	0.110	0.085	0.419	0.407	5.772	0.040	0.017	316	2384	100	55	500	555	83	971	1054	Error	Error	-3.184	55	500	83	971	272946	736594	0.136	3.098	0	0	0
1	3	9	"A50"	"A50"	4765	38265	100	1049	1082	449	41	762	762	801	334	41	44	18	0	6249	7184	4207	58	1364	1364	1385	276	19	94	89	0	0.000	0.000	0.000	0.000	0.000	0.000	0.000	0.000	0.000	0.000	0.000	0.000	0.000	0.000	0.059	0.055	0.066	0.070	3.990	0.042	0.115	316	2384	100	287	4885	5172	320	5820	6140	Error	Error	-4.089	287	4885	320	5820	341852	2270029	0.841	21.011	0	0	0
1	4	9	"A51"	"A51"	5065	38265	100	1041	1070	427	39	763	763	805	369	45	41	15	0	7397	6648	4275	64	1362	1362	1533	1038	67	66	62	0	0.000	0.000	0.000	0.000	0.000	0.000	0.000	0.000	0.000	0.000	0.000	0.000	0.000	0.000	0.046	0.058	0.083	0.111	5.703	0.047	0.174	316	2384	100	278	6035	6313	307	5286	5593	Error	Error	-4.440	278	6035	307	5286	338235	2100821	0.718	4.928	0	0	0
1	5	9	"A51"	"A51"	5365	38265	100	1135	1161	440	37	772	772	817	404	49	45	18	0	8257	7410	3531	47	1373	1373	1505	872	57	81	78	0	0.000	0.000	0.000	0.000	0.000	0.000	0.000	0.000	0.000	0.000	0.000	0.000	0.000	0.000	0.053	0.064	0.072	0.084	5.136	0.050	0.158	316	2384	100	363	6884	7247	389	6037	6426	Error	Error	-4.245	363	6884	389	6037	366724	2341622	0.851	6.772	0	0	0
1	6	9	"A51"	"A51"	5665	38260	100	1080	1120	450	40	761	761	798	356	44	43	20	0	8315	6994	4242	60	1347	1347	1521	1000	65	69	66	0	0.000	0.000	0.000	0.000	0.000	0.000	0.000	0.000	0.000	0.000	0.000	0.000	0.000	0.000	0.046	0.064	0.081	0.112	5.373	0.051	0.197	316	2384	100	319	6968	7287	359	5647	6006	Error	Error	-4.449	319	6968	359	5647	354029	2209950	0.904	5.473	0	0	0
1	7	9	"A52"	"A52"	5965	38260	100	1052	1092	445	40	762	762	793	331	41	47	21	0	4079	4486	2876	64	1352	1352	1566	1244	79	62	52	0	0.000	0.000	0.000	0.000	0.000	0.000	0.000	0.000	0.000	0.000	0.000	0.000	0.000	0.000	0.106	0.105	0.139	0.174	5.445	0.052	0.119	316	2384	100	290	2727	3017	330	3134	3464	Error	Error	-3.233	290	2727	330	3134	344922	1417675	0.903	2.347	0	0	0
1	8	9	"A52"	"A52"	6265	38260	100	1067	1097	427	38	754	754	791	345	43	48	18	0	6533	6243	3484	55	1339	1339	1555	1087	69	75	71	0	0.000	0.000	0.000	0.000	0.000	0.000	0.000	0.000	0.000	0.000	0.000	0.000	0.000	0.000	0.060	0.070	0.087	0.092	4.810	0.050	0.137	316	2384	100	313	5194	5507	343	4904	5247	Error	Error	-4.053	313	5194	343	4904	346777	1972729	0.887	4.313	0	0	0
1	9	9	"A52"	"A52"	6565	38260	100	1099	1134	430	37	756	756	796	339	42	50	22	0	6937	6456	3265	50	1345	1345	1468	828	56	78	77	0	0.000	0.000	0.000	0.000	0.000	0.000	0.000	0.000	0.000	0.000	0.000	0.000	0.000	0.000	0.061	0.074	0.087	0.091	4.327	0.059	0.175	316	2384	100	343	5592	5935	378	5111	5489	Error	Error	-4.027	343	5592	378	5111	358306	2040058	0.997	6.024	0	0	0
1	10	9	"A53"	"A53"	6865	38260	100	1083	1122	462	41	769	769	816	372	45	46	18	0	4917	5381	3729	69	1372	1372	1646	1487	90	59	52	0	0.000	0.000	0.000	0.000	0.000	0.000	0.000	0.000	0.000	0.000	0.000	0.000	0.000	0.000	0.089	0.088	0.115	0.144	5.293	0.053	0.171	316	2384	100	314	3545	3859	353	4009	4362	Error	Error	-3.497	314	3545	353	4009	354588	1700493	0.823	2.512	0	0	0
1	11	9	"A53"	"A53"	7165	38260	100	1129	1125	437	38	745	745	786	365	46	51	19	0	6758	6472	3516	54	1339	1339	1532	1074	70	77	74	0	0.000	0.000	0.000	0.000	0.000	0.000	0.000	0.000	0.000	0.000	0.000	0.000	0.000	0.000	0.071	0.074	0.089	0.109	3.741	0.061	0.219	316	2384	100	384	5419	5803	380	5133	5513	Error	Error	-3.819	384	5419	380	5133	355405	2045097	0.929	4.600	0	0	0
1	12	9	"A53"	"A53"	7465	38255	100	1077	1089	441	40	747	747	795	400	50	43	15	0	6652	6142	3701	60	1337	1337	1571	1216	77	70	66	0	0.000	0.000	0.000	0.000	0.000	0.000	0.000	0.000	0.000	0.000	0.000	0.000	0.000	0.000	0.062	0.071	0.097	0.121	5.599	0.055	0.157	316	2384	100	330	5315	5645	342	4805	5147	Error	Error	-4.010	330	5315	342	4805	344137	1940930	0.735	3.759	0	0	0
1	13	9	"A54"	"A54"	7765	38255	100	967	1024	417	40	744	744	812	815	100	12	0	0	5233	5772	3959	68	1360	1360	1559	1163	74	63	60	0	0.000	0.000	0.000	0.000	0.000	0.000	0.000	0.000	0.000	0.000	0.000	0.000	0.000	0.000	0.058	0.063	0.090	0.134	5.533	0.048	0.150	316	2384	100	223	3873	4096	280	4412	4692	Error	Error	-4.118	223	3873	280	4412	323478	1824046	0.260	3.623	0	0	0
1	14	9	"A54"	"A54"	8065	38255	100	1035	1073	417	38	744	744	791	365	46	41	14	0	7250	6892	4118	59	1382	1382	1650	1469	89	70	68	0	0.000	0.000	0.000	0.000	0.000	0.000	0.000	0.000	0.000	0.000	0.000	0.000	0.000	0.000	0.050	0.060	0.070	0.086	5.163	0.043	0.145	316	2384	100	291	5868	6159	329	5510	5839	Error	Error	-4.334	291	5868	329	5510	339128	2177995	0.773	3.568	0	0	0
1	15	9	"A54"	"A54"	8360	38255	100	1066	1115	447	40	767	767	817	614	75	25	4	0	6612	6470	3841	59	1395	1395	1601	1243	77	71	68	0	0.000	0.000	0.000	0.000	0.000	0.000	0.000	0.000	0.000	0.000	0.000	0.000	0.000	0.000	0.057	0.069	0.090	0.097	3.994	0.084	0.108	316	2384	100	299	5217	5516	348	5075	5423	Error	Error	-4.125	299	5217	348	5075	352462	2044602	0.485	3.917	0	0	0
1	16	9	"A55"	"A55"	8660	38255	100	1035	1099	472	42	792	792	854	695	81	20	0	0	5813	5479	3646	66	1430	1430	1574	951	60	61	59	0	0.000	0.000	0.000	0.000	0.000	0.000	0.000	0.000	0.000	0.000	0.000	0.000	0.000	0.000	0.055	0.076	0.109	0.165	6.548	0.114	0.104	316	2384	100	243	4383	4626	307	4049	4356	Error	Error	-4.173	243	4383	307	4049	347417	1731401	0.353	4.106	0	0	0
1	17	9	"A55"	"A55"	8960	38250	100	1047	1102	450	40	766	766	818	386	47	43	17	0	5987	6079	3945	64	1413	1413	1611	1138	70	66	63	0	0.000	0.000	0.000	0.000	0.000	0.000	0.000	0.000	0.000	0.000	0.000	0.000	0.000	0.000	0.061	0.072	0.098	0.128	5.223	0.057	0.152	316	2384	100	281	4574	4855	336	4666	5002	Error	Error	-4.025	281	4574	336	4666	348328	1921039	0.736	3.926	0	0	0
1	18	9	"A55"	"A55"	9260	38250	100	1000	1045	444	42	793	793	834	384	46	33	11	0	4928	5430	3713	68	1432	1432	1661	1188	71	61	58	0	0.000	0.000	0.000	0.000	0.000	0.000	0.000	0.000	0.000	0.000	0.000	0.000	0.000	0.000	0.059	0.063	0.110	0.128	5.223	0.053	0.119	316	2384	100	207	3496	3703	252	3998	4250	Error	Error	-4.078	207	3496	252	3998	330351	1715978	0.549	3.173	0	0	0
1	1	10	"A56"	"A56"	4170	38570	100	1117	1134	438	38	789	789	840	491	58	35	8	0	9611	8014	4847	60	1420	1420	1623	1337	82	69	65	0	0.000	0.000	0.000	0.000	0.000	0.000	0.000	0.000	0.000	0.000	0.000	0.000	0.000	0.000	0.040	0.052	0.065	0.079	5.135	0.045	0.201	316	2384	100	328	8191	8519	345	6594	6939	Error	Error	-4.642	328	8191	345	6594	358190	2532409	0.599	4.780	0	0	0
1	2	10	"A56"	"A56"	4470	38565	100	1068	1121	423	37	783	783	859	1034	120	5	0	0	8592	7680	4288	55	1385	1385	1729	1728	99	77	67	0	0.000	0.000	0.000	0.000	0.000	0.000	0.000	0.000	0.000	0.000	0.000	0.000	0.000	0.000	0.040	0.054	0.067	0.075	4.301	0.037	0.124	316	2384	100	285	7207	7492	338	6295	6633	Error	Error	-4.660	285	7207	338	6295	354261	2426770	0.253	3.444	0	0	0
1	3	10	"A56"	"A56"	4770	38565	100	1114	1131	417	36	784	784	827	437	52	38	11	0	9081	8055	3807	47	1392	1392	1592	1150	72	82	78	0	0.000	0.000	0.000	0.000	0.000	0.000	0.000	0.000	0.000	0.000	0.000	0.000	0.000	0.000	0.043	0.052	0.061	0.069	3.773	0.040	0.141	316	2384	100	330	7689	8019	347	6663	7010	Error	Error	-4.542	330	7689	347	6663	357283	2545342	0.696	5.620	0	0	0
1	4	10	"A57"	"A57"	5070	38565	100	975	1022	425	41	769	769	826	661	80	17	1	0	8490	7582	5250	69	1364	1364	1594	1435	90	64	60	0	0.000	0.000	0.000	0.000	0.000	0.000	0.000	0.000	0.000	0.000	0.000	0.000	0.000	0.000	0.029	0.041	0.060	0.090	6.827	0.064	0.101	316	2384	100	206	7126	7332	253	6218	6471	Error	Error	-5.112	206	7126	253	6218	322989	2396066	0.297	4.173	0	0	0
1	5	10	"A57"	"A57"	5370	38565	100	1029	1075	430	40	750	750	793	337	42	44	18	0	8134	7879	4731	60	1360	1360	1499	924	61	75	71	0	0.000	0.000	0.000	0.000	0.000	0.000	0.000	0.000	0.000	0.000	0.000	0.000	0.000	0.000	0.041	0.050	0.064	0.068	4.055	0.042	0.169	316	2384	100	279	6774	7053	325	6519	6844	Error	Error	-4.602	279	6774	325	6519	339825	2489875	0.837	6.905	0	0	0
1	6	10	"A57"	"A57"	5670	38565	100	1079	1091	429	39	753	753	799	349	43	46	18	0	9098	8391	5108	60	1363	1363	1577	1305	82	74	70	0	0.000	0.000	0.000	0.000	0.000	0.000	0.000	0.000	0.000	0.000	0.000	0.000	0.000	0.000	0.042	0.048	0.064	0.077	4.265	0.042	0.204	316	2384	100	326	7735	8061	338	7028	7366	Error	Error	-4.568	326	7735	338	7028	344635	2651401	0.837	5.221	0	0	0
1	7	10	"A58"	"A58"	5970	38560	100	918	1002	466	46	750	750	801	396	49	31	13	0	7326	6965	5249	75	1372	1372	1670	1665	99	58	56	0	0.000	0.000	0.000	0.000	0.000	0.000	0.000	0.000	0.000	0.000	0.000	0.000	0.000	0.000	0.028	0.045	0.073	0.096	6.389	0.050	0.250	316	2384	100	168	5954	6122	252	5593	5845	Error	Error	-5.147	168	5954	252	5593	316636	2201048	0.508	3.180	0	0	0
1	8	10	"A58"	"A58"	6270	38560	100	974	1042	426	40	745	745	795	399	50	37	12	0	7713	7965	5750	72	1360	1360	1622	1506	92	63	62	0	0.000	0.000	0.000	0.000	0.000	0.000	0.000	0.000	0.000	0.000	0.000	0.000	0.000	0.000	0.036	0.045	0.061	0.082	6.258	0.040	0.218	316	2384	100	229	6353	6582	297	6605	6902	Error	Error	-4.794	229	6353	297	6605	329177	2516839	0.619	4.212	0	0	0
1	9	10	"A58"	"A58"	6570	38560	100	1027	1041	403	38	744	744	805	561	69	25	1	0	7672	7080	4736	66	1361	1361	1618	1486	91	65	62	0	0.000	0.000	0.000	0.000	0.000	0.000	0.000	0.000	0.000	0.000	0.000	0.000	0.000	0.000	0.045	0.052	0.066	0.093	5.465	0.042	0.188	316	2384	100	283	6311	6594	297	5719	6016	Error	Error	-4.479	283	6311	297	5719	328992	2237406	0.421	3.676	0	0	0
1	10	10	"A59"	"A59"	6870	38560	100	1007	1028	417	40	788	788	832	375	45	34	10	0	6577	5383	2806	52	1388	1388	1692	1439	85	68	64	0	0.000	0.000	0.000	0.000	0.000	0.000	0.000	0.000	0.000	0.000	0.000	0.000	0.000	0.000	0.042	0.060	0.089	0.103	5.245	0.054	0.136	316	2384	100	219	5189	5408	240	3995	4235	Error	Error	-4.566	219	5189	240	3995	324745	1701157	0.523	2.565	0	0	0
1	11	10	"A59"	"A59"	7170	38560	100	1072	1091	399	36	784	784	822	350	42	43	17	0	7505	6721	3455	51	1399	1399	1670	1309	78	75	73	0	0.000	0.000	0.000	0.000	0.000	0.000	0.000	0.000	0.000	0.000	0.000	0.000	0.000	0.000	0.047	0.058	0.076	0.084	4.347	0.047	0.155	316	2384	100	288	6106	6394	307	5322	5629	Error	Error	-4.406	288	6106	307	5322	344790	2123736	0.769	3.859	0	0	0
1	12	10	"A59"	"A59"	7470	38555	100	1075	1127	433	38	783	783	837	385	45	41	16	0	7341	6381	3808	59	1423	1423	1824	1763	96	67	62	0	0.000	0.000	0.000	0.000	0.000	0.000	0.000	0.000	0.000	0.000	0.000	0.000	0.000	0.000	0.049	0.069	0.088	0.108	4.561	0.060	0.265	316	2384	100	292	5918	6210	344	4958	5302	Error	Error	-4.341	292	5918	344	4958	356223	2016355	0.753	2.585	0	0	0
1	13	10	"A60"	"A60"	7765	38555	100	825	863	404	46	733	733	780	327	41	24	8	0	2564	3424	2572	75	1359	1359	1520	971	63	53	42	0	0.000	0.000	0.000	0.000	0.000	0.000	0.000	0.000	0.000	0.000	0.000	0.000	0.000	0.000	0.076	0.063	0.205	0.253	6.565	0.039	0.058	316	2384	100	92	1205	1297	130	2065	2195	Error	Error	-3.711	92	1205	130	2065	272765	1082037	0.254	1.961	0	0	0
1	14	10	"A60"	"A60"	8065	38555	100	915	960	393	40	747	747	786	359	45	32	10	0	4340	5174	4136	79	1375	1375	1481	586	39	65	61	0	0.000	0.000	0.000	0.000	0.000	0.000	0.000	0.000	0.000	0.000	0.000	0.000	0.000	0.000	0.057	0.056	0.096	0.134	6.037	0.045	0.103	316	2384	100	168	2965	3133	213	3799	4012	Error	Error	-4.141	168	2965	213	3799	303434	1634963	0.485	6.302	0	0	0
1	15	10	"A60"	"A60"	8365	38555	100	906	994	458	46	760	760	811	506	62	23	5	0	4260	5599	4655	83	1401	1401	1516	1015	66	61	56	0	0.000	0.000	0.000	0.000	0.000	0.000	0.000	0.000	0.000	0.000	0.000	0.000	0.000	0.000	0.051	0.056	0.083	0.115	6.410	0.047	0.120	316	2384	100	146	2859	3005	234	4198	4432	Error	Error	-4.291	146	2859	234	4198	314069	1769239	0.362	4.023	0	0	0
1	16	10	"A61"	"A61"	8665	38555	100	1042	1086	470	43	773	773	815	346	42	44	18	0	9688	7763	5524	71	1424	1424	1721	1699	98	58	56	0	0.000	0.000	0.000	0.000	0.000	0.000	0.000	0.000	0.000	0.000	0.000	0.000	0.000	0.000	0.033	0.049	0.067	0.105	6.143	0.041	0.198	316	2384	100	269	8264	8533	313	6339	6652	Error	Error	-4.941	269	8264	313	6339	343277	2453198	0.783	3.556	0	0	0
1	17	10	"A61"	"A61"	8965	38550	100	1144	1159	513	44	787	787	826	356	43	50	21	0	9781	8136	5642	69	1433	1433	1787	1793	100	62	58	0	0.000	0.000	0.000	0.000	0.000	0.000	0.000	0.000	0.000	0.000	0.000	0.000	0.000	0.000	0.043	0.055	0.072	0.098	5.178	0.049	0.271	316	2384	100	357	8348	8705	372	6703	7075	Error	Error	-4.547	357	8348	372	6703	366191	2571025	0.935	3.541	0	0	0
1	18	10	"A61"	"A61"	9265	38550	100	1006	1099	542	49	787	787	841	395	46	36	15	0	6955	6402	4676	73	1453	1453	1932	2136	110	53	51	0	0.000	0.000	0.000	0.000	0.000	0.000	0.000	0.000	0.000	0.000	0.000	0.000	0.000	0.000	0.040	0.063	0.091	0.127	6.570	0.050	0.219	316	2384	100	219	5502	5721	312	4949	5261	Error	Error	-4.651	219	5502	312	4949	347384	2023039	0.653	2.093	0	0	0
1	1	11	"A62"	"A62"	4175	38870	100	859	893	356	39	798	798	835	345	41	18	6	0	3376	3203	1346	42	1425	1425	1525	589	38	72	67	0	0.000	0.000	0.000	0.000	0.000	0.000	0.000	0.000	0.000	0.000	0.000	0.000	0.000	0.000	0.031	0.053	0.151	0.178	5.521	0.062	0.042	316	2384	100	61	1951	2012	95	1778	1873	Error	Error	-4.999	61	1951	95	1778	282299	1012200	0.168	2.849	0	0	0
1	2	11	"A62"	"A62"	4475	38870	100	827	853	353	41	779	779	816	355	43	23	4	0	3324	3449	1357	39	1392	1392	1468	494	33	82	78	0	0.000	0.000	0.000	0.000	0.000	0.000	0.000	0.000	0.000	0.000	0.000	0.000	0.000	0.000	0.025	0.036	0.145	0.145	4.804	0.042	0.015	316	2384	100	48	1932	1980	74	2057	2131	Error	Error	-5.331	48	1932	74	2057	269701	1090036	0.104	4.010	0	0	0
1	3	11	"A62"	"A62"	4775	38865	100	899	913	345	37	779	779	816	353	43	25	5	0	4347	4175	1985	47	1380	1380	1480	562	37	77	74	0	0.000	0.000	0.000	0.000	0.000	0.000	0.000	0.000	0.000	0.000	0.000	0.000	0.000	0.000	0.040	0.048	0.108	0.114	4.746	0.039	0.033	316	2384	100	120	2967	3087	134	2795	2929	Error	Error	-4.628	120	2967	134	2795	288395	1319199	0.275	4.795	0	0	0
1	4	11	"A63"	"A63"	5075	38865	100	1094	1124	519	46	757	757	815	478	58	37	12	0	9826	8617	6210	72	1392	1392	1802	2149	119	60	58	0	0.000	0.000	0.000	0.000	0.000	0.000	0.000	0.000	0.000	0.000	0.000	0.000	0.000	0.000	0.040	0.051	0.068	0.106	6.693	0.047	0.303	316	2384	100	337	8434	8771	367	7225	7592	Error	Error	-4.645	337	8434	367	7225	355107	2723046	0.646	3.171	0	0	0
1	5	11	"A63"	"A63"	5375	38865	100	1133	1186	482	40	779	779	857	706	82	24	4	0	11088	9433	5580	59	1379	1379	1727	1942	112	72	69	0	0.000	0.000	0.000	0.000	0.000	0.000	0.000	0.000	0.000	0.000	0.000	0.000	0.000	0.000	0.036	0.051	0.057	0.069	5.038	0.053	0.090	316	2384	100	354	9709	10063	407	8054	8461	Error	Error	-4.778	354	9709	407	8054	374788	2980938	0.466	3.968	0	0	0
1	6	11	"A63"	"A63"	5675	38865	100	1154	1214	515	42	765	765	818	412	50	48	20	0	12225	9576	5524	57	1373	1373	1738	2070	119	71	69	0	0.000	0.000	0.000	0.000	0.000	0.000	0.000	0.000	0.000	0.000	0.000	0.000	0.000	0.000	0.036	0.055	0.057	0.068	3.907	0.050	0.325	316	2384	100	389	10852	11241	449	8203	8652	Error	Error	-4.802	389	10852	449	8203	383664	3025923	0.961	3.786	0	0	0
1	7	11	"A64"	"A64"	5975	38865	100	993	1032	433	41	760	760	797	350	43	39	13	0	8070	7296	4854	66	1366	1366	1637	1551	94	66	61	0	0.000	0.000	0.000	0.000	0.000	0.000	0.000	0.000	0.000	0.000	0.000	0.000	0.000	0.000	0.035	0.046	0.063	0.088	4.254	0.046	0.222	316	2384	100	233	6704	6937	272	5930	6202	Error	Error	-4.847	233	6704	272	5930	325997	2305407	0.671	3.649	0	0	0
1	8	11	"A64"	"A64"	6275	38860	100	1145	1157	502	43	775	775	818	387	47	47	22	0	9820	8483	5637	66	1381	1381	1742	1839	105	64	63	0	0.000	0.000	0.000	0.000	0.000	0.000	0.000	0.000	0.000	0.000	0.000	0.000	0.000	0.000	0.044	0.054	0.069	0.087	4.844	0.047	0.262	316	2384	100	370	8439	8809	382	7102	7484	Error	Error	-4.511	370	8439	382	7102	365716	2680650	0.876	3.666	0	0	0
1	9	11	"A64"	"A64"	6575	38860	100	1110	1141	457	40	750	750	805	439	54	44	15	0	9854	8697	5392	61	1386	1386	1671	1666	99	70	68	0	0.000	0.000	0.000	0.000	0.000	0.000	0.000	0.000	0.000	0.000	0.000	0.000	0.000	0.000	0.043	0.053	0.064	0.089	5.372	0.048	0.278	316	2384	100	360	8468	8828	391	7311	7702	Error	Error	-4.556	360	8468	391	7311	360680	2748175	0.765	4.217	0	0	0
1	10	11	"A65"	"A65"	6875	38860	100	1078	1161	518	44	775	775	822	374	45	43	24	0	13924	10543	7348	69	1404	1404	2014	2922	145	63	59	0	0.000	0.000	0.000	0.000	0.000	0.000	0.000	0.000	0.000	0.000	0.000	0.000	0.000	0.000	0.024	0.042	0.052	0.072	5.805	0.042	0.368	316	2384	100	303	12520	12823	386	9139	9525	Error	Error	-5.369	303	12520	386	9139	366980	3331730	0.906	2.919	0	0	0
1	11	11	"A65"	"A65"	7175	38860	100	1176	1189	501	42	752	752	794	352	44	56	27	0	13712	10834	6620	61	1378	1378	1822	2340	128	71	67	0	0.000	0.000	0.000	0.000	0.000	0.000	0.000	0.000	0.000	0.000	0.000	0.000	0.000	0.000	0.034	0.046	0.054	0.068	4.935	0.043	0.322	316	2384	100	424	12334	12758	437	9456	9893	Error	Error	-4.862	424	12334	437	9456	375785	3423534	1.122	3.851	0	0	0
1	12	11	"A65"	"A65"	7470	38860	100	1099	1157	506	43	775	775	828	401	48	39	16	0	13254	11280	6656	59	1404	1404	1914	2481	129	73	68	0	0.000	0.000	0.000	0.000	0.000	0.000	0.000	0.000	0.000	0.000	0.000	0.000	0.000	0.000	0.027	0.039	0.046	0.056	5.046	0.038	0.276	316	2384	100	324	11850	12174	382	9876	10258	Error	Error	-5.193	324	11850	382	9876	365620	3564449	0.820	3.775	0	0	0
1	13	11	"A66"	"A66"	7770	38855	100	1002	1069	533	49	788	788	831	397	47	34	13	0	8552	8117	6312	77	1403	1403	1919	2521	131	57	52	0	0.000	0.000	0.000	0.000	0.000	0.000	0.000	0.000	0.000	0.000	0.000	0.000	0.000	0.000	0.030	0.042	0.064	0.098	7.316	0.041	0.164	316	2384	100	214	7149	7363	281	6714	6995	Error	Error	-5.062	214	7149	281	6714	337652	2565021	0.599	2.459	0	0	0
1	14	11	"A66"	"A66"	8070	38855	100	1074	1091	471	43	750	750	799	361	45	47	20	0	10299	8710	6034	69	1381	1381	1890	2564	135	63	59	0	0.000	0.000	0.000	0.000	0.000	0.000	0.000	0.000	0.000	0.000	0.000	0.000	0.000	0.000	0.036	0.047	0.062	0.092	4.975	0.045	0.326	316	2384	100	324	8918	9242	341	7329	7670	Error	Error	-4.783	324	8918	341	7329	344642	2752371	0.809	2.660	0	0	0
1	15	11	"A66"	"A66"	8370	38855	100	1136	1230	930	75	766	766	829	411	49	47	18	0	10360	9489	6703	70	1414	1414	1867	2311	123	65	61	0	0.000	0.000	0.000	0.000	0.000	0.000	0.000	0.000	0.000	0.000	0.000	0.000	0.000	0.000	0.041	0.057	0.061	0.079	4.679	0.058	0.293	316	2384	100	370	8946	9316	464	8075	8539	Error	Error	-4.596	370	8946	464	8075	388579	2998400	0.976	3.298	0	0	0
1	16	11	"A67"	"A67"	8670	38855	100	1061	1077	462	42	781	781	826	362	43	42	16	0	7080	7136	5549	77	1420	1420	1790	1956	109	56	53	0	0.000	0.000	0.000	0.000	0.000	0.000	0.000	0.000	0.000	0.000	0.000	0.000	0.000	0.000	0.049	0.052	0.074	0.142	8.146	0.048	0.285	316	2384	100	280	5660	5940	296	5716	6012	Error	Error	-4.337	280	5660	296	5716	340301	2254988	0.693	2.733	0	0	0
1	17	11	"A67"	"A67"	8970	38855	100	972	1044	439	42	777	777	834	389	46	33	12	0	7821	7367	4986	67	1429	1429	1830	2156	117	63	62	0	0.000	0.000	0.000	0.000	0.000	0.000	0.000	0.000	0.000	0.000	0.000	0.000	0.000	0.000	0.031	0.045	0.065	0.087	5.584	0.047	0.252	316	2384	100	195	6392	6587	267	5938	6205	Error	Error	-5.035	195	6392	267	5938	329810	2328041	0.540	2.568	0	0	0
1	18	11	"A67"	"A67"	9270	38850	100	992	1075	507	47	791	791	840	365	43	32	16	0	7296	6719	4686	69	1444	1444	1815	1710	94	62	58	0	0.000	0.000	0.000	0.000	0.000	0.000	0.000	0.000	0.000	0.000	0.000	0.000	0.000	0.000	0.034	0.054	0.061	0.087	6.420	0.051	0.210	316	2384	100	201	5852	6053	284	5275	5559	Error	Error	-4.864	201	5852	284	5275	339576	2123175	0.644	2.868	0	0	0
1	1	12	"A68"	"A68"	4180	39170	100	876	916	380	41	777	777	814	341	41	25	8	0	3616	3705	2029	54	1403	1403	1493	534	35	68	63	0	0.000	0.000	0.000	0.000	0.000	0.000	0.000	0.000	0.000	0.000	0.000	0.000	0.000	0.000	0.045	0.060	0.131	0.164	5.534	0.068	0.063	316	2384	100	99	2213	2312	139	2302	2441	Error	Error	-4.482	99	2213	139	2302	289425	1170847	0.299	4.142	0	0	0
1	2	12	"A68"	"A68"	4480	39170	100	926	964	394	40	773	773	829	371	44	28	9	0	4260	4297	2316	53	1410	1410	1555	671	43	73	69	0	0.000	0.000	0.000	0.000	0.000	0.000	0.000	0.000	0.000	0.000	0.000	0.000	0.000	0.000	0.054	0.066	0.121	0.131	4.908	0.063	0.088	316	2384	100	153	2850	3003	191	2887	3078	Error	Error	-4.219	153	2850	191	2887	304723	1357807	0.364	4.086	0	0	0
1	3	12	"A68"	"A68"	4780	39165	100	947	1011	464	45	809	809	841	359	42	28	12	0	3929	4462	3000	67	1396	1396	1564	809	51	67	63	0	0.000	0.000	0.000	0.000	0.000	0.000	0.000	0.000	0.000	0.000	0.000	0.000	0.000	0.000	0.054	0.066	0.126	0.163	4.559	0.073	0.090	316	2384	100	138	2533	2671	202	3066	3268	Error	Error	-4.198	138	2533	202	3066	319560	1410047	0.474	3.582	0	0	0
1	4	12	"A69"	"A69"	5080	39165	100	1153	1221	575	47	760	760	814	496	60	44	20	0	12925	11201	8268	73	1379	1379	1716	1968	114	62	60	0	0.000	0.000	0.000	0.000	0.000	0.000	0.000	0.000	0.000	0.000	0.000	0.000	0.000	0.000	0.034	0.047	0.056	0.085	4.678	0.047	0.393	316	2384	100	393	11546	11939	461	9822	10283	Error	Error	-4.877	393	11546	461	9822	385901	3539648	0.821	4.820	0	0	0
1	5	12	"A69"	"A69"	5380	39165	100	1167	1231	550	44	790	790	831	370	44	51	29	0	13825	11574	7750	66	1368	1368	1643	1675	101	71	68	0	0.000	0.000	0.000	0.000	0.000	0.000	0.000	0.000	0.000	0.000	0.000	0.000	0.000	0.000	0.030	0.043	0.052	0.072	5.622	0.043	0.316	316	2384	100	377	12457	12834	441	10206	10647	Error	Error	-5.046	377	12457	441	10206	388959	3657250	1.081	5.929	0	0	0
1	6	12	"A69"	"A69"	5680	39165	100	1117	1142	499	43	786	786	841	407	48	44	16	0	12290	11160	7698	68	1383	1383	1865	2627	140	66	63	0	0.000	0.000	0.000	0.000	0.000	0.000	0.000	0.000	0.000	0.000	0.000	0.000	0.000	0.000	0.030	0.036	0.048	0.070	5.513	0.043	0.400	316	2384	100	331	10907	11238	356	9777	10133	Error	Error	-5.042	331	10907	356	9777	360990	3526462	0.740	3.538	0	0	0
1	7	12	"A70"	"A70"	5980	39165	100	879	926	396	42	770	770	815	353	43	28	9	0	4769	4192	2138	51	1367	1367	1498	706	47	69	66	0	0.000	0.000	0.000	0.000	0.000	0.000	0.000	0.000	0.000	0.000	0.000	0.000	0.000	0.000	0.032	0.055	0.118	0.126	5.435	0.058	0.080	316	2384	100	109	3402	3511	156	2825	2981	Error	Error	-4.964	109	3402	156	2825	292732	1324678	0.314	3.816	0	0	0
1	8	12	"A70"	"A70"	6280	39160	100	1000	1057	480	45	779	779	820	349	42	36	17	0	6621	6981	5034	72	1374	1374	1674	1428	85	62	60	0	0.000	0.000	0.000	0.000	0.000	0.000	0.000	0.000	0.000	0.000	0.000	0.000	0.000	0.000	0.042	0.050	0.070	0.105	6.081	0.047	0.208	316	2384	100	221	5247	5468	278	5607	5885	Error	Error	-4.569	221	5247	278	5607	334015	2205900	0.679	3.716	0	0	0
1	9	12	"A70"	"A70"	6580	39160	100	919	986	597	60	763	763	802	339	42	32	11	0	4719	4331	2265	52	1370	1370	1647	1229	74	69	64	0	0.000	0.000	0.000	0.000	0.000	0.000	0.000	0.000	0.000	0.000	0.000	0.000	0.000	0.000	0.047	0.075	0.121	0.132	4.387	0.064	0.114	316	2384	100	156	3349	3505	223	2961	3184	Error	Error	-4.424	156	3349	223	2961	311523	1368460	0.543	2.184	0	0	0
1	10	12	"A71"	"A71"	6875	39160	100	1208	1221	530	43	757	757	814	387	47	54	25	0	14348	11402	7588	66	1367	1367	1900	2695	141	66	63	0	0.000	0.000	0.000	0.000	0.000	0.000	0.000	0.000	0.000	0.000	0.000	0.000	0.000	0.000	0.035	0.046	0.052	0.072	5.397	0.044	0.350	316	2384	100	451	12981	13432	464	10035	10499	Error	Error	-4.847	451	12981	464	10035	385719	3602914	1.052	3.526	0	0	0
1	11	12	"A71"	"A71"	7175	39160	100	1251	1253	546	43	781	781	833	370	44	54	32	0	14887	11908	7654	64	1380	1380	1967	2909	147	68	66	0	0.000	0.000	0.000	0.000	0.000	0.000	0.000	0.000	0.000	0.000	0.000	0.000	0.000	0.000	0.035	0.045	0.056	0.070	4.695	0.045	0.427	316	2384	100	470	13507	13977	472	10528	11000	Error	Error	-4.845	470	13507	472	10528	396088	3762943	1.135	3.417	0	0	0
1	12	12	"A71"	"A71"	7475	39160	100	1261	1293	554	42	780	780	834	369	44	56	31	0	14976	12081	7153	59	1375	1375	2008	2962	147	72	69	0	0.000	0.000	0.000	0.000	0.000	0.000	0.000	0.000	0.000	0.000	0.000	0.000	0.000	0.000	0.035	0.048	0.050	0.059	4.155	0.047	0.426	316	2384	100	481	13601	14082	513	10706	11219	Error	Error	-4.822	481	13601	513	10706	408689	3817684	1.244	3.401	0	0	0
1	13	12	"A72"	"A72"	7775	39155	100	1037	1084	482	44	773	773	813	352	43	43	18	0	7120	6915	5313	76	1371	1371	1657	1506	90	56	54	0	0.000	0.000	0.000	0.000	0.000	0.000	0.000	0.000	0.000	0.000	0.000	0.000	0.000	0.000	0.046	0.056	0.076	0.123	7.195	0.049	0.234	316	2384	100	264	5749	6013	311	5544	5855	Error	Error	-4.445	264	5749	311	5544	342543	2185004	0.770	3.491	0	0	0
1	14	12	"A72"	"A72"	8075	39155	100	1002	1108	510	46	770	770	820	364	44	41	21	0	7944	7054	4679	66	1367	1367	1775	1948	109	64	61	0	0.000	0.000	0.000	0.000	0.000	0.000	0.000	0.000	0.000	0.000	0.000	0.000	0.000	0.000	0.035	0.059	0.092	0.120	7.272	0.055	0.258	316	2384	100	232	6577	6809	338	5687	6025	Error	Error	-4.825	232	6577	338	5687	349971	2229062	0.791	2.710	0	0	0
1	15	12	"A72"	"A72"	8375	39155	100	1043	1083	463	42	775	775	820	418	50	39	12	0	8313	7318	5061	69	1381	1381	1597	1200	75	63	60	0	0.000	0.000	0.000	0.000	0.000	0.000	0.000	0.000	0.000	0.000	0.000	0.000	0.000	0.000	0.039	0.052	0.077	0.128	5.831	0.057	0.263	316	2384	100	268	6932	7200	308	5937	6245	Error	Error	-4.693	268	6932	308	5937	342123	2312444	0.629	4.768	0	0	0
1	16	12	"A73"	"A73"	8675	39155	100	854	895	364	40	787	787	821	336	40	23	7	0	2580	2793	1418	50	1393	1393	1456	455	31	63	55	0	0.000	0.000	0.000	0.000	0.000	0.000	0.000	0.000	0.000	0.000	0.000	0.000	0.000	0.000	0.056	0.077	0.217	0.226	4.871	0.079	0.054	316	2384	100	67	1187	1254	108	1400	1508	Error	Error	-4.147	67	1187	108	1400	282799	882512	0.220	2.938	0	0	0
1	17	12	"A73"	"A73"	8975	39155	100	782	851	368	43	788	788	858	722	84	5	0	0	2093	2315	962	41	1402	1402	1548	1144	73	38	9	0	0.000	0.000	0.000	0.000	0.000	0.000	0.000	0.000	0.000	0.000	0.000	0.000	0.000	0.000	-0.009	0.069	0.283	0.306	5.199	0.420	0.532	316	2384	100	-6	691	685	63	913	976	Error	Error	Error	-6	691	63	913	269026	731522	-0.010	0.670	0	0	0
1	18	12	"A73"	"A73"	9275	39155	100	838	878	347	39	789	789	834	389	46	19	3	0	2031	2210	848	38	1415	1415	1517	585	38	51	29	0	0.000	0.000	0.000	0.000	0.000	0.000	0.000	0.000	0.000	0.000	0.000	0.000	0.000	0.000	0.080	0.112	0.342	0.358	4.488	0.158	0.066	316	2384	100	49	616	665	89	795	884	Error	Error	-3.652	49	616	89	795	277466	698430	0.113	1.185	0	0	0
1	1	13	"A74"	"A74"	4185	39470	100	1075	1143	502	43	794	794	851	418	49	41	18	0	8016	7441	4782	64	1421	1421	1625	1258	77	69	65	0	0.000	0.000	0.000	0.000	0.000	0.000	0.000	0.000	0.000	0.000	0.000	0.000	0.000	0.000	0.043	0.058	0.086	0.107	5.350	0.056	0.268	316	2384	100	281	6595	6876	349	6020	6369	Error	Error	-4.553	281	6595	349	6020	361123	2351274	0.699	4.623	0	0	0
1	2	13	"A74"	"A74"	4485	39470	100	1187	1251	537	42	798	798	866	514	59	41	14	0	9585	8645	4704	54	1391	1391	1549	1066	68	79	76	0	0.000	0.000	0.000	0.000	0.000	0.000	0.000	0.000	0.000	0.000	0.000	0.000	0.000	0.000	0.047	0.062	0.069	0.085	4.296	0.059	0.290	316	2384	100	389	8194	8583	453	7254	7707	Error	Error	-4.397	389	8194	453	7254	395175	2731868	0.749	6.657	0	0	0
1	3	13	"A74"	"A74"	4785	39470	100	1230	1255	507	40	823	823	864	387	44	51	25	0	8505	7611	3859	50	1405	1405	1525	876	57	82	78	0	0.000	0.000	0.000	0.000	0.000	0.000	0.000	0.000	0.000	0.000	0.000	0.000	0.000	0.000	0.057	0.070	0.091	0.084	3.823	0.067	0.245	316	2384	100	407	7100	7507	432	6206	6638	Error	Error	-4.125	407	7100	432	6206	396732	2405203	1.010	6.947	0	0	0
1	4	13	"A75"	"A75"	5085	39465	100	1375	1478	786	53	807	807	866	426	49	56	36	0	6105	6943	5010	72	1379	1379	1583	1137	71	65	62	0	0.000	0.000	0.000	0.000	0.000	0.000	0.000	0.000	0.000	0.000	0.000	0.000	0.000	0.000	0.120	0.121	0.156	0.198	4.161	0.097	0.305	316	2384	100	568	4726	5294	671	5564	6235	Error	Error	-3.057	568	4726	671	5564	466948	2194016	1.437	4.714	0	0	0
1	5	13	"A75"	"A75"	5385	39465	100	1375	1422	709	49	800	800	861	433	50	54	34	0	7512	7044	3946	56	1391	1391	1610	1195	74	76	74	0	0.000	0.000	0.000	0.000	0.000	0.000	0.000	0.000	0.000	0.000	0.000	0.000	0.000	0.000	0.094	0.110	0.133	0.150	4.606	0.109	0.352	316	2384	100	575	6121	6696	622	5653	6275	Error	Error	-3.412	575	6121	622	5653	449478	2226013	1.296	4.547	0	0	0
1	6	13	"A75"	"A75"	5685	39465	100	1331	1436	732	50	814	814	870	440	50	52	31	0	7662	7198	4252	59	1383	1383	1573	1029	65	75	72	0	0.000	0.000	0.000	0.000	0.000	0.000	0.000	0.000	0.000	0.000	0.000	0.000	0.000	0.000	0.082	0.107	0.123	0.134	4.315	0.104	0.318	316	2384	100	517	6279	6796	622	5815	6437	Error	Error	-3.602	517	6279	622	5815	453931	2274435	1.286	5.466	0	0	0
1	7	13	"A76"	"A76"	5985	39465	100	1096	1144	514	44	790	790	837	385	45	42	21	0	7364	6864	4770	69	1371	1371	1609	1390	86	64	60	0	0.000	0.000	0.000	0.000	0.000	0.000	0.000	0.000	0.000	0.000	0.000	0.000	0.000	0.000	0.051	0.064	0.095	0.111	5.194	0.061	0.296	316	2384	100	306	5993	6299	354	5493	5847	Error	Error	-4.292	306	5993	354	5493	361606	2168968	0.797	3.781	0	0	0
1	8	13	"A76"	"A76"	6285	39465	100	1200	1258	532	42	801	801	855	373	43	51	29	0	8290	7877	4518	57	1392	1392	1688	1540	91	76	72	0	0.000	0.000	0.000	0.000	0.000	0.000	0.000	0.000	0.000	0.000	0.000	0.000	0.000	0.000	0.058	0.070	0.087	0.103	5.035	0.065	0.310	316	2384	100	399	6898	7297	457	6485	6942	Error	Error	-4.112	399	6898	457	6485	397647	2489249	1.080	4.019	0	0	0
1	9	13	"A76"	"A76"	6580	39460	100	1090	1134	524	46	783	783	829	420	50	39	17	0	7175	6691	4061	60	1374	1374	1659	1511	91	70	65	0	0.000	0.000	0.000	0.000	0.000	0.000	0.000	0.000	0.000	0.000	0.000	0.000	0.000	0.000	0.053	0.066	0.090	0.103	5.076	0.070	0.311	316	2384	100	307	5801	6108	351	5317	5668	Error	Error	-4.240	307	5801	351	5317	358418	2114296	0.726	3.330	0	0	0
1	10	13	"A77"	"A77"	6880	39460	100	1473	1707	1067	62	797	797	869	447	51	54	45	0	4636	5723	4559	79	1353	1353	1619	1416	87	57	52	0	0.000	0.000	0.000	0.000	0.000	0.000	0.000	0.000	0.000	0.000	0.000	0.000	0.000	0.000	0.206	0.208	0.274	0.338	3.884	0.159	0.460	316	2384	100	676	3283	3959	910	4370	5280	Error	Error	-2.280	676	3283	910	4370	539452	1808315	1.875	2.898	0	0	0
1	11	13	"A77"	"A77"	7180	39460	100	1568	1719	969	56	780	780	828	377	45	64	52	0	6480	6473	4400	67	1352	1352	1574	1224	77	66	63	0	0.000	0.000	0.000	0.000	0.000	0.000	0.000	0.000	0.000	0.000	0.000	0.000	0.000	0.000	0.154	0.183	0.216	0.238	3.569	0.142	0.476	316	2384	100	788	5128	5916	939	5121	6060	Error	Error	-2.702	788	5128	939	5121	543147	2045454	2.363	4.002	0	0	0
1	12	13	"A77"	"A77"	7480	39460	100	1590	1820	2060	113	791	791	859	485	56	60	44	0	7258	6660	4407	66	1374	1374	1756	1844	105	65	61	0	0.000	0.000	0.000	0.000	0.000	0.000	0.000	0.000	0.000	0.000	0.000	0.000	0.000	0.000	0.136	0.195	0.204	0.227	3.927	0.131	0.172	316	2384	100	799	5884	6683	1029	5286	6315	Error	Error	-2.881	799	5884	1029	5286	575168	2104620	1.981	2.659	0	0	0
1	13	13	"A78"	"A78"	7780	39460	100	1115	1144	501	43	778	778	833	380	45	44	21	0	4985	5406	4008	74	1369	1369	1584	1271	80	58	55	0	0.000	0.000	0.000	0.000	0.000	0.000	0.000	0.000	0.000	0.000	0.000	0.000	0.000	0.000	0.093	0.091	0.132	0.203	5.309	0.073	0.301	316	2384	100	337	3616	3953	366	4037	4403	Error	Error	-3.424	337	3616	366	4037	361436	1708411	0.818	3.007	0	0	0
1	14	13	"A78"	"A78"	8080	39455	100	1039	1091	491	45	802	802	845	396	46	37	16	0	6982	7028	5203	74	1403	1403	1708	1429	83	61	57	0	0.000	0.000	0.000	0.000	0.000	0.000	0.000	0.000	0.000	0.000	0.000	0.000	0.000	0.000	0.042	0.051	0.086	0.111	6.223	0.059	0.257	316	2384	100	237	5579	5816	289	5625	5914	Error	Error	-4.557	237	5579	289	5625	344870	2220789	0.621	3.723	0	0	0
1	15	13	"A78"	"A78"	8380	39455	100	1092	1170	593	50	798	798	841	401	47	41	22	0	3859	5985	5339	89	1379	1379	1669	1573	94	57	43	0	0.000	0.000	0.000	0.000	0.000	0.000	0.000	0.000	0.000	0.000	0.000	0.000	0.000	0.000	0.119	0.081	0.116	0.197	6.145	0.065	0.316	316	2384	100	294	2480	2774	372	4606	4978	Error	Error	-3.076	294	2480	372	4606	369781	1891412	0.820	2.744	0	0	0
1	16	13	"A79"	"A79"	8680	39455	100	1051	1104	481	43	814	814	861	398	46	37	15	0	6278	6560	5184	79	1401	1401	1709	1644	96	56	52	0	0.000	0.000	0.000	0.000	0.000	0.000	0.000	0.000	0.000	0.000	0.000	0.000	0.000	0.000	0.049	0.056	0.094	0.154	6.106	0.060	0.301	316	2384	100	237	4877	5114	290	5159	5449	Error	Error	-4.363	237	4877	290	5159	348881	2073022	0.611	2.951	0	0	0
1	17	13	"A79"	"A79"	8980	39455	100	1103	1170	557	47	827	827	888	657	73	31	6	0	7302	7077	5226	73	1416	1416	1647	1228	74	61	58	0	0.000	0.000	0.000	0.000	0.000	0.000	0.000	0.000	0.000	0.000	0.000	0.000	0.000	0.000	0.047	0.061	0.087	0.146	5.844	0.060	0.083	316	2384	100	276	5886	6162	343	5661	6004	Error	Error	-4.415	276	5886	343	5661	369850	2236390	0.429	4.422	0	0	0
1	18	13	"A79"	"A79"	9280	39455	100	1147	1211	544	44	824	824	874	376	43	44	25	0	7901	7368	5229	70	1453	1453	1748	1403	80	62	57	0	0.000	0.000	0.000	0.000	0.000	0.000	0.000	0.000	0.000	0.000	0.000	0.000	0.000	0.000	0.050	0.065	0.088	0.133	5.755	0.064	0.287	316	2384	100	323	6448	6771	387	5915	6302	Error	Error	-4.319	323	6448	387	5915	382737	2328334	0.896	4.006	0	0	0
1	1	14	"A80"	"A80"	4190	39770	100	1025	1123	474	42	823	823	876	468	53	30	11	0	5868	6309	4158	65	1418	1418	1556	947	60	72	68	0	0.000	0.000	0.000	0.000	0.000	0.000	0.000	0.000	0.000	0.000	0.000	0.000	0.000	0.000	0.045	0.061	0.089	0.097	5.208	0.058	0.216	316	2384	100	202	4450	4652	300	4891	5191	Error	Error	-4.461	202	4450	300	4891	354727	1993634	0.528	5.019	0	0	0
1	2	14	"A80"	"A80"	4490	39770	100	1191	1214	491	40	812	812	846	354	41	51	26	0	8554	8057	3919	48	1406	1406	1633	1237	75	82	78	0	0.000	0.000	0.000	0.000	0.000	0.000	0.000	0.000	0.000	0.000	0.000	0.000	0.000	0.000	0.053	0.060	0.071	0.070	3.455	0.058	0.262	316	2384	100	379	7148	7527	402	6651	7053	Error	Error	-4.237	379	7148	402	6651	383661	2546147	1.040	5.193	0	0	0
1	3	14	"A80"	"A80"	4790	39770	100	1174	1227	486	39	820	820	865	400	46	44	19	0	9003	8536	3624	42	1414	1414	1576	978	62	86	85	0	0.000	0.000	0.000	0.000	0.000	0.000	0.000	0.000	0.000	0.000	0.000	0.000	0.000	0.000	0.047	0.057	0.071	0.066	3.649	0.057	0.251	316	2384	100	354	7589	7943	407	7122	7529	Error	Error	-4.422	354	7589	407	7122	387621	2697227	0.905	7.117	0	0	0
1	4	14	"A81"	"A81"	5090	39765	100	1142	1215	537	44	821	821	865	468	54	40	14	0	8774	7817	5334	68	1404	1404	1653	1553	93	64	61	0	0.000	0.000	0.000	0.000	0.000	0.000	0.000	0.000	0.000	0.000	0.000	0.000	0.000	0.000	0.044	0.061	0.079	0.095	4.951	0.057	0.293	316	2384	100	321	7370	7691	394	6413	6807	Error	Error	-4.521	321	7370	394	6413	383877	2470178	0.748	3.969	0	0	0
1	5	14	"A81"	"A81"	5390	39765	100	1231	1286	561	43	793	793	845	376	44	54	30	0	9650	8046	4568	56	1401	1401	1692	1682	99	70	68	0	0.000	0.000	0.000	0.000	0.000	0.000	0.000	0.000	0.000	0.000	0.000	0.000	0.000	0.000	0.053	0.074	0.096	0.110	4.806	0.062	0.302	316	2384	100	438	8249	8687	493	6645	7138	Error	Error	-4.235	438	8249	493	6645	406389	2542536	1.173	3.778	0	0	0
1	6	14	"A81"	"A81"	5690	39765	100	1652	6393	13593	212	795	795	845	371	43	69	55	1	11568	15590	17923	114	1387	1387	1656	1585	95	70	69	6	0.000	0.000	0.000	0.000	0.000	0.000	0.000	0.000	0.000	0.000	0.000	0.000	0.000	0.000	0.084	0.394	0.163	0.204	3.699	0.616	0.745	316	2384	100	857	10181	11038	5598	14203	19801	Error	Error	-3.570	857	10181	5598	14203	2020345	4926370	14.954	8.791	0	0	0
1	7	14	"A82"	"A82"	5985	39765	100	1092	1188	549	46	795	795	846	384	45	44	24	0	7810	7932	6151	77	1384	1384	1738	1976	113	57	54	0	0.000	0.000	0.000	0.000	0.000	0.000	0.000	0.000	0.000	0.000	0.000	0.000	0.000	0.000	0.046	0.060	0.085	0.123	5.412	0.054	0.327	316	2384	100	297	6426	6723	393	6548	6941	Error	Error	-4.435	297	6426	393	6548	375424	2506598	0.891	3.135	0	0	0
1	8	14	"A82"	"A82"	6285	39765	100	1286	1326	676	50	823	823	877	527	60	42	15	0	10155	8675	5726	66	1405	1405	1902	2406	126	67	62	0	0.000	0.000	0.000	0.000	0.000	0.000	0.000	0.000	0.000	0.000	0.000	0.000	0.000	0.000	0.053	0.069	0.083	0.103	4.497	0.062	0.388	316	2384	100	463	8750	9213	503	7270	7773	Error	Error	-4.240	463	8750	503	7270	418891	2741234	0.852	2.815	0	0	0
1	9	14	"A82"	"A82"	6585	39765	100	1147	1203	524	43	791	791	831	377	45	48	24	0	10015	8455	5300	62	1351	1351	1705	1924	112	68	66	0	0.000	0.000	0.000	0.000	0.000	0.000	0.000	0.000	0.000	0.000	0.000	0.000	0.000	0.000	0.041	0.058	0.077	0.085	4.527	0.055	0.339	316	2384	100	356	8664	9020	412	7104	7516	Error	Error	-4.605	356	8664	412	7104	380048	2671824	0.987	3.508	0	0	0
1	10	14	"A83"	"A83"	6885	39760	100	1130	1291	1091	84	811	811	880	707	80	23	5	0	6223	5900	3772	63	1371	1371	1700	1469	86	66	63	0	0.000	0.000	0.000	0.000	0.000	0.000	0.000	0.000	0.000	0.000	0.000	0.000	0.000	0.000	0.066	0.106	0.110	0.137	5.066	0.109	0.246	316	2384	100	319	4852	5171	480	4529	5009	Error	Error	-3.927	319	4852	480	4529	408032	1864338	0.581	2.859	0	0	0
1	11	14	"A83"	"A83"	7185	39760	100	992	1059	451	42	789	789	826	350	42	35	15	0	5464	5398	2970	55	1366	1366	1617	1172	72	75	70	0	0.000	0.000	0.000	0.000	0.000	0.000	0.000	0.000	0.000	0.000	0.000	0.000	0.000	0.000	0.050	0.067	0.089	0.098	3.718	0.075	0.239	316	2384	100	203	4098	4301	270	4032	4302	Error	Error	-4.335	203	4098	270	4032	334799	1705674	0.666	3.226	0	0	0
1	12	14	"A83"	"A83"	7485	39760	100	1032	1083	447	41	802	802	843	365	43	37	17	0	6004	6076	3584	58	1361	1361	1598	1118	69	74	71	0	0.000	0.000	0.000	0.000	0.000	0.000	0.000	0.000	0.000	0.000	0.000	0.000	0.000	0.000	0.050	0.060	0.086	0.111	5.047	0.069	0.226	316	2384	100	230	4643	4873	281	4715	4996	Error	Error	-4.335	230	4643	281	4715	342236	1919947	0.658	4.005	0	0	0
1	13	14	"A84"	"A84"	7785	39760	100	1158	1337	1127	84	796	796	838	409	48	47	25	0	4068	5082	3844	75	1373	1373	1592	1226	77	60	53	0	0.000	0.000	0.000	0.000	0.000	0.000	0.000	0.000	0.000	0.000	0.000	0.000	0.000	0.000	0.134	0.146	0.176	0.225	5.325	0.089	0.134	316	2384	100	362	2695	3057	541	3709	4250	Error	Error	-2.896	362	2695	541	3709	422607	1605760	1.220	2.847	0	0	0
1	14	14	"A84"	"A84"	8085	39760	100	1097	1151	501	43	825	825	870	411	47	39	15	0	4884	5500	3915	71	1375	1375	1564	959	61	62	60	0	0.000	0.000	0.000	0.000	0.000	0.000	0.000	0.000	0.000	0.000	0.000	0.000	0.000	0.000	0.078	0.079	0.119	0.141	4.929	0.072	0.220	316	2384	100	272	3509	3781	326	4125	4451	Error	Error	-3.689	272	3509	326	4125	363584	1738024	0.684	4.104	0	0	0
1	15	14	"A84"	"A84"	8385	39755	100	1208	1244	576	46	797	797	851	411	48	50	22	0	5497	5416	3615	66	1395	1395	1662	1352	81	62	57	0	0.000	0.000	0.000	0.000	0.000	0.000	0.000	0.000	0.000	0.000	0.000	0.000	0.000	0.000	0.100	0.111	0.158	0.190	4.375	0.093	0.318	316	2384	100	411	4102	4513	447	4021	4468	Error	Error	-3.319	411	4102	447	4021	393093	1711431	0.956	2.777	0	0	0
1	16	14	"A85"	"A85"	8685	39755	100	1041	1163	1143	98	870	870	1169	2131	182	0	0	0	6570	5959	4189	70	1446	1446	2256	4519	200	52	16	0	0.000	0.000	0.000	0.000	0.000	0.000	0.000	0.000	0.000	0.000	0.000	0.000	0.000	0.000	0.033	0.065	0.089	0.122	5.497	0.087	0.167	316	2384	100	171	5124	5295	293	4513	4806	Error	Error	-4.905	171	5124	293	4513	367460	1883097	-0.003	0.819	0	0	0
1	17	14	"A85"	"A85"	8985	39755	100	1130	1184	585	49	822	822	865	356	41	44	21	0	6171	6078	3885	63	1423	1423	1586	930	58	67	64	0	0.000	0.000	0.000	0.000	0.000	0.000	0.000	0.000	0.000	0.000	0.000	0.000	0.000	0.000	0.065	0.078	0.106	0.128	4.942	0.071	0.212	316	2384	100	308	4748	5056	362	4655	5017	Error	Error	-3.946	308	4748	362	4655	374246	1920618	0.896	4.830	0	0	0
1	18	14	"A85"	"A85"	9285	39755	100	1101	1166	545	46	817	817	862	374	43	41	24	0	6441	6521	4393	67	1445	1445	1670	1212	72	65	62	0	0.000	0.000	0.000	0.000	0.000	0.000	0.000	0.000	0.000	0.000	0.000	0.000	0.000	0.000	0.057	0.069	0.099	0.122	5.969	0.064	0.234	316	2384	100	284	4996	5280	349	5076	5425	Error	Error	-4.137	284	4996	349	5076	368606	2060787	0.813	4.002	0	0	0
1	1	15	"A86"	"A86"	4195	40070	100	1095	1168	557	47	818	818	869	382	43	42	17	0	6278	5612	3342	59	1418	1418	1633	1132	69	67	63	0	0.000	0.000	0.000	0.000	0.000	0.000	0.000	0.000	0.000	0.000	0.000	0.000	0.000	0.000	0.057	0.083	0.104	0.134	4.752	0.068	0.187	316	2384	100	277	4860	5137	350	4194	4544	Error	Error	-4.133	277	4860	350	4194	369216	1773270	0.783	3.515	0	0	0
1	2	15	"A86"	"A86"	4495	40070	100	1151	1234	560	45	830	830	882	620	70	29	8	0	6981	6413	3599	56	1393	1393	1629	1165	71	73	71	0	0.000	0.000	0.000	0.000	0.000	0.000	0.000	0.000	0.000	0.000	0.000	0.000	0.000	0.000	0.057	0.080	0.107	0.125	4.774	0.067	0.058	316	2384	100	321	5588	5909	404	5020	5424	Error	Error	-4.122	321	5588	404	5020	390058	2026580	0.568	4.106	0	0	0
1	3	15	"A86"	"A86"	4795	40070	100	1237	1276	524	41	821	821	872	369	42	53	25	0	7295	6576	3575	54	1402	1402	1626	1178	72	76	70	0	0.000	0.000	0.000	0.000	0.000	0.000	0.000	0.000	0.000	0.000	0.000	0.000	0.000	0.000	0.071	0.088	0.106	0.120	4.021	0.071	0.231	316	2384	100	416	5893	6309	455	5174	5629	Error	Error	-3.824	416	5893	455	5174	403258	2077983	1.095	4.202	0	0	0
1	4	15	"A87"	"A87"	5095	40070	100	1118	1201	519	43	816	816	863	453	52	37	17	0	6051	5768	3831	66	1390	1390	1558	1068	68	62	59	0	0.000	0.000	0.000	0.000	0.000	0.000	0.000	0.000	0.000	0.000	0.000	0.000	0.000	0.000	0.065	0.088	0.125	0.149	4.750	0.067	0.141	316	2384	100	302	4661	4963	385	4378	4763	Error	Error	-3.948	302	4661	385	4378	379363	1822785	0.746	3.942	0	0	0
1	5	15	"A87"	"A87"	5395	40065	100	1136	1210	522	43	811	811	870	485	55	40	12	0	6586	6164	3725	60	1405	1405	1715	1577	91	67	62	0	0.000	0.000	0.000	0.000	0.000	0.000	0.000	0.000	0.000	0.000	0.000	0.000	0.000	0.000	0.063	0.084	0.104	0.125	4.381	0.083	0.200	316	2384	100	325	5181	5506	399	4759	5158	Error	Error	-3.995	325	5181	399	4759	382374	1947758	0.701	2.821	0	0	0
1	6	15	"A87"	"A87"	5690	40065	100	1186	1217	528	43	817	817	863	373	43	49	25	0	6092	6270	3928	62	1385	1385	1660	1356	81	69	66	0	0.000	0.000	0.000	0.000	0.000	0.000	0.000	0.000	0.000	0.000	0.000	0.000	0.000	0.000	0.078	0.082	0.113	0.148	4.896	0.072	0.262	316	2384	100	369	4707	5076	400	4885	5285	Error	Error	-3.673	369	4707	400	4885	384624	1981164	0.949	3.400	0	0	0
1	7	15	"A88"	"A88"	5990	40065	100	1166	1213	496	40	820	820	866	375	43	46	18	0	7444	7428	5505	74	1395	1395	1734	1789	103	60	58	0	0.000	0.000	0.000	0.000	0.000	0.000	0.000	0.000	0.000	0.000	0.000	0.000	0.000	0.000	0.057	0.065	0.078	0.121	6.254	0.051	0.191	316	2384	100	346	6049	6395	393	6033	6426	Error	Error	-4.128	346	6049	393	6033	383278	2347295	0.925	3.183	0	0	0
1	8	15	"A88"	"A88"	6290	40065	100	1127	1183	483	40	804	804	850	367	43	44	23	0	8747	7641	4781	62	1399	1399	1759	1864	105	67	64	0	0.000	0.000	0.000	0.000	0.000	0.000	0.000	0.000	0.000	0.000	0.000	0.000	0.000	0.000	0.044	0.061	0.076	0.090	4.551	0.050	0.246	316	2384	100	323	7348	7671	379	6242	6621	Error	Error	-4.508	323	7348	379	6242	373733	2414711	0.907	3.156	0	0	0
1	9	15	"A88"	"A88"	6590	40065	100	1166	1203	527	43	797	797	892	1564	175	1	0	0	9782	8396	5290	63	1392	1392	1675	1949	116	67	65	0	0.000	0.000	0.000	0.000	0.000	0.000	0.000	0.000	0.000	0.000	0.000	0.000	0.000	0.000	0.044	0.058	0.072	0.083	4.245	0.055	0.298	316	2384	100	369	8390	8759	406	7004	7410	Error	Error	-4.507	369	8390	406	7004	380075	2653013	0.199	3.448	0	0	0
1	10	15	"A89"	"A89"	6890	40060	100	1097	1187	552	46	785	785	825	353	42	47	29	0	7573	8223	6195	75	1360	1360	1732	1912	110	59	56	0	0.000	0.000	0.000	0.000	0.000	0.000	0.000	0.000	0.000	0.000	0.000	0.000	0.000	0.000	0.050	0.059	0.080	0.137	6.423	0.054	0.373	316	2384	100	312	6213	6525	402	6863	7265	Error	Error	-4.316	312	6213	402	6863	375042	2598595	1.025	3.395	0	0	0
1	11	15	"A89"	"A89"	7190	40060	100	1156	1176	476	40	783	783	832	394	47	48	19	0	8711	8153	5556	68	1356	1356	1694	1806	106	67	63	0	0.000	0.000	0.000	0.000	0.000	0.000	0.000	0.000	0.000	0.000	0.000	0.000	0.000	0.000	0.051	0.058	0.073	0.084	4.342	0.052	0.266	316	2384	100	373	7355	7728	393	6797	7190	Error	Error	-4.301	373	7355	393	6797	371548	2576450	0.873	3.576	0	0	0
1	12	15	"A89"	"A89"	7490	40060	100	1165	1274	949	74	793	793	847	371	43	50	26	0	9067	8497	5583	65	1363	1363	1716	1779	103	69	65	0	0.000	0.000	0.000	0.000	0.000	0.000	0.000	0.000	0.000	0.000	0.000	0.000	0.000	0.000	0.048	0.067	0.070	0.097	4.845	0.052	0.161	316	2384	100	372	7704	8076	481	7134	7615	Error	Error	-4.372	372	7704	481	7134	402581	2685119	1.151	3.812	0	0	0
1	13	15	"A90"	"A90"	7790	40060	100	1110	1198	551	45	812	812	868	577	66	32	9	0	6355	6313	4612	73	1382	1382	1633	1388	84	58	54	0	0.000	0.000	0.000	0.000	0.000	0.000	0.000	0.000	0.000	0.000	0.000	0.000	0.000	0.000	0.060	0.078	0.105	0.158	6.023	0.091	0.192	316	2384	100	298	4973	5271	386	4931	5317	Error	Error	-4.061	298	4973	386	4931	378556	1994765	0.572	3.372	0	0	0
1	14	15	"A90"	"A90"	8090	40060	100	1202	1277	603	47	810	810	866	422	48	49	22	0	7295	6856	4283	62	1379	1379	1641	1378	83	68	65	0	0.000	0.000	0.000	0.000	0.000	0.000	0.000	0.000	0.000	0.000	0.000	0.000	0.000	0.000	0.066	0.085	0.100	0.114	4.184	0.081	0.290	316	2384	100	392	5916	6308	467	5477	5944	Error	Error	-3.916	392	5916	467	5477	403561	2166580	0.974	3.784	0	0	0
1	15	15	"A90"	"A90"	8390	40055	100	1158	1180	491	41	812	812	863	399	46	45	19	0	6048	6075	4135	68	1379	1379	1711	1672	97	61	58	0	0.000	0.000	0.000	0.000	0.000	0.000	0.000	0.000	0.000	0.000	0.000	0.000	0.000	0.000	0.074	0.078	0.107	0.138	5.382	0.066	0.285	316	2384	100	346	4669	5015	368	4696	5064	Error	Error	-3.754	346	4669	368	4696	372814	1919670	0.794	2.610	0	0	0
1	16	15	"A91"	"A91"	8690	40055	100	1126	1179	494	41	816	816	877	417	47	41	18	0	4920	5765	4364	75	1417	1417	1692	1416	83	53	51	0	0.000	0.000	0.000	0.000	0.000	0.000	0.000	0.000	0.000	0.000	0.000	0.000	0.000	0.000	0.088	0.083	0.114	0.173	5.318	0.065	0.219	316	2384	100	310	3503	3813	363	4348	4711	Error	Error	-3.498	310	3503	363	4348	372610	1821866	0.724	2.876	0	0	0
1	17	15	"A91"	"A91"	8990	40055	100	1090	1177	523	44	811	811	885	905	102	15	1	0	5929	5861	4030	68	1431	1431	1694	1333	78	61	59	0	0.000	0.000	0.000	0.000	0.000	0.000	0.000	0.000	0.000	0.000	0.000	0.000	0.000	0.000	0.062	0.083	0.111	0.142	4.418	0.070	0.035	316	2384	100	279	4498	4777	366	4430	4796	Error	Error	-4.011	279	4498	366	4430	371999	1852049	0.323	3.126	0	0	0
1	18	15	"A91"	"A91"	9285	40055	100	1070	1203	924	76	817	817	861	386	44	42	22	0	4179	5427	4149	76	1423	1423	1838	1816	98	51	47	0	0.000	0.000	0.000	0.000	0.000	0.000	0.000	0.000	0.000	0.000	0.000	0.000	0.000	0.000	0.092	0.096	0.128	0.192	5.277	0.076	0.191	316	2384	100	253	2756	3009	386	4004	4390	Error	Error	-3.445	253	2756	386	4004	380084	1714774	0.886	1.976	0	0	0
1	1	16	"A92"	"A92"	4200	40370	100	1076	1130	439	38	834	834	896	564	62	27	4	0	6014	5535	3596	64	1459	1459	1680	1091	64	63	61	0	0.000	0.000	0.000	0.000	0.000	0.000	0.000	0.000	0.000	0.000	0.000	0.000	0.000	0.000	0.053	0.073	0.099	0.141	6.702	0.058	0.067	316	2384	100	242	4555	4797	296	4076	4372	Error	Error	-4.234	242	4555	296	4076	357047	1749020	0.415	3.533	0	0	0
1	2	16	"A92"	"A92"	4500	40370	100	1159	1189	476	40	809	809	863	394	45	44	19	0	6648	7138	4917	68	1431	1431	1732	1407	81	68	61	0	0.000	0.000	0.000	0.000	0.000	0.000	0.000	0.000	0.000	0.000	0.000	0.000	0.000	0.000	0.067	0.067	0.077	0.095	4.489	0.050	0.164	316	2384	100	350	5217	5567	380	5707	6087	Error	Error	-3.898	350	5217	380	5707	375813	2255549	0.827	3.842	0	0	0
1	3	16	"A92"	"A92"	4800	40370	100	1165	1214	496	40	810	810	861	371	43	49	23	0	8157	7627	4889	64	1422	1422	1728	1554	89	70	65	0	0.000	0.000	0.000	0.000	0.000	0.000	0.000	0.000	0.000	0.000	0.000	0.000	0.000	0.000	0.053	0.065	0.081	0.102	5.358	0.055	0.259	316	2384	100	355	6735	7090	404	6205	6609	Error	Error	-4.246	355	6735	404	6205	383715	2410102	0.951	3.796	0	0	0
1	4	16	"A93"	"A93"	5095	40370	100	1192	1256	537	42	825	825	900	1395	155	2	0	0	6847	6384	4061	63	1406	1406	1572	954	60	67	65	0	0.000	0.000	0.000	0.000	0.000	0.000	0.000	0.000	0.000	0.000	0.000	0.000	0.000	0.000	0.067	0.087	0.115	0.137	4.838	0.068	0.220	316	2384	100	367	5441	5808	431	4978	5409	Error	Error	-3.890	367	5441	431	4978	396879	2017391	0.255	5.044	0	0	0
1	5	16	"A93"	"A93"	5395	40370	100	1215	1252	508	40	831	831	871	369	42	50	25	0	7775	7155	4347	60	1403	1403	1659	1391	83	70	68	0	0.000	0.000	0.000	0.000	0.000	0.000	0.000	0.000	0.000	0.000	0.000	0.000	0.000	0.000	0.060	0.073	0.091	0.100	4.489	0.065	0.309	316	2384	100	384	6372	6756	421	5752	6173	Error	Error	-4.053	384	6372	421	5752	395619	2261065	1.033	3.951	0	0	0
1	6	16	"A93"	"A93"	5695	40365	100	1189	1251	522	41	806	806	866	477	55	44	16	0	7597	7032	4436	63	1396	1396	1641	1198	73	70	65	0	0.000	0.000	0.000	0.000	0.000	0.000	0.000	0.000	0.000	0.000	0.000	0.000	0.000	0.000	0.062	0.079	0.104	0.113	4.450	0.066	0.264	316	2384	100	383	6201	6584	445	5636	6081	Error	Error	-4.017	383	6201	445	5636	395435	2222251	0.807	4.500	0	0	0
1	7	16	"A94"	"A94"	5995	40365	100	1131	1196	513	42	802	802	849	371	43	46	22	0	8720	7952	5839	73	1398	1398	1871	2228	119	58	56	0	0.000	0.000	0.000	0.000	0.000	0.000	0.000	0.000	0.000	0.000	0.000	0.000	0.000	0.000	0.045	0.060	0.069	0.103	5.909	0.052	0.302	316	2384	100	329	7322	7651	394	6554	6948	Error	Error	-4.476	329	7322	394	6554	377807	2512967	0.935	2.729	0	0	0
1	8	16	"A94"	"A94"	6295	40365	100	1221	1284	541	42	816	816	865	440	50	47	20	0	11961	9832	6355	64	1398	1398	2003	2542	126	68	64	0	0.000	0.000	0.000	0.000	0.000	0.000	0.000	0.000	0.000	0.000	0.000	0.000	0.000	0.000	0.038	0.055	0.066	0.088	4.769	0.054	0.382	316	2384	100	405	10563	10968	468	8434	8902	Error	Error	-4.705	405	10563	468	8434	405848	3106902	0.952	3.080	0	0	0
1	9	16	"A94"	"A94"	6595	40365	100	1218	1291	585	45	805	805	868	520	59	42	18	0	10911	9720	6352	65	1394	1394	1915	2299	120	68	66	0	0.000	0.000	0.000	0.000	0.000	0.000	0.000	0.000	0.000	0.000	0.000	0.000	0.000	0.000	0.043	0.058	0.068	0.079	4.606	0.055	0.379	316	2384	100	413	9517	9930	486	8326	8812	Error	Error	-4.526	413	9517	486	8326	408049	3071502	0.813	3.395	0	0	0
1	10	16	"A95"	"A95"	6895	40365	100	1198	1251	568	45	807	807	854	387	45	50	24	0	8162	7651	5484	71	1394	1394	1814	2089	115	61	56	0	0.000	0.000	0.000	0.000	0.000	0.000	0.000	0.000	0.000	0.000	0.000	0.000	0.000	0.000	0.058	0.071	0.085	0.127	5.597	0.053	0.248	316	2384	100	391	6768	7159	444	6257	6701	Error	Error	-4.113	391	6768	444	6257	395433	2417674	1.026	2.794	0	0	0
1	11	16	"A95"	"A95"	7195	40360	100	1256	1320	637	48	797	797	864	607	70	41	11	0	9157	8543	5945	69	1394	1394	1720	1592	92	64	62	0	0.000	0.000	0.000	0.000	0.000	0.000	0.000	0.000	0.000	0.000	0.000	0.000	0.000	0.000	0.059	0.073	0.084	0.112	4.414	0.064	0.349	316	2384	100	459	7763	8222	523	7149	7672	Error	Error	-4.080	459	7763	523	7149	416962	2699629	0.751	4.286	0	0	0
1	12	16	"A95"	"A95"	7495	40360	100	1147	1218	587	48	799	799	855	406	47	44	21	0	8178	8292	5817	70	1406	1406	1853	1983	107	64	57	0	0.000	0.000	0.000	0.000	0.000	0.000	0.000	0.000	0.000	0.000	0.000	0.000	0.000	0.000	0.051	0.061	0.075	0.106	5.538	0.056	0.312	316	2384	100	348	6772	7120	419	6886	7305	Error	Error	-4.282	348	6772	419	6886	384800	2620292	0.894	3.247	0	0	0
1	13	16	"A96"	"A96"	7795	40360	100	1153	1194	493	41	793	793	845	362	42	49	24	0	5808	6915	5289	76	1399	1399	1752	1779	101	55	52	0	0.000	0.000	0.000	0.000	0.000	0.000	0.000	0.000	0.000	0.000	0.000	0.000	0.000	0.000	0.082	0.073	0.107	0.174	5.795	0.059	0.323	316	2384	100	360	4409	4769	401	5516	5917	Error	Error	-3.614	360	4409	401	5516	377203	2185094	0.964	2.902	0	0	0
1	14	16	"A96"	"A96"	8095	40360	100	1137	1193	476	39	811	811	877	837	95	17	0	0	7726	6802	4327	63	1407	1407	1861	2103	113	63	61	0	0.000	0.000	0.000	0.000	0.000	0.000	0.000	0.000	0.000	0.000	0.000	0.000	0.000	0.000	0.052	0.071	0.090	0.120	4.864	0.058	0.043	316	2384	100	326	6319	6645	382	5395	5777	Error	Error	-4.277	326	6319	382	5395	376872	2149360	0.378	2.350	0	0	0
1	15	16	"A96"	"A96"	8395	40360	100	1239	1272	623	48	812	812	863	397	46	50	24	0	8642	7989	5506	68	1415	1415	1837	2016	109	65	60	0	0.000	0.000	0.000	0.000	0.000	0.000	0.000	0.000	0.000	0.000	0.000	0.000	0.000	0.000	0.059	0.070	0.086	0.107	4.602	0.061	0.321	316	2384	100	427	7227	7654	460	6574	7034	Error	Error	-4.081	427	7227	460	6574	401985	2524660	1.030	3.052	0	0	0
1	16	16	"A97"	"A97"	8695	40355	100	1199	1245	539	43	816	816	865	416	48	46	22	0	7558	7663	5747	74	1435	1435	1817	1860	102	58	55	0	0.000	0.000	0.000	0.000	0.000	0.000	0.000	0.000	0.000	0.000	0.000	0.000	0.000	0.000	0.063	0.069	0.087	0.132	4.818	0.060	0.315	316	2384	100	383	6123	6506	429	6228	6657	Error	Error	-3.999	383	6123	429	6228	393263	2421475	0.913	3.143	0	0	0
1	17	16	"A97"	"A97"	8990	40355	100	1159	1216	519	42	806	806	848	358	42	49	26	0	7392	7547	5331	70	1452	1452	1871	1799	96	63	59	0	0.000	0.000	0.000	0.000	0.000	0.000	0.000	0.000	0.000	0.000	0.000	0.000	0.000	0.000	0.059	0.067	0.084	0.113	5.374	0.058	0.276	316	2384	100	353	5940	6293	410	6095	6505	Error	Error	-4.073	353	5940	410	6095	384380	2384845	1.028	3.155	0	0	0
1	18	16	"A97"	"A97"	9290	40355	100	1294	1360	600	44	834	834	879	368	41	57	31	0	8024	8377	5805	69	1467	1467	1966	2000	101	66	60	0	0.000	0.000	0.000	0.000	0.000	0.000	0.000	0.000	0.000	0.000	0.000	0.000	0.000	0.000	0.070	0.076	0.090	0.116	4.883	0.066	0.396	316	2384	100	460	6557	7017	526	6910	7436	Error	Error	-3.833	460	6557	526	6910	429661	2647275	1.307	3.206	0	0	0
1	1	17	"A98"	"A98"	4205	40670	100	990	1000	393	39	872	872	911	411	45	25	4	0	3204	3884	2806	72	1476	1476	1524	396	25	61	56	0	0.000	0.000	0.000	0.000	0.000	0.000	0.000	0.000	0.000	0.000	0.000	0.000	0.000	0.000	0.068	0.053	0.201	0.218	6.747	0.041	0.025	316	2384	100	118	1728	1846	128	2408	2536	Error	Error	-3.872	118	1728	128	2408	315991	1227229	0.217	5.960	0	0	0
1	2	17	"A98"	"A98"	4500	40670	100	1033	1090	468	42	847	847	888	356	40	39	18	0	3035	4651	4176	89	1458	1458	1503	410	27	70	63	0	0.000	0.000	0.000	0.000	0.000	0.000	0.000	0.000	0.000	0.000	0.000	0.000	0.000	0.000	0.118	0.076	0.144	0.188	5.861	0.054	0.116	316	2384	100	186	1577	1763	243	3193	3436	Error	Error	-3.084	186	1577	243	3193	344559	1469798	0.567	7.678	0	0	0
1	3	17	"A98"	"A98"	4800	40670	100	1007	1063	426	40	851	851	891	384	43	30	10	0	3589	4653	3637	78	1441	1441	1492	412	27	75	68	0	0.000	0.000	0.000	0.000	0.000	0.000	0.000	0.000	0.000	0.000	0.000	0.000	0.000	0.000	0.073	0.066	0.114	0.150	5.543	0.107	0.098	316	2384	100	156	2148	2304	212	3212	3424	Error	Error	-3.783	156	2148	212	3212	335954	1470331	0.448	7.672	0	0	0
1	4	17	"A99"	"A99"	5100	40670	100	1089	1143	431	37	858	858	904	525	58	26	5	0	6786	5589	3411	61	1446	1446	1664	1239	74	62	60	0	0.000	0.000	0.000	0.000	0.000	0.000	0.000	0.000	0.000	0.000	0.000	0.000	0.000	0.000	0.043	0.069	0.105	0.126	5.566	0.051	0.139	316	2384	100	231	5340	5571	285	4143	4428	Error	Error	-4.531	231	5340	285	4143	361185	1766064	0.455	3.168	0	0	0
1	5	17	"A99"	"A99"	5400	40670	100	1126	1144	428	37	824	824	870	386	44	43	11	0	7059	5923	3066	51	1429	1429	1632	1158	70	72	69	0	0.000	0.000	0.000	0.000	0.000	0.000	0.000	0.000	0.000	0.000	0.000	0.000	0.000	0.000	0.054	0.071	0.083	0.099	5.014	0.062	0.165	316	2384	100	302	5630	5932	320	4494	4814	Error	Error	-4.221	302	5630	320	4494	361511	1871775	0.710	3.706	0	0	0
1	6	17	"A99"	"A99"	5700	40665	100	1078	1154	527	45	850	850	891	372	41	38	15	0	4736	4898	3071	62	1424	1424	1708	1421	83	61	53	0	0.000	0.000	0.000	0.000	0.000	0.000	0.000	0.000	0.000	0.000	0.000	0.000	0.000	0.000	0.069	0.088	0.122	0.161	6.200	0.055	0.117	316	2384	100	228	3312	3540	304	3474	3778	Error	Error	-3.861	228	3312	304	3474	364634	1547814	0.707	2.245	0	0	0
1	7	17	"A100"	"A100"	6000	40665	100	1163	1217	520	42	829	829	874	453	51	39	16	0	7157	6835	5073	74	1433	1433	1789	1820	101	56	53	0	0.000	0.000	0.000	0.000	0.000	0.000	0.000	0.000	0.000	0.000	0.000	0.000	0.000	0.000	0.058	0.072	0.098	0.138	6.090	0.062	0.319	316	2384	100	334	5724	6058	388	5402	5790	Error	Error	-4.099	334	5724	388	5402	384511	2159767	0.757	2.773	0	0	0
1	8	17	"A100"	"A100"	6300	40665	100	1252	1277	502	39	844	844	893	401	44	50	23	0	9779	8101	5230	64	1422	1422	1805	1847	102	66	63	0	0.000	0.000	0.000	0.000	0.000	0.000	0.000	0.000	0.000	0.000	0.000	0.000	0.000	0.000	0.049	0.065	0.079	0.103	5.348	0.059	0.292	316	2384	100	408	8357	8765	433	6679	7112	Error	Error	-4.356	408	8357	433	6679	403417	2560031	0.958	3.409	0	0	0
1	9	17	"A100"	"A100"	6600	40665	100	1272	1300	500	38	839	839	877	380	43	55	24	0	9316	7936	5176	65	1436	1436	1826	2043	111	64	62	0	0.000	0.000	0.000	0.000	0.000	0.000	0.000	0.000	0.000	0.000	0.000	0.000	0.000	0.000	0.055	0.071	0.086	0.109	5.038	0.058	0.326	316	2384	100	433	7880	8313	461	6500	6961	Error	Error	-4.186	433	7880	461	6500	410844	2507641	1.113	2.991	0	0	0
1	10	17	"A101"	"A101"	6900	40665	100	1123	1176	501	42	830	830	870	366	42	43	21	0	5824	7008	5683	81	1413	1413	1533	698	45	61	55	0	0.000	0.000	0.000	0.000	0.000	0.000	0.000	0.000	0.000	0.000	0.000	0.000	0.000	0.000	0.066	0.062	0.088	0.136	6.368	0.050	0.185	316	2384	100	293	4411	4704	346	5595	5941	Error	Error	-3.912	293	4411	346	5595	371514	2214648	0.836	7.844	0	0	0
1	11	17	"A101"	"A101"	7200	40660	100	1139	1241	951	76	817	817	863	374	43	44	22	0	6046	7372	6089	82	1411	1411	1549	760	49	64	60	0	0.000	0.000	0.000	0.000	0.000	0.000	0.000	0.000	0.000	0.000	0.000	0.000	0.000	0.000	0.069	0.071	0.095	0.135	6.012	0.070	0.198	316	2384	100	322	4635	4957	424	5961	6385	Error	Error	-3.847	322	4635	424	5961	392174	2329686	1.011	7.662	0	0	0
1	12	17	"A101"	"A101"	7500	40660	100	1045	1111	483	43	830	830	871	453	52	32	10	0	5416	6646	5338	80	1409	1409	1533	698	45	64	60	0	0.000	0.000	0.000	0.000	0.000	0.000	0.000	0.000	0.000	0.000	0.000	0.000	0.000	0.000	0.054	0.054	0.080	0.114	5.599	0.047	0.120	316	2384	100	215	4007	4222	281	5237	5518	Error	Error	-4.220	215	4007	281	5237	351179	2100018	0.530	7.325	0	0	0
1	13	17	"A102"	"A102"	7800	40660	100	1050	1188	1235	103	846	846	894	387	43	36	15	0	4185	5985	5235	87	1467	1467	1749	1561	89	58	46	0	0.000	0.000	0.000	0.000	0.000	0.000	0.000	0.000	0.000	0.000	0.000	0.000	0.000	0.000	0.075	0.076	0.103	0.145	5.724	0.062	0.125	316	2384	100	204	2718	2922	342	4518	4860	Error	Error	-3.736	204	2718	342	4518	375328	1891243	0.760	2.714	0	0	0
1	14	17	"A102"	"A102"	8100	40660	100	1031	1072	446	41	796	796	838	379	45	35	17	0	5314	5985	4431	74	1395	1395	1678	1622	96	65	55	0	0.000	0.000	0.000	0.000	0.000	0.000	0.000	0.000	0.000	0.000	0.000	0.000	0.000	0.000	0.060	0.060	0.088	0.127	6.283	0.049	0.205	316	2384	100	235	3919	4154	276	4590	4866	Error	Error	-4.060	235	3919	276	4590	338851	1891339	0.617	2.655	0	0	0
1	15	17	"A102"	"A102"	8395	40660	100	1002	1078	526	48	795	795	836	357	42	37	17	0	4374	5858	4542	77	1417	1417	1674	1562	93	62	49	0	0.000	0.000	0.000	0.000	0.000	0.000	0.000	0.000	0.000	0.000	0.000	0.000	0.000	0.000	0.070	0.064	0.095	0.110	6.073	0.046	0.168	316	2384	100	207	2957	3164	283	4441	4724	Error	Error	-3.836	207	2957	283	4441	340789	1851152	0.678	2.679	0	0	0
1	16	17	"A103"	"A103"	8695	40660	100	1137	1169	471	40	826	826	863	374	43	43	19	0	7490	6395	4217	65	1451	1451	1690	1418	83	60	58	0	0.000	0.000	0.000	0.000	0.000	0.000	0.000	0.000	0.000	0.000	0.000	0.000	0.000	0.000	0.051	0.069	0.096	0.123	5.134	0.061	0.249	316	2384	100	311	6039	6350	343	4944	5287	Error	Error	-4.279	311	6039	343	4944	369531	2020846	0.818	3.318	0	0	0
1	17	17	"A103"	"A103"	8995	40655	100	1120	1200	508	42	843	843	894	375	41	44	21	0	6077	5958	3963	66	1471	1471	1653	1034	62	63	60	0	0.000	0.000	0.000	0.000	0.000	0.000	0.000	0.000	0.000	0.000	0.000	0.000	0.000	0.000	0.060	0.080	0.100	0.130	5.256	0.069	0.242	316	2384	100	277	4606	4883	357	4487	4844	Error	Error	-4.056	277	4606	357	4487	379157	1882723	0.816	4.163	0	0	0
1	18	17	"A103"	"A103"	9295	40655	100	1159	1197	499	41	867	867	916	377	41	42	18	0	6218	6173	3989	64	1490	1490	1866	1772	94	62	57	0	0.000	0.000	0.000	0.000	0.000	0.000	0.000	0.000	0.000	0.000	0.000	0.000	0.000	0.000	0.062	0.070	0.101	0.159	6.067	0.067	0.277	316	2384	100	292	4728	5020	330	4683	5013	Error	Error	-4.017	292	4728	330	4683	378318	1950569	0.745	2.431	0	0	0
1	1	18	"A104"	"A104"	4205	40975	100	1194	1254	461	36	917	917	972	507	52	35	6	0	6868	6681	4245	63	1526	1526	1737	1302	74	65	63	0	0.000	0.000	0.000	0.000	0.000	0.000	0.000	0.000	0.000	0.000	0.000	0.000	0.000	0.000	0.052	0.065	0.090	0.112	5.917	0.052	0.185	316	2384	100	277	5342	5619	337	5155	5492	Error	Error	-4.269	277	5342	337	5155	396362	2111297	0.556	3.797	0	0	0
1	2	18	"A104"	"A104"	4505	40970	100	1278	1302	485	37	891	891	937	395	42	49	19	0	9680	8312	5075	61	1500	1500	1864	1836	98	68	65	0	0.000	0.000	0.000	0.000	0.000	0.000	0.000	0.000	0.000	0.000	0.000	0.000	0.000	0.000	0.047	0.060	0.071	0.098	4.631	0.051	0.248	316	2384	100	387	8180	8567	411	6812	7223	Error	Error	-4.402	387	8180	411	6812	411559	2626450	0.924	3.512	0	0	0
1	3	18	"A104"	"A104"	4805	40970	100	1115	1179	455	38	894	894	1026	1863	181	0	0	0	8434	7532	4372	58	1477	1477	1930	2524	130	70	62	0	0.000	0.000	0.000	0.000	0.000	0.000	0.000	0.000	0.000	0.000	0.000	0.000	0.000	0.000	0.032	0.047	0.070	0.088	6.308	0.047	0.204	316	2384	100	221	6957	7178	285	6055	6340	Error	Error	-4.976	221	6957	285	6055	372569	2380031	0.082	2.219	0	0	0
1	4	18	"A105"	"A105"	5105	40970	100	1212	1273	528	41	891	891	937	463	49	41	16	0	8351	7382	4937	66	1461	1461	1683	1399	83	64	61	0	0.000	0.000	0.000	0.000	0.000	0.000	0.000	0.000	0.000	0.000	0.000	0.000	0.000	0.000	0.047	0.065	0.087	0.118	5.661	0.048	0.170	316	2384	100	321	6890	7211	382	5921	6303	Error	Error	-4.424	321	6890	382	5921	402298	2332745	0.726	4.074	0	0	0
1	5	18	"A105"	"A105"	5405	40970	100	1188	1219	484	39	857	857	926	616	66	29	4	0	8911	7947	4437	55	1458	1458	1734	1538	88	74	70	0	0.000	0.000	0.000	0.000	0.000	0.000	0.000	0.000	0.000	0.000	0.000	0.000	0.000	0.000	0.044	0.056	0.073	0.086	4.672	0.068	0.132	316	2384	100	331	7453	7784	362	6489	6851	Error	Error	-4.493	331	7453	362	6489	385308	2511129	0.476	4.040	0	0	0
1	6	18	"A105"	"A105"	5705	40970	100	1224	1272	475	37	881	881	920	394	42	43	18	0	9132	8089	4419	54	1445	1445	1714	1419	82	75	71	0	0.000	0.000	0.000	0.000	0.000	0.000	0.000	0.000	0.000	0.000	0.000	0.000	0.000	0.000	0.045	0.059	0.070	0.093	6.198	0.052	0.211	316	2384	100	343	7687	8030	391	6644	7035	Error	Error	-4.486	343	7687	391	6644	401893	2556091	0.893	4.493	0	0	0
1	7	18	"A106"	"A106"	6005	40965	100	872	931	387	41	860	860	903	394	43	19	4	0	2382	3111	2448	78	1437	1437	1486	373	25	59	51	0	0.000	0.000	0.000	0.000	0.000	0.000	0.000	0.000	0.000	0.000	0.000	0.000	0.000	0.000	0.013	0.042	0.250	0.328	8.449	0.050	0.025	316	2384	100	12	945	957	71	1674	1745	Error	Error	-6.299	12	945	71	1674	294352	982959	0.071	4.357	0	0	0
1	8	18	"A106"	"A106"	6305	40965	100	941	1020	492	48	853	853	897	367	40	25	9	0	2681	3313	2319	69	1436	1436	1476	338	22	68	61	0	0.000	0.000	0.000	0.000	0.000	0.000	0.000	0.000	0.000	0.000	0.000	0.000	0.000	0.000	0.071	0.089	0.209	0.260	7.129	0.083	0.066	316	2384	100	88	1245	1333	167	1877	2044	Error	Error	-3.822	88	1245	167	1877	322462	1046846	0.335	5.435	0	0	0
1	9	18	"A106"	"A106"	6605	40965	100	936	1001	428	42	856	856	935	883	94	7	0	0	2501	3252	2535	77	1436	1436	1505	996	66	51	27	0	0.000	0.000	0.000	0.000	0.000	0.000	0.000	0.000	0.000	0.000	0.000	0.000	0.000	0.000	0.075	0.080	0.285	0.297	6.477	0.441	0.397	316	2384	100	80	1065	1145	145	1816	1961	Error	Error	-3.735	80	1065	145	1816	316319	1027501	0.075	1.754	0	0	0
1	10	18	"A107"	"A107"	6905	40965	100	1022	1077	439	40	858	858	897	357	39	35	12	0	3644	4684	3866	82	1424	1424	1497	477	31	67	61	0	0.000	0.000	0.000	0.000	0.000	0.000	0.000	0.000	0.000	0.000	0.000	0.000	0.000	0.000	0.074	0.067	0.141	0.185	6.466	0.048	0.098	316	2384	100	164	2220	2384	219	3260	3479	Error	Error	-3.759	164	2220	219	3260	340276	1480104	0.504	6.681	0	0	0
1	11	18	"A107"	"A107"	7205	40965	100	1019	1076	437	40	849	849	900	410	45	29	8	0	3947	4913	3779	76	1419	1419	1474	410	27	72	66	0	0.000	0.000	0.000	0.000	0.000	0.000	0.000	0.000	0.000	0.000	0.000	0.000	0.000	0.000	0.067	0.065	0.100	0.147	6.317	0.045	0.063	316	2384	100	170	2528	2698	227	3494	3721	Error	Error	-3.894	170	2528	227	3494	340079	1552352	0.429	8.388	0	0	0
1	12	18	"A107"	"A107"	7505	40960	100	916	975	428	43	833	833	879	366	41	27	8	0	3348	4652	4076	87	1422	1422	1497	460	30	66	60	0	0.000	0.000	0.000	0.000	0.000	0.000	0.000	0.000	0.000	0.000	0.000	0.000	0.000	0.000	0.043	0.044	0.134	0.183	6.361	0.044	0.084	316	2384	100	83	1926	2009	142	3230	3372	Error	Error	-4.536	83	1926	142	3230	307975	1469989	0.262	6.859	0	0	0
1	13	18	"A108"	"A108"	7805	40960	100	1707	5559	12193	219	1061	1061	5313	14760	277	7	5	2	8742	12038	13158	109	1630	1630	6678	15795	236	10	6	3	0.000	0.000	0.000	0.000	0.000	0.000	0.000	0.000	0.000	0.000	0.000	0.000	0.000	0.000	0.091	0.432	0.159	0.162	4.437	0.977	0.955	316	2384	100	646	7112	7758	4498	10408	14906	Error	Error	-3.461	646	7112	4498	10408	1756725	3804022	0.017	0.339	0	0	0
1	14	18	"A108"	"A108"	8100	40960	100	979	1034	416	40	847	847	876	358	40	28	11	0	4798	5044	3369	66	1435	1435	1627	1164	71	67	60	0	0.000	0.000	0.000	0.000	0.000	0.000	0.000	0.000	0.000	0.000	0.000	0.000	0.000	0.000	0.039	0.052	0.100	0.131	6.945	0.037	0.074	316	2384	100	132	3363	3495	187	3609	3796	Error	Error	-4.671	132	3363	187	3609	326699	1593888	0.441	2.936	0	0	0
1	15	18	"A108"	"A108"	8400	40960	100	1001	1050	444	42	823	823	864	376	43	30	12	0	4555	5265	3923	74	1405	1405	1497	565	37	70	64	0	0.000	0.000	0.000	0.000	0.000	0.000	0.000	0.000	0.000	0.000	0.000	0.000	0.000	0.000	0.057	0.059	0.098	0.136	5.798	0.042	0.076	316	2384	100	178	3150	3328	227	3860	4087	Error	Error	-4.145	178	3150	227	3860	331891	1663718	0.495	6.669	0	0	0
1	16	18	"A109"	"A109"	8700	40960	100	880	907	399	43	843	843	883	366	41	19	4	0	2142	2573	1619	62	1409	1409	1444	349	24	64	50	0	0.000	0.000	0.000	0.000	0.000	0.000	0.000	0.000	0.000	0.000	0.000	0.000	0.000	0.000	0.050	0.055	0.297	0.332	6.616	0.055	0.015	316	2384	100	37	733	770	64	1164	1228	Error	Error	-4.308	37	733	64	1164	286474	813044	0.066	3.235	0	0	0
1	17	18	"A109"	"A109"	9000	40955	100	972	1020	406	39	865	865	905	366	40	26	8	0	2192	2731	1779	65	1467	1467	1495	303	20	64	53	0	0.000	0.000	0.000	0.000	0.000	0.000	0.000	0.000	0.000	0.000	0.000	0.000	0.000	0.000	0.148	0.123	0.371	0.355	6.668	0.055	0.020	316	2384	100	107	725	832	155	1264	1419	Error	Error	-2.760	107	725	155	1264	322468	862994	0.314	4.079	0	0	0
1	18	18	"A109"	"A109"	9300	40955	100	984	1018	411	40	873	873	918	408	44	24	5	0	2135	2728	1740	63	1511	1511	1534	324	21	60	50	0	0.000	0.000	0.000	0.000	0.000	0.000	0.000	0.000	0.000	0.000	0.000	0.000	0.000	0.000	0.178	0.119	0.360	0.335	5.553	0.092	0.042	316	2384	100	111	624	735	145	1217	1362	Error	Error	-2.491	111	624	145	1217	321705	862033	0.245	3.685	0	0	0
1	1	19	"A110"	"A110"	4210	41275	100	1097	1162	495	42	967	967	1042	927	88	7	0	0	4486	5095	3159	62	1564	1564	1743	1447	83	65	50	0	0.000	0.000	0.000	0.000	0.000	0.000	0.000	0.000	0.000	0.000	0.000	0.000	0.000	0.000	0.044	0.055	0.114	0.145	4.820	0.252	0.321	316	2384	100	130	2922	3052	195	3531	3726	Error	Error	-4.490	130	2922	195	3531	367068	1610149	0.129	2.317	0	0	0
1	2	19	"A110"	"A110"	4510	41270	100	1065	1140	500	43	917	917	966	435	45	29	10	0	3333	5202	4220	81	1507	1507	1624	706	43	69	56	0	0.000	0.000	0.000	0.000	0.000	0.000	0.000	0.000	0.000	0.000	0.000	0.000	0.000	0.000	0.081	0.060	0.138	0.179	6.019	0.057	0.146	316	2384	100	148	1826	1974	223	3695	3918	Error	Error	-3.625	148	1826	223	3695	360397	1643943	0.400	5.068	0	0	0
1	3	19	"A110"	"A110"	4810	41270	100	1036	1101	445	40	926	926	1050	1903	181	0	0	0	4548	5664	3859	68	1493	1493	1606	695	43	73	66	0	0.000	0.000	0.000	0.000	0.000	0.000	0.000	0.000	0.000	0.000	0.000	0.000	0.000	0.000	0.036	0.042	0.089	0.100	4.989	0.051	0.116	316	2384	100	110	3055	3165	175	4171	4346	Error	Error	-4.796	110	3055	175	4171	348048	1789939	0.027	5.839	0	0	0
1	4	19	"A111"	"A111"	5110	41270	100	1077	1131	483	42	898	898	954	673	70	18	2	0	4013	5374	4591	85	1455	1455	1525	489	32	67	62	0	0.000	0.000	0.000	0.000	0.000	0.000	0.000	0.000	0.000	0.000	0.000	0.000	0.000	0.000	0.070	0.059	0.111	0.169	7.009	0.058	0.035	316	2384	100	179	2558	2737	233	3919	4152	Error	Error	-3.837	179	2558	233	3919	357387	1698322	0.263	7.871	0	0	0
1	5	19	"A111"	"A111"	5410	41270	100	1042	1120	489	43	873	873	921	387	42	32	13	0	4315	6098	5139	84	1438	1438	1510	505	33	78	72	0	0.000	0.000	0.000	0.000	0.000	0.000	0.000	0.000	0.000	0.000	0.000	0.000	0.000	0.000	0.059	0.053	0.095	0.121	5.406	0.049	0.142	316	2384	100	169	2877	3046	247	4660	4907	Error	Error	-4.089	169	2877	247	4660	354010	1927027	0.514	9.085	0	0	0
1	6	19	"A111"	"A111"	5710	41270	100	1072	1129	520	46	887	887	920	374	40	35	13	0	5625	6356	4530	71	1453	1453	1518	468	30	77	73	0	0.000	0.000	0.000	0.000	0.000	0.000	0.000	0.000	0.000	0.000	0.000	0.000	0.000	0.000	0.044	0.049	0.086	0.111	6.061	0.149	0.186	316	2384	100	185	4172	4357	242	4903	5145	Error	Error	-4.495	185	4172	242	4903	356760	2008422	0.559	10.338	0	0	0
1	7	19	"A112"	"A112"	6010	41270	100	1164	1204	507	42	905	905	954	425	44	36	13	0	7308	7490	4985	66	1466	1466	1651	1275	77	68	66	0	0.000	0.000	0.000	0.000	0.000	0.000	0.000	0.000	0.000	0.000	0.000	0.000	0.000	0.000	0.044	0.050	0.074	0.085	6.684	0.048	0.161	316	2384	100	259	5842	6101	299	6024	6323	Error	Error	-4.495	259	5842	299	6024	380406	2366688	0.588	4.580	0	0	0
1	8	19	"A112"	"A112"	6310	41265	100	1223	1466	2466	168	925	925	990	636	64	26	6	0	8330	7996	5689	71	1490	1490	1821	1787	98	69	67	0	0.000	0.000	0.000	0.000	0.000	0.000	0.000	0.000	0.000	0.000	0.000	0.000	0.000	0.000	0.044	0.083	0.087	0.106	4.803	0.129	0.193	316	2384	100	298	6840	7138	541	6506	7047	Error	Error	-4.521	298	6840	541	6506	463381	2526808	0.748	3.456	0	0	0
1	9	19	"A112"	"A112"	6610	41265	100	1253	1316	562	42	906	906	941	385	40	45	21	0	9473	8561	5549	64	1469	1469	1614	940	58	70	66	0	0.000	0.000	0.000	0.000	0.000	0.000	0.000	0.000	0.000	0.000	0.000	0.000	0.000	0.000	0.043	0.058	0.067	0.080	5.646	0.051	0.220	316	2384	100	347	8004	8351	410	7092	7502	Error	Error	-4.528	347	8004	410	7092	415708	2705233	0.974	7.390	0	0	0
1	10	19	"A113"	"A113"	6910	41265	100	1108	1164	456	39	886	886	943	403	42	35	12	0	5431	5894	4269	72	1436	1436	1512	537	35	69	66	0	0.000	0.000	0.000	0.000	0.000	0.000	0.000	0.000	0.000	0.000	0.000	0.000	0.000	0.000	0.056	0.062	0.098	0.131	5.136	0.049	0.103	316	2384	100	222	3995	4217	278	4458	4736	Error	Error	-4.170	222	3995	278	4458	367708	1862596	0.548	8.160	0	0	0
1	11	19	"A113"	"A113"	7210	41265	100	979	1049	453	43	854	854	906	404	44	27	7	0	4579	5577	4232	75	1411	1411	1546	1006	65	70	65	0	0.000	0.000	0.000	0.000	0.000	0.000	0.000	0.000	0.000	0.000	0.000	0.000	0.000	0.000	0.039	0.047	0.095	0.116	5.354	0.043	0.098	316	2384	100	125	3168	3293	195	4166	4361	Error	Error	-4.664	125	3168	195	4166	331519	1762268	0.354	4.007	0	0	0
1	12	19	"A113"	"A113"	7505	41265	100	1005	1066	435	40	879	879	921	378	41	28	12	0	4724	5685	4179	73	1443	1443	1546	723	46	72	69	0	0.000	0.000	0.000	0.000	0.000	0.000	0.000	0.000	0.000	0.000	0.000	0.000	0.000	0.000	0.038	0.044	0.086	0.120	5.145	0.044	0.110	316	2384	100	126	3281	3407	187	4242	4429	Error	Error	-4.703	126	3281	187	4242	336842	1796499	0.384	5.725	0	0	0
1	13	19	"A114"	"A114"	7805	41260	100	1224	1233	496	40	875	875	932	476	51	38	9	0	10452	8372	5633	67	1455	1455	1818	2017	110	62	60	0	0.000	0.000	0.000	0.000	0.000	0.000	0.000	0.000	0.000	0.000	0.000	0.000	0.000	0.000	0.039	0.052	0.070	0.107	5.987	0.048	0.168	316	2384	100	349	8997	9346	358	6917	7275	Error	Error	-4.688	349	8997	358	6917	389720	2645665	0.632	3.249	0	0	0
1	14	19	"A114"	"A114"	8105	41260	100	1199	1244	509	40	892	892	939	408	43	41	18	0	9806	8582	5303	61	1463	1463	1875	2209	117	69	64	0	0.000	0.000	0.000	0.000	0.000	0.000	0.000	0.000	0.000	0.000	0.000	0.000	0.000	0.000	0.037	0.049	0.071	0.087	4.637	0.051	0.294	316	2384	100	307	8343	8650	352	7119	7471	Error	Error	-4.764	307	8343	352	7119	393171	2712024	0.748	3.036	0	0	0
1	15	19	"A114"	"A114"	8405	41260	100	1167	1215	506	41	869	869	920	401	43	40	17	0	9396	8840	5438	61	1465	1465	1695	1464	86	71	69	0	0.000	0.000	0.000	0.000	0.000	0.000	0.000	0.000	0.000	0.000	0.000	0.000	0.000	0.000	0.038	0.047	0.064	0.082	6.239	0.046	0.213	316	2384	100	298	7931	8229	346	7375	7721	Error	Error	-4.734	298	7931	346	7375	383986	2793502	0.736	4.880	0	0	0
1	16	19	"A115"	"A115"	8705	41260	100	974	1025	427	41	838	838	919	821	89	7	0	0	3950	5347	4273	79	1443	1443	1521	541	35	65	61	0	0.000	0.000	0.000	0.000	0.000	0.000	0.000	0.000	0.000	0.000	0.000	0.000	0.000	0.000	0.054	0.048	0.092	0.136	5.904	0.050	0.100	316	2384	100	136	2507	2643	187	3904	4091	Error	Error	-4.204	136	2507	187	3904	323891	1689632	0.129	7.072	0	0	0
1	17	19	"A115"	"A115"	9005	41260	100	999	1056	429	40	884	884	942	523	55	20	4	0	3703	4883	3810	78	1480	1480	1541	463	30	74	67	0	0.000	0.000	0.000	0.000	0.000	0.000	0.000	0.000	0.000	0.000	0.000	0.000	0.000	0.000	0.052	0.051	0.121	0.170	6.070	0.046	0.066	316	2384	100	115	2223	2338	172	3403	3575	Error	Error	-4.273	115	2223	172	3403	333686	1543159	0.218	7.218	0	0	0
1	18	19	"A115"	"A115"	9305	41255	100	1075	1120	432	38	928	928	1003	819	81	10	0	0	3522	4687	3695	78	1533	1533	1655	877	52	66	52	0	0.000	0.000	0.000	0.000	0.000	0.000	0.000	0.000	0.000	0.000	0.000	0.000	0.000	0.000	0.074	0.061	0.117	0.138	6.398	0.048	0.078	316	2384	100	147	1989	2136	192	3154	3346	Error	Error	-3.758	147	1989	192	3154	353778	1481242	0.143	3.457	0	0	0
1	1	20	"A116"	"A116"	4215	41575	100	1886	2336	1533	65	1006	1006	1072	549	51	60	43	0	8368	7475	3834	51	1587	1587	1674	744	44	79	75	0	0.000	0.000	0.000	0.000	0.000	0.000	0.000	0.000	0.000	0.000	0.000	0.000	0.000	0.000	0.130	0.226	0.195	0.223	3.142	0.230	0.391	316	2384	100	880	6781	7661	1330	5888	7218	Error	Error	-2.946	880	6781	1330	5888	738092	2362199	2.302	7.797	0	0	0
1	2	20	"A116"	"A116"	4515	41575	100	2828	3037	1843	60	980	980	1049	489	46	73	64	0	9036	8108	3737	46	1543	1543	1703	1103	64	82	80	0	0.000	0.000	0.000	0.000	0.000	0.000	0.000	0.000	0.000	0.000	0.000	0.000	0.000	0.000	0.247	0.313	0.294	0.295	3.092	0.262	0.427	316	2384	100	1848	7493	9341	2057	6565	8622	Error	Error	-2.020	1848	7493	2057	6565	959848	2562285	4.065	5.807	0	0	0
1	3	20	"A116"	"A116"	4815	41570	100	1684	2168	1492	68	976	976	1065	644	60	51	33	0	8699	8006	4374	54	1532	1532	1711	1161	67	75	73	0	0.000	0.000	0.000	0.000	0.000	0.000	0.000	0.000	0.000	0.000	0.000	0.000	0.000	0.000	0.099	0.184	0.167	0.196	4.728	0.211	0.409	316	2384	100	708	7167	7875	1192	6474	7666	Error	Error	-3.340	708	7167	1192	6474	685087	2529826	1.713	5.422	0	0	0
1	4	20	"A117"	"A117"	5115	41570	100	957	989	417	42	953	953	1033	787	76	5	0	0	2041	2472	1500	60	1488	1488	1551	896	57	37	15	0	0.000	0.000	0.000	0.000	0.000	0.000	0.000	0.000	0.000	0.000	0.000	0.000	0.000	0.000	0.007	0.037	0.377	0.386	5.528	0.462	0.364	316	2384	100	4	553	557	36	984	1020	Error	Error	-7.111	4	553	36	984	312490	781086	-0.056	1.028	0	0	0
1	5	20	"A117"	"A117"	5415	41570	100	920	993	418	42	933	933	986	468	47	15	4	0	2246	2629	1669	63	1490	1490	1515	318	20	66	52	0	0.000	0.000	0.000	0.000	0.000	0.000	0.000	0.000	0.000	0.000	0.000	0.000	0.000	0.000	-0.017	0.053	0.350	0.377	4.515	0.074	0.022	316	2384	100	-13	756	743	60	1139	1199	Error	Error	Error	-13	756	60	1139	313822	830840	0.015	3.503	0	0	0
1	6	20	"A117"	"A117"	5715	41570	100	915	953	375	39	948	948	1005	452	44	12	1	0	2115	2531	1409	55	1486	1486	1515	309	20	67	50	0	0.000	0.000	0.000	0.000	0.000	0.000	0.000	0.000	0.000	0.000	0.000	0.000	0.000	0.000	-0.052	0.005	0.460	0.461	5.473	0.080	0.002	316	2384	100	-33	629	596	5	1045	1050	Error	Error	Error	-33	629	5	1045	301270	799780	-0.115	3.288	0	0	0
1	7	20	"A118"	"A118"	6015	41570	100	1107	1148	453	39	990	990	1134	1976	174	0	0	0	4897	5361	3226	60	1529	1529	1694	1702	100	68	48	0	0.000	0.000	0.000	0.000	0.000	0.000	0.000	0.000	0.000	0.000	0.000	0.000	0.000	0.000	0.035	0.041	0.102	0.130	5.464	0.760	0.454	316	2384	100	117	3368	3485	158	3832	3990	Error	Error	-4.847	117	3368	158	3832	362903	1694176	0.007	2.155	0	0	0
1	8	20	"A118"	"A118"	6315	41565	100	1356	1443	655	45	1104	1104	1166	480	41	35	11	0	3787	4310	2512	58	1563	1563	1656	547	33	72	65	0	0.000	0.000	0.000	0.000	0.000	0.000	0.000	0.000	0.000	0.000	0.000	0.000	0.000	0.000	0.113	0.123	0.159	0.186	4.991	0.097	0.091	316	2384	100	252	2224	2476	339	2747	3086	Error	Error	-3.142	252	2224	339	2747	456137	1361893	0.577	4.852	0	0	0
1	9	20	"A118"	"A118"	6615	41565	100	1036	1110	470	42	901	901	960	388	40	31	11	0	4143	5428	3756	69	1460	1460	1554	588	37	71	65	0	0.000	0.000	0.000	0.000	0.000	0.000	0.000	0.000	0.000	0.000	0.000	0.000	0.000	0.000	0.050	0.053	0.096	0.119	5.256	0.052	0.113	316	2384	100	135	2683	2818	209	3968	4177	Error	Error	-4.313	135	2683	209	3968	350825	1715167	0.387	6.588	0	0	0
1	10	20	"A119"	"A119"	6915	41565	100	1081	1122	446	39	926	926	971	420	43	28	8	0	3967	5211	3921	75	1480	1480	1565	586	37	69	65	0	0.000	0.000	0.000	0.000	0.000	0.000	0.000	0.000	0.000	0.000	0.000	0.000	0.000	0.000	0.062	0.053	0.106	0.163	6.114	0.054	0.110	316	2384	100	155	2487	2642	196	3731	3927	Error	Error	-4.004	155	2487	196	3731	354604	1646578	0.360	6.222	0	0	0
1	11	20	"A119"	"A119"	7210	41565	100	1125	1227	881	71	897	897	946	436	46	31	12	0	4128	6162	4959	80	1461	1461	1543	551	35	69	63	0	0.000	0.000	0.000	0.000	0.000	0.000	0.000	0.000	0.000	0.000	0.000	0.000	0.000	0.000	0.085	0.070	0.092	0.134	6.299	0.056	0.100	316	2384	100	228	2667	2895	330	4701	5031	Error	Error	-3.548	228	2667	330	4701	387810	1947073	0.644	8.383	0	0	0
1	12	20	"A119"	"A119"	7510	41565	100	1026	1125	462	41	912	912	935	372	39	29	12	0	4397	5618	4042	71	1462	1462	1552	548	35	74	69	0	0.000	0.000	0.000	0.000	0.000	0.000	0.000	0.000	0.000	0.000	0.000	0.000	0.000	0.000	0.039	0.051	0.091	0.099	4.200	0.058	0.137	316	2384	100	114	2935	3049	213	4156	4369	Error	Error	-4.686	114	2935	213	4156	355553	1775150	0.511	7.420	0	0	0
1	13	20	"A120"	"A120"	7810	41560	100	937	969	394	40	912	912	951	406	42	17	4	0	2021	2472	1558	63	1451	1451	1488	324	21	61	47	0	0.000	0.000	0.000	0.000	0.000	0.000	0.000	0.000	0.000	0.000	0.000	0.000	0.000	0.000	0.044	0.056	0.432	0.433	5.893	0.032	0.004	316	2384	100	25	570	595	57	1021	1078	Error	Error	-4.511	25	570	57	1021	306279	781183	0.044	3.037	0	0	0
1	14	20	"A120"	"A120"	8110	41560	100	937	1130	1143	101	913	913	951	394	41	23	7	0	2174	2855	2157	75	1456	1456	1488	312	20	66	53	0	0.000	0.000	0.000	0.000	0.000	0.000	0.000	0.000	0.000	0.000	0.000	0.000	0.000	0.000	0.033	0.155	0.372	0.420	6.155	0.241	0.119	316	2384	100	24	718	742	217	1399	1616	Error	Error	-4.903	24	718	217	1399	357146	902122	0.454	4.381	0	0	0
1	15	20	"A120"	"A120"	8410	41560	100	945	998	439	43	889	889	929	379	40	22	9	0	2465	3052	2125	69	1487	1487	1529	358	23	67	58	0	0.000	0.000	0.000	0.000	0.000	0.000	0.000	0.000	0.000	0.000	0.000	0.000	0.000	0.000	0.057	0.070	0.265	0.275	6.035	0.067	0.035	316	2384	100	56	978	1034	109	1565	1674	Error	Error	-4.126	56	978	109	1565	315301	964461	0.182	4.254	0	0	0
1	16	20	"A121"	"A121"	8710	41560	100	1101	1158	467	40	873	873	909	382	42	38	14	0	7119	6759	4015	59	1455	1455	1636	1056	64	74	69	0	0.000	0.000	0.000	0.000	0.000	0.000	0.000	0.000	0.000	0.000	0.000	0.000	0.000	0.000	0.040	0.054	0.081	0.108	5.575	0.047	0.138	316	2384	100	228	5664	5892	285	5304	5589	Error	Error	-4.635	228	5664	285	5304	365863	2135813	0.652	4.851	0	0	0
1	17	20	"A121"	"A121"	9010	41560	100	1142	1213	495	40	943	943	1010	1079	106	7	0	0	5284	6118	3916	64	1525	1525	1704	1098	64	74	62	0	0.000	0.000	0.000	0.000	0.000	0.000	0.000	0.000	0.000	0.000	0.000	0.000	0.000	0.000	0.053	0.059	0.098	0.117	4.165	0.055	0.154	316	2384	100	199	3759	3958	270	4593	4863	Error	Error	-4.240	199	3759	270	4593	383188	1933384	0.188	4.020	0	0	0
1	18	20	"A121"	"A121"	9310	41555	100	1157	1196	501	41	937	937	991	451	45	31	11	0	5097	6059	4327	71	1547	1547	1839	1482	80	65	56	0	0.000	0.000	0.000	0.000	0.000	0.000	0.000	0.000	0.000	0.000	0.000	0.000	0.000	0.000	0.062	0.057	0.085	0.109	4.776	0.051	0.172	316	2384	100	220	3550	3770	259	4512	4771	Error	Error	-4.012	220	3550	259	4512	378017	1914801	0.455	2.848	0	0	0
1	1	21	"Blank"	"Blank"	4220	41875	100	1116	1197	569	47	1100	1100	1166	822	70	7	0	0	1696	1701	320	18	1665	1665	1704	577	33	3	1	0	0.000	0.000	0.000	0.000	0.000	0.000	0.000	0.000	0.000	0.000	0.000	0.000	0.000	0.000	0.516	2.694	1.454	1.527	3.454	3.688	0.071	316	2384	100	16	31	47	97	36	133	Error	Error	-0.954	16	31	97	36	378188	537595	0.038	-0.005	0	0	0
1	2	21	"Blank"	"Blank"	4520	41875	100	1047	1069	411	38	1043	1043	1101	448	40	14	2	0	1570	1585	285	17	1592	1592	1612	315	19	12	1	0	0.000	0.000	0.000	0.000	0.000	0.000	0.000	0.000	0.000	0.000	0.000	0.000	0.000	0.000	-0.182	-3.714	1.226	1.281	4.255	5.616	0.029	316	2384	100	4	-22	-18	26	-7	19	Error	Error	Error	4	-22	26	-7	337729	500995	-0.071	-0.086	0	0	0
1	3	21	"Blank"	"Blank"	4820	41875	100	1001	1049	441	42	1023	1023	1078	588	54	9	1	0	1580	1581	301	19	1566	1566	1603	466	29	5	0	0	0.000	0.000	0.000	0.000	0.000	0.000	0.000	0.000	0.000	0.000	0.000	0.000	0.000	0.000	-1.571	1.733	1.482	1.490	3.620	1.764	0.066	316	2384	100	-22	14	-8	26	15	41	Error	Error	Error	-22	14	26	15	331601	499725	-0.049	-0.047	0	0	0
1	4	21	"Blank"	"Blank"	5120	41870	100	945	1145	1295	113	952	952	998	487	48	16	5	0	1571	1677	965	57	1543	1543	1557	375	24	13	2	0	0.000	0.000	0.000	0.000	0.000	0.000	0.000	0.000	0.000	0.000	0.000	0.000	0.000	0.000	-0.250	1.440	1.760	1.721	4.005	1.394	0.561	316	2384	100	-7	28	21	193	134	327	Error	Error	Error	-7	28	193	134	361794	530024	0.302	0.320	0	0	0
1	5	21	"Blank"	"Blank"	5420	41870	100	997	1045	415	39	1020	1020	1072	451	42	16	2	0	1532	1567	277	17	1544	1544	1569	314	20	13	2	0	0.000	0.000	0.000	0.000	0.000	0.000	0.000	0.000	0.000	0.000	0.000	0.000	0.000	0.000	1.917	1.087	1.346	1.465	4.428	12.941	0.004	316	2384	100	-23	-12	-35	25	23	48	Error	Error	0.939	-23	-12	25	23	330268	495087	-0.060	-0.006	0	0	0
1	6	21	"Blank"	"Blank"	5720	41870	100	1031	1065	402	37	1042	1042	1099	450	40	14	1	0	1581	1598	263	16	1577	1577	1592	276	17	15	3	0	0.000	0.000	0.000	0.000	0.000	0.000	0.000	0.000	0.000	0.000	0.000	0.000	0.000	0.000	-2.750	1.095	1.332	1.332	4.405	11.652	0.005	316	2384	100	-11	4	-7	23	21	44	Error	Error	Error	-11	4	23	21	336598	504836	-0.076	0.022	0	0	0
1	7	21	"Blank"	"Blank"	6020	41870	100	1143	1188	436	36	1141	1141	1182	439	37	16	3	0	1565	1583	269	16	1617	1617	1630	284	17	12	0	0	0.000	0.000	0.000	0.000	0.000	0.000	0.000	0.000	0.000	0.000	0.000	0.000	0.000	0.000	-0.038	-1.382	1.279	1.447	4.359	9.671	0.007	316	2384	100	2	-52	-50	47	-34	13	Error	Error	Error	2	-52	47	-34	375536	500359	0.014	-0.165	0	0	0
1	8	21	"Blank"	"Blank"	6320	41870	100	1135	1176	392	33	1164	1164	1192	452	37	14	0	0	1631	1631	255	15	1625	1625	1642	287	17	13	1	0	0.000	0.000	0.000	0.000	0.000	0.000	0.000	0.000	0.000	0.000	0.000	0.000	0.000	0.000	-4.833	2.000	1.800	1.713	4.120	17.373	0.003	316	2384	100	-29	6	-23	12	6	18	Error	Error	Error	-29	6	12	6	371705	515403	-0.035	-0.038	0	0	0
1	9	21	"Blank"	"Blank"	6615	41865	100	1024	1173	1424	121	1015	1015	1066	500	46	14	1	0	1497	1621	1114	68	1526	1526	1540	274	17	14	4	0	0.000	0.000	0.000	0.000	0.000	0.000	0.000	0.000	0.000	0.000	0.000	0.000	0.000	0.000	-0.310	1.663	1.480	1.324	4.520	1.423	0.583	316	2384	100	9	-29	-20	158	95	253	Error	Error	Error	9	-29	158	95	370593	512296	0.214	0.296	0	0	0
1	10	21	"Blank"	"Blank"	6915	41865	100	967	995	398	40	1001	1001	1042	452	43	12	1	0	1488	1518	312	20	1511	1511	1524	275	18	17	1	0	0.000	0.000	0.000	0.000	0.000	0.000	0.000	0.000	0.000	0.000	0.000	0.000	0.000	0.000	1.478	-0.857	1.447	1.404	4.693	12.672	0.003	316	2384	100	-34	-23	-57	-6	7	1	Error	Error	0.564	-34	-23	-6	7	314381	479778	-0.104	-0.022	0	0	0
1	11	21	"Blank"	"Blank"	7215	41865	100	1013	1030	415	40	991	991	1035	398	38	17	5	0	1528	1532	245	15	1524	1524	1532	264	17	15	1	0	0.000	0.000	0.000	0.000	0.000	0.000	0.000	0.000	0.000	0.000	0.000	0.000	0.000	0.000	5.500	4.875	1.652	1.894	3.987	11.316	0.007	316	2384	100	22	4	26	39	8	47	Error	Error	2.459	22	4	39	8	325550	484142	-0.013	0.000	0	0	0
1	12	21	"Blank"	"Blank"	7515	41865	100	970	984	393	39	974	974	1020	413	40	14	3	0	1519	1511	248	16	1503	1503	1512	260	17	14	1	0	0.000	0.000	0.000	0.000	0.000	0.000	0.000	0.000	0.000	0.000	0.000	0.000	0.000	0.000	-0.250	1.250	1.595	1.772	4.532	123.083	0.000	316	2384	100	-4	16	12	10	8	18	Error	Error	Error	-4	16	10	8	310801	477365	-0.087	-0.004	0	0	0
1	13	21	"Blank"	"Blank"	7815	41865	100	984	993	370	37	986	986	1034	423	40	12	1	0	1541	1538	257	16	1522	1522	1539	312	20	11	1	0	0.000	0.000	0.000	0.000	0.000	0.000	0.000	0.000	0.000	0.000	0.000	0.000	0.000	0.000	-0.105	0.438	1.648	1.668	4.688	2.403	0.059	316	2384	100	-2	19	17	7	16	23	Error	Error	Error	-2	19	7	16	313717	486154	-0.097	-0.003	0	0	0
1	14	21	"Blank"	"Blank"	8115	41860	100	961	979	386	39	974	974	1020	420	41	16	2	0	1515	1539	261	16	1530	1530	1544	288	18	15	2	0	0.000	0.000	0.000	0.000	0.000	0.000	0.000	0.000	0.000	0.000	0.000	0.000	0.000	0.000	0.867	0.556	1.717	1.656	4.444	4.728	0.033	316	2384	100	-13	-15	-28	5	9	14	Error	Error	-0.206	-13	-15	5	9	309309	486367	-0.098	-0.017	0	0	0
1	15	21	"Blank"	"Blank"	8415	41860	100	1018	1024	523	51	973	973	1005	393	39	15	2	0	1516	1528	286	18	1537	1537	1543	266	17	15	3	0	0.000	0.000	0.000	0.000	0.000	0.000	0.000	0.000	0.000	0.000	0.000	0.000	0.000	0.000	-2.143	-5.667	1.512	1.527	4.114	4.468	0.027	316	2384	100	45	-21	24	51	-9	42	Error	Error	Error	45	-21	51	-9	323669	482997	0.048	-0.056	0	0	0
1	16	21	"Blank"	"Blank"	8715	41860	100	946	995	396	39	973	973	1008	391	38	18	4	0	1558	1565	275	17	1561	1561	1569	266	16	18	2	0	0.000	0.000	0.000	0.000	0.000	0.000	0.000	0.000	0.000	0.000	0.000	0.000	0.000	0.000	9.000	5.500	1.459	1.492	3.690	10.586	0.007	316	2384	100	-27	-3	-30	22	4	26	Error	Error	3.170	-27	-3	22	4	314279	494677	-0.033	-0.015	0	0	0
1	17	21	"Blank"	"Blank"	9015	41860	100	993	1056	404	38	1007	1007	1045	410	39	18	5	0	1596	1620	302	18	1620	1620	1629	276	16	13	3	0	0.000	0.000	0.000	0.000	0.000	0.000	0.000	0.000	0.000	0.000	0.000	0.000	0.000	0.000	0.583	100000.000	1.645	1.615	4.886	12.575	0.004	316	2384	100	-14	-24	-38	49	0	49	Error	Error	-0.778	-14	-24	49	0	333612	511963	0.027	-0.033	0	0	0
1	18	21	"Blank"	"Blank"	9315	41860	100	911	957	377	39	992	992	1051	626	59	5	0	0	1540	1545	240	15	1571	1571	1603	401	25	3	0	0	0.000	0.000	0.000	0.000	0.000	0.000	0.000	0.000	0.000	0.000	0.000	0.000	0.000	0.000	2.613	1.346	1.478	1.513	4.446	2.034	0.196	316	2384	100	-81	-31	-112	-35	-26	-61	Error	Error	1.386	-81	-31	-35	-26	302285	488371	-0.150	-0.145	0	0	0
