# Supplementary material for: Application of hybridization control probe to increase accuracy on ligation detection or minisequencing diagnostic microarrays
Source: BMC Res Notes. 2009 Dec 14;2:249. doi: 10.1186/1756-0500-2-249 (PMC2799435; doi:10.1186/1756-0500-2-249)
Supplement: Additional file 3 — Gpr_files. Zip-compressed file containing raw microarray data in GenePix results format (.gpr) and GAL (GenePix Array List) files. [file 1756-0500-2-249-S3.ZIP › gpr_files/slide9/lasi9_10-16.gpr]

ATF	1.0
30	76    
"Type=GenePix Results 3"
"DateTime=2009/05/28 13:55:46"
"Settings=C:\Axon\Data\HPV\280509\lasi9.gps"
"GalFile=C:\Axon\Data\HPV\ArrayIt_032009_InstiBioGalfile.gal"
"ArrayOfArrays=10-16"
"PixelSize=5"
"Wavelengths=532	488"
"ImageFiles=C:\Axon\Data\HPV\280509\lasi9.tif 2	C:\Axon\Data\HPV\280509\lasi9.tif 3"
"NormalizationMethod=None"
"NormalizationFactors=1	1"
"JpegImage="
"StdDev=Type 1"
"RatioFormulations=W1/W3 (/532)	W1/W4 (/488)	W3/W4 (532/488)"
"FeatureType=Circular"
"Barcode="
"BackgroundSubtraction=LocalFeature"
"ImageOrigin=0, 0"
"JpegOrigin=0, 0"
"Creator=GenePix Pro 6.1.0.2"
"Scanner=GenePix 4200A 01 Autoloader [2]"
"FocusPosition=0"
"Temperature=23.31"
"LinesAveraged=1"
"Comment="
"PMTGain=610	580"
"ScanPower=100	100"
"LaserPower=2.72	2.58"
"Filters=Standard Green	Standard Blue"
"ScanRegion=728,0,3848,13784"
"Supplier="
"Block"	"Column"	"Row"	"Name"	"ID"	"X"	"Y"	"Dia."	"F532 Median"	"F532 Mean"	"F532 SD"	"F532 CV"	"B532"	"B532 Median"	"B532 Mean"	"B532 SD"	"B532 CV"	"% > B532+1SD"	"% > B532+2SD"	"F532 % Sat."	"F488 Median"	"F488 Mean"	"F488 SD"	"F488 CV"	"B488"	"B488 Median"	"B488 Mean"	"B488 SD"	"B488 CV"	"% > B488+1SD"	"% > B488+2SD"	"F488 % Sat."	"Ratio of Medians (1/532)"	"Ratio of Means (1/532)"	"Median of Ratios (1/532)"	"Mean of Ratios (1/532)"	"Ratios SD (1/532)"	"Rgn Ratio (1/532)"	"Rgn R2 (1/532)"	"Ratio of Medians (1/488)"	"Ratio of Means (1/488)"	"Median of Ratios (1/488)"	"Mean of Ratios (1/488)"	"Ratios SD (1/488)"	"Rgn Ratio (1/488)"	"Rgn R2 (1/488)"	"Ratio of Medians (532/488)"	"Ratio of Means (532/488)"	"Median of Ratios (532/488)"	"Mean of Ratios (532/488)"	"Ratios SD (532/488)"	"Rgn Ratio (532/488)"	"Rgn R2 (532/488)"	"F Pixels"	"B Pixels"	"Circularity"	"Sum of Medians (1/532)"	"Sum of Medians (1/488)"	"Sum of Medians (532/488)"	"Sum of Means (1/532)"	"Sum of Means (1/488)"	"Sum of Means (532/488)"	"Log Ratio (1/532)"	"Log Ratio (1/488)"	"Log Ratio (532/488)"	"F532 Median - B532"	"F488 Median - B488"	"F532 Mean - B532"	"F488 Mean - B488"	"F532 Total Intensity"	"F488 Total Intensity"	"SNR 532"	"SNR 488"	"Flags"	"Normalize"	"Autoflag"
1	1	1	"A1"	"A1"	13315	35380	100	667	745	475	63	635	635	716	485	67	17	2	0	4884	5366	2485	46	2703	2703	2859	1904	66	54	31	0	0.000	0.000	0.000	0.000	0.000	0.000	0.000	0.000	0.000	0.000	0.000	0.000	0.000	0.000	0.015	0.041	0.138	0.138	4.787	0.030	0.012	316	2384	100	32	2181	2213	110	2663	2773	Error	Error	-6.091	32	2181	110	2663	235401	1695545	0.060	1.317	0	0	0
1	2	1	"A1"	"A1"	13615	35375	100	628	717	427	59	605	605	694	495	71	16	4	0	5152	5467	2487	45	2683	2683	2803	1359	48	67	45	0	0.000	0.000	0.000	0.000	0.000	0.000	0.000	0.000	0.000	0.000	0.000	0.000	0.000	0.000	0.009	0.040	0.144	0.138	4.959	0.009	0.002	316	2384	100	23	2469	2492	112	2784	2896	Error	Error	-6.746	23	2469	112	2784	226588	1727547	0.046	1.960	0	0	0
1	3	1	"A1"	"A1"	13915	35375	100	670	840	836	99	653	653	781	1215	155	3	1	0	6037	7018	6454	91	2754	2754	2933	1176	40	72	58	0	0.000	0.000	0.000	0.000	0.000	0.000	0.000	0.000	0.000	0.000	0.000	0.000	0.000	0.000	0.005	0.044	0.112	0.116	4.754	0.086	0.169	316	2384	100	17	3283	3300	187	4264	4451	Error	Error	-7.593	17	3283	187	4264	265486	2217720	0.049	3.474	0	0	0
1	4	1	"A2"	"A2"	14215	35375	100	658	725	455	62	613	613	706	461	65	18	6	0	5114	5269	2943	55	2714	2714	2796	909	32	81	68	0	0.000	0.000	0.000	0.000	0.000	0.000	0.000	0.000	0.000	0.000	0.000	0.000	0.000	0.000	0.019	0.044	0.149	0.147	4.681	0.009	0.001	316	2384	100	45	2400	2445	112	2555	2667	Error	Error	-5.737	45	2400	112	2555	229013	1665038	0.041	2.721	0	0	0
1	5	1	"A2"	"A2"	14515	35370	100	659	739	457	61	596	596	715	772	107	8	1	0	5759	5799	2706	46	2660	2660	2825	1730	61	67	43	0	0.000	0.000	0.000	0.000	0.000	0.000	0.000	0.000	0.000	0.000	0.000	0.000	0.000	0.000	0.020	0.046	0.116	0.124	3.798	0.083	0.074	316	2384	100	63	3099	3162	143	3139	3282	Error	Error	-5.620	63	3099	143	3139	233676	1832474	0.031	1.719	0	0	0
1	6	1	"A2"	"A2"	14815	35370	100	672	757	512	67	630	630	702	438	62	21	6	0	5095	5446	2711	49	2742	2742	2867	1484	51	59	43	0	0.000	0.000	0.000	0.000	0.000	0.000	0.000	0.000	0.000	0.000	0.000	0.000	0.000	0.000	0.018	0.047	0.131	0.128	5.364	0.032	0.017	316	2384	100	42	2353	2395	127	2704	2831	Error	Error	-5.808	42	2353	127	2704	239132	1720927	0.126	1.738	0	0	0
1	7	1	"A3"	"A3"	15115	35370	100	551	642	414	64	611	611	693	486	70	13	3	0	2939	3382	1698	50	2692	2692	2801	982	35	33	18	0	0.000	0.000	0.000	0.000	0.000	0.000	0.000	0.000	0.000	0.000	0.000	0.000	0.000	0.000	-0.243	0.045	0.336	0.331	4.987	0.059	0.021	316	2384	100	-60	247	187	31	690	721	Error	Error	Error	-60	247	31	690	202950	1068774	-0.105	0.592	0	0	0
1	8	1	"A3"	"A3"	15415	35370	100	706	785	501	63	623	623	723	713	98	12	3	0	4974	5793	2800	48	2837	2837	3013	1344	44	62	44	0	0.000	0.000	0.000	0.000	0.000	0.000	0.000	0.000	0.000	0.000	0.000	0.000	0.000	0.000	0.039	0.055	0.131	0.137	5.399	0.181	0.175	316	2384	100	83	2137	2220	162	2956	3118	Error	Error	-4.686	83	2137	162	2956	248200	1830569	0.087	2.068	0	0	0
1	9	1	"A3"	"A3"	15715	35365	100	829	923	551	59	743	743	841	809	96	14	1	0	5879	6409	3109	48	3052	3052	3290	1728	52	64	44	0	0.000	0.000	0.000	0.000	0.000	0.000	0.000	0.000	0.000	0.000	0.000	0.000	0.000	0.000	0.030	0.054	0.115	0.109	5.435	0.052	0.057	316	2384	100	86	2827	2913	180	3357	3537	Error	Error	-5.039	86	2827	180	3357	291595	2025217	0.101	1.805	0	0	0
1	10	1	"A4"	"A4"	16015	35365	100	655	771	781	101	659	659	786	902	114	5	0	0	3443	3996	1853	46	2886	2886	3170	2604	82	18	4	0	0.000	0.000	0.000	0.000	0.000	0.000	0.000	0.000	0.000	0.000	0.000	0.000	0.000	0.000	-0.007	0.101	0.296	0.286	5.438	0.072	0.030	316	2384	100	-4	557	553	112	1110	1222	Error	Error	Error	-4	557	112	1110	243569	1262584	-0.017	0.317	0	0	0
1	11	1	"A4"	"A4"	16315	35365	100	662	735	475	64	633	633	710	465	65	21	4	0	3936	5307	3205	60	2830	2830	3037	1261	41	47	36	0	0.000	0.000	0.000	0.000	0.000	0.000	0.000	0.000	0.000	0.000	0.000	0.000	0.000	0.000	0.026	0.041	0.166	0.168	5.376	0.038	0.033	316	2384	100	29	1106	1135	102	2477	2579	Error	Error	-5.253	29	1106	102	2477	232308	1677158	0.054	1.800	0	0	0
1	12	1	"A4"	"A4"	16615	35360	100	792	887	537	60	675	675	769	496	64	20	9	0	5543	6652	3564	53	2885	2885	3122	1563	50	63	45	0	0.000	0.000	0.000	0.000	0.000	0.000	0.000	0.000	0.000	0.000	0.000	0.000	0.000	0.000	0.044	0.056	0.129	0.134	5.034	0.031	0.031	316	2384	100	117	2658	2775	212	3767	3979	Error	Error	-4.506	117	2658	212	3767	280204	2102022	0.238	2.258	0	0	0
1	13	1	"A5"	"A5"	16915	35360	100	798	874	489	55	703	703	785	488	62	19	6	0	3687	3839	1383	36	2978	2978	3099	1637	52	24	2	0	0.000	0.000	0.000	0.000	0.000	0.000	0.000	0.000	0.000	0.000	0.000	0.000	0.000	0.000	0.134	0.199	0.375	0.367	4.357	0.062	0.016	316	2384	100	95	709	804	171	861	1032	Error	Error	-2.900	95	709	171	861	276058	1213280	0.182	0.452	0	0	0
1	14	1	"A5"	"A5"	17215	35360	100	897	1010	614	60	778	778	920	1569	170	3	0	0	4478	4905	2143	43	3208	3208	3379	1741	51	39	14	0	0.000	0.000	0.000	0.000	0.000	0.000	0.000	0.000	0.000	0.000	0.000	0.000	0.000	0.000	0.094	0.137	0.274	0.253	5.317	0.471	0.041	316	2384	100	119	1270	1389	232	1697	1929	Error	Error	-3.416	119	1270	232	1697	319022	1549851	0.057	0.877	0	0	0
1	15	1	"A5"	"A5"	17515	35360	100	814	907	527	58	771	771	899	808	89	12	1	0	4727	5015	1802	35	3220	3220	3357	1026	30	63	39	0	0.000	0.000	0.000	0.000	0.000	0.000	0.000	0.000	0.000	0.000	0.000	0.000	0.000	0.000	0.029	0.076	0.260	0.227	4.934	0.035	0.003	316	2384	100	43	1507	1550	136	1795	1931	Error	Error	-5.131	43	1507	136	1795	286680	1584748	0.010	1.616	0	0	0
1	16	1	"A6"	"A6"	17815	35355	100	934	1090	842	77	879	879	1027	1442	140	4	0	0	5096	5654	2240	39	3343	3343	3549	2021	56	45	21	0	0.000	0.000	0.000	0.000	0.000	0.000	0.000	0.000	0.000	0.000	0.000	0.000	0.000	0.000	0.031	0.091	0.253	0.287	4.700	0.782	0.006	316	2384	100	55	1753	1808	211	2311	2522	Error	Error	-4.994	55	1753	211	2311	344352	1786523	0.044	1.042	0	0	0
1	17	1	"A6"	"A6"	18115	35355	100	1012	1140	647	56	863	863	1029	1645	159	3	0	0	7956	8591	4138	48	3396	3396	3662	1840	50	75	56	0	0.000	0.000	0.000	0.000	0.000	0.000	0.000	0.000	0.000	0.000	0.000	0.000	0.000	0.000	0.033	0.053	0.096	0.091	4.804	0.061	0.005	316	2384	100	149	4560	4709	277	5195	5472	Error	Error	-4.936	149	4560	277	5195	360156	2714689	0.067	2.679	0	0	0
1	18	1	"A6"	"A6"	18415	35355	100	895	1096	1164	106	814	814	943	697	73	19	5	0	6304	7254	3708	51	3255	3255	3453	1698	49	69	43	0	0.000	0.000	0.000	0.000	0.000	0.000	0.000	0.000	0.000	0.000	0.000	0.000	0.000	0.000	0.027	0.071	0.127	0.129	5.345	0.086	0.047	316	2384	100	81	3049	3130	282	3999	4281	Error	Error	-5.234	81	3049	282	3999	346308	2292380	0.220	2.239	0	0	0
1	1	2	"A7"	"A7"	13315	35675	100	678	788	537	68	656	656	737	501	67	17	6	0	3441	3607	1377	38	2781	2781	2912	1312	45	26	4	0	0.000	0.000	0.000	0.000	0.000	0.000	0.000	0.000	0.000	0.000	0.000	0.000	0.000	0.000	0.033	0.160	0.363	0.397	4.048	0.107	0.023	316	2384	100	22	660	682	132	826	958	Error	Error	-4.907	22	660	132	826	248946	1139862	0.102	0.530	0	0	0
1	2	2	"A7"	"A7"	13615	35675	100	733	810	465	57	661	661	749	565	75	17	2	0	3998	4391	1694	38	2797	2797	2896	1148	39	51	30	0	0.000	0.000	0.000	0.000	0.000	0.000	0.000	0.000	0.000	0.000	0.000	0.000	0.000	0.000	0.060	0.093	0.261	0.260	5.007	0.046	0.012	316	2384	100	72	1201	1273	149	1594	1743	Error	Error	-4.060	72	1201	149	1594	256012	1387505	0.108	1.302	0	0	0
1	3	2	"A7"	"A7"	13915	35675	100	778	871	524	60	686	686	780	587	75	18	5	0	4803	5230	2714	51	2848	2848	2995	1293	43	69	35	0	0.000	0.000	0.000	0.000	0.000	0.000	0.000	0.000	0.000	0.000	0.000	0.000	0.000	0.000	0.047	0.078	0.164	0.183	4.686	0.112	0.119	316	2384	100	92	1955	2047	185	2382	2567	Error	Error	-4.409	92	1955	185	2382	275085	1652760	0.155	1.729	0	0	0
1	4	2	"A8"	"A8"	14220	35675	100	755	850	526	61	699	699	816	1594	195	1	0	0	4224	4913	2203	44	2777	2777	2933	2061	70	37	18	0	0.000	0.000	0.000	0.000	0.000	0.000	0.000	0.000	0.000	0.000	0.000	0.000	0.000	0.000	0.039	0.071	0.188	0.196	4.512	0.333	0.042	316	2384	100	56	1447	1503	151	2136	2287	Error	Error	-4.691	56	1447	151	2136	268526	1552570	0.021	0.961	0	0	0
1	5	2	"A8"	"A8"	14520	35670	100	807	883	482	54	668	668	785	1050	133	4	0	0	7080	7476	2638	35	2799	2799	3064	1980	64	85	55	0	0.000	0.000	0.000	0.000	0.000	0.000	0.000	0.000	0.000	0.000	0.000	0.000	0.000	0.000	0.032	0.046	0.089	0.074	4.091	0.044	0.038	316	2384	100	139	4281	4420	215	4677	4892	Error	Error	-4.945	139	4281	215	4677	278884	2362533	0.093	2.228	0	0	0
1	6	2	"A8"	"A8"	14820	35670	100	731	805	457	56	664	664	798	1851	231	0	0	0	5942	7096	3578	50	2754	2754	2922	1196	40	84	59	0	0.000	0.000	0.000	0.000	0.000	0.000	0.000	0.000	0.000	0.000	0.000	0.000	0.000	0.000	0.021	0.032	0.092	0.086	3.900	0.020	0.014	316	2384	100	67	3188	3255	141	4342	4483	Error	Error	-5.572	67	3188	141	4342	254527	2242283	0.004	3.490	0	0	0
1	7	2	"A9"	"A9"	15120	35670	100	714	827	545	65	657	657	746	550	73	18	4	0	5154	6347	3565	56	2757	2757	2918	1299	44	67	47	0	0.000	0.000	0.000	0.000	0.000	0.000	0.000	0.000	0.000	0.000	0.000	0.000	0.000	0.000	0.024	0.047	0.101	0.120	4.160	0.077	0.107	316	2384	100	57	2397	2454	170	3590	3760	Error	Error	-5.394	57	2397	170	3590	261189	2005705	0.147	2.640	0	0	0
1	8	2	"A9"	"A9"	15420	35670	100	793	901	557	61	686	686	768	490	63	22	6	0	6815	8136	4053	49	2911	2911	3078	1133	36	87	70	0	0.000	0.000	0.000	0.000	0.000	0.000	0.000	0.000	0.000	0.000	0.000	0.000	0.000	0.000	0.027	0.041	0.070	0.075	4.875	0.030	0.036	316	2384	100	107	3904	4011	215	5225	5440	Error	Error	-5.189	107	3904	215	5225	284692	2570915	0.271	4.464	0	0	0
1	9	2	"A9"	"A9"	15720	35665	100	884	983	543	55	730	730	825	500	60	28	11	0	8621	9497	4571	48	3087	3087	3404	1585	46	83	70	0	0.000	0.000	0.000	0.000	0.000	0.000	0.000	0.000	0.000	0.000	0.000	0.000	0.000	0.000	0.028	0.039	0.071	0.077	3.728	0.025	0.031	316	2384	100	154	5534	5688	253	6410	6663	Error	Error	-5.167	154	5534	253	6410	310592	3001131	0.316	3.844	0	0	0
1	10	2	"A10"	"A10"	16020	35665	100	802	877	468	53	699	699	782	487	62	22	6	0	6577	7870	4231	53	2979	2979	3128	1157	36	82	65	0	0.000	0.000	0.000	0.000	0.000	0.000	0.000	0.000	0.000	0.000	0.000	0.000	0.000	0.000	0.029	0.036	0.087	0.083	4.690	0.016	0.010	316	2384	100	103	3598	3701	178	4891	5069	Error	Error	-5.126	103	3598	178	4891	277268	2486809	0.195	4.099	0	0	0
1	11	2	"A10"	"A10"	16320	35665	100	799	913	627	68	666	666	756	548	72	22	5	0	9227	10262	4994	48	2779	2779	3072	1591	51	89	75	0	0.000	0.000	0.000	0.000	0.000	0.000	0.000	0.000	0.000	0.000	0.000	0.000	0.000	0.000	0.021	0.033	0.059	0.053	4.607	0.024	0.027	316	2384	100	133	6448	6581	247	7483	7730	Error	Error	-5.599	133	6448	247	7483	288456	3242895	0.286	4.519	0	0	0
1	12	2	"A10"	"A10"	16620	35660	100	765	867	502	57	654	654	763	1405	184	2	0	0	8076	8655	3591	41	2702	2702	2998	1538	51	90	76	0	0.000	0.000	0.000	0.000	0.000	0.000	0.000	0.000	0.000	0.000	0.000	0.000	0.000	0.000	0.021	0.036	0.068	0.066	4.388	0.011	0.006	316	2384	100	111	5374	5485	213	5953	6166	Error	Error	-5.597	111	5374	213	5953	274043	2734902	0.074	3.678	0	0	0
1	13	2	"A11"	"A11"	16920	35660	100	675	729	454	62	652	652	743	504	67	17	3	0	4886	5170	1899	36	2750	2750	2919	1783	61	60	23	0	0.000	0.000	0.000	0.000	0.000	0.000	0.000	0.000	0.000	0.000	0.000	0.000	0.000	0.000	0.011	0.032	0.149	0.152	4.677	0.035	0.019	316	2384	100	23	2136	2159	77	2420	2497	Error	Error	-6.537	23	2136	77	2420	230379	1633636	-0.028	1.262	0	0	0
1	14	2	"A11"	"A11"	17220	35660	100	735	819	496	60	692	692	794	567	71	17	4	0	4924	5740	3034	52	2857	2857	3052	1468	48	63	35	0	0.000	0.000	0.000	0.000	0.000	0.000	0.000	0.000	0.000	0.000	0.000	0.000	0.000	0.000	0.021	0.044	0.120	0.124	5.217	0.011	0.002	316	2384	100	43	2067	2110	127	2883	3010	Error	Error	-5.587	43	2067	127	2883	258858	1813686	0.044	1.831	0	0	0
1	15	2	"A11"	"A11"	17520	35660	100	751	1172	3798	324	646	646	740	478	64	25	10	0	6786	8331	6383	76	2837	2837	2999	1062	35	85	73	0	0.000	0.000	0.000	0.000	0.000	0.000	0.000	0.000	0.000	0.000	0.000	0.000	0.000	0.000	0.027	0.096	0.082	0.085	4.660	0.251	0.186	316	2384	100	105	3949	4054	526	5494	6020	Error	Error	-5.233	105	3949	526	5494	370474	2632674	0.904	5.021	0	0	0
1	16	2	"A12"	"A12"	17820	35655	100	787	871	529	60	691	691	773	483	62	20	9	0	5560	6455	3271	50	2983	2983	3131	1758	56	62	38	0	0.000	0.000	0.000	0.000	0.000	0.000	0.000	0.000	0.000	0.000	0.000	0.000	0.000	0.000	0.037	0.052	0.123	0.138	4.695	0.009	0.002	316	2384	100	96	2577	2673	180	3472	3652	Error	Error	-4.747	96	2577	180	3472	275124	2039837	0.203	1.891	0	0	0
1	17	2	"A12"	"A12"	18120	35655	100	832	917	474	51	700	700	818	699	85	14	2	0	10520	10230	4347	42	3008	3008	3199	1508	47	86	80	0	0.000	0.000	0.000	0.000	0.000	0.000	0.000	0.000	0.000	0.000	0.000	0.000	0.000	0.000	0.018	0.030	0.050	0.050	4.260	0.053	0.072	316	2384	100	132	7512	7644	217	7222	7439	Error	Error	-5.831	132	7512	217	7222	289923	3232700	0.142	4.662	0	0	0
1	18	2	"A12"	"A12"	18420	35655	100	901	1047	935	89	733	733	832	627	75	25	6	0	9762	10812	5501	50	3062	3062	3250	1310	40	87	80	0	0.000	0.000	0.000	0.000	0.000	0.000	0.000	0.000	0.000	0.000	0.000	0.000	0.000	0.000	0.025	0.041	0.071	0.064	5.333	0.033	0.053	316	2384	100	168	6700	6868	314	7750	8064	Error	Error	-5.318	168	6700	314	7750	331009	3416741	0.343	5.773	0	0	0
1	1	3	"A13"	"A13"	13320	35975	100	582	650	383	58	555	555	741	1971	265	0	0	0	3943	4239	3714	87	2461	2461	2757	2733	99	16	1	0	0.000	0.000	0.000	0.000	0.000	0.000	0.000	0.000	0.000	0.000	0.000	0.000	0.000	0.000	0.018	0.053	0.199	0.192	4.888	0.084	0.121	316	2384	100	27	1482	1509	95	1778	1873	Error	Error	-5.778	27	1482	95	1778	205518	1339477	-0.046	0.542	0	0	0
1	2	3	"A13"	"A13"	13620	35975	100	664	729	426	58	586	586	648	447	68	21	5	0	4623	4912	3119	63	2499	2499	2673	1252	46	72	39	0	0.000	0.000	0.000	0.000	0.000	0.000	0.000	0.000	0.000	0.000	0.000	0.000	0.000	0.000	0.037	0.059	0.174	0.141	4.374	0.038	0.004	316	2384	100	78	2124	2202	143	2413	2556	Error	Error	-4.767	78	2124	143	2413	230436	1552142	0.181	1.788	0	0	0
1	3	3	"A13"	"A13"	13920	35975	100	730	757	409	54	561	561	646	427	66	24	6	0	4230	4389	1576	35	2495	2495	2737	2090	76	37	5	0	0.000	0.000	0.000	0.000	0.000	0.000	0.000	0.000	0.000	0.000	0.000	0.000	0.000	0.000	0.097	0.103	0.195	0.193	3.540	0.013	0.008	316	2384	100	169	1735	1904	196	1894	2090	Error	Error	-3.360	169	1735	196	1894	239336	1386923	0.260	0.790	0	0	0
1	4	3	"A14"	"A14"	14220	35975	100	1106	1433	1241	86	600	600	680	477	70	51	32	0	4935	5493	3655	66	2455	2455	2642	1916	72	58	33	0	0.000	0.000	0.000	0.000	0.000	0.000	0.000	0.000	0.000	0.000	0.000	0.000	0.000	0.000	0.204	0.274	0.299	0.294	2.965	0.103	0.156	316	2384	100	506	2480	2986	833	3038	3871	Error	Error	-2.293	506	2480	833	3038	452805	1735645	1.579	1.488	0	0	0
1	5	3	"A14"	"A14"	14520	35970	100	1656	2546	2276	89	569	569	693	888	128	53	39	0	8198	8309	4138	49	2472	2472	2891	2781	96	73	51	0	0.000	0.000	0.000	0.000	0.000	0.000	0.000	0.000	0.000	0.000	0.000	0.000	0.000	0.000	0.190	0.339	0.291	0.258	2.730	0.338	0.471	316	2384	100	1087	5726	6813	1977	5837	7814	Error	Error	-2.397	1087	5726	1977	5837	804440	2625607	2.087	1.948	0	0	0
1	6	3	"A14"	"A14"	14825	35970	100	2121	2914	2503	85	551	551	654	600	91	67	55	0	10034	9952	3663	36	2418	2418	2681	1626	60	93	85	0	0.000	0.000	0.000	0.000	0.000	0.000	0.000	0.000	0.000	0.000	0.000	0.000	0.000	0.000	0.206	0.314	0.257	0.215	2.933	0.323	0.444	316	2384	100	1570	7616	9186	2363	7534	9897	Error	Error	-2.278	1570	7616	2363	7534	920707	3144900	3.767	4.472	0	0	0
1	7	3	"A15"	"A15"	15125	35970	100	636	734	454	61	552	552	638	617	96	15	3	0	4968	5395	2445	45	2397	2397	2503	971	38	76	63	0	0.000	0.000	0.000	0.000	0.000	0.000	0.000	0.000	0.000	0.000	0.000	0.000	0.000	0.000	0.033	0.061	0.118	0.110	5.338	0.021	0.010	316	2384	100	84	2571	2655	182	2998	3180	Error	Error	-4.936	84	2571	182	2998	232049	1704853	0.156	2.978	0	0	0
1	8	3	"A15"	"A15"	15425	35970	100	754	903	1436	159	592	592	701	1438	205	2	0	0	7939	8810	4904	55	2448	2448	2714	2219	81	82	57	0	0.000	0.000	0.000	0.000	0.000	0.000	0.000	0.000	0.000	0.000	0.000	0.000	0.000	0.000	0.030	0.049	0.066	0.067	3.924	0.045	0.051	316	2384	100	162	5491	5653	311	6362	6673	Error	Error	-5.083	162	5491	311	6362	285227	2783939	0.140	2.747	0	0	0
1	9	3	"A15"	"A15"	15725	35965	100	729	895	1377	153	597	597	694	533	76	20	7	0	7933	8400	4539	54	2567	2567	2898	1628	56	85	75	0	0.000	0.000	0.000	0.000	0.000	0.000	0.000	0.000	0.000	0.000	0.000	0.000	0.000	0.000	0.025	0.051	0.072	0.066	4.035	0.034	0.021	316	2384	100	132	5366	5498	298	5833	6131	Error	Error	-5.345	132	5366	298	5833	282704	2654427	0.377	3.380	0	0	0
1	10	3	"A16"	"A16"	16025	35965	100	686	1090	4248	389	567	567	652	443	67	23	9	0	3857	4148	1999	48	2511	2511	2601	935	35	62	32	0	0.000	0.000	0.000	0.000	0.000	0.000	0.000	0.000	0.000	0.000	0.000	0.000	0.000	0.000	0.088	0.319	0.237	0.227	4.766	2.424	0.163	316	2384	100	119	1346	1465	523	1637	2160	Error	Error	-3.500	119	1346	523	1637	344490	1310621	0.989	1.655	0	0	0
1	11	3	"A16"	"A16"	16325	35965	100	696	767	427	55	580	580	669	551	82	18	2	0	5743	5754	1762	30	2542	2542	2726	1132	41	87	70	0	0.000	0.000	0.000	0.000	0.000	0.000	0.000	0.000	0.000	0.000	0.000	0.000	0.000	0.000	0.036	0.058	0.110	0.102	3.936	0.022	0.004	316	2384	100	116	3201	3317	187	3212	3399	Error	Error	-4.786	116	3201	187	3212	242495	1818142	0.178	2.675	0	0	0
1	12	3	"A16"	"A16"	16625	35960	100	682	770	475	61	581	581	667	515	77	19	6	0	5449	5715	2172	38	2519	2519	2723	1366	50	80	53	0	0.000	0.000	0.000	0.000	0.000	0.000	0.000	0.000	0.000	0.000	0.000	0.000	0.000	0.000	0.034	0.059	0.114	0.113	3.815	0.019	0.008	316	2384	100	101	2930	3031	189	3196	3385	Error	Error	-4.858	101	2930	189	3196	243386	1805924	0.200	2.190	0	0	0
1	13	3	"A17"	"A17"	16925	35960	100	706	759	417	54	612	612	696	477	68	21	4	0	4680	5137	2403	46	2598	2598	2729	923	33	75	56	0	0.000	0.000	0.000	0.000	0.000	0.000	0.000	0.000	0.000	0.000	0.000	0.000	0.000	0.000	0.045	0.058	0.155	0.156	3.949	0.026	0.012	316	2384	100	94	2082	2176	147	2539	2686	Error	Error	-4.469	94	2082	147	2539	239881	1623360	0.132	2.609	0	0	0
1	14	3	"A17"	"A17"	17225	35960	100	650	782	546	69	637	637	765	1005	131	6	0	0	4691	4972	2217	44	2703	2703	2961	2683	90	36	7	0	0.000	0.000	0.000	0.000	0.000	0.000	0.000	0.000	0.000	0.000	0.000	0.000	0.000	0.000	0.007	0.064	0.219	0.224	6.013	0.236	0.416	316	2384	100	13	1988	2001	145	2269	2414	Error	Error	-7.257	13	1988	145	2269	247119	1571303	0.017	0.750	0	0	0
1	15	3	"A17"	"A17"	17525	35960	100	671	788	552	70	616	616	696	504	72	18	7	0	5761	7165	4733	66	2677	2677	2844	1170	41	80	66	0	0.000	0.000	0.000	0.000	0.000	0.000	0.000	0.000	0.000	0.000	0.000	0.000	0.000	0.000	0.018	0.038	0.087	0.095	5.307	0.023	0.015	316	2384	100	55	3084	3139	172	4488	4660	Error	Error	-5.809	55	3084	172	4488	248948	2264118	0.183	3.693	0	0	0
1	16	3	"A18"	"A18"	17825	35955	100	739	846	748	88	646	646	780	1107	141	5	0	0	4766	5012	2077	41	2779	2779	2987	2121	71	46	14	0	0.000	0.000	0.000	0.000	0.000	0.000	0.000	0.000	0.000	0.000	0.000	0.000	0.000	0.000	0.047	0.090	0.184	0.168	4.889	0.367	0.353	316	2384	100	93	1987	2080	200	2233	2433	Error	Error	-4.417	93	1987	200	2233	267468	1583879	0.060	0.955	0	0	0
1	17	3	"A18"	"A18"	18125	35955	100	797	848	497	58	636	636	718	508	70	21	6	0	5867	6388	2838	44	2835	2835	3056	1507	49	75	50	0	0.000	0.000	0.000	0.000	0.000	0.000	0.000	0.000	0.000	0.000	0.000	0.000	0.000	0.000	0.053	0.060	0.108	0.123	4.783	0.010	0.004	316	2384	100	161	3032	3193	212	3553	3765	Error	Error	-4.235	161	3032	212	3553	268037	2018455	0.256	2.211	0	0	0
1	18	3	"A18"	"A18"	18425	35955	100	723	818	511	62	650	650	742	572	77	16	6	0	6417	6965	4603	66	2850	2850	3043	1977	64	63	46	0	0.000	0.000	0.000	0.000	0.000	0.000	0.000	0.000	0.000	0.000	0.000	0.000	0.000	0.000	0.020	0.041	0.108	0.115	4.804	0.006	0.002	316	2384	100	73	3567	3640	168	4115	4283	Error	Error	-5.611	73	3567	168	4115	258572	2200937	0.133	1.984	0	0	0
1	1	4	"A19"	"A19"	13325	36275	100	591	650	399	61	544	544	617	418	67	18	6	0	3629	4309	2123	49	2338	2338	2492	1708	68	37	16	0	0.000	0.000	0.000	0.000	0.000	0.000	0.000	0.000	0.000	0.000	0.000	0.000	0.000	0.000	0.036	0.054	0.205	0.204	5.625	0.019	0.007	316	2384	100	47	1291	1338	106	1971	2077	Error	Error	-4.780	47	1291	106	1971	205262	1361711	0.079	1.064	0	0	0
1	2	4	"A19"	"A19"	13625	36275	100	638	710	466	65	561	561	639	591	92	13	3	0	3924	4877	3464	71	2314	2314	2483	1811	72	45	25	0	0.000	0.000	0.000	0.000	0.000	0.000	0.000	0.000	0.000	0.000	0.000	0.000	0.000	0.000	0.048	0.058	0.157	0.149	4.272	0.030	0.020	316	2384	100	77	1610	1687	149	2563	2712	Error	Error	-4.386	77	1610	149	2563	224374	1541222	0.120	1.322	0	0	0
1	3	4	"A19"	"A19"	13925	36275	100	599	693	452	65	549	549	666	1456	218	1	0	0	3565	4235	2252	53	2308	2308	2421	998	41	57	34	0	0.000	0.000	0.000	0.000	0.000	0.000	0.000	0.000	0.000	0.000	0.000	0.000	0.000	0.000	0.040	0.075	0.178	0.183	5.601	0.419	0.056	316	2384	100	50	1257	1307	144	1927	2071	Error	Error	-4.652	50	1257	144	1927	218954	1338253	0.019	1.818	0	0	0
1	4	4	"A20"	"A20"	14225	36275	100	636	691	402	58	563	563	633	428	67	19	5	0	6229	6711	3523	52	2297	2297	2427	1265	52	72	61	0	0.000	0.000	0.000	0.000	0.000	0.000	0.000	0.000	0.000	0.000	0.000	0.000	0.000	0.000	0.019	0.029	0.075	0.075	5.062	0.020	0.019	316	2384	100	73	3932	4005	128	4414	4542	Error	Error	-5.751	73	3932	128	4414	218442	2120811	0.136	3.387	0	0	0
1	5	4	"A20"	"A20"	14525	36270	100	751	794	449	56	547	547	628	587	93	18	3	0	10620	10735	6310	58	2345	2345	2767	2288	82	77	67	0	0.000	0.000	0.000	0.000	0.000	0.000	0.000	0.000	0.000	0.000	0.000	0.000	0.000	0.000	0.025	0.029	0.055	0.055	4.259	0.034	0.064	316	2384	100	204	8275	8479	247	8390	8637	Error	Error	-5.342	204	8275	247	8390	250941	3392170	0.283	3.483	0	0	0
1	6	4	"A20"	"A20"	14825	36270	100	702	807	527	65	542	542	609	414	67	30	12	0	10224	9918	5122	51	2306	2306	2560	2004	78	78	68	0	0.000	0.000	0.000	0.000	0.000	0.000	0.000	0.000	0.000	0.000	0.000	0.000	0.000	0.000	0.020	0.035	0.053	0.055	4.385	0.028	0.072	316	2384	100	160	7918	8078	265	7612	7877	Error	Error	-5.629	160	7918	265	7612	254915	3134081	0.478	3.672	0	0	0
1	7	4	"A21"	"A21"	15125	36270	100	736	824	495	60	535	535	626	595	95	23	5	0	15726	15993	9121	57	2305	2305	2619	2132	81	86	80	0	0.000	0.000	0.000	0.000	0.000	0.000	0.000	0.000	0.000	0.000	0.000	0.000	0.000	0.000	0.015	0.021	0.030	0.030	4.017	0.025	0.082	316	2384	100	201	13421	13622	289	13688	13977	Error	Error	-6.061	201	13421	289	13688	260525	5053725	0.333	6.273	0	0	0
1	8	4	"A21"	"A21"	15430	36265	100	812	935	653	69	533	533	615	488	79	37	12	0	18712	17833	9187	51	2398	2398	2666	1870	70	92	85	0	0.000	0.000	0.000	0.000	0.000	0.000	0.000	0.000	0.000	0.000	0.000	0.000	0.000	0.000	0.017	0.026	0.032	0.029	4.269	0.019	0.099	316	2384	100	279	16314	16593	402	15435	15837	Error	Error	-5.870	279	16314	402	15435	295451	5635146	0.656	8.111	0	0	0
1	9	4	"A21"	"A21"	15730	36265	100	854	1051	1371	130	571	571	647	541	83	31	15	0	18063	17508	7049	40	2501	2501	2924	2463	84	96	89	0	0.000	0.000	0.000	0.000	0.000	0.000	0.000	0.000	0.000	0.000	0.000	0.000	0.000	0.000	0.018	0.032	0.033	0.030	3.422	0.025	0.062	316	2384	100	283	15562	15845	480	15007	15487	Error	Error	-5.781	283	15562	480	15007	331999	5532463	0.747	5.921	0	0	0
1	10	4	"A22"	"A22"	16030	36265	100	764	841	512	60	566	566	654	451	68	27	12	0	9909	10806	5687	52	2471	2471	2594	1240	47	94	81	0	0.000	0.000	0.000	0.000	0.000	0.000	0.000	0.000	0.000	0.000	0.000	0.000	0.000	0.000	0.027	0.033	0.043	0.043	4.213	0.028	0.093	316	2384	100	198	7438	7636	275	8335	8610	Error	Error	-5.231	198	7438	275	8335	265870	3414839	0.415	6.623	0	0	0
1	11	4	"A22"	"A22"	16330	36265	100	821	887	476	53	556	556	647	746	115	16	2	0	12618	12047	5034	41	2486	2486	2677	1270	47	94	89	0	0.000	0.000	0.000	0.000	0.000	0.000	0.000	0.000	0.000	0.000	0.000	0.000	0.000	0.000	0.026	0.035	0.046	0.045	3.661	0.025	0.081	316	2384	100	265	10132	10397	331	9561	9892	Error	Error	-5.257	265	10132	331	9561	280272	3806770	0.322	7.378	0	0	0
1	12	4	"A22"	"A22"	16630	36260	100	703	823	502	60	590	590	657	427	64	30	12	0	9558	9435	4759	50	2481	2481	2585	885	34	89	83	0	0.000	0.000	0.000	0.000	0.000	0.000	0.000	0.000	0.000	0.000	0.000	0.000	0.000	0.000	0.016	0.034	0.062	0.060	4.596	0.022	0.033	316	2384	100	113	7077	7190	233	6954	7187	Error	Error	-5.969	113	7077	233	6954	260056	2981546	0.389	7.740	0	0	0
1	13	4	"A23"	"A23"	16930	36260	100	766	954	1488	155	611	611	691	446	64	28	8	0	7649	8629	5134	59	2551	2551	2699	1061	39	76	67	0	0.000	0.000	0.000	0.000	0.000	0.000	0.000	0.000	0.000	0.000	0.000	0.000	0.000	0.000	0.030	0.056	0.064	0.074	5.327	0.033	0.022	316	2384	100	155	5098	5253	343	6078	6421	Error	Error	-5.040	155	5098	343	6078	301391	2726664	0.590	5.589	0	0	0
1	14	4	"A23"	"A23"	17230	36260	100	869	1166	1853	158	607	607	699	489	69	37	16	0	11605	12352	7309	59	2606	2606	2859	1535	53	89	81	0	0.000	0.000	0.000	0.000	0.000	0.000	0.000	0.000	0.000	0.000	0.000	0.000	0.000	0.000	0.029	0.057	0.058	0.053	5.038	0.080	0.186	316	2384	100	262	8999	9261	559	9746	10305	Error	Error	-5.102	262	8999	559	9746	368550	3903238	0.955	6.184	0	0	0
1	15	4	"A23"	"A23"	17530	36260	100	814	928	554	59	601	601	692	482	69	32	9	0	14693	15110	8502	56	2569	2569	2782	1509	54	91	83	0	0.000	0.000	0.000	0.000	0.000	0.000	0.000	0.000	0.000	0.000	0.000	0.000	0.000	0.000	0.018	0.026	0.032	0.033	3.820	0.019	0.061	316	2384	100	213	12124	12337	327	12541	12868	Error	Error	-5.831	213	12124	327	12541	293383	4774667	0.490	8.170	0	0	0
1	16	4	"A24"	"A24"	17830	36255	100	747	859	559	65	610	610	700	448	64	26	12	0	7703	9283	5905	63	2651	2651	2744	858	31	82	76	0	0.000	0.000	0.000	0.000	0.000	0.000	0.000	0.000	0.000	0.000	0.000	0.000	0.000	0.000	0.027	0.038	0.054	0.055	4.620	0.022	0.034	316	2384	100	137	5052	5189	249	6632	6881	Error	Error	-5.205	137	5052	249	6632	271333	2933551	0.355	7.621	0	0	0
1	17	4	"A24"	"A24"	18130	36255	100	930	1036	566	54	622	622	725	532	73	36	12	0	15481	15875	9141	57	2794	2794	3073	2020	65	88	76	0	0.000	0.000	0.000	0.000	0.000	0.000	0.000	0.000	0.000	0.000	0.000	0.000	0.000	0.000	0.024	0.032	0.041	0.043	4.179	0.022	0.094	316	2384	100	308	12687	12995	414	13081	13495	Error	Error	-5.364	308	12687	414	13081	327232	5016448	0.585	6.338	0	0	0
1	18	4	"A24"	"A24"	18430	36255	100	860	980	594	60	665	665	776	1417	182	5	0	0	12369	12964	7082	54	2911	2911	3050	1136	37	93	84	0	0.000	0.000	0.000	0.000	0.000	0.000	0.000	0.000	0.000	0.000	0.000	0.000	0.000	0.000	0.021	0.031	0.041	0.041	4.826	0.022	0.061	316	2384	100	195	9458	9653	315	10053	10368	Error	Error	-5.600	195	9458	315	10053	309687	4096495	0.144	8.727	0	0	0
1	1	5	"A25"	"A25"	13330	36575	100	598	682	458	67	528	528	602	393	65	22	6	0	7055	7256	4763	65	2344	2344	2595	2174	83	72	53	0	0.000	0.000	0.000	0.000	0.000	0.000	0.000	0.000	0.000	0.000	0.000	0.000	0.000	0.000	0.015	0.031	0.063	0.067	4.999	0.012	0.012	316	2384	100	70	4711	4781	154	4912	5066	Error	Error	-6.073	70	4711	154	4912	215398	2292763	0.204	2.144	0	0	0
1	2	5	"A25"	"A25"	13630	36575	100	641	711	433	60	562	562	631	420	66	22	5	0	6254	6815	3678	53	2393	2393	2545	1659	65	72	52	0	0.000	0.000	0.000	0.000	0.000	0.000	0.000	0.000	0.000	0.000	0.000	0.000	0.000	0.000	0.020	0.034	0.081	0.098	5.468	0.015	0.013	316	2384	100	79	3861	3940	149	4422	4571	Error	Error	-5.611	79	3861	149	4422	224636	2153396	0.190	2.574	0	0	0
1	3	5	"A25"	"A25"	13930	36575	100	635	721	459	63	555	555	628	408	64	23	8	0	8854	8065	3473	43	2350	2350	2620	2023	77	78	68	0	0.000	0.000	0.000	0.000	0.000	0.000	0.000	0.000	0.000	0.000	0.000	0.000	0.000	0.000	0.012	0.029	0.061	0.060	4.760	0.015	0.013	316	2384	100	80	6504	6584	166	5715	5881	Error	Error	-6.345	80	6504	166	5715	227932	2548536	0.228	2.692	0	0	0
1	4	5	"A26"	"A26"	14230	36575	100	619	706	431	61	564	564	641	431	67	21	6	0	9835	8971	3981	44	2402	2402	2495	893	35	87	81	0	0.000	0.000	0.000	0.000	0.000	0.000	0.000	0.000	0.000	0.000	0.000	0.000	0.000	0.000	0.007	0.022	0.048	0.049	5.482	0.012	0.011	316	2384	100	55	7433	7488	142	6569	6711	Error	Error	-7.078	55	7433	142	6569	223090	2834832	0.151	7.252	0	0	0
1	5	5	"A26"	"A26"	14530	36570	100	671	756	522	69	539	539	625	476	76	24	7	0	11288	10923	4501	41	2403	2403	2772	2114	76	89	80	0	0.000	0.000	0.000	0.000	0.000	0.000	0.000	0.000	0.000	0.000	0.000	0.000	0.000	0.000	0.015	0.025	0.047	0.046	4.002	0.016	0.033	316	2384	100	132	8885	9017	217	8520	8737	Error	Error	-6.073	132	8885	217	8520	238761	3451789	0.275	3.856	0	0	0
1	6	5	"A26"	"A26"	14830	36570	100	757	825	450	54	532	532	622	467	75	29	8	0	14904	13920	5821	41	2429	2429	2827	2247	79	89	84	0	0.000	0.000	0.000	0.000	0.000	0.000	0.000	0.000	0.000	0.000	0.000	0.000	0.000	0.000	0.018	0.025	0.033	0.029	3.445	0.018	0.060	316	2384	100	225	12475	12700	293	11491	11784	Error	Error	-5.793	225	12475	293	11491	260747	4398820	0.435	4.937	0	0	0
1	7	5	"A27"	"A27"	15130	36570	100	740	807	478	59	520	520	604	552	91	26	6	0	17315	17378	11434	65	2323	2323	2517	1415	56	79	74	0	0.000	0.000	0.000	0.000	0.000	0.000	0.000	0.000	0.000	0.000	0.000	0.000	0.000	0.000	0.015	0.019	0.029	0.034	4.814	0.016	0.048	316	2384	100	220	14992	15212	287	15055	15342	Error	Error	-6.091	220	14992	287	15055	255133	5491537	0.368	10.502	0	0	0
1	8	5	"A27"	"A27"	15430	36565	100	751	858	552	64	528	528	651	1440	221	1	0	0	17195	17024	8853	52	2393	2393	2692	2177	80	88	84	0	0.000	0.000	0.000	0.000	0.000	0.000	0.000	0.000	0.000	0.000	0.000	0.000	0.000	0.000	0.015	0.023	0.032	0.027	4.001	0.016	0.083	316	2384	100	223	14802	15025	330	14631	14961	Error	Error	-6.053	223	14802	330	14631	271036	5379566	0.144	6.583	0	0	0
1	9	5	"A27"	"A27"	15730	36565	100	727	794	465	58	565	565	642	437	68	27	10	0	15639	14860	7254	48	2454	2454	2833	2038	71	87	81	0	0.000	0.000	0.000	0.000	0.000	0.000	0.000	0.000	0.000	0.000	0.000	0.000	0.000	0.000	0.012	0.018	0.029	0.032	3.837	0.012	0.025	316	2384	100	162	13185	13347	229	12406	12635	Error	Error	-6.347	162	13185	229	12406	250953	4695862	0.348	5.901	0	0	0
1	10	5	"A28"	"A28"	16035	36565	100	858	950	533	56	563	563	640	433	67	39	17	0	25178	21901	11322	51	2459	2459	2597	1114	42	90	83	0	0.000	0.000	0.000	0.000	0.000	0.000	0.000	0.000	0.000	0.000	0.000	0.000	0.000	0.000	0.013	0.020	0.026	0.025	3.758	0.017	0.135	316	2384	100	295	22719	23014	387	19442	19829	Error	Error	-6.267	295	22719	387	19442	300115	6920741	0.716	17.329	0	0	0
1	11	5	"A28"	"A28"	16335	36565	100	864	946	491	51	589	589	684	692	101	22	3	0	20561	19898	6698	33	2515	2515	2783	1771	63	96	92	0	0.000	0.000	0.000	0.000	0.000	0.000	0.000	0.000	0.000	0.000	0.000	0.000	0.000	0.000	0.015	0.021	0.028	0.023	3.386	0.016	0.051	316	2384	100	275	18046	18321	357	17383	17740	Error	Error	-6.036	275	18046	357	17383	298805	6287894	0.379	9.664	0	0	0
1	12	5	"A28"	"A28"	16635	36560	100	836	911	527	57	599	599	682	616	90	24	5	0	16941	16026	6570	40	2541	2541	2764	1527	55	90	87	0	0.000	0.000	0.000	0.000	0.000	0.000	0.000	0.000	0.000	0.000	0.000	0.000	0.000	0.000	0.016	0.023	0.036	0.032	5.302	0.018	0.057	316	2384	100	237	14400	14637	312	13485	13797	Error	Error	-5.925	237	14400	312	13485	287730	5064197	0.372	8.685	0	0	0
1	13	5	"A29"	"A29"	16935	36560	100	728	777	441	56	611	611	679	438	64	23	6	0	8937	9134	4848	53	2555	2555	2707	1067	39	79	73	0	0.000	0.000	0.000	0.000	0.000	0.000	0.000	0.000	0.000	0.000	0.000	0.000	0.000	0.000	0.018	0.025	0.056	0.072	4.971	0.020	0.025	316	2384	100	117	6382	6499	166	6579	6745	Error	Error	-5.769	117	6382	166	6579	245477	2886390	0.224	6.023	0	0	0
1	14	5	"A29"	"A29"	17235	36560	100	756	825	475	57	611	611	687	455	66	24	9	0	10713	10957	6319	57	2589	2589	2778	1242	44	79	74	0	0.000	0.000	0.000	0.000	0.000	0.000	0.000	0.000	0.000	0.000	0.000	0.000	0.000	0.000	0.018	0.026	0.046	0.052	4.679	0.014	0.022	316	2384	100	145	8124	8269	214	8368	8582	Error	Error	-5.808	145	8124	214	8368	260557	3462451	0.303	6.585	0	0	0
1	15	5	"A29"	"A29"	17535	36560	100	732	782	441	56	593	593	685	591	86	17	1	0	11659	11082	5670	51	2583	2583	2764	1325	47	84	78	0	0.000	0.000	0.000	0.000	0.000	0.000	0.000	0.000	0.000	0.000	0.000	0.000	0.000	0.000	0.015	0.022	0.042	0.045	4.760	0.015	0.027	316	2384	100	139	9076	9215	189	8499	8688	Error	Error	-6.029	139	9076	189	8499	247176	3501979	0.164	6.278	0	0	0
1	16	5	"A30"	"A30"	17835	36555	100	716	782	491	62	617	617	693	453	65	22	8	0	7159	7697	3857	50	2633	2633	2738	999	36	83	77	0	0.000	0.000	0.000	0.000	0.000	0.000	0.000	0.000	0.000	0.000	0.000	0.000	0.000	0.000	0.022	0.033	0.072	0.076	5.552	0.017	0.013	316	2384	100	99	4526	4625	165	5064	5229	Error	Error	-5.515	99	4526	165	5064	247247	2432152	0.196	4.964	0	0	0
1	17	5	"A30"	"A30"	18135	36555	100	817	857	453	52	613	613	693	462	66	30	6	0	14330	13518	6582	48	2684	2684	2928	2286	78	87	77	0	0.000	0.000	0.000	0.000	0.000	0.000	0.000	0.000	0.000	0.000	0.000	0.000	0.000	0.000	0.018	0.023	0.044	0.043	3.440	0.013	0.028	316	2384	100	204	11646	11850	244	10834	11078	Error	Error	-5.835	204	11646	244	10834	270787	4271768	0.355	4.633	0	0	0
1	18	5	"A30"	"A30"	18435	36555	100	857	898	516	57	651	651	733	456	62	29	9	0	12287	11834	4583	38	2806	2806	3016	1552	51	94	86	0	0.000	0.000	0.000	0.000	0.000	0.000	0.000	0.000	0.000	0.000	0.000	0.000	0.000	0.000	0.022	0.027	0.052	0.046	3.811	0.012	0.013	316	2384	100	206	9481	9687	247	9028	9275	Error	Error	-5.524	206	9481	247	9028	283661	3739460	0.362	5.682	0	0	0
1	1	6	"A31"	"A31"	13335	36875	100	676	725	408	56	523	523	592	440	74	25	6	0	8371	9091	5529	60	2323	2323	2624	2798	106	68	52	0	0.000	0.000	0.000	0.000	0.000	0.000	0.000	0.000	0.000	0.000	0.000	0.000	0.000	0.000	0.025	0.030	0.058	0.060	4.996	0.013	0.027	316	2384	100	153	6048	6201	202	6768	6970	Error	Error	-5.305	153	6048	202	6768	229159	2872737	0.302	2.311	0	0	0
1	2	6	"A31"	"A31"	13635	36875	100	686	825	931	112	550	550	620	406	65	27	10	0	9105	9312	6187	66	2397	2397	2554	2030	79	80	65	0	0.000	0.000	0.000	0.000	0.000	0.000	0.000	0.000	0.000	0.000	0.000	0.000	0.000	0.000	0.020	0.040	0.058	0.060	3.705	0.050	0.136	316	2384	100	136	6708	6844	275	6915	7190	Error	Error	-5.624	136	6708	275	6915	260596	2942683	0.505	3.329	0	0	0
1	3	6	"A31"	"A31"	13935	36875	100	689	785	471	60	534	534	629	588	93	21	4	0	10902	10653	4025	37	2367	2367	2697	2244	83	91	80	0	0.000	0.000	0.000	0.000	0.000	0.000	0.000	0.000	0.000	0.000	0.000	0.000	0.000	0.000	0.018	0.030	0.046	0.041	4.053	0.019	0.041	316	2384	100	155	8535	8690	251	8286	8537	Error	Error	-5.783	155	8535	251	8286	247985	3366250	0.265	3.545	0	0	0
1	4	6	"A32"	"A32"	14235	36875	100	645	709	428	60	556	556	642	991	154	5	0	0	8775	8709	4676	53	2335	2335	2496	1738	69	73	64	0	0.000	0.000	0.000	0.000	0.000	0.000	0.000	0.000	0.000	0.000	0.000	0.000	0.000	0.000	0.014	0.024	0.062	0.060	5.011	0.017	0.024	316	2384	100	89	6440	6529	153	6374	6527	Error	Error	-6.177	89	6440	153	6374	224131	2752195	0.068	3.575	0	0	0
1	5	6	"A32"	"A32"	14535	36870	100	658	768	491	63	548	548	630	426	67	27	8	0	10543	10253	4148	40	2369	2369	2653	1641	61	92	82	0	0.000	0.000	0.000	0.000	0.000	0.000	0.000	0.000	0.000	0.000	0.000	0.000	0.000	0.000	0.013	0.028	0.046	0.044	3.742	0.019	0.034	316	2384	100	110	8174	8284	220	7884	8104	Error	Error	-6.215	110	8174	220	7884	242750	3239808	0.324	4.631	0	0	0
1	6	6	"A32"	"A32"	14835	36870	100	742	830	563	67	524	524	605	401	66	35	12	0	15309	14532	7134	49	2420	2420	2735	2203	80	87	80	0	0.000	0.000	0.000	0.000	0.000	0.000	0.000	0.000	0.000	0.000	0.000	0.000	0.000	0.000	0.017	0.025	0.038	0.038	4.408	0.018	0.073	316	2384	100	218	12889	13107	306	12112	12418	Error	Error	-5.886	218	12889	306	12112	262202	4592184	0.561	5.355	0	0	0
1	7	6	"A33"	"A33"	15135	36870	100	730	829	490	59	522	522	613	525	85	26	9	0	10904	14393	11029	76	2404	2404	2662	2443	91	77	66	0	0.000	0.000	0.000	0.000	0.000	0.000	0.000	0.000	0.000	0.000	0.000	0.000	0.000	0.000	0.024	0.026	0.033	0.040	4.934	0.018	0.086	316	2384	100	208	8500	8708	307	11989	12296	Error	Error	-5.353	208	8500	307	11989	261946	4548188	0.411	4.802	0	0	0
1	8	6	"A33"	"A33"	15435	36865	100	823	906	749	82	527	527	605	433	71	38	13	0	14481	17484	11912	68	2450	2450	2653	1582	59	91	83	0	0.000	0.000	0.000	0.000	0.000	0.000	0.000	0.000	0.000	0.000	0.000	0.000	0.000	0.000	0.025	0.025	0.033	0.036	4.063	0.018	0.080	316	2384	100	296	12031	12327	379	15034	15413	Error	Error	-5.345	296	12031	379	15034	286158	5524987	0.695	9.375	0	0	0
1	9	6	"A33"	"A33"	15735	36865	100	804	878	495	56	554	554	650	581	89	28	6	0	13995	16573	10681	64	2518	2518	2736	1549	56	90	84	0	0.000	0.000	0.000	0.000	0.000	0.000	0.000	0.000	0.000	0.000	0.000	0.000	0.000	0.000	0.022	0.023	0.034	0.032	3.828	0.016	0.084	316	2384	100	250	11477	11727	324	14055	14379	Error	Error	-5.521	250	11477	324	14055	277306	5237012	0.392	8.933	0	0	0
1	10	6	"A34"	"A34"	16035	36865	100	662	748	490	65	565	565	633	435	68	23	8	0	5985	9038	7423	82	2473	2473	2621	1192	45	79	63	0	0.000	0.000	0.000	0.000	0.000	0.000	0.000	0.000	0.000	0.000	0.000	0.000	0.000	0.000	0.028	0.028	0.070	0.077	4.614	0.019	0.048	316	2384	100	97	3512	3609	183	6565	6748	Error	Error	-5.178	97	3512	183	6565	236465	2856133	0.264	5.383	0	0	0
1	11	6	"A34"	"A34"	16335	36865	100	796	847	495	58	590	590	667	455	68	30	9	0	11113	13598	7937	58	2479	2479	2843	2230	78	93	76	0	0.000	0.000	0.000	0.000	0.000	0.000	0.000	0.000	0.000	0.000	0.000	0.000	0.000	0.000	0.024	0.023	0.037	0.036	3.703	0.015	0.037	316	2384	100	206	8634	8840	257	11119	11376	Error	Error	-5.389	206	8634	257	11119	267686	4297049	0.396	4.823	0	0	0
1	12	6	"A34"	"A34"	16640	36860	100	666	738	446	60	583	583	669	461	68	20	6	0	7984	9903	6177	62	2523	2523	2691	1129	41	91	79	0	0.000	0.000	0.000	0.000	0.000	0.000	0.000	0.000	0.000	0.000	0.000	0.000	0.000	0.000	0.015	0.021	0.058	0.054	3.925	0.011	0.013	316	2384	100	83	5461	5544	155	7380	7535	Error	Error	-6.040	83	5461	155	7380	233256	3129197	0.150	6.388	0	0	0
1	13	6	"A35"	"A35"	16940	36860	100	766	838	495	59	615	615	709	480	67	24	8	0	11430	11725	5771	49	2602	2602	2729	944	34	89	84	0	0.000	0.000	0.000	0.000	0.000	0.000	0.000	0.000	0.000	0.000	0.000	0.000	0.000	0.000	0.017	0.024	0.041	0.045	4.298	0.014	0.022	316	2384	100	151	8828	8979	223	9123	9346	Error	Error	-5.869	151	8828	223	9123	264720	3705142	0.269	9.530	0	0	0
1	14	6	"A35"	"A35"	17240	36860	100	804	905	632	69	611	611	695	486	69	28	8	0	13948	13713	5821	42	2689	2689	2868	1549	54	94	90	0	0.000	0.000	0.000	0.000	0.000	0.000	0.000	0.000	0.000	0.000	0.000	0.000	0.000	0.000	0.017	0.027	0.036	0.034	4.028	0.015	0.022	316	2384	100	193	11259	11452	294	11024	11318	Error	Error	-5.866	193	11259	294	11024	285986	4333462	0.432	7.001	0	0	0
1	15	6	"A35"	"A35"	17540	36855	100	803	900	618	68	628	628	713	489	68	27	7	0	13735	14103	4881	34	2791	2791	3122	2014	64	97	93	0	0.000	0.000	0.000	0.000	0.000	0.000	0.000	0.000	0.000	0.000	0.000	0.000	0.000	0.000	0.016	0.024	0.036	0.032	3.876	0.019	0.050	316	2384	100	175	10944	11119	272	11312	11584	Error	Error	-5.967	175	10944	272	11312	284395	4456674	0.382	5.452	0	0	0
1	16	6	"A36"	"A36"	17840	36855	100	855	926	502	54	623	623	711	472	66	32	9	0	10415	11747	6481	55	2760	2760	2862	952	33	88	83	0	0.000	0.000	0.000	0.000	0.000	0.000	0.000	0.000	0.000	0.000	0.000	0.000	0.000	0.000	0.030	0.034	0.050	0.055	4.510	0.019	0.038	316	2384	100	232	7655	7887	303	8987	9290	Error	Error	-5.044	232	7655	303	8987	292765	3712085	0.456	9.333	0	0	0
1	17	6	"A36"	"A36"	18140	36855	100	842	894	497	55	596	596	667	425	63	36	14	0	13726	13810	5466	39	2750	2750	2918	1576	54	96	92	0	0.000	0.000	0.000	0.000	0.000	0.000	0.000	0.000	0.000	0.000	0.000	0.000	0.000	0.000	0.022	0.027	0.043	0.038	3.428	0.015	0.037	316	2384	100	246	10976	11222	298	11060	11358	Error	Error	-5.480	246	10976	298	11060	282512	4363862	0.534	6.911	0	0	0
1	18	6	"A36"	"A36"	18440	36855	100	862	932	497	53	657	657	738	533	72	26	7	0	10017	11255	5951	52	2855	2855	2939	895	30	97	92	0	0.000	0.000	0.000	0.000	0.000	0.000	0.000	0.000	0.000	0.000	0.000	0.000	0.000	0.000	0.029	0.033	0.058	0.049	4.412	0.014	0.011	316	2384	100	205	7162	7367	275	8400	8675	Error	Error	-5.127	205	7162	275	8400	294646	3556536	0.364	9.292	0	0	0
1	1	7	"A37"	"A37"	13340	37175	100	667	724	449	62	504	504	572	379	66	30	11	0	10927	10787	4328	40	2280	2280	2396	1020	42	92	88	0	0.000	0.000	0.000	0.000	0.000	0.000	0.000	0.000	0.000	0.000	0.000	0.000	0.000	0.000	0.019	0.026	0.046	0.047	3.715	0.015	0.028	316	2384	100	163	8647	8810	220	8507	8727	Error	Error	-5.729	163	8647	220	8507	228869	3408691	0.401	8.226	0	0	0
1	2	7	"A37"	"A37"	13640	37175	100	710	773	453	58	536	536	624	416	66	30	8	0	12032	11636	4231	36	2429	2429	2624	1260	48	94	91	0	0.000	0.000	0.000	0.000	0.000	0.000	0.000	0.000	0.000	0.000	0.000	0.000	0.000	0.000	0.018	0.026	0.041	0.038	3.456	0.019	0.043	316	2384	100	174	9603	9777	237	9207	9444	Error	Error	-5.786	174	9603	237	9207	244327	3676818	0.358	7.152	0	0	0
1	3	7	"A37"	"A37"	13940	37175	100	716	797	524	65	534	534	634	972	153	7	0	0	12356	12366	4075	32	2522	2522	2923	2524	86	94	92	0	0.000	0.000	0.000	0.000	0.000	0.000	0.000	0.000	0.000	0.000	0.000	0.000	0.000	0.000	0.019	0.027	0.038	0.034	3.538	0.023	0.063	316	2384	100	182	9834	10016	263	9844	10107	Error	Error	-5.756	182	9834	263	9844	251776	3907544	0.168	3.741	0	0	0
1	4	7	"A38"	"A38"	14240	37170	100	633	734	484	65	531	531	600	400	66	26	10	0	12148	11144	4964	44	2339	2339	2457	1614	65	83	79	0	0.000	0.000	0.000	0.000	0.000	0.000	0.000	0.000	0.000	0.000	0.000	0.000	0.000	0.000	0.010	0.023	0.041	0.043	5.323	0.012	0.018	316	2384	100	102	9809	9911	203	8805	9008	Error	Error	-6.587	102	9809	203	8805	231994	3521503	0.335	5.382	0	0	0
1	5	7	"A38"	"A38"	14540	37170	100	719	804	603	75	546	546	619	398	64	28	11	0	12893	12080	5318	44	2338	2338	2510	1153	45	90	85	0	0.000	0.000	0.000	0.000	0.000	0.000	0.000	0.000	0.000	0.000	0.000	0.000	0.000	0.000	0.016	0.026	0.039	0.040	4.114	0.017	0.037	316	2384	100	173	10555	10728	258	9742	10000	Error	Error	-5.931	173	10555	258	9742	254013	3817255	0.465	8.300	0	0	0
1	6	7	"A38"	"A38"	14840	37170	100	724	872	729	83	605	605	732	911	124	10	2	0	13159	12565	6033	48	2570	2570	2812	1582	56	85	82	0	0.000	0.000	0.000	0.000	0.000	0.000	0.000	0.000	0.000	0.000	0.000	0.000	0.000	0.000	0.011	0.027	0.036	0.042	5.125	0.040	0.034	316	2384	100	119	10589	10708	267	9995	10262	Error	Error	-6.475	119	10589	267	9995	275533	3970591	0.154	6.165	0	0	0
1	7	7	"A39"	"A39"	15140	37170	100	694	793	530	66	559	559	645	444	68	27	8	0	6336	8621	5877	68	2466	2466	2601	1363	52	76	59	0	0.000	0.000	0.000	0.000	0.000	0.000	0.000	0.000	0.000	0.000	0.000	0.000	0.000	0.000	0.035	0.038	0.083	0.080	5.824	0.014	0.003	316	2384	100	135	3870	4005	234	6155	6389	Error	Error	-4.841	135	3870	234	6155	250435	2724176	0.333	4.417	0	0	0
1	8	7	"A39"	"A39"	15440	37165	100	823	888	526	59	551	551	635	446	70	36	12	0	17282	18136	10441	57	2492	2492	2671	1362	50	94	89	0	0.000	0.000	0.000	0.000	0.000	0.000	0.000	0.000	0.000	0.000	0.000	0.000	0.000	0.000	0.018	0.022	0.029	0.030	3.880	0.016	0.088	316	2384	100	272	14790	15062	337	15644	15981	Error	Error	-5.765	272	14790	337	15644	280513	5730982	0.567	11.355	0	0	0
1	9	7	"A39"	"A39"	15740	37165	100	870	895	463	51	551	551	632	433	68	40	13	0	17201	18420	9647	52	2520	2520	2840	1809	63	94	87	0	0.000	0.000	0.000	0.000	0.000	0.000	0.000	0.000	0.000	0.000	0.000	0.000	0.000	0.000	0.022	0.022	0.028	0.026	3.819	0.017	0.114	316	2384	100	319	14681	15000	344	15900	16244	Error	Error	-5.524	319	14681	344	15900	282890	5820667	0.607	8.612	0	0	0
1	10	7	"A40"	"A40"	16040	37165	100	719	821	575	70	542	542	616	431	69	32	9	0	9981	12276	8153	66	2431	2431	2559	1073	41	83	76	0	0.000	0.000	0.000	0.000	0.000	0.000	0.000	0.000	0.000	0.000	0.000	0.000	0.000	0.000	0.023	0.028	0.042	0.049	4.752	0.019	0.064	316	2384	100	177	7550	7727	279	9845	10124	Error	Error	-5.415	177	7550	279	9845	259415	3879113	0.476	9.056	0	0	0
1	11	7	"A40"	"A40"	16340	37165	100	779	878	529	60	567	567	654	444	67	33	12	0	15492	16471	9952	60	2548	2548	2798	1527	54	88	85	0	0.000	0.000	0.000	0.000	0.000	0.000	0.000	0.000	0.000	0.000	0.000	0.000	0.000	0.000	0.016	0.022	0.033	0.036	4.361	0.015	0.061	316	2384	100	212	12944	13156	311	13923	14234	Error	Error	-5.932	212	12944	311	13923	277532	5204765	0.505	8.954	0	0	0
1	12	7	"A40"	"A40"	16640	37160	100	734	816	477	58	578	578	657	437	66	28	9	0	11189	12274	7322	59	2543	2543	2792	1435	51	85	78	0	0.000	0.000	0.000	0.000	0.000	0.000	0.000	0.000	0.000	0.000	0.000	0.000	0.000	0.000	0.018	0.024	0.044	0.046	4.797	0.017	0.044	316	2384	100	156	8646	8802	238	9731	9969	Error	Error	-5.792	156	8646	238	9731	257898	3878704	0.364	6.608	0	0	0
1	13	7	"A41"	"A41"	16940	37160	100	799	861	503	58	615	615	681	436	64	29	11	0	12669	11296	5510	48	2587	2587	2740	1646	60	78	73	0	0.000	0.000	0.000	0.000	0.000	0.000	0.000	0.000	0.000	0.000	0.000	0.000	0.000	0.000	0.018	0.028	0.052	0.068	6.565	0.010	0.013	316	2384	100	184	10082	10266	246	8709	8955	Error	Error	-5.776	184	10082	246	8709	271967	3569519	0.413	5.198	0	0	0
1	14	7	"A41"	"A41"	17245	37160	100	767	864	475	54	630	630	755	1451	192	1	0	0	15868	15504	5681	36	2747	2747	3008	1826	60	94	92	0	0.000	0.000	0.000	0.000	0.000	0.000	0.000	0.000	0.000	0.000	0.000	0.000	0.000	0.000	0.010	0.018	0.033	0.029	3.763	0.014	0.042	316	2384	100	137	13121	13258	234	12757	12991	Error	Error	-6.582	137	13121	234	12757	273088	4899154	0.075	6.843	0	0	0
1	15	7	"A41"	"A41"	17545	37155	100	798	935	709	75	630	630	709	479	67	28	9	0	14150	13502	5839	43	2764	2764	2997	1494	49	89	83	0	0.000	0.000	0.000	0.000	0.000	0.000	0.000	0.000	0.000	0.000	0.000	0.000	0.000	0.000	0.015	0.028	0.038	0.041	4.118	0.022	0.052	316	2384	100	168	11386	11554	305	10738	11043	Error	Error	-6.083	168	11386	305	10738	295417	4266711	0.472	7.031	0	0	0
1	16	7	"A42"	"A42"	17845	37155	100	708	797	460	57	650	650	766	1265	165	2	0	0	6971	7885	4047	51	2820	2820	2969	1838	61	73	54	0	0.000	0.000	0.000	0.000	0.000	0.000	0.000	0.000	0.000	0.000	0.000	0.000	0.000	0.000	0.014	0.029	0.072	0.076	5.003	0.071	0.016	316	2384	100	58	4151	4209	147	5065	5212	Error	Error	-6.161	58	4151	147	5065	251834	2491745	0.025	2.675	0	0	0
1	17	7	"A42"	"A42"	18145	37155	100	851	935	567	60	619	619	712	455	63	33	12	0	15356	15152	8530	56	2868	2868	3034	1421	46	89	86	0	0.000	0.000	0.000	0.000	0.000	0.000	0.000	0.000	0.000	0.000	0.000	0.000	0.000	0.000	0.019	0.026	0.040	0.041	4.820	0.015	0.046	316	2384	100	232	12488	12720	316	12284	12600	Error	Error	-5.750	232	12488	316	12284	295468	4788052	0.490	8.528	0	0	0
1	18	7	"A42"	"A42"	18445	37155	100	894	989	612	61	660	660	764	595	77	26	7	0	12363	12151	5920	48	2891	2891	3074	1749	56	85	76	0	0.000	0.000	0.000	0.000	0.000	0.000	0.000	0.000	0.000	0.000	0.000	0.000	0.000	0.000	0.025	0.036	0.058	0.054	4.985	0.015	0.019	316	2384	100	234	9472	9706	329	9260	9589	Error	Error	-5.339	234	9472	329	9260	312447	3839678	0.378	5.190	0	0	0
1	1	8	"A43"	"A43"	13345	37475	100	677	740	442	59	521	521	591	392	66	31	11	0	11238	13711	8171	59	2319	2319	2475	1163	46	99	91	0	0.000	0.000	0.000	0.000	0.000	0.000	0.000	0.000	0.000	0.000	0.000	0.000	0.000	0.000	0.017	0.019	0.036	0.032	3.622	0.015	0.067	316	2384	100	156	8919	9075	219	11392	11611	Error	Error	-5.837	156	8919	219	11392	233880	4332610	0.380	9.661	0	0	0
1	2	8	"A43"	"A43"	13645	37475	100	688	781	473	60	525	525	608	508	83	24	8	0	14559	13550	5427	40	2381	2381	2518	953	37	98	95	0	0.000	0.000	0.000	0.000	0.000	0.000	0.000	0.000	0.000	0.000	0.000	0.000	0.000	0.000	0.013	0.023	0.032	0.032	3.217	0.018	0.047	316	2384	100	163	12178	12341	256	11169	11425	Error	Error	-6.223	163	12178	256	11169	246665	4281882	0.341	11.576	0	0	0
1	3	8	"A43"	"A43"	13945	37475	100	747	825	470	56	536	536	612	496	81	26	8	0	16253	15366	5128	33	2363	2363	2563	1307	50	98	95	0	0.000	0.000	0.000	0.000	0.000	0.000	0.000	0.000	0.000	0.000	0.000	0.000	0.000	0.000	0.015	0.022	0.033	0.027	3.579	0.018	0.051	316	2384	100	211	13890	14101	289	13003	13292	Error	Error	-6.041	211	13890	289	13003	260818	4855675	0.429	9.796	0	0	0
1	4	8	"A44"	"A44"	14245	37470	100	656	724	449	62	531	531	611	424	69	23	7	0	9392	9386	4007	42	2307	2307	2412	1306	54	95	83	0	0.000	0.000	0.000	0.000	0.000	0.000	0.000	0.000	0.000	0.000	0.000	0.000	0.000	0.000	0.018	0.027	0.050	0.043	3.824	0.014	0.015	316	2384	100	125	7085	7210	193	7079	7272	Error	Error	-5.825	125	7085	193	7079	228797	2965925	0.267	5.340	0	0	0
1	5	8	"A44"	"A44"	14545	37470	100	724	800	463	57	536	536	618	440	71	30	10	0	12519	12443	3558	28	2369	2369	2593	1480	57	98	95	0	0.000	0.000	0.000	0.000	0.000	0.000	0.000	0.000	0.000	0.000	0.000	0.000	0.000	0.000	0.019	0.026	0.043	0.035	3.448	0.024	0.059	316	2384	100	188	10150	10338	264	10074	10338	Error	Error	-5.755	188	10150	264	10074	252883	3931890	0.414	6.655	0	0	0
1	6	8	"A44"	"A44"	14845	37470	100	719	833	542	65	571	571	669	508	75	26	5	0	11532	11457	3927	34	2527	2527	2702	1384	51	96	93	0	0.000	0.000	0.000	0.000	0.000	0.000	0.000	0.000	0.000	0.000	0.000	0.000	0.000	0.000	0.016	0.029	0.050	0.040	3.852	0.017	0.020	316	2384	100	148	9005	9153	262	8930	9192	Error	Error	-5.927	148	9005	262	8930	263254	3620515	0.323	6.326	0	0	0
1	7	8	"A45"	"A45"	15145	37470	100	646	729	560	76	537	537	634	1018	160	4	0	0	11896	11821	6632	56	2412	2412	2535	958	37	86	83	0	0.000	0.000	0.000	0.000	0.000	0.000	0.000	0.000	0.000	0.000	0.000	0.000	0.000	0.000	0.011	0.020	0.035	0.039	5.101	0.020	0.005	316	2384	100	109	9484	9593	192	9409	9601	Error	Error	-6.443	109	9484	192	9409	230513	3735562	0.093	9.693	0	0	0
1	8	8	"A45"	"A45"	15445	37465	100	783	868	472	54	552	552	635	420	66	34	12	0	17675	17212	7492	43	2483	2483	2700	1606	59	93	90	0	0.000	0.000	0.000	0.000	0.000	0.000	0.000	0.000	0.000	0.000	0.000	0.000	0.000	0.000	0.015	0.021	0.028	0.024	3.857	0.016	0.072	316	2384	100	231	15192	15423	316	14729	15045	Error	Error	-6.039	231	15192	316	14729	274281	5439070	0.555	9.036	0	0	0
1	9	8	"A45"	"A45"	15745	37465	100	782	895	515	57	554	554	672	624	92	23	5	0	19126	18511	7443	40	2484	2484	2892	2524	87	93	90	0	0.000	0.000	0.000	0.000	0.000	0.000	0.000	0.000	0.000	0.000	0.000	0.000	0.000	0.000	0.014	0.021	0.028	0.025	3.224	0.014	0.048	316	2384	100	228	16642	16870	341	16027	16368	Error	Error	-6.190	228	16642	341	16027	282741	5849620	0.357	6.188	0	0	0
1	10	8	"A47"	"A47"	16045	37465	100	772	880	652	74	562	562	655	534	81	26	5	0	16142	15424	7643	49	2545	2545	2736	1330	48	86	82	0	0.000	0.000	0.000	0.000	0.000	0.000	0.000	0.000	0.000	0.000	0.000	0.000	0.000	0.000	0.015	0.025	0.036	0.031	4.217	0.020	0.061	316	2384	100	210	13597	13807	318	12879	13197	Error	Error	-6.017	210	13597	318	12879	278079	4873881	0.421	9.540	0	0	0
1	11	8	"A47"	"A47"	16345	37465	100	948	996	500	50	571	571	718	1219	169	5	0	0	20473	20936	6545	31	2620	2620	3068	2894	94	100	99	0	0.000	0.000	0.000	0.000	0.000	0.000	0.000	0.000	0.000	0.000	0.000	0.000	0.000	0.000	0.021	0.023	0.032	0.025	2.804	0.050	0.072	316	2384	100	377	17853	18230	425	18316	18741	Error	Error	-5.565	377	17853	425	18316	314619	6615885	0.228	6.174	0	0	0
1	12	8	"A47"	"A47"	16645	37460	100	748	836	470	56	602	602	685	451	65	28	9	0	14245	13907	4784	34	2619	2619	2806	1220	43	96	94	0	0.000	0.000	0.000	0.000	0.000	0.000	0.000	0.000	0.000	0.000	0.000	0.000	0.000	0.000	0.013	0.021	0.035	0.029	3.538	0.013	0.025	316	2384	100	146	11626	11772	234	11288	11522	Error	Error	-6.315	146	11626	234	11288	264230	4394545	0.335	9.099	0	0	0
1	13	8	"A48"	"A48"	16945	37460	100	801	856	482	56	590	590	676	462	68	28	8	0	14533	14191	7175	50	2596	2596	2739	1073	39	93	89	0	0.000	0.000	0.000	0.000	0.000	0.000	0.000	0.000	0.000	0.000	0.000	0.000	0.000	0.000	0.018	0.023	0.036	0.035	3.992	0.015	0.044	316	2384	100	211	11937	12148	266	11595	11861	Error	Error	-5.822	211	11937	266	11595	270385	4484472	0.390	10.673	0	0	0
1	14	8	"A48"	"A48"	17245	37460	100	745	840	505	60	620	620	697	473	67	25	7	0	17512	16075	8392	52	2732	2732	2838	1085	38	92	88	0	0.000	0.000	0.000	0.000	0.000	0.000	0.000	0.000	0.000	0.000	0.000	0.000	0.000	0.000	0.008	0.016	0.030	0.031	4.714	0.011	0.025	316	2384	100	125	14780	14905	220	13343	13563	Error	Error	-6.886	125	14780	220	13343	265377	5079636	0.302	12.200	0	0	0
1	15	8	"A48"	"A48"	17545	37455	100	795	859	491	57	635	635	729	505	69	24	5	0	14992	15135	9025	59	2803	2803	2994	1244	41	89	80	0	0.000	0.000	0.000	0.000	0.000	0.000	0.000	0.000	0.000	0.000	0.000	0.000	0.000	0.000	0.013	0.018	0.032	0.035	5.842	0.013	0.038	316	2384	100	160	12189	12349	224	12332	12556	Error	Error	-6.251	160	12189	224	12332	271469	4782796	0.257	9.760	0	0	0
1	16	8	"A49"	"A49"	17850	37455	100	793	889	510	57	677	677	807	735	91	16	1	0	12403	11832	5321	44	2948	2948	3122	1751	56	85	78	0	0.000	0.000	0.000	0.000	0.000	0.000	0.000	0.000	0.000	0.000	0.000	0.000	0.000	0.000	0.012	0.024	0.049	0.047	3.887	0.013	0.009	316	2384	100	116	9455	9571	212	8884	9096	Error	Error	-6.349	116	9455	212	8884	280832	3738845	0.112	4.974	0	0	0
1	17	8	"A49"	"A49"	18150	37455	100	849	985	670	68	686	686	816	940	115	12	2	0	13959	14019	6172	44	3019	3019	3254	1730	53	90	86	0	0.000	0.000	0.000	0.000	0.000	0.000	0.000	0.000	0.000	0.000	0.000	0.000	0.000	0.000	0.015	0.027	0.039	0.036	4.454	0.035	0.044	316	2384	100	163	10940	11103	299	11000	11299	Error	Error	-6.069	163	10940	299	11000	311385	4429996	0.180	6.223	0	0	0
1	18	8	"A49"	"A49"	18450	37455	100	843	920	544	59	712	712	804	737	91	16	2	0	13838	13224	5026	38	3047	3047	3188	1613	50	93	88	0	0.000	0.000	0.000	0.000	0.000	0.000	0.000	0.000	0.000	0.000	0.000	0.000	0.000	0.000	0.012	0.020	0.041	0.040	4.003	0.007	0.005	316	2384	100	131	10791	10922	208	10177	10385	Error	Error	-6.364	131	10791	208	10177	290725	4178777	0.157	6.222	0	0	0
1	1	9	"A50"	"A50"	13350	37775	100	666	762	496	65	506	506	573	416	72	28	12	0	8739	10926	7725	70	2272	2272	2387	908	38	86	77	0	0.000	0.000	0.000	0.000	0.000	0.000	0.000	0.000	0.000	0.000	0.000	0.000	0.000	0.000	0.025	0.030	0.055	0.054	4.534	0.019	0.060	316	2384	100	160	6467	6627	256	8654	8910	Error	Error	-5.337	160	6467	256	8654	240948	3452550	0.454	9.404	0	0	0
1	2	9	"A50"	"A50"	13650	37775	100	704	750	445	59	518	518	600	504	84	24	4	0	8452	9994	5489	54	2304	2304	2438	1217	49	88	77	0	0.000	0.000	0.000	0.000	0.000	0.000	0.000	0.000	0.000	0.000	0.000	0.000	0.000	0.000	0.030	0.030	0.050	0.056	4.140	0.021	0.039	316	2384	100	186	6148	6334	232	7690	7922	Error	Error	-5.047	186	6148	232	7690	236945	3158113	0.298	6.209	0	0	0
1	3	9	"A50"	"A50"	13950	37775	100	649	711	417	58	501	501	582	419	71	27	7	0	10141	10128	5333	52	2315	2315	2421	869	35	92	82	0	0.000	0.000	0.000	0.000	0.000	0.000	0.000	0.000	0.000	0.000	0.000	0.000	0.000	0.000	0.019	0.027	0.047	0.048	3.407	0.018	0.035	316	2384	100	148	7826	7974	210	7813	8023	Error	Error	-5.725	148	7826	210	7813	224759	3200471	0.308	8.869	0	0	0
1	4	9	"A51"	"A51"	14250	37770	100	618	690	424	61	531	531	603	427	70	23	6	0	8316	8591	3945	45	2398	2398	2484	827	33	88	84	0	0.000	0.000	0.000	0.000	0.000	0.000	0.000	0.000	0.000	0.000	0.000	0.000	0.000	0.000	0.015	0.026	0.062	0.060	4.246	0.012	0.010	316	2384	100	87	5918	6005	159	6193	6352	Error	Error	-6.088	87	5918	159	6193	217997	2714652	0.204	7.385	0	0	0
1	5	9	"A51"	"A51"	14550	37770	100	695	790	577	73	544	544	622	434	69	27	8	0	11049	10957	3346	30	2430	2430	2617	1265	48	99	96	0	0.000	0.000	0.000	0.000	0.000	0.000	0.000	0.000	0.000	0.000	0.000	0.000	0.000	0.000	0.018	0.029	0.044	0.037	3.857	0.022	0.036	316	2384	100	151	8619	8770	246	8527	8773	Error	Error	-5.835	151	8619	246	8527	249573	3462276	0.387	6.593	0	0	0
1	6	9	"A51"	"A51"	14850	37770	100	702	774	437	56	552	552	625	526	84	22	4	0	10110	9986	3512	35	2400	2400	2501	902	36	96	95	0	0.000	0.000	0.000	0.000	0.000	0.000	0.000	0.000	0.000	0.000	0.000	0.000	0.000	0.000	0.019	0.029	0.049	0.046	3.098	0.023	0.020	316	2384	100	150	7710	7860	222	7586	7808	Error	Error	-5.684	150	7710	222	7586	244687	3155541	0.283	8.298	0	0	0
1	7	9	"A52"	"A52"	15150	37770	100	705	769	462	60	541	541	618	412	66	29	7	0	8714	8493	3564	41	2402	2402	2500	931	37	88	81	0	0.000	0.000	0.000	0.000	0.000	0.000	0.000	0.000	0.000	0.000	0.000	0.000	0.000	0.000	0.026	0.037	0.065	0.065	4.150	0.026	0.038	316	2384	100	164	6312	6476	228	6091	6319	Error	Error	-5.266	164	6312	228	6091	243113	2683747	0.367	6.437	0	0	0
1	8	9	"A52"	"A52"	15450	37765	100	731	791	546	69	523	523	611	429	70	30	8	0	10622	10397	3611	34	2420	2420	2581	1376	53	92	89	0	0.000	0.000	0.000	0.000	0.000	0.000	0.000	0.000	0.000	0.000	0.000	0.000	0.000	0.000	0.025	0.034	0.050	0.046	4.021	0.018	0.031	316	2384	100	208	8202	8410	268	7977	8245	Error	Error	-5.301	208	8202	268	7977	249914	3285564	0.420	5.680	0	0	0
1	9	9	"A52"	"A52"	15750	37765	100	755	801	441	55	558	558	654	518	79	23	5	0	11467	11342	4144	36	2485	2485	2937	2425	82	90	85	0	0.000	0.000	0.000	0.000	0.000	0.000	0.000	0.000	0.000	0.000	0.000	0.000	0.000	0.000	0.022	0.027	0.044	0.045	3.573	0.015	0.024	316	2384	100	197	8982	9179	243	8857	9100	Error	Error	-5.511	197	8982	243	8857	252974	3583915	0.284	3.466	0	0	0
1	10	9	"A53"	"A53"	16050	37765	100	659	732	404	55	540	540	621	483	77	22	3	0	11288	10651	4362	40	2448	2448	2571	1323	51	89	83	0	0.000	0.000	0.000	0.000	0.000	0.000	0.000	0.000	0.000	0.000	0.000	0.000	0.000	0.000	0.013	0.023	0.044	0.041	4.744	0.011	0.011	316	2384	100	119	8840	8959	192	8203	8395	Error	Error	-6.215	119	8840	192	8203	231426	3365769	0.230	6.107	0	0	0
1	11	9	"A53"	"A53"	16350	37760	100	782	841	487	57	557	557	647	469	72	31	8	0	13819	14024	4454	31	2572	2572	2902	1821	62	98	97	0	0.000	0.000	0.000	0.000	0.000	0.000	0.000	0.000	0.000	0.000	0.000	0.000	0.000	0.000	0.020	0.025	0.040	0.032	3.163	0.018	0.054	316	2384	100	225	11247	11472	284	11452	11736	Error	Error	-5.643	225	11247	284	11452	265862	4431565	0.414	6.108	0	0	0
1	12	9	"A53"	"A53"	16650	37760	100	725	832	540	64	580	580	665	797	119	13	1	0	9996	10057	4367	43	2632	2632	2859	1880	65	87	80	0	0.000	0.000	0.000	0.000	0.000	0.000	0.000	0.000	0.000	0.000	0.000	0.000	0.000	0.000	0.020	0.034	0.054	0.057	4.015	0.020	0.029	316	2384	100	145	7364	7509	252	7425	7677	Error	Error	-5.666	145	7364	252	7425	262931	3177898	0.210	3.829	0	0	0
1	13	9	"A54"	"A54"	16950	37760	100	742	858	570	66	604	604	696	540	77	20	6	0	10694	10462	4138	39	2637	2637	2760	1091	39	91	88	0	0.000	0.000	0.000	0.000	0.000	0.000	0.000	0.000	0.000	0.000	0.000	0.000	0.000	0.000	0.017	0.032	0.044	0.042	4.053	0.021	0.022	316	2384	100	138	8057	8195	254	7825	8079	Error	Error	-5.868	138	8057	254	7825	271135	3305954	0.300	7.060	0	0	0
1	14	9	"A54"	"A54"	17250	37760	100	796	869	540	62	624	624	724	548	75	22	6	0	11870	11410	4421	38	2771	2771	3014	1661	55	91	83	0	0.000	0.000	0.000	0.000	0.000	0.000	0.000	0.000	0.000	0.000	0.000	0.000	0.000	0.000	0.019	0.028	0.043	0.044	4.310	0.020	0.024	316	2384	100	172	9099	9271	245	8639	8884	Error	Error	-5.725	172	9099	245	8639	274753	3605624	0.265	5.055	0	0	0
1	15	9	"A54"	"A54"	17550	37755	100	795	919	558	60	627	627	735	646	87	19	5	0	12532	12043	4659	38	2827	2827	3158	1868	59	91	85	0	0.000	0.000	0.000	0.000	0.000	0.000	0.000	0.000	0.000	0.000	0.000	0.000	0.000	0.000	0.017	0.032	0.042	0.040	3.890	0.019	0.034	316	2384	100	168	9705	9873	292	9216	9508	Error	Error	-5.852	168	9705	292	9216	290287	3805596	0.285	4.756	0	0	0
1	16	9	"A55"	"A55"	17850	37755	100	797	864	468	54	702	702	1690	6828	404	0	0	0	7966	8445	4092	48	2913	2913	4371	8238	188	25	0	0	0.000	0.000	0.000	0.000	0.000	0.000	0.000	0.000	0.000	0.000	0.000	0.000	0.000	0.000	0.019	0.029	0.083	0.083	4.555	0.024	0.023	316	2384	100	95	5053	5148	162	5532	5694	Error	Error	-5.733	95	5053	162	5532	272898	2668462	-0.121	0.495	0	0	0
1	17	9	"A55"	"A55"	18150	37755	100	772	865	498	57	678	678	805	1194	148	4	0	0	11309	10708	4120	38	2991	2991	3266	2015	61	85	80	0	0.000	0.000	0.000	0.000	0.000	0.000	0.000	0.000	0.000	0.000	0.000	0.000	0.000	0.000	0.011	0.024	0.054	0.049	4.890	0.013	0.014	316	2384	100	94	8318	8412	187	7717	7904	Error	Error	-6.467	94	8318	187	7717	273223	3383667	0.050	3.693	0	0	0
1	18	9	"A55"	"A55"	18455	37755	100	772	854	433	50	723	723	828	544	65	19	2	0	10241	9657	3641	37	3210	3210	3439	1478	42	90	76	0	0.000	0.000	0.000	0.000	0.000	0.000	0.000	0.000	0.000	0.000	0.000	0.000	0.000	0.000	0.007	0.020	0.058	0.053	4.816	0.005	0.001	316	2384	100	49	7031	7080	131	6447	6578	Error	Error	-7.165	49	7031	131	6447	269733	3051633	0.048	4.207	0	0	0
1	1	10	"A56"	"A56"	13355	38075	100	634	697	410	58	518	518	603	437	72	22	6	0	11959	11626	4443	38	2379	2379	2515	1093	43	96	91	0	0.000	0.000	0.000	0.000	0.000	0.000	0.000	0.000	0.000	0.000	0.000	0.000	0.000	0.000	0.012	0.019	0.032	0.028	4.146	0.015	0.034	316	2384	100	116	9580	9696	179	9247	9426	Error	Error	-6.368	116	9580	179	9247	220318	3673944	0.215	8.336	0	0	0
1	2	10	"A56"	"A56"	13655	38075	100	739	795	422	53	503	503	615	773	125	12	0	0	14273	14099	4773	33	2354	2354	2583	1905	73	97	93	0	0.000	0.000	0.000	0.000	0.000	0.000	0.000	0.000	0.000	0.000	0.000	0.000	0.000	0.000	0.020	0.025	0.034	0.026	3.575	0.016	0.058	316	2384	100	236	11919	12155	292	11745	12037	Error	Error	-5.658	236	11919	292	11745	251105	4455405	0.233	6.045	0	0	0
1	3	10	"A56"	"A56"	13955	38075	100	684	744	415	55	502	502	583	526	90	22	5	0	11040	11148	3366	30	2324	2324	2605	1630	62	98	94	0	0.000	0.000	0.000	0.000	0.000	0.000	0.000	0.000	0.000	0.000	0.000	0.000	0.000	0.000	0.021	0.027	0.043	0.034	3.509	0.015	0.035	316	2384	100	182	8716	8898	242	8824	9066	Error	Error	-5.582	182	8716	242	8824	235014	3522709	0.306	5.241	0	0	0
1	4	10	"A57"	"A57"	14255	38070	100	595	686	406	59	545	545	611	417	68	23	6	0	7689	8335	4221	50	2386	2386	2558	2036	79	79	61	0	0.000	0.000	0.000	0.000	0.000	0.000	0.000	0.000	0.000	0.000	0.000	0.000	0.000	0.000	0.009	0.024	0.062	0.058	4.628	0.012	0.013	316	2384	100	50	5303	5353	141	5949	6090	Error	Error	-6.729	50	5303	141	5949	216882	2633967	0.180	2.837	0	0	0
1	5	10	"A57"	"A57"	14555	38070	100	702	785	457	58	539	539	620	435	70	27	10	0	10542	10504	3278	31	2434	2434	2669	1727	64	96	91	0	0.000	0.000	0.000	0.000	0.000	0.000	0.000	0.000	0.000	0.000	0.000	0.000	0.000	0.000	0.020	0.030	0.048	0.041	3.271	0.021	0.046	316	2384	100	163	8108	8271	246	8070	8316	Error	Error	-5.636	163	8108	246	8070	248011	3319178	0.379	4.537	0	0	0
1	6	10	"A57"	"A57"	14855	38070	100	700	792	442	55	533	533	618	571	92	22	4	0	12488	12672	6030	47	2441	2441	2643	1453	54	95	90	0	0.000	0.000	0.000	0.000	0.000	0.000	0.000	0.000	0.000	0.000	0.000	0.000	0.000	0.000	0.017	0.025	0.044	0.038	3.170	0.024	0.059	316	2384	100	167	10047	10214	259	10231	10490	Error	Error	-5.911	167	10047	259	10231	250388	4004438	0.305	6.902	0	0	0
1	7	10	"A58"	"A58"	15155	38070	100	695	774	474	61	547	547	613	411	67	27	11	0	9510	9496	4811	50	2407	2407	2553	1069	41	83	75	0	0.000	0.000	0.000	0.000	0.000	0.000	0.000	0.000	0.000	0.000	0.000	0.000	0.000	0.000	0.021	0.032	0.053	0.059	4.888	0.020	0.032	316	2384	100	148	7103	7251	227	7089	7316	Error	Error	-5.585	148	7103	227	7089	244493	3000764	0.392	6.495	0	0	0
1	8	10	"A58"	"A58"	15455	38065	100	729	818	521	63	563	563	642	437	68	28	10	0	13001	12859	4548	35	2446	2446	2585	1108	42	98	98	0	0.000	0.000	0.000	0.000	0.000	0.000	0.000	0.000	0.000	0.000	0.000	0.000	0.000	0.000	0.016	0.024	0.037	0.035	3.631	0.016	0.025	316	2384	100	166	10555	10721	255	10413	10668	Error	Error	-5.991	166	10555	255	10413	258442	4063599	0.403	9.273	0	0	0
1	9	10	"A58"	"A58"	15755	38065	100	753	788	403	51	525	525	609	423	69	29	8	0	14815	14976	5304	35	2488	2488	2783	1764	63	96	94	0	0.000	0.000	0.000	0.000	0.000	0.000	0.000	0.000	0.000	0.000	0.000	0.000	0.000	0.000	0.018	0.021	0.030	0.026	3.876	0.015	0.051	316	2384	100	228	12327	12555	263	12488	12751	Error	Error	-5.757	228	12327	263	12488	249053	4732311	0.423	6.912	0	0	0
1	10	10	"A59"	"A59"	16055	38065	100	4886	5247	2797	53	518	518	600	423	70	95	94	0	18659	18219	4327	23	2430	2430	2543	917	36	100	100	0	0.000	0.000	0.000	0.000	0.000	0.000	0.000	0.000	0.000	0.000	0.000	0.000	0.000	0.000	0.269	0.300	0.269	0.248	2.308	0.266	0.537	316	2384	100	4368	16229	20597	4729	15789	20518	Error	Error	-1.894	4368	16229	4729	15789	1657935	5757072	10.986	17.095	0	0	0
1	11	10	"A59"	"A59"	16355	38060	100	4031	4483	2848	63	588	588	680	492	72	90	85	0	17190	16688	4405	26	2579	2579	2996	2074	69	98	95	0	0.000	0.000	0.000	0.000	0.000	0.000	0.000	0.000	0.000	0.000	0.000	0.000	0.000	0.000	0.236	0.276	0.242	0.218	2.371	0.225	0.453	316	2384	100	3443	14611	18054	3895	14109	18004	Error	Error	-2.085	3443	14611	3895	14109	1416496	5273533	7.730	6.602	0	0	0
1	12	10	"A59"	"A59"	16655	38060	100	4553	4769	2968	62	597	597	699	596	85	88	82	0	13040	12897	3353	25	2691	2691	2946	1953	66	98	94	0	0.000	0.000	0.000	0.000	0.000	0.000	0.000	0.000	0.000	0.000	0.000	0.000	0.000	0.000	0.382	0.409	0.352	0.320	2.320	0.387	0.476	316	2384	100	3956	10349	14305	4172	10206	14378	Error	Error	-1.387	3956	10349	4172	10206	1507016	4075579	6.829	5.095	0	0	0
1	13	10	"A60"	"A60"	16955	38060	100	679	755	452	59	609	609	690	480	69	19	6	0	4483	4967	2383	47	2706	2706	2842	1373	48	60	29	0	0.000	0.000	0.000	0.000	0.000	0.000	0.000	0.000	0.000	0.000	0.000	0.000	0.000	0.000	0.039	0.065	0.171	0.173	4.430	0.020	0.005	316	2384	100	70	1777	1847	146	2261	2407	Error	Error	-4.666	70	1777	146	2261	238511	1569550	0.135	1.548	0	0	0
1	14	10	"A60"	"A60"	17255	38060	100	729	842	617	73	608	608	710	523	73	20	7	0	6502	7091	3515	49	2796	2796	2931	1120	38	85	68	0	0.000	0.000	0.000	0.000	0.000	0.000	0.000	0.000	0.000	0.000	0.000	0.000	0.000	0.000	0.033	0.054	0.090	0.098	4.869	0.031	0.020	316	2384	100	121	3706	3827	234	4295	4529	Error	Error	-4.937	121	3706	234	4295	266111	2240837	0.252	3.714	0	0	0
1	15	10	"A60"	"A60"	17555	38055	100	807	886	514	58	615	615	758	1650	217	0	0	0	8865	10432	6403	61	2847	2847	3080	2254	73	77	59	0	0.000	0.000	0.000	0.000	0.000	0.000	0.000	0.000	0.000	0.000	0.000	0.000	0.000	0.000	0.032	0.036	0.064	0.061	5.359	0.021	0.045	316	2384	100	192	6018	6210	271	7585	7856	Error	Error	-4.970	192	6018	271	7585	280049	3296354	0.078	3.262	0	0	0
1	16	10	"A61"	"A61"	17855	38055	100	824	980	877	89	657	657	753	524	69	29	11	0	10384	11244	6582	58	2917	2917	3040	1148	37	81	75	0	0.000	0.000	0.000	0.000	0.000	0.000	0.000	0.000	0.000	0.000	0.000	0.000	0.000	0.000	0.022	0.039	0.064	0.071	5.273	0.025	0.033	316	2384	100	167	7467	7634	323	8327	8650	Error	Error	-5.483	167	7467	323	8327	309789	3553037	0.433	7.146	0	0	0
1	17	10	"A61"	"A61"	18155	38055	100	873	937	490	52	658	658	751	553	73	22	9	0	15944	14448	6253	43	2987	2987	3302	1783	53	88	82	0	0.000	0.000	0.000	0.000	0.000	0.000	0.000	0.000	0.000	0.000	0.000	0.000	0.000	0.000	0.017	0.024	0.033	0.032	3.914	0.016	0.022	316	2384	100	215	12957	13172	279	11461	11740	Error	Error	-5.913	215	12957	279	11461	295996	4565568	0.336	6.251	0	0	0
1	18	10	"A61"	"A61"	18455	38055	100	893	977	526	53	739	739	835	541	64	25	6	0	11937	11020	4842	43	3373	3373	4085	3059	74	75	65	0	0.000	0.000	0.000	0.000	0.000	0.000	0.000	0.000	0.000	0.000	0.000	0.000	0.000	0.000	0.018	0.031	0.054	0.049	5.408	0.021	0.051	316	2384	100	154	8564	8718	238	7647	7885	Error	Error	-5.797	154	8564	238	7647	308863	3482242	0.262	2.267	0	0	0
1	1	11	"A62"	"A62"	13360	38375	100	573	647	420	64	529	529	597	403	67	21	5	0	4333	4520	1646	36	2353	2353	2462	1710	69	56	18	0	0.000	0.000	0.000	0.000	0.000	0.000	0.000	0.000	0.000	0.000	0.000	0.000	0.000	0.000	0.022	0.054	0.160	0.165	3.888	0.017	0.010	316	2384	100	44	1980	2024	118	2167	2285	Error	Error	-5.492	44	1980	118	2167	204401	1428301	0.124	1.204	0	0	0
1	2	11	"A62"	"A62"	13660	38375	100	605	667	391	58	534	534	607	424	69	18	6	0	4602	5286	4134	78	2367	2367	2538	1429	56	69	35	0	0.000	0.000	0.000	0.000	0.000	0.000	0.000	0.000	0.000	0.000	0.000	0.000	0.000	0.000	0.032	0.046	0.138	0.122	5.397	0.013	0.006	316	2384	100	71	2235	2306	133	2919	3052	Error	Error	-4.976	71	2235	133	2919	210862	1670394	0.142	1.923	0	0	0
1	3	11	"A62"	"A62"	13960	38375	100	618	744	784	105	509	509	574	411	71	25	8	0	4608	4994	2593	51	2311	2311	2512	1161	46	84	49	0	0.000	0.000	0.000	0.000	0.000	0.000	0.000	0.000	0.000	0.000	0.000	0.000	0.000	0.000	0.047	0.088	0.131	0.131	3.601	0.109	0.169	316	2384	100	109	2297	2406	235	2683	2918	Error	Error	-4.397	109	2297	235	2683	235246	1577964	0.414	2.138	0	0	0
1	4	11	"A63"	"A63"	14260	38370	100	739	822	478	58	529	529	607	413	68	35	12	0	14167	13350	5891	44	2388	2388	2511	1542	61	92	90	0	0.000	0.000	0.000	0.000	0.000	0.000	0.000	0.000	0.000	0.000	0.000	0.000	0.000	0.000	0.018	0.027	0.036	0.034	3.389	0.020	0.065	316	2384	100	210	11779	11989	293	10962	11255	Error	Error	-5.810	210	11779	293	10962	259866	4218739	0.521	7.029	0	0	0
1	5	11	"A63"	"A63"	14560	38370	100	715	808	489	60	538	538	609	406	66	32	11	0	14296	13647	5279	38	2410	2410	2685	1766	65	90	87	0	0.000	0.000	0.000	0.000	0.000	0.000	0.000	0.000	0.000	0.000	0.000	0.000	0.000	0.000	0.015	0.024	0.035	0.034	3.318	0.018	0.061	316	2384	100	177	11886	12063	270	11237	11507	Error	Error	-6.069	177	11886	270	11237	255347	4312316	0.490	6.207	0	0	0
1	6	11	"A63"	"A63"	14860	38370	100	754	876	525	59	536	536	646	1431	221	4	0	0	19005	18294	6756	36	2453	2453	2707	2334	86	93	92	0	0.000	0.000	0.000	0.000	0.000	0.000	0.000	0.000	0.000	0.000	0.000	0.000	0.000	0.000	0.013	0.021	0.028	0.026	3.619	0.019	0.095	316	2384	100	218	16552	16770	340	15841	16181	Error	Error	-6.247	218	16552	340	15841	276660	5780962	0.161	6.678	0	0	0
1	7	11	"A64"	"A64"	15160	38370	100	753	852	462	54	582	582	1032	4141	401	0	0	0	14727	13606	5463	40	2544	2544	3353	5786	172	77	53	0	0.000	0.000	0.000	0.000	0.000	0.000	0.000	0.000	0.000	0.000	0.000	0.000	0.000	0.000	0.014	0.024	0.036	0.035	4.371	0.026	0.073	316	2384	100	171	12183	12354	270	11062	11332	Error	Error	-6.155	171	12183	270	11062	269376	4299473	-0.043	1.772	0	0	0
1	8	11	"A64"	"A64"	15460	38365	100	748	802	446	55	577	577	952	4004	420	0	0	0	13192	12627	4211	33	2485	2485	3229	4998	154	87	58	0	0.000	0.000	0.000	0.000	0.000	0.000	0.000	0.000	0.000	0.000	0.000	0.000	0.000	0.000	0.016	0.022	0.035	0.031	3.814	0.017	0.050	316	2384	100	171	10707	10878	225	10142	10367	Error	Error	-5.968	171	10707	225	10142	253417	3990001	-0.037	1.880	0	0	0
1	9	11	"A64"	"A64"	15760	38365	100	743	818	498	60	533	533	629	703	111	16	3	0	14606	15289	7111	46	2500	2500	3046	2947	96	90	81	0	0.000	0.000	0.000	0.000	0.000	0.000	0.000	0.000	0.000	0.000	0.000	0.000	0.000	0.000	0.017	0.022	0.028	0.028	3.945	0.013	0.011	316	2384	100	210	12106	12316	285	12789	13074	Error	Error	-5.849	210	12106	285	12789	258638	4831348	0.269	4.154	0	0	0
1	10	11	"A65"	"A65"	16060	38365	100	888	968	558	57	527	527	601	421	70	44	19	0	25184	22555	9456	41	2435	2435	2578	1282	49	94	90	0	0.000	0.000	0.000	0.000	0.000	0.000	0.000	0.000	0.000	0.000	0.000	0.000	0.000	0.000	0.016	0.022	0.026	0.023	3.788	0.020	0.147	316	2384	100	361	22749	23110	441	20120	20561	Error	Error	-5.978	361	22749	441	20120	305910	7127403	0.872	15.583	0	0	0
1	11	11	"A65"	"A65"	16360	38360	100	808	851	466	54	556	556	630	621	98	25	2	0	18365	17622	7515	42	2588	2588	2950	1948	66	92	89	0	0.000	0.000	0.000	0.000	0.000	0.000	0.000	0.000	0.000	0.000	0.000	0.000	0.000	0.000	0.016	0.020	0.029	0.027	3.375	0.017	0.082	316	2384	100	252	15777	16029	295	15034	15329	Error	Error	-5.968	252	15777	295	15034	268983	5568684	0.356	7.532	0	0	0
1	12	11	"A65"	"A65"	16660	38360	100	829	902	513	56	588	588	676	546	80	29	9	0	16224	15365	6170	40	2663	2663	2905	1454	50	92	88	0	0.000	0.000	0.000	0.000	0.000	0.000	0.000	0.000	0.000	0.000	0.000	0.000	0.000	0.000	0.018	0.025	0.032	0.029	3.526	0.019	0.053	316	2384	100	241	13561	13802	314	12702	13016	Error	Error	-5.814	241	13561	314	12702	285100	4855337	0.414	8.569	0	0	0
1	13	11	"A66"	"A66"	16960	38360	100	745	824	501	60	601	601	674	461	68	27	11	0	11700	11619	6483	55	2663	2663	2773	952	34	82	75	0	0.000	0.000	0.000	0.000	0.000	0.000	0.000	0.000	0.000	0.000	0.000	0.000	0.000	0.000	0.016	0.025	0.050	0.055	5.700	0.016	0.028	316	2384	100	144	9037	9181	223	8956	9179	Error	Error	-5.972	144	9037	223	8956	260462	3671750	0.325	9.292	0	0	0
1	14	11	"A66"	"A66"	17260	38360	100	843	963	585	60	626	626	705	522	74	31	9	0	12220	13058	7064	54	2826	2826	3077	2086	67	87	75	0	0.000	0.000	0.000	0.000	0.000	0.000	0.000	0.000	0.000	0.000	0.000	0.000	0.000	0.000	0.023	0.033	0.044	0.044	3.975	0.024	0.091	316	2384	100	217	9394	9611	337	10232	10569	Error	Error	-5.436	217	9394	337	10232	304166	4126305	0.494	4.785	0	0	0
1	15	11	"A66"	"A66"	17560	38355	100	830	919	540	58	650	650	720	460	63	31	10	0	16005	15445	7748	50	2869	2869	3238	2088	64	87	84	0	0.000	0.000	0.000	0.000	0.000	0.000	0.000	0.000	0.000	0.000	0.000	0.000	0.000	0.000	0.014	0.021	0.040	0.037	4.233	0.019	0.079	316	2384	100	180	13136	13316	269	12576	12845	Error	Error	-6.189	180	13136	269	12576	290323	4880479	0.433	5.846	0	0	0
1	16	11	"A67"	"A67"	17860	38355	100	837	936	557	59	688	688	772	498	64	29	8	0	9159	10214	5530	54	2951	2951	3094	960	31	85	81	0	0.000	0.000	0.000	0.000	0.000	0.000	0.000	0.000	0.000	0.000	0.000	0.000	0.000	0.000	0.024	0.034	0.071	0.069	4.421	0.017	0.020	316	2384	100	149	6208	6357	248	7263	7511	Error	Error	-5.381	149	6208	248	7263	295832	3227767	0.329	7.417	0	0	0
1	17	11	"A67"	"A67"	18160	38355	100	888	997	544	54	703	703	778	463	59	33	13	0	10526	10784	4932	45	3112	3112	3322	1335	40	89	81	0	0.000	0.000	0.000	0.000	0.000	0.000	0.000	0.000	0.000	0.000	0.000	0.000	0.000	0.000	0.025	0.038	0.064	0.052	4.015	0.028	0.065	316	2384	100	185	7414	7599	294	7672	7966	Error	Error	-5.325	185	7414	294	7672	315069	3407710	0.473	5.590	0	0	0
1	18	11	"A67"	"A67"	18460	38350	100	1003	1069	549	51	786	786	935	1726	184	2	0	0	8837	10112	5150	50	3388	3388	3765	2569	68	75	51	0	0.000	0.000	0.000	0.000	0.000	0.000	0.000	0.000	0.000	0.000	0.000	0.000	0.000	0.000	0.040	0.042	0.073	0.072	5.319	0.026	0.007	316	2384	100	217	5449	5666	283	6724	7007	Error	Error	-4.650	217	5449	283	6724	337856	3195371	0.078	2.471	0	0	0
1	1	12	"A68"	"A68"	13365	38675	100	491	583	380	65	503	503	571	364	63	20	6	0	3990	4828	3918	81	2313	2313	2445	1618	66	50	26	0	0.000	0.000	0.000	0.000	0.000	0.000	0.000	0.000	0.000	0.000	0.000	0.000	0.000	0.000	-0.007	0.032	0.138	0.141	5.855	0.003	0.000	316	2384	100	-12	1677	1665	80	2515	2595	Error	Error	Error	-12	1677	80	2515	184385	1525801	0.033	1.473	0	0	0
1	2	12	"A68"	"A68"	13665	38675	100	585	683	432	63	524	524	614	592	96	16	2	0	9495	9941	5240	52	2404	2404	2598	1876	72	86	67	0	0.000	0.000	0.000	0.000	0.000	0.000	0.000	0.000	0.000	0.000	0.000	0.000	0.000	0.000	0.009	0.021	0.046	0.040	4.343	0.014	0.028	316	2384	100	61	7091	7152	159	7537	7696	Error	Error	-6.861	61	7091	159	7537	215702	3141310	0.117	3.914	0	0	0
1	3	12	"A68"	"A68"	13965	38675	100	664	771	543	70	528	528	615	442	71	25	10	0	9083	10517	5159	49	2500	2500	2783	1633	58	97	83	0	0.000	0.000	0.000	0.000	0.000	0.000	0.000	0.000	0.000	0.000	0.000	0.000	0.000	0.000	0.021	0.030	0.045	0.040	4.371	0.017	0.029	316	2384	100	136	6583	6719	243	8017	8260	Error	Error	-5.597	136	6583	243	8017	243711	3323257	0.353	4.736	0	0	0
1	4	12	"A69"	"A69"	14265	38670	100	701	746	383	51	553	553	608	389	63	27	5	0	14254	13895	5033	36	2470	2470	2538	798	31	96	94	0	0.000	0.000	0.000	0.000	0.000	0.000	0.000	0.000	0.000	0.000	0.000	0.000	0.000	0.000	0.013	0.017	0.033	0.029	3.575	0.010	0.021	316	2384	100	148	11784	11932	193	11425	11618	Error	Error	-6.315	148	11784	193	11425	235732	4390749	0.355	14.232	0	0	0
1	5	12	"A69"	"A69"	14565	38670	100	792	852	465	54	516	516	594	397	66	39	15	0	15769	14796	5458	36	2464	2464	2784	2230	80	94	88	0	0.000	0.000	0.000	0.000	0.000	0.000	0.000	0.000	0.000	0.000	0.000	0.000	0.000	0.000	0.021	0.027	0.034	0.030	3.592	0.018	0.072	316	2384	100	276	13305	13581	336	12332	12668	Error	Error	-5.591	276	13305	336	12332	269270	4675401	0.650	5.387	0	0	0
1	6	12	"A69"	"A69"	14865	38670	100	762	820	432	52	542	542	659	1503	228	0	0	0	17525	16331	6866	42	2537	2537	2813	2893	102	95	81	0	0.000	0.000	0.000	0.000	0.000	0.000	0.000	0.000	0.000	0.000	0.000	0.000	0.000	0.000	0.015	0.020	0.026	0.024	3.803	0.087	0.099	316	2384	100	220	14988	15208	278	13794	14072	Error	Error	-6.090	220	14988	278	13794	259034	5160691	0.107	4.673	0	0	0
1	7	12	"A70"	"A70"	15165	38665	100	628	705	431	61	550	550	620	384	61	24	7	0	7808	7835	2449	31	2480	2480	2566	793	30	97	94	0	0.000	0.000	0.000	0.000	0.000	0.000	0.000	0.000	0.000	0.000	0.000	0.000	0.000	0.000	0.015	0.029	0.063	0.055	3.693	0.021	0.020	316	2384	100	78	5328	5406	155	5355	5510	Error	Error	-6.094	78	5328	155	5355	222882	2475723	0.221	6.644	0	0	0
1	8	12	"A70"	"A70"	15465	38665	100	714	787	478	60	542	542	611	416	68	28	10	0	14337	13521	5033	37	2478	2478	2643	1118	42	95	94	0	0.000	0.000	0.000	0.000	0.000	0.000	0.000	0.000	0.000	0.000	0.000	0.000	0.000	0.000	0.015	0.022	0.031	0.032	2.956	0.014	0.032	316	2384	100	172	11859	12031	245	11043	11288	Error	Error	-6.107	172	11859	245	11043	248698	4272530	0.423	9.730	0	0	0
1	9	12	"A70"	"A70"	15765	38665	100	788	905	895	98	532	532	615	414	67	35	14	0	12384	12865	4213	32	2591	2591	3041	2309	75	97	94	0	0.000	0.000	0.000	0.000	0.000	0.000	0.000	0.000	0.000	0.000	0.000	0.000	0.000	0.000	0.026	0.036	0.038	0.033	3.545	0.022	0.037	316	2384	100	256	9793	10049	373	10274	10647	Error	Error	-5.258	256	9793	373	10274	285881	4065421	0.700	4.255	0	0	0
1	10	12	"A71"	"A71"	16065	38665	100	812	941	526	55	543	543	615	431	70	41	16	0	22209	20498	7905	38	2557	2557	2688	1192	44	97	96	0	0.000	0.000	0.000	0.000	0.000	0.000	0.000	0.000	0.000	0.000	0.000	0.000	0.000	0.000	0.014	0.022	0.027	0.025	3.259	0.018	0.131	316	2384	100	269	19652	19921	398	17941	18339	Error	Error	-6.191	269	19652	398	17941	297417	6477446	0.756	14.941	0	0	0
1	11	12	"A71"	"A71"	16365	38660	100	731	863	558	64	559	559	657	733	111	18	4	0	16269	16576	7288	43	2736	2736	3195	2759	86	93	87	0	0.000	0.000	0.000	0.000	0.000	0.000	0.000	0.000	0.000	0.000	0.000	0.000	0.000	0.000	0.013	0.022	0.033	0.033	4.871	0.026	0.102	316	2384	100	172	13533	13705	304	13840	14144	Error	Error	-6.298	172	13533	304	13840	272607	5238021	0.281	4.850	0	0	0
1	12	12	"A71"	"A71"	16665	38660	100	891	985	552	56	616	616	924	3191	345	0	0	0	16669	16246	6992	43	2755	2755	3498	4866	139	85	68	0	0.000	0.000	0.000	0.000	0.000	0.000	0.000	0.000	0.000	0.000	0.000	0.000	0.000	0.000	0.020	0.027	0.035	0.031	3.933	0.313	0.312	316	2384	100	275	13914	14189	369	13491	13860	Error	Error	-5.661	275	13914	369	13491	311409	5133765	0.019	2.620	0	0	0
1	13	12	"A72"	"A72"	16965	38660	100	747	851	502	58	595	595	681	500	73	26	7	0	13783	13230	5476	41	2709	2709	2883	1392	48	94	90	0	0.000	0.000	0.000	0.000	0.000	0.000	0.000	0.000	0.000	0.000	0.000	0.000	0.000	0.000	0.014	0.024	0.036	0.035	4.528	0.021	0.044	316	2384	100	152	11074	11226	256	10521	10777	Error	Error	-6.187	152	11074	256	10521	268770	4180584	0.340	7.433	0	0	0
1	14	12	"A72"	"A72"	17265	38660	100	836	938	534	56	593	593	703	555	78	28	8	0	15033	15293	4706	30	2816	2816	3089	1476	47	100	97	0	0.000	0.000	0.000	0.000	0.000	0.000	0.000	0.000	0.000	0.000	0.000	0.000	0.000	0.000	0.020	0.028	0.037	0.032	3.015	0.020	0.064	316	2384	100	243	12217	12460	345	12477	12822	Error	Error	-5.652	243	12217	345	12477	296283	4832660	0.423	8.268	0	0	0
1	15	12	"A72"	"A72"	17565	38655	100	872	914	491	53	629	629	736	626	85	20	4	0	13513	12834	4943	38	2998	2998	3353	1933	57	89	85	0	0.000	0.000	0.000	0.000	0.000	0.000	0.000	0.000	0.000	0.000	0.000	0.000	0.000	0.000	0.023	0.029	0.041	0.040	3.835	0.017	0.037	316	2384	100	243	10515	10758	285	9836	10121	Error	Error	-5.435	243	10515	285	9836	288768	4055491	0.284	4.905	0	0	0
1	16	12	"A73"	"A73"	17865	38655	100	749	847	509	60	668	668	754	468	62	22	7	0	4246	4864	2227	45	3042	3042	3100	800	25	63	41	0	0.000	0.000	0.000	0.000	0.000	0.000	0.000	0.000	0.000	0.000	0.000	0.000	0.000	0.000	0.067	0.098	0.234	0.261	4.387	0.031	0.007	316	2384	100	81	1204	1285	179	1822	2001	Error	Error	-3.894	81	1204	179	1822	267524	1537080	0.199	2.205	0	0	0
1	17	12	"A73"	"A73"	18165	38655	100	781	859	485	56	675	675	758	482	63	24	7	0	5555	7527	5069	67	3032	3032	3143	930	29	75	58	0	0.000	0.000	0.000	0.000	0.000	0.000	0.000	0.000	0.000	0.000	0.000	0.000	0.000	0.000	0.042	0.041	0.088	0.106	5.730	0.022	0.006	316	2384	100	106	2523	2629	184	4495	4679	Error	Error	-4.573	106	2523	184	4495	271594	2378465	0.210	4.714	0	0	0
1	18	12	"A73"	"A73"	18465	38650	100	814	908	545	60	724	724	801	471	58	25	8	0	4468	5125	2614	51	3219	3219	3342	961	28	56	35	0	0.000	0.000	0.000	0.000	0.000	0.000	0.000	0.000	0.000	0.000	0.000	0.000	0.000	0.000	0.072	0.097	0.220	0.230	6.278	0.006	0.000	316	2384	100	90	1249	1339	184	1906	2090	Error	Error	-3.795	90	1249	184	1906	287067	1619550	0.227	1.855	0	0	0
1	1	13	"A74"	"A74"	13370	38975	100	537	661	461	69	507	507	570	372	65	23	8	0	9325	9331	3092	33	2355	2355	2417	715	29	98	97	0	0.000	0.000	0.000	0.000	0.000	0.000	0.000	0.000	0.000	0.000	0.000	0.000	0.000	0.000	0.004	0.022	0.053	0.045	4.107	0.012	0.011	316	2384	100	30	6970	7000	154	6976	7130	Error	Error	-7.860	30	6970	154	6976	208854	2948736	0.245	9.670	0	0	0
1	2	13	"A74"	"A74"	13670	38975	100	665	751	431	57	509	509	580	418	72	26	10	0	12695	12236	4626	37	2458	2458	2576	1529	59	99	93	0	0.000	0.000	0.000	0.000	0.000	0.000	0.000	0.000	0.000	0.000	0.000	0.000	0.000	0.000	0.015	0.025	0.033	0.030	3.435	0.017	0.047	316	2384	100	156	10237	10393	242	9778	10020	Error	Error	-6.036	156	10237	242	9778	237284	3866591	0.409	6.318	0	0	0
1	3	13	"A74"	"A74"	13970	38975	100	684	723	408	56	531	531	601	384	63	28	9	0	12750	12901	3645	28	2450	2450	2738	2312	84	98	96	0	0.000	0.000	0.000	0.000	0.000	0.000	0.000	0.000	0.000	0.000	0.000	0.000	0.000	0.000	0.015	0.018	0.033	0.029	3.110	0.014	0.038	316	2384	100	153	10300	10453	192	10451	10643	Error	Error	-6.073	153	10300	192	10451	228589	4076667	0.318	4.396	0	0	0
1	4	13	"A75"	"A75"	14270	38970	100	634	722	429	59	543	543	656	1105	168	1	0	0	11883	11225	3906	34	2475	2475	2651	1976	74	89	84	0	0.000	0.000	0.000	0.000	0.000	0.000	0.000	0.000	0.000	0.000	0.000	0.000	0.000	0.000	0.010	0.020	0.040	0.034	3.802	0.016	0.020	316	2384	100	91	9408	9499	179	8750	8929	Error	Error	-6.692	91	9408	179	8750	228114	3547080	0.060	4.339	0	0	0
1	5	13	"A75"	"A75"	14570	38970	100	703	785	474	60	518	518	583	412	70	29	13	0	13073	13337	4482	33	2439	2439	2587	1351	52	97	96	0	0.000	0.000	0.000	0.000	0.000	0.000	0.000	0.000	0.000	0.000	0.000	0.000	0.000	0.000	0.017	0.024	0.034	0.031	3.438	0.018	0.049	316	2384	100	185	10634	10819	267	10898	11165	Error	Error	-5.845	185	10634	267	10898	248213	4214450	0.490	7.957	0	0	0
1	6	13	"A75"	"A75"	14870	38970	100	803	874	459	52	533	533	630	690	109	19	3	0	13995	13687	4961	36	2545	2545	2681	1072	39	99	96	0	0.000	0.000	0.000	0.000	0.000	0.000	0.000	0.000	0.000	0.000	0.000	0.000	0.000	0.000	0.024	0.031	0.038	0.033	2.903	0.022	0.021	316	2384	100	270	11450	11720	341	11142	11483	Error	Error	-5.406	270	11450	341	11142	276147	4325067	0.354	10.267	0	0	0
1	7	13	"A76"	"A76"	15170	38965	100	720	817	568	69	550	550	623	413	66	29	12	0	12078	11467	3949	34	2570	2570	2733	1393	50	92	91	0	0.000	0.000	0.000	0.000	0.000	0.000	0.000	0.000	0.000	0.000	0.000	0.000	0.000	0.000	0.018	0.030	0.037	0.040	4.064	0.018	0.028	316	2384	100	170	9508	9678	267	8897	9164	Error	Error	-5.806	170	9508	267	8897	258307	3623415	0.470	6.270	0	0	0
1	8	13	"A76"	"A76"	15470	38965	100	675	754	485	64	551	551	626	395	63	26	9	0	12020	11494	4023	35	2564	2564	2740	1278	46	92	89	0	0.000	0.000	0.000	0.000	0.000	0.000	0.000	0.000	0.000	0.000	0.000	0.000	0.000	0.000	0.013	0.023	0.039	0.037	3.842	0.012	0.018	316	2384	100	124	9456	9580	203	8930	9133	Error	Error	-6.253	124	9456	203	8930	238328	3631982	0.324	6.850	0	0	0
1	9	13	"A76"	"A76"	15770	38965	100	775	812	454	55	530	530	598	399	66	36	12	0	15568	15459	4657	30	2628	2628	2970	2259	76	94	93	0	0.000	0.000	0.000	0.000	0.000	0.000	0.000	0.000	0.000	0.000	0.000	0.000	0.000	0.000	0.019	0.022	0.036	0.029	3.192	0.018	0.089	316	2384	100	245	12940	13185	282	12831	13113	Error	Error	-5.723	245	12940	282	12831	256465	4884914	0.536	5.529	0	0	0
1	10	13	"A77"	"A77"	16070	38965	100	1485	1630	2231	136	515	515	603	430	71	73	56	0	17850	17529	5866	33	2612	2612	2755	1118	40	98	95	0	0.000	0.000	0.000	0.000	0.000	0.000	0.000	0.000	0.000	0.000	0.000	0.000	0.000	0.000	0.064	0.075	0.066	0.060	2.520	0.065	0.130	316	2384	100	970	15238	16208	1115	14917	16032	Error	Error	-3.974	970	15238	1115	14917	515146	5539041	2.388	13.215	0	0	0
1	11	13	"A77"	"A77"	16370	38960	100	1350	1486	904	60	552	552	654	473	72	64	42	0	15514	15482	6272	40	2735	2735	3203	2722	84	91	87	0	0.000	0.000	0.000	0.000	0.000	0.000	0.000	0.000	0.000	0.000	0.000	0.000	0.000	0.000	0.062	0.073	0.074	0.071	2.937	0.054	0.285	316	2384	100	798	12779	13577	934	12747	13681	Error	Error	-4.001	798	12779	934	12747	469478	4892211	1.759	4.511	0	0	0
1	12	13	"A77"	"A77"	16670	38960	100	1519	1650	1042	63	602	602	711	651	91	60	35	0	13904	14111	7503	53	2766	2766	3097	1973	63	86	84	0	0.000	0.000	0.000	0.000	0.000	0.000	0.000	0.000	0.000	0.000	0.000	0.000	0.000	0.000	0.082	0.092	0.098	0.088	3.440	0.078	0.252	316	2384	100	917	11138	12055	1048	11345	12393	Error	Error	-3.602	917	11138	1048	11345	521269	4458981	1.442	5.582	0	0	0
1	13	13	"A78"	"A78"	16970	38960	100	722	823	484	58	605	605	777	2021	260	1	0	0	14481	13365	4874	36	2828	2828	3108	2646	85	86	82	0	0.000	0.000	0.000	0.000	0.000	0.000	0.000	0.000	0.000	0.000	0.000	0.000	0.000	0.000	0.010	0.021	0.036	0.033	4.401	0.153	0.078	316	2384	100	117	11653	11770	218	10537	10755	Error	Error	-6.638	117	11653	218	10537	260218	4223412	0.023	3.876	0	0	0
1	14	13	"A78"	"A78"	17270	38960	100	736	845	470	55	635	635	740	899	121	8	0	0	13636	13538	3788	27	2895	2895	3222	1754	54	98	95	0	0.000	0.000	0.000	0.000	0.000	0.000	0.000	0.000	0.000	0.000	0.000	0.000	0.000	0.000	0.009	0.020	0.038	0.034	3.169	0.012	0.018	316	2384	100	101	10741	10842	210	10643	10853	Error	Error	-6.733	101	10741	210	10643	267031	4277947	0.117	5.881	0	0	0
1	15	13	"A78"	"A78"	17570	38955	100	846	898	488	54	698	698	1183	4015	339	0	0	0	12915	12641	5338	42	3156	3156	4303	5625	130	81	38	0	0.000	0.000	0.000	0.000	0.000	0.000	0.000	0.000	0.000	0.000	0.000	0.000	0.000	0.000	0.015	0.021	0.040	0.040	3.708	0.013	0.019	316	2384	100	148	9759	9907	200	9485	9685	Error	Error	-6.043	148	9759	200	9485	283906	3994637	-0.071	1.482	0	0	0
1	16	13	"A79"	"A79"	17870	38955	100	836	922	536	58	636	636	740	590	79	23	6	0	14137	13970	6447	46	2969	2969	3124	1651	52	89	87	0	0.000	0.000	0.000	0.000	0.000	0.000	0.000	0.000	0.000	0.000	0.000	0.000	0.000	0.000	0.018	0.026	0.040	0.038	5.036	0.019	0.028	316	2384	100	200	11168	11368	286	11001	11287	Error	Error	-5.803	200	11168	286	11001	291222	4414591	0.308	6.569	0	0	0
1	17	13	"A79"	"A79"	18170	38955	100	847	937	556	59	661	661	811	1727	212	1	0	0	15073	14716	7147	48	3098	3098	3578	2624	73	87	79	0	0.000	0.000	0.000	0.000	0.000	0.000	0.000	0.000	0.000	0.000	0.000	0.000	0.000	0.000	0.016	0.024	0.040	0.040	5.023	0.044	0.014	316	2384	100	186	11975	12161	276	11618	11894	Error	Error	-6.009	186	11975	276	11618	296215	4650200	0.073	4.245	0	0	0
1	18	13	"A79"	"A79"	18470	38950	100	824	917	616	67	728	728	817	510	62	25	7	0	11299	10971	4802	43	3260	3260	3705	2084	56	83	76	0	0.000	0.000	0.000	0.000	0.000	0.000	0.000	0.000	0.000	0.000	0.000	0.000	0.000	0.000	0.012	0.025	0.055	0.056	5.060	0.014	0.017	316	2384	100	96	8039	8135	189	7711	7900	Error	Error	-6.388	96	8039	189	7711	289628	3466987	0.196	3.487	0	0	0
1	1	14	"A80"	"A80"	13370	39275	100	593	649	397	61	533	533	617	507	82	13	3	0	8148	8844	4124	46	2500	2500	2627	1531	58	87	75	0	0.000	0.000	0.000	0.000	0.000	0.000	0.000	0.000	0.000	0.000	0.000	0.000	0.000	0.000	0.011	0.018	0.046	0.047	4.047	0.017	0.017	316	2384	100	60	5648	5708	116	6344	6460	Error	Error	-6.557	60	5648	116	6344	205162	2794622	0.063	4.061	0	0	0
1	2	14	"A80"	"A80"	13670	39275	100	593	682	406	59	510	510	583	391	67	26	9	0	8202	8173	3903	47	2367	2367	2614	2491	95	69	53	0	0.000	0.000	0.000	0.000	0.000	0.000	0.000	0.000	0.000	0.000	0.000	0.000	0.000	0.000	0.014	0.030	0.063	0.058	4.639	0.013	0.015	316	2384	100	83	5835	5918	172	5806	5978	Error	Error	-6.135	83	5835	172	5806	215519	2582535	0.253	2.232	0	0	0
1	3	14	"A80"	"A80"	13975	39270	100	693	755	447	59	518	518	591	384	64	30	12	0	10872	10728	3792	35	2451	2451	2726	2028	74	94	86	0	0.000	0.000	0.000	0.000	0.000	0.000	0.000	0.000	0.000	0.000	0.000	0.000	0.000	0.000	0.021	0.029	0.044	0.038	3.604	0.018	0.035	316	2384	100	175	8421	8596	237	8277	8514	Error	Error	-5.589	175	8421	237	8277	238480	3390200	0.427	3.946	0	0	0
1	4	14	"A81"	"A81"	14275	39270	100	648	722	418	57	502	502	573	375	65	30	11	0	12396	11787	4110	34	2357	2357	2470	1718	69	91	86	0	0.000	0.000	0.000	0.000	0.000	0.000	0.000	0.000	0.000	0.000	0.000	0.000	0.000	0.000	0.015	0.023	0.040	0.039	4.436	0.010	0.014	316	2384	100	146	10039	10185	220	9430	9650	Error	Error	-6.104	146	10039	220	9430	228264	3724654	0.397	5.423	0	0	0
1	5	14	"A81"	"A81"	14575	39270	100	689	1186	3424	288	494	494	576	446	77	32	13	0	11212	12042	6497	53	2352	2352	2730	2329	85	99	93	0	0.000	0.000	0.000	0.000	0.000	0.000	0.000	0.000	0.000	0.000	0.000	0.000	0.000	0.000	0.022	0.071	0.048	0.044	3.301	0.163	0.321	316	2384	100	195	8860	9055	692	9690	10382	Error	Error	-5.506	195	8860	692	9690	374747	3805427	1.368	3.998	0	0	0
1	6	14	"A81"	"A81"	14875	39270	100	727	868	995	114	523	523	592	403	68	31	15	0	14597	14498	5235	36	2487	2487	2736	2130	77	96	93	0	0.000	0.000	0.000	0.000	0.000	0.000	0.000	0.000	0.000	0.000	0.000	0.000	0.000	0.000	0.017	0.029	0.034	0.033	3.834	0.021	0.047	316	2384	100	204	12110	12314	345	12011	12356	Error	Error	-5.891	204	12110	345	12011	274373	4581452	0.685	5.522	0	0	0
1	7	14	"A82"	"A82"	15175	39265	100	691	749	418	55	555	555	644	570	88	15	3	0	12319	12622	5228	41	2478	2478	2659	2006	75	91	87	0	0.000	0.000	0.000	0.000	0.000	0.000	0.000	0.000	0.000	0.000	0.000	0.000	0.000	0.000	0.014	0.019	0.031	0.029	4.269	0.031	0.099	316	2384	100	136	9841	9977	194	10144	10338	Error	Error	-6.177	136	9841	194	10144	236669	3988652	0.184	4.967	0	0	0
1	8	14	"A82"	"A82"	15475	39265	100	748	792	446	56	559	559	626	410	65	31	9	0	15006	14925	4757	31	2553	2553	2840	1767	62	96	94	0	0.000	0.000	0.000	0.000	0.000	0.000	0.000	0.000	0.000	0.000	0.000	0.000	0.000	0.000	0.015	0.019	0.030	0.029	4.267	0.011	0.026	316	2384	100	189	12453	12642	233	12372	12605	Error	Error	-6.042	189	12453	233	12372	250337	4716330	0.405	6.839	0	0	0
1	9	14	"A82"	"A82"	15775	39265	100	751	855	501	58	540	540	616	428	69	31	12	0	17839	17444	5072	29	2559	2559	3184	3276	102	96	94	0	0.000	0.000	0.000	0.000	0.000	0.000	0.000	0.000	0.000	0.000	0.000	0.000	0.000	0.000	0.014	0.021	0.025	0.021	3.636	0.015	0.055	316	2384	100	211	15280	15491	315	14885	15200	Error	Error	-6.178	211	15280	315	14885	270214	5512172	0.558	4.353	0	0	0
1	10	14	"A83"	"A83"	16075	39265	100	2651	3246	2465	75	544	544	614	407	66	86	76	0	12493	12474	3397	27	2517	2517	2593	830	32	100	98	0	0.000	0.000	0.000	0.000	0.000	0.000	0.000	0.000	0.000	0.000	0.000	0.000	0.000	0.000	0.211	0.271	0.199	0.196	2.689	0.263	0.436	316	2384	100	2107	9976	12083	2702	9957	12659	Error	Error	-2.243	2107	9976	2702	9957	1025638	3941810	6.467	11.905	0	0	0
1	11	14	"A83"	"A83"	16375	39260	100	3554	4004	2718	67	582	582	773	2255	291	62	28	0	12106	12109	3746	30	2713	2713	3158	3086	97	97	83	0	0.000	0.000	0.000	0.000	0.000	0.000	0.000	0.000	0.000	0.000	0.000	0.000	0.000	0.000	0.316	0.364	0.314	0.284	2.531	0.317	0.409	316	2384	100	2972	9393	12365	3422	9396	12818	Error	Error	-1.660	2972	9393	3422	9396	1265294	3826589	1.433	2.901	0	0	0
1	12	14	"A83"	"A83"	16675	39260	100	2936	3455	2692	77	597	597	671	449	66	80	72	0	12369	11954	5557	46	2659	2659	2866	1306	45	95	88	0	0.000	0.000	0.000	0.000	0.000	0.000	0.000	0.000	0.000	0.000	0.000	0.000	0.000	0.000	0.241	0.307	0.273	0.233	2.675	0.272	0.479	316	2384	100	2339	9710	12049	2858	9295	12153	Error	Error	-2.054	2339	9710	2858	9295	1091929	3777423	6.200	6.959	0	0	0
1	13	14	"A84"	"A84"	16975	39260	100	767	814	448	55	603	603	680	425	62	29	8	0	13023	12266	4227	34	2796	2796	2900	960	33	93	89	0	0.000	0.000	0.000	0.000	0.000	0.000	0.000	0.000	0.000	0.000	0.000	0.000	0.000	0.000	0.016	0.022	0.037	0.036	4.335	0.013	0.017	316	2384	100	164	10227	10391	211	9470	9681	Error	Error	-5.963	164	10227	211	9470	257325	3876029	0.315	9.756	0	0	0
1	14	14	"A84"	"A84"	17275	39255	100	725	829	464	55	610	610	735	1427	194	1	0	0	11995	11738	4000	34	2842	2842	3109	2005	64	90	88	0	0.000	0.000	0.000	0.000	0.000	0.000	0.000	0.000	0.000	0.000	0.000	0.000	0.000	0.000	0.013	0.025	0.043	0.038	3.847	0.039	0.008	316	2384	100	115	9153	9268	219	8896	9115	Error	Error	-6.315	115	9153	219	8896	262068	3709249	0.066	4.304	0	0	0
1	15	14	"A84"	"A84"	17575	39255	100	812	875	477	54	635	635	731	547	74	22	5	0	13295	13185	4035	30	2978	2978	3523	2600	73	95	89	0	0.000	0.000	0.000	0.000	0.000	0.000	0.000	0.000	0.000	0.000	0.000	0.000	0.000	0.000	0.017	0.024	0.036	0.032	3.323	0.015	0.035	316	2384	100	177	10317	10494	240	10207	10447	Error	Error	-5.865	177	10317	240	10207	276398	4166405	0.263	3.716	0	0	0
1	16	14	"A85"	"A85"	17875	39255	100	770	882	618	70	638	638	745	663	88	17	4	0	10775	11239	5421	48	2876	2876	3000	1414	47	92	80	0	0.000	0.000	0.000	0.000	0.000	0.000	0.000	0.000	0.000	0.000	0.000	0.000	0.000	0.000	0.017	0.029	0.055	0.054	3.541	0.023	0.024	316	2384	100	132	7899	8031	244	8363	8607	Error	Error	-5.903	132	7899	244	8363	278609	3551579	0.207	5.827	0	0	0
1	17	14	"A85"	"A85"	18175	39255	100	930	1118	1500	134	673	673	759	541	71	31	12	0	17505	17441	7126	40	3132	3132	4012	3486	86	92	86	0	0.000	0.000	0.000	0.000	0.000	0.000	0.000	0.000	0.000	0.000	0.000	0.000	0.000	0.000	0.018	0.031	0.033	0.030	3.840	0.035	0.093	316	2384	100	257	14373	14630	445	14309	14754	Error	Error	-5.805	257	14373	445	14309	353249	5511309	0.664	3.852	0	0	0
1	18	14	"A85"	"A85"	18475	39250	100	855	997	614	61	732	732	846	966	114	10	1	0	14518	13920	6906	49	3173	3173	3919	3053	77	79	70	0	0.000	0.000	0.000	0.000	0.000	0.000	0.000	0.000	0.000	0.000	0.000	0.000	0.000	0.000	0.011	0.025	0.042	0.044	5.063	0.024	0.032	316	2384	100	123	11345	11468	265	10747	11012	Error	Error	-6.527	123	11345	265	10747	315072	4398719	0.156	3.276	0	0	0
1	1	15	"A86"	"A86"	13375	39575	100	626	676	368	54	531	531	601	412	68	21	5	0	7026	7068	2713	38	2399	2399	2494	1150	46	87	77	0	0.000	0.000	0.000	0.000	0.000	0.000	0.000	0.000	0.000	0.000	0.000	0.000	0.000	0.000	0.021	0.031	0.069	0.061	4.491	0.021	0.019	316	2384	100	95	4627	4722	145	4669	4814	Error	Error	-5.606	95	4627	145	4669	213587	2233556	0.182	3.977	0	0	0
1	2	15	"A86"	"A86"	13675	39575	100	674	740	428	57	501	501	582	606	104	18	3	0	8718	8454	2676	31	2446	2446	2614	1329	50	93	87	0	0.000	0.000	0.000	0.000	0.000	0.000	0.000	0.000	0.000	0.000	0.000	0.000	0.000	0.000	0.028	0.040	0.060	0.048	3.705	0.085	0.118	316	2384	100	173	6272	6445	239	6008	6247	Error	Error	-5.180	173	6272	239	6008	233861	2671586	0.261	4.394	0	0	0
1	3	15	"A86"	"A86"	13975	39570	100	709	793	448	56	543	543	621	424	68	30	9	0	10687	10661	3711	34	2455	2455	2763	1508	54	94	89	0	0.000	0.000	0.000	0.000	0.000	0.000	0.000	0.000	0.000	0.000	0.000	0.000	0.000	0.000	0.020	0.030	0.047	0.037	4.245	0.019	0.031	316	2384	100	166	8232	8398	250	8206	8456	Error	Error	-5.632	166	8232	250	8206	250577	3369032	0.406	5.237	0	0	0
1	4	15	"A87"	"A87"	14275	39570	100	649	722	416	57	535	535	607	400	65	24	9	0	10507	10444	3970	38	2440	2440	2521	800	31	93	90	0	0.000	0.000	0.000	0.000	0.000	0.000	0.000	0.000	0.000	0.000	0.000	0.000	0.000	0.000	0.014	0.023	0.044	0.039	3.701	0.014	0.019	316	2384	100	114	8067	8181	187	8004	8191	Error	Error	-6.145	114	8067	187	8004	228016	3300164	0.288	9.904	0	0	0
1	5	15	"A87"	"A87"	14580	39570	100	729	768	498	64	548	548	632	533	84	17	3	0	10887	10655	3996	37	2497	2497	2830	1954	69	91	85	0	0.000	0.000	0.000	0.000	0.000	0.000	0.000	0.000	0.000	0.000	0.000	0.000	0.000	0.000	0.022	0.027	0.045	0.042	3.706	0.021	0.021	316	2384	100	181	8390	8571	220	8158	8378	Error	Error	-5.535	181	8390	220	8158	242561	3367041	0.255	4.005	0	0	0
1	6	15	"A87"	"A87"	14880	39570	100	653	707	425	60	514	514	584	392	67	27	6	0	13604	13295	4284	32	2474	2474	2670	1528	57	96	94	0	0.000	0.000	0.000	0.000	0.000	0.000	0.000	0.000	0.000	0.000	0.000	0.000	0.000	0.000	0.012	0.018	0.030	0.025	3.432	0.013	0.030	316	2384	100	139	11130	11269	193	10821	11014	Error	Error	-6.323	139	11130	193	10821	223461	4201300	0.314	6.954	0	0	0
1	7	15	"A88"	"A88"	15180	39565	100	622	686	415	60	536	536	599	391	65	22	8	0	9086	8711	2850	32	2410	2410	2512	887	35	92	89	0	0.000	0.000	0.000	0.000	0.000	0.000	0.000	0.000	0.000	0.000	0.000	0.000	0.000	0.000	0.013	0.024	0.046	0.044	4.212	0.017	0.018	316	2384	100	86	6676	6762	150	6301	6451	Error	Error	-6.279	86	6676	150	6301	216868	2752522	0.223	6.989	0	0	0
1	8	15	"A88"	"A88"	15480	39565	100	657	738	444	60	560	560	640	578	90	17	4	0	10363	10157	3444	33	2551	2551	2834	1792	63	93	86	0	0.000	0.000	0.000	0.000	0.000	0.000	0.000	0.000	0.000	0.000	0.000	0.000	0.000	0.000	0.012	0.023	0.045	0.042	4.430	0.008	0.002	316	2384	100	97	7812	7909	178	7606	7784	Error	Error	-6.332	97	7812	178	7606	233311	3209680	0.170	4.086	0	0	0
1	9	15	"A88"	"A88"	15780	39565	100	753	786	432	54	527	527	600	406	67	32	8	0	17604	16762	6440	38	2556	2556	3008	2071	68	91	89	0	0.000	0.000	0.000	0.000	0.000	0.000	0.000	0.000	0.000	0.000	0.000	0.000	0.000	0.000	0.015	0.018	0.025	0.023	3.423	0.013	0.050	316	2384	100	226	15048	15274	259	14206	14465	Error	Error	-6.057	226	15048	259	14206	248248	5296646	0.458	6.641	0	0	0
1	10	15	"A89"	"A89"	16080	39565	100	696	740	443	59	523	523	605	426	70	27	7	0	10602	11680	5791	49	2527	2527	2666	1524	57	94	86	0	0.000	0.000	0.000	0.000	0.000	0.000	0.000	0.000	0.000	0.000	0.000	0.000	0.000	0.000	0.021	0.024	0.042	0.042	3.622	0.015	0.029	316	2384	100	173	8075	8248	217	9153	9370	Error	Error	-5.545	173	8075	217	9153	233769	3690937	0.317	5.915	0	0	0
1	11	15	"A89"	"A89"	16380	39560	100	756	847	507	59	545	545	640	540	84	23	7	0	14624	13555	6423	47	2611	2611	2999	1968	65	88	79	0	0.000	0.000	0.000	0.000	0.000	0.000	0.000	0.000	0.000	0.000	0.000	0.000	0.000	0.000	0.018	0.028	0.036	0.037	3.679	0.015	0.023	316	2384	100	211	12013	12224	302	10944	11246	Error	Error	-5.831	211	12013	302	10944	267801	4283302	0.383	5.364	0	0	0
1	12	15	"A89"	"A89"	16680	39560	100	709	779	434	55	584	584	669	482	72	22	4	0	10601	11089	6386	57	2660	2660	2903	1551	53	82	68	0	0.000	0.000	0.000	0.000	0.000	0.000	0.000	0.000	0.000	0.000	0.000	0.000	0.000	0.000	0.016	0.023	0.047	0.050	4.406	0.013	0.021	316	2384	100	125	7941	8066	195	8429	8624	Error	Error	-5.989	125	7941	195	8429	246085	3504268	0.228	5.278	0	0	0
1	13	15	"A90"	"A90"	16980	39560	100	806	935	768	82	610	610	685	435	63	30	14	0	11645	11371	5021	44	2768	2768	2863	987	34	92	91	0	0.000	0.000	0.000	0.000	0.000	0.000	0.000	0.000	0.000	0.000	0.000	0.000	0.000	0.000	0.022	0.038	0.052	0.044	4.737	0.033	0.075	316	2384	100	196	8877	9073	325	8603	8928	Error	Error	-5.501	196	8877	325	8603	295600	3593253	0.575	8.620	0	0	0
1	14	15	"A90"	"A90"	17280	39555	100	747	921	886	96	620	620	724	878	121	10	2	0	10942	10442	4157	39	2807	2807	3034	1315	43	90	87	0	0.000	0.000	0.000	0.000	0.000	0.000	0.000	0.000	0.000	0.000	0.000	0.000	0.000	0.000	0.016	0.039	0.053	0.045	4.046	0.252	0.180	316	2384	100	127	8135	8262	301	7635	7936	Error	Error	-6.001	127	8135	301	7635	291115	3299702	0.224	5.633	0	0	0
1	15	15	"A90"	"A90"	17580	39555	100	829	846	485	57	638	638	748	1400	187	3	0	0	9565	9449	4205	44	2880	2880	3269	2428	74	79	64	0	0.000	0.000	0.000	0.000	0.000	0.000	0.000	0.000	0.000	0.000	0.000	0.000	0.000	0.000	0.029	0.032	0.068	0.065	3.981	0.018	0.029	316	2384	100	191	6685	6876	208	6569	6777	Error	Error	-5.129	191	6685	208	6569	267476	2986020	0.070	2.545	0	0	0
1	16	15	"A91"	"A91"	17880	39555	100	820	895	498	55	643	643	715	531	74	24	7	0	12524	12333	5658	45	2896	2896	3018	1080	35	88	84	0	0.000	0.000	0.000	0.000	0.000	0.000	0.000	0.000	0.000	0.000	0.000	0.000	0.000	0.000	0.018	0.027	0.044	0.043	4.842	0.016	0.031	316	2384	100	177	9628	9805	252	9437	9689	Error	Error	-5.765	177	9628	252	9437	282663	3897177	0.339	8.625	0	0	0
1	17	15	"A91"	"A91"	18180	39555	100	734	783	467	59	648	648	729	471	64	19	5	0	11555	11089	4523	40	2970	2970	3329	2121	63	86	79	0	0.000	0.000	0.000	0.000	0.000	0.000	0.000	0.000	0.000	0.000	0.000	0.000	0.000	0.000	0.010	0.017	0.042	0.040	4.370	0.012	0.013	316	2384	100	86	8585	8671	135	8119	8254	Error	Error	-6.641	86	8585	135	8119	247427	3504112	0.115	3.659	0	0	0
1	18	15	"A91"	"A91"	18480	39550	100	874	1054	1290	122	689	689	786	799	101	15	3	0	12831	12155	6366	52	3180	3180	3857	3097	80	74	67	0	0.000	0.000	0.000	0.000	0.000	0.000	0.000	0.000	0.000	0.000	0.000	0.000	0.000	0.000	0.019	0.041	0.047	0.057	4.703	0.029	0.045	316	2384	100	185	9651	9836	365	8975	9340	Error	Error	-5.705	185	9651	365	8975	333020	3840906	0.335	2.679	0	0	0
1	1	16	"A92"	"A92"	13380	39875	100	607	691	430	62	524	524	590	383	64	24	9	0	6923	7087	2958	41	2443	2443	2645	2334	88	71	48	0	0.000	0.000	0.000	0.000	0.000	0.000	0.000	0.000	0.000	0.000	0.000	0.000	0.000	0.000	0.019	0.036	0.064	0.061	4.890	0.013	0.010	316	2384	100	83	4480	4563	167	4644	4811	Error	Error	-5.754	83	4480	167	4644	218211	2239618	0.264	1.903	0	0	0
1	2	16	"A92"	"A92"	13680	39875	100	665	712	438	61	520	520	598	396	66	27	10	0	10158	10217	4220	41	2405	2405	2679	2548	95	88	72	0	0.000	0.000	0.000	0.000	0.000	0.000	0.000	0.000	0.000	0.000	0.000	0.000	0.000	0.000	0.019	0.025	0.041	0.043	3.410	0.016	0.028	316	2384	100	145	7753	7898	192	7812	8004	Error	Error	-5.741	145	7753	192	7812	224839	3228590	0.288	2.958	0	0	0
1	3	16	"A92"	"A92"	13980	39870	100	693	735	375	51	494	494	572	386	67	33	8	0	11788	11732	4350	37	2431	2431	2745	2214	80	94	86	0	0.000	0.000	0.000	0.000	0.000	0.000	0.000	0.000	0.000	0.000	0.000	0.000	0.000	0.000	0.021	0.026	0.040	0.036	3.061	0.016	0.037	316	2384	100	199	9357	9556	241	9301	9542	Error	Error	-5.555	199	9357	241	9301	232255	3707417	0.422	4.059	0	0	0
1	4	16	"A93"	"A93"	14280	39870	100	689	774	486	62	516	516	619	573	92	20	3	0	13549	13302	6204	46	2529	2529	2719	1939	71	95	86	0	0.000	0.000	0.000	0.000	0.000	0.000	0.000	0.000	0.000	0.000	0.000	0.000	0.000	0.000	0.016	0.024	0.034	0.029	3.529	0.017	0.043	316	2384	100	173	11020	11193	258	10773	11031	Error	Error	-5.993	173	11020	258	10773	244572	4203341	0.271	5.458	0	0	0
1	5	16	"A93"	"A93"	14580	39870	100	713	782	450	57	509	509	581	419	72	34	11	0	15353	14909	4651	31	2560	2560	2862	2076	72	98	94	0	0.000	0.000	0.000	0.000	0.000	0.000	0.000	0.000	0.000	0.000	0.000	0.000	0.000	0.000	0.016	0.022	0.034	0.031	2.689	0.015	0.042	316	2384	100	204	12793	12997	273	12349	12622	Error	Error	-5.971	204	12793	273	12349	247088	4711371	0.480	5.803	0	0	0
1	6	16	"A93"	"A93"	14880	39870	100	766	842	461	54	538	538	619	452	73	30	9	0	15285	14988	5876	39	2585	2585	2769	1255	45	96	91	0	0.000	0.000	0.000	0.000	0.000	0.000	0.000	0.000	0.000	0.000	0.000	0.000	0.000	0.000	0.018	0.025	0.033	0.029	3.253	0.018	0.069	316	2384	100	228	12700	12928	304	12403	12707	Error	Error	-5.800	228	12700	304	12403	266009	4736312	0.493	9.736	0	0	0
1	7	16	"A94"	"A94"	15185	39865	100	728	803	562	69	560	560	661	612	92	18	4	0	12947	12131	5758	47	2526	2526	2725	1837	67	91	76	0	0.000	0.000	0.000	0.000	0.000	0.000	0.000	0.000	0.000	0.000	0.000	0.000	0.000	0.000	0.016	0.025	0.044	0.044	3.792	0.029	0.039	316	2384	100	168	10421	10589	243	9605	9848	Error	Error	-5.955	168	10421	243	9605	253747	3833486	0.232	5.120	0	0	0
1	8	16	"A94"	"A94"	15485	39865	100	745	833	570	68	562	562	632	418	66	30	12	0	15646	14567	6255	42	2574	2574	2770	1291	46	96	91	0	0.000	0.000	0.000	0.000	0.000	0.000	0.000	0.000	0.000	0.000	0.000	0.000	0.000	0.000	0.014	0.023	0.032	0.031	3.361	0.018	0.051	316	2384	100	183	13072	13255	271	11993	12264	Error	Error	-6.158	183	13072	271	11993	263179	4603145	0.481	9.138	0	0	0
1	9	16	"A94"	"A94"	15785	39865	100	792	857	504	58	590	590	695	721	103	14	3	0	12693	13675	6018	44	2694	2694	3845	4755	123	87	54	0	0.000	0.000	0.000	0.000	0.000	0.000	0.000	0.000	0.000	0.000	0.000	0.000	0.000	0.000	0.020	0.024	0.040	0.036	3.438	0.017	0.072	316	2384	100	202	9999	10201	267	10981	11248	Error	Error	-5.629	202	9999	267	10981	270743	4321435	0.225	2.067	0	0	0
1	10	16	"A95"	"A95"	16085	39865	100	682	834	629	75	565	565	753	2426	322	1	0	0	10361	12571	7565	60	2610	2610	2863	2745	95	82	63	0	0.000	0.000	0.000	0.000	0.000	0.000	0.000	0.000	0.000	0.000	0.000	0.000	0.000	0.000	0.015	0.027	0.047	0.037	5.029	0.166	0.107	316	2384	100	117	7751	7868	269	9961	10230	Error	Error	-6.050	117	7751	269	9961	263662	3972359	0.033	3.537	0	0	0
1	11	16	"A95"	"A95"	16385	39860	100	749	860	731	85	537	537	619	419	67	33	10	0	15996	16066	6073	37	2620	2620	2895	1632	56	96	94	0	0.000	0.000	0.000	0.000	0.000	0.000	0.000	0.000	0.000	0.000	0.000	0.000	0.000	0.000	0.016	0.024	0.030	0.027	3.246	0.018	0.051	316	2384	100	212	13376	13588	323	13446	13769	Error	Error	-5.979	212	13376	323	13446	271850	5076772	0.575	8.070	0	0	0
1	12	16	"A95"	"A95"	16685	39860	100	735	809	504	62	582	582	664	436	65	28	8	0	11239	11574	4991	43	2716	2716	2797	886	31	98	93	0	0.000	0.000	0.000	0.000	0.000	0.000	0.000	0.000	0.000	0.000	0.000	0.000	0.000	0.000	0.018	0.026	0.038	0.038	3.836	0.019	0.034	316	2384	100	153	8523	8676	227	8858	9085	Error	Error	-5.800	153	8523	227	8858	255553	3657424	0.333	9.906	0	0	0
1	13	16	"A96"	"A96"	16985	39860	100	793	911	566	62	604	604	681	438	64	32	13	0	12398	11775	4977	42	2713	2713	2817	985	34	97	90	0	0.000	0.000	0.000	0.000	0.000	0.000	0.000	0.000	0.000	0.000	0.000	0.000	0.000	0.000	0.020	0.034	0.053	0.044	4.574	0.021	0.038	316	2384	100	189	9685	9874	307	9062	9369	Error	Error	-5.679	189	9685	307	9062	287959	3720751	0.525	9.094	0	0	0
1	14	16	"A96"	"A96"	17285	39855	100	743	816	476	58	620	620	716	696	97	12	2	0	10765	10553	4417	41	2851	2851	3000	1428	47	88	81	0	0.000	0.000	0.000	0.000	0.000	0.000	0.000	0.000	0.000	0.000	0.000	0.000	0.000	0.000	0.016	0.025	0.049	0.048	4.329	0.011	0.010	316	2384	100	123	7914	8037	196	7702	7898	Error	Error	-6.008	123	7914	196	7702	257884	3334661	0.144	5.289	0	0	0
1	15	16	"A96"	"A96"	17585	39855	100	720	829	483	58	666	666	755	647	85	17	3	0	8118	8791	4373	49	2972	2972	3487	2158	61	76	58	0	0.000	0.000	0.000	0.000	0.000	0.000	0.000	0.000	0.000	0.000	0.000	0.000	0.000	0.000	0.010	0.028	0.074	0.066	4.078	0.016	0.014	316	2384	100	54	5146	5200	163	5819	5982	Error	Error	-6.574	54	5146	163	5819	261888	2777895	0.114	2.458	0	0	0
1	16	16	"A97"	"A97"	17885	39855	100	808	858	461	53	647	647	727	454	62	27	7	0	9524	11019	6151	55	2905	2905	2998	821	27	94	87	0	0.000	0.000	0.000	0.000	0.000	0.000	0.000	0.000	0.000	0.000	0.000	0.000	0.000	0.000	0.024	0.026	0.049	0.059	4.367	0.012	0.015	316	2384	100	161	6619	6780	211	8114	8325	Error	Error	-5.361	161	6619	211	8114	271140	3481898	0.289	9.770	0	0	0
1	17	16	"A97"	"A97"	18185	39855	100	816	906	544	60	626	626	719	450	62	30	10	0	11171	11320	5358	47	3025	3025	3509	2546	72	82	68	0	0.000	0.000	0.000	0.000	0.000	0.000	0.000	0.000	0.000	0.000	0.000	0.000	0.000	0.000	0.023	0.034	0.056	0.052	4.686	0.018	0.036	316	2384	100	190	8146	8336	280	8295	8575	Error	Error	-5.422	190	8146	280	8295	286283	3577166	0.416	3.068	0	0	0
1	18	16	"A97"	"A97"	18485	39850	100	838	952	550	57	689	689	775	474	61	26	11	0	11555	12289	6388	51	3112	3112	3264	1177	36	93	84	0	0.000	0.000	0.000	0.000	0.000	0.000	0.000	0.000	0.000	0.000	0.000	0.000	0.000	0.000	0.018	0.029	0.055	0.048	4.250	0.014	0.020	316	2384	100	149	8443	8592	263	9177	9440	Error	Error	-5.824	149	8443	263	9177	300802	3883227	0.373	7.668	0	0	0
1	1	17	"A98"	"A98"	13385	40175	100	584	655	399	60	531	531	614	497	80	16	2	0	3758	4105	1659	40	2499	2499	2572	1053	40	56	31	0	0.000	0.000	0.000	0.000	0.000	0.000	0.000	0.000	0.000	0.000	0.000	0.000	0.000	0.000	0.042	0.077	0.231	0.210	4.576	0.046	0.011	316	2384	100	53	1259	1312	124	1606	1730	Error	Error	-4.570	53	1259	124	1606	207020	1297169	0.082	1.456	0	0	0
1	2	17	"A98"	"A98"	13685	40175	100	574	671	418	62	552	552	655	690	105	9	0	0	3875	5103	3490	68	2563	2563	2655	927	34	58	36	0	0.000	0.000	0.000	0.000	0.000	0.000	0.000	0.000	0.000	0.000	0.000	0.000	0.000	0.000	0.017	0.047	0.170	0.169	5.803	0.029	0.017	316	2384	100	22	1312	1334	119	2540	2659	Error	Error	-5.898	22	1312	119	2540	211969	1612571	0.023	2.641	0	0	0
1	3	17	"A98"	"A98"	13985	40170	100	527	603	380	63	517	517	627	1408	224	0	0	0	4249	4525	1715	37	2537	2537	2794	1718	61	49	12	0	0.000	0.000	0.000	0.000	0.000	0.000	0.000	0.000	0.000	0.000	0.000	0.000	0.000	0.000	0.006	0.043	0.161	0.158	3.971	0.018	0.014	316	2384	100	10	1712	1722	86	1988	2074	Error	Error	-7.420	10	1712	86	1988	190573	1429883	-0.017	1.008	0	0	0
1	4	17	"A99"	"A99"	14285	40170	100	1823	2378	1871	78	535	535	681	1243	182	50	32	0	8619	8404	3605	42	2506	2506	2666	1964	73	84	63	0	0.000	0.000	0.000	0.000	0.000	0.000	0.000	0.000	0.000	0.000	0.000	0.000	0.000	0.000	0.211	0.312	0.291	0.234	2.787	0.329	0.593	316	2384	100	1288	6113	7401	1843	5898	7741	Error	Error	-2.247	1288	6113	1843	5898	751416	2655733	1.365	2.922	0	0	0
1	5	17	"A99"	"A99"	14585	40170	100	2777	3042	2271	74	524	524	606	419	69	79	70	0	10492	9653	3757	38	2517	2517	2666	1040	39	93	87	0	0.000	0.000	0.000	0.000	0.000	0.000	0.000	0.000	0.000	0.000	0.000	0.000	0.000	0.000	0.283	0.353	0.329	0.284	2.295	0.363	0.565	316	2384	100	2253	7975	10228	2518	7136	9654	Error	Error	-1.824	2253	7975	2518	7136	961289	3050235	5.814	6.718	0	0	0
1	6	17	"A99"	"A99"	14885	40170	100	2761	3037	2317	76	549	549	626	503	80	74	65	0	10505	9889	4189	42	2575	2575	2670	895	33	91	84	0	0.000	0.000	0.000	0.000	0.000	0.000	0.000	0.000	0.000	0.000	0.000	0.000	0.000	0.000	0.279	0.340	0.322	0.277	2.658	0.353	0.603	316	2384	100	2212	7930	10142	2488	7314	9802	Error	Error	-1.842	2212	7930	2488	7314	959534	3125079	4.793	8.066	0	0	0
1	7	17	"A100"	"A100"	15185	40165	100	736	794	448	56	561	561	682	741	108	12	1	0	12041	11606	4833	41	2590	2590	2717	1353	49	87	84	0	0.000	0.000	0.000	0.000	0.000	0.000	0.000	0.000	0.000	0.000	0.000	0.000	0.000	0.000	0.019	0.026	0.043	0.040	4.748	0.023	0.014	316	2384	100	175	9451	9626	233	9016	9249	Error	Error	-5.755	175	9451	233	9016	251020	3667470	0.151	6.570	0	0	0
1	8	17	"A100"	"A100"	15485	40165	100	766	825	424	51	558	558	672	858	127	8	0	0	11611	11318	3991	35	2543	2543	2841	1884	66	90	87	0	0.000	0.000	0.000	0.000	0.000	0.000	0.000	0.000	0.000	0.000	0.000	0.000	0.000	0.000	0.023	0.030	0.043	0.038	3.497	0.034	0.072	316	2384	100	208	9068	9276	267	8775	9042	Error	Error	-5.446	208	9068	267	8775	260575	3576357	0.178	4.499	0	0	0
1	9	17	"A100"	"A100"	15790	40165	100	785	845	480	56	585	585	739	1874	253	0	0	0	15401	14807	6123	41	2772	2772	3718	3948	106	85	77	0	0.000	0.000	0.000	0.000	0.000	0.000	0.000	0.000	0.000	0.000	0.000	0.000	0.000	0.000	0.016	0.022	0.037	0.036	4.977	0.016	0.050	316	2384	100	200	12629	12829	260	12035	12295	Error	Error	-5.981	200	12629	260	12035	266995	4678977	0.057	2.809	0	0	0
1	10	17	"A101"	"A101"	16090	40160	100	1070	1582	1587	100	553	553	651	546	83	48	29	0	6059	7519	5169	68	2633	2633	2752	1183	42	73	61	0	0.000	0.000	0.000	0.000	0.000	0.000	0.000	0.000	0.000	0.000	0.000	0.000	0.000	0.000	0.151	0.211	0.214	0.191	3.275	0.222	0.533	316	2384	100	517	3426	3943	1029	4886	5915	Error	Error	-2.728	517	3426	1029	4886	499810	2376121	1.705	4.030	0	0	0
1	11	17	"A101"	"A101"	16390	40160	100	1357	1737	1550	89	619	619	824	1721	208	17	6	0	6198	6867	3806	55	2748	2748	3149	2701	85	60	26	0	0.000	0.000	0.000	0.000	0.000	0.000	0.000	0.000	0.000	0.000	0.000	0.000	0.000	0.000	0.214	0.271	0.242	0.247	2.988	0.440	0.380	316	2384	100	738	3450	4188	1118	4119	5237	Error	Error	-2.225	738	3450	1118	4119	548751	2169945	0.531	1.377	0	0	0
1	12	17	"A101"	"A101"	16690	40160	100	1780	2953	3201	108	646	646	742	500	67	69	53	0	6600	8570	5146	60	2774	2774	2888	1043	36	86	76	0	0.000	0.000	0.000	0.000	0.000	0.000	0.000	0.000	0.000	0.000	0.000	0.000	0.000	0.000	0.296	0.398	0.325	0.301	3.089	0.457	0.639	316	2384	100	1134	3826	4960	2307	5796	8103	Error	Error	-1.754	1134	3826	2307	5796	933044	2708234	4.422	5.448	0	0	0
1	13	17	"A102"	"A102"	16990	40160	100	1081	1883	2099	111	643	643	745	535	71	45	31	0	7205	8293	4493	54	2786	2786	2884	818	28	88	77	0	0.000	0.000	0.000	0.000	0.000	0.000	0.000	0.000	0.000	0.000	0.000	0.000	0.000	0.000	0.099	0.225	0.183	0.171	3.423	0.264	0.416	316	2384	100	438	4419	4857	1240	5507	6747	Error	Error	-3.335	438	4419	1240	5507	594972	2620495	2.127	6.612	0	0	0
1	14	17	"A102"	"A102"	17290	40155	100	993	1679	1939	115	620	620	700	449	64	43	27	0	5331	6879	4395	63	2810	2810	2934	911	31	69	57	0	0.000	0.000	0.000	0.000	0.000	0.000	0.000	0.000	0.000	0.000	0.000	0.000	0.000	0.000	0.148	0.260	0.259	0.257	3.799	0.275	0.454	316	2384	100	373	2521	2894	1059	4069	5128	Error	Error	-2.757	373	2521	1059	4069	530701	2173729	2.180	4.330	0	0	0
1	15	17	"A102"	"A102"	17590	40155	100	1046	1924	2372	123	683	683	782	758	96	37	22	0	6569	7941	4654	58	2992	2992	3161	1765	55	68	50	0	0.000	0.000	0.000	0.000	0.000	0.000	0.000	0.000	0.000	0.000	0.000	0.000	0.000	0.000	0.101	0.251	0.230	0.177	4.594	0.327	0.480	316	2384	100	363	3577	3940	1241	4949	6190	Error	Error	-3.301	363	3577	1241	4949	608115	2509398	1.507	2.708	0	0	0
1	16	17	"A103"	"A103"	17890	40155	100	815	923	721	78	667	667	755	516	68	23	7	0	9961	9830	5121	52	3032	3032	3170	1495	47	81	73	0	0.000	0.000	0.000	0.000	0.000	0.000	0.000	0.000	0.000	0.000	0.000	0.000	0.000	0.000	0.021	0.038	0.067	0.071	4.043	0.038	0.066	316	2384	100	148	6929	7077	256	6798	7054	Error	Error	-5.549	148	6929	256	6798	291558	3106349	0.326	4.455	0	0	0
1	17	17	"A103"	"A103"	18190	40155	100	796	903	524	58	688	688	815	1490	182	2	0	0	11694	10698	4489	41	3090	3090	3660	3183	86	79	64	0	0.000	0.000	0.000	0.000	0.000	0.000	0.000	0.000	0.000	0.000	0.000	0.000	0.000	0.000	0.013	0.028	0.055	0.058	4.954	0.013	0.017	316	2384	100	108	8604	8712	215	7608	7823	Error	Error	-6.316	108	8604	215	7608	285254	3380577	0.059	2.211	0	0	0
1	18	17	"A103"	"A103"	18490	40150	100	738	853	512	60	688	688	771	489	63	20	8	0	8680	8401	3548	42	3091	3091	3218	1105	34	84	75	0	0.000	0.000	0.000	0.000	0.000	0.000	0.000	0.000	0.000	0.000	0.000	0.000	0.000	0.000	0.009	0.031	0.078	0.065	4.633	0.017	0.013	316	2384	100	50	5589	5639	165	5310	5475	Error	Error	-6.805	50	5589	165	5310	269520	2654730	0.168	4.690	0	0	0
1	1	18	"A104"	"A104"	13390	40475	100	716	787	432	54	565	565	748	1973	263	0	0	0	8172	8206	3248	39	2652	2652	2912	2725	93	75	50	0	0.000	0.000	0.000	0.000	0.000	0.000	0.000	0.000	0.000	0.000	0.000	0.000	0.000	0.000	0.027	0.040	0.067	0.054	4.103	0.032	0.041	316	2384	100	151	5520	5671	222	5554	5776	Error	Error	-5.192	151	5520	222	5554	248607	2593109	0.020	1.943	0	0	0
1	2	18	"A104"	"A104"	13690	40475	100	672	728	416	57	539	539	683	1580	231	0	0	0	10347	10452	4043	38	2627	2627	2770	1635	59	95	83	0	0.000	0.000	0.000	0.000	0.000	0.000	0.000	0.000	0.000	0.000	0.000	0.000	0.000	0.000	0.017	0.024	0.044	0.037	3.707	0.148	0.063	316	2384	100	133	7720	7853	189	7825	8014	Error	Error	-5.859	133	7720	189	7825	229918	3302698	0.028	4.698	0	0	0
1	3	18	"A104"	"A104"	13990	40470	100	667	772	481	62	513	513	633	1439	227	2	0	0	14461	13776	5178	37	2593	2593	2872	1833	63	93	90	0	0.000	0.000	0.000	0.000	0.000	0.000	0.000	0.000	0.000	0.000	0.000	0.000	0.000	0.000	0.013	0.023	0.030	0.027	3.801	0.008	0.001	316	2384	100	154	11868	12022	259	11183	11442	Error	Error	-6.268	154	11868	259	11183	243991	4353077	0.097	5.949	0	0	0
1	4	18	"A105"	"A105"	14290	40470	100	678	757	484	63	497	497	577	435	75	29	11	0	13230	13111	4761	36	2501	2501	2566	835	32	96	93	0	0.000	0.000	0.000	0.000	0.000	0.000	0.000	0.000	0.000	0.000	0.000	0.000	0.000	0.000	0.017	0.025	0.039	0.034	3.765	0.016	0.042	316	2384	100	181	10729	10910	260	10610	10870	Error	Error	-5.889	181	10729	260	10610	239273	4143043	0.414	12.629	0	0	0
1	5	18	"A105"	"A105"	14590	40470	100	716	778	457	58	517	517	599	514	85	25	7	0	13227	13191	3650	27	2585	2585	2790	1723	61	97	96	0	0.000	0.000	0.000	0.000	0.000	0.000	0.000	0.000	0.000	0.000	0.000	0.000	0.000	0.000	0.019	0.025	0.036	0.032	3.045	0.024	0.049	316	2384	100	199	10642	10841	261	10606	10867	Error	Error	-5.741	199	10642	261	10606	245845	4168447	0.348	6.037	0	0	0
1	6	18	"A105"	"A105"	14890	40470	100	731	826	548	66	529	529	616	450	73	30	11	0	13516	13360	4008	30	2615	2615	2719	1004	36	100	99	0	0.000	0.000	0.000	0.000	0.000	0.000	0.000	0.000	0.000	0.000	0.000	0.000	0.000	0.000	0.019	0.028	0.036	0.034	2.883	0.018	0.040	316	2384	100	202	10901	11103	297	10745	11042	Error	Error	-5.754	202	10901	297	10745	261025	4221649	0.467	10.599	0	0	0
1	7	18	"A106"	"A106"	15190	40465	100	552	658	491	74	546	546	633	443	69	19	4	0	3265	3668	1580	43	2567	2567	2672	855	31	44	23	0	0.000	0.000	0.000	0.000	0.000	0.000	0.000	0.000	0.000	0.000	0.000	0.000	0.000	0.000	0.009	0.102	0.350	0.344	5.357	0.089	0.035	316	2384	100	6	698	704	112	1101	1213	Error	Error	-6.862	6	698	112	1101	207856	1159173	0.056	1.165	0	0	0
1	8	18	"A106"	"A106"	15490	40465	100	542	614	390	63	564	564	672	1180	175	1	0	0	3273	3534	1448	40	2662	2662	2822	2008	71	10	4	0	0.000	0.000	0.000	0.000	0.000	0.000	0.000	0.000	0.000	0.000	0.000	0.000	0.000	0.000	-0.036	0.057	0.333	0.322	5.375	0.348	0.241	316	2384	100	-22	611	589	50	872	922	Error	Error	Error	-22	611	50	872	194116	1116887	-0.049	0.355	0	0	0
1	9	18	"A106"	"A106"	15790	40465	100	601	692	438	63	602	602	755	1680	222	0	0	0	3754	3942	1253	31	2765	2765	3044	2623	86	9	1	0	0.000	0.000	0.000	0.000	0.000	0.000	0.000	0.000	0.000	0.000	0.000	0.000	0.000	0.000	-0.001	0.076	0.252	0.243	4.891	0.064	0.031	316	2384	100	-1	989	988	90	1177	1267	Error	Error	Error	-1	989	90	1177	218652	1245668	-0.037	0.342	0	0	0
1	10	18	"A107"	"A107"	16090	40460	100	674	751	623	82	598	598	697	647	92	10	2	0	4726	5572	3649	65	2781	2781	2890	1019	35	68	46	0	0.000	0.000	0.000	0.000	0.000	0.000	0.000	0.000	0.000	0.000	0.000	0.000	0.000	0.000	0.039	0.055	0.148	0.148	4.136	0.107	0.078	316	2384	100	76	1945	2021	153	2791	2944	Error	Error	-4.678	76	1945	153	2791	237218	1760857	0.083	2.632	0	0	0
1	11	18	"A107"	"A107"	16390	40460	100	727	815	517	63	630	630	743	587	79	18	4	0	6295	7488	4350	58	2909	2909	3129	1575	50	74	53	0	0.000	0.000	0.000	0.000	0.000	0.000	0.000	0.000	0.000	0.000	0.000	0.000	0.000	0.000	0.029	0.040	0.080	0.079	4.803	0.038	0.046	316	2384	100	97	3386	3483	185	4579	4764	Error	Error	-5.125	97	3386	185	4579	257464	2366084	0.123	2.768	0	0	0
1	12	18	"A107"	"A107"	16695	40460	100	793	969	716	73	609	609	737	1458	197	7	1	0	4302	5723	4861	84	2857	2857	2944	923	31	66	39	0	0.000	0.000	0.000	0.000	0.000	0.000	0.000	0.000	0.000	0.000	0.000	0.000	0.000	0.000	0.127	0.126	0.200	0.209	5.150	0.101	0.161	316	2384	100	184	1445	1629	360	2866	3226	Error	Error	-2.973	184	1445	360	2866	306108	1808526	0.159	3.011	0	0	0
1	13	18	"A108"	"A108"	16995	40460	100	629	728	447	61	617	617	685	441	64	20	5	0	5349	6682	3885	58	2809	2809	2906	883	30	78	64	0	0.000	0.000	0.000	0.000	0.000	0.000	0.000	0.000	0.000	0.000	0.000	0.000	0.000	0.000	0.005	0.029	0.094	0.088	4.718	0.017	0.011	316	2384	100	12	2540	2552	111	3873	3984	Error	Error	-7.726	12	2540	111	3873	229930	2111467	0.098	4.276	0	0	0
1	14	18	"A108"	"A108"	17295	40455	100	675	765	550	71	679	679	781	780	99	8	1	0	6022	6549	3091	47	3016	3016	3200	1158	36	80	61	0	0.000	0.000	0.000	0.000	0.000	0.000	0.000	0.000	0.000	0.000	0.000	0.000	0.000	0.000	-0.001	0.024	0.088	0.086	5.542	0.024	0.014	316	2384	100	-4	3006	3002	86	3533	3619	Error	Error	Error	-4	3006	86	3533	241883	2069539	-0.021	2.892	0	0	0
1	15	18	"A108"	"A108"	17595	40455	100	688	762	468	61	662	662	753	507	67	15	5	0	6719	7275	3278	45	3014	3014	3200	1167	36	83	71	0	0.000	0.000	0.000	0.000	0.000	0.000	0.000	0.000	0.000	0.000	0.000	0.000	0.000	0.000	0.007	0.023	0.079	0.099	5.047	0.018	0.010	316	2384	100	26	3705	3731	100	4261	4361	Error	Error	-7.155	26	3705	100	4261	240801	2298782	0.018	3.492	0	0	0
1	16	18	"A109"	"A109"	17895	40455	100	664	770	467	60	671	671	751	462	61	20	5	0	3685	4023	1452	36	3042	3042	3129	811	25	44	23	0	0.000	0.000	0.000	0.000	0.000	0.000	0.000	0.000	0.000	0.000	0.000	0.000	0.000	0.000	-0.011	0.101	0.382	0.374	4.061	0.013	0.001	316	2384	100	-7	643	636	99	981	1080	Error	Error	Error	-7	643	99	981	243202	1271216	0.041	1.102	0	0	0
1	17	18	"A109"	"A109"	18195	40455	100	661	740	450	60	639	639	729	506	69	18	3	0	4004	4285	1621	37	2997	2997	3067	934	30	52	25	0	0.000	0.000	0.000	0.000	0.000	0.000	0.000	0.000	0.000	0.000	0.000	0.000	0.000	0.000	0.022	0.078	0.295	0.292	7.606	-0.020	0.002	316	2384	100	22	1007	1029	101	1288	1389	Error	Error	-5.516	22	1007	101	1288	233768	1354111	0.022	1.304	0	0	0
1	18	18	"A109"	"A109"	18495	40450	100	805	866	534	61	702	702	780	476	61	19	6	0	3829	3980	1170	29	3120	3120	3174	795	25	47	23	0	0.000	0.000	0.000	0.000	0.000	0.000	0.000	0.000	0.000	0.000	0.000	0.000	0.000	0.000	0.145	0.191	0.425	0.423	4.026	0.048	0.006	316	2384	100	103	709	812	164	860	1024	Error	Error	-2.783	103	709	164	860	273712	1257615	0.181	1.014	0	0	0
1	1	19	"A110"	"A110"	13395	40775	100	593	677	394	58	511	511	596	597	100	15	0	0	5747	6526	3277	50	2491	2491	2555	768	30	83	69	0	0.000	0.000	0.000	0.000	0.000	0.000	0.000	0.000	0.000	0.000	0.000	0.000	0.000	0.000	0.025	0.041	0.093	0.098	5.335	0.025	0.020	316	2384	100	82	3256	3338	166	4035	4201	Error	Error	-5.311	82	3256	166	4035	213799	2062185	0.136	5.171	0	0	0
1	2	19	"A110"	"A110"	13695	40775	100	685	743	417	56	523	523	598	416	69	28	8	0	11363	10900	5622	51	2522	2522	2609	780	29	92	83	0	0.000	0.000	0.000	0.000	0.000	0.000	0.000	0.000	0.000	0.000	0.000	0.000	0.000	0.000	0.018	0.026	0.043	0.045	3.702	0.018	0.036	316	2384	100	162	8841	9003	220	8378	8598	Error	Error	-5.770	162	8841	220	8378	234632	3444484	0.349	10.629	0	0	0
1	3	19	"A110"	"A110"	13995	40770	100	689	755	468	61	522	522	610	485	79	26	8	0	8553	10769	5817	54	2527	2527	2825	1513	53	93	83	0	0.000	0.000	0.000	0.000	0.000	0.000	0.000	0.000	0.000	0.000	0.000	0.000	0.000	0.000	0.028	0.028	0.047	0.045	3.743	0.023	0.055	316	2384	100	167	6026	6193	233	8242	8475	Error	Error	-5.173	167	6026	233	8242	238549	3402978	0.299	5.250	0	0	0
1	4	19	"A111"	"A111"	14295	40770	100	602	686	424	61	523	523	616	508	82	18	3	0	6406	8243	5370	65	2484	2484	2543	735	28	86	79	0	0.000	0.000	0.000	0.000	0.000	0.000	0.000	0.000	0.000	0.000	0.000	0.000	0.000	0.000	0.020	0.028	0.070	0.069	4.908	0.016	0.022	316	2384	100	79	3922	4001	163	5759	5922	Error	Error	-5.634	79	3922	163	5759	216840	2604909	0.138	7.755	0	0	0
1	5	19	"A111"	"A111"	14595	40770	100	623	684	406	59	541	541	629	672	106	11	0	0	6947	8074	3688	45	2599	2599	2788	1165	41	93	85	0	0.000	0.000	0.000	0.000	0.000	0.000	0.000	0.000	0.000	0.000	0.000	0.000	0.000	0.000	0.019	0.026	0.056	0.054	3.396	0.023	0.007	316	2384	100	82	4348	4430	143	5475	5618	Error	Error	-5.729	82	4348	143	5475	216178	2551402	0.082	4.537	0	0	0
1	6	19	"A111"	"A111"	14895	40765	100	594	672	413	61	523	523	598	394	65	24	8	0	6371	7505	4220	56	2488	2488	2565	948	36	87	79	0	0.000	0.000	0.000	0.000	0.000	0.000	0.000	0.000	0.000	0.000	0.000	0.000	0.000	0.000	0.018	0.030	0.068	0.064	4.400	0.022	0.029	316	2384	100	71	3883	3954	149	5017	5166	Error	Error	-5.773	71	3883	149	5017	212210	2371734	0.188	5.211	0	0	0
1	7	19	"A112"	"A112"	15195	40765	100	3750	7320	8266	112	558	558	657	633	96	76	66	0	11167	10850	5543	51	2545	2545	2643	1096	41	90	82	0	0.000	0.000	0.000	0.000	0.000	0.000	0.000	0.000	0.000	0.000	0.000	0.000	0.000	0.000	0.370	0.814	0.509	0.467	2.824	1.137	0.623	316	2384	100	3192	8622	11814	6762	8305	15067	Error	Error	-1.434	3192	8622	6762	8305	2313260	3428645	10.526	7.488	0	0	0
1	8	19	"A112"	"A112"	15495	40765	100	2808	5909	6942	117	595	595	743	1018	137	71	53	0	9865	10088	4575	45	2634	2634	2744	1061	38	93	85	0	0.000	0.000	0.000	0.000	0.000	0.000	0.000	0.000	0.000	0.000	0.000	0.000	0.000	0.000	0.306	0.713	0.445	0.417	2.798	1.200	0.598	316	2384	100	2213	7231	9444	5314	7454	12768	Error	Error	-1.708	2213	7231	5314	7454	1867138	3187863	5.075	6.922	0	0	0
1	9	19	"A112"	"A112"	15795	40765	100	3201	6771	7517	111	619	619	802	2055	256	61	39	0	11486	11512	4481	38	2700	2700	2847	1170	41	96	91	0	0.000	0.000	0.000	0.000	0.000	0.000	0.000	0.000	0.000	0.000	0.000	0.000	0.000	0.000	0.294	0.698	0.392	0.388	2.911	1.374	0.452	316	2384	100	2582	8786	11368	6152	8812	14964	Error	Error	-1.767	2582	8786	6152	8812	2139687	3637724	2.905	7.406	0	0	0
1	10	19	"A113"	"A113"	16095	40760	100	779	964	782	81	626	626	712	484	67	29	14	0	4662	5279	2555	48	2764	2764	2871	988	34	72	47	0	0.000	0.000	0.000	0.000	0.000	0.000	0.000	0.000	0.000	0.000	0.000	0.000	0.000	0.000	0.081	0.134	0.196	0.187	4.281	0.140	0.157	316	2384	100	153	1898	2051	338	2515	2853	Error	Error	-3.633	153	1898	338	2515	304532	1668097	0.521	2.437	0	0	0
1	11	19	"A113"	"A113"	16395	40760	100	680	775	558	72	599	599	798	2431	304	0	0	0	6160	7249	3718	51	2804	2804	3180	2894	91	56	28	0	0.000	0.000	0.000	0.000	0.000	0.000	0.000	0.000	0.000	0.000	0.000	0.000	0.000	0.000	0.024	0.040	0.088	0.086	4.699	0.017	0.013	316	2384	100	81	3356	3437	176	4445	4621	Error	Error	-5.373	81	3356	176	4445	245029	2290674	-0.009	1.406	0	0	0
1	12	19	"A113"	"A113"	16695	40760	100	691	783	496	63	612	612	775	1619	208	0	0	0	8172	8007	4312	53	2839	2839	3043	2120	69	62	54	0	0.000	0.000	0.000	0.000	0.000	0.000	0.000	0.000	0.000	0.000	0.000	0.000	0.000	0.000	0.015	0.033	0.077	0.079	5.777	0.025	0.029	316	2384	100	79	5333	5412	171	5168	5339	Error	Error	-6.077	79	5333	171	5168	247425	2530202	0.005	2.342	0	0	0
1	13	19	"A114"	"A114"	16995	40760	100	801	877	510	58	655	655	1098	3991	363	0	0	0	11081	10559	4566	43	2913	2913	3627	4944	136	68	37	0	0.000	0.000	0.000	0.000	0.000	0.000	0.000	0.000	0.000	0.000	0.000	0.000	0.000	0.000	0.018	0.029	0.054	0.056	3.859	0.020	0.022	316	2384	100	146	8168	8314	222	7646	7868	Error	Error	-5.806	146	8168	222	7646	277019	3336562	-0.055	1.402	0	0	0
1	14	19	"A114"	"A114"	17300	40755	100	874	984	556	56	673	673	762	516	67	28	11	0	12095	11681	5499	47	3019	3019	3332	1966	59	85	73	0	0.000	0.000	0.000	0.000	0.000	0.000	0.000	0.000	0.000	0.000	0.000	0.000	0.000	0.000	0.022	0.036	0.057	0.051	4.820	0.020	0.040	316	2384	100	201	9076	9277	311	8662	8973	Error	Error	-5.497	201	9076	311	8662	310860	3691345	0.430	4.247	0	0	0
1	15	19	"A114"	"A114"	17600	40755	100	721	814	462	56	655	655	735	464	63	21	8	0	9605	9423	3878	41	2974	2974	3281	1902	57	83	74	0	0.000	0.000	0.000	0.000	0.000	0.000	0.000	0.000	0.000	0.000	0.000	0.000	0.000	0.000	0.010	0.025	0.050	0.047	4.390	0.021	0.034	316	2384	100	66	6631	6697	159	6449	6608	Error	Error	-6.651	66	6631	159	6449	257171	2977807	0.170	3.229	0	0	0
1	16	19	"A115"	"A115"	17900	40755	100	720	803	473	58	683	683	874	2071	236	0	0	0	4048	4797	2486	51	3039	3039	3331	2937	88	20	8	0	0.000	0.000	0.000	0.000	0.000	0.000	0.000	0.000	0.000	0.000	0.000	0.000	0.000	0.000	0.037	0.068	0.311	0.297	5.719	0.025	0.006	316	2384	100	37	1009	1046	120	1758	1878	Error	Error	-4.769	37	1009	120	1758	253741	1515903	-0.034	0.499	0	0	0
1	17	19	"A115"	"A115"	18200	40750	100	686	805	571	70	687	687	775	491	63	16	6	0	5248	5739	2506	43	3167	3167	3286	1018	30	69	51	0	0.000	0.000	0.000	0.000	0.000	0.000	0.000	0.000	0.000	0.000	0.000	0.000	0.000	0.000	0.000	0.046	0.137	0.159	5.019	0.042	0.021	316	2384	100	-1	2081	2080	118	2572	2690	Error	Error	Error	-1	2081	118	2572	254486	1813401	0.061	2.410	0	0	0
1	18	19	"A115"	"A115"	18500	40750	100	832	881	487	55	704	704	808	625	77	15	2	0	4988	5543	2208	39	3177	3177	3286	1078	32	69	44	0	0.000	0.000	0.000	0.000	0.000	0.000	0.000	0.000	0.000	0.000	0.000	0.000	0.000	0.000	0.071	0.075	0.167	0.166	4.441	0.049	0.012	316	2384	100	128	1811	1939	177	2366	2543	Error	Error	-3.823	128	1811	177	2366	278249	1751580	0.117	2.094	0	0	0
1	1	20	"A116"	"A116"	13400	41075	100	638	692	409	59	521	521	593	385	64	27	7	0	6686	6767	2482	36	2485	2485	2537	731	28	91	85	0	0.000	0.000	0.000	0.000	0.000	0.000	0.000	0.000	0.000	0.000	0.000	0.000	0.000	0.000	0.028	0.040	0.086	0.078	3.832	0.025	0.021	316	2384	100	117	4201	4318	171	4282	4453	Error	Error	-5.166	117	4201	171	4282	218523	2138219	0.257	5.787	0	0	0
1	2	20	"A116"	"A116"	13700	41075	100	695	802	512	63	520	520	631	993	157	6	0	0	11496	11121	4466	40	2565	2565	2795	2109	75	91	81	0	0.000	0.000	0.000	0.000	0.000	0.000	0.000	0.000	0.000	0.000	0.000	0.000	0.000	0.000	0.020	0.033	0.048	0.041	4.023	0.035	0.072	316	2384	100	175	8931	9106	282	8556	8838	Error	Error	-5.673	175	8931	282	8556	253482	3514385	0.172	3.948	0	0	0
1	3	20	"A116"	"A116"	14000	41070	100	739	769	427	55	521	521	600	404	67	30	9	0	11953	11608	4136	35	2565	2565	2760	1320	47	99	95	0	0.000	0.000	0.000	0.000	0.000	0.000	0.000	0.000	0.000	0.000	0.000	0.000	0.000	0.000	0.023	0.027	0.045	0.038	2.870	0.016	0.033	316	2384	100	218	9388	9606	248	9043	9291	Error	Error	-5.428	218	9388	248	9043	242970	3668181	0.418	6.703	0	0	0
1	4	20	"A117"	"A117"	14300	41070	100	712	853	1034	121	552	552	643	499	77	25	9	0	3414	3689	1317	35	2570	2570	2674	983	36	47	24	0	0.000	0.000	0.000	0.000	0.000	0.000	0.000	0.000	0.000	0.000	0.000	0.000	0.000	0.000	0.190	0.269	0.323	0.387	3.917	0.244	0.101	316	2384	100	160	844	1004	301	1119	1420	Error	Error	-2.399	160	844	301	1119	269417	1165680	0.421	1.033	0	0	0
1	5	20	"A117"	"A117"	14600	41070	100	666	768	481	62	539	539	624	513	82	25	6	0	3719	4096	1613	39	2564	2564	2640	778	29	60	40	0	0.000	0.000	0.000	0.000	0.000	0.000	0.000	0.000	0.000	0.000	0.000	0.000	0.000	0.000	0.110	0.149	0.249	0.249	4.075	0.114	0.020	316	2384	100	127	1155	1282	229	1532	1761	Error	Error	-3.185	127	1155	229	1532	242786	1294493	0.281	1.871	0	0	0
1	6	20	"A117"	"A117"	14900	41065	100	701	782	502	64	545	545	629	489	77	26	7	0	3599	3962	1556	39	2533	2533	2630	864	32	56	34	0	0.000	0.000	0.000	0.000	0.000	0.000	0.000	0.000	0.000	0.000	0.000	0.000	0.000	0.000	0.146	0.166	0.299	0.337	5.132	0.107	0.053	316	2384	100	156	1066	1222	237	1429	1666	Error	Error	-2.773	156	1066	237	1429	247185	1251893	0.313	1.542	0	0	0
1	7	20	"A118"	"A118"	15200	41065	100	636	697	446	63	576	576	672	456	67	18	4	0	6967	8136	4617	56	2561	2561	2658	852	32	80	68	0	0.000	0.000	0.000	0.000	0.000	0.000	0.000	0.000	0.000	0.000	0.000	0.000	0.000	0.000	0.014	0.022	0.066	0.067	4.647	0.012	0.008	316	2384	100	60	4406	4466	121	5575	5696	Error	Error	-6.198	60	4406	121	5575	220316	2570913	0.055	6.430	0	0	0
1	8	20	"A118"	"A118"	15500	41065	100	721	837	677	80	607	607	895	3000	335	0	0	0	6696	8483	5045	59	2693	2693	3211	4320	134	48	31	0	0.000	0.000	0.000	0.000	0.000	0.000	0.000	0.000	0.000	0.000	0.000	0.000	0.000	0.000	0.028	0.040	0.072	0.076	6.113	0.020	0.020	316	2384	100	114	4003	4117	230	5790	6020	Error	Error	-5.134	114	4003	230	5790	264615	2680705	-0.019	1.220	0	0	0
1	9	20	"A118"	"A118"	15800	41065	100	780	860	488	56	594	594	714	1451	203	2	0	0	11934	12643	6303	49	2674	2674	2789	1380	49	94	86	0	0.000	0.000	0.000	0.000	0.000	0.000	0.000	0.000	0.000	0.000	0.000	0.000	0.000	0.000	0.020	0.027	0.045	0.040	4.206	0.055	0.019	316	2384	100	186	9260	9446	266	9969	10235	Error	Error	-5.638	186	9260	266	9969	271814	3995275	0.101	7.141	0	0	0
1	10	20	"A119"	"A119"	16100	41060	100	859	1144	961	84	584	584	679	521	76	38	20	0	4197	5992	4165	69	2712	2712	2758	782	28	63	47	0	0.000	0.000	0.000	0.000	0.000	0.000	0.000	0.000	0.000	0.000	0.000	0.000	0.000	0.000	0.185	0.171	0.212	0.235	4.185	0.162	0.270	316	2384	100	275	1485	1760	560	3280	3840	Error	Error	-2.433	275	1485	560	3280	361452	1893435	0.893	4.136	0	0	0
1	11	20	"A119"	"A119"	16400	41060	100	923	1150	880	76	615	615	758	1672	220	10	1	0	5268	6162	3106	50	2846	2846	3053	2026	66	56	27	0	0.000	0.000	0.000	0.000	0.000	0.000	0.000	0.000	0.000	0.000	0.000	0.000	0.000	0.000	0.127	0.161	0.181	0.184	3.808	0.366	0.086	316	2384	100	308	2422	2730	535	3316	3851	Error	Error	-2.975	308	2422	535	3316	363315	1947270	0.234	1.535	0	0	0
1	12	20	"A119"	"A119"	16700	41060	100	1056	1428	1224	85	607	607	667	422	63	50	32	0	4993	6993	4446	63	2756	2756	2833	800	28	79	62	0	0.000	0.000	0.000	0.000	0.000	0.000	0.000	0.000	0.000	0.000	0.000	0.000	0.000	0.000	0.201	0.194	0.222	0.233	3.416	0.194	0.487	316	2384	100	449	2237	2686	821	4237	5058	Error	Error	-2.317	449	2237	821	4237	451091	2209861	1.803	5.200	0	0	0
1	13	20	"A120"	"A120"	17000	41060	100	712	818	648	79	595	595	674	436	64	26	12	0	3413	3713	1501	40	2737	2737	2808	1456	51	23	7	0	0.000	0.000	0.000	0.000	0.000	0.000	0.000	0.000	0.000	0.000	0.000	0.000	0.000	0.000	0.173	0.228	0.432	0.417	5.280	0.022	0.006	316	2384	100	117	676	793	223	976	1199	Error	Error	-2.531	117	676	223	976	258373	1173409	0.330	0.622	0	0	0
1	14	20	"A120"	"A120"	17300	41055	100	676	760	449	59	589	589	674	574	85	18	2	0	3490	3809	1457	38	2800	2800	2872	839	29	46	20	0	0.000	0.000	0.000	0.000	0.000	0.000	0.000	0.000	0.000	0.000	0.000	0.000	0.000	0.000	0.126	0.169	0.405	0.423	4.267	0.301	0.154	316	2384	100	87	690	777	171	1009	1180	Error	Error	-2.988	87	690	171	1009	240038	1203738	0.150	1.117	0	0	0
1	15	20	"A120"	"A120"	17600	41055	100	703	857	659	76	613	613	702	574	81	20	8	0	3892	4338	1760	40	2829	2829	2933	948	32	55	31	0	0.000	0.000	0.000	0.000	0.000	0.000	0.000	0.000	0.000	0.000	0.000	0.000	0.000	0.000	0.085	0.162	0.235	0.263	4.924	0.109	0.062	316	2384	100	90	1063	1153	244	1509	1753	Error	Error	-3.562	90	1063	244	1509	270685	1370754	0.270	1.482	0	0	0
1	16	20	"A121"	"A121"	17905	41055	100	725	838	664	79	686	686	773	499	64	19	6	0	6622	8622	5765	66	3051	3051	3172	1006	31	71	60	0	0.000	0.000	0.000	0.000	0.000	0.000	0.000	0.000	0.000	0.000	0.000	0.000	0.000	0.000	0.011	0.027	0.077	0.107	7.125	0.036	0.066	316	2384	100	39	3571	3610	152	5571	5723	Error	Error	-6.517	39	3571	152	5571	264881	2724439	0.130	5.417	0	0	0
1	17	20	"A121"	"A121"	18205	41050	100	776	903	700	77	698	698	787	667	84	16	2	0	6360	7740	3955	51	3197	3197	3400	1596	46	69	49	0	0.000	0.000	0.000	0.000	0.000	0.000	0.000	0.000	0.000	0.000	0.000	0.000	0.000	0.000	0.025	0.045	0.096	0.112	5.486	0.021	0.015	316	2384	100	78	3163	3241	205	4543	4748	Error	Error	-5.342	78	3163	205	4543	285231	2445727	0.174	2.719	0	0	0
1	18	20	"A121"	"A121"	18505	41050	100	791	865	516	59	702	702	790	491	62	24	5	0	5087	5611	2345	41	3172	3172	3261	892	27	69	52	0	0.000	0.000	0.000	0.000	0.000	0.000	0.000	0.000	0.000	0.000	0.000	0.000	0.000	0.000	0.046	0.067	0.177	0.179	5.300	0.018	0.004	316	2384	100	89	1915	2004	163	2439	2602	Error	Error	-4.427	89	1915	163	2439	273493	1773068	0.153	2.635	0	0	0
1	1	21	"Blank"	"Blank"	13405	41375	100	545	610	402	65	529	529	592	392	66	17	6	0	2479	2516	686	27	2499	2499	2556	741	28	11	2	0	0.000	0.000	0.000	0.000	0.000	0.000	0.000	0.000	0.000	0.000	0.000	0.000	0.000	0.000	-0.800	4.765	0.535	0.626	5.244	0.055	0.004	316	2384	100	16	-20	-4	81	17	98	Error	Error	Error	16	-20	81	17	192645	795023	0.046	-0.054	0	0	0
1	2	21	"Blank"	"Blank"	13705	41375	100	570	817	1749	214	561	561	657	617	93	12	4	0	2755	3182	3847	120	2579	2579	2702	1183	43	11	3	0	0.000	0.000	0.000	0.000	0.000	0.000	0.000	0.000	0.000	0.000	0.000	0.000	0.000	0.000	0.051	0.425	0.517	0.542	4.855	0.293	0.266	316	2384	100	9	176	185	256	603	859	Error	Error	-4.290	9	176	256	603	258082	1005658	0.259	0.406	0	0	0
1	3	21	"Blank"	"Blank"	14005	41370	100	566	638	387	60	532	532	602	403	66	21	5	0	2604	2656	726	27	2529	2529	2601	1492	57	3	0	0	0.000	0.000	0.000	0.000	0.000	0.000	0.000	0.000	0.000	0.000	0.000	0.000	0.000	0.000	0.453	0.835	0.675	0.583	4.743	0.002	0.000	316	2384	100	34	75	109	106	127	233	Error	Error	-1.141	34	75	106	127	201500	839354	0.089	0.037	0	0	0
1	4	21	"Blank"	"Blank"	14305	41370	100	481	577	416	72	527	527	603	417	69	15	3	0	2440	2512	699	27	2484	2484	2583	1276	49	3	0	0	0.000	0.000	0.000	0.000	0.000	0.000	0.000	0.000	0.000	0.000	0.000	0.000	0.000	0.000	1.045	1.786	0.550	0.549	4.692	0.024	0.005	316	2384	100	-46	-44	-90	50	28	78	Error	Error	0.064	-46	-44	50	28	182303	793906	-0.062	-0.056	0	0	0
1	5	21	"Blank"	"Blank"	14605	41370	100	575	612	370	60	561	561	649	515	79	11	1	0	2507	2543	650	25	2562	2562	2628	728	27	11	1	0	0.000	0.000	0.000	0.000	0.000	0.000	0.000	0.000	0.000	0.000	0.000	0.000	0.000	0.000	-0.255	-2.684	0.486	0.557	4.660	-0.001	0.000	316	2384	100	14	-55	-41	51	-19	32	Error	Error	Error	14	-55	51	-19	193337	803484	-0.072	-0.117	0	0	0
1	6	21	"Blank"	"Blank"	14905	41365	100	587	671	443	66	569	569	703	1934	275	0	0	0	2607	2697	889	32	2597	2597	2777	2564	92	1	0	0	0.000	0.000	0.000	0.000	0.000	0.000	0.000	0.000	0.000	0.000	0.000	0.000	0.000	0.000	1.800	1.020	0.552	0.578	4.690	0.017	0.002	316	2384	100	18	10	28	102	100	202	Error	Error	0.848	18	10	102	100	212163	852358	-0.017	-0.031	0	0	0
1	7	21	"Blank"	"Blank"	15205	41365	100	678	783	752	96	632	632	725	538	74	18	4	0	2825	2985	1398	46	2803	2803	2901	1142	39	10	2	0	0.000	0.000	0.000	0.000	0.000	0.000	0.000	0.000	0.000	0.000	0.000	0.000	0.000	0.000	2.091	0.830	0.514	0.582	5.075	0.157	0.079	316	2384	100	46	22	68	151	182	333	Error	Error	1.064	46	22	151	182	247444	943202	0.108	0.074	0	0	0
1	8	21	"Blank"	"Blank"	15505	41365	100	600	690	443	64	653	653	750	688	91	9	1	0	2718	2820	729	25	2718	2718	2829	1191	42	6	0	0	0.000	0.000	0.000	0.000	0.000	0.000	0.000	0.000	0.000	0.000	0.000	0.000	0.000	0.000	100000.000	0.363	0.577	0.637	5.192	0.115	0.002	316	2384	100	-53	0	-53	37	102	139	Error	Error	16.610	-53	0	37	102	218065	891012	-0.087	-0.008	0	0	0
1	9	21	"Blank"	"Blank"	15805	41365	100	613	655	413	63	609	609	678	419	61	15	4	0	2689	2725	692	25	2656	2656	2714	786	28	14	1	0	0.000	0.000	0.000	0.000	0.000	0.000	0.000	0.000	0.000	0.000	0.000	0.000	0.000	0.000	0.121	0.667	0.490	0.495	4.983	0.049	0.003	316	2384	100	4	33	37	46	69	115	Error	Error	-3.044	4	33	46	69	206915	861068	-0.055	0.014	0	0	0
1	10	21	"Blank"	"Blank"	16105	41360	100	616	736	500	67	622	622	691	435	62	21	7	0	2803	2860	1147	40	2720	2720	2777	862	31	13	1	0	0.000	0.000	0.000	0.000	0.000	0.000	0.000	0.000	0.000	0.000	0.000	0.000	0.000	0.000	-0.072	0.814	0.545	0.574	5.645	0.052	0.011	316	2384	100	-6	83	77	114	140	254	Error	Error	Error	-6	83	114	140	232719	903767	0.103	0.096	0	0	0
1	11	21	"Blank"	"Blank"	16405	41360	100	547	648	437	67	655	655	1383	5183	374	0	0	0	2707	2796	811	29	2783	2783	4075	8016	196	0	0	0	0.000	0.000	0.000	0.000	0.000	0.000	0.000	0.000	0.000	0.000	0.000	0.000	0.000	0.000	1.421	-0.538	0.449	0.486	5.454	0.000	0.000	316	2384	100	-108	-76	-184	-7	13	6	Error	Error	0.507	-108	-76	-7	13	204647	883621	-0.142	-0.160	0	0	0
1	12	21	"Blank"	"Blank"	16705	41360	100	612	721	468	64	622	622	709	439	61	21	6	0	2780	2857	743	26	2793	2793	2852	710	24	16	3	0	0.000	0.000	0.000	0.000	0.000	0.000	0.000	0.000	0.000	0.000	0.000	0.000	0.000	0.000	0.769	1.547	0.551	0.614	5.953	-0.008	0.000	316	2384	100	-10	-13	-23	99	64	163	Error	Error	-0.379	-10	-13	99	64	227806	902902	0.027	0.007	0	0	0
1	13	21	"Blank"	"Blank"	17005	41360	100	617	704	441	62	595	595	699	475	67	17	4	0	2760	2858	787	27	2773	2773	2839	792	27	14	3	0	0.000	0.000	0.000	0.000	0.000	0.000	0.000	0.000	0.000	0.000	0.000	0.000	0.000	0.000	-1.692	1.282	0.579	0.558	5.219	0.088	0.011	316	2384	100	22	-13	9	109	85	194	Error	Error	Error	22	-13	109	85	222512	903059	0.011	0.024	0	0	0
1	14	21	"Blank"	"Blank"	17305	41355	100	610	688	445	64	602	602	694	512	73	12	4	0	2686	2789	756	27	2821	2821	2891	1028	35	6	1	0	0.000	0.000	0.000	0.000	0.000	0.000	0.000	0.000	0.000	0.000	0.000	0.000	0.000	0.000	-0.059	-2.687	0.540	0.466	5.439	0.072	0.004	316	2384	100	8	-135	-127	86	-32	54	Error	Error	Error	8	-135	86	-32	217281	881312	-0.012	-0.099	0	0	0
1	15	21	"Blank"	"Blank"	17605	41355	100	640	733	461	62	677	677	803	1572	195	0	0	0	2968	3032	869	28	2972	2972	3124	1599	51	4	0	0	0.000	0.000	0.000	0.000	0.000	0.000	0.000	0.000	0.000	0.000	0.000	0.000	0.000	0.000	9.250	0.933	0.562	0.603	4.824	0.005	0.000	316	2384	100	-37	-4	-41	56	60	116	Error	Error	3.209	-37	-4	56	60	231650	957976	-0.045	-0.058	0	0	0
1	16	21	"Blank"	"Blank"	17905	41355	100	675	767	451	58	676	676	765	461	60	16	5	0	3058	3113	754	24	3011	3011	3131	1409	45	6	0	0	0.000	0.000	0.000	0.000	0.000	0.000	0.000	0.000	0.000	0.000	0.000	0.000	0.000	0.000	-0.021	0.892	0.529	0.559	5.927	-0.011	0.002	316	2384	100	-1	47	46	91	102	193	Error	Error	Error	-1	47	91	102	242259	983627	0.004	-0.013	0	0	0
1	17	21	"Blank"	"Blank"	18205	41350	100	738	805	500	62	684	684	854	2131	249	0	0	0	2927	2987	700	23	3044	3044	3215	1978	61	1	0	0	0.000	0.000	0.000	0.000	0.000	0.000	0.000	0.000	0.000	0.000	0.000	0.000	0.000	0.000	-0.462	-2.123	0.584	0.676	4.043	0.872	0.598	316	2384	100	54	-117	-63	121	-57	64	Error	Error	Error	54	-117	121	-57	254312	944032	-0.023	-0.115	0	0	0
1	18	21	"Blank"	"Blank"	18510	41350	100	705	808	468	57	718	718	814	518	63	17	4	0	3060	3123	688	22	3172	3172	3225	797	24	10	1	0	0.000	0.000	0.000	0.000	0.000	0.000	0.000	0.000	0.000	0.000	0.000	0.000	0.000	0.000	0.116	-1.837	0.589	0.573	4.459	0.083	0.004	316	2384	100	-13	-112	-125	90	-49	41	Error	Error	-3.107	-13	-112	90	-49	255419	986815	-0.012	-0.128	0	0	0
