# Supplementary material for: Application of hybridization control probe to increase accuracy on ligation detection or minisequencing diagnostic microarrays
Source: BMC Res Notes. 2009 Dec 14;2:249. doi: 10.1186/1756-0500-2-249 (PMC2799435; doi:10.1186/1756-0500-2-249)
Supplement: Additional file 3 — Gpr_files. Zip-compressed file containing raw microarray data in GenePix results format (.gpr) and GAL (GenePix Array List) files. [file 1756-0500-2-249-S3.ZIP › gpr_files/slide9/lasi9_11-16.gpr]

ATF	1.0
30	76    
"Type=GenePix Results 3"
"DateTime=2009/05/28 13:55:46"
"Settings=C:\Axon\Data\HPV\280509\lasi9.gps"
"GalFile=C:\Axon\Data\HPV\ArrayIt_032009_InstiBioGalfile.gal"
"ArrayOfArrays=11-16"
"PixelSize=5"
"Wavelengths=532	488"
"ImageFiles=C:\Axon\Data\HPV\280509\lasi9.tif 2	C:\Axon\Data\HPV\280509\lasi9.tif 3"
"NormalizationMethod=None"
"NormalizationFactors=1	1"
"JpegImage="
"StdDev=Type 1"
"RatioFormulations=W1/W3 (/532)	W1/W4 (/488)	W3/W4 (532/488)"
"FeatureType=Circular"
"Barcode="
"BackgroundSubtraction=LocalFeature"
"ImageOrigin=0, 0"
"JpegOrigin=0, 0"
"Creator=GenePix Pro 6.1.0.2"
"Scanner=GenePix 4200A 01 Autoloader [2]"
"FocusPosition=0"
"Temperature=23.31"
"LinesAveraged=1"
"Comment="
"PMTGain=610	580"
"ScanPower=100	100"
"LaserPower=2.72	2.58"
"Filters=Standard Green	Standard Blue"
"ScanRegion=728,0,3848,13784"
"Supplier="
"Block"	"Column"	"Row"	"Name"	"ID"	"X"	"Y"	"Dia."	"F532 Median"	"F532 Mean"	"F532 SD"	"F532 CV"	"B532"	"B532 Median"	"B532 Mean"	"B532 SD"	"B532 CV"	"% > B532+1SD"	"% > B532+2SD"	"F532 % Sat."	"F488 Median"	"F488 Mean"	"F488 SD"	"F488 CV"	"B488"	"B488 Median"	"B488 Mean"	"B488 SD"	"B488 CV"	"% > B488+1SD"	"% > B488+2SD"	"F488 % Sat."	"Ratio of Medians (1/532)"	"Ratio of Means (1/532)"	"Median of Ratios (1/532)"	"Mean of Ratios (1/532)"	"Ratios SD (1/532)"	"Rgn Ratio (1/532)"	"Rgn R2 (1/532)"	"Ratio of Medians (1/488)"	"Ratio of Means (1/488)"	"Median of Ratios (1/488)"	"Mean of Ratios (1/488)"	"Ratios SD (1/488)"	"Rgn Ratio (1/488)"	"Rgn R2 (1/488)"	"Ratio of Medians (532/488)"	"Ratio of Means (532/488)"	"Median of Ratios (532/488)"	"Mean of Ratios (532/488)"	"Ratios SD (532/488)"	"Rgn Ratio (532/488)"	"Rgn R2 (532/488)"	"F Pixels"	"B Pixels"	"Circularity"	"Sum of Medians (1/532)"	"Sum of Medians (1/488)"	"Sum of Medians (532/488)"	"Sum of Means (1/532)"	"Sum of Means (1/488)"	"Sum of Means (532/488)"	"Log Ratio (1/532)"	"Log Ratio (1/488)"	"Log Ratio (532/488)"	"F532 Median - B532"	"F488 Median - B488"	"F532 Mean - B532"	"F488 Mean - B488"	"F532 Total Intensity"	"F488 Total Intensity"	"SNR 532"	"SNR 488"	"Flags"	"Normalize"	"Autoflag"
1	1	1	"A1"	"A1"	4460	44410	100	595	681	490	71	545	545	906	3808	420	0	0	0	6047	6021	2343	38	2613	2613	3216	4826	150	28	0	0	0.000	0.000	0.000	0.000	0.000	0.000	0.000	0.000	0.000	0.000	0.000	0.000	0.000	0.000	0.015	0.040	0.085	0.095	5.084	0.648	0.635	316	2384	100	50	3434	3484	136	3408	3544	Error	Error	-6.102	50	3434	136	3408	215340	1902652	-0.059	0.581	0	0	0
1	2	1	"A1"	"A1"	4760	44405	100	517	576	357	61	495	495	560	396	70	17	4	0	2685	2806	983	35	2445	2445	2546	1074	42	15	3	0	0.000	0.000	0.000	0.000	0.000	0.000	0.000	0.000	0.000	0.000	0.000	0.000	0.000	0.000	0.092	0.224	0.444	0.441	5.960	0.046	0.009	316	2384	100	22	240	262	81	361	442	Error	Error	-3.447	22	240	81	361	181881	886769	0.040	0.242	0	0	0
1	3	1	"A1"	"A1"	5060	44405	100	524	571	343	60	482	482	552	385	69	17	3	0	2696	2843	922	32	2455	2455	2549	842	33	27	10	0	0.000	0.000	0.000	0.000	0.000	0.000	0.000	0.000	0.000	0.000	0.000	0.000	0.000	0.000	0.174	0.229	0.387	0.382	4.441	0.071	0.015	316	2384	100	42	241	283	89	388	477	Error	Error	-2.521	42	241	89	388	180469	898294	0.049	0.349	0	0	0
1	4	1	"A2"	"A2"	5360	44405	100	480	531	342	64	499	499	559	369	66	15	3	0	2601	2853	1217	42	2413	2413	2496	813	32	24	13	0	0.000	0.000	0.000	0.000	0.000	0.000	0.000	0.000	0.000	0.000	0.000	0.000	0.000	0.000	-0.101	0.073	0.441	0.425	4.821	0.027	0.004	316	2384	100	-19	188	169	32	440	472	Error	Error	Error	-19	188	32	440	167827	901469	-0.076	0.439	0	0	0
1	5	1	"A2"	"A2"	5660	44405	100	583	623	358	57	501	501	563	358	63	22	8	0	5890	6063	1772	29	2458	2458	2559	839	32	94	86	0	0.000	0.000	0.000	0.000	0.000	0.000	0.000	0.000	0.000	0.000	0.000	0.000	0.000	0.000	0.024	0.034	0.080	0.071	3.475	0.034	0.033	316	2384	100	82	3432	3514	122	3605	3727	Error	Error	-5.387	82	3432	122	3605	196922	1915893	0.168	4.176	0	0	0
1	6	1	"A2"	"A2"	5960	44405	100	519	611	444	72	496	496	600	734	122	8	1	0	4479	4730	2072	43	2411	2411	2636	2221	84	46	13	0	0.000	0.000	0.000	0.000	0.000	0.000	0.000	0.000	0.000	0.000	0.000	0.000	0.000	0.000	0.011	0.050	0.146	0.146	4.465	0.039	0.018	316	2384	100	23	2068	2091	115	2319	2434	Error	Error	-6.490	23	2068	115	2319	192988	1494793	0.015	0.943	0	0	0
1	7	1	"A3"	"A3"	6260	44400	100	484	568	383	67	526	526	612	677	110	6	0	0	2311	2372	735	30	2471	2471	2636	1777	67	1	0	0	0.000	0.000	0.000	0.000	0.000	0.000	0.000	0.000	0.000	0.000	0.000	0.000	0.000	0.000	0.262	-0.424	0.491	0.547	4.590	0.076	0.017	316	2384	100	-42	-160	-202	42	-99	-57	Error	Error	-1.930	-42	-160	42	-99	179406	749558	-0.065	-0.149	0	0	0
1	8	1	"A3"	"A3"	6560	44400	100	562	650	426	65	537	537	610	489	80	16	4	0	5105	5362	1874	34	2594	2594	2705	991	36	83	62	0	0.000	0.000	0.000	0.000	0.000	0.000	0.000	0.000	0.000	0.000	0.000	0.000	0.000	0.000	0.010	0.041	0.130	0.111	4.186	0.036	0.019	316	2384	100	25	2511	2536	113	2768	2881	Error	Error	-6.650	25	2511	113	2768	205498	1694346	0.082	2.681	0	0	0
1	9	1	"A3"	"A3"	6860	44400	100	530	597	383	64	526	526	648	1187	183	1	0	0	5512	5500	2245	40	2499	2499	2753	2351	85	60	28	0	0.000	0.000	0.000	0.000	0.000	0.000	0.000	0.000	0.000	0.000	0.000	0.000	0.000	0.000	0.001	0.024	0.108	0.086	5.587	0.077	0.093	316	2384	100	4	3013	3017	71	3001	3072	Error	Error	-9.557	4	3013	71	3001	188648	1738098	-0.043	1.168	0	0	0
1	10	1	"A4"	"A4"	7160	44400	100	512	599	406	67	548	548	620	452	72	12	3	0	2809	3403	1815	53	2558	2558	2684	1311	48	27	15	0	0.000	0.000	0.000	0.000	0.000	0.000	0.000	0.000	0.000	0.000	0.000	0.000	0.000	0.000	-0.143	0.060	0.298	0.279	5.426	0.114	0.181	316	2384	100	-36	251	215	51	845	896	Error	Error	Error	-36	251	51	845	189282	1075396	-0.046	0.548	0	0	0
1	11	1	"A4"	"A4"	7460	44400	100	551	607	374	61	543	543	693	974	140	1	0	0	3610	4075	1783	43	2599	2599	2879	2476	86	25	5	0	0.000	0.000	0.000	0.000	0.000	0.000	0.000	0.000	0.000	0.000	0.000	0.000	0.000	0.000	0.008	0.043	0.198	0.211	4.894	0.172	0.376	316	2384	100	8	1011	1019	64	1476	1540	Error	Error	-6.982	8	1011	64	1476	191883	1287606	-0.088	0.483	0	0	0
1	12	1	"A4"	"A4"	7760	44395	100	588	639	404	63	563	563	632	408	64	18	4	0	5186	5136	2016	39	2588	2588	2678	826	30	74	60	0	0.000	0.000	0.000	0.000	0.000	0.000	0.000	0.000	0.000	0.000	0.000	0.000	0.000	0.000	0.010	0.030	0.135	0.141	4.671	0.018	0.005	316	2384	100	25	2598	2623	76	2548	2624	Error	Error	-6.699	25	2598	76	2548	201839	1623124	0.017	2.976	0	0	0
1	13	1	"A5"	"A5"	8060	44395	100	537	607	395	65	552	552	631	513	81	12	2	0	2624	2881	1101	38	2612	2612	2727	1284	47	13	3	0	0.000	0.000	0.000	0.000	0.000	0.000	0.000	0.000	0.000	0.000	0.000	0.000	0.000	0.000	-1.250	0.204	0.413	0.462	4.845	0.079	0.027	316	2384	100	-15	12	-3	55	269	324	Error	Error	Error	-15	12	55	269	191887	910486	-0.047	0.120	0	0	0
1	14	1	"A5"	"A5"	8360	44395	100	535	619	421	68	578	578	667	543	81	10	2	0	3000	3174	1217	38	2730	2730	2854	1250	43	18	7	0	0.000	0.000	0.000	0.000	0.000	0.000	0.000	0.000	0.000	0.000	0.000	0.000	0.000	0.000	-0.159	0.092	0.379	0.385	4.471	0.176	0.145	316	2384	100	-43	270	227	41	444	485	Error	Error	Error	-43	270	41	444	195758	1003052	-0.088	0.256	0	0	0
1	15	1	"A5"	"A5"	8660	44395	100	581	625	348	55	585	585	657	537	81	9	0	0	2945	3121	1134	36	2773	2773	2876	1183	41	18	5	0	0.000	0.000	0.000	0.000	0.000	0.000	0.000	0.000	0.000	0.000	0.000	0.000	0.000	0.000	-0.023	0.115	0.315	0.321	4.278	0.255	0.334	316	2384	100	-4	172	168	40	348	388	Error	Error	Error	-4	172	40	348	197459	986137	-0.060	0.207	0	0	0
1	16	1	"A6"	"A6"	8960	44395	100	654	698	430	61	617	617	683	519	75	16	3	0	4786	5019	2381	47	2867	2867	2971	884	29	62	51	0	0.000	0.000	0.000	0.000	0.000	0.000	0.000	0.000	0.000	0.000	0.000	0.000	0.000	0.000	0.019	0.038	0.163	0.163	5.043	0.053	0.019	316	2384	100	37	1919	1956	81	2152	2233	Error	Error	-5.697	37	1919	81	2152	220472	1586102	0.029	2.317	0	0	0
1	17	1	"A6"	"A6"	9260	44390	100	599	673	438	65	627	627	707	482	68	15	4	0	4749	5205	2363	45	2945	2945	3035	923	30	65	48	0	0.000	0.000	0.000	0.000	0.000	0.000	0.000	0.000	0.000	0.000	0.000	0.000	0.000	0.000	-0.016	0.020	0.155	0.157	5.964	0.046	0.037	316	2384	100	-28	1804	1776	46	2260	2306	Error	Error	Error	-28	1804	46	2260	212680	1644900	-0.071	2.351	0	0	0
1	18	1	"A6"	"A6"	9560	44390	100	748	769	420	54	640	640	714	439	61	21	5	0	5899	6455	2862	44	3037	3037	3112	862	27	79	65	0	0.000	0.000	0.000	0.000	0.000	0.000	0.000	0.000	0.000	0.000	0.000	0.000	0.000	0.000	0.038	0.038	0.105	0.110	4.462	0.036	0.029	316	2384	100	108	2862	2970	129	3418	3547	Error	Error	-4.728	108	2862	129	3418	242891	2039869	0.125	3.878	0	0	0
1	1	2	"A7"	"A7"	4460	44705	100	657	760	617	81	599	599	655	387	59	23	6	0	4021	4600	2345	50	2765	2765	2841	776	27	59	44	0	0.000	0.000	0.000	0.000	0.000	0.000	0.000	0.000	0.000	0.000	0.000	0.000	0.000	0.000	0.046	0.088	0.175	0.162	5.310	0.089	0.080	316	2384	100	58	1256	1314	161	1835	1996	Error	Error	-4.437	58	1256	161	1835	240126	1453602	0.271	2.267	0	0	0
1	2	2	"A7"	"A7"	4760	44705	100	639	710	437	61	601	601	687	949	138	4	0	0	4811	5078	2042	40	2752	2752	2899	2036	70	50	18	0	0.000	0.000	0.000	0.000	0.000	0.000	0.000	0.000	0.000	0.000	0.000	0.000	0.000	0.000	0.018	0.047	0.160	0.139	5.237	0.014	0.003	316	2384	100	38	2059	2097	109	2326	2435	Error	Error	-5.760	38	2059	109	2326	224221	1604785	0.024	1.070	0	0	0
1	3	2	"A7"	"A7"	5060	44705	100	690	768	425	55	580	580	641	411	64	25	8	0	5469	5929	2455	41	2750	2750	2833	860	30	83	68	0	0.000	0.000	0.000	0.000	0.000	0.000	0.000	0.000	0.000	0.000	0.000	0.000	0.000	0.000	0.040	0.059	0.100	0.095	4.472	0.037	0.031	316	2384	100	110	2719	2829	188	3179	3367	Error	Error	-4.628	110	2719	188	3179	242842	1873606	0.309	3.600	0	0	0
1	4	2	"A8"	"A8"	5360	44705	100	667	718	372	51	585	585	655	527	80	14	1	0	5775	6426	3315	51	2754	2754	2866	1144	39	69	57	0	0.000	0.000	0.000	0.000	0.000	0.000	0.000	0.000	0.000	0.000	0.000	0.000	0.000	0.000	0.027	0.036	0.087	0.113	5.086	0.022	0.019	316	2384	100	82	3021	3103	133	3672	3805	Error	Error	-5.203	82	3021	133	3672	226767	2030741	0.120	3.112	0	0	0
1	5	2	"A8"	"A8"	5660	44705	100	740	780	428	54	585	585	649	396	61	25	8	0	7388	7709	2978	38	2685	2685	2788	888	31	91	87	0	0.000	0.000	0.000	0.000	0.000	0.000	0.000	0.000	0.000	0.000	0.000	0.000	0.000	0.000	0.033	0.039	0.065	0.058	3.730	0.027	0.036	316	2384	100	155	4703	4858	195	5024	5219	Error	Error	-4.923	155	4703	195	5024	246552	2436096	0.331	5.542	0	0	0
1	6	2	"A8"	"A8"	5960	44700	100	716	767	428	55	602	602	659	394	59	27	9	0	7064	7312	3226	44	2714	2714	2793	850	30	86	78	0	0.000	0.000	0.000	0.000	0.000	0.000	0.000	0.000	0.000	0.000	0.000	0.000	0.000	0.000	0.026	0.036	0.076	0.078	3.894	0.028	0.031	316	2384	100	114	4350	4464	165	4598	4763	Error	Error	-5.254	114	4350	165	4598	242368	2310627	0.274	5.316	0	0	0
1	7	2	"A9"	"A9"	6265	44700	100	631	736	515	69	601	601	672	394	58	20	7	0	4527	5403	3131	57	2741	2741	2812	794	28	60	52	0	0.000	0.000	0.000	0.000	0.000	0.000	0.000	0.000	0.000	0.000	0.000	0.000	0.000	0.000	0.017	0.051	0.117	0.127	5.857	0.055	0.061	316	2384	100	30	1786	1816	135	2662	2797	Error	Error	-5.896	30	1786	135	2662	232514	1707230	0.162	3.263	0	0	0
1	8	2	"A9"	"A9"	6565	44700	100	676	731	409	55	610	610	674	389	57	21	6	0	5521	5824	2027	34	2793	2793	2858	797	27	86	73	0	0.000	0.000	0.000	0.000	0.000	0.000	0.000	0.000	0.000	0.000	0.000	0.000	0.000	0.000	0.024	0.040	0.097	0.094	4.288	0.077	0.076	316	2384	100	66	2728	2794	121	3031	3152	Error	Error	-5.369	66	2728	121	3031	231015	1840530	0.147	3.721	0	0	0
1	9	2	"A9"	"A9"	6865	44700	100	707	774	423	54	587	587	705	1504	213	0	0	0	6836	7248	2789	38	2647	2647	2738	832	30	93	85	0	0.000	0.000	0.000	0.000	0.000	0.000	0.000	0.000	0.000	0.000	0.000	0.000	0.000	0.000	0.029	0.041	0.075	0.063	4.288	0.030	0.033	316	2384	100	120	4189	4309	187	4601	4788	Error	Error	-5.125	120	4189	187	4601	244480	2290301	0.046	5.421	0	0	0
1	10	2	"A10"	"A10"	7165	44700	100	676	725	416	57	609	609	715	915	127	4	0	0	5221	5690	2692	47	2689	2689	2940	2252	76	53	31	0	0.000	0.000	0.000	0.000	0.000	0.000	0.000	0.000	0.000	0.000	0.000	0.000	0.000	0.000	0.026	0.039	0.095	0.120	5.312	0.031	0.028	316	2384	100	67	2532	2599	116	3001	3117	Error	Error	-5.240	67	2532	116	3001	229033	1797950	0.011	1.221	0	0	0
1	11	2	"A10"	"A10"	7465	44695	100	750	996	1489	149	623	623	686	398	58	27	11	0	7230	7899	4994	63	2692	2692	2751	744	27	91	85	0	0.000	0.000	0.000	0.000	0.000	0.000	0.000	0.000	0.000	0.000	0.000	0.000	0.000	0.000	0.028	0.072	0.077	0.076	3.906	0.099	0.151	316	2384	100	127	4538	4665	373	5207	5580	Error	Error	-5.159	127	4538	373	5207	314666	2495934	0.779	6.919	0	0	0
1	12	2	"A10"	"A10"	7765	44695	100	874	1451	4532	312	660	660	725	427	58	33	12	0	7546	8199	7017	85	2741	2741	2801	817	29	87	79	0	0.000	0.000	0.000	0.000	0.000	0.000	0.000	0.000	0.000	0.000	0.000	0.000	0.000	0.000	0.045	0.145	0.102	0.106	3.573	0.406	0.422	316	2384	100	214	4805	5019	791	5458	6249	Error	Error	-4.489	214	4805	791	5458	458459	2590896	1.700	6.607	0	0	0
1	13	2	"A11"	"A11"	8065	44695	100	651	740	443	59	626	626	692	411	59	22	9	0	4645	5660	3409	60	2695	2695	2763	777	28	64	55	0	0.000	0.000	0.000	0.000	0.000	0.000	0.000	0.000	0.000	0.000	0.000	0.000	0.000	0.000	0.013	0.038	0.141	0.165	6.494	0.027	0.021	316	2384	100	25	1950	1975	114	2965	3079	Error	Error	-6.285	25	1950	114	2965	233942	1788655	0.117	3.728	0	0	0
1	14	2	"A11"	"A11"	8365	44695	100	712	758	395	52	633	633	689	394	57	23	7	0	6831	7676	3385	44	2698	2698	2768	736	26	92	84	0	0.000	0.000	0.000	0.000	0.000	0.000	0.000	0.000	0.000	0.000	0.000	0.000	0.000	0.000	0.019	0.025	0.069	0.065	3.993	0.022	0.022	316	2384	100	79	4133	4212	125	4978	5103	Error	Error	-5.709	79	4133	125	4978	239414	2425753	0.175	6.668	0	0	0
1	15	2	"A11"	"A11"	8665	44695	100	733	785	422	53	637	637	696	411	59	25	6	0	7525	8645	4037	46	2779	2779	2825	742	26	95	87	0	0.000	0.000	0.000	0.000	0.000	0.000	0.000	0.000	0.000	0.000	0.000	0.000	0.000	0.000	0.020	0.025	0.058	0.054	4.408	0.016	0.014	316	2384	100	96	4746	4842	148	5866	6014	Error	Error	-5.628	96	4746	148	5866	247998	2731950	0.217	7.844	0	0	0
1	16	2	"A12"	"A12"	8965	44690	100	690	751	408	54	673	673	752	450	59	15	4	0	7270	7203	3416	47	2963	2963	3051	854	27	77	70	0	0.000	0.000	0.000	0.000	0.000	0.000	0.000	0.000	0.000	0.000	0.000	0.000	0.000	0.000	0.004	0.018	0.067	0.070	5.209	0.014	0.006	316	2384	100	17	4307	4324	78	4240	4318	Error	Error	-7.985	17	4307	78	4240	237322	2276212	-0.002	4.862	0	0	0
1	17	2	"A12"	"A12"	9265	44690	100	754	833	427	51	733	733	799	548	68	16	2	0	8559	8705	3258	37	3077	3077	3260	1284	39	89	80	0	0.000	0.000	0.000	0.000	0.000	0.000	0.000	0.000	0.000	0.000	0.000	0.000	0.000	0.000	0.004	0.018	0.060	0.056	4.130	0.011	0.007	316	2384	100	21	5482	5503	100	5628	5728	Error	Error	-8.028	21	5482	100	5628	263143	2750809	0.062	4.241	0	0	0
1	18	2	"A12"	"A12"	9565	44690	100	837	940	670	71	700	700	758	428	56	30	10	0	7699	8107	3308	40	3113	3113	3256	1128	34	86	79	0	0.000	0.000	0.000	0.000	0.000	0.000	0.000	0.000	0.000	0.000	0.000	0.000	0.000	0.000	0.030	0.048	0.079	0.076	4.190	0.044	0.068	316	2384	100	137	4586	4723	240	4994	5234	Error	Error	-5.065	137	4586	240	4994	297068	2561848	0.425	4.301	0	0	0
1	1	3	"A13"	"A13"	4465	45005	100	597	668	390	58	505	505	566	358	63	26	10	0	8995	8063	4775	59	2369	2369	2499	841	33	72	65	0	0.000	0.000	0.000	0.000	0.000	0.000	0.000	0.000	0.000	0.000	0.000	0.000	0.000	0.000	0.014	0.029	0.059	0.064	6.474	0.021	0.042	316	2384	100	92	6626	6718	163	5694	5857	Error	Error	-6.170	92	6626	163	5694	211032	2548005	0.285	6.616	0	0	0
1	2	3	"A13"	"A13"	4765	45005	100	660	726	448	61	514	514	574	362	63	30	14	0	13100	12568	5279	42	2409	2409	2519	1056	41	89	87	0	0.000	0.000	0.000	0.000	0.000	0.000	0.000	0.000	0.000	0.000	0.000	0.000	0.000	0.000	0.014	0.021	0.033	0.031	4.891	0.017	0.061	316	2384	100	146	10691	10837	212	10159	10371	Error	Error	-6.194	146	10691	212	10159	229298	3971479	0.420	9.516	0	0	0
1	3	3	"A13"	"A13"	5065	45005	100	762	791	400	50	512	512	586	494	84	24	5	0	14093	13644	5065	37	2445	2445	2684	1707	63	93	89	0	0.000	0.000	0.000	0.000	0.000	0.000	0.000	0.000	0.000	0.000	0.000	0.000	0.000	0.000	0.021	0.025	0.033	0.032	3.184	0.022	0.057	316	2384	100	250	11648	11898	279	11199	11478	Error	Error	-5.542	250	11648	279	11199	249840	4311619	0.415	6.421	0	0	0
1	4	3	"A14"	"A14"	5365	45005	100	1573	2687	2355	87	531	531	600	410	68	60	54	0	9674	9227	5937	64	2464	2464	2661	1230	46	66	62	0	0.000	0.000	0.000	0.000	0.000	0.000	0.000	0.000	0.000	0.000	0.000	0.000	0.000	0.000	0.145	0.319	0.337	0.300	3.008	0.321	0.711	316	2384	100	1042	7210	8252	2156	6763	8919	Error	Error	-2.791	1042	7210	2156	6763	848958	2915652	5.090	5.338	0	0	0
1	5	3	"A14"	"A14"	5665	45005	100	3254	3296	2231	67	510	510	567	355	62	79	71	0	14346	13900	5857	42	2417	2417	2470	754	30	94	91	0	0.000	0.000	0.000	0.000	0.000	0.000	0.000	0.000	0.000	0.000	0.000	0.000	0.000	0.000	0.230	0.243	0.239	0.188	3.135	0.256	0.729	316	2384	100	2744	11929	14673	2786	11483	14269	Error	Error	-2.120	2744	11929	2786	11483	1041513	4392481	7.687	15.159	0	0	0
1	6	3	"A14"	"A14"	5965	45000	100	2871	3429	2631	76	497	497	561	359	63	78	70	0	13026	11946	6137	51	2364	2364	2420	737	30	88	84	0	0.000	0.000	0.000	0.000	0.000	0.000	0.000	0.000	0.000	0.000	0.000	0.000	0.000	0.000	0.223	0.306	0.273	0.236	2.460	0.307	0.710	316	2384	100	2374	10662	13036	2932	9582	12514	Error	Error	-2.167	2374	10662	2932	9582	1083572	3774960	7.989	12.925	0	0	0
1	7	3	"A15"	"A15"	6265	45000	100	543	599	388	64	540	540	601	388	64	15	5	0	4343	5700	3828	67	2395	2395	2535	909	35	57	50	0	0.000	0.000	0.000	0.000	0.000	0.000	0.000	0.000	0.000	0.000	0.000	0.000	0.000	0.000	0.002	0.018	0.097	0.128	6.910	0.019	0.017	316	2384	100	3	1948	1951	59	3305	3364	Error	Error	-9.343	3	1948	59	3305	189139	1801289	-0.005	3.482	0	0	0
1	8	3	"A15"	"A15"	6565	45000	100	646	869	1387	159	534	534	613	734	119	12	2	0	6629	7211	4612	63	2366	2366	2541	2093	82	72	50	0	0.000	0.000	0.000	0.000	0.000	0.000	0.000	0.000	0.000	0.000	0.000	0.000	0.000	0.000	0.026	0.069	0.088	0.085	4.443	0.077	0.092	316	2384	100	112	4263	4375	335	4845	5180	Error	Error	-5.250	112	4263	335	4845	274600	2278733	0.349	2.231	0	0	0
1	9	3	"A15"	"A15"	6865	45000	100	621	676	420	62	515	515	584	383	65	24	9	0	6621	6587	2653	40	2378	2378	2475	849	34	84	79	0	0.000	0.000	0.000	0.000	0.000	0.000	0.000	0.000	0.000	0.000	0.000	0.000	0.000	0.000	0.025	0.038	0.072	0.083	4.405	0.028	0.028	316	2384	100	106	4243	4349	161	4209	4370	Error	Error	-5.323	106	4243	161	4209	213747	2081459	0.240	4.843	0	0	0
1	10	3	"A16"	"A16"	7165	45000	100	596	662	402	60	526	526	584	354	60	24	8	0	7594	8249	5029	60	2399	2399	2545	978	38	70	63	0	0.000	0.000	0.000	0.000	0.000	0.000	0.000	0.000	0.000	0.000	0.000	0.000	0.000	0.000	0.013	0.023	0.061	0.079	5.878	0.018	0.032	316	2384	100	70	5195	5265	136	5850	5986	Error	Error	-6.214	70	5195	136	5850	209039	2606724	0.220	5.832	0	0	0
1	11	3	"A16"	"A16"	7465	44995	100	651	698	374	53	535	535	592	367	61	22	8	0	10858	11241	5347	47	2390	2390	2568	1172	45	88	84	0	0.000	0.000	0.000	0.000	0.000	0.000	0.000	0.000	0.000	0.000	0.000	0.000	0.000	0.000	0.014	0.018	0.034	0.035	5.173	0.013	0.030	316	2384	100	116	8468	8584	163	8851	9014	Error	Error	-6.190	116	8468	163	8851	220673	3552100	0.289	7.400	0	0	0
1	12	3	"A16"	"A16"	7770	44995	100	647	740	458	61	532	532	594	380	63	28	13	0	13105	12411	4766	38	2355	2355	2496	1048	41	94	92	0	0.000	0.000	0.000	0.000	0.000	0.000	0.000	0.000	0.000	0.000	0.000	0.000	0.000	0.000	0.011	0.021	0.037	0.032	4.408	0.012	0.022	316	2384	100	115	10750	10865	208	10056	10264	Error	Error	-6.547	115	10750	208	10056	233883	3921856	0.384	9.461	0	0	0
1	13	3	"A17"	"A17"	8070	44995	100	590	681	398	58	525	525	597	384	64	23	8	0	5221	5576	3035	54	2413	2413	2459	715	29	69	62	0	0.000	0.000	0.000	0.000	0.000	0.000	0.000	0.000	0.000	0.000	0.000	0.000	0.000	0.000	0.023	0.049	0.118	0.118	4.971	0.029	0.025	316	2384	100	65	2808	2873	156	3163	3319	Error	Error	-5.433	65	2808	156	3163	215226	1761866	0.219	4.359	0	0	0
1	14	3	"A17"	"A17"	8370	44995	100	633	696	434	62	537	537	596	376	63	27	7	0	7059	7379	2758	37	2445	2445	2515	781	31	93	90	0	0.000	0.000	0.000	0.000	0.000	0.000	0.000	0.000	0.000	0.000	0.000	0.000	0.000	0.000	0.021	0.032	0.071	0.064	3.594	0.013	0.008	316	2384	100	96	4614	4710	159	4934	5093	Error	Error	-5.587	96	4614	159	4934	219869	2331612	0.266	6.228	0	0	0
1	15	3	"A17"	"A17"	8670	44995	100	667	719	414	57	542	542	610	396	64	25	6	0	8030	8409	3398	40	2486	2486	2593	921	35	93	89	0	0.000	0.000	0.000	0.000	0.000	0.000	0.000	0.000	0.000	0.000	0.000	0.000	0.000	0.000	0.023	0.030	0.061	0.049	4.215	0.021	0.029	316	2384	100	125	5544	5669	177	5923	6100	Error	Error	-5.471	125	5544	177	5923	227120	2657254	0.275	6.315	0	0	0
1	16	3	"A18"	"A18"	8970	44990	100	623	697	433	62	566	566	626	382	61	21	9	0	6740	6541	3220	49	2547	2547	2670	1007	37	73	67	0	0.000	0.000	0.000	0.000	0.000	0.000	0.000	0.000	0.000	0.000	0.000	0.000	0.000	0.000	0.014	0.033	0.083	0.090	5.377	0.025	0.026	316	2384	100	57	4193	4250	131	3994	4125	Error	Error	-6.201	57	4193	131	3994	220184	2066819	0.186	3.844	0	0	0
1	17	3	"A18"	"A18"	9270	44990	100	742	817	491	60	580	580	636	380	59	34	13	0	8980	9228	3509	38	2619	2619	2739	1118	40	93	90	0	0.000	0.000	0.000	0.000	0.000	0.000	0.000	0.000	0.000	0.000	0.000	0.000	0.000	0.000	0.025	0.036	0.057	0.059	3.803	0.026	0.048	316	2384	100	162	6361	6523	237	6609	6846	Error	Error	-5.295	162	6361	237	6609	258068	2915923	0.476	5.804	0	0	0
1	18	3	"A18"	"A18"	9570	44990	100	695	779	475	60	587	587	655	444	67	25	9	0	8278	8620	2946	34	2697	2697	2807	1185	42	95	90	0	0.000	0.000	0.000	0.000	0.000	0.000	0.000	0.000	0.000	0.000	0.000	0.000	0.000	0.000	0.019	0.032	0.066	0.059	3.688	0.023	0.032	316	2384	100	108	5581	5689	192	5923	6115	Error	Error	-5.691	108	5581	192	5923	246006	2723992	0.279	4.905	0	0	0
1	1	4	"A19"	"A19"	4470	45305	100	523	580	356	61	508	508	702	2645	376	0	0	0	4028	5206	3556	68	2305	2305	2665	3370	126	30	13	0	0.000	0.000	0.000	0.000	0.000	0.000	0.000	0.000	0.000	0.000	0.000	0.000	0.000	0.000	0.009	0.025	0.114	0.117	5.328	0.017	0.019	316	2384	100	15	1723	1738	72	2901	2973	Error	Error	-6.844	15	1723	72	2901	183187	1645056	-0.046	0.754	0	0	0
1	2	4	"A19"	"A19"	4770	45305	100	606	668	365	54	496	496	547	351	64	26	9	0	6972	8194	4729	57	2268	2268	2358	776	32	86	81	0	0.000	0.000	0.000	0.000	0.000	0.000	0.000	0.000	0.000	0.000	0.000	0.000	0.000	0.000	0.023	0.029	0.056	0.055	5.328	0.022	0.045	316	2384	100	110	4704	4814	172	5926	6098	Error	Error	-5.418	110	4704	172	5926	211064	2589170	0.345	7.521	0	0	0
1	3	4	"A19"	"A19"	5070	45305	100	567	629	381	60	495	495	558	382	68	24	6	0	7551	8756	4754	54	2299	2299	2419	903	37	90	83	0	0.000	0.000	0.000	0.000	0.000	0.000	0.000	0.000	0.000	0.000	0.000	0.000	0.000	0.000	0.014	0.021	0.054	0.053	4.299	0.019	0.031	316	2384	100	72	5252	5324	134	6457	6591	Error	Error	-6.189	72	5252	134	6457	198882	2766867	0.186	7.018	0	0	0
1	4	4	"A20"	"A20"	5370	45305	100	673	741	571	77	490	490	555	386	69	31	9	0	16390	13716	7542	54	2384	2384	2731	1980	72	75	70	0	0.000	0.000	0.000	0.000	0.000	0.000	0.000	0.000	0.000	0.000	0.000	0.000	0.000	0.000	0.013	0.022	0.032	0.036	6.193	0.092	0.063	316	2384	100	183	14006	14189	251	11332	11583	Error	Error	-6.258	183	14006	251	11332	234242	4334178	0.482	5.548	0	0	0
1	5	4	"A20"	"A20"	5670	45300	100	802	821	411	50	490	490	571	473	82	32	8	0	23099	21905	7047	32	2368	2368	2490	970	38	98	95	0	0.000	0.000	0.000	0.000	0.000	0.000	0.000	0.000	0.000	0.000	0.000	0.000	0.000	0.000	0.015	0.017	0.021	0.019	3.065	0.014	0.083	316	2384	100	312	20731	21043	331	19537	19868	Error	Error	-6.054	312	20731	331	19537	259515	6921959	0.529	20.015	0	0	0
1	6	4	"A20"	"A20"	5970	45300	100	692	779	464	59	484	484	550	360	65	37	16	0	21589	20419	6066	29	2367	2367	2443	995	40	97	96	0	0.000	0.000	0.000	0.000	0.000	0.000	0.000	0.000	0.000	0.000	0.000	0.000	0.000	0.000	0.011	0.016	0.022	0.020	3.606	0.013	0.074	316	2384	100	208	19222	19430	295	18052	18347	Error	Error	-6.530	208	19222	295	18052	246087	6452548	0.636	18.066	0	0	0
1	7	4	"A21"	"A21"	6270	45300	100	645	713	404	56	529	529	613	726	118	11	0	0	12537	10849	6082	56	2354	2354	2656	1720	64	74	68	0	0.000	0.000	0.000	0.000	0.000	0.000	0.000	0.000	0.000	0.000	0.000	0.000	0.000	0.000	0.011	0.022	0.040	0.047	6.457	0.023	0.082	316	2384	100	116	10183	10299	184	8495	8679	Error	Error	-6.456	116	10183	184	8495	225343	3428254	0.138	4.763	0	0	0
1	8	4	"A21"	"A21"	6570	45300	100	680	731	423	57	498	498	568	457	80	26	5	0	14812	14035	4750	33	2310	2310	2424	1006	41	94	92	0	0.000	0.000	0.000	0.000	0.000	0.000	0.000	0.000	0.000	0.000	0.000	0.000	0.000	0.000	0.015	0.020	0.030	0.025	4.483	0.015	0.054	316	2384	100	182	12502	12684	233	11725	11958	Error	Error	-6.102	182	12502	233	11725	231119	4434959	0.357	11.542	0	0	0
1	9	4	"A21"	"A21"	6870	45300	100	723	800	453	56	493	493	553	356	64	39	17	0	19014	18578	5768	31	2304	2304	2572	1684	65	97	95	0	0.000	0.000	0.000	0.000	0.000	0.000	0.000	0.000	0.000	0.000	0.000	0.000	0.000	0.000	0.014	0.019	0.025	0.021	3.169	0.016	0.100	316	2384	100	230	16710	16940	307	16274	16581	Error	Error	-6.183	230	16710	307	16274	252917	5870610	0.694	9.505	0	0	0
1	10	4	"A22"	"A22"	7170	45300	100	623	703	441	62	495	495	566	369	65	31	11	0	10439	9294	4589	49	2338	2338	2449	935	38	81	75	0	0.000	0.000	0.000	0.000	0.000	0.000	0.000	0.000	0.000	0.000	0.000	0.000	0.000	0.000	0.016	0.030	0.047	0.051	5.192	0.025	0.068	316	2384	100	128	8101	8229	208	6956	7164	Error	Error	-5.984	128	8101	208	6956	222144	2937024	0.371	7.321	0	0	0
1	11	4	"A22"	"A22"	7470	45295	100	681	739	411	55	488	488	554	383	69	29	13	0	9194	9269	2957	31	2292	2292	2377	794	33	99	96	0	0.000	0.000	0.000	0.000	0.000	0.000	0.000	0.000	0.000	0.000	0.000	0.000	0.000	0.000	0.028	0.036	0.050	0.045	3.105	0.030	0.078	316	2384	100	193	6902	7095	251	6977	7228	Error	Error	-5.160	193	6902	251	6977	233602	2929055	0.483	8.680	0	0	0
1	12	4	"A22"	"A22"	7770	45295	100	609	696	463	66	512	512	571	365	63	28	7	0	11049	10556	3528	33	2301	2301	2379	735	30	98	97	0	0.000	0.000	0.000	0.000	0.000	0.000	0.000	0.000	0.000	0.000	0.000	0.000	0.000	0.000	0.011	0.022	0.042	0.036	3.281	0.014	0.021	316	2384	100	97	8748	8845	184	8255	8439	Error	Error	-6.495	97	8748	184	8255	220060	3335608	0.342	11.125	0	0	0
1	13	4	"A23"	"A23"	8070	45295	100	687	727	372	51	494	494	565	413	73	26	7	0	13155	11869	5588	47	2362	2362	2457	865	35	88	83	0	0.000	0.000	0.000	0.000	0.000	0.000	0.000	0.000	0.000	0.000	0.000	0.000	0.000	0.000	0.018	0.025	0.032	0.034	4.862	0.015	0.038	316	2384	100	193	10793	10986	233	9507	9740	Error	Error	-5.805	193	10793	233	9507	229813	3750688	0.392	10.881	0	0	0
1	14	4	"A23"	"A23"	8370	45295	100	702	808	482	59	514	514	573	363	63	35	17	0	12647	11974	4276	35	2385	2385	2464	791	32	97	93	0	0.000	0.000	0.000	0.000	0.000	0.000	0.000	0.000	0.000	0.000	0.000	0.000	0.000	0.000	0.018	0.031	0.044	0.040	3.717	0.021	0.061	316	2384	100	188	10262	10450	294	9589	9883	Error	Error	-5.770	188	10262	294	9589	255445	3783751	0.647	12.023	0	0	0
1	15	4	"A23"	"A23"	8670	45295	100	792	849	513	60	535	535	599	374	62	40	14	0	13737	13160	5062	38	2523	2523	2660	1218	45	94	91	0	0.000	0.000	0.000	0.000	0.000	0.000	0.000	0.000	0.000	0.000	0.000	0.000	0.000	0.000	0.023	0.030	0.041	0.039	3.093	0.022	0.086	316	2384	100	257	11214	11471	314	10637	10951	Error	Error	-5.447	257	11214	314	10637	268207	4158522	0.668	8.621	0	0	0
1	16	4	"A24"	"A24"	8970	45290	100	714	809	462	57	515	515	585	379	64	37	15	0	10995	11704	6647	56	2472	2472	2571	820	31	89	84	0	0.000	0.000	0.000	0.000	0.000	0.000	0.000	0.000	0.000	0.000	0.000	0.000	0.000	0.000	0.023	0.032	0.050	0.050	4.689	0.021	0.065	316	2384	100	199	8523	8722	294	9232	9526	Error	Error	-5.421	199	8523	294	9232	255517	3698376	0.591	11.138	0	0	0
1	17	4	"A24"	"A24"	9275	45290	100	688	763	417	54	546	546	601	379	63	31	10	0	9618	11183	5590	49	2473	2473	2550	780	30	97	95	0	0.000	0.000	0.000	0.000	0.000	0.000	0.000	0.000	0.000	0.000	0.000	0.000	0.000	0.000	0.020	0.025	0.044	0.036	4.071	0.019	0.052	316	2384	100	142	7145	7287	217	8710	8927	Error	Error	-5.653	142	7145	217	8710	241067	3533972	0.427	11.068	0	0	0
1	18	4	"A24"	"A24"	9575	45290	100	724	779	418	53	522	522	590	375	63	34	13	0	9613	11191	5505	49	2534	2534	2596	736	28	98	94	0	0.000	0.000	0.000	0.000	0.000	0.000	0.000	0.000	0.000	0.000	0.000	0.000	0.000	0.000	0.029	0.030	0.044	0.042	3.178	0.020	0.060	316	2384	100	202	7079	7281	257	8657	8914	Error	Error	-5.131	202	7079	257	8657	246279	3536373	0.504	11.678	0	0	0
1	1	5	"A25"	"A25"	4475	45605	100	636	690	418	60	491	491	547	352	64	32	11	0	9765	9205	5564	60	2275	2275	2448	1239	50	71	67	0	0.000	0.000	0.000	0.000	0.000	0.000	0.000	0.000	0.000	0.000	0.000	0.000	0.000	0.000	0.019	0.029	0.050	0.067	5.739	0.017	0.036	316	2384	100	145	7490	7635	199	6930	7129	Error	Error	-5.691	145	7490	199	6930	218081	2908766	0.406	5.454	0	0	0
1	2	5	"A25"	"A25"	4775	45605	100	568	600	347	57	467	467	536	355	66	24	6	0	9763	9907	5098	51	2202	2202	2277	719	31	91	87	0	0.000	0.000	0.000	0.000	0.000	0.000	0.000	0.000	0.000	0.000	0.000	0.000	0.000	0.000	0.013	0.017	0.039	0.037	4.487	0.010	0.013	316	2384	100	101	7561	7662	133	7705	7838	Error	Error	-6.226	101	7561	133	7705	189668	3130553	0.180	10.612	0	0	0
1	3	5	"A25"	"A25"	5075	45605	100	710	988	2827	286	481	481	662	2379	359	0	0	0	16446	16039	7030	43	2333	2333	2598	3208	123	88	82	0	0.000	0.000	0.000	0.000	0.000	0.000	0.000	0.000	0.000	0.000	0.000	0.000	0.000	0.000	0.016	0.037	0.028	0.029	4.703	0.016	0.006	316	2384	100	229	14113	14342	507	13706	14213	Error	Error	-5.946	229	14113	507	13706	312333	5068177	0.137	4.190	0	0	0
1	4	5	"A26"	"A26"	5375	45605	100	620	660	394	59	480	480	545	358	65	30	11	0	11461	11439	5909	51	2341	2341	2467	1036	41	84	80	0	0.000	0.000	0.000	0.000	0.000	0.000	0.000	0.000	0.000	0.000	0.000	0.000	0.000	0.000	0.015	0.020	0.036	0.040	4.864	0.013	0.028	316	2384	100	140	9120	9260	180	9098	9278	Error	Error	-6.026	140	9120	180	9098	208403	3614873	0.321	8.660	0	0	0
1	5	5	"A26"	"A26"	5675	45600	100	668	724	393	54	481	481	543	365	67	34	13	0	16188	16077	5599	34	2413	2413	2543	1011	39	96	95	0	0.000	0.000	0.000	0.000	0.000	0.000	0.000	0.000	0.000	0.000	0.000	0.000	0.000	0.000	0.014	0.018	0.027	0.024	3.646	0.013	0.054	316	2384	100	187	13775	13962	243	13664	13907	Error	Error	-6.203	187	13775	243	13664	228867	5080459	0.496	13.387	0	0	0
1	6	5	"A26"	"A26"	5975	45600	100	706	735	425	57	492	492	546	345	63	36	11	0	15714	15311	5064	33	2369	2369	2563	1364	53	94	93	0	0.000	0.000	0.000	0.000	0.000	0.000	0.000	0.000	0.000	0.000	0.000	0.000	0.000	0.000	0.016	0.019	0.028	0.026	3.201	0.015	0.071	316	2384	100	214	13345	13559	243	12942	13185	Error	Error	-5.963	214	13345	243	12942	232293	4838254	0.548	9.346	0	0	0
1	7	5	"A27"	"A27"	6275	45600	100	635	727	417	57	479	479	536	342	63	35	13	0	15606	14183	8233	58	2286	2286	2370	905	38	82	76	0	0.000	0.000	0.000	0.000	0.000	0.000	0.000	0.000	0.000	0.000	0.000	0.000	0.000	0.000	0.012	0.021	0.029	0.031	5.963	0.016	0.084	316	2384	100	156	13320	13476	248	11897	12145	Error	Error	-6.416	156	13320	248	11897	229875	4481779	0.558	13.053	0	0	0
1	8	5	"A27"	"A27"	6575	45600	100	636	693	413	59	492	492	556	351	63	26	12	0	14409	13400	5704	42	2296	2296	2387	843	35	93	89	0	0.000	0.000	0.000	0.000	0.000	0.000	0.000	0.000	0.000	0.000	0.000	0.000	0.000	0.000	0.012	0.018	0.031	0.030	5.000	0.012	0.033	316	2384	100	144	12113	12257	201	11104	11305	Error	Error	-6.394	144	12113	201	11104	218924	4234308	0.390	13.064	0	0	0
1	9	5	"A27"	"A27"	6875	45600	100	637	702	391	55	498	498	584	917	157	5	0	0	20974	19434	7922	40	2305	2305	2398	843	35	96	93	0	0.000	0.000	0.000	0.000	0.000	0.000	0.000	0.000	0.000	0.000	0.000	0.000	0.000	0.000	0.007	0.012	0.020	0.016	4.128	0.010	0.041	316	2384	100	139	18669	18808	204	17129	17333	Error	Error	-7.069	139	18669	204	17129	221842	6141018	0.129	20.209	0	0	0
1	10	5	"A28"	"A28"	7175	45595	100	685	740	429	57	507	507	615	1548	251	0	0	0	17844	14892	8565	57	2332	2332	2463	1115	45	80	73	0	0.000	0.000	0.000	0.000	0.000	0.000	0.000	0.000	0.000	0.000	0.000	0.000	0.000	0.000	0.011	0.019	0.029	0.031	4.393	0.012	0.009	316	2384	100	178	15512	15690	233	12560	12793	Error	Error	-6.445	178	15512	233	12560	233753	4706012	0.081	11.147	0	0	0
1	11	5	"A28"	"A28"	7475	45595	100	700	760	424	55	497	497	553	345	62	36	15	0	21250	19246	7457	38	2332	2332	2406	790	32	94	92	0	0.000	0.000	0.000	0.000	0.000	0.000	0.000	0.000	0.000	0.000	0.000	0.000	0.000	0.000	0.011	0.016	0.022	0.022	4.047	0.012	0.065	316	2384	100	203	18918	19121	263	16914	17177	Error	Error	-6.542	203	18918	263	16914	240186	6081650	0.600	21.316	0	0	0
1	12	5	"A28"	"A28"	7775	45595	100	756	796	439	55	500	500	562	354	62	40	16	0	22610	21199	7265	34	2325	2325	2398	702	29	98	95	0	0.000	0.000	0.000	0.000	0.000	0.000	0.000	0.000	0.000	0.000	0.000	0.000	0.000	0.000	0.013	0.016	0.021	0.019	3.481	0.014	0.097	316	2384	100	256	20285	20541	296	18874	19170	Error	Error	-6.308	256	20285	296	18874	251455	6698729	0.661	26.782	0	0	0
1	13	5	"A29"	"A29"	8075	45595	100	596	641	387	60	516	516	577	369	63	22	7	0	11629	10892	5842	53	2378	2378	2485	876	35	84	78	0	0.000	0.000	0.000	0.000	0.000	0.000	0.000	0.000	0.000	0.000	0.000	0.000	0.000	0.000	0.009	0.015	0.039	0.046	5.077	0.010	0.018	316	2384	100	80	9251	9331	125	8514	8639	Error	Error	-6.853	80	9251	125	8514	202524	3441839	0.173	9.597	0	0	0
1	14	5	"A29"	"A29"	8375	45595	100	720	770	432	56	515	515	574	358	62	35	12	0	13071	12412	4706	37	2421	2421	2553	953	37	93	89	0	0.000	0.000	0.000	0.000	0.000	0.000	0.000	0.000	0.000	0.000	0.000	0.000	0.000	0.000	0.019	0.026	0.037	0.037	3.845	0.020	0.059	316	2384	100	205	10650	10855	255	9991	10246	Error	Error	-5.699	205	10650	255	9991	243225	3922274	0.547	10.345	0	0	0
1	15	5	"A29"	"A29"	8675	45590	100	710	756	408	53	503	503	574	380	66	35	14	0	17624	16411	6877	41	2453	2453	2571	1008	39	92	88	0	0.000	0.000	0.000	0.000	0.000	0.000	0.000	0.000	0.000	0.000	0.000	0.000	0.000	0.000	0.014	0.018	0.028	0.028	3.667	0.013	0.052	316	2384	100	207	15171	15378	253	13958	14211	Error	Error	-6.196	207	15171	253	13958	238959	5185932	0.479	13.730	0	0	0
1	16	5	"A30"	"A30"	8975	45590	100	612	692	438	63	489	489	558	365	65	28	12	0	10179	10565	5548	52	2375	2375	2467	830	33	87	82	0	0.000	0.000	0.000	0.000	0.000	0.000	0.000	0.000	0.000	0.000	0.000	0.000	0.000	0.000	0.016	0.025	0.044	0.044	4.934	0.017	0.039	316	2384	100	123	7804	7927	203	8190	8393	Error	Error	-5.987	123	7804	203	8190	218786	3338610	0.367	9.757	0	0	0
1	17	5	"A30"	"A30"	9275	45590	100	694	748	417	55	505	505	572	429	75	28	9	0	12197	12303	5187	42	2463	2463	2521	840	33	95	92	0	0.000	0.000	0.000	0.000	0.000	0.000	0.000	0.000	0.000	0.000	0.000	0.000	0.000	0.000	0.019	0.025	0.039	0.035	3.382	0.018	0.053	316	2384	100	189	9734	9923	243	9840	10083	Error	Error	-5.687	189	9734	243	9840	236435	3887855	0.410	11.645	0	0	0
1	18	5	"A30"	"A30"	9575	45590	100	693	776	458	59	539	539	603	540	89	24	4	0	11306	12443	6283	50	2528	2528	2642	1032	39	94	89	0	0.000	0.000	0.000	0.000	0.000	0.000	0.000	0.000	0.000	0.000	0.000	0.000	0.000	0.000	0.018	0.024	0.038	0.034	3.854	0.028	0.052	316	2384	100	154	8778	8932	237	9915	10152	Error	Error	-5.833	154	8778	237	9915	245195	3931863	0.320	9.497	0	0	0
1	1	6	"A31"	"A31"	4480	45905	100	612	700	430	61	474	474	545	372	68	31	11	0	12952	12847	7249	56	2325	2325	2410	764	31	87	83	0	0.000	0.000	0.000	0.000	0.000	0.000	0.000	0.000	0.000	0.000	0.000	0.000	0.000	0.000	0.013	0.021	0.037	0.045	4.692	0.015	0.041	316	2384	100	138	10627	10765	226	10522	10748	Error	Error	-6.267	138	10627	226	10522	221341	4059503	0.417	13.661	0	0	0
1	2	6	"A31"	"A31"	4780	45905	100	721	823	729	88	479	479	576	857	148	8	1	0	20397	20308	8909	43	2394	2394	2525	1564	61	95	90	0	0.000	0.000	0.000	0.000	0.000	0.000	0.000	0.000	0.000	0.000	0.000	0.000	0.000	0.000	0.013	0.019	0.023	0.020	3.838	0.018	0.094	316	2384	100	242	18003	18245	344	17914	18258	Error	Error	-6.217	242	18003	344	17914	260121	6417469	0.288	11.370	0	0	0
1	3	6	"A31"	"A31"	5080	45905	100	703	752	411	54	466	466	526	359	68	38	14	0	22726	21637	7426	34	2334	2334	2402	726	30	98	98	0	0.000	0.000	0.000	0.000	0.000	0.000	0.000	0.000	0.000	0.000	0.000	0.000	0.000	0.000	0.012	0.015	0.021	0.017	3.494	0.012	0.073	316	2384	100	237	20392	20629	286	19303	19589	Error	Error	-6.427	237	20392	286	19303	237747	6837274	0.630	26.494	0	0	0
1	4	6	"A32"	"A32"	5380	45905	100	612	707	459	64	482	482	551	408	74	27	8	0	18352	17047	9028	52	2308	2308	2389	774	32	92	85	0	0.000	0.000	0.000	0.000	0.000	0.000	0.000	0.000	0.000	0.000	0.000	0.000	0.000	0.000	0.008	0.015	0.026	0.026	5.241	0.011	0.050	316	2384	100	130	16044	16174	225	14739	14964	Error	Error	-6.947	130	16044	225	14739	223505	5386846	0.382	18.938	0	0	0
1	5	6	"A32"	"A32"	5680	45900	100	823	1623	5749	354	462	462	529	346	65	50	30	0	24986	25348	11462	45	2319	2319	2377	719	30	98	96	2	0.000	0.000	0.000	0.000	0.000	0.000	0.000	0.000	0.000	0.000	0.000	0.000	0.000	0.000	0.016	0.050	0.025	0.022	3.645	0.094	0.120	316	2384	100	361	22667	23028	1161	23029	24190	Error	Error	-5.972	361	22667	1161	23029	512878	8009879	3.162	31.949	0	0	0
1	6	6	"A32"	"A32"	5980	45900	100	652	760	476	62	489	489	591	1433	242	3	0	0	20794	20441	7226	35	2285	2285	2366	850	35	99	96	0	0.000	0.000	0.000	0.000	0.000	0.000	0.000	0.000	0.000	0.000	0.000	0.000	0.000	0.000	0.009	0.015	0.019	0.018	3.875	0.012	0.064	316	2384	100	163	18509	18672	271	18156	18427	Error	Error	-6.827	163	18509	271	18156	240149	6459363	0.118	21.265	0	0	0
1	7	6	"A33"	"A33"	6280	45900	100	562	650	437	67	492	492	601	1487	247	1	0	0	8360	10339	6602	63	2260	2260	2416	2423	100	73	56	0	0.000	0.000	0.000	0.000	0.000	0.000	0.000	0.000	0.000	0.000	0.000	0.000	0.000	0.000	0.011	0.020	0.044	0.041	5.012	0.148	0.140	316	2384	100	70	6100	6170	158	8079	8237	Error	Error	-6.445	70	6100	158	8079	205360	3267094	0.033	3.270	0	0	0
1	8	6	"A33"	"A33"	6580	45900	100	599	666	415	62	484	484	572	645	112	13	1	0	10447	11197	6235	55	2294	2294	2403	1690	70	87	76	0	0.000	0.000	0.000	0.000	0.000	0.000	0.000	0.000	0.000	0.000	0.000	0.000	0.000	0.000	0.014	0.020	0.037	0.036	4.819	0.016	0.044	316	2384	100	115	8153	8268	182	8903	9085	Error	Error	-6.148	115	8153	182	8903	210422	3538132	0.146	5.204	0	0	0
1	9	6	"A33"	"A33"	6880	45900	100	650	695	430	61	483	483	540	354	65	33	11	0	16751	17882	9559	53	2259	2259	2335	770	32	98	96	0	0.000	0.000	0.000	0.000	0.000	0.000	0.000	0.000	0.000	0.000	0.000	0.000	0.000	0.000	0.012	0.014	0.024	0.022	3.411	0.010	0.044	316	2384	100	167	14492	14659	212	15623	15835	Error	Error	-6.439	167	14492	212	15623	219625	5650805	0.438	20.191	0	0	0
1	10	6	"A34"	"A34"	7180	45895	100	623	719	437	60	493	493	565	509	90	21	5	0	11510	11882	5833	49	2242	2242	2372	1175	49	93	87	0	0.000	0.000	0.000	0.000	0.000	0.000	0.000	0.000	0.000	0.000	0.000	0.000	0.000	0.000	0.014	0.023	0.036	0.031	5.041	0.028	0.052	316	2384	100	130	9268	9398	226	9640	9866	Error	Error	-6.156	130	9268	226	9640	227201	3754720	0.303	8.094	0	0	0
1	11	6	"A34"	"A34"	7480	45895	100	631	705	452	64	495	495	558	357	63	29	12	0	12576	12862	6035	46	2266	2266	2358	782	33	95	91	0	0.000	0.000	0.000	0.000	0.000	0.000	0.000	0.000	0.000	0.000	0.000	0.000	0.000	0.000	0.013	0.020	0.031	0.032	3.807	0.013	0.033	316	2384	100	136	10310	10446	210	10596	10806	Error	Error	-6.244	136	10310	210	10596	222904	4064521	0.412	13.432	0	0	0
1	12	6	"A34"	"A34"	7780	45895	100	663	723	404	55	512	512	579	392	67	28	10	0	10730	11814	5813	49	2282	2282	2354	700	29	96	95	0	0.000	0.000	0.000	0.000	0.000	0.000	0.000	0.000	0.000	0.000	0.000	0.000	0.000	0.000	0.018	0.022	0.035	0.033	3.147	0.015	0.034	316	2384	100	151	8448	8599	211	9532	9743	Error	Error	-5.806	151	8448	211	9532	228548	3733313	0.367	13.514	0	0	0
1	13	6	"A35"	"A35"	8080	45895	100	694	772	451	58	494	494	568	370	65	34	14	0	15932	15819	5893	37	2614	2614	2920	1549	53	95	91	0	0.000	0.000	0.000	0.000	0.000	0.000	0.000	0.000	0.000	0.000	0.000	0.000	0.000	0.000	0.015	0.021	0.029	0.024	3.855	0.017	0.064	316	2384	100	200	13318	13518	278	13205	13483	Error	Error	-6.057	200	13318	278	13205	244007	4998651	0.551	8.327	0	0	0
1	14	6	"A35"	"A35"	8380	45895	100	659	730	420	57	504	504	573	434	75	27	6	0	16591	17321	4616	26	2675	2675	2901	1306	45	99	99	0	0.000	0.000	0.000	0.000	0.000	0.000	0.000	0.000	0.000	0.000	0.000	0.000	0.000	0.000	0.011	0.015	0.025	0.021	2.948	0.013	0.049	316	2384	100	155	13916	14071	226	14646	14872	Error	Error	-6.488	155	13916	226	14646	230529	5473577	0.362	11.041	0	0	0
1	15	6	"A35"	"A35"	8680	45890	100	716	784	417	53	508	508	575	371	64	37	12	0	19812	19767	6650	33	2578	2578	2735	1105	40	98	96	0	0.000	0.000	0.000	0.000	0.000	0.000	0.000	0.000	0.000	0.000	0.000	0.000	0.000	0.000	0.012	0.016	0.023	0.020	3.259	0.013	0.070	316	2384	100	208	17234	17442	276	17189	17465	Error	Error	-6.373	208	17234	276	17189	247618	6246436	0.563	15.414	0	0	0
1	16	6	"A36"	"A36"	8980	45890	100	683	720	439	60	491	491	553	367	66	33	12	0	10859	11810	5915	50	2404	2404	2484	862	34	92	87	0	0.000	0.000	0.000	0.000	0.000	0.000	0.000	0.000	0.000	0.000	0.000	0.000	0.000	0.000	0.023	0.024	0.040	0.043	3.885	0.017	0.031	316	2384	100	192	8455	8647	229	9406	9635	Error	Error	-5.461	192	8455	229	9406	227672	3731895	0.455	10.819	0	0	0
1	17	6	"A36"	"A36"	9280	45890	100	634	721	410	56	507	507	574	376	65	29	8	0	13602	13492	5095	37	2465	2465	2524	693	27	97	96	0	0.000	0.000	0.000	0.000	0.000	0.000	0.000	0.000	0.000	0.000	0.000	0.000	0.000	0.000	0.011	0.019	0.034	0.026	3.597	0.014	0.037	316	2384	100	127	11137	11264	214	11027	11241	Error	Error	-6.454	127	11137	214	11027	227705	4263546	0.391	15.827	0	0	0
1	18	6	"A36"	"A36"	9580	45890	100	646	702	399	56	539	539	604	396	65	25	6	0	7368	9040	5241	57	2587	2587	2631	667	25	94	87	0	0.000	0.000	0.000	0.000	0.000	0.000	0.000	0.000	0.000	0.000	0.000	0.000	0.000	0.000	0.022	0.025	0.051	0.046	4.163	0.016	0.023	316	2384	100	107	4781	4888	163	6453	6616	Error	Error	-5.482	107	4781	163	6453	221917	2856590	0.247	9.609	0	0	0
1	1	7	"A37"	"A37"	4480	46205	100	546	617	371	60	473	473	541	356	65	26	7	0	12996	11447	6101	53	2800	2800	3151	1827	57	74	69	0	0.000	0.000	0.000	0.000	0.000	0.000	0.000	0.000	0.000	0.000	0.000	0.000	0.000	0.000	0.007	0.017	0.041	0.042	5.970	0.009	0.017	316	2384	100	73	10196	10269	144	8647	8791	Error	Error	-7.126	73	10196	144	8647	194888	3617201	0.213	4.541	0	0	0
1	2	7	"A37"	"A37"	4780	46205	100	687	731	415	56	484	484	543	353	65	35	12	0	18133	17675	5684	32	3194	3194	3746	2299	61	95	91	0	0.000	0.000	0.000	0.000	0.000	0.000	0.000	0.000	0.000	0.000	0.000	0.000	0.000	0.000	0.014	0.017	0.025	0.022	2.828	0.016	0.081	316	2384	100	203	14939	15142	247	14481	14728	Error	Error	-6.201	203	14939	247	14481	230864	5585388	0.533	6.059	0	0	0
1	3	7	"A37"	"A37"	5080	46205	100	849	906	456	50	496	496	558	361	64	49	22	0	24789	24277	6901	28	3418	3418	4425	3433	77	98	96	0	0.000	0.000	0.000	0.000	0.000	0.000	0.000	0.000	0.000	0.000	0.000	0.000	0.000	0.000	0.017	0.020	0.023	0.018	2.809	0.017	0.154	316	2384	100	353	21371	21724	410	20859	21269	Error	Error	-5.920	353	21371	410	20859	286192	7671664	0.964	5.783	0	0	0
1	4	7	"A38"	"A38"	5380	46200	100	595	664	401	60	472	472	535	345	64	32	10	0	19601	16615	9986	60	2381	2381	2524	1190	47	80	74	0	0.000	0.000	0.000	0.000	0.000	0.000	0.000	0.000	0.000	0.000	0.000	0.000	0.000	0.000	0.007	0.013	0.025	0.030	7.923	0.010	0.049	316	2384	100	123	17220	17343	192	14234	14426	Error	Error	-7.129	123	17220	192	14234	209719	5250357	0.374	11.841	0	0	0
1	5	7	"A38"	"A38"	5680	46200	100	639	671	362	53	473	473	521	338	64	32	10	0	19312	18562	8161	43	2351	2351	2453	1040	42	91	89	0	0.000	0.000	0.000	0.000	0.000	0.000	0.000	0.000	0.000	0.000	0.000	0.000	0.000	0.000	0.010	0.012	0.021	0.019	3.927	0.011	0.062	316	2384	100	166	16961	17127	198	16211	16409	Error	Error	-6.675	166	16961	198	16211	212177	5865515	0.444	15.489	0	0	0
1	6	7	"A38"	"A38"	5980	46200	100	661	696	364	52	474	474	536	362	67	30	9	0	21941	19778	8407	42	2345	2345	2447	896	36	93	91	0	0.000	0.000	0.000	0.000	0.000	0.000	0.000	0.000	0.000	0.000	0.000	0.000	0.000	0.000	0.010	0.013	0.017	0.017	4.098	0.011	0.069	316	2384	100	187	19596	19783	222	17433	17655	Error	Error	-6.711	187	19596	222	17433	219879	6249785	0.442	19.343	0	0	0
1	7	7	"A39"	"A39"	6285	46200	100	598	637	385	60	486	486	539	333	61	28	10	0	11393	12032	8048	66	2321	2321	2410	921	38	76	71	0	0.000	0.000	0.000	0.000	0.000	0.000	0.000	0.000	0.000	0.000	0.000	0.000	0.000	0.000	0.012	0.016	0.041	0.055	7.448	0.008	0.019	316	2384	100	112	9072	9184	151	9711	9862	Error	Error	-6.340	112	9072	151	9711	201310	3802009	0.294	10.447	0	0	0
1	8	7	"A39"	"A39"	6585	46200	100	607	668	363	54	486	486	548	378	68	26	7	0	13368	14083	7233	51	2283	2283	2367	838	35	93	92	0	0.000	0.000	0.000	0.000	0.000	0.000	0.000	0.000	0.000	0.000	0.000	0.000	0.000	0.000	0.011	0.015	0.028	0.026	3.898	0.012	0.036	316	2384	100	121	11085	11206	182	11800	11982	Error	Error	-6.517	121	11085	182	11800	210941	4450261	0.317	13.981	0	0	0
1	9	7	"A39"	"A39"	6885	46195	100	614	661	405	61	438	438	506	335	66	33	12	0	17109	18266	10350	56	2263	2263	2357	935	39	91	89	0	0.000	0.000	0.000	0.000	0.000	0.000	0.000	0.000	0.000	0.000	0.000	0.000	0.000	0.000	0.012	0.014	0.022	0.022	5.202	0.009	0.045	316	2384	100	176	14846	15022	223	16003	16226	Error	Error	-6.398	176	14846	223	16003	208771	5772169	0.463	17.015	0	0	0
1	10	7	"A40"	"A40"	7185	46195	100	541	608	392	64	499	499	559	366	65	21	7	0	9601	11022	7123	64	2294	2294	2395	792	33	85	79	0	0.000	0.000	0.000	0.000	0.000	0.000	0.000	0.000	0.000	0.000	0.000	0.000	0.000	0.000	0.006	0.012	0.041	0.045	6.118	0.010	0.019	316	2384	100	42	7307	7349	109	8728	8837	Error	Error	-7.443	42	7307	109	8728	192174	3482907	0.134	10.893	0	0	0
1	11	7	"A40"	"A40"	7485	46195	100	637	666	377	56	474	474	549	404	73	26	6	0	11554	12157	6819	56	2298	2298	2389	829	34	89	86	0	0.000	0.000	0.000	0.000	0.000	0.000	0.000	0.000	0.000	0.000	0.000	0.000	0.000	0.000	0.018	0.019	0.033	0.035	4.079	0.012	0.036	316	2384	100	163	9256	9419	192	9859	10051	Error	Error	-5.827	163	9256	192	9859	210607	3841694	0.290	11.783	0	0	0
1	12	7	"A40"	"A40"	7785	46195	100	651	679	408	60	481	481	570	512	89	19	3	0	11971	12328	5779	46	2391	2391	2507	1501	59	91	86	0	0.000	0.000	0.000	0.000	0.000	0.000	0.000	0.000	0.000	0.000	0.000	0.000	0.000	0.000	0.018	0.020	0.033	0.035	3.428	0.013	0.013	316	2384	100	170	9580	9750	198	9937	10135	Error	Error	-5.816	170	9580	198	9937	214663	3895567	0.213	6.543	0	0	0
1	13	7	"A41"	"A41"	8085	46195	100	572	650	408	62	494	494	553	355	64	27	11	0	14318	13258	7127	53	2410	2410	2561	1117	43	84	78	0	0.000	0.000	0.000	0.000	0.000	0.000	0.000	0.000	0.000	0.000	0.000	0.000	0.000	0.000	0.007	0.014	0.031	0.030	5.308	0.010	0.024	316	2384	100	78	11908	11986	156	10848	11004	Error	Error	-7.254	78	11908	156	10848	205511	4189384	0.273	9.577	0	0	0
1	14	7	"A41"	"A41"	8385	46195	100	649	693	370	53	497	497	563	367	65	25	9	0	15478	15102	6129	40	2469	2469	2586	966	37	96	91	0	0.000	0.000	0.000	0.000	0.000	0.000	0.000	0.000	0.000	0.000	0.000	0.000	0.000	0.000	0.012	0.016	0.023	0.024	3.578	0.011	0.036	316	2384	100	152	13009	13161	196	12633	12829	Error	Error	-6.419	152	13009	196	12633	218966	4772121	0.354	12.957	0	0	0
1	15	7	"A41"	"A41"	8685	46190	100	709	765	436	56	495	495	565	365	64	40	13	0	18860	18538	7879	42	2478	2478	2583	1102	42	93	89	0	0.000	0.000	0.000	0.000	0.000	0.000	0.000	0.000	0.000	0.000	0.000	0.000	0.000	0.000	0.013	0.017	0.026	0.025	4.508	0.012	0.060	316	2384	100	214	16382	16596	270	16060	16330	Error	Error	-6.258	214	16382	270	16060	241688	5858139	0.548	14.478	0	0	0
1	16	7	"A42"	"A42"	8985	46190	100	590	640	409	63	503	503	567	368	64	22	9	0	7270	8400	5049	60	2458	2458	2513	707	28	86	77	0	0.000	0.000	0.000	0.000	0.000	0.000	0.000	0.000	0.000	0.000	0.000	0.000	0.000	0.000	0.018	0.023	0.060	0.063	4.924	0.017	0.026	316	2384	100	87	4812	4899	137	5942	6079	Error	Error	-5.789	87	4812	137	5942	202159	2654531	0.198	8.327	0	0	0
1	17	7	"A42"	"A42"	9285	46190	100	643	688	399	57	509	509	570	387	67	25	8	0	11037	12062	5458	45	2459	2459	2527	702	27	98	96	0	0.000	0.000	0.000	0.000	0.000	0.000	0.000	0.000	0.000	0.000	0.000	0.000	0.000	0.000	0.016	0.019	0.032	0.034	3.152	0.013	0.025	316	2384	100	134	8578	8712	179	9603	9782	Error	Error	-6.000	134	8578	179	9603	217336	3811641	0.305	13.583	0	0	0
1	18	7	"A42"	"A42"	9585	46190	100	581	661	396	59	524	524	612	597	97	12	0	0	8400	8238	3476	42	2560	2560	2664	1362	51	84	78	0	0.000	0.000	0.000	0.000	0.000	0.000	0.000	0.000	0.000	0.000	0.000	0.000	0.000	0.000	0.010	0.024	0.054	0.054	5.633	0.011	0.006	316	2384	100	57	5840	5897	137	5678	5815	Error	Error	-6.679	57	5840	137	5678	208769	2603330	0.082	4.093	0	0	0
1	1	8	"A43"	"A43"	4485	46505	100	591	645	371	57	461	461	529	414	78	24	5	0	17667	16082	9893	61	2525	2525	2729	1208	44	81	75	0	0.000	0.000	0.000	0.000	0.000	0.000	0.000	0.000	0.000	0.000	0.000	0.000	0.000	0.000	0.009	0.014	0.023	0.026	5.120	0.011	0.062	316	2384	100	130	15142	15272	184	13557	13741	Error	Error	-6.864	130	15142	184	13557	203694	5081933	0.280	11.054	0	0	0
1	2	8	"A43"	"A43"	4785	46505	100	637	702	395	56	465	465	520	341	65	32	13	0	21045	19816	7253	36	2502	2502	2618	1214	46	96	93	0	0.000	0.000	0.000	0.000	0.000	0.000	0.000	0.000	0.000	0.000	0.000	0.000	0.000	0.000	0.009	0.014	0.019	0.018	3.402	0.010	0.059	316	2384	100	172	18543	18715	237	17314	17551	Error	Error	-6.752	172	18543	237	17314	221783	6261706	0.534	14.166	0	0	0
1	3	8	"A43"	"A43"	5085	46505	100	668	694	371	53	489	489	543	350	64	30	11	0	22202	21801	6342	29	2577	2577	2708	927	34	99	97	0	0.000	0.000	0.000	0.000	0.000	0.000	0.000	0.000	0.000	0.000	0.000	0.000	0.000	0.000	0.009	0.011	0.018	0.014	3.583	0.007	0.030	316	2384	100	179	19625	19804	205	19224	19429	Error	Error	-6.777	179	19625	205	19224	219354	6889069	0.431	20.597	0	0	0
1	4	8	"A44"	"A44"	5385	46500	100	640	692	387	55	470	470	538	423	78	26	7	0	17507	15277	7833	51	2427	2427	2615	1215	46	84	79	0	0.000	0.000	0.000	0.000	0.000	0.000	0.000	0.000	0.000	0.000	0.000	0.000	0.000	0.000	0.011	0.017	0.025	0.031	5.104	0.012	0.052	316	2384	100	170	15080	15250	222	12850	13072	Error	Error	-6.471	170	15080	222	12850	218737	4827664	0.364	10.421	0	0	0
1	5	8	"A44"	"A44"	5685	46500	100	599	665	385	57	468	468	527	339	64	29	14	0	16815	16316	5295	32	2325	2325	2430	811	33	98	98	0	0.000	0.000	0.000	0.000	0.000	0.000	0.000	0.000	0.000	0.000	0.000	0.000	0.000	0.000	0.009	0.014	0.025	0.021	3.495	0.010	0.036	316	2384	100	131	14490	14621	197	13991	14188	Error	Error	-6.789	131	14490	197	13991	210080	5155712	0.407	17.122	0	0	0
1	6	8	"A44"	"A44"	5985	46500	100	627	670	398	59	477	477	558	515	92	18	2	0	18624	17687	5891	33	2359	2359	2508	1348	53	96	94	0	0.000	0.000	0.000	0.000	0.000	0.000	0.000	0.000	0.000	0.000	0.000	0.000	0.000	0.000	0.009	0.013	0.021	0.018	3.199	0.010	0.041	316	2384	100	150	16265	16415	193	15328	15521	Error	Error	-6.761	150	16265	193	15328	211591	5589045	0.217	11.260	0	0	0
1	7	8	"A45"	"A45"	6285	46500	100	632	667	365	54	497	497	582	492	84	19	2	0	13468	13126	6790	51	2413	2413	2543	1597	62	93	82	0	0.000	0.000	0.000	0.000	0.000	0.000	0.000	0.000	0.000	0.000	0.000	0.000	0.000	0.000	0.012	0.016	0.027	0.027	4.676	0.009	0.018	316	2384	100	135	11055	11190	170	10713	10883	Error	Error	-6.356	135	11055	170	10713	210701	4147665	0.173	6.627	0	0	0
1	8	8	"A45"	"A45"	6585	46500	100	596	641	376	58	457	457	526	351	66	26	9	0	14084	13627	5284	38	2318	2318	2408	755	31	99	98	0	0.000	0.000	0.000	0.000	0.000	0.000	0.000	0.000	0.000	0.000	0.000	0.000	0.000	0.000	0.012	0.016	0.026	0.024	3.642	0.009	0.017	316	2384	100	139	11766	11905	184	11309	11493	Error	Error	-6.403	139	11766	184	11309	202665	4306098	0.328	14.860	0	0	0
1	9	8	"A45"	"A45"	6885	46495	100	634	692	422	60	446	446	509	337	66	34	15	0	20107	20153	6875	34	2379	2379	2470	851	34	97	96	0	0.000	0.000	0.000	0.000	0.000	0.000	0.000	0.000	0.000	0.000	0.000	0.000	0.000	0.000	0.011	0.014	0.019	0.019	3.871	0.009	0.041	316	2384	100	188	17728	17916	246	17774	18020	Error	Error	-6.559	188	17728	246	17774	218741	6368439	0.543	20.779	0	0	0
1	10	8	"A47"	"A47"	7185	46495	100	575	633	385	60	490	490	551	363	65	23	8	0	17821	16975	6629	39	2515	2515	2813	1330	47	98	92	0	0.000	0.000	0.000	0.000	0.000	0.000	0.000	0.000	0.000	0.000	0.000	0.000	0.000	0.000	0.006	0.010	0.020	0.019	4.075	0.006	0.015	316	2384	100	85	15306	15391	143	14460	14603	Error	Error	-7.492	85	15306	143	14460	200066	5364149	0.226	10.648	0	0	0
1	11	8	"A47"	"A47"	7485	46495	100	646	695	381	54	471	471	537	352	65	33	10	0	15489	15540	3451	22	2413	2413	2530	853	33	100	100	0	0.000	0.000	0.000	0.000	0.000	0.000	0.000	0.000	0.000	0.000	0.000	0.000	0.000	0.000	0.013	0.017	0.026	0.021	3.021	0.013	0.042	316	2384	100	175	13076	13251	224	13127	13351	Error	Error	-6.223	175	13076	224	13127	219530	4910783	0.449	15.252	0	0	0
1	12	8	"A47"	"A47"	7790	46495	100	625	684	374	54	483	483	539	350	64	28	11	0	16610	16457	3845	23	2470	2470	2559	864	33	100	100	0	0.000	0.000	0.000	0.000	0.000	0.000	0.000	0.000	0.000	0.000	0.000	0.000	0.000	0.000	0.010	0.014	0.021	0.018	3.092	0.011	0.036	316	2384	100	142	14140	14282	201	13987	14188	Error	Error	-6.638	142	14140	201	13987	216243	5200391	0.414	16.086	0	0	0
1	13	8	"A48"	"A48"	8090	46495	100	577	653	414	63	494	494	556	380	68	23	7	0	8996	9504	4545	47	2292	2292	2355	669	28	93	89	0	0.000	0.000	0.000	0.000	0.000	0.000	0.000	0.000	0.000	0.000	0.000	0.000	0.000	0.000	0.012	0.022	0.042	0.044	4.521	0.014	0.016	316	2384	100	83	6704	6787	159	7212	7371	Error	Error	-6.336	83	6704	159	7212	206497	3003322	0.255	10.686	0	0	0
1	14	8	"A48"	"A48"	8390	46490	100	608	661	407	61	494	494	558	362	64	26	8	0	8685	8712	4494	51	2409	2409	2530	1056	41	81	75	0	0.000	0.000	0.000	0.000	0.000	0.000	0.000	0.000	0.000	0.000	0.000	0.000	0.000	0.000	0.018	0.026	0.053	0.058	5.054	0.014	0.023	316	2384	100	114	6276	6390	167	6303	6470	Error	Error	-5.783	114	6276	167	6303	208953	2752863	0.285	5.854	0	0	0
1	15	8	"A48"	"A48"	8690	46490	100	639	691	403	58	477	477	539	349	64	33	11	0	14969	14441	6472	44	2376	2376	2506	1126	44	90	86	0	0.000	0.000	0.000	0.000	0.000	0.000	0.000	0.000	0.000	0.000	0.000	0.000	0.000	0.000	0.013	0.018	0.030	0.028	3.864	0.013	0.055	316	2384	100	162	12593	12755	214	12065	12279	Error	Error	-6.280	162	12593	214	12065	218307	4563484	0.436	10.599	0	0	0
1	16	8	"A49"	"A49"	8990	46490	100	616	685	379	55	486	486	557	425	76	25	6	0	12836	13243	7185	54	2459	2459	2533	1012	39	88	84	0	0.000	0.000	0.000	0.000	0.000	0.000	0.000	0.000	0.000	0.000	0.000	0.000	0.000	0.000	0.013	0.018	0.028	0.028	4.521	0.012	0.039	316	2384	100	130	10377	10507	199	10784	10983	Error	Error	-6.319	130	10377	199	10784	216504	4184781	0.301	10.583	0	0	0
1	17	8	"A49"	"A49"	9290	46490	100	634	688	420	61	506	506	578	489	84	20	5	0	16315	16219	5805	35	2416	2416	2511	1017	40	97	95	0	0.000	0.000	0.000	0.000	0.000	0.000	0.000	0.000	0.000	0.000	0.000	0.000	0.000	0.000	0.009	0.013	0.025	0.025	3.718	0.014	0.021	316	2384	100	128	13899	14027	182	13803	13985	Error	Error	-6.763	128	13899	182	13803	217430	5125301	0.225	13.479	0	0	0
1	18	8	"A49"	"A49"	9590	46490	100	593	659	402	61	507	507	565	365	64	24	9	0	10872	11979	6335	52	2547	2547	2597	699	26	96	93	0	0.000	0.000	0.000	0.000	0.000	0.000	0.000	0.000	0.000	0.000	0.000	0.000	0.000	0.000	0.010	0.016	0.038	0.034	4.876	0.008	0.012	316	2384	100	86	8325	8411	152	9432	9584	Error	Error	-6.597	86	8325	152	9432	208208	3785239	0.258	13.422	0	0	0
1	1	9	"A50"	"A50"	4490	46805	100	590	643	382	59	462	462	527	360	68	27	9	0	8384	10300	6512	63	2347	2347	2401	706	29	88	84	0	0.000	0.000	0.000	0.000	0.000	0.000	0.000	0.000	0.000	0.000	0.000	0.000	0.000	0.000	0.021	0.023	0.040	0.047	5.495	0.012	0.024	316	2384	100	128	6037	6165	181	7953	8134	Error	Error	-5.560	128	6037	181	7953	203055	3254831	0.322	11.188	0	0	0
1	2	9	"A50"	"A50"	4790	46805	100	565	595	355	59	467	467	530	345	65	23	6	0	6237	8759	6129	69	2342	2342	2424	772	31	81	72	0	0.000	0.000	0.000	0.000	0.000	0.000	0.000	0.000	0.000	0.000	0.000	0.000	0.000	0.000	0.025	0.020	0.055	0.067	5.317	0.011	0.021	316	2384	100	98	3895	3993	128	6417	6545	Error	Error	-5.313	98	3895	128	6417	188107	2767936	0.188	8.206	0	0	0
1	3	9	"A50"	"A50"	5090	46805	100	608	660	382	57	485	485	649	2106	324	0	0	0	11948	12472	7509	60	2403	2403	2733	2757	100	75	59	0	0.000	0.000	0.000	0.000	0.000	0.000	0.000	0.000	0.000	0.000	0.000	0.000	0.000	0.000	0.013	0.017	0.034	0.039	5.121	0.189	0.141	316	2384	100	123	9545	9668	175	10069	10244	Error	Error	-6.278	123	9545	175	10069	208467	3941142	0.005	3.532	0	0	0
1	4	9	"A51"	"A51"	5390	46800	100	558	645	435	67	458	458	519	341	65	28	10	0	14060	13255	5339	40	2310	2310	2383	726	30	95	93	0	0.000	0.000	0.000	0.000	0.000	0.000	0.000	0.000	0.000	0.000	0.000	0.000	0.000	0.000	0.009	0.017	0.030	0.027	3.888	0.013	0.035	316	2384	100	100	11750	11850	187	10945	11132	Error	Error	-6.877	100	11750	187	10945	203681	4188446	0.370	14.975	0	0	0
1	5	9	"A51"	"A51"	5690	46800	100	573	640	354	55	470	470	524	345	65	29	9	0	12813	12946	4294	33	2306	2306	2346	701	29	98	96	0	0.000	0.000	0.000	0.000	0.000	0.000	0.000	0.000	0.000	0.000	0.000	0.000	0.000	0.000	0.010	0.016	0.032	0.025	3.642	0.010	0.023	316	2384	100	103	10507	10610	170	10640	10810	Error	Error	-6.673	103	10507	170	10640	202164	4090818	0.336	15.121	0	0	0
1	6	9	"A51"	"A51"	5990	46800	100	594	660	386	58	444	444	509	339	66	31	12	0	16438	16477	5594	33	2365	2365	2450	718	29	99	97	0	0.000	0.000	0.000	0.000	0.000	0.000	0.000	0.000	0.000	0.000	0.000	0.000	0.000	0.000	0.011	0.015	0.022	0.019	3.217	0.011	0.041	316	2384	100	150	14073	14223	216	14112	14328	Error	Error	-6.552	150	14073	216	14112	208523	5206773	0.445	19.536	0	0	0
1	7	9	"A52"	"A52"	6290	46800	100	550	604	365	60	492	492	559	369	66	21	6	0	9760	9077	3766	41	2383	2383	2460	811	32	90	82	0	0.000	0.000	0.000	0.000	0.000	0.000	0.000	0.000	0.000	0.000	0.000	0.000	0.000	0.000	0.008	0.017	0.040	0.036	4.452	0.011	0.011	316	2384	100	58	7377	7435	112	6694	6806	Error	Error	-6.991	58	7377	112	6694	190835	2868471	0.122	8.159	0	0	0
1	8	9	"A52"	"A52"	6590	46800	100	606	654	375	57	482	482	521	332	63	30	10	0	12407	12183	3187	26	2356	2356	2422	761	31	98	98	0	0.000	0.000	0.000	0.000	0.000	0.000	0.000	0.000	0.000	0.000	0.000	0.000	0.000	0.000	0.012	0.018	0.035	0.028	3.109	0.014	0.035	316	2384	100	124	10051	10175	172	9827	9999	Error	Error	-6.341	124	10051	172	9827	206581	3849702	0.401	12.827	0	0	0
1	9	9	"A52"	"A52"	6890	46795	100	534	644	408	63	459	459	517	356	68	27	10	0	12704	13059	4000	30	2347	2347	2550	1127	44	99	98	0	0.000	0.000	0.000	0.000	0.000	0.000	0.000	0.000	0.000	0.000	0.000	0.000	0.000	0.000	0.007	0.017	0.030	0.025	3.260	0.011	0.020	316	2384	100	75	10357	10432	185	10712	10897	Error	Error	-7.109	75	10357	185	10712	203523	4126514	0.357	9.325	0	0	0
1	10	9	"A53"	"A53"	7190	46795	100	553	610	368	60	450	450	523	479	91	16	2	0	14168	13824	6669	48	2383	2383	2560	1414	55	90	84	0	0.000	0.000	0.000	0.000	0.000	0.000	0.000	0.000	0.000	0.000	0.000	0.000	0.000	0.000	0.009	0.014	0.024	0.027	4.325	0.011	0.028	316	2384	100	103	11785	11888	160	11441	11601	Error	Error	-6.838	103	11785	160	11441	192760	4368294	0.182	7.966	0	0	0
1	11	9	"A53"	"A53"	7490	46795	100	604	654	375	57	486	486	545	342	62	25	11	0	11164	11110	3947	35	2345	2345	2412	726	30	96	94	0	0.000	0.000	0.000	0.000	0.000	0.000	0.000	0.000	0.000	0.000	0.000	0.000	0.000	0.000	0.013	0.019	0.031	0.030	3.923	0.013	0.023	316	2384	100	118	8819	8937	168	8765	8933	Error	Error	-6.224	118	8819	168	8765	206700	3510907	0.319	11.981	0	0	0
1	12	9	"A53"	"A53"	7790	46795	100	607	650	369	56	474	474	539	355	65	26	7	0	13812	13872	5261	37	2354	2354	2421	712	29	97	95	0	0.000	0.000	0.000	0.000	0.000	0.000	0.000	0.000	0.000	0.000	0.000	0.000	0.000	0.000	0.012	0.015	0.024	0.024	3.132	0.011	0.031	316	2384	100	133	11458	11591	176	11518	11694	Error	Error	-6.429	133	11458	176	11518	205448	4383623	0.313	16.083	0	0	0
1	13	9	"A54"	"A54"	8090	46795	100	555	642	522	81	482	482	535	369	68	24	9	0	10577	10140	4327	42	2317	2317	2382	764	32	93	89	0	0.000	0.000	0.000	0.000	0.000	0.000	0.000	0.000	0.000	0.000	0.000	0.000	0.000	0.000	0.009	0.020	0.041	0.040	3.902	0.021	0.036	316	2384	100	73	8260	8333	160	7823	7983	Error	Error	-6.822	73	8260	160	7823	202941	3204157	0.290	10.154	0	0	0
1	14	9	"A54"	"A54"	8390	46790	100	562	634	397	62	475	475	544	362	66	27	7	0	12022	11580	4281	36	2359	2359	2453	796	32	97	92	0	0.000	0.000	0.000	0.000	0.000	0.000	0.000	0.000	0.000	0.000	0.000	0.000	0.000	0.000	0.009	0.017	0.032	0.031	3.658	0.008	0.009	316	2384	100	87	9663	9750	159	9221	9380	Error	Error	-6.795	87	9663	159	9221	200449	3659386	0.249	11.466	0	0	0
1	15	9	"A54"	"A54"	8690	46790	100	617	681	372	54	473	473	537	352	65	31	11	0	14834	14798	5353	36	2434	2434	2501	798	31	98	96	0	0.000	0.000	0.000	0.000	0.000	0.000	0.000	0.000	0.000	0.000	0.000	0.000	0.000	0.000	0.012	0.017	0.025	0.024	3.628	0.011	0.035	316	2384	100	144	12400	12544	208	12364	12572	Error	Error	-6.428	144	12400	208	12364	215278	4676135	0.409	15.410	0	0	0
1	16	9	"A55"	"A55"	8990	46790	100	583	650	546	84	498	498	607	1402	230	0	0	0	9646	9856	4856	49	2406	2406	2469	787	31	93	86	0	0.000	0.000	0.000	0.000	0.000	0.000	0.000	0.000	0.000	0.000	0.000	0.000	0.000	0.000	0.012	0.020	0.044	0.044	4.255	0.015	0.021	316	2384	100	85	7240	7325	152	7450	7602	Error	Error	-6.412	85	7240	152	7450	205497	3114590	0.031	9.386	0	0	0
1	17	9	"A55"	"A55"	9295	46790	100	588	669	418	62	493	493	559	377	67	26	8	0	12797	12919	4807	37	2474	2474	2553	813	31	95	94	0	0.000	0.000	0.000	0.000	0.000	0.000	0.000	0.000	0.000	0.000	0.000	0.000	0.000	0.000	0.009	0.017	0.030	0.027	4.014	0.010	0.019	316	2384	100	95	10323	10418	176	10445	10621	Error	Error	-6.764	95	10323	176	10445	211476	4082402	0.292	12.750	0	0	0
1	18	9	"A55"	"A55"	9595	46790	100	562	624	377	60	511	511	588	420	71	18	4	0	10762	10452	3926	37	2522	2522	2598	1029	39	94	90	0	0.000	0.000	0.000	0.000	0.000	0.000	0.000	0.000	0.000	0.000	0.000	0.000	0.000	0.000	0.006	0.014	0.037	0.032	4.204	0.017	0.022	316	2384	100	51	8240	8291	113	7930	8043	Error	Error	-7.336	51	8240	113	7930	197303	3302902	0.086	7.633	0	0	0
1	1	10	"A56"	"A56"	4495	47105	100	633	695	408	58	462	462	515	334	64	35	13	0	16738	15814	5920	37	2388	2388	2453	714	29	96	93	0	0.000	0.000	0.000	0.000	0.000	0.000	0.000	0.000	0.000	0.000	0.000	0.000	0.000	0.000	0.012	0.017	0.026	0.023	3.856	0.014	0.068	316	2384	100	171	14350	14521	233	13426	13659	Error	Error	-6.391	171	14350	233	13426	219464	4997083	0.539	18.713	0	0	0
1	2	10	"A56"	"A56"	4795	47105	100	654	698	383	54	485	485	540	356	65	32	10	0	14722	14667	4635	31	2549	2549	2699	1129	41	97	95	0	0.000	0.000	0.000	0.000	0.000	0.000	0.000	0.000	0.000	0.000	0.000	0.000	0.000	0.000	0.014	0.018	0.028	0.024	3.702	0.013	0.034	316	2384	100	169	12173	12342	213	12118	12331	Error	Error	-6.171	169	12173	213	12118	220491	4634790	0.444	10.601	0	0	0
1	3	10	"A56"	"A56"	5095	47100	100	594	663	383	57	470	470	525	362	68	25	9	0	14414	14929	4828	32	2417	2417	2571	1073	41	99	97	0	0.000	0.000	0.000	0.000	0.000	0.000	0.000	0.000	0.000	0.000	0.000	0.000	0.000	0.000	0.010	0.015	0.025	0.020	3.145	0.013	0.035	316	2384	100	124	11997	12121	193	12512	12705	Error	Error	-6.596	124	11997	193	12512	209434	4717465	0.381	11.517	0	0	0
1	4	10	"A57"	"A57"	5395	47100	100	524	600	374	62	454	454	517	343	66	25	10	0	12929	12562	6070	48	2292	2292	2358	771	32	91	89	0	0.000	0.000	0.000	0.000	0.000	0.000	0.000	0.000	0.000	0.000	0.000	0.000	0.000	0.000	0.007	0.014	0.029	0.030	5.387	0.012	0.033	316	2384	100	70	10637	10707	146	10270	10416	Error	Error	-7.248	70	10637	146	10270	189483	3969585	0.242	13.235	0	0	0
1	5	10	"A57"	"A57"	5695	47100	100	551	629	387	61	469	469	534	357	66	26	9	0	8906	9718	4475	46	2378	2378	2597	1298	49	94	84	0	0.000	0.000	0.000	0.000	0.000	0.000	0.000	0.000	0.000	0.000	0.000	0.000	0.000	0.000	0.013	0.022	0.046	0.043	3.759	0.015	0.031	316	2384	100	82	6528	6610	160	7340	7500	Error	Error	-6.315	82	6528	160	7340	198860	3070993	0.266	5.486	0	0	0
1	6	10	"A57"	"A57"	5995	47100	100	651	715	413	57	482	482	547	418	76	29	6	0	17454	17222	5980	34	2374	2374	2480	959	38	97	96	0	0.000	0.000	0.000	0.000	0.000	0.000	0.000	0.000	0.000	0.000	0.000	0.000	0.000	0.000	0.011	0.016	0.023	0.021	3.649	0.014	0.056	316	2384	100	169	15080	15249	233	14848	15081	Error	Error	-6.479	169	15080	233	14848	225828	5442260	0.402	15.372	0	0	0
1	7	10	"A58"	"A58"	6295	47100	100	567	634	393	61	477	477	539	352	65	26	10	0	11343	10275	5205	50	2297	2297	2370	701	29	86	81	0	0.000	0.000	0.000	0.000	0.000	0.000	0.000	0.000	0.000	0.000	0.000	0.000	0.000	0.000	0.010	0.020	0.042	0.041	5.353	0.016	0.037	316	2384	100	90	9046	9136	157	7978	8135	Error	Error	-6.651	90	9046	157	7978	200248	3246904	0.270	11.277	0	0	0
1	8	10	"A58"	"A58"	6595	47095	100	650	688	385	55	460	460	532	345	64	32	12	0	16179	15348	6684	43	2332	2332	2413	818	33	96	93	0	0.000	0.000	0.000	0.000	0.000	0.000	0.000	0.000	0.000	0.000	0.000	0.000	0.000	0.000	0.014	0.018	0.028	0.027	3.837	0.012	0.051	316	2384	100	190	13847	14037	228	13016	13244	Error	Error	-6.187	190	13847	228	13016	217363	4850059	0.452	15.813	0	0	0
1	9	10	"A58"	"A58"	6895	47095	100	580	647	384	59	460	460	516	341	66	32	9	0	17018	17052	5748	33	2270	2270	2355	739	31	98	96	0	0.000	0.000	0.000	0.000	0.000	0.000	0.000	0.000	0.000	0.000	0.000	0.000	0.000	0.000	0.008	0.013	0.022	0.019	3.368	0.010	0.034	316	2384	100	120	14748	14868	187	14782	14969	Error	Error	-6.941	120	14748	187	14782	204350	5388301	0.384	19.888	0	0	0
1	10	10	"A59"	"A59"	7195	47095	100	7028	6876	3773	54	481	481	543	414	76	92	89	0	13276	13029	3594	27	2304	2304	2413	797	33	100	99	0	0.000	0.000	0.000	0.000	0.000	0.000	0.000	0.000	0.000	0.000	0.000	0.000	0.000	0.000	0.597	0.596	0.568	0.495	2.220	0.651	0.635	316	2384	100	6547	10972	17519	6395	10725	17120	Error	Error	-0.745	6547	10972	6395	10725	2172703	4117195	15.297	13.320	0	0	0
1	11	10	"A59"	"A59"	7495	47095	100	6037	6215	2872	46	491	491	580	433	74	97	95	0	14784	14909	2671	17	2424	2424	2557	1152	45	100	100	0	0.000	0.000	0.000	0.000	0.000	0.000	0.000	0.000	0.000	0.000	0.000	0.000	0.000	0.000	0.449	0.458	0.441	0.387	2.185	0.456	0.615	316	2384	100	5546	12360	17906	5724	12485	18209	Error	Error	-1.156	5546	12360	5724	12485	1963903	4711182	13.014	10.722	0	0	0
1	12	10	"A59"	"A59"	7795	47095	100	4995	5043	2928	58	486	486	551	401	72	91	89	0	13410	13356	3165	23	2359	2359	2441	1494	61	99	98	0	0.000	0.000	0.000	0.000	0.000	0.000	0.000	0.000	0.000	0.000	0.000	0.000	0.000	0.000	0.408	0.414	0.374	0.318	2.526	0.400	0.578	316	2384	100	4509	11051	15560	4557	10997	15554	Error	Error	-1.293	4509	11051	4557	10997	1593608	4220547	11.202	7.306	0	0	0
1	13	10	"A60"	"A60"	8095	47090	100	569	616	360	58	487	487	556	363	65	21	7	0	5975	7531	4787	63	2309	2309	2356	658	27	86	79	0	0.000	0.000	0.000	0.000	0.000	0.000	0.000	0.000	0.000	0.000	0.000	0.000	0.000	0.000	0.022	0.025	0.061	0.070	5.257	0.016	0.022	316	2384	100	82	3666	3748	129	5222	5351	Error	Error	-5.482	82	3666	129	5222	194621	2379765	0.165	7.865	0	0	0
1	14	10	"A60"	"A60"	8395	47090	100	600	670	396	59	474	474	535	344	64	34	12	0	7454	9771	6690	68	2362	2362	2436	726	29	92	85	0	0.000	0.000	0.000	0.000	0.000	0.000	0.000	0.000	0.000	0.000	0.000	0.000	0.000	0.000	0.025	0.026	0.055	0.049	4.887	0.016	0.042	316	2384	100	126	5092	5218	196	7409	7605	Error	Error	-5.337	126	5092	196	7409	211733	3087566	0.392	10.103	0	0	0
1	15	10	"A60"	"A60"	8695	47090	100	606	668	410	61	482	482	569	651	114	12	2	0	8253	10869	6681	61	2456	2456	2581	1368	53	88	78	0	0.000	0.000	0.000	0.000	0.000	0.000	0.000	0.000	0.000	0.000	0.000	0.000	0.000	0.000	0.021	0.022	0.042	0.036	4.582	0.025	0.033	316	2384	100	124	5797	5921	186	8413	8599	Error	Error	-5.547	124	5797	186	8413	211053	3434725	0.152	6.058	0	0	0
1	16	10	"A61"	"A61"	8995	47090	100	687	732	407	55	499	499	553	353	63	35	11	0	15873	15405	5601	36	2484	2484	2555	788	30	96	93	0	0.000	0.000	0.000	0.000	0.000	0.000	0.000	0.000	0.000	0.000	0.000	0.000	0.000	0.000	0.014	0.018	0.030	0.025	3.324	0.014	0.053	316	2384	100	188	13389	13577	233	12921	13154	Error	Error	-6.154	188	13389	233	12921	231204	4867962	0.507	16.307	0	0	0
1	17	10	"A61"	"A61"	9295	47090	100	724	766	415	54	508	508	579	374	64	34	12	0	18332	17194	5725	33	2526	2526	2589	770	29	97	96	0	0.000	0.000	0.000	0.000	0.000	0.000	0.000	0.000	0.000	0.000	0.000	0.000	0.000	0.000	0.014	0.018	0.025	0.022	3.707	0.013	0.053	316	2384	100	216	15806	16022	258	14668	14926	Error	Error	-6.193	216	15806	258	14668	241906	5433333	0.500	18.968	0	0	0
1	18	10	"A61"	"A61"	9595	47090	100	656	728	408	56	511	511	584	493	84	22	6	0	12986	12817	4644	36	2583	2583	2650	996	37	98	95	0	0.000	0.000	0.000	0.000	0.000	0.000	0.000	0.000	0.000	0.000	0.000	0.000	0.000	0.000	0.014	0.021	0.035	0.029	3.445	0.016	0.044	316	2384	100	145	10403	10548	217	10234	10451	Error	Error	-6.165	145	10403	217	10234	230099	4050299	0.292	10.208	0	0	0
1	1	11	"A62"	"A62"	4500	47405	100	632	669	382	57	463	463	524	356	67	31	10	0	15824	15751	7728	49	2392	2392	2477	993	40	94	91	0	0.000	0.000	0.000	0.000	0.000	0.000	0.000	0.000	0.000	0.000	0.000	0.000	0.000	0.000	0.013	0.015	0.026	0.024	3.927	0.011	0.048	316	2384	100	169	13432	13601	206	13359	13565	Error	Error	-6.313	169	13432	206	13359	211252	4977187	0.407	13.368	0	0	0
1	2	11	"A62"	"A62"	4800	47405	100	621	702	401	57	463	463	523	338	64	30	12	0	15566	14690	6364	43	2365	2365	2431	716	29	95	91	0	0.000	0.000	0.000	0.000	0.000	0.000	0.000	0.000	0.000	0.000	0.000	0.000	0.000	0.000	0.012	0.019	0.024	0.023	3.748	0.015	0.067	316	2384	100	158	13201	13359	239	12325	12564	Error	Error	-6.385	158	13201	239	12325	221747	4642142	0.530	17.122	0	0	0
1	3	11	"A62"	"A62"	5100	47400	100	642	711	394	55	477	477	527	340	64	33	15	0	18271	17358	7769	44	2396	2396	2535	1044	41	96	93	0	0.000	0.000	0.000	0.000	0.000	0.000	0.000	0.000	0.000	0.000	0.000	0.000	0.000	0.000	0.010	0.016	0.024	0.019	3.873	0.013	0.075	316	2384	100	165	15875	16040	234	14962	15196	Error	Error	-6.588	165	15875	234	14962	224597	5485094	0.541	14.198	0	0	0
1	4	11	"A63"	"A63"	5400	47400	100	683	738	405	54	476	476	534	343	64	35	14	0	20719	19174	8074	42	2399	2399	2503	970	38	92	88	0	0.000	0.000	0.000	0.000	0.000	0.000	0.000	0.000	0.000	0.000	0.000	0.000	0.000	0.000	0.011	0.016	0.019	0.020	3.929	0.013	0.086	316	2384	100	207	18320	18527	262	16775	17037	Error	Error	-6.468	207	18320	262	16775	233255	6058900	0.595	17.187	0	0	0
1	5	11	"A63"	"A63"	5700	47400	100	719	753	425	56	489	489	579	1203	207	1	0	0	18565	17935	6401	35	2428	2428	2685	2349	87	91	90	0	0.000	0.000	0.000	0.000	0.000	0.000	0.000	0.000	0.000	0.000	0.000	0.000	0.000	0.000	0.014	0.017	0.024	0.024	4.417	0.016	0.100	316	2384	100	230	16137	16367	264	15507	15771	Error	Error	-6.133	230	16137	264	15507	237801	5667418	0.145	6.492	0	0	0
1	6	11	"A63"	"A63"	6000	47400	100	678	716	401	56	483	483	541	363	67	31	13	0	19299	18904	9619	50	2377	2377	2482	967	38	97	93	0	0.000	0.000	0.000	0.000	0.000	0.000	0.000	0.000	0.000	0.000	0.000	0.000	0.000	0.000	0.012	0.014	0.024	0.022	3.125	0.012	0.077	316	2384	100	195	16922	17117	233	16527	16760	Error	Error	-6.439	195	16922	233	16527	226108	5973605	0.482	16.982	0	0	0
1	7	11	"A64"	"A64"	6300	47400	100	700	897	1233	137	498	498	579	806	139	10	2	0	14101	13574	6244	45	2377	2377	2432	740	30	95	93	0	0.000	0.000	0.000	0.000	0.000	0.000	0.000	0.000	0.000	0.000	0.000	0.000	0.000	0.000	0.017	0.036	0.033	0.033	3.886	0.050	0.013	316	2384	100	202	11724	11926	399	11197	11596	Error	Error	-5.859	202	11724	399	11197	283431	4289409	0.395	15.057	0	0	0
1	8	11	"A64"	"A64"	6600	47395	100	663	723	442	61	470	470	530	354	66	33	13	0	18048	17037	5967	35	2408	2408	2538	1126	44	95	93	0	0.000	0.000	0.000	0.000	0.000	0.000	0.000	0.000	0.000	0.000	0.000	0.000	0.000	0.000	0.012	0.017	0.024	0.023	3.401	0.014	0.069	316	2384	100	193	15640	15833	253	14629	14882	Error	Error	-6.340	193	15640	253	14629	228425	5383647	0.545	12.877	0	0	0
1	9	11	"A64"	"A64"	6900	47395	100	627	700	475	67	463	463	524	342	65	34	13	0	16333	15766	5281	33	2378	2378	2473	916	37	96	94	0	0.000	0.000	0.000	0.000	0.000	0.000	0.000	0.000	0.000	0.000	0.000	0.000	0.000	0.000	0.012	0.018	0.029	0.023	4.018	0.015	0.062	316	2384	100	164	13955	14119	237	13388	13625	Error	Error	-6.411	164	13955	237	13388	221325	4982051	0.515	14.512	0	0	0
1	10	11	"A65"	"A65"	7200	47395	100	603	714	485	67	481	481	535	336	62	32	14	0	16454	14241	7935	55	2335	2335	2426	769	31	88	82	0	0.000	0.000	0.000	0.000	0.000	0.000	0.000	0.000	0.000	0.000	0.000	0.000	0.000	0.000	0.009	0.020	0.028	0.031	5.035	0.014	0.052	316	2384	100	122	14119	14241	233	11906	12139	Error	Error	-6.855	122	14119	233	11906	225476	4500042	0.533	15.364	0	0	0
1	11	11	"A65"	"A65"	7500	47395	100	725	787	453	57	484	484	536	353	65	40	17	0	17983	16914	6556	38	2350	2350	2456	1002	40	94	91	0	0.000	0.000	0.000	0.000	0.000	0.000	0.000	0.000	0.000	0.000	0.000	0.000	0.000	0.000	0.015	0.021	0.028	0.025	3.943	0.016	0.087	316	2384	100	241	15633	15874	303	14564	14867	Error	Error	-6.019	241	15633	303	14564	248767	5344963	0.711	14.429	0	0	0
1	12	11	"A65"	"A65"	7800	47395	100	729	768	490	63	464	464	526	340	64	40	16	0	17865	16457	6533	39	2365	2365	2442	782	32	94	92	0	0.000	0.000	0.000	0.000	0.000	0.000	0.000	0.000	0.000	0.000	0.000	0.000	0.000	0.000	0.017	0.022	0.029	0.027	3.500	0.017	0.086	316	2384	100	265	15500	15765	304	14092	14396	Error	Error	-5.870	265	15500	304	14092	242768	5200449	0.712	17.922	0	0	0
1	13	11	"A66"	"A66"	8100	47390	100	644	725	425	58	479	479	541	346	63	33	14	0	20237	16906	8619	50	2364	2364	2469	906	36	87	83	0	0.000	0.000	0.000	0.000	0.000	0.000	0.000	0.000	0.000	0.000	0.000	0.000	0.000	0.000	0.009	0.017	0.025	0.024	5.272	0.014	0.075	316	2384	100	165	17873	18038	246	14542	14788	Error	Error	-6.759	165	17873	246	14542	229226	5342248	0.532	15.935	0	0	0
1	14	11	"A66"	"A66"	8400	47390	100	723	816	505	61	471	471	529	346	65	41	18	0	25936	22974	9904	43	2422	2422	2524	955	37	94	92	0	0.000	0.000	0.000	0.000	0.000	0.000	0.000	0.000	0.000	0.000	0.000	0.000	0.000	0.000	0.011	0.017	0.021	0.019	3.666	0.015	0.134	316	2384	100	252	23514	23766	345	20552	20897	Error	Error	-6.544	252	23514	345	20552	257952	7259869	0.829	21.414	0	0	0
1	15	11	"A66"	"A66"	8700	47390	100	633	743	459	61	464	464	539	372	69	34	15	0	22490	21375	7844	36	2483	2483	2577	895	34	98	96	0	0.000	0.000	0.000	0.000	0.000	0.000	0.000	0.000	0.000	0.000	0.000	0.000	0.000	0.000	0.008	0.015	0.019	0.017	3.992	0.012	0.075	316	2384	100	169	20007	20176	279	18892	19171	Error	Error	-6.887	169	20007	279	18892	234661	6754523	0.548	21.003	0	0	0
1	16	11	"A67"	"A67"	9000	47390	100	681	722	445	61	492	492	560	391	69	29	10	0	12358	12395	6089	49	2458	2458	2525	887	35	90	86	0	0.000	0.000	0.000	0.000	0.000	0.000	0.000	0.000	0.000	0.000	0.000	0.000	0.000	0.000	0.019	0.023	0.039	0.036	4.082	0.014	0.033	316	2384	100	189	9900	10089	230	9937	10167	Error	Error	-5.711	189	9900	230	9937	228219	3916764	0.414	11.127	0	0	0
1	17	11	"A67"	"A67"	9300	47390	100	732	791	421	53	503	503	566	366	64	36	14	0	18751	18257	6829	37	2531	2531	2651	1196	45	98	96	0	0.000	0.000	0.000	0.000	0.000	0.000	0.000	0.000	0.000	0.000	0.000	0.000	0.000	0.000	0.014	0.018	0.022	0.020	3.195	0.015	0.087	316	2384	100	229	16220	16449	288	15726	16014	Error	Error	-6.146	229	16220	288	15726	249880	5769179	0.615	13.048	0	0	0
1	18	11	"A67"	"A67"	9600	47385	100	647	714	407	57	507	507	577	365	63	31	10	0	11926	11899	4753	39	2589	2589	2684	900	33	96	93	0	0.000	0.000	0.000	0.000	0.000	0.000	0.000	0.000	0.000	0.000	0.000	0.000	0.000	0.000	0.015	0.022	0.037	0.031	3.507	0.015	0.036	316	2384	100	140	9337	9477	207	9310	9517	Error	Error	-6.059	140	9337	207	9310	225648	3760054	0.375	10.239	0	0	0
1	1	12	"A68"	"A68"	4500	47705	100	644	698	383	54	457	457	517	331	64	36	13	0	12984	13093	5946	45	2327	2327	2385	709	29	94	91	0	0.000	0.000	0.000	0.000	0.000	0.000	0.000	0.000	0.000	0.000	0.000	0.000	0.000	0.000	0.018	0.022	0.035	0.029	4.108	0.016	0.067	316	2384	100	187	10657	10844	241	10766	11007	Error	Error	-5.833	187	10657	241	10766	220658	4137249	0.547	15.103	0	0	0
1	2	12	"A68"	"A68"	4800	47700	100	598	628	369	58	463	463	521	338	64	29	8	0	13534	13739	6099	44	2332	2332	2423	790	32	93	90	0	0.000	0.000	0.000	0.000	0.000	0.000	0.000	0.000	0.000	0.000	0.000	0.000	0.000	0.000	0.012	0.014	0.030	0.030	3.666	0.010	0.026	316	2384	100	135	11202	11337	165	11407	11572	Error	Error	-6.375	135	11202	165	11407	198510	4341602	0.317	14.324	0	0	0
1	3	12	"A68"	"A68"	5100	47700	100	625	688	406	59	468	468	616	1979	321	0	0	0	16601	16663	7545	45	2365	2365	2485	1042	41	95	94	0	0.000	0.000	0.000	0.000	0.000	0.000	0.000	0.000	0.000	0.000	0.000	0.000	0.000	0.000	0.011	0.015	0.021	0.021	3.766	0.012	0.061	316	2384	100	157	14236	14393	220	14298	14518	Error	Error	-6.503	157	14236	220	14298	217459	5265467	0.036	13.607	0	0	0
1	4	12	"A69"	"A69"	5400	47700	100	676	756	459	60	470	470	531	337	63	39	17	0	28103	25462	10920	42	2460	2460	2525	794	31	95	92	0	0.000	0.000	0.000	0.000	0.000	0.000	0.000	0.000	0.000	0.000	0.000	0.000	0.000	0.000	0.008	0.012	0.017	0.015	4.034	0.010	0.084	316	2384	100	206	25643	25849	286	23002	23288	Error	Error	-6.960	206	25643	286	23002	238866	8045877	0.668	28.888	0	0	0
1	5	12	"A69"	"A69"	5700	47700	100	684	756	392	51	503	503	617	1180	191	1	0	0	19649	19613	5483	27	2491	2491	2730	2084	76	98	97	0	0.000	0.000	0.000	0.000	0.000	0.000	0.000	0.000	0.000	0.000	0.000	0.000	0.000	0.000	0.011	0.015	0.020	0.017	2.895	0.037	0.037	316	2384	100	181	17158	17339	253	17122	17375	Error	Error	-6.567	181	17158	253	17122	238898	6197788	0.118	8.101	0	0	0
1	6	12	"A69"	"A69"	6000	47700	100	732	790	433	54	502	502	581	534	91	22	5	0	24302	22973	7211	31	2411	2411	2576	1542	59	98	97	0	0.000	0.000	0.000	0.000	0.000	0.000	0.000	0.000	0.000	0.000	0.000	0.000	0.000	0.000	0.011	0.014	0.020	0.017	2.934	0.012	0.039	316	2384	100	230	21891	22121	288	20562	20850	Error	Error	-6.573	230	21891	288	20562	249754	7259532	0.391	13.228	0	0	0
1	7	12	"A70"	"A70"	6305	47700	100	656	730	474	64	518	518	607	684	112	14	0	0	16230	14726	6427	43	2429	2429	2581	1650	63	91	88	0	0.000	0.000	0.000	0.000	0.000	0.000	0.000	0.000	0.000	0.000	0.000	0.000	0.000	0.000	0.010	0.017	0.029	0.030	4.216	0.029	0.075	316	2384	100	138	13801	13939	212	12297	12509	Error	Error	-6.644	138	13801	212	12297	230659	4653290	0.180	7.361	0	0	0
1	8	12	"A70"	"A70"	6605	47695	100	639	693	396	57	481	481	528	340	64	37	12	0	23810	22199	9065	40	2354	2354	2469	1038	42	96	94	0	0.000	0.000	0.000	0.000	0.000	0.000	0.000	0.000	0.000	0.000	0.000	0.000	0.000	0.000	0.007	0.011	0.018	0.016	4.127	0.009	0.059	316	2384	100	158	21456	21614	212	19845	20057	Error	Error	-7.085	158	21456	212	19845	219113	7014869	0.485	19.008	0	0	0
1	9	12	"A70"	"A70"	6905	47695	100	659	737	442	59	498	498	552	353	63	31	14	0	17066	16092	6492	40	2382	2382	2457	787	32	97	96	0	0.000	0.000	0.000	0.000	0.000	0.000	0.000	0.000	0.000	0.000	0.000	0.000	0.000	0.000	0.011	0.017	0.024	0.021	4.215	0.013	0.059	316	2384	100	161	14684	14845	239	13710	13949	Error	Error	-6.511	161	14684	239	13710	232875	5085205	0.524	17.325	0	0	0
1	10	12	"A71"	"A71"	7205	47695	100	668	760	438	57	489	489	543	353	65	34	15	0	18699	17588	6191	35	2349	2349	2418	744	30	97	95	0	0.000	0.000	0.000	0.000	0.000	0.000	0.000	0.000	0.000	0.000	0.000	0.000	0.000	0.000	0.011	0.018	0.024	0.021	3.986	0.015	0.076	316	2384	100	179	16350	16529	271	15239	15510	Error	Error	-6.513	179	16350	271	15239	240283	5557808	0.615	20.390	0	0	0
1	11	12	"A71"	"A71"	7505	47695	100	713	749	419	55	461	461	531	351	66	37	15	0	15956	15864	4344	27	2330	2330	2416	762	31	99	99	0	0.000	0.000	0.000	0.000	0.000	0.000	0.000	0.000	0.000	0.000	0.000	0.000	0.000	0.000	0.018	0.021	0.026	0.022	3.523	0.018	0.089	316	2384	100	252	13626	13878	288	13534	13822	Error	Error	-5.757	252	13626	288	13534	236760	5013145	0.621	17.648	0	0	0
1	12	12	"A71"	"A71"	7805	47695	100	663	721	423	58	474	474	534	352	65	36	13	0	10538	10717	2300	21	2369	2369	2431	718	29	100	100	0	0.000	0.000	0.000	0.000	0.000	0.000	0.000	0.000	0.000	0.000	0.000	0.000	0.000	0.000	0.023	0.030	0.045	0.037	3.100	0.023	0.052	316	2384	100	189	8169	8358	247	8348	8595	Error	Error	-5.434	189	8169	247	8348	227913	3386642	0.531	11.540	0	0	0
1	13	12	"A72"	"A72"	8105	47690	100	616	693	414	59	467	467	528	355	67	32	12	0	18204	18220	6729	36	2461	2461	2600	930	35	96	94	0	0.000	0.000	0.000	0.000	0.000	0.000	0.000	0.000	0.000	0.000	0.000	0.000	0.000	0.000	0.009	0.014	0.023	0.020	3.534	0.012	0.059	316	2384	100	149	15743	15892	226	15759	15985	Error	Error	-6.723	149	15743	226	15759	219108	5757386	0.465	16.796	0	0	0
1	14	12	"A72"	"A72"	8405	47690	100	694	737	375	50	462	462	533	398	74	34	10	0	21812	20934	5669	27	2494	2494	2632	1109	42	99	99	0	0.000	0.000	0.000	0.000	0.000	0.000	0.000	0.000	0.000	0.000	0.000	0.000	0.000	0.000	0.012	0.015	0.019	0.016	2.981	0.010	0.057	316	2384	100	232	19318	19550	275	18440	18715	Error	Error	-6.380	232	19318	275	18440	232782	6615021	0.513	16.503	0	0	0
1	15	12	"A72"	"A72"	8705	47690	100	701	784	447	57	472	472	533	347	65	39	18	0	17334	16886	4561	27	2503	2503	2732	1578	57	98	97	0	0.000	0.000	0.000	0.000	0.000	0.000	0.000	0.000	0.000	0.000	0.000	0.000	0.000	0.000	0.015	0.022	0.024	0.022	2.965	0.019	0.112	316	2384	100	229	14831	15060	312	14383	14695	Error	Error	-6.017	229	14831	312	14383	247610	5335932	0.723	8.970	0	0	0
1	16	12	"A73"	"A73"	9005	47690	100	527	582	373	64	497	497	559	360	64	19	6	0	4016	4544	2087	45	2424	2424	2485	672	27	76	57	0	0.000	0.000	0.000	0.000	0.000	0.000	0.000	0.000	0.000	0.000	0.000	0.000	0.000	0.000	0.019	0.040	0.146	0.133	4.496	0.017	0.004	316	2384	100	30	1592	1622	85	2120	2205	Error	Error	-5.730	30	1592	85	2120	183871	1436013	0.064	3.064	0	0	0
1	17	12	"A73"	"A73"	9305	47690	100	611	669	424	63	491	491	560	359	64	29	10	0	3836	5451	4369	80	2556	2556	2606	722	27	63	45	0	0.000	0.000	0.000	0.000	0.000	0.000	0.000	0.000	0.000	0.000	0.000	0.000	0.000	0.000	0.094	0.061	0.166	0.196	5.880	0.030	0.040	316	2384	100	120	1280	1400	178	2895	3073	Error	Error	-3.415	120	1280	178	2895	211385	1722614	0.304	3.940	0	0	0
1	18	12	"A73"	"A73"	9605	47685	100	559	622	358	57	509	509	573	369	64	20	7	0	3758	3935	1220	31	2602	2602	2649	706	26	65	41	0	0.000	0.000	0.000	0.000	0.000	0.000	0.000	0.000	0.000	0.000	0.000	0.000	0.000	0.000	0.043	0.085	0.200	0.199	4.653	0.055	0.021	316	2384	100	50	1156	1206	113	1333	1446	Error	Error	-4.531	50	1156	113	1333	196708	1243386	0.133	1.822	0	0	0
1	1	13	"A74"	"A74"	4505	48005	100	611	671	360	53	475	475	538	442	82	22	5	0	13299	13726	5434	39	2401	2401	2540	1354	53	95	92	0	0.000	0.000	0.000	0.000	0.000	0.000	0.000	0.000	0.000	0.000	0.000	0.000	0.000	0.000	0.012	0.017	0.027	0.023	4.070	0.012	0.034	316	2384	100	136	10898	11034	196	11325	11521	Error	Error	-6.324	136	10898	196	11325	212169	4337497	0.301	8.261	0	0	0
1	2	13	"A74"	"A74"	4805	48000	100	589	699	571	81	475	475	530	357	67	31	11	0	14603	15131	5513	36	2378	2378	2466	820	33	98	97	0	0.000	0.000	0.000	0.000	0.000	0.000	0.000	0.000	0.000	0.000	0.000	0.000	0.000	0.000	0.009	0.018	0.023	0.019	3.863	0.015	0.045	316	2384	100	114	12225	12339	224	12753	12977	Error	Error	-6.745	114	12225	224	12753	220977	4781268	0.473	15.445	0	0	0
1	3	13	"A74"	"A74"	5105	48000	100	577	658	390	59	482	482	552	382	69	24	7	0	16003	16337	5207	31	2424	2424	2583	1166	45	99	97	0	0.000	0.000	0.000	0.000	0.000	0.000	0.000	0.000	0.000	0.000	0.000	0.000	0.000	0.000	0.007	0.013	0.022	0.019	3.568	0.015	0.041	316	2384	100	95	13579	13674	176	13913	14089	Error	Error	-7.159	95	13579	176	13913	208051	5162533	0.277	11.796	0	0	0
1	4	13	"A75"	"A75"	5405	48000	100	655	716	401	56	527	527	656	1296	197	1	0	0	14156	14619	5999	41	2499	2499	2780	2670	96	93	87	0	0.000	0.000	0.000	0.000	0.000	0.000	0.000	0.000	0.000	0.000	0.000	0.000	0.000	0.000	0.011	0.016	0.025	0.023	3.722	0.075	0.098	316	2384	100	128	11657	11785	189	12120	12309	Error	Error	-6.509	128	11657	189	12120	226120	4619523	0.046	4.434	0	0	0
1	5	13	"A75"	"A75"	5705	48000	100	618	675	372	55	487	487	554	362	65	29	7	0	13080	13261	4662	35	2487	2487	2618	989	37	99	97	0	0.000	0.000	0.000	0.000	0.000	0.000	0.000	0.000	0.000	0.000	0.000	0.000	0.000	0.000	0.012	0.017	0.032	0.025	3.450	0.011	0.025	316	2384	100	131	10593	10724	188	10774	10962	Error	Error	-6.337	131	10593	188	10774	213189	4190433	0.334	10.761	0	0	0
1	6	13	"A75"	"A75"	6005	48000	100	622	673	375	55	501	501	569	460	80	20	3	0	13982	14744	5167	35	2459	2459	2561	1007	39	98	98	0	0.000	0.000	0.000	0.000	0.000	0.000	0.000	0.000	0.000	0.000	0.000	0.000	0.000	0.000	0.011	0.014	0.028	0.022	3.296	0.010	0.016	316	2384	100	121	11523	11644	172	12285	12457	Error	Error	-6.573	121	11523	172	12285	212610	4659032	0.226	12.098	0	0	0
1	7	13	"A76"	"A76"	6305	47995	100	625	671	382	56	517	517	570	353	61	24	8	0	12933	12136	5461	44	2472	2472	2596	1057	40	87	83	0	0.000	0.000	0.000	0.000	0.000	0.000	0.000	0.000	0.000	0.000	0.000	0.000	0.000	0.000	0.010	0.016	0.031	0.033	4.968	0.012	0.031	316	2384	100	108	10461	10569	154	9664	9818	Error	Error	-6.598	108	10461	154	9664	212192	3834831	0.286	9.026	0	0	0
1	8	13	"A76"	"A76"	6605	47995	100	623	691	404	58	474	474	555	722	130	10	1	0	16308	16189	6663	41	2432	2432	2741	2236	81	93	91	0	0.000	0.000	0.000	0.000	0.000	0.000	0.000	0.000	0.000	0.000	0.000	0.000	0.000	0.000	0.011	0.016	0.022	0.022	3.470	0.011	0.045	316	2384	100	149	13876	14025	217	13757	13974	Error	Error	-6.541	149	13876	217	13757	218387	5115672	0.188	6.014	0	0	0
1	9	13	"A76"	"A76"	6905	47995	100	636	718	466	64	482	482	540	361	66	32	13	0	13634	13585	4296	31	2410	2410	2572	1129	43	96	94	0	0.000	0.000	0.000	0.000	0.000	0.000	0.000	0.000	0.000	0.000	0.000	0.000	0.000	0.000	0.014	0.021	0.031	0.027	3.547	0.016	0.051	316	2384	100	154	11224	11378	236	11175	11411	Error	Error	-6.188	154	11224	236	11175	226844	4292837	0.493	9.755	0	0	0
1	10	13	"A77"	"A77"	7205	47995	100	1110	1171	602	51	490	490	573	549	95	56	22	0	13647	13849	5755	41	2447	2447	2593	1309	50	95	90	0	0.000	0.000	0.000	0.000	0.000	0.000	0.000	0.000	0.000	0.000	0.000	0.000	0.000	0.000	0.055	0.060	0.061	0.057	2.440	0.054	0.223	316	2384	100	620	11200	11820	681	11402	12083	Error	Error	-4.175	620	11200	681	11402	370176	4376148	1.089	8.599	0	0	0
1	11	13	"A77"	"A77"	7505	47995	100	1163	1207	600	49	477	477	530	341	64	72	50	0	13319	13668	4231	30	2395	2395	2516	906	36	99	97	0	0.000	0.000	0.000	0.000	0.000	0.000	0.000	0.000	0.000	0.000	0.000	0.000	0.000	0.000	0.063	0.065	0.069	0.057	2.508	0.054	0.324	316	2384	100	686	10924	11610	730	11273	12003	Error	Error	-3.993	686	10924	730	11273	381315	4319211	1.985	12.309	0	0	0
1	12	13	"A77"	"A77"	7810	47990	100	1180	1232	615	49	491	491	577	824	142	39	8	0	13819	13851	5074	36	2393	2393	2576	1255	48	96	93	0	0.000	0.000	0.000	0.000	0.000	0.000	0.000	0.000	0.000	0.000	0.000	0.000	0.000	0.000	0.060	0.065	0.069	0.055	3.078	0.051	0.065	316	2384	100	689	11426	12115	741	11458	12199	Error	Error	-4.052	689	11426	741	11458	389166	4376948	0.795	8.984	0	0	0
1	13	13	"A78"	"A78"	8110	47990	100	663	715	410	57	487	487	541	360	66	30	10	0	14777	14773	5694	38	2461	2461	2575	901	34	97	94	0	0.000	0.000	0.000	0.000	0.000	0.000	0.000	0.000	0.000	0.000	0.000	0.000	0.000	0.000	0.014	0.019	0.027	0.025	3.344	0.013	0.044	316	2384	100	176	12316	12492	228	12312	12540	Error	Error	-6.129	176	12316	228	12312	225920	4668235	0.483	13.538	0	0	0
1	14	13	"A78"	"A78"	8410	47990	100	634	690	386	55	471	471	531	351	66	31	12	0	17282	16968	6316	37	2494	2494	2619	1004	38	99	95	0	0.000	0.000	0.000	0.000	0.000	0.000	0.000	0.000	0.000	0.000	0.000	0.000	0.000	0.000	0.011	0.015	0.025	0.022	3.171	0.010	0.040	316	2384	100	163	14788	14951	219	14474	14693	Error	Error	-6.503	163	14788	219	14474	218043	5361884	0.453	14.292	0	0	0
1	15	13	"A78"	"A78"	8710	47990	100	579	660	407	61	472	472	535	371	69	28	10	0	16378	16876	6069	35	2523	2523	2636	1035	39	99	97	0	0.000	0.000	0.000	0.000	0.000	0.000	0.000	0.000	0.000	0.000	0.000	0.000	0.000	0.000	0.008	0.013	0.022	0.020	3.077	0.010	0.036	316	2384	100	107	13855	13962	188	14353	14541	Error	Error	-7.017	107	13855	188	14353	208598	5332927	0.337	13.758	0	0	0
1	16	13	"A79"	"A79"	9010	47990	100	602	686	416	60	493	493	561	367	65	28	11	0	11364	11667	5364	45	2431	2431	2487	684	27	93	89	0	0.000	0.000	0.000	0.000	0.000	0.000	0.000	0.000	0.000	0.000	0.000	0.000	0.000	0.000	0.012	0.021	0.039	0.037	3.762	0.014	0.030	316	2384	100	109	8933	9042	193	9236	9429	Error	Error	-6.357	109	8933	193	9236	216801	3686816	0.341	13.421	0	0	0
1	17	13	"A79"	"A79"	9310	47985	100	679	753	433	57	491	491	559	380	67	33	11	0	15821	15262	5542	36	2565	2565	2755	1325	48	95	93	0	0.000	0.000	0.000	0.000	0.000	0.000	0.000	0.000	0.000	0.000	0.000	0.000	0.000	0.000	0.014	0.021	0.030	0.024	3.546	0.015	0.058	316	2384	100	188	13256	13444	262	12697	12959	Error	Error	-6.140	188	13256	262	12697	237794	4822657	0.511	9.439	0	0	0
1	18	13	"A79"	"A79"	9610	47985	100	689	726	416	57	502	502	573	367	64	33	11	0	14364	13523	4441	32	2648	2648	2750	1003	36	97	93	0	0.000	0.000	0.000	0.000	0.000	0.000	0.000	0.000	0.000	0.000	0.000	0.000	0.000	0.000	0.016	0.021	0.034	0.034	3.017	0.014	0.036	316	2384	100	187	11716	11903	224	10875	11099	Error	Error	-5.969	187	11716	224	10875	229278	4273196	0.417	10.741	0	0	0
1	1	14	"A80"	"A80"	4510	48305	100	559	629	390	62	480	480	539	348	64	26	9	0	11747	11501	4451	38	2418	2418	2456	719	29	94	92	0	0.000	0.000	0.000	0.000	0.000	0.000	0.000	0.000	0.000	0.000	0.000	0.000	0.000	0.000	0.008	0.016	0.037	0.032	3.628	0.010	0.016	316	2384	100	79	9329	9408	149	9083	9232	Error	Error	-6.884	79	9329	149	9083	198645	3634423	0.259	12.580	0	0	0
1	2	14	"A80"	"A80"	4810	48300	100	569	628	361	57	476	476	551	529	96	14	1	0	13925	14005	5026	35	2357	2357	2505	1597	63	94	91	0	0.000	0.000	0.000	0.000	0.000	0.000	0.000	0.000	0.000	0.000	0.000	0.000	0.000	0.000	0.008	0.013	0.028	0.024	3.687	0.007	0.013	316	2384	100	93	11568	11661	152	11648	11800	Error	Error	-6.959	93	11568	152	11648	198535	4425435	0.146	7.201	0	0	0
1	3	14	"A80"	"A80"	5110	48300	100	657	785	1202	153	475	475	540	374	69	28	13	0	12995	13232	4071	30	2448	2448	2553	962	37	98	97	0	0.000	0.000	0.000	0.000	0.000	0.000	0.000	0.000	0.000	0.000	0.000	0.000	0.000	0.000	0.017	0.029	0.032	0.028	3.680	0.037	0.070	316	2384	100	182	10547	10729	310	10784	11094	Error	Error	-5.857	182	10547	310	10784	248124	4181463	0.655	11.101	0	0	0
1	4	14	"A81"	"A81"	5410	48300	100	636	694	402	57	490	490	553	375	67	27	8	0	13342	13233	5055	38	2507	2507	2598	1057	40	95	91	0	0.000	0.000	0.000	0.000	0.000	0.000	0.000	0.000	0.000	0.000	0.000	0.000	0.000	0.000	0.013	0.019	0.030	0.028	3.232	0.015	0.039	316	2384	100	146	10835	10981	204	10726	10930	Error	Error	-6.214	146	10835	204	10726	219228	4181589	0.376	10.061	0	0	0
1	5	14	"A81"	"A81"	5710	48300	100	629	672	368	54	502	502	556	352	63	26	6	0	14826	15273	4331	28	2511	2511	2680	1107	41	98	98	0	0.000	0.000	0.000	0.000	0.000	0.000	0.000	0.000	0.000	0.000	0.000	0.000	0.000	0.000	0.010	0.013	0.023	0.020	3.356	0.010	0.029	316	2384	100	127	12315	12442	170	12762	12932	Error	Error	-6.599	127	12315	170	12762	212277	4826408	0.330	11.376	0	0	0
1	6	14	"A81"	"A81"	6010	48300	100	606	663	380	57	506	506	564	364	64	26	8	0	15840	15923	4171	26	2521	2521	2632	1192	45	98	97	0	0.000	0.000	0.000	0.000	0.000	0.000	0.000	0.000	0.000	0.000	0.000	0.000	0.000	0.000	0.008	0.012	0.021	0.018	3.114	0.009	0.024	316	2384	100	100	13319	13419	157	13402	13559	Error	Error	-7.057	100	13319	157	13402	209478	5031608	0.272	11.150	0	0	0
1	7	14	"A82"	"A82"	6310	48295	100	597	666	369	55	495	495	603	1221	202	1	0	0	16110	14500	7045	48	2434	2434	2594	1949	75	84	77	0	0.000	0.000	0.000	0.000	0.000	0.000	0.000	0.000	0.000	0.000	0.000	0.000	0.000	0.000	0.007	0.014	0.026	0.025	5.865	0.028	0.064	316	2384	100	102	13676	13778	171	12066	12237	Error	Error	-7.067	102	13676	171	12066	210553	4582151	0.052	6.109	0	0	0
1	8	14	"A82"	"A82"	6610	48295	100	629	681	393	57	483	483	579	1445	249	0	0	0	19467	19274	6233	32	2437	2437	2578	1095	42	97	95	0	0.000	0.000	0.000	0.000	0.000	0.000	0.000	0.000	0.000	0.000	0.000	0.000	0.000	0.000	0.009	0.012	0.020	0.018	2.934	0.006	0.001	316	2384	100	146	17030	17176	198	16837	17035	Error	Error	-6.866	146	17030	198	16837	215286	6090446	0.071	15.247	0	0	0
1	9	14	"A82"	"A82"	6910	48295	100	629	702	403	57	472	472	537	383	71	28	11	0	15840	15873	4701	29	2442	2442	2587	1248	48	99	98	0	0.000	0.000	0.000	0.000	0.000	0.000	0.000	0.000	0.000	0.000	0.000	0.000	0.000	0.000	0.012	0.017	0.023	0.019	3.786	0.013	0.052	316	2384	100	157	13398	13555	230	13431	13661	Error	Error	-6.415	157	13398	230	13431	221699	5015874	0.431	10.646	0	0	0
1	10	14	"A83"	"A83"	7210	48295	100	7721	8860	6157	69	493	493	556	362	65	90	87	0	13339	12763	4500	35	2364	2364	2469	792	32	97	93	0	0.000	0.000	0.000	0.000	0.000	0.000	0.000	0.000	0.000	0.000	0.000	0.000	0.000	0.000	0.659	0.805	0.674	0.605	2.691	0.973	0.616	316	2384	100	7228	10975	18203	8367	10399	18766	Error	Error	-0.603	7228	10975	8367	10399	2799856	4033168	22.939	12.997	0	0	0
1	11	14	"A83"	"A83"	7510	48295	100	9196	9671	5002	51	463	463	528	345	65	99	99	0	15129	15090	2942	19	2395	2395	2489	797	32	100	100	0	0.000	0.000	0.000	0.000	0.000	0.000	0.000	0.000	0.000	0.000	0.000	0.000	0.000	0.000	0.686	0.725	0.663	0.622	1.892	0.792	0.642	316	2384	100	8733	12734	21467	9208	12695	21903	Error	Error	-0.544	8733	12734	9208	12695	3055949	4768360	26.501	15.811	0	0	0
1	12	14	"A83"	"A83"	7810	48290	100	9092	9474	5399	56	501	501	551	350	63	98	96	0	14122	14057	2992	21	2387	2387	2491	821	32	100	100	0	0.000	0.000	0.000	0.000	0.000	0.000	0.000	0.000	0.000	0.000	0.000	0.000	0.000	0.000	0.732	0.769	0.704	0.614	2.343	0.888	0.567	316	2384	100	8591	11735	20326	8973	11670	20643	Error	Error	-0.450	8591	11735	8973	11670	2993789	4441973	25.494	14.088	0	0	0
1	13	14	"A84"	"A84"	8110	48290	100	648	702	397	56	478	478	543	398	73	28	11	0	15722	15604	6982	44	2473	2473	2666	1296	48	93	86	0	0.000	0.000	0.000	0.000	0.000	0.000	0.000	0.000	0.000	0.000	0.000	0.000	0.000	0.000	0.013	0.017	0.027	0.027	3.910	0.012	0.051	316	2384	100	170	13249	13419	224	13131	13355	Error	Error	-6.284	170	13249	224	13131	221883	4930962	0.399	9.983	0	0	0
1	14	14	"A84"	"A84"	8410	48290	100	703	713	349	48	461	461	523	344	65	38	10	0	16752	16447	5238	31	2513	2513	2717	1311	48	99	96	0	0.000	0.000	0.000	0.000	0.000	0.000	0.000	0.000	0.000	0.000	0.000	0.000	0.000	0.000	0.017	0.018	0.025	0.021	3.483	0.012	0.057	316	2384	100	242	14239	14481	252	13934	14186	Error	Error	-5.879	242	14239	252	13934	225233	5197365	0.552	10.473	0	0	0
1	15	14	"A84"	"A84"	8710	48290	100	637	722	445	61	465	465	531	346	65	34	15	0	15373	15939	5032	31	2521	2521	2644	1093	41	99	99	0	0.000	0.000	0.000	0.000	0.000	0.000	0.000	0.000	0.000	0.000	0.000	0.000	0.000	0.000	0.013	0.019	0.024	0.020	3.703	0.014	0.057	316	2384	100	172	12852	13024	257	13418	13675	Error	Error	-6.223	172	12852	257	13418	228168	5036830	0.552	12.164	0	0	0
1	16	14	"A85"	"A85"	9010	48290	100	613	679	411	60	482	482	547	356	65	32	10	0	15543	15948	6593	41	2520	2520	2560	714	27	96	96	0	0.000	0.000	0.000	0.000	0.000	0.000	0.000	0.000	0.000	0.000	0.000	0.000	0.000	0.000	0.010	0.015	0.026	0.025	3.739	0.011	0.041	316	2384	100	131	13023	13154	197	13428	13625	Error	Error	-6.635	131	13023	197	13428	214581	5039556	0.371	18.751	0	0	0
1	17	14	"A85"	"A85"	9315	48285	100	654	705	404	57	486	486	551	358	64	33	11	0	14192	14466	4797	33	2555	2555	2762	1562	56	98	95	0	0.000	0.000	0.000	0.000	0.000	0.000	0.000	0.000	0.000	0.000	0.000	0.000	0.000	0.000	0.014	0.018	0.032	0.027	3.306	0.015	0.060	316	2384	100	168	11637	11805	219	11911	12130	Error	Error	-6.114	168	11637	219	11911	222813	4571412	0.430	7.493	0	0	0
1	18	14	"A85"	"A85"	9615	48285	100	665	753	440	58	505	505	594	801	134	12	0	0	17317	16985	5756	33	2646	2646	2831	1533	54	97	95	0	0.000	0.000	0.000	0.000	0.000	0.000	0.000	0.000	0.000	0.000	0.000	0.000	0.000	0.000	0.011	0.017	0.028	0.023	3.054	0.012	0.042	316	2384	100	160	14671	14831	248	14339	14587	Error	Error	-6.519	160	14671	248	14339	237940	5367143	0.199	9.233	0	0	0
1	1	15	"A86"	"A86"	4515	48600	100	562	624	384	61	485	485	541	348	64	24	7	0	8498	8278	3451	41	2285	2285	2400	800	33	91	85	0	0.000	0.000	0.000	0.000	0.000	0.000	0.000	0.000	0.000	0.000	0.000	0.000	0.000	0.000	0.012	0.023	0.049	0.048	4.470	0.011	0.009	316	2384	100	77	6213	6290	139	5993	6132	Error	Error	-6.334	77	6213	139	5993	197332	2615837	0.239	7.348	0	0	0
1	2	15	"A86"	"A86"	4815	48600	100	576	625	351	56	494	494	654	1740	266	0	0	0	12589	12290	4523	36	2383	2383	2719	3203	117	89	83	0	0.000	0.000	0.000	0.000	0.000	0.000	0.000	0.000	0.000	0.000	0.000	0.000	0.000	0.000	0.008	0.013	0.028	0.024	3.470	0.008	0.011	316	2384	100	82	10206	10288	131	9907	10038	Error	Error	-6.960	82	10206	131	9907	197617	3883633	-0.017	2.988	0	0	0
1	3	15	"A86"	"A86"	5115	48600	100	572	639	346	54	494	494	552	358	64	24	6	0	11629	11908	4327	36	2402	2402	2591	1446	55	95	92	0	0.000	0.000	0.000	0.000	0.000	0.000	0.000	0.000	0.000	0.000	0.000	0.000	0.000	0.000	0.008	0.015	0.032	0.028	3.725	0.006	0.009	316	2384	100	78	9227	9305	145	9506	9651	Error	Error	-6.886	78	9227	145	9506	201845	3762867	0.243	6.443	0	0	0
1	4	15	"A87"	"A87"	5415	48600	100	543	615	402	65	482	482	532	340	63	24	8	0	9857	9809	4173	42	2377	2377	2437	751	30	91	88	0	0.000	0.000	0.000	0.000	0.000	0.000	0.000	0.000	0.000	0.000	0.000	0.000	0.000	0.000	0.008	0.018	0.041	0.038	4.153	0.011	0.014	316	2384	100	61	7480	7541	133	7432	7565	Error	Error	-6.938	61	7480	133	7432	194390	3099614	0.244	9.816	0	0	0
1	5	15	"A87"	"A87"	5715	48600	100	563	630	367	58	493	493	562	432	76	19	4	0	10917	11131	3946	35	2466	2466	2622	1351	51	96	93	0	0.000	0.000	0.000	0.000	0.000	0.000	0.000	0.000	0.000	0.000	0.000	0.000	0.000	0.000	0.008	0.016	0.035	0.027	3.682	0.017	0.033	316	2384	100	70	8451	8521	137	8665	8802	Error	Error	-6.916	70	8451	137	8665	199115	3517386	0.157	6.298	0	0	0
1	6	15	"A87"	"A87"	6015	48595	100	596	664	427	64	485	485	567	561	98	17	3	0	11400	11738	4498	38	2471	2471	2627	1391	52	93	91	0	0.000	0.000	0.000	0.000	0.000	0.000	0.000	0.000	0.000	0.000	0.000	0.000	0.000	0.000	0.012	0.019	0.041	0.041	3.661	0.014	0.023	316	2384	100	111	8929	9040	179	9267	9446	Error	Error	-6.330	111	8929	179	9267	209734	3709125	0.173	6.550	0	0	0
1	7	15	"A88"	"A88"	6315	48595	100	575	630	381	60	487	487	561	423	75	18	4	0	11562	11103	5008	45	2405	2405	2477	801	32	94	88	0	0.000	0.000	0.000	0.000	0.000	0.000	0.000	0.000	0.000	0.000	0.000	0.000	0.000	0.000	0.010	0.016	0.034	0.034	4.060	0.012	0.013	316	2384	100	88	9157	9245	143	8698	8841	Error	Error	-6.701	88	9157	143	8698	199200	3508680	0.163	10.769	0	0	0
1	8	15	"A88"	"A88"	6615	48595	100	562	640	372	58	465	465	526	352	66	27	9	0	14185	13867	5362	38	2429	2429	2537	908	35	96	93	0	0.000	0.000	0.000	0.000	0.000	0.000	0.000	0.000	0.000	0.000	0.000	0.000	0.000	0.000	0.008	0.015	0.027	0.024	4.368	0.011	0.030	316	2384	100	97	11756	11853	175	11438	11613	Error	Error	-6.921	97	11756	175	11438	202312	4381828	0.324	12.478	0	0	0
1	9	15	"A88"	"A88"	6915	48595	100	589	642	352	54	457	457	528	351	66	28	9	0	13805	14134	5230	37	2395	2395	2541	1079	42	95	94	0	0.000	0.000	0.000	0.000	0.000	0.000	0.000	0.000	0.000	0.000	0.000	0.000	0.000	0.000	0.012	0.016	0.029	0.025	4.128	0.007	0.014	316	2384	100	132	11410	11542	185	11739	11924	Error	Error	-6.434	132	11410	185	11739	202877	4466305	0.325	10.744	0	0	0
1	10	15	"A89"	"A89"	7215	48595	100	542	640	509	79	465	465	529	354	66	24	7	0	10395	9896	4863	49	2302	2302	2423	947	39	87	81	0	0.000	0.000	0.000	0.000	0.000	0.000	0.000	0.000	0.000	0.000	0.000	0.000	0.000	0.000	0.010	0.023	0.039	0.044	5.412	0.016	0.028	316	2384	100	77	8093	8170	175	7594	7769	Error	Error	-6.716	77	8093	175	7594	202158	3127163	0.314	7.891	0	0	0
1	11	15	"A89"	"A89"	7515	48590	100	620	670	360	53	469	469	537	355	66	30	8	0	15301	14688	4880	33	2349	2349	2457	917	37	95	91	0	0.000	0.000	0.000	0.000	0.000	0.000	0.000	0.000	0.000	0.000	0.000	0.000	0.000	0.000	0.012	0.016	0.026	0.022	4.004	0.011	0.032	316	2384	100	151	12952	13103	201	12339	12540	Error	Error	-6.422	151	12952	201	12339	211684	4641412	0.375	13.338	0	0	0
1	12	15	"A89"	"A89"	7815	48590	100	585	632	363	57	485	485	543	352	64	24	7	0	15022	14260	5029	35	2429	2429	2567	1119	43	92	90	0	0.000	0.000	0.000	0.000	0.000	0.000	0.000	0.000	0.000	0.000	0.000	0.000	0.000	0.000	0.008	0.012	0.022	0.021	4.872	0.010	0.025	316	2384	100	100	12593	12693	147	11831	11978	Error	Error	-6.976	100	12593	147	11831	199576	4506228	0.253	10.450	0	0	0
1	13	15	"A90"	"A90"	8115	48590	100	611	680	498	73	463	463	534	360	67	28	10	0	11216	10672	5691	53	2432	2432	2566	998	38	85	78	0	0.000	0.000	0.000	0.000	0.000	0.000	0.000	0.000	0.000	0.000	0.000	0.000	0.000	0.000	0.017	0.026	0.048	0.046	4.456	0.021	0.064	316	2384	100	148	8784	8932	217	8240	8457	Error	Error	-5.891	148	8784	217	8240	214994	3372318	0.406	8.122	0	0	0
1	14	15	"A90"	"A90"	8415	48590	100	625	695	409	58	444	444	504	336	66	37	15	0	15185	14811	5152	34	2408	2408	2544	1051	41	98	94	0	0.000	0.000	0.000	0.000	0.000	0.000	0.000	0.000	0.000	0.000	0.000	0.000	0.000	0.000	0.014	0.020	0.032	0.026	3.591	0.014	0.057	316	2384	100	181	12777	12958	251	12403	12654	Error	Error	-6.141	181	12777	251	12403	219560	4680341	0.568	11.672	0	0	0
1	15	15	"A90"	"A90"	8715	48590	100	638	682	383	56	476	476	590	1505	255	0	0	0	14813	14795	4895	33	2465	2465	2587	1015	39	97	95	0	0.000	0.000	0.000	0.000	0.000	0.000	0.000	0.000	0.000	0.000	0.000	0.000	0.000	0.000	0.013	0.017	0.027	0.027	3.517	0.011	0.034	316	2384	100	162	12348	12510	206	12330	12536	Error	Error	-6.252	162	12348	206	12330	215386	4675336	0.061	12.028	0	0	0
1	16	15	"A91"	"A91"	9015	48590	100	611	646	349	54	481	481	542	355	65	26	8	0	11354	10723	4186	39	2432	2432	2495	755	30	93	90	0	0.000	0.000	0.000	0.000	0.000	0.000	0.000	0.000	0.000	0.000	0.000	0.000	0.000	0.000	0.015	0.020	0.035	0.035	3.480	0.014	0.028	316	2384	100	130	8922	9052	165	8291	8456	Error	Error	-6.101	130	8922	165	8291	204217	3388491	0.293	10.898	0	0	0
1	17	15	"A91"	"A91"	9315	48585	100	576	642	406	63	497	497	588	1109	188	3	0	0	13477	13194	4350	32	2582	2582	2778	1935	69	92	91	0	0.000	0.000	0.000	0.000	0.000	0.000	0.000	0.000	0.000	0.000	0.000	0.000	0.000	0.000	0.007	0.014	0.026	0.028	3.989	0.032	0.013	316	2384	100	79	10895	10974	145	10612	10757	Error	Error	-7.108	79	10895	145	10612	202964	4169359	0.049	5.383	0	0	0
1	18	15	"A91"	"A91"	9615	48585	100	632	694	402	57	495	495	554	385	69	26	10	0	12248	12190	4250	34	2636	2636	2763	1040	37	94	93	0	0.000	0.000	0.000	0.000	0.000	0.000	0.000	0.000	0.000	0.000	0.000	0.000	0.000	0.000	0.014	0.021	0.033	0.033	3.440	0.015	0.031	316	2384	100	137	9612	9749	199	9554	9753	Error	Error	-6.133	137	9612	199	9554	219452	3851918	0.364	9.064	0	0	0
1	1	16	"A92"	"A92"	4520	48900	100	624	667	378	56	491	491	564	682	120	9	0	0	9398	9138	3765	41	2369	2369	2509	1801	71	86	80	0	0.000	0.000	0.000	0.000	0.000	0.000	0.000	0.000	0.000	0.000	0.000	0.000	0.000	0.000	0.019	0.026	0.047	0.043	4.081	0.016	0.025	316	2384	100	133	7029	7162	176	6769	6945	Error	Error	-5.724	133	7029	176	6769	210893	2887717	0.151	3.681	0	0	0
1	2	16	"A92"	"A92"	4820	48900	100	623	686	410	59	501	501	557	354	63	31	9	0	11898	11720	3941	33	2332	2332	2424	793	32	98	96	0	0.000	0.000	0.000	0.000	0.000	0.000	0.000	0.000	0.000	0.000	0.000	0.000	0.000	0.000	0.013	0.020	0.036	0.028	4.350	0.013	0.022	316	2384	100	122	9566	9688	185	9388	9573	Error	Error	-6.293	122	9566	185	9388	216772	3703404	0.364	11.723	0	0	0
1	3	16	"A92"	"A92"	5120	48900	100	642	682	368	53	501	501	552	349	63	32	8	0	13477	13623	3298	24	2413	2413	2504	813	32	100	100	0	0.000	0.000	0.000	0.000	0.000	0.000	0.000	0.000	0.000	0.000	0.000	0.000	0.000	0.000	0.013	0.016	0.031	0.025	2.949	0.011	0.023	316	2384	100	141	11064	11205	181	11210	11391	Error	Error	-6.294	141	11064	181	11210	215492	4304966	0.372	13.677	0	0	0
1	4	16	"A93"	"A93"	5420	48900	100	587	672	409	60	482	482	578	848	146	8	0	0	14809	14340	6302	43	2438	2438	2618	1975	75	89	85	0	0.000	0.000	0.000	0.000	0.000	0.000	0.000	0.000	0.000	0.000	0.000	0.000	0.000	0.000	0.008	0.016	0.033	0.029	4.885	0.012	0.036	316	2384	100	105	12371	12476	190	11902	12092	Error	Error	-6.880	105	12371	190	11902	212305	4531411	0.111	5.935	0	0	0
1	5	16	"A93"	"A93"	5720	48900	100	623	847	1561	184	508	508	584	485	83	19	4	0	12689	13559	6262	46	2474	2474	2630	1283	48	97	95	0	0.000	0.000	0.000	0.000	0.000	0.000	0.000	0.000	0.000	0.000	0.000	0.000	0.000	0.000	0.011	0.031	0.031	0.027	3.675	0.058	0.149	316	2384	100	115	10215	10330	339	11085	11424	Error	Error	-6.473	115	10215	339	11085	267599	4284624	0.542	8.518	0	0	0
1	6	16	"A93"	"A93"	6020	48895	100	589	655	483	73	506	506	604	915	151	5	0	0	10843	11641	5664	48	2489	2489	2906	2587	89	90	72	0	0.000	0.000	0.000	0.000	0.000	0.000	0.000	0.000	0.000	0.000	0.000	0.000	0.000	0.000	0.010	0.016	0.033	0.029	4.226	0.005	0.003	316	2384	100	83	8354	8437	149	9152	9301	Error	Error	-6.653	83	8354	149	9152	207112	3678617	0.056	3.376	0	0	0
1	7	16	"A94"	"A94"	6320	48895	100	559	656	462	70	479	479	545	376	68	24	8	0	16261	14791	6757	45	2384	2384	2489	919	36	89	85	0	0.000	0.000	0.000	0.000	0.000	0.000	0.000	0.000	0.000	0.000	0.000	0.000	0.000	0.000	0.006	0.014	0.025	0.026	4.478	0.010	0.026	316	2384	100	80	13877	13957	177	12407	12584	Error	Error	-7.438	80	13877	177	12407	207240	4673887	0.295	13.386	0	0	0
1	8	16	"A94"	"A94"	6620	48895	100	666	714	397	55	489	489	545	356	65	32	10	0	20180	19535	5344	27	2469	2469	2541	773	30	98	96	0	0.000	0.000	0.000	0.000	0.000	0.000	0.000	0.000	0.000	0.000	0.000	0.000	0.000	0.000	0.010	0.013	0.020	0.016	3.652	0.011	0.046	316	2384	100	177	17711	17888	225	17066	17291	Error	Error	-6.645	177	17711	225	17066	225559	6173198	0.475	21.984	0	0	0
1	9	16	"A94"	"A94"	6920	48895	100	685	748	431	57	493	493	581	803	138	10	0	0	21039	20344	6051	29	2413	2413	2570	1914	74	98	95	0	0.000	0.000	0.000	0.000	0.000	0.000	0.000	0.000	0.000	0.000	0.000	0.000	0.000	0.000	0.010	0.014	0.019	0.019	2.906	0.011	0.053	316	2384	100	192	18626	18818	255	17931	18186	Error	Error	-6.600	192	18626	255	17931	236422	6428748	0.208	9.286	0	0	0
1	10	16	"A95"	"A95"	7220	48895	100	605	678	411	60	488	488	539	341	63	27	12	0	13893	12881	4373	33	2299	2299	2358	696	29	94	92	0	0.000	0.000	0.000	0.000	0.000	0.000	0.000	0.000	0.000	0.000	0.000	0.000	0.000	0.000	0.010	0.018	0.028	0.027	4.218	0.014	0.039	316	2384	100	117	11594	11711	190	10582	10772	Error	Error	-6.631	117	11594	190	10582	214249	4070371	0.408	15.119	0	0	0
1	11	16	"A95"	"A95"	7520	48890	100	700	740	393	53	469	469	535	394	73	38	9	0	17811	17455	4626	26	2398	2398	2542	1672	65	98	97	0	0.000	0.000	0.000	0.000	0.000	0.000	0.000	0.000	0.000	0.000	0.000	0.000	0.000	0.000	0.015	0.018	0.029	0.023	3.096	0.013	0.060	316	2384	100	231	15413	15644	271	15057	15328	Error	Error	-6.060	231	15413	271	15057	233735	5515774	0.520	8.919	0	0	0
1	12	16	"A95"	"A95"	7820	48890	100	659	723	405	56	486	486	555	508	91	20	4	0	19144	18998	5604	29	2355	2355	2468	1418	57	99	98	0	0.000	0.000	0.000	0.000	0.000	0.000	0.000	0.000	0.000	0.000	0.000	0.000	0.000	0.000	0.010	0.014	0.021	0.018	2.969	0.012	0.052	316	2384	100	173	16789	16962	237	16643	16880	Error	Error	-6.601	173	16789	237	16643	228442	6003385	0.331	11.657	0	0	0
1	13	16	"A96"	"A96"	8120	48890	100	659	706	405	57	472	472	527	353	66	33	12	0	17980	17215	6771	39	2378	2378	2457	834	33	97	94	0	0.000	0.000	0.000	0.000	0.000	0.000	0.000	0.000	0.000	0.000	0.000	0.000	0.000	0.000	0.012	0.016	0.023	0.021	3.569	0.012	0.057	316	2384	100	187	15602	15789	234	14837	15071	Error	Error	-6.383	187	15602	234	14837	222976	5439891	0.507	17.695	0	0	0
1	14	16	"A96"	"A96"	8420	48890	100	637	709	397	55	440	440	515	347	67	34	14	0	21620	21310	6086	28	2365	2365	2429	720	29	100	100	0	0.000	0.000	0.000	0.000	0.000	0.000	0.000	0.000	0.000	0.000	0.000	0.000	0.000	0.000	0.010	0.014	0.018	0.014	3.563	0.010	0.056	316	2384	100	197	19255	19452	269	18945	19214	Error	Error	-6.611	197	19255	269	18945	224047	6733863	0.559	26.224	0	0	0
1	15	16	"A96"	"A96"	8720	48890	100	609	701	404	57	480	480	534	351	65	30	13	0	17538	17857	4893	27	2432	2432	2502	793	31	100	100	0	0.000	0.000	0.000	0.000	0.000	0.000	0.000	0.000	0.000	0.000	0.000	0.000	0.000	0.000	0.009	0.014	0.019	0.017	3.231	0.010	0.036	316	2384	100	129	15106	15235	221	15425	15646	Error	Error	-6.872	129	15106	221	15425	221438	5642861	0.476	19.363	0	0	0
1	16	16	"A97"	"A97"	9020	48885	100	641	706	415	58	478	478	554	381	68	30	12	0	15559	15342	7673	50	2438	2438	2529	778	30	93	91	0	0.000	0.000	0.000	0.000	0.000	0.000	0.000	0.000	0.000	0.000	0.000	0.000	0.000	0.000	0.012	0.018	0.029	0.027	4.481	0.011	0.033	316	2384	100	163	13121	13284	228	12904	13132	Error	Error	-6.331	163	13121	228	12904	223201	4848002	0.399	16.469	0	0	0
1	17	16	"A97"	"A97"	9320	48885	100	713	740	394	53	490	490	549	368	67	36	12	0	19678	18224	6557	35	2505	2505	2651	1074	40	100	99	0	0.000	0.000	0.000	0.000	0.000	0.000	0.000	0.000	0.000	0.000	0.000	0.000	0.000	0.000	0.013	0.016	0.023	0.021	3.035	0.013	0.061	316	2384	100	223	17173	17396	250	15719	15969	Error	Error	-6.267	223	17173	250	15719	233862	5758935	0.519	14.500	0	0	0
1	18	16	"A97"	"A97"	9620	48885	100	654	744	432	58	510	510	575	370	64	31	11	0	13285	13042	5262	40	2606	2606	2684	748	27	99	98	0	0.000	0.000	0.000	0.000	0.000	0.000	0.000	0.000	0.000	0.000	0.000	0.000	0.000	0.000	0.013	0.022	0.035	0.030	3.462	0.016	0.044	316	2384	100	144	10679	10823	234	10436	10670	Error	Error	-6.213	144	10679	234	10436	235157	4121308	0.457	13.848	0	0	0
1	1	17	"A98"	"A98"	4520	49200	100	513	551	310	56	487	487	557	344	61	16	2	0	3161	3702	1730	46	2416	2416	2459	684	27	53	36	0	0.000	0.000	0.000	0.000	0.000	0.000	0.000	0.000	0.000	0.000	0.000	0.000	0.000	0.000	0.035	0.050	0.227	0.185	5.164	0.021	0.005	316	2384	100	26	745	771	64	1286	1350	Error	Error	-4.841	26	745	64	1286	174103	1169865	-0.017	1.817	0	0	0
1	2	17	"A98"	"A98"	4820	49200	100	512	599	418	69	496	496	561	360	64	21	5	0	3768	4479	2280	50	2391	2391	2456	692	28	72	49	0	0.000	0.000	0.000	0.000	0.000	0.000	0.000	0.000	0.000	0.000	0.000	0.000	0.000	0.000	0.012	0.049	0.161	0.155	5.482	0.030	0.014	316	2384	100	16	1377	1393	103	2088	2191	Error	Error	-6.427	16	1377	103	2088	189345	1415469	0.106	2.923	0	0	0
1	3	17	"A98"	"A98"	5120	49200	100	556	594	369	62	496	496	551	340	61	20	8	0	3724	4512	2413	53	2379	2379	2437	670	27	74	50	0	0.000	0.000	0.000	0.000	0.000	0.000	0.000	0.000	0.000	0.000	0.000	0.000	0.000	0.000	0.045	0.046	0.155	0.185	5.389	0.025	0.013	316	2384	100	60	1345	1405	98	2133	2231	Error	Error	-4.486	60	1345	98	2133	187819	1425793	0.126	3.097	0	0	0
1	4	17	"A99"	"A99"	5420	49200	100	2573	2851	2191	76	500	500	606	858	141	66	55	0	9872	9225	4169	45	2450	2450	2627	1678	63	81	74	0	0.000	0.000	0.000	0.000	0.000	0.000	0.000	0.000	0.000	0.000	0.000	0.000	0.000	0.000	0.279	0.347	0.313	0.274	2.682	0.369	0.625	316	2384	100	2073	7422	9495	2351	6775	9126	Error	Error	-1.840	2073	7422	2351	6775	901025	2915201	2.617	3.932	0	0	0
1	5	17	"A99"	"A99"	5720	49200	100	4260	4366	2409	55	518	518	594	630	106	88	81	0	10302	9960	2852	28	2472	2472	2596	1778	68	95	92	0	0.000	0.000	0.000	0.000	0.000	0.000	0.000	0.000	0.000	0.000	0.000	0.000	0.000	0.000	0.478	0.514	0.502	0.434	2.003	0.552	0.734	316	2384	100	3742	7830	11572	3848	7488	11336	Error	Error	-1.065	3742	7830	3848	7488	1379634	3147230	5.987	4.142	0	0	0
1	6	17	"A99"	"A99"	6025	49195	100	3684	3784	2556	67	502	502	562	410	72	86	79	0	10150	9835	3307	33	2442	2442	2540	912	35	94	90	0	0.000	0.000	0.000	0.000	0.000	0.000	0.000	0.000	0.000	0.000	0.000	0.000	0.000	0.000	0.413	0.444	0.406	0.350	2.403	0.478	0.686	316	2384	100	3182	7708	10890	3282	7393	10675	Error	Error	-1.276	3182	7708	3282	7393	1195866	3107963	7.859	7.999	0	0	0
1	7	17	"A100"	"A100"	6325	49195	100	627	685	442	64	498	498	625	1195	191	3	0	0	10309	9326	4386	47	2453	2453	2703	2432	89	74	68	0	0.000	0.000	0.000	0.000	0.000	0.000	0.000	0.000	0.000	0.000	0.000	0.000	0.000	0.000	0.016	0.027	0.053	0.055	3.911	0.106	0.173	316	2384	100	129	7856	7985	187	6873	7060	Error	Error	-5.928	129	7856	187	6873	216412	2946898	0.050	2.723	0	0	0
1	8	17	"A100"	"A100"	6625	49195	100	572	656	402	61	498	498	591	1110	187	2	0	0	13805	12915	5055	39	2464	2464	2609	1714	65	89	85	0	0.000	0.000	0.000	0.000	0.000	0.000	0.000	0.000	0.000	0.000	0.000	0.000	0.000	0.000	0.007	0.015	0.028	0.027	4.370	0.066	0.054	316	2384	100	74	11341	11415	158	10451	10609	Error	Error	-7.260	74	11341	158	10451	207420	4081128	0.059	6.013	0	0	0
1	9	17	"A100"	"A100"	6925	49195	100	616	694	438	63	502	502	566	365	64	30	10	0	13170	12504	4410	35	2413	2413	2537	945	37	94	91	0	0.000	0.000	0.000	0.000	0.000	0.000	0.000	0.000	0.000	0.000	0.000	0.000	0.000	0.000	0.011	0.019	0.032	0.030	4.541	0.014	0.031	316	2384	100	114	10757	10871	192	10091	10283	Error	Error	-6.560	114	10757	192	10091	219224	3951303	0.351	10.547	0	0	0
1	10	17	"A101"	"A101"	7225	49195	100	1202	1912	1866	97	477	477	541	353	65	66	50	0	5626	7392	4814	65	2352	2352	2398	674	28	83	73	0	0.000	0.000	0.000	0.000	0.000	0.000	0.000	0.000	0.000	0.000	0.000	0.000	0.000	0.000	0.221	0.285	0.282	0.241	2.800	0.304	0.707	316	2384	100	725	3274	3999	1435	5040	6475	Error	Error	-2.175	725	3274	1435	5040	604123	2335795	3.884	7.409	0	0	0
1	11	17	"A101"	"A101"	7525	49190	100	1267	2178	2178	100	488	488	564	379	67	68	50	0	6628	8068	4704	58	2372	2372	2448	812	33	87	79	0	0.000	0.000	0.000	0.000	0.000	0.000	0.000	0.000	0.000	0.000	0.000	0.000	0.000	0.000	0.183	0.297	0.272	0.225	2.783	0.363	0.693	316	2384	100	779	4256	5035	1690	5696	7386	Error	Error	-2.450	779	4256	1690	5696	688353	2549392	4.259	6.921	0	0	0
1	12	17	"A101"	"A101"	7825	49190	100	1313	2241	2371	105	498	498	559	373	66	65	51	0	6819	9407	6330	67	2403	2403	2452	677	27	89	85	0	0.000	0.000	0.000	0.000	0.000	0.000	0.000	0.000	0.000	0.000	0.000	0.000	0.000	0.000	0.185	0.249	0.222	0.199	2.556	0.296	0.707	316	2384	100	815	4416	5231	1743	7004	8747	Error	Error	-2.438	815	4416	1743	7004	708133	2972759	4.509	10.273	0	0	0
1	13	17	"A102"	"A102"	8125	49190	100	928	1698	1828	107	456	456	523	380	72	54	40	0	7932	10752	7835	72	2369	2369	2443	771	31	79	74	0	0.000	0.000	0.000	0.000	0.000	0.000	0.000	0.000	0.000	0.000	0.000	0.000	0.000	0.000	0.085	0.148	0.136	0.139	3.312	0.166	0.648	316	2384	100	472	5563	6035	1242	8383	9625	Error	Error	-3.559	472	5563	1242	8383	536534	3397594	3.092	10.777	0	0	0
1	14	17	"A102"	"A102"	8425	49190	100	1178	2339	2594	110	448	448	512	340	66	68	51	0	11466	13156	7509	57	2386	2386	2475	721	29	93	90	0	0.000	0.000	0.000	0.000	0.000	0.000	0.000	0.000	0.000	0.000	0.000	0.000	0.000	0.000	0.080	0.176	0.128	0.098	4.072	0.213	0.604	316	2384	100	730	9080	9810	1891	10770	12661	Error	Error	-3.637	730	9080	1891	10770	739007	4157273	5.374	14.814	0	0	0
1	15	17	"A102"	"A102"	8725	49190	100	1218	2463	2668	108	468	468	535	358	66	63	52	0	11312	13044	7009	53	2425	2425	2509	744	29	94	93	0	0.000	0.000	0.000	0.000	0.000	0.000	0.000	0.000	0.000	0.000	0.000	0.000	0.000	0.000	0.084	0.188	0.147	0.118	3.496	0.232	0.631	316	2384	100	750	8887	9637	1995	10619	12614	Error	Error	-3.567	750	8887	1995	10619	778211	4121789	5.385	14.160	0	0	0
1	16	17	"A103"	"A103"	9025	49185	100	602	658	405	61	473	473	542	358	66	29	8	0	13393	12063	6871	56	2482	2482	2538	730	28	84	79	0	0.000	0.000	0.000	0.000	0.000	0.000	0.000	0.000	0.000	0.000	0.000	0.000	0.000	0.000	0.012	0.019	0.037	0.045	5.939	0.013	0.036	316	2384	100	129	10911	11040	185	9581	9766	Error	Error	-6.402	129	10911	185	9581	207968	3811901	0.324	13.048	0	0	0
1	17	17	"A103"	"A103"	9325	49185	100	634	707	401	56	492	492	570	454	79	23	5	0	15861	14979	4840	32	2488	2488	2597	957	36	95	93	0	0.000	0.000	0.000	0.000	0.000	0.000	0.000	0.000	0.000	0.000	0.000	0.000	0.000	0.000	0.011	0.017	0.025	0.024	3.674	0.011	0.025	316	2384	100	142	13373	13515	215	12491	12706	Error	Error	-6.557	142	13373	215	12491	223368	4733376	0.302	12.938	0	0	0
1	18	17	"A103"	"A103"	9625	49185	100	640	699	403	57	510	510	574	373	64	27	11	0	11491	10829	4029	37	2678	2678	2726	746	27	94	91	0	0.000	0.000	0.000	0.000	0.000	0.000	0.000	0.000	0.000	0.000	0.000	0.000	0.000	0.000	0.015	0.023	0.043	0.041	3.880	0.010	0.011	316	2384	100	130	8813	8943	189	8151	8340	Error	Error	-6.083	130	8813	189	8151	220835	3422041	0.335	10.862	0	0	0
1	1	18	"A104"	"A104"	4525	49500	100	586	677	415	61	517	517	571	352	61	25	10	0	6565	6837	3325	48	2460	2460	2512	744	29	82	75	0	0.000	0.000	0.000	0.000	0.000	0.000	0.000	0.000	0.000	0.000	0.000	0.000	0.000	0.000	0.017	0.037	0.070	0.074	6.363	0.022	0.023	316	2384	100	69	4105	4174	160	4377	4537	Error	Error	-5.895	69	4105	160	4377	213981	2160514	0.301	5.813	0	0	0
1	2	18	"A104"	"A104"	4825	49500	100	645	699	381	54	487	487	548	354	64	31	9	0	9550	9478	3283	34	2445	2445	2498	722	28	94	92	0	0.000	0.000	0.000	0.000	0.000	0.000	0.000	0.000	0.000	0.000	0.000	0.000	0.000	0.000	0.022	0.030	0.049	0.042	3.504	0.019	0.033	316	2384	100	158	7105	7263	212	7033	7245	Error	Error	-5.491	158	7105	212	7033	220807	2995190	0.427	9.668	0	0	0
1	3	18	"A104"	"A104"	5125	49500	100	662	690	380	55	495	495	579	506	87	20	3	0	10168	10302	3305	32	2482	2482	2547	968	38	95	93	0	0.000	0.000	0.000	0.000	0.000	0.000	0.000	0.000	0.000	0.000	0.000	0.000	0.000	0.000	0.022	0.025	0.044	0.037	3.081	0.016	0.023	316	2384	100	167	7686	7853	195	7820	8015	Error	Error	-5.524	167	7686	195	7820	218012	3255490	0.219	8.011	0	0	0
1	4	18	"A105"	"A105"	5425	49500	100	597	720	643	89	519	519	582	434	74	24	6	0	11148	10512	5180	49	2460	2460	2555	887	34	85	79	0	0.000	0.000	0.000	0.000	0.000	0.000	0.000	0.000	0.000	0.000	0.000	0.000	0.000	0.000	0.009	0.025	0.047	0.052	4.695	0.025	0.038	316	2384	100	78	8688	8766	201	8052	8253	Error	Error	-6.799	78	8688	201	8052	227622	3321641	0.318	8.971	0	0	0
1	5	18	"A105"	"A105"	5725	49495	100	570	686	600	87	509	509	579	427	73	23	8	0	9632	9885	4341	43	2497	2497	2684	1270	47	93	86	0	0.000	0.000	0.000	0.000	0.000	0.000	0.000	0.000	0.000	0.000	0.000	0.000	0.000	0.000	0.009	0.024	0.055	0.046	4.650	0.025	0.048	316	2384	100	61	7135	7196	177	7388	7565	Error	Error	-6.870	61	7135	177	7388	216870	3123704	0.251	5.670	0	0	0
1	6	18	"A105"	"A105"	6025	49495	100	633	701	427	60	496	496	604	1146	189	4	0	0	11508	11177	3654	32	2461	2461	2625	2402	91	92	85	0	0.000	0.000	0.000	0.000	0.000	0.000	0.000	0.000	0.000	0.000	0.000	0.000	0.000	0.000	0.015	0.024	0.041	0.038	3.418	0.020	0.044	316	2384	100	137	9047	9184	205	8716	8921	Error	Error	-6.045	137	9047	205	8716	221446	3532009	0.085	3.560	0	0	0
1	7	18	"A106"	"A106"	6325	49495	100	562	628	397	63	506	506	610	812	133	6	0	0	3094	3548	1515	42	2422	2422	2582	1890	73	23	6	0	0.000	0.000	0.000	0.000	0.000	0.000	0.000	0.000	0.000	0.000	0.000	0.000	0.000	0.000	0.083	0.108	0.349	0.343	5.746	0.203	0.192	316	2384	100	56	672	728	122	1126	1248	Error	Error	-3.585	56	672	122	1126	198370	1121211	0.022	0.511	0	0	0
1	8	18	"A106"	"A106"	6625	49495	100	548	569	349	61	503	503	763	2898	379	0	0	0	3376	3881	1904	49	2440	2440	2847	4002	140	12	0	0	0.000	0.000	0.000	0.000	0.000	0.000	0.000	0.000	0.000	0.000	0.000	0.000	0.000	0.000	0.048	0.046	0.224	0.213	5.144	0.714	0.494	316	2384	100	45	936	981	66	1441	1507	Error	Error	-4.379	45	936	66	1441	179917	1226407	-0.067	0.258	0	0	0
1	9	18	"A106"	"A106"	6925	49495	100	500	611	428	70	503	503	558	387	69	21	8	0	3257	3571	1393	39	2382	2382	2436	784	32	54	29	0	0.000	0.000	0.000	0.000	0.000	0.000	0.000	0.000	0.000	0.000	0.000	0.000	0.000	0.000	-0.003	0.091	0.254	0.310	5.630	0.058	0.019	316	2384	100	-3	875	872	108	1189	1297	Error	Error	Error	-3	875	108	1189	193062	1128467	0.137	1.448	0	0	0
1	10	18	"A107"	"A107"	7225	49490	100	583	729	1060	145	494	494	567	395	69	23	8	0	4133	5221	3706	70	2389	2389	2494	794	31	66	52	0	0.000	0.000	0.000	0.000	0.000	0.000	0.000	0.000	0.000	0.000	0.000	0.000	0.000	0.000	0.051	0.083	0.136	0.161	4.525	0.094	0.113	316	2384	100	89	1744	1833	235	2832	3067	Error	Error	-4.292	89	1744	235	2832	230410	1649736	0.410	3.435	0	0	0
1	11	18	"A107"	"A107"	7525	49490	100	686	916	1104	120	538	538	1171	4923	420	1	0	0	5893	6715	3488	51	2484	2484	3575	7174	200	14	1	0	0.000	0.000	0.000	0.000	0.000	0.000	0.000	0.000	0.000	0.000	0.000	0.000	0.000	0.000	0.043	0.089	0.123	0.115	3.888	0.643	0.724	316	2384	100	148	3409	3557	378	4231	4609	Error	Error	-4.526	148	3409	378	4231	289528	2121859	-0.052	0.438	0	0	0
1	12	18	"A107"	"A107"	7830	49490	100	553	604	414	68	496	496	564	394	69	19	6	0	5479	6092	3298	54	2375	2375	2445	682	27	81	71	0	0.000	0.000	0.000	0.000	0.000	0.000	0.000	0.000	0.000	0.000	0.000	0.000	0.000	0.000	0.018	0.029	0.076	0.080	5.070	0.024	0.014	316	2384	100	57	3104	3161	108	3717	3825	Error	Error	-5.767	57	3104	108	3717	190813	1925104	0.102	5.348	0	0	0
1	13	18	"A108"	"A108"	8130	49490	100	590	638	404	63	468	468	535	382	71	24	8	0	5808	7742	5155	66	2383	2383	2458	851	34	78	68	0	0.000	0.000	0.000	0.000	0.000	0.000	0.000	0.000	0.000	0.000	0.000	0.000	0.000	0.000	0.036	0.032	0.071	0.075	6.114	0.014	0.014	316	2384	100	122	3425	3547	170	5359	5529	Error	Error	-4.811	122	3425	170	5359	201581	2446539	0.270	6.209	0	0	0
1	14	18	"A108"	"A108"	8430	49490	100	545	614	369	60	455	455	525	350	66	26	8	0	6361	7749	4386	56	2373	2373	2423	653	26	94	89	0	0.000	0.000	0.000	0.000	0.000	0.000	0.000	0.000	0.000	0.000	0.000	0.000	0.000	0.000	0.023	0.030	0.058	0.059	3.764	0.018	0.024	316	2384	100	90	3988	4078	159	5376	5535	Error	Error	-5.470	90	3988	159	5376	194167	2448545	0.254	8.156	0	0	0
1	15	18	"A108"	"A108"	8730	49485	100	577	618	387	62	494	494	556	367	66	25	8	0	6814	7952	3884	48	2415	2415	2467	666	26	93	90	0	0.000	0.000	0.000	0.000	0.000	0.000	0.000	0.000	0.000	0.000	0.000	0.000	0.000	0.000	0.019	0.022	0.058	0.063	4.382	0.015	0.017	316	2384	100	83	4399	4482	124	5537	5661	Error	Error	-5.728	83	4399	124	5537	195288	2512889	0.169	8.236	0	0	0
1	16	18	"A109"	"A109"	9030	49485	100	470	560	394	70	489	489	563	401	71	20	6	0	3539	4056	2169	53	2459	2459	2519	784	31	60	31	0	0.000	0.000	0.000	0.000	0.000	0.000	0.000	0.000	0.000	0.000	0.000	0.000	0.000	0.000	-0.018	0.044	0.226	0.218	4.798	0.036	0.015	316	2384	100	-19	1080	1061	71	1597	1668	Error	Error	Error	-19	1080	71	1597	177031	1281686	-0.007	1.960	0	0	0
1	17	18	"A109"	"A109"	9330	49485	100	558	617	369	59	504	504	571	385	67	19	6	0	3586	3997	1781	44	2489	2489	2540	672	26	65	41	0	0.000	0.000	0.000	0.000	0.000	0.000	0.000	0.000	0.000	0.000	0.000	0.000	0.000	0.000	0.049	0.075	0.240	0.235	5.353	0.033	0.010	316	2384	100	54	1097	1151	113	1508	1621	Error	Error	-4.344	54	1097	113	1508	195022	1263136	0.119	2.168	0	0	0
1	18	18	"A109"	"A109"	9630	49485	100	496	582	405	69	526	526	598	397	66	18	5	0	3676	4088	1606	39	2604	2604	2659	752	28	64	36	0	0.000	0.000	0.000	0.000	0.000	0.000	0.000	0.000	0.000	0.000	0.000	0.000	0.000	0.000	-0.028	0.038	0.257	0.233	4.269	0.012	0.001	316	2384	100	-30	1072	1042	56	1484	1540	Error	Error	Error	-30	1072	56	1484	184032	1291799	-0.040	1.900	0	0	0
1	1	19	"A110"	"A110"	4530	49800	100	640	708	554	78	501	501	566	354	62	30	10	0	5513	6803	4149	60	2434	2434	2486	721	29	80	71	0	0.000	0.000	0.000	0.000	0.000	0.000	0.000	0.000	0.000	0.000	0.000	0.000	0.000	0.000	0.045	0.047	0.089	0.098	4.430	0.033	0.049	316	2384	100	139	3079	3218	207	4369	4576	Error	Error	-4.469	139	3079	207	4369	223663	2149611	0.401	5.988	0	0	0
1	2	19	"A110"	"A110"	4830	49800	100	553	640	406	63	510	510	575	419	72	19	7	0	6642	7309	3523	48	2416	2416	2489	1010	40	86	78	0	0.000	0.000	0.000	0.000	0.000	0.000	0.000	0.000	0.000	0.000	0.000	0.000	0.000	0.000	0.010	0.027	0.069	0.074	4.385	0.024	0.025	316	2384	100	43	4226	4269	130	4893	5023	Error	Error	-6.619	43	4226	130	4893	202151	2309548	0.155	4.772	0	0	0
1	3	19	"A110"	"A110"	5130	49800	100	541	625	396	63	489	489	557	430	77	24	5	0	7439	8275	3891	47	2423	2423	2510	896	35	90	86	0	0.000	0.000	0.000	0.000	0.000	0.000	0.000	0.000	0.000	0.000	0.000	0.000	0.000	0.000	0.010	0.023	0.053	0.058	4.955	0.029	0.047	316	2384	100	52	5016	5068	136	5852	5988	Error	Error	-6.592	52	5016	136	5852	197492	2614787	0.158	6.434	0	0	0
1	4	19	"A111"	"A111"	5430	49800	100	539	616	412	66	505	505	552	337	61	22	7	0	5589	7614	5353	70	2386	2386	2446	712	29	79	70	0	0.000	0.000	0.000	0.000	0.000	0.000	0.000	0.000	0.000	0.000	0.000	0.000	0.000	0.000	0.011	0.021	0.073	0.072	5.188	0.016	0.022	316	2384	100	34	3203	3237	111	5228	5339	Error	Error	-6.558	34	3203	111	5228	194623	2406170	0.190	7.258	0	0	0
1	5	19	"A111"	"A111"	5730	49795	100	615	634	364	57	508	508	594	790	132	6	0	0	5400	6982	4248	60	2404	2404	2536	1373	54	79	53	0	0.000	0.000	0.000	0.000	0.000	0.000	0.000	0.000	0.000	0.000	0.000	0.000	0.000	0.000	0.036	0.028	0.075	0.077	4.598	0.025	0.026	316	2384	100	107	2996	3103	126	4578	4704	Error	Error	-4.807	107	2996	126	4578	200278	2206302	0.051	3.238	0	0	0
1	6	19	"A111"	"A111"	6030	49795	100	528	602	392	65	513	513	616	1126	182	1	0	0	5400	6711	3827	57	2416	2416	2561	2064	80	69	36	0	0.000	0.000	0.000	0.000	0.000	0.000	0.000	0.000	0.000	0.000	0.000	0.000	0.000	0.000	0.005	0.021	0.066	0.073	4.847	0.246	0.312	316	2384	100	15	2984	2999	89	4295	4384	Error	Error	-7.636	15	2984	89	4295	190362	2120683	-0.012	2.011	0	0	0
1	7	19	"A112"	"A112"	6330	49795	100	1742	6413	8659	135	515	515	703	1938	275	42	37	0	5305	7315	4728	64	2464	2464	2677	2392	89	54	40	0	0.000	0.000	0.000	0.000	0.000	0.000	0.000	0.000	0.000	0.000	0.000	0.000	0.000	0.000	0.432	1.216	0.831	0.680	2.860	1.278	0.521	316	2384	100	1227	2841	4068	5898	4851	10749	Error	Error	-1.211	1227	2841	5898	4851	2026420	2311500	2.946	1.939	0	0	0
1	8	19	"A112"	"A112"	6630	49795	100	5676	8962	8601	95	535	535	621	490	78	85	79	0	9551	10050	4879	48	2423	2423	2536	957	37	92	87	0	0.000	0.000	0.000	0.000	0.000	0.000	0.000	0.000	0.000	0.000	0.000	0.000	0.000	0.000	0.721	1.105	0.877	0.721	2.504	1.456	0.745	316	2384	100	5141	7128	12269	8427	7627	16054	Error	Error	-0.471	5141	7128	8427	7627	2831904	3175821	17.022	7.852	0	0	0
1	9	19	"A112"	"A112"	6930	49795	100	6805	10996	10435	94	530	530	709	2486	350	72	55	0	11831	11428	4700	41	2411	2411	2707	3299	121	85	67	0	0.000	0.000	0.000	0.000	0.000	0.000	0.000	0.000	0.000	0.000	0.000	0.000	0.000	0.000	0.666	1.161	0.759	0.743	2.431	1.333	0.498	316	2384	100	6275	9420	15695	10466	9017	19483	Error	Error	-0.586	6275	9420	10466	9017	3474605	3611254	4.138	2.644	0	0	0
1	10	19	"A113"	"A113"	7230	49790	100	574	651	398	61	513	513	582	371	63	25	6	0	3981	5063	3058	60	2412	2412	2477	717	28	70	53	0	0.000	0.000	0.000	0.000	0.000	0.000	0.000	0.000	0.000	0.000	0.000	0.000	0.000	0.000	0.039	0.052	0.150	0.144	5.369	0.025	0.017	316	2384	100	61	1569	1630	138	2651	2789	Error	Error	-4.685	61	1569	138	2651	205739	1599818	0.186	3.607	0	0	0
1	11	19	"A113"	"A113"	7530	49790	100	586	652	390	59	509	509	566	368	65	25	9	0	6142	7103	3705	52	2428	2428	2502	808	32	85	77	0	0.000	0.000	0.000	0.000	0.000	0.000	0.000	0.000	0.000	0.000	0.000	0.000	0.000	0.000	0.021	0.031	0.072	0.073	4.718	0.025	0.035	316	2384	100	77	3714	3791	143	4675	4818	Error	Error	-5.592	77	3714	143	4675	205893	2244547	0.234	5.694	0	0	0
1	12	19	"A113"	"A113"	7830	49790	100	615	691	410	59	509	509	567	366	64	25	11	0	7738	8478	4127	48	2402	2402	2484	705	28	90	84	0	0.000	0.000	0.000	0.000	0.000	0.000	0.000	0.000	0.000	0.000	0.000	0.000	0.000	0.000	0.020	0.030	0.055	0.055	4.304	0.023	0.042	316	2384	100	106	5336	5442	182	6076	6258	Error	Error	-5.654	106	5336	182	6076	218358	2679185	0.339	8.502	0	0	0
1	13	19	"A114"	"A114"	8130	49790	100	627	706	406	57	472	472	540	387	71	29	10	0	17192	15592	7079	45	2405	2405	2461	777	31	91	85	0	0.000	0.000	0.000	0.000	0.000	0.000	0.000	0.000	0.000	0.000	0.000	0.000	0.000	0.000	0.010	0.018	0.027	0.027	4.509	0.014	0.050	316	2384	100	155	14787	14942	234	13187	13421	Error	Error	-6.576	155	14787	234	13187	223022	4927026	0.429	16.900	0	0	0
1	14	19	"A114"	"A114"	8430	49790	100	702	855	811	94	501	501	567	376	66	35	15	0	16026	15063	6501	43	2462	2462	2562	1040	40	92	89	0	0.000	0.000	0.000	0.000	0.000	0.000	0.000	0.000	0.000	0.000	0.000	0.000	0.000	0.000	0.015	0.028	0.032	0.028	3.899	0.027	0.114	316	2384	100	201	13564	13765	354	12601	12955	Error	Error	-6.076	201	13564	354	12601	270259	4759977	0.766	12.020	0	0	0
1	15	19	"A114"	"A114"	8730	49785	100	704	777	457	58	488	488	552	363	65	37	16	0	18227	16873	6752	40	2435	2435	2542	1033	40	93	88	0	0.000	0.000	0.000	0.000	0.000	0.000	0.000	0.000	0.000	0.000	0.000	0.000	0.000	0.000	0.014	0.020	0.027	0.024	4.016	0.016	0.089	316	2384	100	216	15792	16008	289	14438	14727	Error	Error	-6.192	216	15792	289	14438	245613	5331753	0.620	13.873	0	0	0
1	16	19	"A115"	"A115"	9030	49785	100	531	603	373	61	508	508	578	406	70	18	4	0	4286	5203	3232	62	2478	2478	2546	862	33	72	51	0	0.000	0.000	0.000	0.000	0.000	0.000	0.000	0.000	0.000	0.000	0.000	0.000	0.000	0.000	0.013	0.035	0.136	0.128	4.513	0.011	0.003	316	2384	100	23	1808	1831	95	2725	2820	Error	Error	-6.297	23	1808	95	2725	190494	1644108	0.062	3.082	0	0	0
1	17	19	"A115"	"A115"	9335	49785	100	543	657	434	66	512	512	574	376	65	25	7	0	5899	7220	4113	56	2577	2577	2622	710	27	90	80	0	0.000	0.000	0.000	0.000	0.000	0.000	0.000	0.000	0.000	0.000	0.000	0.000	0.000	0.000	0.009	0.031	0.072	0.078	3.888	0.021	0.022	316	2384	100	31	3322	3353	145	4643	4788	Error	Error	-6.744	31	3322	145	4643	207538	2281447	0.221	6.476	0	0	0
1	18	19	"A115"	"A115"	9635	49785	100	626	661	405	61	528	528	600	403	67	23	6	0	6084	7551	4646	61	2656	2656	2727	1007	36	84	73	0	0.000	0.000	0.000	0.000	0.000	0.000	0.000	0.000	0.000	0.000	0.000	0.000	0.000	0.000	0.029	0.027	0.084	0.078	4.098	0.020	0.023	316	2384	100	98	3428	3526	133	4895	5028	Error	Error	-5.128	98	3428	133	4895	208922	2386144	0.151	4.790	0	0	0
1	1	20	"A116"	"A116"	4535	50100	100	614	692	439	63	503	503	572	386	67	28	7	0	9291	8695	3922	45	2413	2413	2522	879	34	85	79	0	0.000	0.000	0.000	0.000	0.000	0.000	0.000	0.000	0.000	0.000	0.000	0.000	0.000	0.000	0.016	0.030	0.051	0.049	4.731	0.021	0.034	316	2384	100	111	6878	6989	189	6282	6471	Error	Error	-5.953	111	6878	189	6282	218740	2747590	0.311	7.023	0	0	0
1	2	20	"A116"	"A116"	4835	50100	100	602	667	380	56	501	501	555	348	62	31	11	0	9778	9806	3184	32	2402	2402	2464	744	30	98	95	0	0.000	0.000	0.000	0.000	0.000	0.000	0.000	0.000	0.000	0.000	0.000	0.000	0.000	0.000	0.014	0.022	0.050	0.039	3.072	0.015	0.022	316	2384	100	101	7376	7477	166	7404	7570	Error	Error	-6.190	101	7376	166	7404	210722	3098811	0.322	9.868	0	0	0
1	3	20	"A116"	"A116"	5135	50100	100	646	682	408	59	504	504	561	349	62	29	7	0	11343	11356	3136	27	2399	2399	2491	788	31	98	97	0	0.000	0.000	0.000	0.000	0.000	0.000	0.000	0.000	0.000	0.000	0.000	0.000	0.000	0.000	0.016	0.020	0.034	0.031	3.381	0.014	0.027	316	2384	100	142	8944	9086	178	8957	9135	Error	Error	-5.977	142	8944	178	8957	215585	3588456	0.347	11.250	0	0	0
1	4	20	"A117"	"A117"	5435	50095	100	503	628	420	66	511	511	573	395	68	24	7	0	2828	3136	1254	39	2400	2400	2478	902	36	32	15	0	0.000	0.000	0.000	0.000	0.000	0.000	0.000	0.000	0.000	0.000	0.000	0.000	0.000	0.000	-0.019	0.159	0.348	0.428	4.282	0.095	0.074	316	2384	100	-8	428	420	117	736	853	Error	Error	Error	-8	428	117	736	198584	991097	0.139	0.729	0	0	0
1	5	20	"A117"	"A117"	5735	50095	100	577	647	400	61	510	510	584	485	83	16	4	0	3178	3414	1324	38	2384	2384	2521	1601	63	26	7	0	0.000	0.000	0.000	0.000	0.000	0.000	0.000	0.000	0.000	0.000	0.000	0.000	0.000	0.000	0.084	0.133	0.250	0.258	4.023	0.104	0.069	316	2384	100	67	794	861	137	1030	1167	Error	Error	-3.567	67	794	137	1030	204348	1078861	0.130	0.558	0	0	0
1	6	20	"A117"	"A117"	6035	50095	100	571	700	545	77	495	495	555	377	67	26	10	0	3068	3428	1398	40	2401	2401	2434	689	28	48	26	0	0.000	0.000	0.000	0.000	0.000	0.000	0.000	0.000	0.000	0.000	0.000	0.000	0.000	0.000	0.114	0.200	0.318	0.321	4.753	0.154	0.090	316	2384	100	76	667	743	205	1027	1232	Error	Error	-3.134	76	667	205	1027	221186	1083240	0.385	1.443	0	0	0
1	7	20	"A118"	"A118"	6335	50095	100	555	638	411	64	502	502	581	524	90	16	2	0	4931	6551	4026	61	2426	2426	2535	1189	46	71	51	0	0.000	0.000	0.000	0.000	0.000	0.000	0.000	0.000	0.000	0.000	0.000	0.000	0.000	0.000	0.021	0.033	0.087	0.090	4.834	0.019	0.017	316	2384	100	53	2505	2558	136	4125	4261	Error	Error	-5.563	53	2505	136	4125	201575	2070049	0.109	3.378	0	0	0
1	8	20	"A118"	"A118"	6635	50095	100	592	646	375	58	504	504	567	377	66	24	6	0	7086	7675	3759	48	2395	2395	2461	840	34	89	82	0	0.000	0.000	0.000	0.000	0.000	0.000	0.000	0.000	0.000	0.000	0.000	0.000	0.000	0.000	0.019	0.027	0.054	0.056	3.888	0.019	0.025	316	2384	100	88	4691	4779	142	5280	5422	Error	Error	-5.736	88	4691	142	5280	204102	2425406	0.210	6.207	0	0	0
1	9	20	"A118"	"A118"	6935	50095	100	642	693	382	55	499	499	558	365	65	30	8	0	7740	8747	4145	47	2431	2431	2508	829	33	92	88	0	0.000	0.000	0.000	0.000	0.000	0.000	0.000	0.000	0.000	0.000	0.000	0.000	0.000	0.000	0.027	0.031	0.054	0.052	3.580	0.026	0.051	316	2384	100	143	5309	5452	194	6316	6510	Error	Error	-5.214	143	5309	194	6316	219102	2764102	0.370	7.526	0	0	0
1	10	20	"A119"	"A119"	7235	50090	100	785	1012	745	73	504	504	567	366	64	45	30	0	4400	5744	3645	63	2403	2403	2472	668	27	73	59	0	0.000	0.000	0.000	0.000	0.000	0.000	0.000	0.000	0.000	0.000	0.000	0.000	0.000	0.000	0.141	0.152	0.184	0.173	3.418	0.136	0.344	316	2384	100	281	1997	2278	508	3341	3849	Error	Error	-2.829	281	1997	508	3341	319841	1815059	1.216	4.898	0	0	0
1	11	20	"A119"	"A119"	7535	50090	100	1143	1263	773	61	528	528	598	466	77	58	34	0	7128	7548	3095	41	2454	2454	2556	1157	45	93	80	0	0.000	0.000	0.000	0.000	0.000	0.000	0.000	0.000	0.000	0.000	0.000	0.000	0.000	0.000	0.132	0.144	0.145	0.126	2.672	0.152	0.388	316	2384	100	615	4674	5289	735	5094	5829	Error	Error	-2.926	615	4674	735	5094	399124	2385207	1.427	4.315	0	0	0
1	12	20	"A119"	"A119"	7835	50090	100	991	1159	750	64	502	502	564	365	64	56	37	0	6604	7059	3026	42	2417	2417	2458	672	27	95	87	0	0.000	0.000	0.000	0.000	0.000	0.000	0.000	0.000	0.000	0.000	0.000	0.000	0.000	0.000	0.117	0.142	0.148	0.133	2.784	0.135	0.359	316	2384	100	489	4187	4676	657	4642	5299	Error	Error	-3.098	489	4187	657	4642	366378	2230762	1.630	6.847	0	0	0
1	13	20	"A120"	"A120"	8135	50090	100	750	895	671	74	496	496	565	370	65	40	22	0	4470	5413	3057	56	2404	2404	2450	672	27	78	63	0	0.000	0.000	0.000	0.000	0.000	0.000	0.000	0.000	0.000	0.000	0.000	0.000	0.000	0.000	0.123	0.133	0.167	0.168	3.302	0.115	0.227	316	2384	100	254	2066	2320	399	3009	3408	Error	Error	-3.024	254	2066	399	3009	282804	1710576	0.892	4.409	0	0	0
1	14	20	"A120"	"A120"	8435	50090	100	912	1086	968	89	501	501	576	406	70	50	30	0	5113	5998	2781	46	2477	2477	2536	765	30	85	68	0	0.000	0.000	0.000	0.000	0.000	0.000	0.000	0.000	0.000	0.000	0.000	0.000	0.000	0.000	0.156	0.166	0.180	0.178	3.425	0.123	0.149	316	2384	100	411	2636	3047	585	3521	4106	Error	Error	-2.681	411	2636	585	3521	343072	1895490	1.256	4.525	0	0	0
1	15	20	"A120"	"A120"	8735	50085	100	929	1066	723	67	492	492	560	392	70	50	31	0	5716	6695	3210	47	2516	2516	2583	819	31	89	70	0	0.000	0.000	0.000	0.000	0.000	0.000	0.000	0.000	0.000	0.000	0.000	0.000	0.000	0.000	0.137	0.137	0.160	0.152	3.011	0.141	0.334	316	2384	100	437	3200	3637	574	4179	4753	Error	Error	-2.872	437	3200	574	4179	336878	2115467	1.291	5.021	0	0	0
1	16	20	"A121"	"A121"	9035	50085	100	625	742	592	79	496	496	563	375	66	31	10	0	10263	12236	8035	65	2467	2467	2542	809	31	86	80	0	0.000	0.000	0.000	0.000	0.000	0.000	0.000	0.000	0.000	0.000	0.000	0.000	0.000	0.000	0.017	0.025	0.036	0.039	5.022	0.018	0.053	316	2384	100	129	7796	7925	246	9769	10015	Error	Error	-5.917	129	7796	246	9769	234598	3866470	0.477	11.983	0	0	0
1	17	20	"A121"	"A121"	9335	50085	100	675	743	427	57	511	511	591	503	85	24	4	0	20296	20150	8936	44	2573	2573	2665	1126	42	97	93	0	0.000	0.000	0.000	0.000	0.000	0.000	0.000	0.000	0.000	0.000	0.000	0.000	0.000	0.000	0.009	0.013	0.020	0.018	3.763	0.012	0.065	316	2384	100	164	17723	17887	232	17577	17809	Error	Error	-6.756	164	17723	232	17577	234817	6367468	0.302	15.528	0	0	0
1	18	20	"A121"	"A121"	9635	50085	100	761	828	474	57	550	550	627	438	69	31	8	0	17736	17029	7385	43	2692	2692	2776	846	30	97	95	0	0.000	0.000	0.000	0.000	0.000	0.000	0.000	0.000	0.000	0.000	0.000	0.000	0.000	0.000	0.014	0.019	0.027	0.026	3.053	0.016	0.062	316	2384	100	211	15044	15255	278	14337	14615	Error	Error	-6.156	211	15044	278	14337	261524	5381047	0.459	16.848	0	0	0
1	1	21	"Blank"	"Blank"	4540	50400	100	523	566	345	60	477	477	543	347	63	22	5	0	2409	2419	668	27	2385	2385	2448	685	27	19	2	0	0.000	0.000	0.000	0.000	0.000	0.000	0.000	0.000	0.000	0.000	0.000	0.000	0.000	0.000	1.917	2.618	0.469	0.511	3.976	0.038	0.003	316	2384	100	46	24	70	89	34	123	Error	Error	0.939	46	24	89	34	178918	764471	0.066	-0.042	0	0	0
1	2	21	"Blank"	"Blank"	4840	50400	100	519	582	343	58	508	508	568	355	62	19	5	0	2475	2488	656	26	2367	2367	2424	672	27	18	4	0	0.000	0.000	0.000	0.000	0.000	0.000	0.000	0.000	0.000	0.000	0.000	0.000	0.000	0.000	0.102	0.612	0.434	0.389	4.548	-0.011	0.000	316	2384	100	11	108	119	74	121	195	Error	Error	-3.295	11	108	74	121	183820	786095	0.039	0.095	0	0	0
1	3	21	"Blank"	"Blank"	5140	50400	100	524	580	353	60	496	496	559	363	64	19	5	0	2398	2408	620	25	2354	2354	2428	692	28	14	2	0	0.000	0.000	0.000	0.000	0.000	0.000	0.000	0.000	0.000	0.000	0.000	0.000	0.000	0.000	0.636	1.556	0.584	0.558	5.361	0.048	0.003	316	2384	100	28	44	72	84	54	138	Error	Error	-0.652	28	44	84	54	183167	760969	0.058	-0.029	0	0	0
1	4	21	"Blank"	"Blank"	5440	50395	100	506	571	367	64	498	498	565	413	73	17	4	0	2395	2451	693	28	2359	2359	2431	812	33	14	2	0	0.000	0.000	0.000	0.000	0.000	0.000	0.000	0.000	0.000	0.000	0.000	0.000	0.000	0.000	0.222	0.793	0.534	0.553	4.062	0.066	0.008	316	2384	100	8	36	44	73	92	165	Error	Error	-2.170	8	36	73	92	180573	774402	0.015	0.025	0	0	0
1	5	21	"Blank"	"Blank"	5740	50395	100	521	586	403	68	482	482	548	361	65	23	6	0	2404	2465	921	37	2349	2349	2403	806	33	11	3	0	0.000	0.000	0.000	0.000	0.000	0.000	0.000	0.000	0.000	0.000	0.000	0.000	0.000	0.000	0.709	0.897	0.532	0.579	4.597	0.071	0.013	316	2384	100	39	55	94	104	116	220	Error	Error	-0.496	39	55	104	116	185106	779026	0.105	0.077	0	0	0
1	6	21	"Blank"	"Blank"	6040	50395	100	545	654	899	137	491	491	563	436	77	19	4	0	2495	2626	1620	61	2345	2345	2438	1104	45	8	1	0	0.000	0.000	0.000	0.000	0.000	0.000	0.000	0.000	0.000	0.000	0.000	0.000	0.000	0.000	0.360	0.580	0.512	0.473	4.712	0.267	0.332	316	2384	100	54	150	204	163	281	444	Error	Error	-1.474	54	150	163	281	206544	829698	0.209	0.170	0	0	0
1	7	21	"Blank"	"Blank"	6340	50395	100	519	555	316	56	506	506	568	371	65	17	1	0	2327	2386	636	26	2404	2404	2466	747	30	10	2	0	0.000	0.000	0.000	0.000	0.000	0.000	0.000	0.000	0.000	0.000	0.000	0.000	0.000	0.000	-0.169	-2.722	0.573	0.582	3.838	0.030	0.001	316	2384	100	13	-77	-64	49	-18	31	Error	Error	Error	13	-77	49	-18	175269	753937	-0.035	-0.107	0	0	0
1	8	21	"Blank"	"Blank"	6640	50395	100	508	579	372	64	494	494	568	369	64	19	6	0	2334	2389	589	24	2387	2387	2414	639	26	13	2	0	0.000	0.000	0.000	0.000	0.000	0.000	0.000	0.000	0.000	0.000	0.000	0.000	0.000	0.000	-0.264	42.500	0.508	0.513	4.603	0.000	0.000	316	2384	100	14	-53	-39	85	2	87	Error	Error	Error	14	-53	85	2	182976	754794	0.030	-0.039	0	0	0
1	9	21	"Blank"	"Blank"	6940	50390	100	517	567	366	64	495	495	577	471	81	12	2	0	2327	2406	638	26	2384	2384	2456	942	38	8	0	0	0.000	0.000	0.000	0.000	0.000	0.000	0.000	0.000	0.000	0.000	0.000	0.000	0.000	0.000	-0.386	3.273	0.540	0.553	4.618	0.011	0.000	316	2384	100	22	-57	-35	72	22	94	Error	Error	Error	22	-57	72	22	179076	760282	-0.021	-0.053	0	0	0
1	10	21	"Blank"	"Blank"	7240	50390	100	453	538	361	67	493	493	560	376	67	17	4	0	2312	2369	637	26	2380	2380	2428	656	27	14	3	0	0.000	0.000	0.000	0.000	0.000	0.000	0.000	0.000	0.000	0.000	0.000	0.000	0.000	0.000	0.588	-4.091	0.533	0.581	3.977	0.033	0.001	316	2384	100	-40	-68	-108	45	-11	34	Error	Error	-0.766	-40	-68	45	-11	170019	748534	-0.059	-0.090	0	0	0
1	11	21	"Blank"	"Blank"	7540	50390	100	517	568	343	60	524	524	591	383	64	17	2	0	2437	2504	681	27	2363	2363	2446	668	27	20	5	0	0.000	0.000	0.000	0.000	0.000	0.000	0.000	0.000	0.000	0.000	0.000	0.000	0.000	0.000	-0.095	0.312	0.524	0.534	6.331	0.027	0.001	316	2384	100	-7	74	67	44	141	185	Error	Error	Error	-7	74	44	141	179571	791138	-0.060	0.087	0	0	0
1	12	21	"Blank"	"Blank"	7840	50390	100	529	607	414	68	514	514	585	399	68	19	6	0	2464	2546	738	28	2415	2415	2474	675	27	19	5	0	0.000	0.000	0.000	0.000	0.000	0.000	0.000	0.000	0.000	0.000	0.000	0.000	0.000	0.000	0.306	0.710	0.549	0.520	4.489	0.022	0.001	316	2384	100	15	49	64	93	131	224	Error	Error	-1.708	15	49	93	131	191698	804468	0.055	0.107	0	0	0
1	13	21	"Blank"	"Blank"	8140	50390	100	503	566	353	62	516	516	590	498	84	11	1	0	2414	2430	622	25	2440	2440	2559	1534	59	1	0	0	0.000	0.000	0.000	0.000	0.000	0.000	0.000	0.000	0.000	0.000	0.000	0.000	0.000	0.000	0.500	-5.000	0.595	0.566	4.905	0.145	0.211	316	2384	100	-13	-26	-39	50	-10	40	Error	Error	-1.000	-13	-26	50	-10	178936	767978	-0.048	-0.084	0	0	0
1	14	21	"Blank"	"Blank"	8440	50385	100	469	558	377	67	504	504	564	369	65	17	5	0	2422	2481	719	28	2459	2459	2505	653	26	17	4	0	0.000	0.000	0.000	0.000	0.000	0.000	0.000	0.000	0.000	0.000	0.000	0.000	0.000	0.000	0.946	2.455	0.472	0.517	5.142	-0.004	0.000	316	2384	100	-35	-37	-72	54	22	76	Error	Error	-0.080	-35	-37	54	22	176247	783956	-0.016	-0.037	0	0	0
1	15	21	"Blank"	"Blank"	8740	50385	100	576	629	383	60	510	510	578	376	65	21	6	0	2584	2602	684	26	2505	2505	2555	684	26	18	3	0	0.000	0.000	0.000	0.000	0.000	0.000	0.000	0.000	0.000	0.000	0.000	0.000	0.000	0.000	0.835	1.227	0.462	0.538	5.284	0.043	0.003	316	2384	100	66	79	145	119	97	216	Error	Error	-0.259	66	79	119	97	198644	822094	0.136	0.069	0	0	0
1	16	21	"Blank"	"Blank"	9040	50385	100	556	621	427	68	506	506	572	368	64	21	8	0	2449	2544	754	29	2492	2492	2534	712	28	17	3	0	0.000	0.000	0.000	0.000	0.000	0.000	0.000	0.000	0.000	0.000	0.000	0.000	0.000	0.000	-1.163	2.212	0.560	0.567	4.076	0.061	0.009	316	2384	100	50	-43	7	115	52	167	Error	Error	Error	50	-43	115	52	196308	803768	0.133	0.014	0	0	0
1	17	21	"Blank"	"Blank"	9340	50385	100	532	697	1243	178	515	515	589	390	66	18	6	0	2477	2736	2960	108	2506	2506	2545	699	27	16	4	0	0.000	0.000	0.000	0.000	0.000	0.000	0.000	0.000	0.000	0.000	0.000	0.000	0.000	0.000	-0.586	0.791	0.594	0.582	4.392	0.300	0.359	316	2384	100	17	-29	-12	182	230	412	Error	Error	Error	17	-29	182	230	220238	864462	0.277	0.273	0	0	0
1	18	21	"Blank"	"Blank"	9640	50385	100	473	561	370	65	524	524	606	403	66	15	4	0	2538	2592	753	29	2615	2615	2678	712	26	12	2	0	0.000	0.000	0.000	0.000	0.000	0.000	0.000	0.000	0.000	0.000	0.000	0.000	0.000	0.000	0.662	-1.609	0.491	0.577	4.331	0.007	0.000	316	2384	100	-51	-77	-128	37	-23	14	Error	Error	-0.594	-51	-77	37	-23	177157	819142	-0.112	-0.121	0	0	0
