# Supplementary material for: Application of hybridization control probe to increase accuracy on ligation detection or minisequencing diagnostic microarrays
Source: BMC Res Notes. 2009 Dec 14;2:249. doi: 10.1186/1756-0500-2-249 (PMC2799435; doi:10.1186/1756-0500-2-249)
Supplement: Additional file 3 — Gpr_files. Zip-compressed file containing raw microarray data in GenePix results format (.gpr) and GAL (GenePix Array List) files. [file 1756-0500-2-249-S3.ZIP › gpr_files/slide9/lasi9_1-16.gpr]

ATF	1.0
30	76    
"Type=GenePix Results 3"
"DateTime=2009/05/28 13:55:46"
"Settings=C:\Axon\Data\HPV\280509\lasi9.gps"
"GalFile=C:\Axon\Data\HPV\ArrayIt_032009_InstiBioGalfile.gal"
"ArrayOfArrays=1-16"
"PixelSize=5"
"Wavelengths=532	488"
"ImageFiles=C:\Axon\Data\HPV\280509\lasi9.tif 2	C:\Axon\Data\HPV\280509\lasi9.tif 3"
"NormalizationMethod=None"
"NormalizationFactors=1	1"
"JpegImage="
"StdDev=Type 1"
"RatioFormulations=W1/W3 (/532)	W1/W4 (/488)	W3/W4 (532/488)"
"FeatureType=Circular"
"Barcode="
"BackgroundSubtraction=LocalFeature"
"ImageOrigin=0, 0"
"JpegOrigin=0, 0"
"Creator=GenePix Pro 6.1.0.2"
"Scanner=GenePix 4200A 01 Autoloader [2]"
"FocusPosition=0"
"Temperature=23.31"
"LinesAveraged=1"
"Comment="
"PMTGain=610	580"
"ScanPower=100	100"
"LaserPower=2.72	2.58"
"Filters=Standard Green	Standard Blue"
"ScanRegion=728,0,3848,13784"
"Supplier="
"Block"	"Column"	"Row"	"Name"	"ID"	"X"	"Y"	"Dia."	"F532 Median"	"F532 Mean"	"F532 SD"	"F532 CV"	"B532"	"B532 Median"	"B532 Mean"	"B532 SD"	"B532 CV"	"% > B532+1SD"	"% > B532+2SD"	"F532 % Sat."	"F488 Median"	"F488 Mean"	"F488 SD"	"F488 CV"	"B488"	"B488 Median"	"B488 Mean"	"B488 SD"	"B488 CV"	"% > B488+1SD"	"% > B488+2SD"	"F488 % Sat."	"Ratio of Medians (1/532)"	"Ratio of Means (1/532)"	"Median of Ratios (1/532)"	"Mean of Ratios (1/532)"	"Ratios SD (1/532)"	"Rgn Ratio (1/532)"	"Rgn R2 (1/532)"	"Ratio of Medians (1/488)"	"Ratio of Means (1/488)"	"Median of Ratios (1/488)"	"Mean of Ratios (1/488)"	"Ratios SD (1/488)"	"Rgn Ratio (1/488)"	"Rgn R2 (1/488)"	"Ratio of Medians (532/488)"	"Ratio of Means (532/488)"	"Median of Ratios (532/488)"	"Mean of Ratios (532/488)"	"Ratios SD (532/488)"	"Rgn Ratio (532/488)"	"Rgn R2 (532/488)"	"F Pixels"	"B Pixels"	"Circularity"	"Sum of Medians (1/532)"	"Sum of Medians (1/488)"	"Sum of Medians (532/488)"	"Sum of Means (1/532)"	"Sum of Means (1/488)"	"Sum of Means (532/488)"	"Log Ratio (1/532)"	"Log Ratio (1/488)"	"Log Ratio (532/488)"	"F532 Median - B532"	"F488 Median - B488"	"F532 Mean - B532"	"F488 Mean - B488"	"F532 Total Intensity"	"F488 Total Intensity"	"SNR 532"	"SNR 488"	"Flags"	"Normalize"	"Autoflag"
1	1	1	"A1"	"A1"	3920	-590	100	0	0	0	0	0	0	0	0	0	0	0	0	0	0	0	0	0	0	0	0	0	0	0	0	0.000	0.000	0.000	0.000	0.000	0.000	0.000	0.000	0.000	0.000	0.000	0.000	0.000	0.000	0.000	0.000	0.000	0.000	0.000	0.000	0.000	0	0	100	0	0	0	0	0	0	Error	Error	Error	0	0	0	0	0	0	0.000	0.000	0	0	0
1	2	1	"A1"	"A1"	4220	-590	100	0	0	0	0	0	0	0	0	0	0	0	0	0	0	0	0	0	0	0	0	0	0	0	0	0.000	0.000	0.000	0.000	0.000	0.000	0.000	0.000	0.000	0.000	0.000	0.000	0.000	0.000	0.000	0.000	0.000	0.000	0.000	0.000	0.000	0	0	100	0	0	0	0	0	0	Error	Error	Error	0	0	0	0	0	0	0.000	0.000	0	0	0
1	3	1	"A1"	"A1"	4520	-590	100	0	0	0	0	0	0	0	0	0	0	0	0	0	0	0	0	0	0	0	0	0	0	0	0	0.000	0.000	0.000	0.000	0.000	0.000	0.000	0.000	0.000	0.000	0.000	0.000	0.000	0.000	0.000	0.000	0.000	0.000	0.000	0.000	0.000	0	0	100	0	0	0	0	0	0	Error	Error	Error	0	0	0	0	0	0	0.000	0.000	0	0	0
1	4	1	"A2"	"A2"	4820	-590	100	0	0	0	0	0	0	0	0	0	0	0	0	0	0	0	0	0	0	0	0	0	0	0	0	0.000	0.000	0.000	0.000	0.000	0.000	0.000	0.000	0.000	0.000	0.000	0.000	0.000	0.000	0.000	0.000	0.000	0.000	0.000	0.000	0.000	0	0	100	0	0	0	0	0	0	Error	Error	Error	0	0	0	0	0	0	0.000	0.000	0	0	0
1	5	1	"A2"	"A2"	5120	-590	100	0	0	0	0	0	0	0	0	0	0	0	0	0	0	0	0	0	0	0	0	0	0	0	0	0.000	0.000	0.000	0.000	0.000	0.000	0.000	0.000	0.000	0.000	0.000	0.000	0.000	0.000	0.000	0.000	0.000	0.000	0.000	0.000	0.000	0	0	100	0	0	0	0	0	0	Error	Error	Error	0	0	0	0	0	0	0.000	0.000	0	0	0
1	6	1	"A2"	"A2"	5420	-590	100	0	0	0	0	0	0	0	0	0	0	0	0	0	0	0	0	0	0	0	0	0	0	0	0	0.000	0.000	0.000	0.000	0.000	0.000	0.000	0.000	0.000	0.000	0.000	0.000	0.000	0.000	0.000	0.000	0.000	0.000	0.000	0.000	0.000	0	0	100	0	0	0	0	0	0	Error	Error	Error	0	0	0	0	0	0	0.000	0.000	0	0	0
1	7	1	"A3"	"A3"	5720	-595	100	0	0	0	0	0	0	0	0	0	0	0	0	0	0	0	0	0	0	0	0	0	0	0	0	0.000	0.000	0.000	0.000	0.000	0.000	0.000	0.000	0.000	0.000	0.000	0.000	0.000	0.000	0.000	0.000	0.000	0.000	0.000	0.000	0.000	0	0	100	0	0	0	0	0	0	Error	Error	Error	0	0	0	0	0	0	0.000	0.000	0	0	0
1	8	1	"A3"	"A3"	6020	-595	100	0	0	0	0	0	0	0	0	0	0	0	0	0	0	0	0	0	0	0	0	0	0	0	0	0.000	0.000	0.000	0.000	0.000	0.000	0.000	0.000	0.000	0.000	0.000	0.000	0.000	0.000	0.000	0.000	0.000	0.000	0.000	0.000	0.000	0	0	100	0	0	0	0	0	0	Error	Error	Error	0	0	0	0	0	0	0.000	0.000	0	0	0
1	9	1	"A3"	"A3"	6320	-595	100	0	0	0	0	0	0	0	0	0	0	0	0	0	0	0	0	0	0	0	0	0	0	0	0	0.000	0.000	0.000	0.000	0.000	0.000	0.000	0.000	0.000	0.000	0.000	0.000	0.000	0.000	0.000	0.000	0.000	0.000	0.000	0.000	0.000	0	0	100	0	0	0	0	0	0	Error	Error	Error	0	0	0	0	0	0	0.000	0.000	0	0	0
1	10	1	"A4"	"A4"	6620	-595	100	0	0	0	0	0	0	0	0	0	0	0	0	0	0	0	0	0	0	0	0	0	0	0	0	0.000	0.000	0.000	0.000	0.000	0.000	0.000	0.000	0.000	0.000	0.000	0.000	0.000	0.000	0.000	0.000	0.000	0.000	0.000	0.000	0.000	0	0	100	0	0	0	0	0	0	Error	Error	Error	0	0	0	0	0	0	0.000	0.000	0	0	0
1	11	1	"A4"	"A4"	6920	-595	100	0	0	0	0	0	0	0	0	0	0	0	0	0	0	0	0	0	0	0	0	0	0	0	0	0.000	0.000	0.000	0.000	0.000	0.000	0.000	0.000	0.000	0.000	0.000	0.000	0.000	0.000	0.000	0.000	0.000	0.000	0.000	0.000	0.000	0	0	100	0	0	0	0	0	0	Error	Error	Error	0	0	0	0	0	0	0.000	0.000	0	0	0
1	12	1	"A4"	"A4"	7220	-600	100	0	0	0	0	0	0	0	0	0	0	0	0	0	0	0	0	0	0	0	0	0	0	0	0	0.000	0.000	0.000	0.000	0.000	0.000	0.000	0.000	0.000	0.000	0.000	0.000	0.000	0.000	0.000	0.000	0.000	0.000	0.000	0.000	0.000	0	0	100	0	0	0	0	0	0	Error	Error	Error	0	0	0	0	0	0	0.000	0.000	0	0	0
1	13	1	"A5"	"A5"	7520	-600	100	0	0	0	0	0	0	0	0	0	0	0	0	0	0	0	0	0	0	0	0	0	0	0	0	0.000	0.000	0.000	0.000	0.000	0.000	0.000	0.000	0.000	0.000	0.000	0.000	0.000	0.000	0.000	0.000	0.000	0.000	0.000	0.000	0.000	0	0	100	0	0	0	0	0	0	Error	Error	Error	0	0	0	0	0	0	0.000	0.000	0	0	0
1	14	1	"A5"	"A5"	7820	-600	100	0	0	0	0	0	0	0	0	0	0	0	0	0	0	0	0	0	0	0	0	0	0	0	0	0.000	0.000	0.000	0.000	0.000	0.000	0.000	0.000	0.000	0.000	0.000	0.000	0.000	0.000	0.000	0.000	0.000	0.000	0.000	0.000	0.000	0	0	100	0	0	0	0	0	0	Error	Error	Error	0	0	0	0	0	0	0.000	0.000	0	0	0
1	15	1	"A5"	"A5"	8120	-600	100	0	0	0	0	0	0	0	0	0	0	0	0	0	0	0	0	0	0	0	0	0	0	0	0	0.000	0.000	0.000	0.000	0.000	0.000	0.000	0.000	0.000	0.000	0.000	0.000	0.000	0.000	0.000	0.000	0.000	0.000	0.000	0.000	0.000	0	0	100	0	0	0	0	0	0	Error	Error	Error	0	0	0	0	0	0	0.000	0.000	0	0	0
1	16	1	"A6"	"A6"	8420	-600	100	0	0	0	0	0	0	0	0	0	0	0	0	0	0	0	0	0	0	0	0	0	0	0	0	0.000	0.000	0.000	0.000	0.000	0.000	0.000	0.000	0.000	0.000	0.000	0.000	0.000	0.000	0.000	0.000	0.000	0.000	0.000	0.000	0.000	0	0	100	0	0	0	0	0	0	Error	Error	Error	0	0	0	0	0	0	0.000	0.000	0	0	0
1	17	1	"A6"	"A6"	8720	-605	100	0	0	0	0	0	0	0	0	0	0	0	0	0	0	0	0	0	0	0	0	0	0	0	0	0.000	0.000	0.000	0.000	0.000	0.000	0.000	0.000	0.000	0.000	0.000	0.000	0.000	0.000	0.000	0.000	0.000	0.000	0.000	0.000	0.000	0	0	100	0	0	0	0	0	0	Error	Error	Error	0	0	0	0	0	0	0.000	0.000	0	0	0
1	18	1	"A6"	"A6"	9020	-605	100	0	0	0	0	0	0	0	0	0	0	0	0	0	0	0	0	0	0	0	0	0	0	0	0	0.000	0.000	0.000	0.000	0.000	0.000	0.000	0.000	0.000	0.000	0.000	0.000	0.000	0.000	0.000	0.000	0.000	0.000	0.000	0.000	0.000	0	0	100	0	0	0	0	0	0	Error	Error	Error	0	0	0	0	0	0	0.000	0.000	0	0	0
1	1	2	"A7"	"A7"	3920	-285	100	0	0	0	0	0	0	0	0	0	0	0	0	0	0	0	0	0	0	0	0	0	0	0	0	0.000	0.000	0.000	0.000	0.000	0.000	0.000	0.000	0.000	0.000	0.000	0.000	0.000	0.000	0.000	0.000	0.000	0.000	0.000	0.000	0.000	0	0	100	0	0	0	0	0	0	Error	Error	Error	0	0	0	0	0	0	0.000	0.000	0	0	0
1	2	2	"A7"	"A7"	4220	-290	100	0	0	0	0	0	0	0	0	0	0	0	0	0	0	0	0	0	0	0	0	0	0	0	0	0.000	0.000	0.000	0.000	0.000	0.000	0.000	0.000	0.000	0.000	0.000	0.000	0.000	0.000	0.000	0.000	0.000	0.000	0.000	0.000	0.000	0	0	100	0	0	0	0	0	0	Error	Error	Error	0	0	0	0	0	0	0.000	0.000	0	0	0
1	3	2	"A7"	"A7"	4520	-290	100	0	0	0	0	0	0	0	0	0	0	0	0	0	0	0	0	0	0	0	0	0	0	0	0	0.000	0.000	0.000	0.000	0.000	0.000	0.000	0.000	0.000	0.000	0.000	0.000	0.000	0.000	0.000	0.000	0.000	0.000	0.000	0.000	0.000	0	0	100	0	0	0	0	0	0	Error	Error	Error	0	0	0	0	0	0	0.000	0.000	0	0	0
1	4	2	"A8"	"A8"	4820	-290	100	0	0	0	0	0	0	0	0	0	0	0	0	0	0	0	0	0	0	0	0	0	0	0	0	0.000	0.000	0.000	0.000	0.000	0.000	0.000	0.000	0.000	0.000	0.000	0.000	0.000	0.000	0.000	0.000	0.000	0.000	0.000	0.000	0.000	0	0	100	0	0	0	0	0	0	Error	Error	Error	0	0	0	0	0	0	0.000	0.000	0	0	0
1	5	2	"A8"	"A8"	5120	-290	100	0	0	0	0	0	0	0	0	0	0	0	0	0	0	0	0	0	0	0	0	0	0	0	0	0.000	0.000	0.000	0.000	0.000	0.000	0.000	0.000	0.000	0.000	0.000	0.000	0.000	0.000	0.000	0.000	0.000	0.000	0.000	0.000	0.000	0	0	100	0	0	0	0	0	0	Error	Error	Error	0	0	0	0	0	0	0.000	0.000	0	0	0
1	6	2	"A8"	"A8"	5420	-290	100	0	0	0	0	0	0	0	0	0	0	0	0	0	0	0	0	0	0	0	0	0	0	0	0	0.000	0.000	0.000	0.000	0.000	0.000	0.000	0.000	0.000	0.000	0.000	0.000	0.000	0.000	0.000	0.000	0.000	0.000	0.000	0.000	0.000	0	0	100	0	0	0	0	0	0	Error	Error	Error	0	0	0	0	0	0	0.000	0.000	0	0	0
1	7	2	"A9"	"A9"	5725	-295	100	0	0	0	0	0	0	0	0	0	0	0	0	0	0	0	0	0	0	0	0	0	0	0	0	0.000	0.000	0.000	0.000	0.000	0.000	0.000	0.000	0.000	0.000	0.000	0.000	0.000	0.000	0.000	0.000	0.000	0.000	0.000	0.000	0.000	0	0	100	0	0	0	0	0	0	Error	Error	Error	0	0	0	0	0	0	0.000	0.000	0	0	0
1	8	2	"A9"	"A9"	6025	-295	100	0	0	0	0	0	0	0	0	0	0	0	0	0	0	0	0	0	0	0	0	0	0	0	0	0.000	0.000	0.000	0.000	0.000	0.000	0.000	0.000	0.000	0.000	0.000	0.000	0.000	0.000	0.000	0.000	0.000	0.000	0.000	0.000	0.000	0	0	100	0	0	0	0	0	0	Error	Error	Error	0	0	0	0	0	0	0.000	0.000	0	0	0
1	9	2	"A9"	"A9"	6325	-295	100	0	0	0	0	0	0	0	0	0	0	0	0	0	0	0	0	0	0	0	0	0	0	0	0	0.000	0.000	0.000	0.000	0.000	0.000	0.000	0.000	0.000	0.000	0.000	0.000	0.000	0.000	0.000	0.000	0.000	0.000	0.000	0.000	0.000	0	0	100	0	0	0	0	0	0	Error	Error	Error	0	0	0	0	0	0	0.000	0.000	0	0	0
1	10	2	"A10"	"A10"	6625	-295	100	0	0	0	0	0	0	0	0	0	0	0	0	0	0	0	0	0	0	0	0	0	0	0	0	0.000	0.000	0.000	0.000	0.000	0.000	0.000	0.000	0.000	0.000	0.000	0.000	0.000	0.000	0.000	0.000	0.000	0.000	0.000	0.000	0.000	0	0	100	0	0	0	0	0	0	Error	Error	Error	0	0	0	0	0	0	0.000	0.000	0	0	0
1	11	2	"A10"	"A10"	6925	-295	100	0	0	0	0	0	0	0	0	0	0	0	0	0	0	0	0	0	0	0	0	0	0	0	0	0.000	0.000	0.000	0.000	0.000	0.000	0.000	0.000	0.000	0.000	0.000	0.000	0.000	0.000	0.000	0.000	0.000	0.000	0.000	0.000	0.000	0	0	100	0	0	0	0	0	0	Error	Error	Error	0	0	0	0	0	0	0.000	0.000	0	0	0
1	12	2	"A10"	"A10"	7225	-300	100	0	0	0	0	0	0	0	0	0	0	0	0	0	0	0	0	0	0	0	0	0	0	0	0	0.000	0.000	0.000	0.000	0.000	0.000	0.000	0.000	0.000	0.000	0.000	0.000	0.000	0.000	0.000	0.000	0.000	0.000	0.000	0.000	0.000	0	0	100	0	0	0	0	0	0	Error	Error	Error	0	0	0	0	0	0	0.000	0.000	0	0	0
1	13	2	"A11"	"A11"	7525	-300	100	0	0	0	0	0	0	0	0	0	0	0	0	0	0	0	0	0	0	0	0	0	0	0	0	0.000	0.000	0.000	0.000	0.000	0.000	0.000	0.000	0.000	0.000	0.000	0.000	0.000	0.000	0.000	0.000	0.000	0.000	0.000	0.000	0.000	0	0	100	0	0	0	0	0	0	Error	Error	Error	0	0	0	0	0	0	0.000	0.000	0	0	0
1	14	2	"A11"	"A11"	7825	-300	100	0	0	0	0	0	0	0	0	0	0	0	0	0	0	0	0	0	0	0	0	0	0	0	0	0.000	0.000	0.000	0.000	0.000	0.000	0.000	0.000	0.000	0.000	0.000	0.000	0.000	0.000	0.000	0.000	0.000	0.000	0.000	0.000	0.000	0	0	100	0	0	0	0	0	0	Error	Error	Error	0	0	0	0	0	0	0.000	0.000	0	0	0
1	15	2	"A11"	"A11"	8125	-300	100	0	0	0	0	0	0	0	0	0	0	0	0	0	0	0	0	0	0	0	0	0	0	0	0	0.000	0.000	0.000	0.000	0.000	0.000	0.000	0.000	0.000	0.000	0.000	0.000	0.000	0.000	0.000	0.000	0.000	0.000	0.000	0.000	0.000	0	0	100	0	0	0	0	0	0	Error	Error	Error	0	0	0	0	0	0	0.000	0.000	0	0	0
1	16	2	"A12"	"A12"	8425	-300	100	0	0	0	0	0	0	0	0	0	0	0	0	0	0	0	0	0	0	0	0	0	0	0	0	0.000	0.000	0.000	0.000	0.000	0.000	0.000	0.000	0.000	0.000	0.000	0.000	0.000	0.000	0.000	0.000	0.000	0.000	0.000	0.000	0.000	0	0	100	0	0	0	0	0	0	Error	Error	Error	0	0	0	0	0	0	0.000	0.000	0	0	0
1	17	2	"A12"	"A12"	8725	-305	100	0	0	0	0	0	0	0	0	0	0	0	0	0	0	0	0	0	0	0	0	0	0	0	0	0.000	0.000	0.000	0.000	0.000	0.000	0.000	0.000	0.000	0.000	0.000	0.000	0.000	0.000	0.000	0.000	0.000	0.000	0.000	0.000	0.000	0	0	100	0	0	0	0	0	0	Error	Error	Error	0	0	0	0	0	0	0.000	0.000	0	0	0
1	18	2	"A12"	"A12"	9025	-305	100	0	0	0	0	0	0	0	0	0	0	0	0	0	0	0	0	0	0	0	0	0	0	0	0	0.000	0.000	0.000	0.000	0.000	0.000	0.000	0.000	0.000	0.000	0.000	0.000	0.000	0.000	0.000	0.000	0.000	0.000	0.000	0.000	0.000	0	0	100	0	0	0	0	0	0	Error	Error	Error	0	0	0	0	0	0	0.000	0.000	0	0	0
1	1	3	"A13"	"A13"	3925	10	100	0	0	0	0	0	0	0	0	0	0	0	0	0	0	0	0	0	0	0	0	0	0	0	0	0.000	0.000	0.000	0.000	0.000	0.000	0.000	0.000	0.000	0.000	0.000	0.000	0.000	0.000	0.000	0.000	0.000	0.000	0.000	0.000	0.000	0	0	100	0	0	0	0	0	0	Error	Error	Error	0	0	0	0	0	0	0.000	0.000	0	0	0
1	2	3	"A13"	"A13"	4225	5	100	0	0	0	0	0	0	0	0	0	0	0	0	0	0	0	0	0	0	0	0	0	0	0	0	0.000	0.000	0.000	0.000	0.000	0.000	0.000	0.000	0.000	0.000	0.000	0.000	0.000	0.000	0.000	0.000	0.000	0.000	0.000	0.000	0.000	0	0	100	0	0	0	0	0	0	Error	Error	Error	0	0	0	0	0	0	0.000	0.000	0	0	0
1	3	3	"A13"	"A13"	4525	5	100	0	0	0	0	0	0	0	0	0	0	0	0	0	0	0	0	0	0	0	0	0	0	0	0	0.000	0.000	0.000	0.000	0.000	0.000	0.000	0.000	0.000	0.000	0.000	0.000	0.000	0.000	0.000	0.000	0.000	0.000	0.000	0.000	0.000	0	0	100	0	0	0	0	0	0	Error	Error	Error	0	0	0	0	0	0	0.000	0.000	0	0	0
1	4	3	"A14"	"A14"	4825	5	100	0	0	0	0	0	0	0	0	0	0	0	0	0	0	0	0	0	0	0	0	0	0	0	0	0.000	0.000	0.000	0.000	0.000	0.000	0.000	0.000	0.000	0.000	0.000	0.000	0.000	0.000	0.000	0.000	0.000	0.000	0.000	0.000	0.000	0	0	100	0	0	0	0	0	0	Error	Error	Error	0	0	0	0	0	0	0.000	0.000	0	0	0
1	5	3	"A14"	"A14"	5125	5	100	0	0	0	0	0	0	0	0	0	0	0	0	0	0	0	0	0	0	0	0	0	0	0	0	0.000	0.000	0.000	0.000	0.000	0.000	0.000	0.000	0.000	0.000	0.000	0.000	0.000	0.000	0.000	0.000	0.000	0.000	0.000	0.000	0.000	0	0	100	0	0	0	0	0	0	Error	Error	Error	0	0	0	0	0	0	0.000	0.000	0	0	0
1	6	3	"A14"	"A14"	5425	5	100	0	0	0	0	0	0	0	0	0	0	0	0	0	0	0	0	0	0	0	0	0	0	0	0	0.000	0.000	0.000	0.000	0.000	0.000	0.000	0.000	0.000	0.000	0.000	0.000	0.000	0.000	0.000	0.000	0.000	0.000	0.000	0.000	0.000	0	0	100	0	0	0	0	0	0	Error	Error	Error	0	0	0	0	0	0	0.000	0.000	0	0	0
1	7	3	"A15"	"A15"	5725	0	100	0	0	0	0	0	0	0	0	0	0	0	0	0	0	0	0	0	0	0	0	0	0	0	0	0.000	0.000	0.000	0.000	0.000	0.000	0.000	0.000	0.000	0.000	0.000	0.000	0.000	0.000	0.000	0.000	0.000	0.000	0.000	0.000	0.000	0	0	100	0	0	0	0	0	0	Error	Error	Error	0	0	0	0	0	0	0.000	0.000	0	0	0
1	8	3	"A15"	"A15"	6025	0	100	0	0	0	0	0	0	0	0	0	0	0	0	0	0	0	0	0	0	0	0	0	0	0	0	0.000	0.000	0.000	0.000	0.000	0.000	0.000	0.000	0.000	0.000	0.000	0.000	0.000	0.000	0.000	0.000	0.000	0.000	0.000	0.000	0.000	0	0	100	0	0	0	0	0	0	Error	Error	Error	0	0	0	0	0	0	0.000	0.000	0	0	0
1	9	3	"A15"	"A15"	6325	0	100	0	0	0	0	0	0	0	0	0	0	0	0	0	0	0	0	0	0	0	0	0	0	0	0	0.000	0.000	0.000	0.000	0.000	0.000	0.000	0.000	0.000	0.000	0.000	0.000	0.000	0.000	0.000	0.000	0.000	0.000	0.000	0.000	0.000	0	0	100	0	0	0	0	0	0	Error	Error	Error	0	0	0	0	0	0	0.000	0.000	0	0	0
1	10	3	"A16"	"A16"	6625	0	100	0	0	0	0	0	0	0	0	0	0	0	0	0	0	0	0	0	0	0	0	0	0	0	0	0.000	0.000	0.000	0.000	0.000	0.000	0.000	0.000	0.000	0.000	0.000	0.000	0.000	0.000	0.000	0.000	0.000	0.000	0.000	0.000	0.000	0	0	100	0	0	0	0	0	0	Error	Error	Error	0	0	0	0	0	0	0.000	0.000	0	0	0
1	11	3	"A16"	"A16"	6925	0	100	0	0	0	0	0	0	0	0	0	0	0	0	0	0	0	0	0	0	0	0	0	0	0	0	0.000	0.000	0.000	0.000	0.000	0.000	0.000	0.000	0.000	0.000	0.000	0.000	0.000	0.000	0.000	0.000	0.000	0.000	0.000	0.000	0.000	0	0	100	0	0	0	0	0	0	Error	Error	Error	0	0	0	0	0	0	0.000	0.000	0	0	0
1	12	3	"A16"	"A16"	7225	0	100	0	0	0	0	0	0	0	0	0	0	0	0	0	0	0	0	0	0	0	0	0	0	0	0	0.000	0.000	0.000	0.000	0.000	0.000	0.000	0.000	0.000	0.000	0.000	0.000	0.000	0.000	0.000	0.000	0.000	0.000	0.000	0.000	0.000	0	0	100	0	0	0	0	0	0	Error	Error	Error	0	0	0	0	0	0	0.000	0.000	0	0	0
1	13	3	"A17"	"A17"	7530	0	100	0	0	0	0	0	0	0	0	0	0	0	0	0	0	0	0	0	0	0	0	0	0	0	0	0.000	0.000	0.000	0.000	0.000	0.000	0.000	0.000	0.000	0.000	0.000	0.000	0.000	0.000	0.000	0.000	0.000	0.000	0.000	0.000	0.000	0	0	100	0	0	0	0	0	0	Error	Error	Error	0	0	0	0	0	0	0.000	0.000	0	0	0
1	14	3	"A17"	"A17"	7830	0	100	0	0	0	0	0	0	0	0	0	0	0	0	0	0	0	0	0	0	0	0	0	0	0	0	0.000	0.000	0.000	0.000	0.000	0.000	0.000	0.000	0.000	0.000	0.000	0.000	0.000	0.000	0.000	0.000	0.000	0.000	0.000	0.000	0.000	0	0	100	0	0	0	0	0	0	Error	Error	Error	0	0	0	0	0	0	0.000	0.000	0	0	0
1	15	3	"A17"	"A17"	8130	0	100	0	0	0	0	0	0	0	0	0	0	0	0	0	0	0	0	0	0	0	0	0	0	0	0	0.000	0.000	0.000	0.000	0.000	0.000	0.000	0.000	0.000	0.000	0.000	0.000	0.000	0.000	0.000	0.000	0.000	0.000	0.000	0.000	0.000	0	0	100	0	0	0	0	0	0	Error	Error	Error	0	0	0	0	0	0	0.000	0.000	0	0	0
1	16	3	"A18"	"A18"	8430	0	100	0	0	0	0	0	0	0	0	0	0	0	0	0	0	0	0	0	0	0	0	0	0	0	0	0.000	0.000	0.000	0.000	0.000	0.000	0.000	0.000	0.000	0.000	0.000	0.000	0.000	0.000	0.000	0.000	0.000	0.000	0.000	0.000	0.000	0	0	100	0	0	0	0	0	0	Error	Error	Error	0	0	0	0	0	0	0.000	0.000	0	0	0
1	17	3	"A18"	"A18"	8730	-5	100	0	0	0	0	0	0	0	0	0	0	0	0	0	0	0	0	0	0	0	0	0	0	0	0	0.000	0.000	0.000	0.000	0.000	0.000	0.000	0.000	0.000	0.000	0.000	0.000	0.000	0.000	0.000	0.000	0.000	0.000	0.000	0.000	0.000	0	0	100	0	0	0	0	0	0	Error	Error	Error	0	0	0	0	0	0	0.000	0.000	0	0	0
1	18	3	"A18"	"A18"	9030	-5	100	0	0	0	0	0	0	0	0	0	0	0	0	0	0	0	0	0	0	0	0	0	0	0	0	0.000	0.000	0.000	0.000	0.000	0.000	0.000	0.000	0.000	0.000	0.000	0.000	0.000	0.000	0.000	0.000	0.000	0.000	0.000	0.000	0.000	0	0	100	0	0	0	0	0	0	Error	Error	Error	0	0	0	0	0	0	0.000	0.000	0	0	0
1	1	4	"A19"	"A19"	3930	310	100	511	557	348	62	455	455	514	344	66	20	7	0	3253	4056	2595	63	1750	1750	1898	947	49	55	46	0	0.000	0.000	0.000	0.000	0.000	0.000	0.000	0.000	0.000	0.000	0.000	0.000	0.000	0.000	0.037	0.044	0.113	0.133	6.697	0.033	0.033	316	2384	100	56	1503	1559	102	2306	2408	Error	Error	-4.746	56	1503	102	2306	176160	1281772	0.125	2.279	0	0	0
1	2	4	"A19"	"A19"	4230	305	100	545	600	402	67	446	446	501	316	63	26	8	0	4529	5326	3400	63	1745	1745	1901	854	44	67	58	0	0.000	0.000	0.000	0.000	0.000	0.000	0.000	0.000	0.000	0.000	0.000	0.000	0.000	0.000	0.036	0.043	0.087	0.123	7.216	0.021	0.023	316	2384	100	99	2784	2883	154	3581	3735	Error	Error	-4.814	99	2784	154	3581	189718	1683129	0.313	4.011	0	0	0
1	3	4	"A19"	"A19"	4530	305	100	497	553	329	59	450	450	499	307	61	20	7	0	5280	4984	2861	57	1789	1789	1951	939	48	64	57	0	0.000	0.000	0.000	0.000	0.000	0.000	0.000	0.000	0.000	0.000	0.000	0.000	0.000	0.000	0.013	0.032	0.079	0.101	7.877	0.015	0.012	316	2384	100	47	3491	3538	103	3195	3298	Error	Error	-6.215	47	3491	103	3195	174630	1574810	0.176	3.230	0	0	0
1	4	4	"A20"	"A20"	4830	305	100	524	570	340	59	445	445	502	317	63	23	8	0	6735	6338	4150	65	1739	1739	1886	912	48	65	60	0	0.000	0.000	0.000	0.000	0.000	0.000	0.000	0.000	0.000	0.000	0.000	0.000	0.000	0.000	0.016	0.027	0.068	0.086	5.709	0.017	0.026	316	2384	100	79	4996	5075	125	4599	4724	Error	Error	-5.983	79	4996	125	4599	180211	2002684	0.215	4.882	0	0	0
1	5	4	"A20"	"A20"	5130	305	100	607	653	396	60	454	454	513	353	68	28	11	0	8570	8161	4539	55	1818	1818	2166	1670	77	75	70	0	0.000	0.000	0.000	0.000	0.000	0.000	0.000	0.000	0.000	0.000	0.000	0.000	0.000	0.000	0.023	0.031	0.053	0.055	5.079	0.026	0.064	316	2384	100	153	6752	6905	199	6343	6542	Error	Error	-5.464	153	6752	199	6343	206461	2578810	0.397	3.590	0	0	0
1	6	4	"A20"	"A20"	5430	305	100	522	589	568	96	431	431	478	296	61	29	8	0	7064	6679	3085	46	1747	1747	1911	946	49	82	78	0	0.000	0.000	0.000	0.000	0.000	0.000	0.000	0.000	0.000	0.000	0.000	0.000	0.000	0.000	0.017	0.032	0.060	0.062	4.492	0.023	0.027	316	2384	100	91	5317	5408	158	4932	5090	Error	Error	-5.869	91	5317	158	4932	185968	2110620	0.375	5.040	0	0	0
1	7	4	"A21"	"A21"	5730	305	100	500	554	330	59	433	433	481	321	66	25	7	0	4032	4384	2536	57	1749	1749	1912	946	49	65	55	0	0.000	0.000	0.000	0.000	0.000	0.000	0.000	0.000	0.000	0.000	0.000	0.000	0.000	0.000	0.029	0.046	0.106	0.116	5.470	0.018	0.014	316	2384	100	67	2283	2350	121	2635	2756	Error	Error	-5.091	67	2283	121	2635	175055	1385354	0.227	2.613	0	0	0
1	8	4	"A21"	"A21"	6030	300	100	516	568	344	60	441	441	508	807	158	3	0	0	5454	5502	2427	44	1783	1783	1962	1035	52	89	80	0	0.000	0.000	0.000	0.000	0.000	0.000	0.000	0.000	0.000	0.000	0.000	0.000	0.000	0.000	0.020	0.034	0.064	0.060	4.463	0.015	0.013	316	2384	100	75	3671	3746	127	3719	3846	Error	Error	-5.613	75	3671	127	3719	179628	1738583	0.074	3.420	0	0	0
1	9	4	"A21"	"A21"	6330	300	100	521	560	337	60	418	418	477	311	65	26	10	0	4776	5577	2929	52	1705	1705	1848	807	43	89	76	0	0.000	0.000	0.000	0.000	0.000	0.000	0.000	0.000	0.000	0.000	0.000	0.000	0.000	0.000	0.034	0.037	0.085	0.076	4.237	0.019	0.021	316	2384	100	103	3071	3174	142	3872	4014	Error	Error	-4.898	103	3071	142	3872	176949	1762251	0.267	4.621	0	0	0
1	10	4	"A22"	"A22"	6630	300	100	450	506	318	62	437	437	543	1647	303	0	0	0	3772	3984	2350	58	1706	1706	1925	1068	55	56	49	0	0.000	0.000	0.000	0.000	0.000	0.000	0.000	0.000	0.000	0.000	0.000	0.000	0.000	0.000	0.006	0.030	0.121	0.132	6.067	0.022	0.019	316	2384	100	13	2066	2079	69	2278	2347	Error	Error	-7.312	13	2066	69	2278	160034	1258973	-0.022	1.928	0	0	0
1	11	4	"A22"	"A22"	6930	300	100	526	562	308	54	416	416	469	305	65	26	8	0	6161	5709	2595	45	1685	1685	1891	1039	54	80	75	0	0.000	0.000	0.000	0.000	0.000	0.000	0.000	0.000	0.000	0.000	0.000	0.000	0.000	0.000	0.025	0.036	0.064	0.064	4.279	0.023	0.031	316	2384	100	110	4476	4586	146	4024	4170	Error	Error	-5.347	110	4476	146	4024	177526	1804068	0.305	3.675	0	0	0
1	12	4	"A22"	"A22"	7230	300	100	488	545	323	59	406	406	461	302	65	26	9	0	5788	5498	2103	38	1695	1695	2044	1336	65	82	76	0	0.000	0.000	0.000	0.000	0.000	0.000	0.000	0.000	0.000	0.000	0.000	0.000	0.000	0.000	0.020	0.037	0.075	0.074	4.300	0.023	0.032	316	2384	100	82	4093	4175	139	3803	3942	Error	Error	-5.641	82	4093	139	3803	172256	1737363	0.278	2.585	0	0	0
1	13	4	"A23"	"A23"	7530	295	100	513	568	328	57	397	397	537	2022	376	0	0	0	4856	4859	2879	59	1721	1721	1933	1113	57	62	55	0	0.000	0.000	0.000	0.000	0.000	0.000	0.000	0.000	0.000	0.000	0.000	0.000	0.000	0.000	0.037	0.054	0.087	0.110	5.295	2.518	0.014	316	2384	100	116	3135	3251	171	3138	3309	Error	Error	-4.756	116	3135	171	3138	179368	1535525	0.015	2.629	0	0	0
1	14	4	"A23"	"A23"	7830	295	100	470	540	363	67	417	417	472	347	73	21	6	0	4416	4124	1789	43	1719	1719	1847	770	41	73	65	0	0.000	0.000	0.000	0.000	0.000	0.000	0.000	0.000	0.000	0.000	0.000	0.000	0.000	0.000	0.020	0.051	0.107	0.125	4.910	0.022	0.008	316	2384	100	53	2697	2750	123	2405	2528	Error	Error	-5.669	53	2697	123	2405	170611	1303066	0.196	2.957	0	0	0
1	15	4	"A23"	"A23"	8130	295	100	558	578	328	56	421	421	476	301	63	30	9	0	5024	4774	1851	38	1807	1807	1970	875	44	79	73	0	0.000	0.000	0.000	0.000	0.000	0.000	0.000	0.000	0.000	0.000	0.000	0.000	0.000	0.000	0.043	0.053	0.114	0.106	4.661	0.025	0.021	316	2384	100	137	3217	3354	157	2967	3124	Error	Error	-4.553	137	3217	157	2967	182738	1508573	0.339	3.205	0	0	0
1	16	4	"A24"	"A24"	8430	295	100	512	597	729	122	420	420	469	329	70	22	6	0	5349	5087	2493	49	1754	1754	1901	900	47	71	67	0	0.000	0.000	0.000	0.000	0.000	0.000	0.000	0.000	0.000	0.000	0.000	0.000	0.000	0.000	0.026	0.053	0.077	0.099	4.560	0.034	0.025	316	2384	100	92	3595	3687	177	3333	3510	Error	Error	-5.288	92	3595	177	3333	188658	1607637	0.389	3.540	0	0	0
1	17	4	"A24"	"A24"	8730	295	100	514	593	357	60	428	428	483	311	64	31	10	0	5416	5286	2006	37	1759	1759	1923	917	47	86	80	0	0.000	0.000	0.000	0.000	0.000	0.000	0.000	0.000	0.000	0.000	0.000	0.000	0.000	0.000	0.024	0.047	0.082	0.081	4.238	0.031	0.028	316	2384	100	86	3657	3743	165	3527	3692	Error	Error	-5.410	86	3657	165	3527	187286	1670474	0.354	3.667	0	0	0
1	18	4	"A24"	"A24"	9035	290	100	591	636	404	63	434	434	483	327	67	35	9	0	7022	6650	2598	39	1790	1790	1919	908	47	86	85	0	0.000	0.000	0.000	0.000	0.000	0.000	0.000	0.000	0.000	0.000	0.000	0.000	0.000	0.000	0.030	0.042	0.070	0.074	4.037	0.025	0.036	316	2384	100	157	5232	5389	202	4860	5062	Error	Error	-5.059	157	5232	202	4860	200900	2101379	0.468	5.210	0	0	0
1	1	5	"A25"	"A25"	3935	610	100	500	540	315	58	457	457	511	324	63	18	6	0	3296	4051	2323	57	1834	1834	2005	1329	66	51	43	0	0.000	0.000	0.000	0.000	0.000	0.000	0.000	0.000	0.000	0.000	0.000	0.000	0.000	0.000	0.029	0.037	0.124	0.141	6.449	0.014	0.009	316	2384	100	43	1462	1505	83	2217	2300	Error	Error	-5.087	43	1462	83	2217	170610	1280076	0.090	1.540	0	0	0
1	2	5	"A25"	"A25"	4235	610	100	543	588	344	58	469	469	542	711	131	5	0	0	4781	4721	2111	44	1824	1824	1928	1428	74	72	50	0	0.000	0.000	0.000	0.000	0.000	0.000	0.000	0.000	0.000	0.000	0.000	0.000	0.000	0.000	0.025	0.041	0.123	0.117	4.969	0.016	0.006	316	2384	100	74	2957	3031	119	2897	3016	Error	Error	-5.320	74	2957	119	2897	185780	1491908	0.065	1.956	0	0	0
1	3	5	"A25"	"A25"	4535	605	100	536	567	323	56	465	465	546	763	139	3	0	0	4564	4479	1434	32	1829	1829	1955	724	37	89	82	0	0.000	0.000	0.000	0.000	0.000	0.000	0.000	0.000	0.000	0.000	0.000	0.000	0.000	0.000	0.026	0.038	0.090	0.088	3.635	0.089	0.007	316	2384	100	71	2735	2806	102	2650	2752	Error	Error	-5.268	71	2735	102	2650	179039	1415371	0.028	3.486	0	0	0
1	4	5	"A26"	"A26"	4835	605	100	539	587	339	57	445	445	497	312	62	27	8	0	8812	8129	5291	65	1881	1881	2364	2542	107	61	55	0	0.000	0.000	0.000	0.000	0.000	0.000	0.000	0.000	0.000	0.000	0.000	0.000	0.000	0.000	0.014	0.023	0.049	0.053	5.341	0.019	0.067	316	2384	100	94	6931	7025	142	6248	6390	Error	Error	-6.204	94	6931	142	6248	185555	2568756	0.288	2.268	0	0	0
1	5	5	"A26"	"A26"	5135	605	100	557	592	305	51	471	471	514	309	60	23	6	0	7252	6955	2404	34	2053	2053	2317	1190	51	92	82	0	0.000	0.000	0.000	0.000	0.000	0.000	0.000	0.000	0.000	0.000	0.000	0.000	0.000	0.000	0.017	0.025	0.047	0.043	3.404	0.018	0.023	316	2384	100	86	5199	5285	121	4902	5023	Error	Error	-5.918	86	5199	121	4902	187013	2197767	0.252	3.897	0	0	0
1	6	5	"A26"	"A26"	5435	605	100	603	692	568	82	463	463	522	459	87	23	4	0	8998	8658	3686	42	2019	2019	2290	1448	63	86	82	0	0.000	0.000	0.000	0.000	0.000	0.000	0.000	0.000	0.000	0.000	0.000	0.000	0.000	0.000	0.020	0.034	0.049	0.051	4.380	0.014	0.009	316	2384	100	140	6979	7119	229	6639	6868	Error	Error	-5.640	140	6979	229	6639	218521	2735773	0.370	4.398	0	0	0
1	7	5	"A27"	"A27"	5735	605	100	495	522	311	59	467	467	510	321	62	17	5	0	3049	4552	2952	64	1823	1823	2070	1278	61	49	44	0	0.000	0.000	0.000	0.000	0.000	0.000	0.000	0.000	0.000	0.000	0.000	0.000	0.000	0.000	0.023	0.020	0.119	0.160	7.971	0.017	0.018	316	2384	100	28	1226	1254	55	2729	2784	Error	Error	-5.452	28	1226	55	2729	165090	1438274	0.037	1.942	0	0	0
1	8	5	"A27"	"A27"	6035	600	100	539	613	627	102	433	433	480	303	63	30	10	0	4856	5384	3372	62	1789	1789	1978	1092	55	75	61	0	0.000	0.000	0.000	0.000	0.000	0.000	0.000	0.000	0.000	0.000	0.000	0.000	0.000	0.000	0.035	0.050	0.092	0.109	4.881	0.042	0.075	316	2384	100	106	3067	3173	180	3595	3775	Error	Error	-4.855	106	3067	180	3595	193733	1701465	0.439	3.119	0	0	0
1	9	5	"A27"	"A27"	6335	600	100	548	552	323	58	439	439	500	380	76	19	2	0	4525	5073	2814	55	1770	1770	1859	672	36	82	73	0	0.000	0.000	0.000	0.000	0.000	0.000	0.000	0.000	0.000	0.000	0.000	0.000	0.000	0.000	0.040	0.034	0.093	0.100	4.403	0.021	0.020	316	2384	100	109	2755	2864	113	3303	3416	Error	Error	-4.660	109	2755	113	3303	174298	1603028	0.137	4.783	0	0	0
1	10	5	"A28"	"A28"	6635	600	100	451	504	289	57	447	447	496	331	66	16	3	0	3279	3685	2080	56	1742	1742	1983	1286	64	51	40	0	0.000	0.000	0.000	0.000	0.000	0.000	0.000	0.000	0.000	0.000	0.000	0.000	0.000	0.000	0.003	0.029	0.154	0.167	9.055	0.021	0.020	316	2384	100	4	1537	1541	57	1943	2000	Error	Error	-8.586	4	1537	57	1943	159225	1164607	0.024	1.323	0	0	0
1	11	5	"A28"	"A28"	6935	600	100	475	540	344	63	418	418	479	474	98	13	2	0	4545	5033	2910	57	1786	1786	2107	1513	71	67	46	0	0.000	0.000	0.000	0.000	0.000	0.000	0.000	0.000	0.000	0.000	0.000	0.000	0.000	0.000	0.021	0.038	0.081	0.090	5.300	0.020	0.030	316	2384	100	57	2759	2816	122	3247	3369	Error	Error	-5.597	57	2759	122	3247	170492	1590439	0.129	1.934	0	0	0
1	12	5	"A28"	"A28"	7235	600	100	514	553	319	57	428	428	481	351	72	21	5	0	6106	6502	3659	56	1749	1749	1874	755	40	82	75	0	0.000	0.000	0.000	0.000	0.000	0.000	0.000	0.000	0.000	0.000	0.000	0.000	0.000	0.000	0.020	0.026	0.059	0.064	6.961	0.015	0.011	316	2384	100	86	4357	4443	125	4753	4878	Error	Error	-5.663	86	4357	125	4753	174815	2054583	0.205	6.130	0	0	0
1	13	5	"A29"	"A29"	7535	595	100	457	527	341	64	406	406	450	297	66	25	10	0	4852	5590	3536	63	1718	1718	1819	722	39	83	72	0	0.000	0.000	0.000	0.000	0.000	0.000	0.000	0.000	0.000	0.000	0.000	0.000	0.000	0.000	0.016	0.031	0.083	0.081	4.257	0.014	0.012	316	2384	100	51	3134	3185	121	3872	3993	Error	Error	-5.941	51	3134	121	3872	166645	1766370	0.259	5.223	0	0	0
1	14	5	"A29"	"A29"	7835	595	100	476	542	698	128	429	429	491	597	121	5	1	0	4648	5165	3253	62	1727	1727	1856	801	43	74	66	0	0.000	0.000	0.000	0.000	0.000	0.000	0.000	0.000	0.000	0.000	0.000	0.000	0.000	0.000	0.016	0.033	0.086	0.090	4.889	0.032	0.029	316	2384	100	47	2921	2968	113	3438	3551	Error	Error	-5.958	47	2921	113	3438	171359	1632288	0.085	4.131	0	0	0
1	15	5	"A29"	"A29"	8135	595	100	478	548	350	63	412	412	460	300	65	30	12	0	4852	5036	2535	50	1731	1731	1872	809	43	80	70	0	0.000	0.000	0.000	0.000	0.000	0.000	0.000	0.000	0.000	0.000	0.000	0.000	0.000	0.000	0.021	0.041	0.095	0.096	3.755	0.024	0.023	316	2384	100	66	3121	3187	136	3305	3441	Error	Error	-5.563	66	3121	136	3305	173200	1591493	0.293	3.911	0	0	0
1	16	5	"A30"	"A30"	8435	595	100	509	560	331	59	406	406	462	309	66	27	8	0	7424	7756	4987	64	1737	1737	1949	1407	72	74	67	0	0.000	0.000	0.000	0.000	0.000	0.000	0.000	0.000	0.000	0.000	0.000	0.000	0.000	0.000	0.018	0.026	0.047	0.055	4.979	0.015	0.041	316	2384	100	103	5687	5790	154	6019	6173	Error	Error	-5.787	103	5687	154	6019	177062	2450940	0.317	4.127	0	0	0
1	17	5	"A30"	"A30"	8735	595	100	530	560	309	55	408	408	463	314	67	27	7	0	5295	5409	2232	41	1754	1754	1924	962	50	87	76	0	0.000	0.000	0.000	0.000	0.000	0.000	0.000	0.000	0.000	0.000	0.000	0.000	0.000	0.000	0.034	0.042	0.071	0.077	3.854	0.023	0.024	316	2384	100	122	3541	3663	152	3655	3807	Error	Error	-4.859	122	3541	152	3655	176829	1709226	0.309	3.623	0	0	0
1	18	5	"A30"	"A30"	9035	590	100	569	616	345	56	450	450	493	302	61	28	11	0	7152	8130	4666	57	1792	1792	1979	972	49	91	85	0	0.000	0.000	0.000	0.000	0.000	0.000	0.000	0.000	0.000	0.000	0.000	0.000	0.000	0.000	0.022	0.026	0.042	0.043	4.387	0.015	0.029	316	2384	100	119	5360	5479	166	6338	6504	Error	Error	-5.493	119	5360	166	6338	194813	2569075	0.407	6.328	0	0	0
1	1	6	"A31"	"A31"	3935	910	100	493	564	358	63	520	520	579	370	63	16	4	0	4418	4411	2353	53	1912	1912	2151	1099	51	61	51	0	0.000	0.000	0.000	0.000	0.000	0.000	0.000	0.000	0.000	0.000	0.000	0.000	0.000	0.000	-0.011	0.018	0.132	0.149	6.085	0.015	0.007	316	2384	100	-27	2506	2479	44	2499	2543	Error	Error	Error	-27	2506	44	2499	178169	1394023	-0.041	2.056	0	0	0
1	2	6	"A31"	"A31"	4235	910	100	564	652	387	59	484	484	547	354	64	25	10	0	6787	6393	3090	48	1910	1910	2052	803	39	81	74	0	0.000	0.000	0.000	0.000	0.000	0.000	0.000	0.000	0.000	0.000	0.000	0.000	0.000	0.000	0.016	0.037	0.075	0.072	4.372	0.025	0.033	316	2384	100	80	4877	4957	168	4483	4651	Error	Error	-5.930	80	4877	168	4483	205925	2020148	0.297	5.406	0	0	0
1	3	6	"A31"	"A31"	4535	905	100	525	565	327	57	475	475	533	366	68	17	4	0	6343	6045	2549	42	1991	1991	2366	1590	67	79	68	0	0.000	0.000	0.000	0.000	0.000	0.000	0.000	0.000	0.000	0.000	0.000	0.000	0.000	0.000	0.011	0.022	0.065	0.072	4.298	0.015	0.017	316	2384	100	50	4352	4402	90	4054	4144	Error	Error	-6.444	50	4352	90	4054	178582	1910231	0.087	2.314	0	0	0
1	4	6	"A32"	"A32"	4840	905	100	519	594	397	66	463	463	509	328	64	24	8	0	4527	4688	2590	55	1808	1808	1923	753	39	68	62	0	0.000	0.000	0.000	0.000	0.000	0.000	0.000	0.000	0.000	0.000	0.000	0.000	0.000	0.000	0.021	0.045	0.124	0.142	5.497	0.033	0.034	316	2384	100	56	2719	2775	131	2880	3011	Error	Error	-5.602	56	2719	131	2880	187718	1481267	0.259	3.672	0	0	0
1	5	6	"A32"	"A32"	5140	905	100	553	643	404	62	464	464	586	1792	305	0	0	0	7054	7026	2958	42	1909	1909	2291	2924	127	76	39	0	0.000	0.000	0.000	0.000	0.000	0.000	0.000	0.000	0.000	0.000	0.000	0.000	0.000	0.000	0.017	0.035	0.061	0.054	4.381	0.037	0.063	316	2384	100	89	5145	5234	179	5117	5296	Error	Error	-5.853	89	5145	179	5117	203043	2220365	0.032	1.619	0	0	0
1	6	6	"A32"	"A32"	5440	905	100	493	539	314	58	432	432	485	306	63	23	6	0	4707	5071	2017	39	1807	1807	1933	789	40	89	78	0	0.000	0.000	0.000	0.000	0.000	0.000	0.000	0.000	0.000	0.000	0.000	0.000	0.000	0.000	0.021	0.033	0.086	0.080	3.592	0.016	0.011	316	2384	100	61	2900	2961	107	3264	3371	Error	Error	-5.571	61	2900	107	3264	170326	1602543	0.176	3.977	0	0	0
1	7	6	"A33"	"A33"	5740	905	100	471	550	368	66	427	427	480	303	63	26	11	0	3394	4458	3144	70	1805	1805	2077	1395	67	51	38	0	0.000	0.000	0.000	0.000	0.000	0.000	0.000	0.000	0.000	0.000	0.000	0.000	0.000	0.000	0.028	0.046	0.113	0.123	6.736	0.026	0.046	316	2384	100	44	1589	1633	123	2653	2776	Error	Error	-5.174	44	1589	123	2653	173776	1408762	0.231	1.707	0	0	0
1	8	6	"A33"	"A33"	6040	900	100	532	565	313	55	453	453	493	313	63	23	5	0	5364	5220	2542	48	1801	1801	1924	838	43	76	67	0	0.000	0.000	0.000	0.000	0.000	0.000	0.000	0.000	0.000	0.000	0.000	0.000	0.000	0.000	0.022	0.033	0.075	0.079	4.807	0.021	0.021	316	2384	100	79	3563	3642	112	3419	3531	Error	Error	-5.495	79	3563	112	3419	178645	1649410	0.230	3.933	0	0	0
1	9	6	"A33"	"A33"	6340	900	100	482	537	312	58	428	428	478	318	66	23	5	0	5557	5387	2731	50	1781	1781	1933	920	47	74	67	0	0.000	0.000	0.000	0.000	0.000	0.000	0.000	0.000	0.000	0.000	0.000	0.000	0.000	0.000	0.014	0.030	0.074	0.074	6.187	0.013	0.008	316	2384	100	54	3776	3830	109	3606	3715	Error	Error	-6.128	54	3776	109	3606	169698	1702151	0.186	3.754	0	0	0
1	10	6	"A34"	"A34"	6640	900	100	527	592	354	59	441	441	495	315	63	29	10	0	4984	4997	2737	54	1777	1777	1888	758	40	71	63	0	0.000	0.000	0.000	0.000	0.000	0.000	0.000	0.000	0.000	0.000	0.000	0.000	0.000	0.000	0.027	0.047	0.095	0.107	5.404	0.023	0.023	316	2384	100	86	3207	3293	151	3220	3371	Error	Error	-5.221	86	3207	151	3220	187005	1578897	0.308	4.102	0	0	0
1	11	6	"A34"	"A34"	6940	900	100	457	508	318	62	419	419	470	308	65	21	6	0	4969	5266	2531	48	1770	1770	1968	1039	52	85	73	0	0.000	0.000	0.000	0.000	0.000	0.000	0.000	0.000	0.000	0.000	0.000	0.000	0.000	0.000	0.012	0.025	0.083	0.073	3.971	0.013	0.009	316	2384	100	38	3199	3237	89	3496	3585	Error	Error	-6.395	38	3199	89	3496	160506	1664171	0.123	3.174	0	0	0
1	12	6	"A34"	"A34"	7240	900	100	512	549	325	59	417	417	468	314	67	25	8	0	6219	6364	2927	45	1733	1733	1868	946	50	89	80	0	0.000	0.000	0.000	0.000	0.000	0.000	0.000	0.000	0.000	0.000	0.000	0.000	0.000	0.000	0.021	0.029	0.057	0.057	3.891	0.019	0.028	316	2384	100	95	4486	4581	132	4631	4763	Error	Error	-5.561	95	4486	132	4631	173530	2011024	0.258	4.753	0	0	0
1	13	6	"A35"	"A35"	7540	895	100	543	597	357	59	415	415	469	303	64	31	13	0	8561	9598	7654	79	1815	1815	2268	2421	106	65	57	0	0.000	0.000	0.000	0.000	0.000	0.000	0.000	0.000	0.000	0.000	0.000	0.000	0.000	0.000	0.019	0.023	0.044	0.060	6.205	0.014	0.061	316	2384	100	128	6746	6874	182	7783	7965	Error	Error	-5.720	128	6746	182	7783	188653	3032815	0.422	3.028	0	0	0
1	14	6	"A35"	"A35"	7840	895	100	559	646	428	66	407	407	464	307	66	35	17	0	11329	11996	6674	55	1818	1818	2062	1305	63	89	87	0	0.000	0.000	0.000	0.000	0.000	0.000	0.000	0.000	0.000	0.000	0.000	0.000	0.000	0.000	0.016	0.023	0.033	0.029	3.696	0.019	0.080	316	2384	100	152	9511	9663	239	10178	10417	Error	Error	-5.967	152	9511	239	10178	204047	3790865	0.593	7.612	0	0	0
1	15	6	"A35"	"A35"	8140	895	100	583	623	333	53	435	435	486	330	67	31	8	0	11167	11256	5718	50	1918	1918	2426	1856	76	87	81	0	0.000	0.000	0.000	0.000	0.000	0.000	0.000	0.000	0.000	0.000	0.000	0.000	0.000	0.000	0.016	0.020	0.032	0.031	3.817	0.016	0.051	316	2384	100	148	9249	9397	188	9338	9526	Error	Error	-5.966	148	9249	188	9338	196999	3556846	0.415	4.758	0	0	0
1	16	6	"A36"	"A36"	8440	895	100	554	604	359	59	395	395	457	309	67	35	14	0	8249	10109	7479	73	1722	1722	1897	1033	54	86	77	0	0.000	0.000	0.000	0.000	0.000	0.000	0.000	0.000	0.000	0.000	0.000	0.000	0.000	0.000	0.024	0.025	0.036	0.046	4.901	0.018	0.078	316	2384	100	159	6527	6686	209	8387	8596	Error	Error	-5.359	159	6527	209	8387	190990	3194474	0.476	7.950	0	0	0
1	17	6	"A36"	"A36"	8740	895	100	523	560	329	58	425	425	473	309	65	24	9	0	7487	7915	3694	46	1778	1778	2051	1291	62	92	80	0	0.000	0.000	0.000	0.000	0.000	0.000	0.000	0.000	0.000	0.000	0.000	0.000	0.000	0.000	0.017	0.022	0.052	0.048	3.458	0.012	0.015	316	2384	100	98	5709	5807	135	6137	6272	Error	Error	-5.864	98	5709	135	6137	176812	2501231	0.282	4.542	0	0	0
1	18	6	"A36"	"A36"	9040	890	100	520	585	352	60	432	432	483	311	64	25	8	0	7384	7622	4210	55	1796	1796	1994	1103	55	80	75	0	0.000	0.000	0.000	0.000	0.000	0.000	0.000	0.000	0.000	0.000	0.000	0.000	0.000	0.000	0.016	0.026	0.050	0.050	5.631	0.018	0.039	316	2384	100	88	5588	5676	153	5826	5979	Error	Error	-5.989	88	5588	153	5826	184803	2408403	0.328	5.102	0	0	0
1	1	7	"A37"	"A37"	3940	1210	100	597	663	387	58	504	504	557	337	60	30	11	0	7008	7127	3552	49	1982	1982	2336	1480	63	74	68	0	0.000	0.000	0.000	0.000	0.000	0.000	0.000	0.000	0.000	0.000	0.000	0.000	0.000	0.000	0.019	0.031	0.068	0.070	4.456	0.015	0.018	316	2384	100	93	5026	5119	159	5145	5304	Error	Error	-5.756	93	5026	159	5145	209469	2252000	0.315	3.237	0	0	0
1	2	7	"A37"	"A37"	4240	1210	100	557	635	362	57	444	444	504	315	62	32	12	0	7623	7505	2807	37	2032	2032	2412	1541	63	90	80	0	0.000	0.000	0.000	0.000	0.000	0.000	0.000	0.000	0.000	0.000	0.000	0.000	0.000	0.000	0.020	0.035	0.060	0.048	3.998	0.021	0.035	316	2384	100	113	5591	5704	191	5473	5664	Error	Error	-5.629	113	5591	191	5473	200725	2371593	0.416	3.305	0	0	0
1	3	7	"A37"	"A37"	4540	1205	100	630	653	354	54	470	470	518	318	61	33	9	0	8735	8211	3106	37	2282	2282	3001	2433	81	80	67	0	0.000	0.000	0.000	0.000	0.000	0.000	0.000	0.000	0.000	0.000	0.000	0.000	0.000	0.000	0.025	0.031	0.055	0.047	3.592	0.020	0.053	316	2384	100	160	6453	6613	183	5929	6112	Error	Error	-5.334	160	6453	183	5929	206491	2594756	0.425	2.141	0	0	0
1	4	7	"A38"	"A38"	4840	1205	100	518	558	333	59	454	454	502	317	63	23	6	0	4081	4352	2377	54	1948	1948	2238	1511	67	54	41	0	0.000	0.000	0.000	0.000	0.000	0.000	0.000	0.000	0.000	0.000	0.000	0.000	0.000	0.000	0.030	0.043	0.118	0.126	5.845	0.015	0.014	316	2384	100	64	2133	2197	104	2404	2508	Error	Error	-5.059	64	2133	104	2404	176386	1375361	0.177	1.399	0	0	0
1	5	7	"A38"	"A38"	5140	1205	100	550	581	315	54	503	503	559	340	60	22	3	0	6010	5839	2519	43	2102	2102	2587	1912	73	75	51	0	0.000	0.000	0.000	0.000	0.000	0.000	0.000	0.000	0.000	0.000	0.000	0.000	0.000	0.000	0.012	0.021	0.077	0.084	4.858	0.024	0.051	316	2384	100	47	3908	3955	78	3737	3815	Error	Error	-6.378	47	3908	78	3737	183507	1845108	0.065	1.701	0	0	0
1	6	7	"A38"	"A38"	5440	1205	100	518	605	437	72	461	461	511	329	64	25	7	0	5610	6048	2944	48	1999	1999	2118	827	39	87	79	0	0.000	0.000	0.000	0.000	0.000	0.000	0.000	0.000	0.000	0.000	0.000	0.000	0.000	0.000	0.016	0.036	0.065	0.060	5.046	0.022	0.030	316	2384	100	57	3611	3668	144	4049	4193	Error	Error	-5.985	57	3611	144	4049	191120	1911121	0.286	4.752	0	0	0
1	7	7	"A39"	"A39"	5740	1205	100	469	539	339	62	444	444	486	334	68	22	7	0	5376	4964	2836	57	1827	1827	1996	1035	51	67	60	0	0.000	0.000	0.000	0.000	0.000	0.000	0.000	0.000	0.000	0.000	0.000	0.000	0.000	0.000	0.007	0.030	0.104	0.113	4.973	0.016	0.018	316	2384	100	25	3549	3574	95	3137	3232	Error	Error	-7.149	25	3549	95	3137	170265	1568528	0.159	2.868	0	0	0
1	8	7	"A39"	"A39"	6040	1200	100	537	586	342	58	439	439	504	422	83	19	3	0	6378	6726	3538	52	1824	1824	2034	1071	52	82	76	0	0.000	0.000	0.000	0.000	0.000	0.000	0.000	0.000	0.000	0.000	0.000	0.000	0.000	0.000	0.022	0.030	0.061	0.068	4.252	0.021	0.039	316	2384	100	98	4554	4652	147	4902	5049	Error	Error	-5.538	98	4554	147	4902	185176	2125343	0.194	4.381	0	0	0
1	9	7	"A39"	"A39"	6345	1200	100	522	554	353	63	435	435	489	326	66	24	6	0	5404	5576	2778	49	1886	1886	2052	972	47	82	69	0	0.000	0.000	0.000	0.000	0.000	0.000	0.000	0.000	0.000	0.000	0.000	0.000	0.000	0.000	0.025	0.032	0.091	0.087	4.080	0.013	0.007	316	2384	100	87	3518	3605	119	3690	3809	Error	Error	-5.338	87	3518	119	3690	175026	1762014	0.199	3.626	0	0	0
1	10	7	"A40"	"A40"	6645	1200	100	515	560	338	60	423	423	487	464	95	16	3	0	4163	4156	1936	46	1942	1942	2025	653	32	72	62	0	0.000	0.000	0.000	0.000	0.000	0.000	0.000	0.000	0.000	0.000	0.000	0.000	0.000	0.000	0.041	0.062	0.153	0.141	5.086	0.022	0.010	316	2384	100	92	2221	2313	137	2214	2351	Error	Error	-4.593	92	2221	137	2214	177057	1313170	0.157	3.263	0	0	0
1	11	7	"A40"	"A40"	6945	1200	100	481	553	359	64	431	431	484	319	65	22	8	0	6394	6507	3169	48	2062	2062	2370	1319	55	78	68	0	0.000	0.000	0.000	0.000	0.000	0.000	0.000	0.000	0.000	0.000	0.000	0.000	0.000	0.000	0.012	0.027	0.061	0.061	4.789	0.013	0.011	316	2384	100	50	4332	4382	122	4445	4567	Error	Error	-6.437	50	4332	122	4445	174878	2056336	0.216	3.136	0	0	0
1	12	7	"A40"	"A40"	7245	1200	100	475	562	359	63	408	408	458	296	64	29	13	0	5936	6149	2981	48	2046	2046	2235	1111	49	79	73	0	0.000	0.000	0.000	0.000	0.000	0.000	0.000	0.000	0.000	0.000	0.000	0.000	0.000	0.000	0.017	0.038	0.078	0.072	4.464	0.023	0.034	316	2384	100	67	3890	3957	154	4103	4257	Error	Error	-5.859	67	3890	154	4103	177667	1943204	0.351	3.523	0	0	0
1	13	7	"A41"	"A41"	7545	1200	100	492	570	352	61	397	397	451	298	66	31	11	0	7542	7954	3928	49	1992	1992	2188	1012	46	93	83	0	0.000	0.000	0.000	0.000	0.000	0.000	0.000	0.000	0.000	0.000	0.000	0.000	0.000	0.000	0.017	0.029	0.054	0.047	3.836	0.020	0.044	316	2384	100	95	5550	5645	173	5962	6135	Error	Error	-5.868	95	5550	173	5962	180021	2513616	0.399	5.698	0	0	0
1	14	7	"A41"	"A41"	7845	1195	100	483	563	336	59	425	425	476	313	65	27	8	0	9110	8665	3981	45	2061	2061	2658	2368	89	81	70	0	0.000	0.000	0.000	0.000	0.000	0.000	0.000	0.000	0.000	0.000	0.000	0.000	0.000	0.000	0.008	0.021	0.044	0.040	4.925	0.015	0.039	316	2384	100	58	7049	7107	138	6604	6742	Error	Error	-6.925	58	7049	138	6604	177785	2738219	0.278	2.537	0	0	0
1	15	7	"A41"	"A41"	8145	1195	100	582	626	368	58	421	421	482	315	65	32	12	0	10213	10488	5081	48	2033	2033	2585	2258	87	90	74	0	0.000	0.000	0.000	0.000	0.000	0.000	0.000	0.000	0.000	0.000	0.000	0.000	0.000	0.000	0.020	0.024	0.041	0.035	3.723	0.016	0.064	316	2384	100	161	8180	8341	205	8455	8660	Error	Error	-5.667	161	8180	205	8455	197837	3314066	0.457	3.500	0	0	0
1	16	7	"A42"	"A42"	8445	1195	100	495	541	328	60	426	426	513	796	155	3	0	0	7598	7358	2855	38	1843	1843	1926	869	45	90	85	0	0.000	0.000	0.000	0.000	0.000	0.000	0.000	0.000	0.000	0.000	0.000	0.000	0.000	0.000	0.012	0.021	0.046	0.042	5.159	0.020	0.008	316	2384	100	69	5755	5824	115	5515	5630	Error	Error	-6.382	69	5755	115	5515	170996	2324989	0.035	6.251	0	0	0
1	17	7	"A42"	"A42"	8745	1195	100	484	583	383	65	427	427	480	379	78	22	8	0	7248	7249	3147	43	1864	1864	2099	1242	59	85	81	0	0.000	0.000	0.000	0.000	0.000	0.000	0.000	0.000	0.000	0.000	0.000	0.000	0.000	0.000	0.011	0.029	0.065	0.065	4.191	0.019	0.030	316	2384	100	57	5384	5441	156	5385	5541	Error	Error	-6.562	57	5384	156	5385	184372	2290825	0.272	4.147	0	0	0
1	18	7	"A42"	"A42"	9045	1195	100	577	597	316	52	425	425	475	299	62	33	11	0	8122	7669	3339	43	1869	1869	1978	819	41	87	84	0	0.000	0.000	0.000	0.000	0.000	0.000	0.000	0.000	0.000	0.000	0.000	0.000	0.000	0.000	0.024	0.030	0.046	0.052	3.808	0.021	0.049	316	2384	100	152	6253	6405	172	5800	5972	Error	Error	-5.362	152	6253	172	5800	188550	2423501	0.408	6.949	0	0	0
1	1	8	"A43"	"A43"	3945	1510	100	574	607	339	55	472	472	528	327	61	26	8	0	4660	4547	1900	41	1829	1829	1970	849	43	77	69	0	0.000	0.000	0.000	0.000	0.000	0.000	0.000	0.000	0.000	0.000	0.000	0.000	0.000	0.000	0.036	0.050	0.112	0.114	4.757	0.029	0.022	316	2384	100	102	2831	2933	135	2718	2853	Error	Error	-4.795	102	2831	135	2718	191870	1436865	0.242	3.035	0	0	0
1	2	8	"A43"	"A43"	4245	1510	100	552	584	341	58	488	488	538	349	64	19	6	0	5403	5392	1473	27	1930	1930	2098	861	41	96	87	0	0.000	0.000	0.000	0.000	0.000	0.000	0.000	0.000	0.000	0.000	0.000	0.000	0.000	0.000	0.018	0.028	0.087	0.066	3.311	0.021	0.012	316	2384	100	64	3473	3537	96	3462	3558	Error	Error	-5.762	64	3473	96	3462	184600	1703900	0.132	3.826	0	0	0
1	3	8	"A43"	"A43"	4545	1510	100	601	621	322	51	479	479	523	326	62	25	7	0	5540	5541	1333	24	1892	1892	2094	968	46	97	89	0	0.000	0.000	0.000	0.000	0.000	0.000	0.000	0.000	0.000	0.000	0.000	0.000	0.000	0.000	0.033	0.039	0.075	0.066	3.025	0.027	0.024	316	2384	100	122	3648	3770	142	3649	3791	Error	Error	-4.902	122	3648	142	3649	196295	1750845	0.301	3.561	0	0	0
1	4	8	"A44"	"A44"	4845	1505	100	532	591	346	58	467	467	519	319	61	25	9	0	4465	4525	2148	47	1894	1894	2026	983	48	72	58	0	0.000	0.000	0.000	0.000	0.000	0.000	0.000	0.000	0.000	0.000	0.000	0.000	0.000	0.000	0.025	0.047	0.113	0.120	5.402	0.030	0.026	316	2384	100	65	2571	2636	124	2631	2755	Error	Error	-5.306	65	2571	124	2631	186614	1429817	0.226	2.542	0	0	0
1	5	8	"A44"	"A44"	5145	1505	100	546	615	355	57	464	464	513	318	61	25	10	0	5915	6015	1992	33	1889	1889	2034	815	40	97	89	0	0.000	0.000	0.000	0.000	0.000	0.000	0.000	0.000	0.000	0.000	0.000	0.000	0.000	0.000	0.020	0.037	0.071	0.055	4.066	0.022	0.022	316	2384	100	82	4026	4108	151	4126	4277	Error	Error	-5.618	82	4026	151	4126	194350	1900713	0.321	4.885	0	0	0
1	6	8	"A44"	"A44"	5445	1505	100	501	566	326	57	453	453	501	319	63	25	6	0	5976	6505	2643	40	2053	2053	2255	969	42	96	84	0	0.000	0.000	0.000	0.000	0.000	0.000	0.000	0.000	0.000	0.000	0.000	0.000	0.000	0.000	0.012	0.025	0.062	0.057	3.726	0.020	0.024	316	2384	100	48	3923	3971	113	4452	4565	Error	Error	-6.353	48	3923	113	4452	178700	2055621	0.204	4.386	0	0	0
1	7	8	"A45"	"A45"	5745	1505	100	503	556	377	67	460	460	508	317	62	19	6	0	4751	4871	2577	52	2051	2051	2228	1022	45	62	56	0	0.000	0.000	0.000	0.000	0.000	0.000	0.000	0.000	0.000	0.000	0.000	0.000	0.000	0.000	0.016	0.034	0.109	0.133	5.672	0.019	0.013	316	2384	100	43	2700	2743	96	2820	2916	Error	Error	-5.972	43	2700	96	2820	175651	1539170	0.151	2.586	0	0	0
1	8	8	"A45"	"A45"	6045	1505	100	523	571	355	62	436	436	491	338	68	22	6	0	5162	5467	1670	30	2148	2148	2294	891	38	95	81	0	0.000	0.000	0.000	0.000	0.000	0.000	0.000	0.000	0.000	0.000	0.000	0.000	0.000	0.000	0.029	0.041	0.089	0.078	3.615	0.018	0.009	316	2384	100	87	3014	3101	135	3319	3454	Error	Error	-5.115	87	3014	135	3319	180310	1727449	0.237	3.561	0	0	0
1	9	8	"A45"	"A45"	6345	1500	100	544	638	487	76	466	466	509	323	63	26	9	0	7237	7188	2932	40	2365	2365	2664	1350	50	86	74	0	0.000	0.000	0.000	0.000	0.000	0.000	0.000	0.000	0.000	0.000	0.000	0.000	0.000	0.000	0.016	0.036	0.061	0.057	4.281	0.024	0.034	316	2384	100	78	4872	4950	172	4823	4995	Error	Error	-5.965	78	4872	172	4823	201534	2271323	0.399	3.351	0	0	0
1	10	8	"A47"	"A47"	6645	1500	100	526	545	311	57	454	454	503	371	73	14	3	0	6376	6343	3391	53	2197	2197	2768	1849	66	71	53	0	0.000	0.000	0.000	0.000	0.000	0.000	0.000	0.000	0.000	0.000	0.000	0.000	0.000	0.000	0.017	0.022	0.068	0.070	4.753	0.017	0.026	316	2384	100	72	4179	4251	91	4146	4237	Error	Error	-5.859	72	4179	91	4146	172257	2004541	0.113	1.933	0	0	0
1	11	8	"A47"	"A47"	6945	1500	100	553	597	331	55	446	446	493	335	67	26	8	0	7100	7029	2518	35	2403	2403	2789	1445	51	88	78	0	0.000	0.000	0.000	0.000	0.000	0.000	0.000	0.000	0.000	0.000	0.000	0.000	0.000	0.000	0.023	0.033	0.069	0.056	4.091	0.020	0.025	316	2384	100	107	4697	4804	151	4626	4777	Error	Error	-5.456	107	4697	151	4626	188596	2221287	0.310	2.934	0	0	0
1	12	8	"A47"	"A47"	7245	1500	100	550	589	314	53	442	442	509	400	78	21	2	0	8080	7942	2820	35	2302	2302	2662	1598	60	91	80	0	0.000	0.000	0.000	0.000	0.000	0.000	0.000	0.000	0.000	0.000	0.000	0.000	0.000	0.000	0.019	0.026	0.053	0.045	3.732	0.018	0.029	316	2384	100	108	5778	5886	147	5640	5787	Error	Error	-5.741	108	5778	147	5640	186158	2509609	0.200	3.304	0	0	0
1	13	8	"A48"	"A48"	7545	1500	100	510	563	326	57	413	413	476	336	70	25	6	0	6745	6009	2885	48	1961	1961	2063	780	37	75	69	0	0.000	0.000	0.000	0.000	0.000	0.000	0.000	0.000	0.000	0.000	0.000	0.000	0.000	0.000	0.020	0.037	0.070	0.080	5.098	0.021	0.022	316	2384	100	97	4784	4881	150	4048	4198	Error	Error	-5.624	97	4784	150	4048	177821	1898924	0.259	5.059	0	0	0
1	14	8	"A48"	"A48"	7845	1495	100	525	557	313	56	425	425	477	312	65	22	8	0	6602	6031	2347	38	1871	1871	1996	757	37	85	80	0	0.000	0.000	0.000	0.000	0.000	0.000	0.000	0.000	0.000	0.000	0.000	0.000	0.000	0.000	0.021	0.032	0.058	0.064	3.950	0.022	0.024	316	2384	100	100	4731	4831	132	4160	4292	Error	Error	-5.564	100	4731	132	4160	176025	1905680	0.256	5.330	0	0	0
1	15	8	"A48"	"A48"	8150	1495	100	480	542	363	66	409	409	468	306	65	26	10	0	5154	5123	1577	30	1937	1937	2091	996	47	89	78	0	0.000	0.000	0.000	0.000	0.000	0.000	0.000	0.000	0.000	0.000	0.000	0.000	0.000	0.000	0.022	0.042	0.078	0.083	4.116	0.018	0.011	316	2384	100	71	3217	3288	133	3186	3319	Error	Error	-5.502	71	3217	133	3186	171152	1618938	0.242	3.044	0	0	0
1	16	8	"A49"	"A49"	8450	1495	100	547	609	368	60	430	430	478	301	62	31	14	0	6408	7005	3320	47	2007	2007	2185	1133	51	87	76	0	0.000	0.000	0.000	0.000	0.000	0.000	0.000	0.000	0.000	0.000	0.000	0.000	0.000	0.000	0.027	0.036	0.074	0.067	3.967	0.018	0.026	316	2384	100	117	4401	4518	179	4998	5177	Error	Error	-5.233	117	4401	179	4998	192301	2213458	0.435	4.254	0	0	0
1	17	8	"A49"	"A49"	8750	1495	100	538	606	359	59	443	443	488	311	63	27	10	0	7955	8239	2974	36	2052	2052	2281	1317	57	96	89	0	0.000	0.000	0.000	0.000	0.000	0.000	0.000	0.000	0.000	0.000	0.000	0.000	0.000	0.000	0.016	0.026	0.042	0.038	4.152	0.019	0.033	316	2384	100	95	5903	5998	163	6187	6350	Error	Error	-5.957	95	5903	163	6187	191469	2603518	0.379	4.524	0	0	0
1	18	8	"A49"	"A49"	9050	1495	100	561	625	352	56	456	456	504	344	68	27	7	0	7832	7974	3048	38	1969	1969	2183	1199	54	92	86	0	0.000	0.000	0.000	0.000	0.000	0.000	0.000	0.000	0.000	0.000	0.000	0.000	0.000	0.000	0.018	0.028	0.050	0.038	4.194	0.018	0.029	316	2384	100	105	5863	5968	169	6005	6174	Error	Error	-5.803	105	5863	169	6005	197353	2519707	0.352	4.830	0	0	0
1	1	9	"A50"	"A50"	3950	1810	100	556	616	411	66	477	477	529	332	62	24	7	0	3786	4014	1854	46	1804	1804	1884	649	34	73	61	0	0.000	0.000	0.000	0.000	0.000	0.000	0.000	0.000	0.000	0.000	0.000	0.000	0.000	0.000	0.040	0.063	0.141	0.147	4.462	0.036	0.022	316	2384	100	79	1982	2061	139	2210	2349	Error	Error	-4.649	79	1982	139	2210	194714	1268356	0.262	3.282	0	0	0
1	2	9	"A50"	"A50"	4250	1810	100	571	611	353	57	487	487	532	319	59	26	8	0	5134	5076	1455	28	1824	1824	1888	568	30	94	91	0	0.000	0.000	0.000	0.000	0.000	0.000	0.000	0.000	0.000	0.000	0.000	0.000	0.000	0.000	0.025	0.038	0.094	0.086	3.200	0.024	0.013	316	2384	100	84	3310	3394	124	3252	3376	Error	Error	-5.300	84	3310	124	3252	193218	1604161	0.248	5.613	0	0	0
1	3	9	"A50"	"A50"	4550	1810	100	578	890	2243	252	480	480	590	1306	221	3	1	0	4931	4993	1545	30	1767	1767	1878	730	38	93	86	0	0.000	0.000	0.000	0.000	0.000	0.000	0.000	0.000	0.000	0.000	0.000	0.000	0.000	0.000	0.031	0.127	0.099	0.095	4.340	0.277	0.047	316	2384	100	98	3164	3262	410	3226	3636	Error	Error	-5.013	98	3164	410	3226	281159	1577783	0.230	4.267	0	0	0
1	4	9	"A51"	"A51"	4850	1805	100	515	556	319	57	463	463	525	339	64	21	4	0	4200	4070	1898	46	1821	1821	1917	686	35	68	63	0	0.000	0.000	0.000	0.000	0.000	0.000	0.000	0.000	0.000	0.000	0.000	0.000	0.000	0.000	0.022	0.041	0.133	0.116	5.697	0.009	0.002	316	2384	100	52	2379	2431	93	2249	2342	Error	Error	-5.516	52	2379	93	2249	175613	1286113	0.091	3.138	0	0	0
1	5	9	"A51"	"A51"	5150	1805	100	488	559	347	62	485	485	525	404	76	14	4	0	3265	3265	904	27	1857	1857	1966	722	36	76	49	0	0.000	0.000	0.000	0.000	0.000	0.000	0.000	0.000	0.000	0.000	0.000	0.000	0.000	0.000	0.002	0.053	0.190	0.165	4.940	0.041	0.003	316	2384	100	3	1408	1411	74	1408	1482	Error	Error	-8.874	3	1408	74	1408	176675	1031745	0.084	1.799	0	0	0
1	6	9	"A51"	"A51"	5450	1805	100	447	526	328	62	471	471	526	335	63	16	5	0	3111	3170	952	30	1869	1869	1990	722	36	73	42	0	0.000	0.000	0.000	0.000	0.000	0.000	0.000	0.000	0.000	0.000	0.000	0.000	0.000	0.000	-0.019	0.042	0.180	0.218	3.799	0.053	0.022	316	2384	100	-24	1242	1218	55	1301	1356	Error	Error	Error	-24	1242	55	1301	166167	1001563	0.000	1.634	0	0	0
1	7	9	"A52"	"A52"	5750	1805	100	527	570	354	62	483	483	541	369	68	18	4	0	3886	3902	1797	46	1867	1867	1938	628	32	69	62	0	0.000	0.000	0.000	0.000	0.000	0.000	0.000	0.000	0.000	0.000	0.000	0.000	0.000	0.000	0.022	0.043	0.153	0.164	5.202	0.014	0.003	316	2384	100	44	2019	2063	87	2035	2122	Error	Error	-5.520	44	2019	87	2035	180024	1233007	0.079	3.127	0	0	0
1	8	9	"A52"	"A52"	6050	1805	100	594	618	322	52	509	509	553	330	59	23	6	0	4334	4289	1384	32	1871	1871	1951	625	32	87	78	0	0.000	0.000	0.000	0.000	0.000	0.000	0.000	0.000	0.000	0.000	0.000	0.000	0.000	0.000	0.035	0.045	0.102	0.106	3.498	0.027	0.012	316	2384	100	85	2463	2548	109	2418	2527	Error	Error	-4.857	85	2463	109	2418	195245	1355446	0.197	3.741	0	0	0
1	9	9	"A52"	"A52"	6350	1800	100	568	606	323	53	497	497	561	355	63	22	5	0	4941	5169	2157	41	1928	1928	2087	878	42	85	73	0	0.000	0.000	0.000	0.000	0.000	0.000	0.000	0.000	0.000	0.000	0.000	0.000	0.000	0.000	0.024	0.034	0.082	0.079	4.580	0.016	0.009	316	2384	100	71	3013	3084	109	3241	3350	Error	Error	-5.407	71	3013	109	3241	191392	1633451	0.127	3.510	0	0	0
1	10	9	"A53"	"A53"	6650	1800	100	484	536	297	55	499	499	556	524	94	6	0	0	3359	3402	1402	41	1919	1919	2047	738	36	63	48	0	0.000	0.000	0.000	0.000	0.000	0.000	0.000	0.000	0.000	0.000	0.000	0.000	0.000	0.000	-0.010	0.025	0.187	0.189	5.182	0.006	0.001	316	2384	100	-15	1440	1425	37	1483	1520	Error	Error	Error	-15	1440	37	1483	169511	1075157	-0.038	1.836	0	0	0
1	11	9	"A53"	"A53"	6950	1800	100	543	600	347	57	486	486	539	370	68	20	6	0	3997	4142	1150	27	2003	2003	2110	746	35	91	68	0	0.000	0.000	0.000	0.000	0.000	0.000	0.000	0.000	0.000	0.000	0.000	0.000	0.000	0.000	0.029	0.053	0.142	0.122	4.133	0.016	0.003	316	2384	100	57	1994	2051	114	2139	2253	Error	Error	-5.129	57	1994	114	2139	189525	1308974	0.165	2.724	0	0	0
1	12	9	"A53"	"A53"	7250	1800	100	536	558	299	53	463	463	510	344	67	18	5	0	4312	4287	1149	26	1989	1989	2102	747	35	91	74	0	0.000	0.000	0.000	0.000	0.000	0.000	0.000	0.000	0.000	0.000	0.000	0.000	0.000	0.000	0.031	0.041	0.106	0.094	3.637	0.018	0.004	316	2384	100	73	2323	2396	95	2298	2393	Error	Error	-4.992	73	2323	95	2298	176434	1354689	0.140	2.925	0	0	0
1	13	9	"A54"	"A54"	7550	1800	100	559	605	310	51	458	458	513	322	62	27	7	0	4496	4544	2223	48	1836	1836	2010	922	45	70	59	0	0.000	0.000	0.000	0.000	0.000	0.000	0.000	0.000	0.000	0.000	0.000	0.000	0.000	0.000	0.038	0.054	0.101	0.101	4.655	0.026	0.024	316	2384	100	101	2660	2761	147	2708	2855	Error	Error	-4.719	101	2660	147	2708	191281	1435903	0.286	2.748	0	0	0
1	14	9	"A54"	"A54"	7850	1795	100	540	575	321	55	458	458	510	314	61	23	6	0	4303	4291	1581	36	1832	1832	1995	948	47	78	66	0	0.000	0.000	0.000	0.000	0.000	0.000	0.000	0.000	0.000	0.000	0.000	0.000	0.000	0.000	0.033	0.048	0.109	0.110	4.612	0.019	0.009	316	2384	100	82	2471	2553	117	2459	2576	Error	Error	-4.913	82	2471	117	2459	181757	1355816	0.207	2.422	0	0	0
1	15	9	"A54"	"A54"	8150	1795	100	535	574	317	55	459	459	520	363	69	18	4	0	4066	4161	1340	32	1898	1898	2052	861	41	83	62	0	0.000	0.000	0.000	0.000	0.000	0.000	0.000	0.000	0.000	0.000	0.000	0.000	0.000	0.000	0.035	0.051	0.115	0.102	3.907	0.021	0.008	316	2384	100	76	2168	2244	115	2263	2378	Error	Error	-4.834	76	2168	115	2263	181367	1314928	0.149	2.449	0	0	0
1	16	9	"A55"	"A55"	8450	1795	100	527	566	327	57	458	458	510	340	66	19	6	0	3678	3671	1075	29	1809	1809	1917	701	36	85	67	0	0.000	0.000	0.000	0.000	0.000	0.000	0.000	0.000	0.000	0.000	0.000	0.000	0.000	0.000	0.037	0.058	0.141	0.133	3.603	0.025	0.006	316	2384	100	69	1869	1938	108	1862	1970	Error	Error	-4.760	69	1869	108	1862	178751	1159944	0.165	2.502	0	0	0
1	17	9	"A55"	"A55"	8750	1795	100	532	584	343	58	459	459	514	327	63	25	6	0	4752	4621	1294	28	1918	1918	2068	933	45	89	73	0	0.000	0.000	0.000	0.000	0.000	0.000	0.000	0.000	0.000	0.000	0.000	0.000	0.000	0.000	0.026	0.046	0.117	0.108	3.692	0.016	0.006	316	2384	100	73	2834	2907	125	2703	2828	Error	Error	-5.279	73	2834	125	2703	184409	1460155	0.214	2.736	0	0	0
1	18	9	"A55"	"A55"	9050	1795	100	554	596	358	60	476	476	533	342	64	24	6	0	4509	4410	1304	29	1911	1911	2017	802	39	87	77	0	0.000	0.000	0.000	0.000	0.000	0.000	0.000	0.000	0.000	0.000	0.000	0.000	0.000	0.000	0.030	0.048	0.112	0.111	3.866	0.028	0.014	316	2384	100	78	2598	2676	120	2499	2619	Error	Error	-5.058	78	2598	120	2499	188413	1393464	0.184	2.984	0	0	0
1	1	10	"A56"	"A56"	3955	2110	100	566	598	355	59	482	482	537	382	71	19	4	0	5439	5320	1833	34	1809	1809	1939	826	42	88	82	0	0.000	0.000	0.000	0.000	0.000	0.000	0.000	0.000	0.000	0.000	0.000	0.000	0.000	0.000	0.023	0.033	0.071	0.070	4.328	0.018	0.012	316	2384	100	84	3630	3714	116	3511	3627	Error	Error	-5.433	84	3630	116	3511	189021	1681021	0.160	4.093	0	0	0
1	2	10	"A56"	"A56"	4255	2110	100	606	642	350	54	473	473	524	329	62	28	8	0	9432	9177	2765	30	1880	1880	2118	1280	60	95	94	0	0.000	0.000	0.000	0.000	0.000	0.000	0.000	0.000	0.000	0.000	0.000	0.000	0.000	0.000	0.018	0.023	0.043	0.038	3.371	0.017	0.037	316	2384	100	133	7552	7685	169	7297	7466	Error	Error	-5.827	133	7552	169	7297	202813	2899993	0.359	5.515	0	0	0
1	3	10	"A56"	"A56"	4555	2110	100	587	636	346	54	463	463	530	378	71	25	5	0	8934	9139	2325	25	1871	1871	2125	1218	57	99	98	0	0.000	0.000	0.000	0.000	0.000	0.000	0.000	0.000	0.000	0.000	0.000	0.000	0.000	0.000	0.018	0.024	0.043	0.035	3.132	0.016	0.027	316	2384	100	124	7063	7187	173	7268	7441	Error	Error	-5.832	124	7063	173	7268	201090	2887892	0.280	5.759	0	0	0
1	4	10	"A57"	"A57"	4855	2105	100	518	582	331	56	471	471	529	429	81	18	2	0	6364	6434	4056	63	1811	1811	2015	1281	63	63	59	0	0.000	0.000	0.000	0.000	0.000	0.000	0.000	0.000	0.000	0.000	0.000	0.000	0.000	0.000	0.010	0.024	0.052	0.071	7.632	0.012	0.013	316	2384	100	47	4553	4600	111	4623	4734	Error	Error	-6.598	47	4553	111	4623	183874	2033159	0.124	3.450	0	0	0
1	5	10	"A57"	"A57"	5155	2105	100	605	643	368	57	464	464	513	303	59	32	12	0	9175	8479	3063	36	1881	1881	2234	1743	78	87	84	0	0.000	0.000	0.000	0.000	0.000	0.000	0.000	0.000	0.000	0.000	0.000	0.000	0.000	0.000	0.019	0.027	0.047	0.050	4.399	0.017	0.040	316	2384	100	141	7294	7435	179	6598	6777	Error	Error	-5.693	141	7294	179	6598	203167	2679431	0.429	3.583	0	0	0
1	6	10	"A57"	"A57"	5455	2105	100	564	611	331	54	446	446	499	318	63	29	10	0	10294	9578	3525	36	1754	1754	2023	1507	74	91	88	0	0.000	0.000	0.000	0.000	0.000	0.000	0.000	0.000	0.000	0.000	0.000	0.000	0.000	0.000	0.014	0.021	0.036	0.037	4.125	0.011	0.020	316	2384	100	118	8540	8658	165	7824	7989	Error	Error	-6.177	118	8540	165	7824	193169	3026626	0.352	5.013	0	0	0
1	7	10	"A58"	"A58"	5755	2105	100	502	567	339	59	463	463	525	365	69	20	5	0	4490	4982	3201	64	1731	1731	1921	1100	57	59	52	0	0.000	0.000	0.000	0.000	0.000	0.000	0.000	0.000	0.000	0.000	0.000	0.000	0.000	0.000	0.014	0.032	0.107	0.123	5.652	0.014	0.012	316	2384	100	39	2759	2798	104	3251	3355	Error	Error	-6.145	39	2759	104	3251	179098	1574457	0.115	2.783	0	0	0
1	8	10	"A58"	"A58"	6055	2105	100	516	602	366	60	484	484	533	410	76	20	3	0	5699	5632	1970	34	1763	1763	1837	691	37	94	87	0	0.000	0.000	0.000	0.000	0.000	0.000	0.000	0.000	0.000	0.000	0.000	0.000	0.000	0.000	0.008	0.030	0.084	0.067	5.263	0.018	0.014	316	2384	100	32	3936	3968	118	3869	3987	Error	Error	-6.943	32	3936	118	3869	190211	1779570	0.168	5.492	0	0	0
1	9	10	"A58"	"A58"	6355	2100	100	530	596	355	59	466	466	524	331	63	26	8	0	5871	5615	2102	37	1779	1779	1971	993	50	86	79	0	0.000	0.000	0.000	0.000	0.000	0.000	0.000	0.000	0.000	0.000	0.000	0.000	0.000	0.000	0.016	0.034	0.076	0.075	4.344	0.011	0.006	316	2384	100	64	4092	4156	130	3836	3966	Error	Error	-5.999	64	4092	130	3836	188448	1774416	0.218	3.670	0	0	0
1	10	10	"A59"	"A59"	6655	2100	100	4178	3560	2301	64	478	478	668	993	148	68	65	0	5886	5536	2479	44	1774	1774	2010	1181	58	77	68	0	0.000	0.000	0.000	0.000	0.000	0.000	0.000	0.000	0.000	0.000	0.000	0.000	0.000	0.000	0.900	0.819	0.837	0.698	2.522	0.840	0.668	316	2384	100	3700	4112	7812	3082	3762	6844	Error	Error	-0.152	3700	4112	3082	3762	1125096	1749311	2.912	2.986	0	0	0
1	11	10	"A59"	"A59"	6955	2100	100	4679	4319	1970	45	490	490	677	916	135	85	81	0	7208	6943	2042	29	1781	1781	2056	1245	60	93	88	0	0.000	0.000	0.000	0.000	0.000	0.000	0.000	0.000	0.000	0.000	0.000	0.000	0.000	0.000	0.772	0.742	0.734	0.659	2.052	0.782	0.648	316	2384	100	4189	5427	9616	3829	5162	8991	Error	Error	-0.374	4189	5427	3829	5162	1364955	2194035	3.976	3.925	0	0	0
1	12	10	"A59"	"A59"	7255	2100	100	4908	4621	2044	44	472	472	625	823	131	88	84	0	7536	7362	2086	28	1781	1781	2014	1145	56	97	91	0	0.000	0.000	0.000	0.000	0.000	0.000	0.000	0.000	0.000	0.000	0.000	0.000	0.000	0.000	0.771	0.743	0.754	0.646	1.946	0.797	0.703	316	2384	100	4436	5755	10191	4149	5581	9730	Error	Error	-0.376	4436	5755	4149	5581	1460216	2326259	4.855	4.671	0	0	0
1	13	10	"A60"	"A60"	7555	2100	100	502	559	348	62	439	439	477	298	62	24	11	0	3124	4922	3951	80	1686	1686	1831	918	50	55	45	0	0.000	0.000	0.000	0.000	0.000	0.000	0.000	0.000	0.000	0.000	0.000	0.000	0.000	0.000	0.044	0.037	0.093	0.116	6.346	0.019	0.029	316	2384	100	63	1438	1501	120	3236	3356	Error	Error	-4.513	63	1438	120	3236	176501	1555336	0.275	3.367	0	0	0
1	14	10	"A60"	"A60"	7855	2100	100	520	593	400	67	431	431	485	332	68	27	10	0	7103	7609	4056	53	1694	1694	1787	698	39	90	83	0	0.000	0.000	0.000	0.000	0.000	0.000	0.000	0.000	0.000	0.000	0.000	0.000	0.000	0.000	0.016	0.027	0.051	0.052	5.598	0.015	0.022	316	2384	100	89	5409	5498	162	5915	6077	Error	Error	-5.925	89	5409	162	5915	187351	2404417	0.325	8.341	0	0	0
1	15	10	"A60"	"A60"	8155	2095	100	589	604	353	58	444	444	515	695	134	7	0	0	7454	8640	5215	60	1749	1749	1931	1023	52	84	75	0	0.000	0.000	0.000	0.000	0.000	0.000	0.000	0.000	0.000	0.000	0.000	0.000	0.000	0.000	0.025	0.023	0.041	0.050	4.015	0.019	0.056	316	2384	100	145	5705	5850	160	6891	7051	Error	Error	-5.298	145	5705	160	6891	190816	2730297	0.128	6.558	0	0	0
1	16	10	"A61"	"A61"	8455	2095	100	530	598	346	57	444	444	493	317	64	25	10	0	8848	8218	4166	50	1758	1758	1945	1179	60	80	74	0	0.000	0.000	0.000	0.000	0.000	0.000	0.000	0.000	0.000	0.000	0.000	0.000	0.000	0.000	0.012	0.024	0.042	0.045	5.405	0.017	0.042	316	2384	100	86	7090	7176	154	6460	6614	Error	Error	-6.365	86	7090	154	6460	189111	2597042	0.331	5.321	0	0	0
1	17	10	"A61"	"A61"	8755	2095	100	614	644	336	52	464	464	517	318	61	29	9	0	9262	8849	3658	41	1818	1818	2108	1584	75	86	81	0	0.000	0.000	0.000	0.000	0.000	0.000	0.000	0.000	0.000	0.000	0.000	0.000	0.000	0.000	0.020	0.026	0.039	0.042	4.084	0.017	0.042	316	2384	100	150	7444	7594	180	7031	7211	Error	Error	-5.633	150	7444	180	7031	203400	2796141	0.399	4.256	0	0	0
1	18	10	"A61"	"A61"	9055	2095	100	595	647	359	55	474	474	524	319	60	29	12	0	10933	9972	3446	34	1838	1838	2001	1118	55	94	91	0	0.000	0.000	0.000	0.000	0.000	0.000	0.000	0.000	0.000	0.000	0.000	0.000	0.000	0.000	0.013	0.021	0.035	0.030	3.783	0.016	0.038	316	2384	100	121	9095	9216	173	8134	8307	Error	Error	-6.232	121	9095	173	8134	204577	3151200	0.386	7.130	0	0	0
1	1	11	"A62"	"A62"	3955	2410	100	541	586	355	60	490	490	532	319	59	21	9	0	4901	6650	5028	75	1838	1838	2124	1590	74	58	49	0	0.000	0.000	0.000	0.000	0.000	0.000	0.000	0.000	0.000	0.000	0.000	0.000	0.000	0.000	0.017	0.020	0.072	0.092	7.111	0.012	0.020	316	2384	100	51	3063	3114	96	4812	4908	Error	Error	-5.908	51	3063	96	4812	185253	2101416	0.169	2.847	0	0	0
1	2	11	"A62"	"A62"	4255	2410	100	571	654	370	56	475	475	539	344	63	31	7	0	9340	8837	4228	47	1858	1858	2030	1645	81	85	75	0	0.000	0.000	0.000	0.000	0.000	0.000	0.000	0.000	0.000	0.000	0.000	0.000	0.000	0.000	0.013	0.026	0.043	0.042	4.224	0.019	0.047	316	2384	100	96	7482	7578	179	6979	7158	Error	Error	-6.284	96	7482	179	6979	206571	2792432	0.334	4.138	0	0	0
1	3	11	"A62"	"A62"	4555	2410	100	579	620	362	58	472	472	521	313	60	28	9	0	6113	7359	4039	54	1872	1872	2133	1220	57	88	75	0	0.000	0.000	0.000	0.000	0.000	0.000	0.000	0.000	0.000	0.000	0.000	0.000	0.000	0.000	0.025	0.027	0.067	0.066	4.071	0.016	0.026	316	2384	100	107	4241	4348	148	5487	5635	Error	Error	-5.309	107	4241	148	5487	196006	2325377	0.316	4.284	0	0	0
1	4	11	"A63"	"A63"	4855	2410	100	637	646	348	53	503	503	558	355	63	25	7	0	9284	7981	4661	58	1898	1898	2137	1445	67	69	62	0	0.000	0.000	0.000	0.000	0.000	0.000	0.000	0.000	0.000	0.000	0.000	0.000	0.000	0.000	0.018	0.024	0.061	0.080	5.154	0.015	0.025	316	2384	100	134	7386	7520	143	6083	6226	Error	Error	-5.784	134	7386	143	6083	204236	2521961	0.248	4.044	0	0	0
1	5	11	"A63"	"A63"	5155	2405	100	634	683	367	53	479	479	527	319	60	35	12	0	14417	12662	6325	49	1934	1934	2633	2993	113	78	74	0	0.000	0.000	0.000	0.000	0.000	0.000	0.000	0.000	0.000	0.000	0.000	0.000	0.000	0.000	0.012	0.019	0.031	0.036	4.859	0.014	0.065	316	2384	100	155	12483	12638	204	10728	10932	Error	Error	-6.332	155	12483	204	10728	215859	4001172	0.489	3.351	0	0	0
1	6	11	"A63"	"A63"	5460	2405	100	565	618	364	58	462	462	531	406	76	23	5	0	11761	10672	5871	55	1839	1839	2410	2431	100	75	70	0	0.000	0.000	0.000	0.000	0.000	0.000	0.000	0.000	0.000	0.000	0.000	0.000	0.000	0.000	0.010	0.018	0.038	0.038	4.773	0.016	0.073	316	2384	100	103	9922	10025	156	8833	8989	Error	Error	-6.590	103	9922	156	8833	195164	3372385	0.214	3.399	0	0	0
1	7	11	"A64"	"A64"	5760	2405	100	555	599	350	58	477	477	536	382	71	20	5	0	8202	7491	4388	58	1877	1877	2236	1687	75	68	62	0	0.000	0.000	0.000	0.000	0.000	0.000	0.000	0.000	0.000	0.000	0.000	0.000	0.000	0.000	0.012	0.022	0.055	0.064	6.073	0.016	0.023	316	2384	100	78	6325	6403	122	5614	5736	Error	Error	-6.341	78	6325	122	5614	189355	2367203	0.165	3.115	0	0	0
1	8	11	"A64"	"A64"	6060	2405	100	594	626	344	54	482	482	540	382	70	23	3	0	9636	8739	3446	39	1855	1855	2065	1228	59	86	83	0	0.000	0.000	0.000	0.000	0.000	0.000	0.000	0.000	0.000	0.000	0.000	0.000	0.000	0.000	0.014	0.021	0.043	0.045	3.985	0.012	0.019	316	2384	100	112	7781	7893	144	6884	7028	Error	Error	-6.118	112	7781	144	6884	197859	2761372	0.225	5.435	0	0	0
1	9	11	"A64"	"A64"	6360	2405	100	541	597	337	56	481	481	534	325	60	23	7	0	8759	8927	3359	37	1873	1873	2362	2140	90	90	83	0	0.000	0.000	0.000	0.000	0.000	0.000	0.000	0.000	0.000	0.000	0.000	0.000	0.000	0.000	0.009	0.016	0.041	0.040	4.146	0.011	0.019	316	2384	100	60	6886	6946	116	7054	7170	Error	Error	-6.843	60	6886	116	7054	188603	2820986	0.194	3.068	0	0	0
1	10	11	"A65"	"A65"	6660	2400	100	583	696	445	63	498	498	555	342	61	31	10	0	13304	10689	7234	67	1857	1857	2412	2540	105	61	58	0	0.000	0.000	0.000	0.000	0.000	0.000	0.000	0.000	0.000	0.000	0.000	0.000	0.000	0.000	0.007	0.022	0.037	0.043	6.596	0.019	0.082	316	2384	100	85	11447	11532	198	8832	9030	Error	Error	-7.073	85	11447	198	8832	219878	3377810	0.412	3.259	0	0	0
1	11	11	"A65"	"A65"	6960	2400	100	625	669	361	53	468	468	519	324	62	34	10	0	16524	14167	6151	43	1811	1811	2411	2737	113	84	80	0	0.000	0.000	0.000	0.000	0.000	0.000	0.000	0.000	0.000	0.000	0.000	0.000	0.000	0.000	0.011	0.016	0.027	0.027	4.556	0.012	0.062	316	2384	100	157	14713	14870	201	12356	12557	Error	Error	-6.550	157	14713	201	12356	211545	4476775	0.463	4.295	0	0	0
1	12	11	"A65"	"A65"	7260	2400	100	659	719	358	49	465	465	516	325	62	35	16	0	17484	15518	6773	43	1790	1790	2344	2871	122	85	81	0	0.000	0.000	0.000	0.000	0.000	0.000	0.000	0.000	0.000	0.000	0.000	0.000	0.000	0.000	0.012	0.019	0.024	0.023	4.381	0.014	0.097	316	2384	100	194	15694	15888	254	13728	13982	Error	Error	-6.338	194	15694	254	13728	227309	4903597	0.625	4.589	0	0	0
1	13	11	"A66"	"A66"	7560	2400	100	541	571	320	56	442	442	495	317	64	23	6	0	11737	10523	6866	65	1740	1740	2140	2314	108	67	65	0	0.000	0.000	0.000	0.000	0.000	0.000	0.000	0.000	0.000	0.000	0.000	0.000	0.000	0.000	0.010	0.015	0.031	0.040	6.424	0.011	0.045	316	2384	100	99	9997	10096	129	8783	8912	Error	Error	-6.658	99	9997	129	8783	180395	3325138	0.240	3.623	0	0	0
1	14	11	"A66"	"A66"	7860	2400	100	639	669	349	52	429	429	501	531	105	19	1	0	13485	12669	6558	51	1738	1738	2048	1686	82	83	80	0	0.000	0.000	0.000	0.000	0.000	0.000	0.000	0.000	0.000	0.000	0.000	0.000	0.000	0.000	0.018	0.022	0.029	0.030	3.918	0.015	0.090	316	2384	100	210	11747	11957	240	10931	11171	Error	Error	-5.806	210	11747	240	10931	211450	4003495	0.316	6.300	0	0	0
1	15	11	"A66"	"A66"	8160	2395	100	642	705	369	52	438	438	489	313	64	39	16	0	14275	13211	6532	49	1798	1798	2379	2695	113	83	78	0	0.000	0.000	0.000	0.000	0.000	0.000	0.000	0.000	0.000	0.000	0.000	0.000	0.000	0.000	0.016	0.023	0.030	0.031	4.533	0.016	0.098	316	2384	100	204	12477	12681	267	11413	11680	Error	Error	-5.935	204	12477	267	11413	222887	4174601	0.690	4.019	0	0	0
1	16	11	"A67"	"A67"	8460	2395	100	621	674	361	53	440	440	509	736	144	11	0	0	17085	14492	8211	56	1763	1763	1926	1138	59	80	76	0	0.000	0.000	0.000	0.000	0.000	0.000	0.000	0.000	0.000	0.000	0.000	0.000	0.000	0.000	0.012	0.018	0.027	0.029	4.433	0.015	0.107	316	2384	100	181	15322	15503	234	12729	12963	Error	Error	-6.403	181	15322	234	12729	212949	4579362	0.224	11.042	0	0	0
1	17	11	"A67"	"A67"	8760	2395	100	602	683	370	54	439	439	498	325	65	35	12	0	13727	12117	6817	56	1779	1779	2246	2193	97	75	73	0	0.000	0.000	0.000	0.000	0.000	0.000	0.000	0.000	0.000	0.000	0.000	0.000	0.000	0.000	0.014	0.024	0.031	0.032	6.140	0.015	0.067	316	2384	100	163	11948	12111	244	10338	10582	Error	Error	-6.196	163	11948	244	10338	215822	3829040	0.569	4.501	0	0	0
1	18	11	"A67"	"A67"	9060	2395	100	658	720	381	52	473	473	527	461	87	25	6	0	15797	14971	6886	45	1783	1783	2163	2132	98	91	86	0	0.000	0.000	0.000	0.000	0.000	0.000	0.000	0.000	0.000	0.000	0.000	0.000	0.000	0.000	0.013	0.019	0.027	0.025	3.850	0.015	0.034	316	2384	100	185	14014	14199	247	13188	13435	Error	Error	-6.243	185	14014	247	13188	227564	4730992	0.419	6.008	0	0	0
1	1	12	"A68"	"A68"	3960	2710	100	517	585	352	60	483	483	534	322	60	21	7	0	2851	3363	1798	53	1872	1872	1971	757	38	53	39	0	0.000	0.000	0.000	0.000	0.000	0.000	0.000	0.000	0.000	0.000	0.000	0.000	0.000	0.000	0.035	0.068	0.215	0.217	5.612	0.017	0.005	316	2384	100	34	979	1013	102	1491	1593	Error	Error	-4.848	34	979	102	1491	184776	1062688	0.158	1.839	0	0	0
1	2	12	"A68"	"A68"	4260	2710	100	592	657	355	54	478	478	538	477	88	19	3	0	9175	8979	6080	67	1825	1825	1969	1457	73	86	75	0	0.000	0.000	0.000	0.000	0.000	0.000	0.000	0.000	0.000	0.000	0.000	0.000	0.000	0.000	0.016	0.025	0.046	0.042	5.240	0.008	0.004	316	2384	100	114	7350	7464	179	7154	7333	Error	Error	-6.011	114	7350	179	7154	207524	2837494	0.249	4.811	0	0	0
1	3	12	"A68"	"A68"	4560	2710	100	594	644	339	52	464	464	520	367	70	25	6	0	10519	9642	3677	38	1829	1829	2069	1141	55	92	87	0	0.000	0.000	0.000	0.000	0.000	0.000	0.000	0.000	0.000	0.000	0.000	0.000	0.000	0.000	0.015	0.023	0.034	0.032	3.105	0.016	0.024	316	2384	100	130	8690	8820	180	7813	7993	Error	Error	-6.063	130	8690	180	7813	203364	3046833	0.338	6.637	0	0	0
1	4	12	"A69"	"A69"	4860	2710	100	607	644	368	57	479	479	532	323	60	28	10	0	11845	10391	7742	74	1870	1870	2296	2289	99	57	55	0	0.000	0.000	0.000	0.000	0.000	0.000	0.000	0.000	0.000	0.000	0.000	0.000	0.000	0.000	0.013	0.019	0.039	0.060	8.475	0.015	0.072	316	2384	100	128	9975	10103	165	8521	8686	Error	Error	-6.284	128	9975	165	8521	203660	3283479	0.347	3.536	0	0	0
1	5	12	"A69"	"A69"	5160	2705	100	629	666	344	51	475	475	533	339	63	31	8	0	14032	12293	5883	47	1876	1876	2545	2897	113	79	75	0	0.000	0.000	0.000	0.000	0.000	0.000	0.000	0.000	0.000	0.000	0.000	0.000	0.000	0.000	0.013	0.018	0.029	0.035	5.177	0.015	0.069	316	2384	100	154	12156	12310	191	10417	10608	Error	Error	-6.303	154	12156	191	10417	210346	3884645	0.392	3.365	0	0	0
1	6	12	"A69"	"A69"	5460	2705	100	576	641	361	56	455	455	514	472	91	19	3	0	14175	12448	6373	51	1805	1805	2163	1882	87	79	75	0	0.000	0.000	0.000	0.000	0.000	0.000	0.000	0.000	0.000	0.000	0.000	0.000	0.000	0.000	0.010	0.017	0.028	0.029	4.858	0.014	0.057	316	2384	100	121	12370	12491	186	10643	10829	Error	Error	-6.676	121	12370	186	10643	202526	3933588	0.269	5.465	0	0	0
1	7	12	"A70"	"A70"	5760	2705	100	644	671	347	51	486	486	586	1424	243	0	0	0	12416	10517	5294	50	1804	1804	2006	1297	64	80	75	0	0.000	0.000	0.000	0.000	0.000	0.000	0.000	0.000	0.000	0.000	0.000	0.000	0.000	0.000	0.015	0.021	0.036	0.042	6.224	0.009	0.000	316	2384	100	158	10612	10770	185	8713	8898	Error	Error	-6.070	158	10612	185	8713	212161	3323351	0.060	6.562	0	0	0
1	8	12	"A70"	"A70"	6060	2705	100	673	710	364	51	480	480	536	340	63	35	11	0	13761	12377	5062	40	1883	1883	2241	1962	87	88	84	0	0.000	0.000	0.000	0.000	0.000	0.000	0.000	0.000	0.000	0.000	0.000	0.000	0.000	0.000	0.016	0.022	0.036	0.033	3.727	0.015	0.056	316	2384	100	193	11878	12071	230	10494	10724	Error	Error	-5.944	193	11878	230	10494	224376	3911168	0.512	5.166	0	0	0
1	9	12	"A70"	"A70"	6360	2705	100	798	847	419	49	619	619	678	384	56	30	9	0	16228	15220	5533	36	2095	2095	2545	1865	73	93	90	0	0.000	0.000	0.000	0.000	0.000	0.000	0.000	0.000	0.000	0.000	0.000	0.000	0.000	0.000	0.013	0.017	0.026	0.024	4.044	0.018	0.087	316	2384	100	179	14133	14312	228	13125	13353	Error	Error	-6.303	179	14133	228	13125	267686	4809510	0.440	6.796	0	0	0
1	10	12	"A71"	"A71"	6660	2700	100	825	890	426	47	695	695	757	405	53	28	8	0	10530	9115	4848	53	2190	2190	2490	1642	65	72	69	0	0.000	0.000	0.000	0.000	0.000	0.000	0.000	0.000	0.000	0.000	0.000	0.000	0.000	0.000	0.016	0.028	0.057	0.064	5.657	0.020	0.043	316	2384	100	130	8340	8470	195	6925	7120	Error	Error	-6.003	130	8340	195	6925	281221	2880368	0.328	4.035	0	0	0
1	11	12	"A71"	"A71"	6960	2700	100	751	821	402	48	575	575	640	443	69	26	6	0	13542	12337	5610	45	1971	1971	2495	2391	95	85	80	0	0.000	0.000	0.000	0.000	0.000	0.000	0.000	0.000	0.000	0.000	0.000	0.000	0.000	0.000	0.015	0.024	0.037	0.036	4.118	0.020	0.103	316	2384	100	176	11571	11747	246	10366	10612	Error	Error	-6.039	176	11571	246	10366	259288	3898431	0.409	4.116	0	0	0
1	12	12	"A71"	"A71"	7265	2700	100	755	797	421	52	505	505	566	335	59	38	18	0	15318	14973	4685	31	1908	1908	2289	2289	100	97	95	0	0.000	0.000	0.000	0.000	0.000	0.000	0.000	0.000	0.000	0.000	0.000	0.000	0.000	0.000	0.019	0.022	0.031	0.027	3.076	0.020	0.123	316	2384	100	250	13410	13660	292	13065	13357	Error	Error	-5.745	250	13410	292	13065	251982	4731395	0.690	5.541	0	0	0
1	13	12	"A72"	"A72"	7565	2700	100	559	604	367	60	486	486	523	323	61	25	7	0	9136	8815	5454	61	1794	1794	2021	1492	73	69	66	0	0.000	0.000	0.000	0.000	0.000	0.000	0.000	0.000	0.000	0.000	0.000	0.000	0.000	0.000	0.010	0.017	0.039	0.058	5.510	0.017	0.050	316	2384	100	73	7342	7415	118	7021	7139	Error	Error	-6.652	73	7342	118	7021	190950	2785514	0.251	4.554	0	0	0
1	14	12	"A72"	"A72"	7865	2700	100	593	625	321	51	454	454	503	310	61	30	8	0	11441	11050	4240	38	1782	1782	2102	1801	85	92	87	0	0.000	0.000	0.000	0.000	0.000	0.000	0.000	0.000	0.000	0.000	0.000	0.000	0.000	0.000	0.014	0.018	0.033	0.027	4.064	0.013	0.045	316	2384	100	139	9659	9798	171	9268	9439	Error	Error	-6.119	139	9659	171	9268	197350	3491906	0.394	4.968	0	0	0
1	15	12	"A72"	"A72"	8165	2695	100	580	608	336	55	456	456	512	343	66	23	5	0	11567	11682	5902	50	1943	1943	2801	2716	96	83	78	0	0.000	0.000	0.000	0.000	0.000	0.000	0.000	0.000	0.000	0.000	0.000	0.000	0.000	0.000	0.013	0.016	0.026	0.029	5.000	0.012	0.043	316	2384	100	124	9624	9748	152	9739	9891	Error	Error	-6.278	124	9624	152	9739	191989	3691422	0.280	3.270	0	0	0
1	16	12	"A73"	"A73"	8465	2695	100	577	670	442	65	446	446	508	397	78	29	6	0	5688	7095	4364	61	1728	1728	1775	532	29	90	85	0	0.000	0.000	0.000	0.000	0.000	0.000	0.000	0.000	0.000	0.000	0.000	0.000	0.000	0.000	0.033	0.042	0.061	0.070	4.279	0.652	0.049	316	2384	100	131	3960	4091	224	5367	5591	Error	Error	-4.918	131	3960	224	5367	211629	2241922	0.408	10.000	0	0	0
1	17	12	"A73"	"A73"	8765	2695	100	584	615	354	57	456	456	518	330	63	26	8	0	4509	7619	6035	79	1794	1794	1866	608	32	87	71	0	0.000	0.000	0.000	0.000	0.000	0.000	0.000	0.000	0.000	0.000	0.000	0.000	0.000	0.000	0.047	0.027	0.067	0.066	4.825	0.016	0.030	316	2384	100	128	2715	2843	159	5825	5984	Error	Error	-4.407	128	2715	159	5825	194256	2407729	0.294	9.462	0	0	0
1	18	12	"A73"	"A73"	9065	2695	100	528	572	358	62	452	452	525	744	141	5	0	0	3770	5486	4420	80	1750	1750	1855	717	38	78	62	0	0.000	0.000	0.000	0.000	0.000	0.000	0.000	0.000	0.000	0.000	0.000	0.000	0.000	0.000	0.038	0.032	0.098	0.093	5.558	0.026	0.004	316	2384	100	76	2020	2096	120	3736	3856	Error	Error	-4.732	76	2020	120	3736	180605	1733514	0.063	5.064	0	0	0
1	1	13	"A74"	"A74"	3965	3010	100	539	572	315	55	465	465	521	331	63	17	6	0	6232	5988	2937	49	1848	1848	2104	1184	56	75	70	0	0.000	0.000	0.000	0.000	0.000	0.000	0.000	0.000	0.000	0.000	0.000	0.000	0.000	0.000	0.017	0.026	0.060	0.070	5.210	0.008	0.004	316	2384	100	74	4384	4458	107	4140	4247	Error	Error	-5.889	74	4384	107	4140	180863	1892216	0.154	3.280	0	0	0
1	2	13	"A74"	"A74"	4265	3010	100	526	590	345	58	458	458	518	348	67	21	7	0	8433	8044	2981	37	1937	1937	2199	1169	53	89	84	0	0.000	0.000	0.000	0.000	0.000	0.000	0.000	0.000	0.000	0.000	0.000	0.000	0.000	0.000	0.010	0.022	0.040	0.039	3.787	0.015	0.015	316	2384	100	68	6496	6564	132	6107	6239	Error	Error	-6.578	68	6496	132	6107	186454	2542034	0.207	5.000	0	0	0
1	3	13	"A74"	"A74"	4565	3010	100	586	722	1126	155	458	458	518	341	65	28	9	0	11324	11855	7950	67	1896	1896	2422	2120	87	88	83	1	0.000	0.000	0.000	0.000	0.000	0.000	0.000	0.000	0.000	0.000	0.000	0.000	0.000	0.000	0.014	0.027	0.031	0.029	3.916	0.059	0.291	316	2384	100	128	9428	9556	264	9959	10223	Error	Error	-6.203	128	9428	264	9959	228088	3746283	0.598	4.450	0	0	0
1	4	13	"A75"	"A75"	4865	3010	100	603	644	357	55	469	469	520	319	61	29	10	0	9244	7884	4719	59	2029	2029	2460	1796	73	66	59	0	0.000	0.000	0.000	0.000	0.000	0.000	0.000	0.000	0.000	0.000	0.000	0.000	0.000	0.000	0.019	0.030	0.058	0.066	4.952	0.021	0.068	316	2384	100	134	7215	7349	175	5855	6030	Error	Error	-5.751	134	7215	175	5855	203592	2491198	0.389	3.020	0	0	0
1	5	13	"A75"	"A75"	5165	3005	100	674	931	1692	181	455	455	513	357	69	37	15	0	10378	11767	10002	85	2086	2086	2774	2472	89	80	72	1	0.000	0.000	0.000	0.000	0.000	0.000	0.000	0.000	0.000	0.000	0.000	0.000	0.000	0.000	0.026	0.049	0.049	0.055	4.298	0.073	0.280	316	2384	100	219	8292	8511	476	9681	10157	Error	Error	-5.243	219	8292	476	9681	294066	3718495	1.171	3.638	0	0	0
1	6	13	"A75"	"A75"	5465	3005	100	534	634	504	79	453	453	505	341	67	28	10	0	8468	8015	4860	60	1876	1876	2395	2044	85	81	74	0	0.000	0.000	0.000	0.000	0.000	0.000	0.000	0.000	0.000	0.000	0.000	0.000	0.000	0.000	0.012	0.029	0.063	0.066	4.259	0.032	0.111	316	2384	100	81	6592	6673	181	6139	6320	Error	Error	-6.347	81	6592	181	6139	200310	2532878	0.378	2.750	0	0	0
1	7	13	"A76"	"A76"	5765	3005	100	537	577	330	57	464	464	517	328	63	22	5	0	7123	6642	2797	42	1838	1838	1981	960	48	83	78	0	0.000	0.000	0.000	0.000	0.000	0.000	0.000	0.000	0.000	0.000	0.000	0.000	0.000	0.000	0.014	0.024	0.056	0.061	4.452	0.012	0.011	316	2384	100	73	5285	5358	113	4804	4917	Error	Error	-6.178	73	5285	113	4804	182430	2098733	0.183	4.855	0	0	0
1	8	13	"A76"	"A76"	6065	3005	100	647	657	346	52	506	506	565	352	62	27	4	0	9039	9403	3507	37	2016	2016	2370	1541	65	92	90	0	0.000	0.000	0.000	0.000	0.000	0.000	0.000	0.000	0.000	0.000	0.000	0.000	0.000	0.000	0.020	0.020	0.044	0.035	4.139	0.009	0.011	316	2384	100	141	7023	7164	151	7387	7538	Error	Error	-5.638	141	7023	151	7387	207484	2971200	0.261	4.564	0	0	0
1	9	13	"A76"	"A76"	6365	3005	100	893	942	422	44	921	921	1008	580	57	11	1	0	6857	6442	2346	36	2648	2648	3029	1823	60	75	62	0	0.000	0.000	0.000	0.000	0.000	0.000	0.000	0.000	0.000	0.000	0.000	0.000	0.000	0.000	-0.007	0.006	0.097	0.095	4.512	0.029	0.032	316	2384	100	-28	4209	4181	21	3794	3815	Error	Error	Error	-28	4209	21	3794	297615	2035665	-0.114	1.872	0	0	0
1	10	13	"A77"	"A77"	6665	3000	100	1226	1246	458	36	1121	1121	1195	555	46	17	1	0	5388	5252	2188	41	2975	2975	3197	1329	41	59	45	0	0.000	0.000	0.000	0.000	0.000	0.000	0.000	0.000	0.000	0.000	0.000	0.000	0.000	0.000	0.044	0.055	0.155	0.141	5.272	0.036	0.021	316	2384	100	105	2413	2518	125	2277	2402	Error	Error	-4.522	105	2413	125	2277	393812	1659617	0.092	1.546	0	0	0
1	11	13	"A77"	"A77"	6965	3000	100	945	997	468	46	730	730	794	407	51	32	11	0	7451	7222	2975	41	2372	2372	3344	2887	86	74	40	0	0.000	0.000	0.000	0.000	0.000	0.000	0.000	0.000	0.000	0.000	0.000	0.000	0.000	0.000	0.042	0.055	0.079	0.087	3.950	0.034	0.095	316	2384	100	215	5079	5294	267	4850	5117	Error	Error	-4.562	215	5079	267	4850	315127	2282271	0.499	1.343	0	0	0
1	12	13	"A77"	"A77"	7265	3000	100	830	904	468	51	584	584	653	415	63	36	14	0	7792	7824	3832	48	2082	2082	3091	2862	92	76	49	0	0.000	0.000	0.000	0.000	0.000	0.000	0.000	0.000	0.000	0.000	0.000	0.000	0.000	0.000	0.043	0.056	0.079	0.078	4.006	0.042	0.168	316	2384	100	246	5710	5956	320	5742	6062	Error	Error	-4.537	246	5710	320	5742	285742	2472440	0.605	1.654	0	0	0
1	13	13	"A78"	"A78"	7565	3000	100	567	604	361	59	491	491	539	316	58	24	9	0	6815	6853	3954	57	1918	1918	2365	1855	78	69	61	0	0.000	0.000	0.000	0.000	0.000	0.000	0.000	0.000	0.000	0.000	0.000	0.000	0.000	0.000	0.016	0.023	0.063	0.074	6.498	0.016	0.031	316	2384	100	76	4897	4973	113	4935	5048	Error	Error	-6.010	76	4897	113	4935	190842	2165615	0.206	2.419	0	0	0
1	14	13	"A78"	"A78"	7865	3000	100	600	634	372	58	487	487	538	330	61	27	10	0	7728	8339	3818	45	1936	1936	2479	2111	85	87	73	0	0.000	0.000	0.000	0.000	0.000	0.000	0.000	0.000	0.000	0.000	0.000	0.000	0.000	0.000	0.020	0.023	0.048	0.047	3.942	0.016	0.028	316	2384	100	113	5792	5905	147	6403	6550	Error	Error	-5.680	113	5792	147	6403	200356	2635085	0.291	2.776	0	0	0
1	15	13	"A78"	"A78"	8165	2995	100	559	602	339	56	474	474	529	323	61	24	7	0	8896	8407	3458	41	1999	1999	2589	2251	86	83	73	0	0.000	0.000	0.000	0.000	0.000	0.000	0.000	0.000	0.000	0.000	0.000	0.000	0.000	0.000	0.012	0.020	0.041	0.043	4.324	0.012	0.022	316	2384	100	85	6897	6982	128	6408	6536	Error	Error	-6.342	85	6897	128	6408	190200	2656606	0.226	2.585	0	0	0
1	16	13	"A79"	"A79"	8465	2995	100	638	667	346	51	487	487	538	325	60	31	11	0	7958	7048	3171	44	1940	1940	2101	948	45	80	77	0	0.000	0.000	0.000	0.000	0.000	0.000	0.000	0.000	0.000	0.000	0.000	0.000	0.000	0.000	0.025	0.035	0.063	0.065	5.446	0.019	0.028	316	2384	100	151	6018	6169	180	5108	5288	Error	Error	-5.317	151	6018	180	5108	210632	2227200	0.397	5.218	0	0	0
1	17	13	"A79"	"A79"	8770	2995	100	617	637	353	55	510	510	561	333	59	25	6	0	10331	9708	4281	44	2073	2073	2968	2721	91	81	73	0	0.000	0.000	0.000	0.000	0.000	0.000	0.000	0.000	0.000	0.000	0.000	0.000	0.000	0.000	0.013	0.017	0.040	0.050	4.932	0.015	0.041	316	2384	100	107	8258	8365	127	7635	7762	Error	Error	-6.270	107	8258	127	7635	201227	3067610	0.228	2.477	0	0	0
1	18	13	"A79"	"A79"	9070	2995	100	604	679	401	59	502	502	553	335	60	30	11	0	11829	11290	4613	40	2033	2033	2633	2223	84	88	85	0	0.000	0.000	0.000	0.000	0.000	0.000	0.000	0.000	0.000	0.000	0.000	0.000	0.000	0.000	0.010	0.019	0.038	0.036	3.703	0.017	0.051	316	2384	100	102	9796	9898	177	9257	9434	Error	Error	-6.586	102	9796	177	9257	214656	3567575	0.376	3.894	0	0	0
1	1	14	"A80"	"A80"	3970	3310	100	499	556	334	60	476	476	525	333	63	21	5	0	5719	5481	2782	50	1750	1750	1861	796	42	77	69	0	0.000	0.000	0.000	0.000	0.000	0.000	0.000	0.000	0.000	0.000	0.000	0.000	0.000	0.000	0.006	0.021	0.078	0.097	5.309	0.012	0.008	316	2384	100	23	3969	3992	80	3731	3811	Error	Error	-7.431	23	3969	80	3731	175590	1731995	0.093	4.548	0	0	0
1	2	14	"A80"	"A80"	4270	3310	100	526	553	321	58	451	451	505	327	64	22	5	0	6257	6109	2522	41	1807	1807	1916	800	41	90	82	0	0.000	0.000	0.000	0.000	0.000	0.000	0.000	0.000	0.000	0.000	0.000	0.000	0.000	0.000	0.017	0.024	0.066	0.067	4.173	0.015	0.011	316	2384	100	75	4450	4525	102	4302	4404	Error	Error	-5.891	75	4450	102	4302	174894	1930506	0.147	5.241	0	0	0
1	3	14	"A80"	"A80"	4570	3310	100	530	586	393	67	474	474	523	323	61	24	6	0	9368	8989	2960	32	1924	1924	2266	1601	70	95	87	0	0.000	0.000	0.000	0.000	0.000	0.000	0.000	0.000	0.000	0.000	0.000	0.000	0.000	0.000	0.008	0.016	0.035	0.032	3.490	0.011	0.015	316	2384	100	56	7444	7500	112	7065	7177	Error	Error	-7.055	56	7444	112	7065	185299	2840427	0.195	4.199	0	0	0
1	4	14	"A81"	"A81"	4870	3310	100	510	571	350	61	444	444	501	348	69	22	6	0	9123	8119	3835	47	1883	1883	2002	867	43	83	79	0	0.000	0.000	0.000	0.000	0.000	0.000	0.000	0.000	0.000	0.000	0.000	0.000	0.000	0.000	0.009	0.020	0.053	0.054	4.759	0.010	0.007	316	2384	100	66	7240	7306	127	6236	6363	Error	Error	-6.777	66	7240	127	6236	180369	2565564	0.201	7.055	0	0	0
1	5	14	"A81"	"A81"	5170	3310	100	530	564	359	63	458	458	510	337	66	18	5	0	6843	6900	2977	43	1872	1872	2342	2074	88	87	64	0	0.000	0.000	0.000	0.000	0.000	0.000	0.000	0.000	0.000	0.000	0.000	0.000	0.000	0.000	0.014	0.021	0.047	0.049	3.760	0.015	0.023	316	2384	100	72	4971	5043	106	5028	5134	Error	Error	-6.109	72	4971	106	5028	178127	2180468	0.160	2.198	0	0	0
1	6	14	"A81"	"A81"	5470	3305	100	522	587	361	61	440	440	499	330	66	26	6	0	8928	8493	3732	43	1840	1840	2154	1404	65	84	80	0	0.000	0.000	0.000	0.000	0.000	0.000	0.000	0.000	0.000	0.000	0.000	0.000	0.000	0.000	0.012	0.022	0.046	0.046	4.519	0.016	0.031	316	2384	100	82	7088	7170	147	6653	6800	Error	Error	-6.434	82	7088	147	6653	185644	2683829	0.267	4.515	0	0	0
1	7	14	"A82"	"A82"	5770	3305	100	540	594	350	58	468	468	511	309	60	26	7	0	7984	6915	3726	53	1751	1751	2023	1352	66	70	67	0	0.000	0.000	0.000	0.000	0.000	0.000	0.000	0.000	0.000	0.000	0.000	0.000	0.000	0.000	0.012	0.024	0.060	0.066	4.915	0.015	0.025	316	2384	100	72	6233	6305	126	5164	5290	Error	Error	-6.436	72	6233	126	5164	187701	2185012	0.269	3.618	0	0	0
1	8	14	"A82"	"A82"	6070	3305	100	554	617	362	58	494	494	567	489	86	17	2	0	10421	9857	3278	33	1875	1875	2368	2408	101	90	85	0	0.000	0.000	0.000	0.000	0.000	0.000	0.000	0.000	0.000	0.000	0.000	0.000	0.000	0.000	0.007	0.015	0.036	0.031	3.971	0.020	0.048	316	2384	100	60	8546	8606	123	7982	8105	Error	Error	-7.154	60	8546	123	7982	194962	3114862	0.102	3.110	0	0	0
1	9	14	"A82"	"A82"	6370	3305	100	788	816	381	46	722	722	781	431	55	20	3	0	8423	7828	2976	38	2259	2259	2642	1871	70	82	76	0	0.000	0.000	0.000	0.000	0.000	0.000	0.000	0.000	0.000	0.000	0.000	0.000	0.000	0.000	0.011	0.017	0.052	0.046	4.410	0.019	0.028	316	2384	100	66	6164	6230	94	5569	5663	Error	Error	-6.545	66	6164	94	5569	257836	2473741	0.081	2.772	0	0	0
1	10	14	"A83"	"A83"	6670	3305	100	1985	2158	1020	47	1062	1062	1128	509	45	66	45	0	6009	5662	1735	30	2742	2742	2849	898	31	81	73	0	0.000	0.000	0.000	0.000	0.000	0.000	0.000	0.000	0.000	0.000	0.000	0.000	0.000	0.000	0.283	0.375	0.379	0.353	2.879	0.316	0.313	316	2384	100	923	3267	4190	1096	2920	4016	Error	Error	-1.824	923	3267	1096	2920	681928	1789231	2.024	3.133	0	0	0
1	11	14	"A83"	"A83"	6970	3300	100	1858	2036	1074	52	758	758	835	627	75	69	45	0	7128	6988	1899	27	2304	2304	2678	1617	60	91	82	0	0.000	0.000	0.000	0.000	0.000	0.000	0.000	0.000	0.000	0.000	0.000	0.000	0.000	0.000	0.228	0.273	0.255	0.232	2.848	0.189	0.173	316	2384	100	1100	4824	5924	1278	4684	5962	Error	Error	-2.133	1100	4824	1278	4684	643391	2208254	1.915	2.665	0	0	0
1	12	14	"A83"	"A83"	7270	3300	100	2238	2324	1289	55	599	599	755	2010	266	42	3	0	7484	7601	2321	30	2013	2013	2400	1792	74	93	84	0	0.000	0.000	0.000	0.000	0.000	0.000	0.000	0.000	0.000	0.000	0.000	0.000	0.000	0.000	0.300	0.309	0.286	0.255	2.616	0.233	0.357	316	2384	100	1639	5471	7110	1725	5588	7313	Error	Error	-1.739	1639	5471	1725	5588	734375	2401770	0.781	2.902	0	0	0
1	13	14	"A84"	"A84"	7570	3300	100	578	638	362	56	545	545	591	334	56	22	6	0	8723	7796	4119	52	2014	2014	2498	2119	84	70	64	0	0.000	0.000	0.000	0.000	0.000	0.000	0.000	0.000	0.000	0.000	0.000	0.000	0.000	0.000	0.005	0.016	0.044	0.057	5.744	0.010	0.013	316	2384	100	33	6709	6742	93	5782	5875	Error	Error	-7.667	33	6709	93	5782	201677	2463522	0.141	2.500	0	0	0
1	14	14	"A84"	"A84"	7870	3300	100	571	621	341	54	513	513	566	333	58	21	6	0	10609	11144	5447	48	2015	2015	2735	2369	86	86	78	0	0.000	0.000	0.000	0.000	0.000	0.000	0.000	0.000	0.000	0.000	0.000	0.000	0.000	0.000	0.007	0.012	0.027	0.026	4.135	0.011	0.026	316	2384	100	58	8594	8652	108	9129	9237	Error	Error	-7.211	58	8594	108	9129	196139	3521387	0.165	3.550	0	0	0
1	15	14	"A84"	"A84"	8170	3300	100	593	628	326	51	499	499	549	331	60	25	7	0	7220	7357	3318	45	2005	2005	2490	1623	65	84	73	0	0.000	0.000	0.000	0.000	0.000	0.000	0.000	0.000	0.000	0.000	0.000	0.000	0.000	0.000	0.018	0.024	0.051	0.052	5.930	0.013	0.016	316	2384	100	94	5215	5309	129	5352	5481	Error	Error	-5.794	94	5215	129	5352	198383	2324766	0.239	2.999	0	0	0
1	16	14	"A85"	"A85"	8470	3295	100	614	644	378	58	503	503	548	322	58	27	6	0	7262	6926	2687	38	1891	1891	2036	901	44	88	83	0	0.000	0.000	0.000	0.000	0.000	0.000	0.000	0.000	0.000	0.000	0.000	0.000	0.000	0.000	0.021	0.028	0.053	0.055	4.392	0.018	0.022	316	2384	100	111	5371	5482	141	5035	5176	Error	Error	-5.597	111	5371	141	5035	203372	2188605	0.298	5.427	0	0	0
1	17	14	"A85"	"A85"	8770	3295	100	628	656	371	56	530	530	595	405	68	18	4	0	10481	9985	4038	40	2117	2117	2943	2497	84	88	74	0	0.000	0.000	0.000	0.000	0.000	0.000	0.000	0.000	0.000	0.000	0.000	0.000	0.000	0.000	0.012	0.016	0.034	0.032	4.708	0.012	0.016	316	2384	100	98	8364	8462	126	7868	7994	Error	Error	-6.415	98	8364	126	7868	207303	3155103	0.151	2.820	0	0	0
1	18	14	"A85"	"A85"	9070	3295	100	583	615	358	58	517	517	557	321	57	25	8	0	8433	8873	3216	36	1987	1987	2366	1944	82	95	82	0	0.000	0.000	0.000	0.000	0.000	0.000	0.000	0.000	0.000	0.000	0.000	0.000	0.000	0.000	0.010	0.014	0.051	0.043	2.988	0.011	0.016	316	2384	100	66	6446	6512	98	6886	6984	Error	Error	-6.610	66	6446	98	6886	194426	2803878	0.181	3.347	0	0	0
1	1	15	"A86"	"A86"	3970	3610	100	570	607	343	56	443	443	498	307	61	30	8	0	7028	6201	3359	54	1748	1748	1987	1276	64	68	62	0	0.000	0.000	0.000	0.000	0.000	0.000	0.000	0.000	0.000	0.000	0.000	0.000	0.000	0.000	0.024	0.037	0.064	0.082	5.736	0.021	0.040	316	2384	100	127	5280	5407	164	4453	4617	Error	Error	-5.378	127	5280	164	4453	191828	1959440	0.355	3.303	0	0	0
1	2	15	"A86"	"A86"	4270	3610	100	587	599	334	55	468	468	512	314	61	26	7	0	7103	6767	2328	34	1801	1801	2019	1139	56	88	85	0	0.000	0.000	0.000	0.000	0.000	0.000	0.000	0.000	0.000	0.000	0.000	0.000	0.000	0.000	0.022	0.026	0.056	0.057	5.104	0.016	0.019	316	2384	100	119	5302	5421	131	4966	5097	Error	Error	-5.478	119	5302	131	4966	189206	2138228	0.277	4.169	0	0	0
1	3	15	"A86"	"A86"	4575	3610	100	613	684	386	56	476	476	521	324	62	32	12	0	8025	8164	2595	31	1830	1830	2173	1533	70	95	89	0	0.000	0.000	0.000	0.000	0.000	0.000	0.000	0.000	0.000	0.000	0.000	0.000	0.000	0.000	0.022	0.033	0.050	0.043	3.402	0.020	0.033	316	2384	100	137	6195	6332	208	6334	6542	Error	Error	-5.499	137	6195	208	6334	216159	2579841	0.503	3.908	0	0	0
1	4	15	"A87"	"A87"	4875	3610	100	539	601	365	60	458	458	508	320	62	26	10	0	7284	6682	3043	45	1836	1836	1984	889	44	80	76	0	0.000	0.000	0.000	0.000	0.000	0.000	0.000	0.000	0.000	0.000	0.000	0.000	0.000	0.000	0.015	0.030	0.070	0.070	4.933	0.013	0.012	316	2384	100	81	5448	5529	143	4846	4989	Error	Error	-6.072	81	5448	143	4846	189871	2111356	0.291	5.285	0	0	0
1	5	15	"A87"	"A87"	5175	3610	100	519	586	360	61	470	470	521	330	63	24	8	0	6866	6998	2902	41	1919	1919	2368	1920	81	85	67	0	0.000	0.000	0.000	0.000	0.000	0.000	0.000	0.000	0.000	0.000	0.000	0.000	0.000	0.000	0.010	0.023	0.057	0.049	4.104	0.012	0.013	316	2384	100	49	4947	4996	116	5079	5195	Error	Error	-6.658	49	4947	116	5079	185041	2211308	0.197	2.411	0	0	0
1	6	15	"A87"	"A87"	5475	3605	100	530	609	384	63	466	466	514	320	62	27	10	0	8611	8792	4269	48	1835	1835	2225	1657	74	84	79	0	0.000	0.000	0.000	0.000	0.000	0.000	0.000	0.000	0.000	0.000	0.000	0.000	0.000	0.000	0.009	0.021	0.045	0.041	5.873	0.016	0.036	316	2384	100	64	6776	6840	143	6957	7100	Error	Error	-6.726	64	6776	143	6957	192439	2778335	0.297	3.963	0	0	0
1	7	15	"A88"	"A88"	5775	3605	100	514	558	338	60	436	436	490	327	66	21	6	0	7971	7289	5011	68	1796	1796	2193	1648	75	59	57	0	0.000	0.000	0.000	0.000	0.000	0.000	0.000	0.000	0.000	0.000	0.000	0.000	0.000	0.000	0.013	0.022	0.062	0.081	7.149	0.017	0.040	316	2384	100	78	6175	6253	122	5493	5615	Error	Error	-6.307	78	6175	122	5493	176455	2303472	0.208	3.092	0	0	0
1	8	15	"A88"	"A88"	6075	3605	100	570	623	344	55	468	468	518	314	60	30	8	0	9275	9001	4062	45	1824	1824	2312	2194	94	85	72	0	0.000	0.000	0.000	0.000	0.000	0.000	0.000	0.000	0.000	0.000	0.000	0.000	0.000	0.000	0.014	0.022	0.044	0.041	4.622	0.017	0.050	316	2384	100	102	7451	7553	155	7177	7332	Error	Error	-6.191	102	7451	155	7177	196904	2844454	0.334	3.049	0	0	0
1	9	15	"A88"	"A88"	6375	3605	100	600	650	337	51	529	529	581	345	59	23	6	0	9380	9057	3293	36	1954	1954	2596	2615	100	88	74	0	0.000	0.000	0.000	0.000	0.000	0.000	0.000	0.000	0.000	0.000	0.000	0.000	0.000	0.000	0.010	0.017	0.038	0.035	4.281	0.013	0.032	316	2384	100	71	7426	7497	121	7103	7224	Error	Error	-6.709	71	7426	121	7103	205443	2862089	0.200	2.471	0	0	0
1	10	15	"A89"	"A89"	6675	3605	100	825	868	413	47	672	672	730	403	55	24	7	0	10008	9372	4668	49	2091	2091	2273	1041	45	80	76	0	0.000	0.000	0.000	0.000	0.000	0.000	0.000	0.000	0.000	0.000	0.000	0.000	0.000	0.000	0.019	0.027	0.052	0.053	5.084	0.022	0.053	316	2384	100	153	7917	8070	196	7281	7477	Error	Error	-5.693	153	7917	196	7281	274282	2961452	0.342	6.819	0	0	0
1	11	15	"A89"	"A89"	6975	3600	100	850	926	413	44	722	722	768	406	52	27	9	0	9377	8846	3465	39	2176	2176	2504	1465	58	87	82	0	0.000	0.000	0.000	0.000	0.000	0.000	0.000	0.000	0.000	0.000	0.000	0.000	0.000	0.000	0.018	0.031	0.053	0.055	4.751	0.022	0.034	316	2384	100	128	7201	7329	204	6670	6874	Error	Error	-5.814	128	7201	204	6670	292642	2795387	0.389	4.329	0	0	0
1	12	15	"A89"	"A89"	7275	3600	100	725	747	368	49	605	605	658	359	54	25	6	0	10782	9717	3666	37	1994	1994	2214	1162	52	89	84	0	0.000	0.000	0.000	0.000	0.000	0.000	0.000	0.000	0.000	0.000	0.000	0.000	0.000	0.000	0.014	0.018	0.034	0.038	3.862	0.014	0.020	316	2384	100	120	8788	8908	142	7723	7865	Error	Error	-6.194	120	8788	142	7723	235933	3070482	0.248	6.457	0	0	0
1	13	15	"A90"	"A90"	7575	3600	100	659	668	335	50	562	562	613	375	61	22	2	0	6209	6515	3554	54	2037	2037	2394	1670	69	71	60	0	0.000	0.000	0.000	0.000	0.000	0.000	0.000	0.000	0.000	0.000	0.000	0.000	0.000	0.000	0.023	0.024	0.071	0.080	5.688	0.012	0.014	316	2384	100	97	4172	4269	106	4478	4584	Error	Error	-5.427	97	4172	106	4478	211162	2058643	0.147	2.468	0	0	0
1	14	15	"A90"	"A90"	7875	3600	100	677	741	452	60	539	539	583	335	57	29	11	0	9770	9519	3163	33	1954	1954	2146	1311	61	93	92	0	0.000	0.000	0.000	0.000	0.000	0.000	0.000	0.000	0.000	0.000	0.000	0.000	0.000	0.000	0.018	0.027	0.041	0.041	3.986	0.020	0.045	316	2384	100	138	7816	7954	202	7565	7767	Error	Error	-5.824	138	7816	202	7565	234165	3007960	0.472	5.624	0	0	0
1	15	15	"A90"	"A90"	8175	3600	100	624	670	340	50	516	516	560	341	60	28	9	0	7479	7315	2436	33	1932	1932	2270	1699	74	93	81	0	0.000	0.000	0.000	0.000	0.000	0.000	0.000	0.000	0.000	0.000	0.000	0.000	0.000	0.000	0.019	0.029	0.061	0.052	3.275	0.016	0.023	316	2384	100	108	5547	5655	154	5383	5537	Error	Error	-5.683	108	5547	154	5383	211860	2311628	0.323	2.969	0	0	0
1	16	15	"A91"	"A91"	8475	3595	100	603	666	365	54	495	495	542	317	58	31	11	0	8544	8224	4252	51	1935	1935	2193	1263	57	80	75	0	0.000	0.000	0.000	0.000	0.000	0.000	0.000	0.000	0.000	0.000	0.000	0.000	0.000	0.000	0.016	0.027	0.056	0.050	5.353	0.016	0.029	316	2384	100	108	6609	6717	171	6289	6460	Error	Error	-5.935	108	6609	171	6289	210609	2598744	0.391	4.775	0	0	0
1	17	15	"A91"	"A91"	8775	3595	100	589	637	336	52	520	520	569	336	59	23	5	0	8461	8589	3788	44	1993	1993	2676	2426	90	83	68	0	0.000	0.000	0.000	0.000	0.000	0.000	0.000	0.000	0.000	0.000	0.000	0.000	0.000	0.000	0.011	0.018	0.042	0.046	4.109	0.009	0.013	316	2384	100	69	6468	6537	117	6596	6713	Error	Error	-6.551	69	6468	117	6596	201171	2714057	0.202	2.437	0	0	0
1	18	15	"A91"	"A91"	9075	3595	100	568	606	331	54	494	494	538	330	61	21	7	0	7685	7813	3440	44	1852	1852	2370	2259	95	84	68	0	0.000	0.000	0.000	0.000	0.000	0.000	0.000	0.000	0.000	0.000	0.000	0.000	0.000	0.000	0.013	0.019	0.051	0.046	4.067	0.019	0.044	316	2384	100	74	5833	5907	112	5961	6073	Error	Error	-6.301	74	5833	112	5961	191447	2468895	0.206	2.409	0	0	0
1	1	16	"A92"	"A92"	3975	3910	100	586	658	377	57	447	447	494	311	62	37	13	0	12224	11333	5386	47	1689	1689	1802	920	51	89	84	0	0.000	0.000	0.000	0.000	0.000	0.000	0.000	0.000	0.000	0.000	0.000	0.000	0.000	0.000	0.013	0.022	0.037	0.035	4.590	0.015	0.058	316	2384	100	139	10535	10674	211	9644	9855	Error	Error	-6.244	139	10535	211	9644	207803	3581260	0.527	10.360	0	0	0
1	2	16	"A92"	"A92"	4275	3910	100	596	642	333	51	453	453	502	319	63	31	11	0	12109	11257	4252	37	1696	1696	1925	1337	69	91	87	0	0.000	0.000	0.000	0.000	0.000	0.000	0.000	0.000	0.000	0.000	0.000	0.000	0.000	0.000	0.014	0.020	0.032	0.030	3.729	0.014	0.045	316	2384	100	143	10413	10556	189	9561	9750	Error	Error	-6.186	143	10413	189	9561	202942	3557228	0.439	6.980	0	0	0
1	3	16	"A92"	"A92"	4575	3910	100	599	662	362	54	456	456	515	358	69	32	8	0	11997	11340	4724	41	1737	1737	2201	2324	105	87	84	0	0.000	0.000	0.000	0.000	0.000	0.000	0.000	0.000	0.000	0.000	0.000	0.000	0.000	0.000	0.014	0.021	0.034	0.030	3.777	0.016	0.046	316	2384	100	143	10260	10403	206	9603	9809	Error	Error	-6.165	143	10260	206	9603	209278	3583322	0.411	3.932	0	0	0
1	4	16	"A93"	"A93"	4875	3910	100	516	581	331	56	471	471	526	339	64	20	7	0	8597	8972	5592	62	1843	1843	2211	1672	75	73	64	0	0.000	0.000	0.000	0.000	0.000	0.000	0.000	0.000	0.000	0.000	0.000	0.000	0.000	0.000	0.007	0.015	0.034	0.043	5.683	0.011	0.025	316	2384	100	45	6754	6799	110	7129	7239	Error	Error	-7.230	45	6754	110	7129	183443	2835267	0.162	4.044	0	0	0
1	5	16	"A93"	"A93"	5175	3910	100	542	619	365	58	468	468	523	342	65	25	9	0	10950	11132	4441	39	1829	1829	2306	1866	80	97	90	0	0.000	0.000	0.000	0.000	0.000	0.000	0.000	0.000	0.000	0.000	0.000	0.000	0.000	0.000	0.008	0.016	0.029	0.024	3.790	0.013	0.038	316	2384	100	74	9121	9195	151	9303	9454	Error	Error	-6.946	74	9121	151	9303	195624	3517789	0.281	4.730	0	0	0
1	6	16	"A93"	"A93"	5475	3905	100	621	763	1050	137	483	483	545	424	77	28	8	0	11226	11174	4503	40	1856	1856	2152	1496	69	93	90	0	0.000	0.000	0.000	0.000	0.000	0.000	0.000	0.000	0.000	0.000	0.000	0.000	0.000	0.000	0.015	0.030	0.040	0.034	4.474	0.013	0.010	316	2384	100	138	9370	9508	280	9318	9598	Error	Error	-6.085	138	9370	280	9318	241220	3530895	0.514	6.031	0	0	0
1	7	16	"A94"	"A94"	5775	3905	100	624	681	374	54	454	454	503	320	63	34	13	0	15810	13560	7424	54	1742	1742	2067	1767	85	81	75	0	0.000	0.000	0.000	0.000	0.000	0.000	0.000	0.000	0.000	0.000	0.000	0.000	0.000	0.000	0.012	0.019	0.026	0.030	4.968	0.015	0.089	316	2384	100	170	14068	14238	227	11818	12045	Error	Error	-6.371	170	14068	227	11818	215121	4284863	0.556	6.504	0	0	0
1	8	16	"A94"	"A94"	6080	3905	100	646	701	431	61	450	450	504	393	77	33	7	0	15727	14406	5693	39	1733	1733	2061	1661	80	94	90	0	0.000	0.000	0.000	0.000	0.000	0.000	0.000	0.000	0.000	0.000	0.000	0.000	0.000	0.000	0.014	0.020	0.028	0.026	3.489	0.016	0.043	316	2384	100	196	13994	14190	251	12673	12924	Error	Error	-6.158	196	13994	251	12673	221399	4552251	0.501	7.432	0	0	0
1	9	16	"A94"	"A94"	6380	3905	100	665	698	366	52	467	467	524	348	66	36	9	0	16380	14706	5437	36	1815	1815	2245	1958	87	95	93	0	0.000	0.000	0.000	0.000	0.000	0.000	0.000	0.000	0.000	0.000	0.000	0.000	0.000	0.000	0.014	0.018	0.028	0.023	3.160	0.016	0.073	316	2384	100	198	14565	14763	231	12891	13122	Error	Error	-6.201	198	14565	231	12891	220546	4647003	0.500	6.364	0	0	0
1	10	16	"A95"	"A95"	6680	3905	100	709	758	424	55	538	538	586	331	56	37	14	0	11502	10292	6176	60	1851	1851	2214	2012	90	70	66	0	0.000	0.000	0.000	0.000	0.000	0.000	0.000	0.000	0.000	0.000	0.000	0.000	0.000	0.000	0.018	0.026	0.045	0.048	4.410	0.019	0.080	316	2384	100	171	9651	9822	220	8441	8661	Error	Error	-5.819	171	9651	220	8441	239659	3252256	0.520	4.015	0	0	0
1	11	16	"A95"	"A95"	6980	3900	100	792	860	405	47	599	599	642	349	54	36	14	0	15337	13885	5485	39	1968	1968	2375	2031	85	88	84	0	0.000	0.000	0.000	0.000	0.000	0.000	0.000	0.000	0.000	0.000	0.000	0.000	0.000	0.000	0.014	0.022	0.029	0.028	3.873	0.015	0.058	316	2384	100	193	13369	13562	261	11917	12178	Error	Error	-6.114	193	13369	261	11917	271608	4387645	0.625	5.667	0	0	0
1	12	16	"A95"	"A95"	7280	3900	100	779	819	412	50	600	600	658	378	57	31	11	0	10789	10588	3753	35	1971	1971	2142	1170	54	95	91	0	0.000	0.000	0.000	0.000	0.000	0.000	0.000	0.000	0.000	0.000	0.000	0.000	0.000	0.000	0.020	0.025	0.045	0.039	3.095	0.017	0.032	316	2384	100	179	8818	8997	219	8617	8836	Error	Error	-5.622	179	8818	219	8617	258902	3345886	0.426	7.219	0	0	0
1	13	16	"A96"	"A96"	7580	3900	100	752	791	382	48	581	581	643	377	58	29	9	0	12523	10712	5542	51	2021	2021	2306	1433	62	80	74	0	0.000	0.000	0.000	0.000	0.000	0.000	0.000	0.000	0.000	0.000	0.000	0.000	0.000	0.000	0.016	0.024	0.040	0.044	5.038	0.015	0.035	316	2384	100	171	10502	10673	210	8691	8901	Error	Error	-5.941	171	10502	210	8691	250097	3385099	0.393	5.866	0	0	0
1	14	16	"A96"	"A96"	7880	3900	100	699	737	402	54	557	557	610	395	64	25	8	0	13166	13372	3683	27	1997	1997	2231	1107	49	100	99	0	0.000	0.000	0.000	0.000	0.000	0.000	0.000	0.000	0.000	0.000	0.000	0.000	0.000	0.000	0.013	0.016	0.028	0.025	2.713	0.014	0.039	316	2384	100	142	11169	11311	180	11375	11555	Error	Error	-6.297	142	11169	180	11375	232984	4225641	0.322	10.064	0	0	0
1	15	16	"A96"	"A96"	8180	3900	100	664	721	384	53	506	506	561	332	59	33	14	0	12799	13230	4255	32	1962	1962	2224	1221	54	100	100	0	0.000	0.000	0.000	0.000	0.000	0.000	0.000	0.000	0.000	0.000	0.000	0.000	0.000	0.000	0.015	0.019	0.029	0.026	3.022	0.013	0.039	316	2384	100	158	10837	10995	215	11268	11483	Error	Error	-6.100	158	10837	215	11268	227889	4180752	0.482	9.014	0	0	0
1	16	16	"A97"	"A97"	8480	3895	100	669	753	573	76	504	504	551	327	59	37	12	0	13738	12485	6588	52	1861	1861	2218	2046	92	81	78	0	0.000	0.000	0.000	0.000	0.000	0.000	0.000	0.000	0.000	0.000	0.000	0.000	0.000	0.000	0.014	0.023	0.032	0.034	4.517	0.017	0.071	316	2384	100	165	11877	12042	249	10624	10873	Error	Error	-6.170	165	11877	249	10624	238075	3945277	0.618	5.018	0	0	0
1	17	16	"A97"	"A97"	8780	3895	100	780	820	425	51	508	508	553	337	60	42	18	0	18353	18121	4389	24	1917	1917	2276	1659	72	100	100	0	0.000	0.000	0.000	0.000	0.000	0.000	0.000	0.000	0.000	0.000	0.000	0.000	0.000	0.000	0.017	0.019	0.024	0.020	2.833	0.016	0.092	316	2384	100	272	16436	16708	312	16204	16516	Error	Error	-5.917	272	16436	312	16204	259232	5726304	0.792	9.551	0	0	0
1	18	16	"A97"	"A97"	9080	3895	100	696	769	480	62	487	487	542	329	60	37	15	0	16840	16316	4880	29	1891	1891	2130	1265	59	99	98	0	0.000	0.000	0.000	0.000	0.000	0.000	0.000	0.000	0.000	0.000	0.000	0.000	0.000	0.000	0.014	0.020	0.025	0.021	3.113	0.019	0.026	316	2384	100	209	14949	15158	282	14425	14707	Error	Error	-6.160	209	14949	282	14425	243052	5155945	0.690	11.214	0	0	0
1	1	17	"A98"	"A98"	3980	4210	100	454	516	315	61	414	414	477	438	91	13	1	0	2924	4174	3390	81	1590	1590	1662	522	31	66	58	0	0.000	0.000	0.000	0.000	0.000	0.000	0.000	0.000	0.000	0.000	0.000	0.000	0.000	0.000	0.030	0.039	0.109	0.127	5.715	0.020	0.019	316	2384	100	40	1334	1374	102	2584	2686	Error	Error	-5.060	40	1334	102	2584	162973	1319083	0.089	4.812	0	0	0
1	2	17	"A98"	"A98"	4280	4210	100	545	584	362	61	449	449	495	305	61	24	10	0	3120	4515	3216	71	1637	1637	1673	509	30	75	61	0	0.000	0.000	0.000	0.000	0.000	0.000	0.000	0.000	0.000	0.000	0.000	0.000	0.000	0.000	0.065	0.047	0.123	0.138	5.475	0.035	0.047	316	2384	100	96	1483	1579	135	2878	3013	Error	Error	-3.949	96	1483	135	2878	184681	1426760	0.292	5.583	0	0	0
1	3	17	"A98"	"A98"	4580	4210	100	507	562	342	60	448	448	509	344	67	22	5	0	4206	6035	4484	74	1669	1669	1748	600	34	77	68	0	0.000	0.000	0.000	0.000	0.000	0.000	0.000	0.000	0.000	0.000	0.000	0.000	0.000	0.000	0.023	0.026	0.068	0.085	4.976	0.019	0.027	316	2384	100	59	2537	2596	114	4366	4480	Error	Error	-5.426	59	2537	114	4366	177482	1907202	0.154	7.145	0	0	0
1	4	17	"A99"	"A99"	4880	4210	100	1667	2465	2133	86	495	495	669	1001	149	52	39	0	6791	5793	3602	62	1682	1682	1927	1361	70	58	56	0	0.000	0.000	0.000	0.000	0.000	0.000	0.000	0.000	0.000	0.000	0.000	0.000	0.000	0.000	0.229	0.479	0.495	0.482	2.884	0.504	0.697	316	2384	100	1172	5109	6281	1970	4111	6081	Error	Error	-2.124	1172	5109	1970	4111	779045	1830542	1.794	2.841	0	0	0
1	5	17	"A99"	"A99"	5180	4210	100	2566	2845	2075	72	456	456	598	716	119	70	57	0	10084	8875	4053	45	1715	1715	2071	1756	84	79	75	0	0.000	0.000	0.000	0.000	0.000	0.000	0.000	0.000	0.000	0.000	0.000	0.000	0.000	0.000	0.252	0.334	0.325	0.298	2.624	0.365	0.663	316	2384	100	2110	8369	10479	2389	7160	9549	Error	Error	-1.988	2110	8369	2389	7160	898864	2804365	3.138	3.875	0	0	0
1	6	17	"A99"	"A99"	5480	4210	100	2241	2863	2071	72	464	464	592	820	138	69	54	0	11315	10015	4149	41	1745	1745	2039	1659	81	84	81	0	0.000	0.000	0.000	0.000	0.000	0.000	0.000	0.000	0.000	0.000	0.000	0.000	0.000	0.000	0.186	0.290	0.281	0.241	2.720	0.343	0.580	316	2384	100	1777	9570	11347	2399	8270	10669	Error	Error	-2.429	1777	9570	2399	8270	904790	3164759	2.770	4.808	0	0	0
1	7	17	"A100"	"A100"	5780	4205	100	523	586	350	59	453	453	501	314	62	24	8	0	8128	7853	5934	75	1739	1739	2091	1607	76	56	54	0	0.000	0.000	0.000	0.000	0.000	0.000	0.000	0.000	0.000	0.000	0.000	0.000	0.000	0.000	0.011	0.022	0.050	0.076	7.608	0.014	0.037	316	2384	100	70	6389	6459	133	6114	6247	Error	Error	-6.512	70	6389	133	6114	185208	2481565	0.271	3.586	0	0	0
1	8	17	"A100"	"A100"	6080	4205	100	575	627	354	56	460	460	513	320	62	28	8	0	7007	6626	2772	41	1747	1747	2009	1156	57	82	79	0	0.000	0.000	0.000	0.000	0.000	0.000	0.000	0.000	0.000	0.000	0.000	0.000	0.000	0.000	0.022	0.034	0.059	0.062	5.061	0.021	0.029	316	2384	100	115	5260	5375	167	4879	5046	Error	Error	-5.515	115	5260	167	4879	198214	2093901	0.356	3.994	0	0	0
1	9	17	"A100"	"A100"	6380	4205	100	593	642	337	52	480	480	540	509	94	14	1	0	4728	4884	1809	37	1797	1797	1938	861	44	87	79	0	0.000	0.000	0.000	0.000	0.000	0.000	0.000	0.000	0.000	0.000	0.000	0.000	0.000	0.000	0.039	0.052	0.111	0.093	4.019	0.038	0.010	316	2384	100	113	2931	3044	162	3087	3249	Error	Error	-4.697	113	2931	162	3087	202860	1543411	0.200	3.422	0	0	0
1	10	17	"A101"	"A101"	6680	4205	100	799	1222	1313	107	497	497	562	445	79	41	22	0	4245	5937	5022	84	1731	1731	1940	1423	73	58	48	0	0.000	0.000	0.000	0.000	0.000	0.000	0.000	0.000	0.000	0.000	0.000	0.000	0.000	0.000	0.120	0.172	0.177	0.181	3.451	0.197	0.664	316	2384	100	302	2514	2816	725	4206	4931	Error	Error	-3.057	302	2514	725	4206	386024	1876196	1.483	2.809	0	0	0
1	11	17	"A101"	"A101"	6980	4205	100	1413	2262	1938	85	546	546	594	343	57	67	55	0	8806	10198	6568	64	1840	1840	2000	945	47	84	75	0	0.000	0.000	0.000	0.000	0.000	0.000	0.000	0.000	0.000	0.000	0.000	0.000	0.000	0.000	0.124	0.205	0.187	0.180	3.381	0.216	0.708	316	2384	100	867	6966	7833	1716	8358	10074	Error	Error	-3.006	867	6966	1716	8358	714809	3222527	4.863	8.675	0	0	0
1	12	17	"A101"	"A101"	7280	4200	100	1190	1810	1579	87	584	584	649	370	57	62	44	0	6944	7859	4795	61	1924	1924	2030	765	37	83	77	0	0.000	0.000	0.000	0.000	0.000	0.000	0.000	0.000	0.000	0.000	0.000	0.000	0.000	0.000	0.121	0.207	0.180	0.176	3.210	0.240	0.659	316	2384	100	606	5020	5626	1226	5935	7161	Error	Error	-3.050	606	5020	1226	5935	571873	2483429	3.138	7.620	0	0	0
1	13	17	"A102"	"A102"	7580	4200	100	994	1560	1479	94	600	600	658	488	74	44	30	0	5782	7497	5056	67	2014	2014	2141	942	43	77	63	0	0.000	0.000	0.000	0.000	0.000	0.000	0.000	0.000	0.000	0.000	0.000	0.000	0.000	0.000	0.105	0.175	0.170	0.166	3.860	0.192	0.505	316	2384	100	394	3768	4162	960	5483	6443	Error	Error	-3.258	394	3768	960	5483	492946	2369135	1.848	5.686	0	0	0
1	14	17	"A102"	"A102"	7885	4200	100	1080	1931	1965	101	574	574	626	359	57	55	43	0	9171	10029	6194	61	1936	1936	2081	992	47	85	79	0	0.000	0.000	0.000	0.000	0.000	0.000	0.000	0.000	0.000	0.000	0.000	0.000	0.000	0.000	0.070	0.168	0.142	0.126	3.367	0.176	0.469	316	2384	100	506	7235	7741	1357	8093	9450	Error	Error	-3.838	506	7235	1357	8093	610267	3169141	3.635	8.012	0	0	0
1	15	17	"A102"	"A102"	8185	4200	100	759	1021	933	91	575	575	700	657	93	21	11	0	6837	7713	5077	65	1958	1958	2889	3559	123	58	30	0	0.000	0.000	0.000	0.000	0.000	0.000	0.000	0.000	0.000	0.000	0.000	0.000	0.000	0.000	0.038	0.077	0.090	0.093	3.770	0.135	0.543	316	2384	100	184	4879	5063	446	5755	6201	Error	Error	-4.729	184	4879	446	5755	322775	2437206	0.489	1.355	0	0	0
1	16	17	"A103"	"A103"	8485	4200	100	615	696	385	55	519	519	569	341	59	28	12	0	9390	8952	5059	56	1861	1861	2094	1419	67	79	70	0	0.000	0.000	0.000	0.000	0.000	0.000	0.000	0.000	0.000	0.000	0.000	0.000	0.000	0.000	0.013	0.025	0.041	0.047	5.109	0.016	0.043	316	2384	100	96	7529	7625	177	7091	7268	Error	Error	-6.293	96	7529	177	7091	220017	2828842	0.372	4.833	0	0	0
1	17	17	"A103"	"A103"	8785	4195	100	686	723	373	51	514	514	621	918	147	4	0	0	9652	9606	4250	44	1907	1907	2346	2539	108	85	72	0	0.000	0.000	0.000	0.000	0.000	0.000	0.000	0.000	0.000	0.000	0.000	0.000	0.000	0.000	0.022	0.027	0.045	0.044	3.736	0.017	0.044	316	2384	100	172	7745	7917	209	7699	7908	Error	Error	-5.493	172	7745	209	7699	228504	3035507	0.111	2.859	0	0	0
1	18	17	"A103"	"A103"	9085	4195	100	650	693	356	51	487	487	544	327	60	34	13	0	10157	9386	3960	42	1905	1905	2084	1037	49	88	85	0	0.000	0.000	0.000	0.000	0.000	0.000	0.000	0.000	0.000	0.000	0.000	0.000	0.000	0.000	0.020	0.028	0.047	0.044	3.746	0.020	0.050	316	2384	100	163	8252	8415	206	7481	7687	Error	Error	-5.662	163	8252	206	7481	219023	2965953	0.456	7.041	0	0	0
1	1	18	"A104"	"A104"	3985	4515	100	486	550	332	60	424	424	475	308	64	26	6	0	5540	6195	4432	71	1611	1611	1834	1302	70	59	55	0	0.000	0.000	0.000	0.000	0.000	0.000	0.000	0.000	0.000	0.000	0.000	0.000	0.000	0.000	0.016	0.027	0.063	0.076	7.275	0.018	0.040	316	2384	100	62	3929	3991	126	4584	4710	Error	Error	-5.986	62	3929	126	4584	173779	1957571	0.244	3.349	0	0	0
1	2	18	"A104"	"A104"	4285	4510	100	553	590	341	57	423	423	493	382	77	23	5	0	9146	8907	3281	36	1642	1642	1834	1218	66	95	89	0	0.000	0.000	0.000	0.000	0.000	0.000	0.000	0.000	0.000	0.000	0.000	0.000	0.000	0.000	0.017	0.023	0.038	0.034	3.580	0.012	0.011	316	2384	100	130	7504	7634	167	7265	7432	Error	Error	-5.851	130	7504	167	7265	186447	2814514	0.254	5.807	0	0	0
1	3	18	"A104"	"A104"	4585	4510	100	617	667	361	54	448	448	496	321	64	34	13	0	10738	10425	3816	36	1703	1703	1944	1408	72	93	90	0	0.000	0.000	0.000	0.000	0.000	0.000	0.000	0.000	0.000	0.000	0.000	0.000	0.000	0.000	0.019	0.025	0.041	0.040	3.340	0.019	0.058	316	2384	100	169	9035	9204	219	8722	8941	Error	Error	-5.740	169	9035	219	8722	210836	3294388	0.533	6.023	0	0	0
1	4	18	"A105"	"A105"	4885	4510	100	591	629	371	58	438	438	504	326	64	31	10	0	8300	7560	5042	66	1696	1696	1921	1146	59	67	59	0	0.000	0.000	0.000	0.000	0.000	0.000	0.000	0.000	0.000	0.000	0.000	0.000	0.000	0.000	0.023	0.033	0.061	0.085	5.664	0.024	0.070	316	2384	100	153	6604	6757	191	5864	6055	Error	Error	-5.432	153	6604	191	5864	198787	2388905	0.383	4.921	0	0	0
1	5	18	"A105"	"A105"	5185	4510	100	591	650	358	55	438	438	487	305	62	36	14	0	10298	10413	4087	39	1765	1765	2212	1796	81	94	90	0	0.000	0.000	0.000	0.000	0.000	0.000	0.000	0.000	0.000	0.000	0.000	0.000	0.000	0.000	0.018	0.025	0.036	0.032	3.691	0.017	0.054	316	2384	100	153	8533	8686	212	8648	8860	Error	Error	-5.801	153	8533	212	8648	205523	3290389	0.534	4.566	0	0	0
1	6	18	"A105"	"A105"	5485	4510	100	594	646	347	53	448	448	495	330	66	31	9	0	10977	11183	4684	41	1785	1785	2180	1877	86	92	87	0	0.000	0.000	0.000	0.000	0.000	0.000	0.000	0.000	0.000	0.000	0.000	0.000	0.000	0.000	0.016	0.021	0.032	0.028	3.913	0.012	0.029	316	2384	100	146	9192	9338	198	9398	9596	Error	Error	-5.976	146	9192	198	9398	204223	3533960	0.458	4.796	0	0	0
1	7	18	"A106"	"A106"	5785	4505	100	456	483	294	60	431	431	484	320	66	18	3	0	2527	3293	2290	69	1635	1635	1676	479	28	60	46	0	0.000	0.000	0.000	0.000	0.000	0.000	0.000	0.000	0.000	0.000	0.000	0.000	0.000	0.000	0.028	0.031	0.192	0.216	6.226	0.018	0.006	316	2384	100	25	892	917	52	1658	1710	Error	Error	-5.157	25	892	52	1658	152528	1040462	-0.003	3.376	0	0	0
1	8	18	"A106"	"A106"	6085	4505	100	455	490	317	64	422	422	476	363	76	18	3	0	2451	2723	1559	57	1688	1688	1834	1069	58	33	10	0	0.000	0.000	0.000	0.000	0.000	0.000	0.000	0.000	0.000	0.000	0.000	0.000	0.000	0.000	0.043	0.066	0.268	0.265	5.348	0.025	0.018	316	2384	100	33	763	796	68	1035	1103	Error	Error	-4.531	33	763	68	1035	154716	860469	0.039	0.832	0	0	0
1	9	18	"A106"	"A106"	6385	4505	100	541	578	344	59	444	444	496	308	62	26	8	0	3045	3819	2154	56	1725	1725	1757	498	28	79	62	0	0.000	0.000	0.000	0.000	0.000	0.000	0.000	0.000	0.000	0.000	0.000	0.000	0.000	0.000	0.073	0.064	0.151	0.148	4.799	0.036	0.022	316	2384	100	97	1320	1417	134	2094	2228	Error	Error	-3.766	97	1320	134	2094	182759	1206779	0.266	4.141	0	0	0
1	10	18	"A107"	"A107"	6685	4505	100	513	566	326	57	472	472	523	319	60	22	6	0	3671	5743	4633	80	1741	1741	1815	600	33	68	59	0	0.000	0.000	0.000	0.000	0.000	0.000	0.000	0.000	0.000	0.000	0.000	0.000	0.000	0.000	0.021	0.023	0.090	0.099	6.727	0.015	0.019	316	2384	100	41	1930	1971	94	4002	4096	Error	Error	-5.557	41	1930	94	4002	178944	1814892	0.135	6.547	0	0	0
1	11	18	"A107"	"A107"	6985	4505	100	546	632	418	66	489	489	545	386	70	22	6	0	5221	7532	5487	72	1773	1773	1890	742	39	89	74	0	0.000	0.000	0.000	0.000	0.000	0.000	0.000	0.000	0.000	0.000	0.000	0.000	0.000	0.000	0.017	0.025	0.054	0.059	4.959	0.026	0.077	316	2384	100	57	3448	3505	143	5759	5902	Error	Error	-5.919	57	3448	143	5759	199866	2380200	0.225	7.604	0	0	0
1	12	18	"A107"	"A107"	7285	4500	100	602	660	410	62	521	521	572	335	58	26	7	0	4862	7519	5607	74	1823	1823	1913	689	36	85	68	0	0.000	0.000	0.000	0.000	0.000	0.000	0.000	0.000	0.000	0.000	0.000	0.000	0.000	0.000	0.027	0.024	0.061	0.068	4.380	0.024	0.059	316	2384	100	81	3039	3120	139	5696	5835	Error	Error	-5.230	81	3039	139	5696	208685	2375856	0.263	8.136	0	0	0
1	13	18	"A108"	"A108"	7585	4500	100	632	683	354	51	574	574	624	333	53	24	6	0	3436	5213	4061	77	1952	1952	2084	889	42	60	44	0	0.000	0.000	0.000	0.000	0.000	0.000	0.000	0.000	0.000	0.000	0.000	0.000	0.000	0.000	0.039	0.033	0.096	0.112	7.490	0.020	0.028	316	2384	100	58	1484	1542	109	3261	3370	Error	Error	-4.677	58	1484	109	3261	215940	1647221	0.177	3.520	0	0	0
1	14	18	"A108"	"A108"	7885	4500	100	680	730	378	51	600	600	646	349	54	25	8	0	5392	7137	4844	67	2000	2000	2097	700	33	80	70	0	0.000	0.000	0.000	0.000	0.000	0.000	0.000	0.000	0.000	0.000	0.000	0.000	0.000	0.000	0.024	0.025	0.063	0.068	5.179	0.018	0.025	316	2384	100	80	3392	3472	130	5137	5267	Error	Error	-5.406	80	3392	130	5137	230550	2255417	0.241	7.200	0	0	0
1	15	18	"A108"	"A108"	8185	4500	100	684	719	367	51	563	563	616	369	59	26	5	0	8082	9412	5726	60	1916	1916	2035	804	39	89	82	0	0.000	0.000	0.000	0.000	0.000	0.000	0.000	0.000	0.000	0.000	0.000	0.000	0.000	0.000	0.020	0.021	0.044	0.047	4.843	0.017	0.035	316	2384	100	121	6166	6287	156	7496	7652	Error	Error	-5.671	121	6166	156	7496	227323	2974158	0.279	9.175	0	0	0
1	16	18	"A109"	"A109"	8485	4500	100	550	628	476	75	538	538	588	393	66	20	3	0	3029	4213	2787	66	1868	1868	1894	502	26	68	54	0	0.000	0.000	0.000	0.000	0.000	0.000	0.000	0.000	0.000	0.000	0.000	0.000	0.000	0.000	0.010	0.038	0.149	0.191	7.741	0.017	0.006	316	2384	100	12	1161	1173	90	2345	2435	Error	Error	-6.596	12	1161	90	2345	198468	1331462	0.102	4.620	0	0	0
1	17	18	"A109"	"A109"	8785	4495	100	529	576	342	59	509	509	563	334	59	18	5	0	2798	3053	1317	43	1872	1872	2078	1316	63	33	9	0	0.000	0.000	0.000	0.000	0.000	0.000	0.000	0.000	0.000	0.000	0.000	0.000	0.000	0.000	0.022	0.057	0.213	0.218	4.390	0.015	0.008	316	2384	100	20	926	946	67	1181	1248	Error	Error	-5.533	20	926	67	1181	181988	964691	0.039	0.741	0	0	0
1	18	18	"A109"	"A109"	9085	4495	100	520	623	599	96	513	513	569	398	69	14	5	0	2983	3706	2084	56	1862	1862	1910	520	27	70	53	0	0.000	0.000	0.000	0.000	0.000	0.000	0.000	0.000	0.000	0.000	0.000	0.000	0.000	0.000	0.006	0.060	0.165	0.173	5.796	0.006	0.000	316	2384	100	7	1121	1128	110	1844	1954	Error	Error	-7.323	7	1121	110	1844	196715	1171190	0.136	3.454	0	0	0
1	1	19	"A110"	"A110"	3990	4815	100	555	608	345	56	440	440	483	310	64	31	11	0	10110	8773	4127	47	1630	1630	1689	567	33	90	87	0	0.000	0.000	0.000	0.000	0.000	0.000	0.000	0.000	0.000	0.000	0.000	0.000	0.000	0.000	0.014	0.024	0.041	0.037	4.155	0.018	0.047	316	2384	100	115	8480	8595	168	7143	7311	Error	Error	-6.204	115	8480	168	7143	192238	2772248	0.403	12.494	0	0	0
1	2	19	"A110"	"A110"	4290	4810	100	614	654	334	51	426	426	479	308	64	37	12	0	12384	11388	4723	41	1612	1612	1730	807	46	93	89	0	0.000	0.000	0.000	0.000	0.000	0.000	0.000	0.000	0.000	0.000	0.000	0.000	0.000	0.000	0.017	0.023	0.033	0.031	3.665	0.018	0.067	316	2384	100	188	10772	10960	228	9776	10004	Error	Error	-5.840	188	10772	228	9776	206531	3598485	0.568	11.968	0	0	0
1	3	19	"A110"	"A110"	4590	4810	100	528	593	339	57	450	450	500	324	64	22	8	0	6515	8548	5478	64	1682	1682	2977	4293	144	54	32	0	0.000	0.000	0.000	0.000	0.000	0.000	0.000	0.000	0.000	0.000	0.000	0.000	0.000	0.000	0.016	0.021	0.041	0.044	4.967	0.015	0.079	316	2384	100	78	4833	4911	143	6866	7009	Error	Error	-5.953	78	4833	143	6866	187500	2701135	0.287	1.298	0	0	0
1	4	19	"A111"	"A111"	4890	4810	100	489	559	335	59	420	420	470	302	64	28	10	0	5086	7633	6256	81	1603	1603	1688	738	43	73	66	0	0.000	0.000	0.000	0.000	0.000	0.000	0.000	0.000	0.000	0.000	0.000	0.000	0.000	0.000	0.020	0.023	0.052	0.062	6.086	0.015	0.039	316	2384	100	69	3483	3552	139	6030	6169	Error	Error	-5.658	69	3483	139	6030	176801	2412166	0.295	8.056	0	0	0
1	5	19	"A111"	"A111"	5190	4810	100	557	595	374	62	428	428	472	304	64	30	12	0	7664	10813	8115	75	1653	1653	1839	1039	56	88	73	0	0.000	0.000	0.000	0.000	0.000	0.000	0.000	0.000	0.000	0.000	0.000	0.000	0.000	0.000	0.021	0.018	0.029	0.033	5.001	0.016	0.076	316	2384	100	129	6011	6140	167	9160	9327	Error	Error	-5.542	129	6011	167	9160	187918	3416819	0.405	8.637	0	0	0
1	6	19	"A111"	"A111"	5490	4810	100	561	647	563	87	443	443	501	331	66	28	11	0	8009	10225	6362	62	1676	1676	1773	716	40	94	90	0	0.000	0.000	0.000	0.000	0.000	0.000	0.000	0.000	0.000	0.000	0.000	0.000	0.000	0.000	0.019	0.024	0.042	0.038	4.305	0.019	0.053	316	2384	100	118	6333	6451	204	8549	8753	Error	Error	-5.746	118	6333	204	8549	204303	3231243	0.441	11.804	0	0	0
1	7	19	"A112"	"A112"	5790	4805	100	823	2415	2992	123	450	450	579	825	142	38	32	0	3335	6224	5396	86	1651	1651	1926	1477	76	51	42	0	0.000	0.000	0.000	0.000	0.000	0.000	0.000	0.000	0.000	0.000	0.000	0.000	0.000	0.000	0.221	0.430	0.368	0.354	3.245	0.478	0.635	316	2384	100	373	1684	2057	1965	4573	6538	Error	Error	-2.175	373	1684	1965	4573	763212	1966678	2.225	2.910	0	0	0
1	8	19	"A112"	"A112"	6090	4805	100	1974	3400	3427	100	448	448	598	1030	172	58	44	0	9780	9387	5113	54	1697	1697	1934	1408	72	84	75	0	0.000	0.000	0.000	0.000	0.000	0.000	0.000	0.000	0.000	0.000	0.000	0.000	0.000	0.000	0.189	0.384	0.269	0.245	2.991	0.540	0.464	316	2384	100	1526	8083	9609	2952	7690	10642	Error	Error	-2.405	1526	8083	2952	7690	1074325	2966231	2.720	5.293	0	0	0
1	9	19	"A112"	"A112"	6390	4805	100	1828	3268	3408	104	470	470	681	1243	182	51	36	0	9386	8908	4724	53	1716	1716	2107	1890	89	82	68	0	0.000	0.000	0.000	0.000	0.000	0.000	0.000	0.000	0.000	0.000	0.000	0.000	0.000	0.000	0.177	0.389	0.261	0.262	2.847	0.547	0.489	316	2384	100	1358	7670	9028	2798	7192	9990	Error	Error	-2.498	1358	7670	2798	7192	1032675	2814940	2.081	3.598	0	0	0
1	10	19	"A113"	"A113"	6690	4805	100	590	633	342	54	444	444	489	304	62	33	10	0	9212	8704	5132	58	1712	1712	1862	1202	64	78	71	0	0.000	0.000	0.000	0.000	0.000	0.000	0.000	0.000	0.000	0.000	0.000	0.000	0.000	0.000	0.019	0.027	0.042	0.050	5.600	0.020	0.078	316	2384	100	146	7500	7646	189	6992	7181	Error	Error	-5.683	146	7500	189	6992	199921	2750483	0.474	5.692	0	0	0
1	11	19	"A113"	"A113"	6990	4805	100	621	716	484	67	479	479	525	316	60	32	15	0	12862	12471	4316	34	1791	1791	1906	731	38	98	96	0	0.000	0.000	0.000	0.000	0.000	0.000	0.000	0.000	0.000	0.000	0.000	0.000	0.000	0.000	0.013	0.022	0.030	0.024	4.140	0.017	0.058	316	2384	100	142	11071	11213	237	10680	10917	Error	Error	-6.285	142	11071	237	10680	226207	3940814	0.604	14.453	0	0	0
1	12	19	"A113"	"A113"	7290	4800	100	690	728	396	54	498	498	547	341	62	34	13	0	14206	12871	5490	42	1833	1833	1929	748	38	95	90	0	0.000	0.000	0.000	0.000	0.000	0.000	0.000	0.000	0.000	0.000	0.000	0.000	0.000	0.000	0.016	0.021	0.033	0.032	4.212	0.017	0.069	316	2384	100	192	12373	12565	230	11038	11268	Error	Error	-6.010	192	12373	230	11038	229986	4067225	0.531	14.628	0	0	0
1	13	19	"A114"	"A114"	7590	4800	100	706	739	391	52	551	551	617	473	76	23	3	0	10079	8389	4940	58	1848	1848	2020	1168	57	68	65	0	0.000	0.000	0.000	0.000	0.000	0.000	0.000	0.000	0.000	0.000	0.000	0.000	0.000	0.000	0.019	0.029	0.055	0.071	6.548	0.018	0.019	316	2384	100	155	8231	8386	188	6541	6729	Error	Error	-5.731	155	8231	188	6541	233669	2650814	0.258	5.453	0	0	0
1	14	19	"A114"	"A114"	7890	4800	100	728	779	404	51	589	589	642	351	54	31	10	0	13012	11697	4987	42	1993	1993	2294	1797	78	85	84	0	0.000	0.000	0.000	0.000	0.000	0.000	0.000	0.000	0.000	0.000	0.000	0.000	0.000	0.000	0.013	0.020	0.035	0.033	4.851	0.015	0.050	316	2384	100	139	11019	11158	190	9704	9894	Error	Error	-6.309	139	11019	190	9704	246226	3696153	0.390	5.233	0	0	0
1	15	19	"A114"	"A114"	8190	4800	100	694	750	401	53	542	542	601	343	57	35	12	0	13274	12264	4310	35	1961	1961	2349	2006	85	93	89	0	0.000	0.000	0.000	0.000	0.000	0.000	0.000	0.000	0.000	0.000	0.000	0.000	0.000	0.000	0.013	0.020	0.037	0.034	3.254	0.014	0.044	316	2384	100	152	11313	11465	208	10303	10511	Error	Error	-6.218	152	11313	208	10303	237101	3875529	0.434	4.943	0	0	0
1	16	19	"A115"	"A115"	8490	4800	100	702	739	390	52	544	544	593	343	57	32	9	0	5048	7213	5456	75	1904	1904	1942	561	28	82	73	0	0.000	0.000	0.000	0.000	0.000	0.000	0.000	0.000	0.000	0.000	0.000	0.000	0.000	0.000	0.050	0.037	0.064	0.079	5.311	0.021	0.047	316	2384	100	158	3144	3302	195	5309	5504	Error	Error	-4.315	158	3144	195	5309	233368	2279235	0.426	9.396	0	0	0
1	17	19	"A115"	"A115"	8790	4795	100	589	649	343	52	524	524	579	363	62	21	6	0	5324	6728	4791	71	1948	1948	2323	1948	83	66	41	0	0.000	0.000	0.000	0.000	0.000	0.000	0.000	0.000	0.000	0.000	0.000	0.000	0.000	0.000	0.019	0.026	0.073	0.067	5.147	0.014	0.024	316	2384	100	65	3376	3441	125	4780	4905	Error	Error	-5.699	65	3376	125	4780	205236	2126184	0.193	2.261	0	0	0
1	18	19	"A115"	"A115"	9090	4795	100	574	624	345	55	532	532	594	428	72	17	3	0	4130	4774	2883	60	1929	1929	2030	1170	57	65	46	0	0.000	0.000	0.000	0.000	0.000	0.000	0.000	0.000	0.000	0.000	0.000	0.000	0.000	0.000	0.019	0.032	0.133	0.124	5.322	0.020	0.015	316	2384	100	42	2201	2243	92	2845	2937	Error	Error	-5.712	42	2201	92	2845	197207	1508466	0.070	2.345	0	0	0
1	1	20	"A116"	"A116"	3990	5115	100	563	604	369	61	435	435	488	321	65	28	9	0	9116	8250	4465	54	1651	1651	1920	1453	75	76	71	0	0.000	0.000	0.000	0.000	0.000	0.000	0.000	0.000	0.000	0.000	0.000	0.000	0.000	0.000	0.017	0.026	0.044	0.057	5.134	0.024	0.058	316	2384	100	128	7465	7593	169	6599	6768	Error	Error	-5.866	128	7465	169	6599	190780	2607141	0.361	4.357	0	0	0
1	2	20	"A116"	"A116"	4290	5110	100	586	616	315	51	437	437	497	351	70	27	5	0	10230	10014	3013	30	1684	1684	1823	916	50	98	96	0	0.000	0.000	0.000	0.000	0.000	0.000	0.000	0.000	0.000	0.000	0.000	0.000	0.000	0.000	0.017	0.021	0.036	0.030	3.172	0.014	0.030	316	2384	100	149	8546	8695	179	8330	8509	Error	Error	-5.842	149	8546	179	8330	194531	3164546	0.339	8.942	0	0	0
1	3	20	"A116"	"A116"	4590	5110	100	572	631	347	54	437	437	501	533	106	13	1	0	8947	8796	2714	30	1677	1677	2022	1480	73	98	94	0	0.000	0.000	0.000	0.000	0.000	0.000	0.000	0.000	0.000	0.000	0.000	0.000	0.000	0.000	0.019	0.027	0.040	0.032	3.619	0.018	0.044	316	2384	100	135	7270	7405	194	7119	7313	Error	Error	-5.751	135	7270	194	7119	199466	2779576	0.244	4.577	0	0	0
1	4	20	"A117"	"A117"	4890	5110	100	608	656	388	59	411	411	470	436	92	26	6	0	3587	4039	2364	58	1628	1628	1659	476	28	68	61	0	0.000	0.000	0.000	0.000	0.000	0.000	0.000	0.000	0.000	0.000	0.000	0.000	0.000	0.000	0.101	0.102	0.145	0.154	4.614	0.073	0.126	316	2384	100	197	1959	2156	245	2411	2656	Error	Error	-3.314	197	1959	245	2411	207183	1276400	0.427	5.000	0	0	0
1	5	20	"A117"	"A117"	5195	5110	100	795	847	502	59	421	421	475	305	64	54	30	0	7222	7225	2913	40	1619	1619	1658	486	29	99	95	0	0.000	0.000	0.000	0.000	0.000	0.000	0.000	0.000	0.000	0.000	0.000	0.000	0.000	0.000	0.067	0.076	0.090	0.078	2.801	0.070	0.246	316	2384	100	374	5603	5977	426	5606	6032	Error	Error	-3.905	374	5603	426	5606	267757	2283031	1.220	11.455	0	0	0
1	6	20	"A117"	"A117"	5495	5110	100	762	803	413	51	422	422	469	304	64	54	23	0	6519	6656	2479	37	1606	1606	1640	463	28	98	95	0	0.000	0.000	0.000	0.000	0.000	0.000	0.000	0.000	0.000	0.000	0.000	0.000	0.000	0.000	0.069	0.075	0.087	0.074	2.591	0.072	0.236	316	2384	100	340	4913	5253	381	5050	5431	Error	Error	-3.853	340	4913	381	5050	253624	2103172	1.099	10.834	0	0	0
1	7	20	"A118"	"A118"	5795	5105	100	583	611	334	54	429	429	494	567	114	12	0	0	10849	10152	4253	41	1640	1640	1679	502	29	97	94	0	0.000	0.000	0.000	0.000	0.000	0.000	0.000	0.000	0.000	0.000	0.000	0.000	0.000	0.000	0.017	0.021	0.032	0.029	3.950	0.016	0.009	316	2384	100	154	9209	9363	182	8512	8694	Error	Error	-5.902	154	9209	182	8512	193063	3207893	0.206	16.878	0	0	0
1	8	20	"A118"	"A118"	6095	5105	100	624	674	389	57	427	427	481	328	68	35	12	0	13054	12630	3301	26	1642	1642	1732	666	38	99	98	0	0.000	0.000	0.000	0.000	0.000	0.000	0.000	0.000	0.000	0.000	0.000	0.000	0.000	0.000	0.017	0.022	0.030	0.025	3.452	0.018	0.048	316	2384	100	197	11412	11609	247	10988	11235	Error	Error	-5.856	197	11412	247	10988	213134	3991194	0.588	16.363	0	0	0
1	9	20	"A118"	"A118"	6395	5105	100	555	625	335	53	428	428	479	323	67	33	11	0	12423	12123	3040	25	1672	1672	1780	749	42	100	99	0	0.000	0.000	0.000	0.000	0.000	0.000	0.000	0.000	0.000	0.000	0.000	0.000	0.000	0.000	0.012	0.019	0.028	0.023	3.086	0.014	0.040	316	2384	100	127	10751	10878	197	10451	10648	Error	Error	-6.403	127	10751	197	10451	197523	3830969	0.452	13.809	0	0	0
1	10	20	"A119"	"A119"	6695	5105	100	863	1001	645	64	458	458	510	380	74	51	30	0	7399	7928	5185	65	1675	1675	1746	689	39	80	75	0	0.000	0.000	0.000	0.000	0.000	0.000	0.000	0.000	0.000	0.000	0.000	0.000	0.000	0.000	0.071	0.087	0.096	0.107	3.381	0.082	0.419	316	2384	100	405	5724	6129	543	6253	6796	Error	Error	-3.821	405	5724	543	6253	316324	2505165	1.292	8.972	0	0	0
1	11	20	"A119"	"A119"	6995	5105	100	1187	1270	779	61	465	465	517	321	62	66	52	0	11388	10751	5775	53	1742	1742	1782	530	29	94	88	0	0.000	0.000	0.000	0.000	0.000	0.000	0.000	0.000	0.000	0.000	0.000	0.000	0.000	0.000	0.075	0.089	0.095	0.088	2.534	0.091	0.566	316	2384	100	722	9646	10368	805	9009	9814	Error	Error	-3.740	722	9646	805	9009	401358	3397356	2.346	16.923	0	0	0
1	12	20	"A119"	"A119"	7295	5105	100	1112	1264	753	59	481	481	536	339	63	67	48	0	11488	10765	5039	46	1788	1788	1817	539	29	99	97	0	0.000	0.000	0.000	0.000	0.000	0.000	0.000	0.000	0.000	0.000	0.000	0.000	0.000	0.000	0.065	0.087	0.093	0.081	2.308	0.087	0.486	316	2384	100	631	9700	10331	783	8977	9760	Error	Error	-3.942	631	9700	783	8977	399343	3401623	2.147	16.601	0	0	0
1	13	20	"A120"	"A120"	7595	5100	100	611	719	485	67	520	520	568	346	60	31	14	0	3086	3897	2467	63	1839	1839	1868	506	27	68	54	0	0.000	0.000	0.000	0.000	0.000	0.000	0.000	0.000	0.000	0.000	0.000	0.000	0.000	0.000	0.073	0.097	0.167	0.185	4.624	0.095	0.125	316	2384	100	91	1247	1338	199	2058	2257	Error	Error	-3.776	91	1247	199	2058	227157	1231514	0.436	4.010	0	0	0
1	14	20	"A120"	"A120"	7895	5100	100	694	826	530	64	549	549	619	405	65	32	13	0	3385	4463	2778	62	1903	1903	1958	652	33	75	52	0	0.000	0.000	0.000	0.000	0.000	0.000	0.000	0.000	0.000	0.000	0.000	0.000	0.000	0.000	0.098	0.108	0.164	0.155	3.733	0.107	0.211	316	2384	100	145	1482	1627	277	2560	2837	Error	Error	-3.353	145	1482	277	2560	260984	1410180	0.511	3.842	0	0	0
1	15	20	"A120"	"A120"	8195	5100	100	779	836	478	57	552	552	605	353	58	37	15	0	3974	4675	2292	49	1886	1886	1938	507	26	89	81	0	0.000	0.000	0.000	0.000	0.000	0.000	0.000	0.000	0.000	0.000	0.000	0.000	0.000	0.000	0.109	0.102	0.150	0.146	3.152	0.098	0.166	316	2384	100	227	2088	2315	284	2789	3073	Error	Error	-3.201	227	2088	284	2789	264196	1477276	0.654	5.398	0	0	0
1	16	20	"A121"	"A121"	8495	5100	100	697	715	348	48	550	550	605	342	56	28	7	0	10714	9994	4165	41	1916	1916	1988	684	34	93	89	0	0.000	0.000	0.000	0.000	0.000	0.000	0.000	0.000	0.000	0.000	0.000	0.000	0.000	0.000	0.017	0.020	0.037	0.038	3.570	0.016	0.035	316	2384	100	147	8798	8945	165	8078	8243	Error	Error	-5.903	147	8798	165	8078	225938	3157998	0.322	11.705	0	0	0
1	17	20	"A121"	"A121"	8795	5100	100	686	719	388	53	530	530	597	427	71	25	5	0	11864	11853	5597	47	1925	1925	2071	952	45	94	88	0	0.000	0.000	0.000	0.000	0.000	0.000	0.000	0.000	0.000	0.000	0.000	0.000	0.000	0.000	0.016	0.019	0.033	0.034	3.652	0.014	0.041	316	2384	100	156	9939	10095	189	9928	10117	Error	Error	-5.993	156	9939	189	9928	227317	3745612	0.286	10.275	0	0	0
1	18	20	"A121"	"A121"	9095	5095	100	638	701	380	54	538	538	584	337	57	28	10	0	9893	9955	4874	48	1944	1944	2017	684	33	97	93	0	0.000	0.000	0.000	0.000	0.000	0.000	0.000	0.000	0.000	0.000	0.000	0.000	0.000	0.000	0.013	0.020	0.038	0.035	3.954	0.016	0.039	316	2384	100	100	7949	8049	163	8011	8174	Error	Error	-6.313	100	7949	163	8011	221505	3145770	0.347	11.605	0	0	0
1	1	21	"Blank"	"Blank"	3995	5415	100	430	476	321	67	436	436	491	317	64	17	4	0	1632	1659	422	25	1636	1636	1661	456	27	16	2	0	0.000	0.000	0.000	0.000	0.000	0.000	0.000	0.000	0.000	0.000	0.000	0.000	0.000	0.000	1.500	1.739	0.802	0.807	4.548	0.062	0.002	316	2384	100	-6	-4	-10	40	23	63	Error	Error	0.585	-6	-4	40	23	150504	524196	-0.047	-0.004	0	0	0
1	2	21	"Blank"	"Blank"	4295	5415	100	449	516	328	63	440	440	475	301	63	25	6	0	1633	1648	436	26	1610	1610	1643	469	28	18	2	0	0.000	0.000	0.000	0.000	0.000	0.000	0.000	0.000	0.000	0.000	0.000	0.000	0.000	0.000	0.391	2.000	0.757	0.629	3.675	0.018	0.000	316	2384	100	9	23	32	76	38	114	Error	Error	-1.354	9	23	76	38	163016	520900	0.136	0.011	0	0	0
1	3	21	"Blank"	"Blank"	4595	5410	100	405	458	303	66	438	438	492	307	62	18	4	0	1670	1676	476	28	1622	1622	1647	472	28	17	4	0	0.000	0.000	0.000	0.000	0.000	0.000	0.000	0.000	0.000	0.000	0.000	0.000	0.000	0.000	-0.687	0.370	0.604	0.624	3.781	0.008	0.000	316	2384	100	-33	48	15	20	54	74	Error	Error	Error	-33	48	20	54	144883	529643	-0.111	0.061	0	0	0
1	4	21	"Blank"	"Blank"	4895	5410	100	421	492	335	68	426	426	494	455	92	12	2	0	1550	1616	451	27	1571	1571	1599	456	28	17	4	0	0.000	0.000	0.000	0.000	0.000	0.000	0.000	0.000	0.000	0.000	0.000	0.000	0.000	0.000	0.238	1.467	0.540	0.625	4.374	-0.051	0.001	316	2384	100	-5	-21	-26	66	45	111	Error	Error	-2.070	-5	-21	66	45	155581	510593	-0.004	0.037	0	0	0
1	5	21	"Blank"	"Blank"	5195	5410	100	438	496	304	61	426	426	488	368	75	16	3	0	1656	1699	463	27	1595	1595	1641	482	29	20	5	0	0.000	0.000	0.000	0.000	0.000	0.000	0.000	0.000	0.000	0.000	0.000	0.000	0.000	0.000	0.197	0.673	0.670	0.589	4.286	0.091	0.001	316	2384	100	12	61	73	70	104	174	Error	Error	-2.346	12	61	70	104	156817	536972	0.022	0.120	0	0	0
1	6	21	"Blank"	"Blank"	5495	5410	100	381	442	306	69	424	424	509	765	150	3	0	0	1601	1628	470	28	1593	1593	1638	594	36	11	2	0	0.000	0.000	0.000	0.000	0.000	0.000	0.000	0.000	0.000	0.000	0.000	0.000	0.000	0.000	-5.375	0.514	0.784	0.739	4.116	4.127	0.049	316	2384	100	-43	8	-35	18	35	53	Error	Error	Error	-43	8	18	35	139744	514572	-0.088	-0.017	0	0	0
1	7	21	"Blank"	"Blank"	5795	5410	100	398	451	280	62	422	422	470	295	62	16	3	0	1635	1647	438	26	1616	1616	1639	448	27	18	1	0	0.000	0.000	0.000	0.000	0.000	0.000	0.000	0.000	0.000	0.000	0.000	0.000	0.000	0.000	-1.263	0.935	0.596	0.610	4.389	-0.038	0.001	316	2384	100	-24	19	-5	29	31	60	Error	Error	Error	-24	19	29	31	142580	520453	-0.064	0.018	0	0	0
1	8	21	"Blank"	"Blank"	6095	5405	100	461	566	1069	188	440	440	492	327	66	16	5	0	1665	1698	472	27	1622	1622	1653	467	28	18	5	0	0.000	0.000	0.000	0.000	0.000	0.000	0.000	0.000	0.000	0.000	0.000	0.000	0.000	0.000	0.488	1.658	0.675	0.695	4.402	7.081	0.006	316	2384	100	21	43	64	126	76	202	Error	Error	-1.034	21	43	126	76	178809	536714	0.226	0.096	0	0	0
1	9	21	"Blank"	"Blank"	6395	5405	100	414	471	309	65	446	446	495	307	62	16	5	0	1670	1703	452	26	1650	1650	1672	452	27	16	4	0	0.000	0.000	0.000	0.000	0.000	0.000	0.000	0.000	0.000	0.000	0.000	0.000	0.000	0.000	-1.600	0.472	0.671	0.635	4.091	0.021	0.000	316	2384	100	-32	20	-12	25	53	78	Error	Error	Error	-32	20	25	53	148752	538015	-0.078	0.069	0	0	0
1	10	21	"Blank"	"Blank"	6700	5405	100	454	503	320	63	468	468	514	330	64	14	3	0	1745	1726	458	26	1653	1653	1682	457	27	19	3	0	0.000	0.000	0.000	0.000	0.000	0.000	0.000	0.000	0.000	0.000	0.000	0.000	0.000	0.000	-0.152	0.479	0.669	0.659	4.324	0.008	0.000	316	2384	100	-14	92	78	35	73	108	Error	Error	Error	-14	92	35	73	158969	545306	-0.033	0.096	0	0	0
1	11	21	"Blank"	"Blank"	7000	5405	100	544	583	349	59	466	466	521	320	61	24	7	0	1782	1835	549	29	1708	1708	1742	466	26	25	8	0	0.000	0.000	0.000	0.000	0.000	0.000	0.000	0.000	0.000	0.000	0.000	0.000	0.000	0.000	1.054	0.921	0.729	0.624	4.958	0.031	0.001	316	2384	100	78	74	152	117	127	244	Error	Error	0.076	78	74	117	127	184093	579897	0.194	0.200	0	0	0
1	12	21	"Blank"	"Blank"	7300	5405	100	444	515	336	65	476	476	530	320	60	18	4	0	1713	1748	465	26	1717	1717	1747	474	27	17	3	0	0.000	0.000	0.000	0.000	0.000	0.000	0.000	0.000	0.000	0.000	0.000	0.000	0.000	0.000	8.000	1.258	0.737	0.762	5.172	0.099	0.007	316	2384	100	-32	-4	-36	39	31	70	Error	Error	3.000	-32	-4	39	31	162620	552466	-0.047	0.002	0	0	0
1	13	21	"Blank"	"Blank"	7600	5400	100	512	556	337	60	511	511	565	327	57	18	4	0	1923	1919	529	27	1805	1805	1831	475	25	24	5	0	0.000	0.000	0.000	0.000	0.000	0.000	0.000	0.000	0.000	0.000	0.000	0.000	0.000	0.000	0.008	0.395	0.527	0.562	4.643	-0.046	0.002	316	2384	100	1	118	119	45	114	159	Error	Error	-6.883	1	118	45	114	175586	606501	-0.028	0.185	0	0	0
1	14	21	"Blank"	"Blank"	7900	5400	100	526	595	361	60	534	534	578	369	63	15	5	0	1823	1875	496	26	1844	1844	1862	490	26	17	4	0	0.000	0.000	0.000	0.000	0.000	0.000	0.000	0.000	0.000	0.000	0.000	0.000	0.000	0.000	0.381	1.968	0.617	0.587	4.307	0.008	0.000	316	2384	100	-8	-21	-29	61	31	92	Error	Error	-1.392	-8	-21	61	31	187929	592633	0.046	0.027	0	0	0
1	15	21	"Blank"	"Blank"	8200	5400	100	498	590	360	61	549	549	600	354	59	18	5	0	1882	1903	503	26	1843	1843	1878	501	26	19	2	0	0.000	0.000	0.000	0.000	0.000	0.000	0.000	0.000	0.000	0.000	0.000	0.000	0.000	0.000	-1.308	0.683	0.620	0.732	4.509	0.087	0.004	316	2384	100	-51	39	-12	41	60	101	Error	Error	Error	-51	39	41	60	186510	601465	-0.028	0.050	0	0	0
1	16	21	"Blank"	"Blank"	8500	5400	100	526	574	358	62	576	576	620	380	61	13	2	0	1749	1816	517	28	1838	1838	1890	566	29	13	2	0	0.000	0.000	0.000	0.000	0.000	0.000	0.000	0.000	0.000	0.000	0.000	0.000	0.000	0.000	0.562	0.091	0.728	0.741	4.932	0.038	0.001	316	2384	100	-50	-89	-139	-2	-22	-24	Error	Error	-0.832	-50	-89	-2	-22	181504	573725	-0.121	-0.131	0	0	0
1	17	21	"Blank"	"Blank"	8800	5400	100	552	593	347	58	546	546	591	330	55	18	5	0	1869	1868	507	27	1866	1866	1905	515	27	15	4	0	0.000	0.000	0.000	0.000	0.000	0.000	0.000	0.000	0.000	0.000	0.000	0.000	0.000	0.000	2.000	23.500	0.685	0.760	4.387	0.032	0.001	316	2384	100	6	3	9	47	2	49	Error	Error	1.000	6	3	47	2	187245	590327	0.006	-0.072	0	0	0
1	18	21	"Blank"	"Blank"	9100	5395	100	556	621	360	57	515	515	573	424	73	17	4	0	1891	1946	525	26	1865	1865	1901	494	25	20	4	0	0.000	0.000	0.000	0.000	0.000	0.000	0.000	0.000	0.000	0.000	0.000	0.000	0.000	0.000	1.577	1.309	0.707	0.712	5.105	0.422	0.000	316	2384	100	41	26	67	106	81	187	Error	Error	0.657	41	26	106	81	196299	615093	0.113	0.091	0	0	0
