# Supplementary material for: Application of hybridization control probe to increase accuracy on ligation detection or minisequencing diagnostic microarrays
Source: BMC Res Notes. 2009 Dec 14;2:249. doi: 10.1186/1756-0500-2-249 (PMC2799435; doi:10.1186/1756-0500-2-249)
Supplement: Additional file 3 — Gpr_files. Zip-compressed file containing raw microarray data in GenePix results format (.gpr) and GAL (GenePix Array List) files. [file 1756-0500-2-249-S3.ZIP › gpr_files/slide9/lasi9_12-16.gpr]

ATF	1.0
30	76    
"Type=GenePix Results 3"
"DateTime=2009/05/28 13:55:46"
"Settings=C:\Axon\Data\HPV\280509\lasi9.gps"
"GalFile=C:\Axon\Data\HPV\ArrayIt_032009_InstiBioGalfile.gal"
"ArrayOfArrays=12-16"
"PixelSize=5"
"Wavelengths=532	488"
"ImageFiles=C:\Axon\Data\HPV\280509\lasi9.tif 2	C:\Axon\Data\HPV\280509\lasi9.tif 3"
"NormalizationMethod=None"
"NormalizationFactors=1	1"
"JpegImage="
"StdDev=Type 1"
"RatioFormulations=W1/W3 (/532)	W1/W4 (/488)	W3/W4 (532/488)"
"FeatureType=Circular"
"Barcode="
"BackgroundSubtraction=LocalFeature"
"ImageOrigin=0, 0"
"JpegOrigin=0, 0"
"Creator=GenePix Pro 6.1.0.2"
"Scanner=GenePix 4200A 01 Autoloader [2]"
"FocusPosition=0"
"Temperature=23.31"
"LinesAveraged=1"
"Comment="
"PMTGain=610	580"
"ScanPower=100	100"
"LaserPower=2.72	2.58"
"Filters=Standard Green	Standard Blue"
"ScanRegion=728,0,3848,13784"
"Supplier="
"Block"	"Column"	"Row"	"Name"	"ID"	"X"	"Y"	"Dia."	"F532 Median"	"F532 Mean"	"F532 SD"	"F532 CV"	"B532"	"B532 Median"	"B532 Mean"	"B532 SD"	"B532 CV"	"% > B532+1SD"	"% > B532+2SD"	"F532 % Sat."	"F488 Median"	"F488 Mean"	"F488 SD"	"F488 CV"	"B488"	"B488 Median"	"B488 Mean"	"B488 SD"	"B488 CV"	"% > B488+1SD"	"% > B488+2SD"	"F488 % Sat."	"Ratio of Medians (1/532)"	"Ratio of Means (1/532)"	"Median of Ratios (1/532)"	"Mean of Ratios (1/532)"	"Ratios SD (1/532)"	"Rgn Ratio (1/532)"	"Rgn R2 (1/532)"	"Ratio of Medians (1/488)"	"Ratio of Means (1/488)"	"Median of Ratios (1/488)"	"Mean of Ratios (1/488)"	"Ratios SD (1/488)"	"Rgn Ratio (1/488)"	"Rgn R2 (1/488)"	"Ratio of Medians (532/488)"	"Ratio of Means (532/488)"	"Median of Ratios (532/488)"	"Mean of Ratios (532/488)"	"Ratios SD (532/488)"	"Rgn Ratio (532/488)"	"Rgn R2 (532/488)"	"F Pixels"	"B Pixels"	"Circularity"	"Sum of Medians (1/532)"	"Sum of Medians (1/488)"	"Sum of Medians (532/488)"	"Sum of Means (1/532)"	"Sum of Means (1/488)"	"Sum of Means (532/488)"	"Log Ratio (1/532)"	"Log Ratio (1/488)"	"Log Ratio (532/488)"	"F532 Median - B532"	"F488 Median - B488"	"F532 Mean - B532"	"F488 Mean - B488"	"F532 Total Intensity"	"F488 Total Intensity"	"SNR 532"	"SNR 488"	"Flags"	"Normalize"	"Autoflag"
1	1	1	"A1"	"A1"	13460	44380	100	726	787	468	59	693	693	770	476	61	16	4	0	5362	5832	2953	50	3424	3424	3708	2420	65	43	14	0	0.000	0.000	0.000	0.000	0.000	0.000	0.000	0.000	0.000	0.000	0.000	0.000	0.000	0.000	0.017	0.039	0.167	0.144	5.480	0.017	0.009	316	2384	100	33	1938	1971	94	2408	2502	Error	Error	-5.876	33	1938	94	2408	248607	1842839	0.036	0.878	0	0	0
1	2	1	"A1"	"A1"	13760	44375	100	796	893	570	63	665	665	790	1449	183	1	0	0	6978	6953	2762	39	3226	3226	3504	2735	78	62	23	0	0.000	0.000	0.000	0.000	0.000	0.000	0.000	0.000	0.000	0.000	0.000	0.000	0.000	0.000	0.035	0.061	0.099	0.091	4.233	0.022	0.017	316	2384	100	131	3752	3883	228	3727	3955	Error	Error	-4.840	131	3752	228	3727	282096	2197066	0.071	1.261	0	0	0
1	3	1	"A1"	"A1"	14060	44375	100	799	859	473	55	680	680	748	464	62	23	6	0	8140	7953	2474	31	3300	3300	3435	1106	32	89	83	0	0.000	0.000	0.000	0.000	0.000	0.000	0.000	0.000	0.000	0.000	0.000	0.000	0.000	0.000	0.025	0.038	0.074	0.069	3.428	0.032	0.027	316	2384	100	119	4840	4959	179	4653	4832	Error	Error	-5.346	119	4840	179	4653	271345	2513050	0.239	4.085	0	0	0
1	4	1	"A2"	"A2"	14360	44375	100	875	890	450	50	690	690	784	751	95	9	0	0	7625	7673	3775	49	3381	3381	3639	2447	67	61	46	0	0.000	0.000	0.000	0.000	0.000	0.000	0.000	0.000	0.000	0.000	0.000	0.000	0.000	0.000	0.044	0.047	0.088	0.103	4.872	0.017	0.015	316	2384	100	185	4244	4429	200	4292	4492	Error	Error	-4.520	185	4244	200	4292	281298	2424668	0.141	1.649	0	0	0
1	5	1	"A2"	"A2"	14660	44375	100	817	958	556	58	667	667	762	496	65	25	11	0	8575	8403	3193	37	3206	3206	3380	1744	51	80	71	0	0.000	0.000	0.000	0.000	0.000	0.000	0.000	0.000	0.000	0.000	0.000	0.000	0.000	0.000	0.028	0.056	0.087	0.081	4.346	0.035	0.030	316	2384	100	150	5369	5519	291	5197	5488	Error	Error	-5.162	150	5369	291	5197	302641	2655377	0.395	2.880	0	0	0
1	6	1	"A2"	"A2"	14960	44375	100	893	993	548	55	694	694	774	485	62	29	11	0	9384	8831	3385	38	3287	3287	3499	2193	62	78	66	0	0.000	0.000	0.000	0.000	0.000	0.000	0.000	0.000	0.000	0.000	0.000	0.000	0.000	0.000	0.033	0.054	0.077	0.077	3.952	0.035	0.045	316	2384	100	199	6097	6296	299	5544	5843	Error	Error	-4.937	199	6097	299	5544	313914	2790562	0.452	2.431	0	0	0
1	7	1	"A3"	"A3"	15260	44370	100	836	862	482	55	671	671	747	484	64	24	5	0	4400	5536	2782	50	3383	3383	3519	1448	41	42	33	0	0.000	0.000	0.000	0.000	0.000	0.000	0.000	0.000	0.000	0.000	0.000	0.000	0.000	0.000	0.162	0.089	0.203	0.232	5.014	0.046	0.041	316	2384	100	165	1017	1182	191	2153	2344	Error	Error	-2.624	165	1017	191	2153	272262	1749478	0.238	1.393	0	0	0
1	8	1	"A3"	"A3"	15560	44370	100	856	986	805	81	732	732	828	534	64	21	5	0	6852	7500	3988	53	3463	3463	3627	1385	38	68	57	0	0.000	0.000	0.000	0.000	0.000	0.000	0.000	0.000	0.000	0.000	0.000	0.000	0.000	0.000	0.037	0.063	0.093	0.098	5.161	0.076	0.110	316	2384	100	124	3389	3513	254	4037	4291	Error	Error	-4.772	124	3389	254	4037	311594	2370082	0.296	2.796	0	0	0
1	9	1	"A3"	"A3"	15860	44370	100	901	1001	569	56	718	718	815	492	60	30	10	0	9043	8846	4077	46	3469	3469	3599	1169	32	78	68	0	0.000	0.000	0.000	0.000	0.000	0.000	0.000	0.000	0.000	0.000	0.000	0.000	0.000	0.000	0.033	0.053	0.082	0.091	4.534	0.035	0.044	316	2384	100	183	5574	5757	283	5377	5660	Error	Error	-4.929	183	5574	283	5377	316253	2795423	0.378	4.488	0	0	0
1	10	1	"A4"	"A4"	16160	44370	100	850	913	494	54	730	730	817	510	62	21	4	0	4753	5377	2171	40	3507	3507	3799	1815	47	40	21	0	0.000	0.000	0.000	0.000	0.000	0.000	0.000	0.000	0.000	0.000	0.000	0.000	0.000	0.000	0.096	0.098	0.212	0.267	4.618	0.037	0.027	316	2384	100	120	1246	1366	183	1870	2053	Error	Error	-3.376	120	1246	183	1870	288445	1699152	0.188	0.869	0	0	0
1	11	1	"A4"	"A4"	16460	44370	100	979	1079	595	55	763	763	842	545	64	28	9	0	8653	8763	3783	43	3599	3599	3783	1330	35	76	68	0	0.000	0.000	0.000	0.000	0.000	0.000	0.000	0.000	0.000	0.000	0.000	0.000	0.000	0.000	0.043	0.061	0.094	0.098	4.723	0.040	0.055	316	2384	100	216	5054	5270	316	5164	5480	Error	Error	-4.548	216	5054	316	5164	340955	2768970	0.435	3.744	0	0	0
1	12	1	"A4"	"A4"	16760	44365	100	971	1062	556	52	770	770	873	574	65	30	7	0	8289	8249	3949	47	3604	3604	3763	1339	35	66	59	0	0.000	0.000	0.000	0.000	0.000	0.000	0.000	0.000	0.000	0.000	0.000	0.000	0.000	0.000	0.043	0.063	0.111	0.137	6.108	0.047	0.069	316	2384	100	201	4685	4886	292	4645	4937	Error	Error	-4.543	201	4685	292	4645	335604	2606669	0.329	3.350	0	0	0
1	13	1	"A5"	"A5"	17060	44365	100	877	980	609	62	759	759	928	1473	158	3	0	0	4319	4790	2580	53	3658	3658	3892	1486	38	29	10	0	0.000	0.000	0.000	0.000	0.000	0.000	0.000	0.000	0.000	0.000	0.000	0.000	0.000	0.000	0.179	0.195	0.397	0.427	4.508	0.090	0.055	316	2384	100	118	661	779	221	1132	1353	Error	Error	-2.486	118	661	221	1132	309796	1513644	0.035	0.604	0	0	0
1	14	1	"A5"	"A5"	17360	44365	100	924	1263	2988	236	805	805	905	579	63	18	7	0	4895	5579	4496	80	3758	3758	3928	1548	39	37	15	0	0.000	0.000	0.000	0.000	0.000	0.000	0.000	0.000	0.000	0.000	0.000	0.000	0.000	0.000	0.105	0.252	0.350	0.316	6.131	0.546	0.585	316	2384	100	119	1137	1256	458	1821	2279	Error	Error	-3.256	119	1137	458	1821	398988	1762890	0.618	1.067	0	0	0
1	15	1	"A5"	"A5"	17660	44365	100	937	1089	1105	101	828	828	1072	2667	248	0	0	0	5279	5768	2034	35	3838	3838	3985	2027	50	39	13	0	0.000	0.000	0.000	0.000	0.000	0.000	0.000	0.000	0.000	0.000	0.000	0.000	0.000	0.000	0.076	0.135	0.240	0.229	4.651	0.076	0.015	316	2384	100	109	1441	1550	261	1930	2191	Error	Error	-3.725	109	1441	261	1930	344228	1822839	0.006	0.880	0	0	0
1	16	1	"A6"	"A6"	17960	44365	100	996	1381	3726	269	829	829	1032	2389	231	0	0	0	6609	7343	4556	62	3783	3783	4086	3083	75	47	21	0	0.000	0.000	0.000	0.000	0.000	0.000	0.000	0.000	0.000	0.000	0.000	0.000	0.000	0.000	0.059	0.155	0.144	0.144	4.320	0.523	0.135	316	2384	100	167	2826	2993	552	3560	4112	Error	Error	-4.081	167	2826	552	3560	436332	2320271	0.146	1.056	0	0	0
1	17	1	"A6"	"A6"	18260	44360	100	1012	1134	683	60	841	841	976	1599	163	3	0	0	7958	9547	5555	58	3836	3836	3988	1769	44	75	56	0	0.000	0.000	0.000	0.000	0.000	0.000	0.000	0.000	0.000	0.000	0.000	0.000	0.000	0.000	0.041	0.051	0.090	0.093	4.381	0.112	0.021	316	2384	100	171	4122	4293	293	5711	6004	Error	Error	-4.591	171	4122	293	5711	358371	3016769	0.099	3.142	0	0	0
1	18	1	"A6"	"A6"	18560	44360	100	1028	1117	609	54	855	855	948	566	59	26	7	0	6379	8087	4365	53	3820	3820	3921	991	25	74	58	0	0.000	0.000	0.000	0.000	0.000	0.000	0.000	0.000	0.000	0.000	0.000	0.000	0.000	0.000	0.068	0.061	0.120	0.119	4.577	0.031	0.025	316	2384	100	173	2559	2732	262	4267	4529	Error	Error	-3.887	173	2559	262	4267	353080	2555487	0.299	4.204	0	0	0
1	1	2	"A7"	"A7"	13460	44675	100	677	764	607	79	690	690	772	511	66	12	3	0	3736	4068	1331	32	3339	3339	3468	1590	45	22	6	0	0.000	0.000	0.000	0.000	0.000	0.000	0.000	0.000	0.000	0.000	0.000	0.000	0.000	0.000	-0.033	0.102	0.411	0.382	6.489	0.057	0.010	316	2384	100	-13	397	384	74	729	803	Error	Error	Error	-13	397	74	729	241406	1285345	-0.016	0.377	0	0	0
1	2	2	"A7"	"A7"	13760	44675	100	683	767	437	56	640	640	744	611	82	12	2	0	4582	5427	2708	49	3238	3238	3380	1817	53	43	26	0	0.000	0.000	0.000	0.000	0.000	0.000	0.000	0.000	0.000	0.000	0.000	0.000	0.000	0.000	0.032	0.058	0.154	0.133	5.094	0.038	0.017	316	2384	100	43	1344	1387	127	2189	2316	Error	Error	-4.966	43	1344	127	2189	242245	1714801	0.038	1.127	0	0	0
1	3	2	"A7"	"A7"	14060	44675	100	699	772	492	63	636	636	714	446	62	21	6	0	4680	5079	2133	41	3106	3106	3251	1608	49	49	27	0	0.000	0.000	0.000	0.000	0.000	0.000	0.000	0.000	0.000	0.000	0.000	0.000	0.000	0.000	0.040	0.069	0.170	0.180	5.492	0.035	0.012	316	2384	100	63	1574	1637	136	1973	2109	Error	Error	-4.643	63	1574	136	1973	243828	1604954	0.130	1.137	0	0	0
1	4	2	"A8"	"A8"	14360	44675	100	668	732	439	59	654	654	722	455	63	19	4	0	3729	4472	2270	50	3126	3126	3377	1388	41	36	18	0	0.000	0.000	0.000	0.000	0.000	0.000	0.000	0.000	0.000	0.000	0.000	0.000	0.000	0.000	0.023	0.058	0.305	0.310	5.653	0.038	0.032	316	2384	100	14	603	617	78	1346	1424	Error	Error	-5.429	14	603	78	1346	231211	1413142	0.022	0.789	0	0	0
1	5	2	"A8"	"A8"	14665	44675	100	750	814	449	55	644	644	734	565	76	18	2	0	7080	7428	3500	47	3110	3110	3260	1309	40	74	62	0	0.000	0.000	0.000	0.000	0.000	0.000	0.000	0.000	0.000	0.000	0.000	0.000	0.000	0.000	0.027	0.039	0.092	0.108	4.752	0.030	0.033	316	2384	100	106	3970	4076	170	4318	4488	Error	Error	-5.227	106	3970	170	4318	257236	2347323	0.142	3.184	0	0	0
1	6	2	"A8"	"A8"	14965	44675	100	671	739	401	54	623	623	699	494	70	17	2	0	6411	7694	4569	59	3017	3017	3158	1054	33	69	58	0	0.000	0.000	0.000	0.000	0.000	0.000	0.000	0.000	0.000	0.000	0.000	0.000	0.000	0.000	0.014	0.025	0.081	0.106	7.369	0.024	0.020	316	2384	100	48	3394	3442	116	4677	4793	Error	Error	-6.144	48	3394	116	4677	233585	2431318	0.081	4.304	0	0	0
1	7	2	"A9"	"A9"	15265	44670	100	678	733	442	60	610	610	692	462	66	19	4	0	3785	6004	4264	71	3025	3025	3236	1361	42	41	34	0	0.000	0.000	0.000	0.000	0.000	0.000	0.000	0.000	0.000	0.000	0.000	0.000	0.000	0.000	0.089	0.041	0.138	0.158	5.909	0.032	0.036	316	2384	100	68	760	828	123	2979	3102	Error	Error	-3.482	68	760	123	2979	231536	1897352	0.089	2.034	0	0	0
1	8	2	"A9"	"A9"	15565	44670	100	715	785	470	59	639	639	717	437	60	26	6	0	6629	7671	4417	57	3125	3125	3255	1182	36	68	59	0	0.000	0.000	0.000	0.000	0.000	0.000	0.000	0.000	0.000	0.000	0.000	0.000	0.000	0.000	0.022	0.032	0.092	0.105	5.342	0.031	0.043	316	2384	100	76	3504	3580	146	4546	4692	Error	Error	-5.527	76	3504	146	4546	247961	2423958	0.156	3.736	0	0	0
1	9	2	"A9"	"A9"	15865	44670	100	704	817	504	61	652	652	751	679	90	14	2	0	7365	8211	4365	53	3091	3091	3459	2657	76	68	42	0	0.000	0.000	0.000	0.000	0.000	0.000	0.000	0.000	0.000	0.000	0.000	0.000	0.000	0.000	0.012	0.032	0.080	0.084	4.915	0.032	0.047	316	2384	100	52	4274	4326	165	5120	5285	Error	Error	-6.361	52	4274	165	5120	258262	2594745	0.097	1.788	0	0	0
1	10	2	"A10"	"A10"	16165	44670	100	677	792	492	62	653	653	740	454	61	21	7	0	4119	5403	3150	58	3199	3199	3501	1624	46	40	25	0	0.000	0.000	0.000	0.000	0.000	0.000	0.000	0.000	0.000	0.000	0.000	0.000	0.000	0.000	0.026	0.063	0.222	0.212	5.031	0.037	0.045	316	2384	100	24	920	944	139	2204	2343	Error	Error	-5.261	24	920	139	2204	250417	1707280	0.115	1.171	0	0	0
1	11	2	"A10"	"A10"	16465	44670	100	798	908	777	85	697	697	772	484	62	22	6	0	6109	6294	4081	64	3270	3270	3439	1109	32	71	58	0	0.000	0.000	0.000	0.000	0.000	0.000	0.000	0.000	0.000	0.000	0.000	0.000	0.000	0.000	0.036	0.070	0.152	0.151	4.691	0.092	0.180	316	2384	100	101	2839	2940	211	3024	3235	Error	Error	-4.813	101	2839	211	3024	287043	1988927	0.281	2.574	0	0	0
1	12	2	"A10"	"A10"	16765	44665	100	809	894	482	53	688	688	778	506	65	25	6	0	6284	6624	3105	46	3297	3297	3464	1313	37	64	54	0	0.000	0.000	0.000	0.000	0.000	0.000	0.000	0.000	0.000	0.000	0.000	0.000	0.000	0.000	0.041	0.062	0.130	0.140	4.927	0.047	0.055	316	2384	100	121	2987	3108	206	3327	3533	Error	Error	-4.626	121	2987	206	3327	282582	2093322	0.229	2.407	0	0	0
1	13	2	"A11"	"A11"	17065	44665	100	701	790	489	61	704	704	787	491	62	18	5	0	4097	6415	5056	78	3319	3319	3619	1420	39	39	28	0	0.000	0.000	0.000	0.000	0.000	0.000	0.000	0.000	0.000	0.000	0.000	0.000	0.000	0.000	-0.004	0.028	0.234	0.241	7.227	0.025	0.023	316	2384	100	-3	778	775	86	3096	3182	Error	Error	Error	-3	778	86	3096	249580	2027088	0.006	1.969	0	0	0
1	14	2	"A11"	"A11"	17365	44665	100	754	839	519	61	716	716	797	493	61	18	6	0	5731	7247	4385	60	3360	3360	3748	1986	52	56	39	0	0.000	0.000	0.000	0.000	0.000	0.000	0.000	0.000	0.000	0.000	0.000	0.000	0.000	0.000	0.016	0.032	0.121	0.128	5.414	0.028	0.042	316	2384	100	38	2371	2409	123	3887	4010	Error	Error	-5.963	38	2371	123	3887	265237	2290054	0.085	1.762	0	0	0
1	15	2	"A11"	"A11"	17665	44665	100	751	860	499	58	719	719	829	1086	131	4	0	0	7666	8454	5485	64	3364	3364	3653	1731	47	66	55	0	0.000	0.000	0.000	0.000	0.000	0.000	0.000	0.000	0.000	0.000	0.000	0.000	0.000	0.000	0.007	0.028	0.092	0.101	5.944	0.015	0.018	316	2384	100	32	4302	4334	141	5090	5231	Error	Error	-7.071	32	4302	141	5090	271682	2671429	0.029	2.774	0	0	0
1	16	2	"A12"	"A12"	17965	44665	100	832	908	480	52	730	730	801	468	58	20	8	0	4530	7088	4962	70	3456	3456	3760	1992	52	41	37	0	0.000	0.000	0.000	0.000	0.000	0.000	0.000	0.000	0.000	0.000	0.000	0.000	0.000	0.000	0.095	0.049	0.136	0.143	6.916	0.020	0.023	316	2384	100	102	1074	1176	178	3632	3810	Error	Error	-3.396	102	1074	178	3632	287050	2239899	0.229	1.671	0	0	0
1	17	2	"A12"	"A12"	18265	44660	100	845	941	559	59	747	747	850	541	63	22	7	0	8005	8822	6305	71	3445	3445	3594	1142	31	73	63	0	0.000	0.000	0.000	0.000	0.000	0.000	0.000	0.000	0.000	0.000	0.000	0.000	0.000	0.000	0.021	0.036	0.082	0.087	5.487	0.014	0.013	316	2384	100	98	4560	4658	194	5377	5571	Error	Error	-5.540	98	4560	194	5377	297238	2787852	0.168	4.578	0	0	0
1	18	2	"A12"	"A12"	18565	44660	100	858	980	588	60	771	771	854	502	58	24	8	0	7691	7410	3286	44	3548	3548	3651	1086	29	71	62	0	0.000	0.000	0.000	0.000	0.000	0.000	0.000	0.000	0.000	0.000	0.000	0.000	0.000	0.000	0.021	0.054	0.112	0.135	4.289	0.035	0.028	316	2384	100	87	4143	4230	209	3862	4071	Error	Error	-5.574	87	4143	209	3862	309555	2341601	0.251	3.461	0	0	0
1	1	3	"A13"	"A13"	13465	44975	100	685	724	397	54	609	609	678	415	61	18	4	0	3405	5923	4711	79	2962	2962	3399	2046	60	31	28	0	0.000	0.000	0.000	0.000	0.000	0.000	0.000	0.000	0.000	0.000	0.000	0.000	0.000	0.000	0.172	0.039	0.142	0.145	7.681	0.028	0.061	316	2384	100	76	443	519	115	2961	3076	Error	Error	-2.543	76	443	115	2961	228833	1871638	0.111	1.234	0	0	0
1	2	3	"A13"	"A13"	13765	44975	100	689	771	468	60	584	584	661	425	64	27	9	0	7340	7785	4900	62	2917	2917	3468	2317	66	55	48	0	0.000	0.000	0.000	0.000	0.000	0.000	0.000	0.000	0.000	0.000	0.000	0.000	0.000	0.000	0.024	0.038	0.095	0.111	5.437	0.025	0.053	316	2384	100	105	4423	4528	187	4868	5055	Error	Error	-5.397	105	4423	187	4868	243727	2460032	0.259	1.863	0	0	0
1	3	3	"A13"	"A13"	14065	44975	100	718	806	515	63	585	585	686	602	87	18	4	0	8145	8637	5543	64	2930	2930	3401	2185	64	58	54	0	0.000	0.000	0.000	0.000	0.000	0.000	0.000	0.000	0.000	0.000	0.000	0.000	0.000	0.000	0.026	0.039	0.065	0.081	5.736	0.026	0.048	316	2384	100	133	5215	5348	221	5707	5928	Error	Error	-5.293	133	5215	221	5707	254772	2729318	0.199	2.396	0	0	0
1	4	3	"A14"	"A14"	14365	44975	100	727	1086	1076	99	628	628	752	670	89	24	15	0	3441	5671	4240	74	2937	2937	3653	2498	68	33	25	0	0.000	0.000	0.000	0.000	0.000	0.000	0.000	0.000	0.000	0.000	0.000	0.000	0.000	0.000	0.196	0.168	0.257	0.287	5.127	0.201	0.507	316	2384	100	99	504	603	458	2734	3192	Error	Error	-2.348	99	504	458	2734	343140	1792052	0.499	0.808	0	0	0
1	5	3	"A14"	"A14"	14665	44975	100	1186	1678	1502	89	578	578	690	589	85	50	34	0	10046	9186	5166	56	2783	2783	3134	1809	57	68	62	0	0.000	0.000	0.000	0.000	0.000	0.000	0.000	0.000	0.000	0.000	0.000	0.000	0.000	0.000	0.084	0.172	0.161	0.153	3.147	0.171	0.521	316	2384	100	608	7263	7871	1100	6403	7503	Error	Error	-3.578	608	7263	1100	6403	530288	2902784	1.677	3.345	0	0	0
1	6	3	"A14"	"A14"	14965	44970	100	982	1345	1150	85	611	611	752	753	100	33	18	0	8077	8271	5367	64	2841	2841	3436	2621	76	53	50	0	0.000	0.000	0.000	0.000	0.000	0.000	0.000	0.000	0.000	0.000	0.000	0.000	0.000	0.000	0.071	0.135	0.160	0.155	3.908	0.165	0.537	316	2384	100	371	5236	5607	734	5430	6164	Error	Error	-3.819	371	5236	734	5430	425116	2613584	0.788	1.845	0	0	0
1	7	3	"A15"	"A15"	15265	44970	100	591	679	423	62	578	578	647	429	66	18	6	0	3259	5084	3606	70	2815	2815	3132	1482	47	35	31	0	0.000	0.000	0.000	0.000	0.000	0.000	0.000	0.000	0.000	0.000	0.000	0.000	0.000	0.000	0.029	0.045	0.242	0.231	6.185	0.026	0.029	316	2384	100	13	444	457	101	2269	2370	Error	Error	-5.094	13	444	101	2269	214579	1606419	0.075	1.317	0	0	0
1	8	3	"A15"	"A15"	15565	44970	100	647	742	479	64	575	575	650	411	63	26	8	0	6069	6749	4161	61	2855	2855	3068	1299	42	59	51	0	0.000	0.000	0.000	0.000	0.000	0.000	0.000	0.000	0.000	0.000	0.000	0.000	0.000	0.000	0.022	0.043	0.104	0.107	5.816	0.026	0.031	316	2384	100	72	3214	3286	167	3894	4061	Error	Error	-5.480	72	3214	167	3894	234389	2132678	0.224	2.834	0	0	0
1	9	3	"A15"	"A15"	15870	44970	100	701	771	486	63	558	558	644	469	72	26	6	0	8757	8863	5107	57	2832	2832	3221	2069	64	66	61	0	0.000	0.000	0.000	0.000	0.000	0.000	0.000	0.000	0.000	0.000	0.000	0.000	0.000	0.000	0.024	0.035	0.072	0.082	5.197	0.024	0.053	316	2384	100	143	5925	6068	213	6031	6244	Error	Error	-5.373	143	5925	213	6031	243640	2800831	0.271	2.727	0	0	0
1	10	3	"A16"	"A16"	16170	44970	100	627	769	544	70	583	583	648	413	63	24	13	0	4075	9313	8083	86	2793	2793	3070	1546	50	48	43	0	0.000	0.000	0.000	0.000	0.000	0.000	0.000	0.000	0.000	0.000	0.000	0.000	0.000	0.000	0.034	0.029	0.087	0.093	7.206	0.023	0.071	316	2384	100	44	1282	1326	186	6520	6706	Error	Error	-4.865	44	1282	186	6520	242985	2942754	0.293	4.038	0	0	0
1	11	3	"A16"	"A16"	16470	44970	100	754	865	560	64	624	624	696	436	62	31	9	0	10317	10453	6326	60	2951	2951	3296	2100	63	69	64	0	0.000	0.000	0.000	0.000	0.000	0.000	0.000	0.000	0.000	0.000	0.000	0.000	0.000	0.000	0.018	0.032	0.055	0.073	5.498	0.023	0.064	316	2384	100	130	7366	7496	241	7502	7743	Error	Error	-5.824	130	7366	241	7502	273320	3303243	0.388	3.408	0	0	0
1	12	3	"A16"	"A16"	16770	44965	100	700	799	508	63	629	629	696	434	62	26	6	0	9834	10111	6504	64	2923	2923	3143	1462	46	66	62	0	0.000	0.000	0.000	0.000	0.000	0.000	0.000	0.000	0.000	0.000	0.000	0.000	0.000	0.000	0.010	0.024	0.049	0.069	6.356	0.018	0.043	316	2384	100	71	6911	6982	170	7188	7358	Error	Error	-6.605	71	6911	170	7188	252384	3195128	0.237	4.766	0	0	0
1	13	3	"A17"	"A17"	17070	44965	100	699	801	479	59	614	614	695	455	65	25	8	0	3988	5409	3187	58	3014	3014	3316	1428	43	44	35	0	0.000	0.000	0.000	0.000	0.000	0.000	0.000	0.000	0.000	0.000	0.000	0.000	0.000	0.000	0.087	0.078	0.132	0.168	5.574	0.029	0.022	316	2384	100	85	974	1059	187	2395	2582	Error	Error	-3.518	85	974	187	2395	253231	1709125	0.233	1.466	0	0	0
1	14	3	"A17"	"A17"	17370	44965	100	749	922	2268	245	637	637	742	520	70	17	4	0	6809	6243	3041	48	3066	3066	3444	2154	62	55	44	0	0.000	0.000	0.000	0.000	0.000	0.000	0.000	0.000	0.000	0.000	0.000	0.000	0.000	0.000	0.030	0.090	0.105	0.132	5.482	0.012	0.001	316	2384	100	112	3743	3855	285	3177	3462	Error	Error	-5.063	112	3743	285	3177	291255	1972921	0.346	1.299	0	0	0
1	15	3	"A17"	"A17"	17670	44965	100	733	804	496	61	627	627	720	670	93	14	2	0	9660	9663	5950	61	3016	3016	3330	2118	63	65	61	0	0.000	0.000	0.000	0.000	0.000	0.000	0.000	0.000	0.000	0.000	0.000	0.000	0.000	0.000	0.016	0.027	0.059	0.072	5.618	0.018	0.011	316	2384	100	106	6644	6750	177	6647	6824	Error	Error	-5.970	106	6644	177	6647	254173	3053602	0.125	2.990	0	0	0
1	16	3	"A18"	"A18"	17970	44965	100	673	781	517	66	636	636	718	457	63	24	8	0	4192	6862	4709	68	3058	3058	3340	1523	45	46	43	0	0.000	0.000	0.000	0.000	0.000	0.000	0.000	0.000	0.000	0.000	0.000	0.000	0.000	0.000	0.033	0.038	0.141	0.182	6.007	0.033	0.055	316	2384	100	37	1134	1171	145	3804	3949	Error	Error	-4.938	37	1134	145	3804	246877	2168390	0.138	2.313	0	0	0
1	17	3	"A18"	"A18"	18270	44960	100	801	911	557	61	645	645	729	507	69	25	7	0	10556	9547	4580	47	3071	3071	3276	1488	45	75	70	0	0.000	0.000	0.000	0.000	0.000	0.000	0.000	0.000	0.000	0.000	0.000	0.000	0.000	0.000	0.021	0.041	0.067	0.067	5.308	0.025	0.035	316	2384	100	156	7485	7641	266	6476	6742	Error	Error	-5.584	156	7485	266	6476	287752	3016989	0.359	4.214	0	0	0
1	18	3	"A18"	"A18"	18570	44960	100	723	836	546	65	685	685	760	468	61	24	8	0	8541	8817	5322	60	3184	3184	3341	1292	38	70	62	0	0.000	0.000	0.000	0.000	0.000	0.000	0.000	0.000	0.000	0.000	0.000	0.000	0.000	0.000	0.007	0.027	0.080	0.079	5.879	0.021	0.029	316	2384	100	38	5357	5395	151	5633	5784	Error	Error	-7.139	38	5357	151	5633	264202	2786149	0.162	4.238	0	0	0
1	1	4	"A19"	"A19"	13470	45275	100	580	663	420	63	564	564	651	666	102	10	1	0	3879	4932	2980	60	2826	2826	3048	1879	61	38	23	0	0.000	0.000	0.000	0.000	0.000	0.000	0.000	0.000	0.000	0.000	0.000	0.000	0.000	0.000	0.015	0.047	0.144	0.153	5.543	0.121	0.160	316	2384	100	16	1053	1069	99	2106	2205	Error	Error	-6.040	16	1053	99	2106	209561	1558661	0.018	1.003	0	0	0
1	2	4	"A19"	"A19"	13770	45275	100	638	721	557	77	542	542	625	445	71	24	6	0	5269	6178	3877	62	2761	2761	2948	1483	50	56	46	0	0.000	0.000	0.000	0.000	0.000	0.000	0.000	0.000	0.000	0.000	0.000	0.000	0.000	0.000	0.038	0.052	0.104	0.124	5.822	0.024	0.018	316	2384	100	96	2508	2604	179	3417	3596	Error	Error	-4.707	96	2508	179	3417	227691	1952194	0.216	2.178	0	0	0
1	3	4	"A19"	"A19"	14070	45275	100	671	737	462	62	564	564	648	518	79	19	4	0	5388	6477	3860	59	2803	2803	3077	2062	67	56	36	0	0.000	0.000	0.000	0.000	0.000	0.000	0.000	0.000	0.000	0.000	0.000	0.000	0.000	0.000	0.041	0.047	0.093	0.110	5.743	0.026	0.045	316	2384	100	107	2585	2692	173	3674	3847	Error	Error	-4.594	107	2585	173	3674	233002	2046754	0.172	1.649	0	0	0
1	4	4	"A20"	"A20"	14370	45275	100	731	796	452	56	595	595	684	654	95	15	2	0	12423	12689	4303	33	3155	3155	5217	4568	87	87	51	0	0.000	0.000	0.000	0.000	0.000	0.000	0.000	0.000	0.000	0.000	0.000	0.000	0.000	0.000	0.015	0.021	0.041	0.038	3.624	0.033	0.069	316	2384	100	136	9268	9404	201	9534	9735	Error	Error	-6.091	136	9268	201	9534	251673	4009806	0.171	1.636	0	0	0
1	5	4	"A20"	"A20"	14670	45275	100	736	806	464	57	577	577	693	1459	210	0	0	0	16936	15028	8170	54	2934	2934	4050	3718	91	75	68	0	0.000	0.000	0.000	0.000	0.000	0.000	0.000	0.000	0.000	0.000	0.000	0.000	0.000	0.000	0.011	0.019	0.034	0.037	4.894	0.018	0.088	316	2384	100	159	14002	14161	229	12094	12323	Error	Error	-6.460	159	14002	229	12094	254708	4748753	0.077	2.953	0	0	0
1	6	4	"A20"	"A20"	14970	45270	100	738	837	513	61	562	562	704	1666	236	1	0	0	18911	15533	9413	60	2769	2769	3533	3564	100	68	65	0	0.000	0.000	0.000	0.000	0.000	0.000	0.000	0.000	0.000	0.000	0.000	0.000	0.000	0.000	0.011	0.022	0.035	0.042	5.202	0.020	0.121	316	2384	100	176	16142	16318	275	12764	13039	Error	Error	-6.519	176	16142	275	12764	264545	4908329	0.080	3.367	0	0	0
1	7	4	"A21"	"A21"	15270	45270	100	681	772	468	60	565	565	652	464	71	26	8	0	4006	9172	8022	87	2735	2735	3744	3906	104	40	38	0	0.000	0.000	0.000	0.000	0.000	0.000	0.000	0.000	0.000	0.000	0.000	0.000	0.000	0.000	0.091	0.032	0.063	0.075	6.886	0.023	0.111	316	2384	100	116	1271	1387	207	6437	6644	Error	Error	-3.454	116	1271	207	6437	243809	2898381	0.259	1.390	0	0	0
1	8	4	"A21"	"A21"	15570	45270	100	823	851	476	55	559	559	651	463	71	30	10	0	15533	13255	9039	68	2758	2758	3388	3142	92	61	60	0	0.000	0.000	0.000	0.000	0.000	0.000	0.000	0.000	0.000	0.000	0.000	0.000	0.000	0.000	0.021	0.028	0.041	0.059	5.420	0.024	0.117	316	2384	100	264	12775	13039	292	10497	10789	Error	Error	-5.597	264	12775	292	10497	268970	4188590	0.432	3.140	0	0	0
1	9	4	"A21"	"A21"	15870	45270	100	844	1006	1661	165	572	572	639	433	67	38	13	0	15929	14812	6589	44	2774	2774	3323	2628	79	83	81	0	0.000	0.000	0.000	0.000	0.000	0.000	0.000	0.000	0.000	0.000	0.000	0.000	0.000	0.000	0.021	0.036	0.039	0.039	4.031	0.029	0.042	316	2384	100	272	13155	13427	434	12038	12472	Error	Error	-5.596	272	13155	434	12038	317765	4680447	0.848	4.372	0	0	0
1	10	4	"A22"	"A22"	16170	45270	100	664	722	414	57	579	579	650	411	63	26	6	0	7273	8062	5316	65	2754	2754	3080	1801	58	56	52	0	0.000	0.000	0.000	0.000	0.000	0.000	0.000	0.000	0.000	0.000	0.000	0.000	0.000	0.000	0.019	0.027	0.065	0.088	6.240	0.022	0.053	316	2384	100	85	4519	4604	143	5308	5451	Error	Error	-5.732	85	4519	143	5308	228208	2547604	0.175	2.766	0	0	0
1	11	4	"A22"	"A22"	16470	45265	100	737	817	487	59	590	590	671	507	75	24	8	0	7726	9316	5531	59	2882	2882	3327	2361	70	69	50	0	0.000	0.000	0.000	0.000	0.000	0.000	0.000	0.000	0.000	0.000	0.000	0.000	0.000	0.000	0.030	0.035	0.067	0.078	5.727	0.029	0.093	316	2384	100	147	4844	4991	227	6434	6661	Error	Error	-5.042	147	4844	227	6434	258268	2943972	0.288	2.537	0	0	0
1	12	4	"A22"	"A22"	16775	45265	100	691	768	465	60	607	607	674	430	63	24	8	0	7023	8468	5147	60	2813	2813	3133	1702	54	68	56	0	0.000	0.000	0.000	0.000	0.000	0.000	0.000	0.000	0.000	0.000	0.000	0.000	0.000	0.000	0.020	0.028	0.060	0.071	5.311	0.032	0.082	316	2384	100	84	4210	4294	161	5655	5816	Error	Error	-5.647	84	4210	161	5655	242614	2675967	0.219	3.135	0	0	0
1	13	4	"A23"	"A23"	17075	45265	100	688	756	453	59	596	596	676	454	67	24	6	0	4206	9512	8096	85	2840	2840	3340	2512	75	44	41	0	0.000	0.000	0.000	0.000	0.000	0.000	0.000	0.000	0.000	0.000	0.000	0.000	0.000	0.000	0.067	0.024	0.070	0.089	6.968	0.020	0.070	316	2384	100	92	1366	1458	160	6672	6832	Error	Error	-3.892	92	1366	160	6672	238954	3005891	0.176	2.457	0	0	0
1	14	4	"A23"	"A23"	17375	45265	100	803	904	539	59	610	610	703	468	66	31	11	0	12201	12025	7141	59	2962	2962	3599	3317	92	68	60	0	0.000	0.000	0.000	0.000	0.000	0.000	0.000	0.000	0.000	0.000	0.000	0.000	0.000	0.000	0.021	0.032	0.052	0.057	5.150	0.027	0.130	316	2384	100	193	9239	9432	294	9063	9357	Error	Error	-5.581	193	9239	294	9063	285566	3799777	0.429	2.540	0	0	0
1	15	4	"A23"	"A23"	17675	45265	100	844	906	544	60	606	606	705	717	101	17	5	0	15156	14344	7950	55	2876	2876	3374	2752	81	73	70	0	0.000	0.000	0.000	0.000	0.000	0.000	0.000	0.000	0.000	0.000	0.000	0.000	0.000	0.000	0.019	0.026	0.037	0.044	5.122	0.024	0.115	316	2384	100	238	12280	12518	300	11468	11768	Error	Error	-5.689	238	12280	300	11468	286366	4532711	0.280	3.986	0	0	0
1	16	4	"A24"	"A24"	17975	45265	100	725	828	501	60	615	615	698	513	73	22	7	0	7736	8743	5711	65	2931	2931	3124	1358	43	64	57	0	0.000	0.000	0.000	0.000	0.000	0.000	0.000	0.000	0.000	0.000	0.000	0.000	0.000	0.000	0.023	0.037	0.070	0.075	6.135	0.027	0.047	316	2384	100	110	4805	4915	213	5812	6025	Error	Error	-5.449	110	4805	213	5812	261774	2762751	0.253	4.138	0	0	0
1	17	4	"A24"	"A24"	18275	45260	100	843	966	571	59	619	619	705	462	65	35	14	0	14987	14824	7470	50	3017	3017	3164	1122	35	93	90	0	0.000	0.000	0.000	0.000	0.000	0.000	0.000	0.000	0.000	0.000	0.000	0.000	0.000	0.000	0.019	0.029	0.038	0.033	3.644	0.023	0.079	316	2384	100	224	11970	12194	347	11807	12154	Error	Error	-5.740	224	11970	347	11807	305256	4684355	0.565	10.392	0	0	0
1	18	4	"A24"	"A24"	18575	45260	100	846	957	539	56	695	695	794	724	91	17	3	0	11648	11684	6387	54	3173	3173	3340	1418	42	78	72	0	0.000	0.000	0.000	0.000	0.000	0.000	0.000	0.000	0.000	0.000	0.000	0.000	0.000	0.000	0.018	0.031	0.058	0.056	5.274	0.020	0.032	316	2384	100	151	8475	8626	262	8511	8773	Error	Error	-5.811	151	8475	262	8511	302448	3692242	0.225	5.884	0	0	0
1	1	5	"A25"	"A25"	13475	45575	100	643	714	411	57	542	542	612	395	64	25	7	0	3816	6689	4923	73	2718	2718	3241	2358	72	41	36	0	0.000	0.000	0.000	0.000	0.000	0.000	0.000	0.000	0.000	0.000	0.000	0.000	0.000	0.000	0.092	0.043	0.114	0.147	6.876	0.024	0.056	316	2384	100	101	1098	1199	172	3971	4143	Error	Error	-3.442	101	1098	172	3971	225652	2113878	0.258	1.462	0	0	0
1	2	5	"A25"	"A25"	13775	45575	100	619	712	474	66	539	539	609	489	80	21	6	0	8111	8616	5898	68	2696	2696	2978	2361	79	52	50	0	0.000	0.000	0.000	0.000	0.000	0.000	0.000	0.000	0.000	0.000	0.000	0.000	0.000	0.000	0.015	0.029	0.071	0.091	6.919	0.044	0.106	316	2384	100	80	5415	5495	173	5920	6093	Error	Error	-6.081	80	5415	173	5920	225074	2722787	0.211	2.388	0	0	0
1	3	5	"A25"	"A25"	14075	45575	100	729	815	554	67	551	551	634	428	67	28	12	0	10009	9536	5883	61	2721	2721	3210	2346	73	62	57	0	0.000	0.000	0.000	0.000	0.000	0.000	0.000	0.000	0.000	0.000	0.000	0.000	0.000	0.000	0.024	0.039	0.057	0.076	5.237	0.030	0.094	316	2384	100	178	7288	7466	264	6815	7079	Error	Error	-5.356	178	7288	264	6815	257482	3013399	0.423	2.697	0	0	0
1	4	5	"A26"	"A26"	14375	45575	100	714	767	446	58	589	589	680	580	85	14	1	0	9904	9478	5775	60	2859	2859	3811	3597	94	59	49	0	0.000	0.000	0.000	0.000	0.000	0.000	0.000	0.000	0.000	0.000	0.000	0.000	0.000	0.000	0.018	0.027	0.064	0.084	5.581	0.040	0.099	316	2384	100	125	7045	7170	178	6619	6797	Error	Error	-5.817	125	7045	178	6619	242311	2995161	0.150	1.575	0	0	0
1	5	5	"A26"	"A26"	14675	45575	100	699	796	501	62	543	543	621	423	68	32	12	0	13286	11418	6448	56	2759	2759	3441	3397	98	67	64	0	0.000	0.000	0.000	0.000	0.000	0.000	0.000	0.000	0.000	0.000	0.000	0.000	0.000	0.000	0.015	0.029	0.057	0.064	5.833	0.018	0.051	316	2384	100	156	10527	10683	253	8659	8912	Error	Error	-6.076	156	10527	253	8659	251496	3608058	0.414	2.348	0	0	0
1	6	5	"A26"	"A26"	14975	45570	100	694	794	522	65	535	535	605	391	64	31	12	0	11620	10090	6671	66	2746	2746	3389	2889	85	57	55	0	0.000	0.000	0.000	0.000	0.000	0.000	0.000	0.000	0.000	0.000	0.000	0.000	0.000	0.000	0.018	0.035	0.060	0.082	6.431	0.022	0.071	316	2384	100	159	8874	9033	259	7344	7603	Error	Error	-5.802	159	8874	259	7344	250789	3188463	0.483	2.319	0	0	0
1	7	5	"A27"	"A27"	15275	45570	100	618	708	442	62	556	556	638	439	68	24	6	0	3641	9510	8475	89	2686	2686	3129	2245	71	43	42	0	0.000	0.000	0.000	0.000	0.000	0.000	0.000	0.000	0.000	0.000	0.000	0.000	0.000	0.000	0.065	0.022	0.053	0.090	7.800	0.016	0.057	316	2384	100	62	955	1017	152	6824	6976	Error	Error	-3.945	62	955	152	6824	223746	3005128	0.159	2.842	0	0	0
1	8	5	"A27"	"A27"	15575	45570	100	743	824	609	73	560	560	637	442	69	27	11	0	13364	12874	9298	72	2730	2730	3257	2827	86	61	57	0	0.000	0.000	0.000	0.000	0.000	0.000	0.000	0.000	0.000	0.000	0.000	0.000	0.000	0.000	0.017	0.026	0.049	0.059	6.123	0.023	0.122	316	2384	100	183	10634	10817	264	10144	10408	Error	Error	-5.861	183	10634	264	10144	260289	4068170	0.423	3.402	0	0	0
1	9	5	"A27"	"A27"	15875	45570	100	773	830	476	57	535	535	614	429	69	34	12	0	15532	14451	9489	65	2652	2652	3074	2108	68	69	65	0	0.000	0.000	0.000	0.000	0.000	0.000	0.000	0.000	0.000	0.000	0.000	0.000	0.000	0.000	0.018	0.025	0.036	0.048	5.961	0.016	0.077	316	2384	100	238	12880	13118	295	11799	12094	Error	Error	-5.758	238	12880	295	11799	262309	4566476	0.503	5.397	0	0	0
1	10	5	"A28"	"A28"	16175	45570	100	718	794	507	63	551	551	643	458	71	29	9	0	5914	12639	10566	83	2702	2702	3435	3922	114	48	45	0	0.000	0.000	0.000	0.000	0.000	0.000	0.000	0.000	0.000	0.000	0.000	0.000	0.000	0.000	0.052	0.024	0.047	0.075	7.989	0.019	0.125	316	2384	100	167	3212	3379	243	9937	10180	Error	Error	-4.266	167	3212	243	9937	250871	3993788	0.330	2.347	0	0	0
1	11	5	"A28"	"A28"	16475	45565	100	824	927	665	71	565	565	652	427	65	37	15	0	19124	15672	9690	61	2812	2812	3358	3011	89	66	63	0	0.000	0.000	0.000	0.000	0.000	0.000	0.000	0.000	0.000	0.000	0.000	0.000	0.000	0.000	0.016	0.028	0.037	0.044	5.208	0.024	0.153	316	2384	100	259	16312	16571	362	12860	13222	Error	Error	-5.977	259	16312	362	12860	292806	4952455	0.644	4.090	0	0	0
1	12	5	"A28"	"A28"	16775	45565	100	802	917	559	60	582	582	665	524	78	32	10	0	20968	17925	12086	67	2791	2791	3279	2884	87	65	62	0	0.000	0.000	0.000	0.000	0.000	0.000	0.000	0.000	0.000	0.000	0.000	0.000	0.000	0.000	0.012	0.022	0.030	0.037	5.901	0.020	0.154	316	2384	100	220	18177	18397	335	15134	15469	Error	Error	-6.368	220	18177	335	15134	289644	5664433	0.481	5.078	0	0	0
1	13	5	"A29"	"A29"	17075	45565	100	653	773	492	63	584	584	671	450	67	24	9	0	3922	8059	6610	82	2838	2838	3344	2323	69	40	37	0	0.000	0.000	0.000	0.000	0.000	0.000	0.000	0.000	0.000	0.000	0.000	0.000	0.000	0.000	0.064	0.036	0.099	0.115	7.756	0.022	0.052	316	2384	100	69	1084	1153	189	5221	5410	Error	Error	-3.974	69	1084	189	5221	244325	2546664	0.227	2.030	0	0	0
1	14	5	"A29"	"A29"	17375	45565	100	704	797	479	60	610	610	685	460	67	25	8	0	10026	9400	6071	64	2905	2905	3137	1363	43	60	55	0	0.000	0.000	0.000	0.000	0.000	0.000	0.000	0.000	0.000	0.000	0.000	0.000	0.000	0.000	0.013	0.029	0.068	0.085	5.361	0.019	0.023	316	2384	100	94	7121	7215	187	6495	6682	Error	Error	-6.243	94	7121	187	6495	251762	2970286	0.243	4.595	0	0	0
1	15	5	"A29"	"A29"	17675	45565	100	717	802	459	57	582	582	666	450	67	27	10	0	12520	11185	6845	61	2790	2790	2985	1193	39	72	64	0	0.000	0.000	0.000	0.000	0.000	0.000	0.000	0.000	0.000	0.000	0.000	0.000	0.000	0.000	0.014	0.026	0.049	0.062	5.540	0.017	0.034	316	2384	100	135	9730	9865	220	8395	8615	Error	Error	-6.171	135	9730	220	8395	253545	3534384	0.302	6.873	0	0	0
1	16	5	"A30"	"A30"	17980	45565	100	693	802	515	64	590	590	708	1447	204	2	0	0	6841	9351	6715	71	2830	2830	3190	1994	62	52	50	0	0.000	0.000	0.000	0.000	0.000	0.000	0.000	0.000	0.000	0.000	0.000	0.000	0.000	0.000	0.026	0.033	0.060	0.085	8.146	0.018	0.002	316	2384	100	103	4011	4114	212	6521	6733	Error	Error	-5.283	103	4011	212	6521	253560	2954863	0.065	3.090	0	0	0
1	17	5	"A30"	"A30"	18280	45560	100	800	875	541	61	627	627	704	462	65	28	11	0	12200	12343	7415	60	2984	2984	3128	1295	41	77	72	0	0.000	0.000	0.000	0.000	0.000	0.000	0.000	0.000	0.000	0.000	0.000	0.000	0.000	0.000	0.019	0.026	0.045	0.046	6.515	0.017	0.040	316	2384	100	173	9216	9389	248	9359	9607	Error	Error	-5.735	173	9216	248	9359	276633	3900371	0.370	7.116	0	0	0
1	18	5	"A30"	"A30"	18580	45560	100	741	856	517	60	672	672	753	467	62	23	10	0	7554	9803	5873	59	3200	3200	3530	2165	61	69	50	0	0.000	0.000	0.000	0.000	0.000	0.000	0.000	0.000	0.000	0.000	0.000	0.000	0.000	0.000	0.016	0.028	0.064	0.060	5.055	0.020	0.041	316	2384	100	69	4354	4423	184	6603	6787	Error	Error	-5.980	69	4354	184	6603	270565	3097851	0.221	2.897	0	0	0
1	1	6	"A31"	"A31"	13480	45875	100	639	715	429	60	556	556	618	395	63	24	8	0	4909	9005	6843	75	2675	2675	2953	1561	52	53	47	0	0.000	0.000	0.000	0.000	0.000	0.000	0.000	0.000	0.000	0.000	0.000	0.000	0.000	0.000	0.037	0.025	0.059	0.081	6.849	0.021	0.065	316	2384	100	83	2234	2317	159	6330	6489	Error	Error	-4.750	83	2234	159	6330	225955	2845629	0.246	3.877	0	0	0
1	2	6	"A31"	"A31"	13780	45875	100	704	755	450	59	524	524	600	409	68	30	8	0	15311	12982	8404	64	2680	2680	3129	2908	92	64	61	0	0.000	0.000	0.000	0.000	0.000	0.000	0.000	0.000	0.000	0.000	0.000	0.000	0.000	0.000	0.014	0.022	0.037	0.052	4.868	0.018	0.095	316	2384	100	180	12631	12811	231	10302	10533	Error	Error	-6.133	180	12631	231	10302	238592	4102381	0.379	3.388	0	0	0
1	3	6	"A31"	"A31"	14080	45875	100	706	794	449	56	534	534	598	417	69	29	12	0	15104	13051	6902	52	2630	2630	3040	2672	87	74	70	0	0.000	0.000	0.000	0.000	0.000	0.000	0.000	0.000	0.000	0.000	0.000	0.000	0.000	0.000	0.014	0.025	0.037	0.038	4.934	0.016	0.058	316	2384	100	172	12474	12646	260	10421	10681	Error	Error	-6.180	172	12474	260	10421	250771	4123978	0.470	3.747	0	0	0
1	4	6	"A32"	"A32"	14380	45875	100	718	771	469	60	548	548	640	517	80	23	5	0	12582	12447	9194	73	2690	2690	3050	2478	81	56	55	0	0.000	0.000	0.000	0.000	0.000	0.000	0.000	0.000	0.000	0.000	0.000	0.000	0.000	0.000	0.017	0.023	0.037	0.057	6.837	0.020	0.080	316	2384	100	170	9892	10062	223	9757	9980	Error	Error	-5.863	170	9892	223	9757	243660	3933260	0.253	3.792	0	0	0
1	5	6	"A32"	"A32"	14680	45875	100	692	769	501	65	532	532	606	472	77	24	8	0	17681	16141	8140	50	2676	2676	3165	2873	90	80	75	0	0.000	0.000	0.000	0.000	0.000	0.000	0.000	0.000	0.000	0.000	0.000	0.000	0.000	0.000	0.011	0.018	0.032	0.037	4.378	0.017	0.060	316	2384	100	160	15005	15165	237	13465	13702	Error	Error	-6.551	160	15005	237	13465	243131	5100546	0.345	4.517	0	0	0
1	6	6	"A32"	"A32"	14980	45870	100	676	915	1676	183	530	530	615	434	70	30	12	0	13146	12951	8441	65	2686	2686	2932	1427	48	75	67	0	0.000	0.000	0.000	0.000	0.000	0.000	0.000	0.000	0.000	0.000	0.000	0.000	0.000	0.000	0.014	0.038	0.042	0.046	5.957	0.035	0.051	316	2384	100	146	10460	10606	385	10265	10650	Error	Error	-6.163	146	10460	385	10265	288983	4092505	0.691	7.021	0	0	0
1	7	6	"A33"	"A33"	15280	45870	100	679	722	418	57	535	535	617	436	70	24	6	0	5345	8305	7729	93	2677	2677	3005	2640	87	50	31	0	0.000	0.000	0.000	0.000	0.000	0.000	0.000	0.000	0.000	0.000	0.000	0.000	0.000	0.000	0.054	0.033	0.080	0.094	6.104	0.015	0.042	316	2384	100	144	2668	2812	187	5628	5815	Error	Error	-4.212	144	2668	187	5628	228065	2624472	0.241	2.008	0	0	0
1	8	6	"A33"	"A33"	15580	45870	100	705	780	496	63	547	547	628	461	73	28	9	0	11016	13221	9970	75	2670	2670	2924	1661	56	71	64	0	0.000	0.000	0.000	0.000	0.000	0.000	0.000	0.000	0.000	0.000	0.000	0.000	0.000	0.000	0.019	0.022	0.037	0.050	6.365	0.019	0.089	316	2384	100	158	8346	8504	233	10551	10784	Error	Error	-5.723	158	8346	233	10551	246448	4177817	0.330	6.199	0	0	0
1	9	6	"A33"	"A33"	15880	45870	100	651	713	467	65	523	523	604	453	75	24	8	0	9428	13256	10553	79	2671	2671	3085	2698	87	70	56	0	0.000	0.000	0.000	0.000	0.000	0.000	0.000	0.000	0.000	0.000	0.000	0.000	0.000	0.000	0.019	0.018	0.040	0.051	6.027	0.017	0.061	316	2384	100	128	6757	6885	190	10585	10775	Error	Error	-5.722	128	6757	190	10585	225334	4188781	0.241	3.770	0	0	0
1	10	6	"A34"	"A34"	16180	45870	100	726	809	533	65	567	567	661	565	85	20	8	0	11141	13780	10799	78	2710	2710	3162	2199	69	62	60	0	0.000	0.000	0.000	0.000	0.000	0.000	0.000	0.000	0.000	0.000	0.000	0.000	0.000	0.000	0.019	0.022	0.044	0.056	6.394	0.023	0.074	316	2384	100	159	8431	8590	242	11070	11312	Error	Error	-5.729	159	8431	242	11070	255682	4354483	0.262	4.829	0	0	0
1	11	6	"A34"	"A34"	16480	45865	100	705	839	552	65	552	552	635	470	74	31	11	0	9506	11095	8070	72	2737	2737	3095	2229	72	62	59	0	0.000	0.000	0.000	0.000	0.000	0.000	0.000	0.000	0.000	0.000	0.000	0.000	0.000	0.000	0.023	0.034	0.056	0.070	6.373	0.020	0.050	316	2384	100	153	6769	6922	287	8358	8645	Error	Error	-5.467	153	6769	287	8358	265155	3506048	0.434	3.589	0	0	0
1	12	6	"A34"	"A34"	16780	45865	100	787	855	508	59	566	566	652	444	68	33	10	0	10225	11501	8046	69	2773	2773	3061	1595	52	65	62	0	0.000	0.000	0.000	0.000	0.000	0.000	0.000	0.000	0.000	0.000	0.000	0.000	0.000	0.000	0.030	0.033	0.046	0.054	5.418	0.022	0.075	316	2384	100	221	7452	7673	289	8728	9017	Error	Error	-5.076	221	7452	289	8728	270123	3634400	0.457	5.292	0	0	0
1	13	6	"A35"	"A35"	17080	45865	100	728	824	504	61	574	574	677	671	99	20	2	0	11111	11059	7877	71	2887	2887	3518	3224	91	55	52	0	0.000	0.000	0.000	0.000	0.000	0.000	0.000	0.000	0.000	0.000	0.000	0.000	0.000	0.000	0.019	0.031	0.055	0.066	6.148	0.021	0.078	316	2384	100	154	8224	8378	250	8172	8422	Error	Error	-5.739	154	8224	250	8172	260331	3494528	0.219	2.339	0	0	0
1	14	6	"A35"	"A35"	17380	45865	100	711	814	580	71	560	560	664	603	90	20	3	0	14121	12118	6582	54	2796	2796	3279	2765	84	70	68	0	0.000	0.000	0.000	0.000	0.000	0.000	0.000	0.000	0.000	0.000	0.000	0.000	0.000	0.000	0.013	0.027	0.051	0.050	5.044	0.028	0.056	316	2384	100	151	11325	11476	254	9322	9576	Error	Error	-6.229	151	11325	254	9322	257134	3829152	0.249	3.197	0	0	0
1	15	6	"A35"	"A35"	17680	45865	100	814	875	486	55	569	569	652	566	86	23	7	0	16432	15492	6833	44	2841	2841	3250	2280	70	83	80	0	0.000	0.000	0.000	0.000	0.000	0.000	0.000	0.000	0.000	0.000	0.000	0.000	0.000	0.000	0.018	0.024	0.033	0.032	3.966	0.018	0.079	316	2384	100	245	13591	13836	306	12651	12957	Error	Error	-5.794	245	13591	306	12651	276636	4895573	0.394	5.369	0	0	0
1	16	6	"A36"	"A36"	17980	45860	100	737	836	526	62	596	596	700	501	71	26	8	0	6184	11223	9172	81	2934	2934	3346	2385	71	51	48	0	0.000	0.000	0.000	0.000	0.000	0.000	0.000	0.000	0.000	0.000	0.000	0.000	0.000	0.000	0.043	0.029	0.050	0.076	7.458	0.028	0.113	316	2384	100	141	3250	3391	240	8289	8529	Error	Error	-4.527	141	3250	240	8289	264222	3546390	0.271	3.303	0	0	0
1	17	6	"A36"	"A36"	18280	45860	100	849	920	556	60	611	611	707	471	66	34	11	0	14896	14308	7156	50	2973	2973	3290	1956	59	81	77	0	0.000	0.000	0.000	0.000	0.000	0.000	0.000	0.000	0.000	0.000	0.000	0.000	0.000	0.000	0.020	0.027	0.042	0.049	5.469	0.020	0.067	316	2384	100	238	11923	12161	309	11335	11644	Error	Error	-5.647	238	11923	309	11335	290638	4521217	0.452	5.633	0	0	0
1	18	6	"A36"	"A36"	18580	45860	100	873	935	537	57	648	648	731	475	64	32	10	0	13030	11787	6999	59	3127	3127	3350	1395	41	70	65	0	0.000	0.000	0.000	0.000	0.000	0.000	0.000	0.000	0.000	0.000	0.000	0.000	0.000	0.000	0.023	0.033	0.056	0.074	5.953	0.024	0.064	316	2384	100	225	9903	10128	287	8660	8947	Error	Error	-5.460	225	9903	287	8660	295401	3724631	0.429	6.048	0	0	0
1	1	7	"A37"	"A37"	13485	46175	100	642	720	453	62	526	526	599	399	66	27	12	0	5271	9019	6993	77	2643	2643	3224	2691	83	50	46	0	0.000	0.000	0.000	0.000	0.000	0.000	0.000	0.000	0.000	0.000	0.000	0.000	0.000	0.000	0.044	0.030	0.074	0.094	6.351	0.023	0.081	316	2384	100	116	2628	2744	194	6376	6570	Error	Error	-4.502	116	2628	194	6376	227636	2849893	0.303	2.153	0	0	0
1	2	7	"A37"	"A37"	13785	46175	100	690	793	529	66	533	533	601	393	65	31	13	0	15177	12907	7615	58	2726	2726	3498	3082	88	67	64	0	0.000	0.000	0.000	0.000	0.000	0.000	0.000	0.000	0.000	0.000	0.000	0.000	0.000	0.000	0.013	0.026	0.041	0.045	5.795	0.017	0.059	316	2384	100	157	12451	12608	260	10181	10441	Error	Error	-6.309	157	12451	260	10181	250615	4078480	0.489	3.053	0	0	0
1	3	7	"A37"	"A37"	14085	46175	100	724	827	488	59	539	539	614	416	67	33	12	0	15673	15131	8169	53	2790	2790	3813	4291	112	76	70	0	0.000	0.000	0.000	0.000	0.000	0.000	0.000	0.000	0.000	0.000	0.000	0.000	0.000	0.000	0.014	0.023	0.039	0.036	4.223	0.024	0.171	316	2384	100	185	12883	13068	288	12341	12629	Error	Error	-6.122	185	12883	288	12341	261400	4781543	0.512	2.638	0	0	0
1	4	7	"A38"	"A38"	14385	46175	100	652	733	475	64	533	533	622	485	77	21	6	0	9328	12330	9647	78	2705	2705	3256	2942	90	52	50	0	0.000	0.000	0.000	0.000	0.000	0.000	0.000	0.000	0.000	0.000	0.000	0.000	0.000	0.000	0.018	0.021	0.033	0.046	6.028	0.013	0.035	316	2384	100	119	6623	6742	200	9625	9825	Error	Error	-5.798	119	6623	200	9625	231548	3896416	0.229	3.084	0	0	0
1	5	7	"A38"	"A38"	14685	46175	100	788	853	530	62	531	531	597	396	66	39	14	0	23744	19999	12538	62	2684	2684	3183	2869	90	72	68	0	0.000	0.000	0.000	0.000	0.000	0.000	0.000	0.000	0.000	0.000	0.000	0.000	0.000	0.000	0.012	0.019	0.027	0.033	5.357	0.015	0.113	316	2384	100	257	21060	21317	322	17315	17637	Error	Error	-6.357	257	21060	322	17315	269627	6319597	0.646	5.861	0	0	0
1	6	7	"A38"	"A38"	14985	46170	100	698	766	446	58	535	535	621	469	75	26	6	0	18740	15900	10839	68	2665	2665	3120	2407	77	65	61	0	0.000	0.000	0.000	0.000	0.000	0.000	0.000	0.000	0.000	0.000	0.000	0.000	0.000	0.000	0.010	0.017	0.032	0.038	5.570	0.012	0.037	316	2384	100	163	16075	16238	231	13235	13466	Error	Error	-6.624	163	16075	231	13235	242181	5024494	0.309	5.310	0	0	0
1	7	7	"A39"	"A39"	15285	46170	100	606	716	544	75	515	515	591	400	67	29	10	0	3686	10106	9539	94	2654	2654	2993	1737	58	45	42	0	0.000	0.000	0.000	0.000	0.000	0.000	0.000	0.000	0.000	0.000	0.000	0.000	0.000	0.000	0.088	0.027	0.070	0.095	7.250	0.019	0.063	316	2384	100	91	1032	1123	201	7452	7653	Error	Error	-3.503	91	1032	201	7452	226351	3193616	0.313	4.095	0	0	0
1	8	7	"A39"	"A39"	15585	46170	100	712	783	430	54	515	515	585	396	67	32	14	0	13881	15511	11907	76	2589	2589	2913	2318	79	68	62	0	0.000	0.000	0.000	0.000	0.000	0.000	0.000	0.000	0.000	0.000	0.000	0.000	0.000	0.000	0.017	0.021	0.031	0.041	6.310	0.014	0.086	316	2384	100	197	11292	11489	268	12922	13190	Error	Error	-5.841	197	11292	268	12922	247421	4901511	0.500	5.435	0	0	0
1	9	7	"A39"	"A39"	15885	46170	100	666	767	490	63	539	539	626	466	74	24	6	0	15777	17326	10875	62	2674	2674	3207	3492	108	80	69	0	0.000	0.000	0.000	0.000	0.000	0.000	0.000	0.000	0.000	0.000	0.000	0.000	0.000	0.000	0.010	0.016	0.026	0.028	5.145	0.016	0.050	316	2384	100	127	13103	13230	228	14652	14880	Error	Error	-6.689	127	13103	228	14652	242341	5475083	0.303	4.043	0	0	0
1	10	7	"A40"	"A40"	16185	46170	100	639	729	510	69	519	519	606	431	71	26	8	0	4093	9400	8839	94	2709	2709	3321	3290	99	43	34	0	0.000	0.000	0.000	0.000	0.000	0.000	0.000	0.000	0.000	0.000	0.000	0.000	0.000	0.000	0.087	0.031	0.073	0.101	8.117	0.016	0.060	316	2384	100	120	1384	1504	210	6691	6901	Error	Error	-3.528	120	1384	210	6691	230466	2970372	0.285	1.848	0	0	0
1	11	7	"A40"	"A40"	16485	46165	100	669	805	804	99	562	562	644	618	95	18	3	0	11790	12614	8840	70	2726	2726	3213	2706	84	66	62	0	0.000	0.000	0.000	0.000	0.000	0.000	0.000	0.000	0.000	0.000	0.000	0.000	0.000	0.000	0.012	0.025	0.038	0.051	6.406	0.023	0.037	316	2384	100	107	9064	9171	243	9888	10131	Error	Error	-6.404	107	9064	243	9888	254439	3985867	0.261	3.474	0	0	0
1	12	7	"A40"	"A40"	16785	46165	100	659	756	512	67	557	557	636	431	67	28	9	0	8893	9466	6614	69	2746	2746	3190	2646	82	64	55	0	0.000	0.000	0.000	0.000	0.000	0.000	0.000	0.000	0.000	0.000	0.000	0.000	0.000	0.000	0.017	0.030	0.057	0.065	5.719	0.018	0.054	316	2384	100	102	6147	6249	199	6720	6919	Error	Error	-5.913	102	6147	199	6720	238944	2991126	0.278	2.372	0	0	0
1	13	7	"A41"	"A41"	17085	46165	100	665	738	453	61	550	550	637	418	65	27	10	0	4868	10216	8716	85	2790	2790	3679	4033	109	43	37	0	0.000	0.000	0.000	0.000	0.000	0.000	0.000	0.000	0.000	0.000	0.000	0.000	0.000	0.000	0.055	0.025	0.055	0.090	7.075	0.014	0.059	316	2384	100	115	2078	2193	188	7426	7614	Error	Error	-4.175	115	2078	188	7426	233269	3228353	0.242	1.621	0	0	0
1	14	7	"A41"	"A41"	17385	46165	100	739	839	509	60	555	555	636	440	69	31	9	0	19189	16740	9499	56	2835	2835	3270	2635	80	72	71	0	0.000	0.000	0.000	0.000	0.000	0.000	0.000	0.000	0.000	0.000	0.000	0.000	0.000	0.000	0.011	0.020	0.030	0.033	5.488	0.015	0.059	316	2384	100	184	16354	16538	284	13905	14189	Error	Error	-6.474	184	16354	284	13905	265203	5289835	0.461	5.112	0	0	0
1	15	7	"A41"	"A41"	17685	46165	100	780	879	582	66	579	579	675	766	113	18	3	0	15888	14507	7941	54	3054	3054	3682	3200	86	71	68	0	0.000	0.000	0.000	0.000	0.000	0.000	0.000	0.000	0.000	0.000	0.000	0.000	0.000	0.000	0.016	0.026	0.039	0.044	5.562	0.017	0.057	316	2384	100	201	12834	13035	300	11453	11753	Error	Error	-5.997	201	12834	300	11453	277838	4584281	0.266	3.383	0	0	0
1	16	7	"A42"	"A42"	17985	46160	100	627	722	465	64	592	592	875	3238	370	0	0	0	6513	6962	4111	59	2902	2902	3518	4347	123	44	15	0	0.000	0.000	0.000	0.000	0.000	0.000	0.000	0.000	0.000	0.000	0.000	0.000	0.000	0.000	0.010	0.032	0.114	0.118	5.769	0.604	0.477	316	2384	100	35	3611	3646	130	4060	4190	Error	Error	-6.689	35	3611	130	4060	228278	2199955	-0.047	0.792	0	0	0
1	17	7	"A42"	"A42"	18285	46160	100	756	861	636	73	611	611	729	1008	138	8	1	0	11887	11033	5978	54	2912	2912	3226	2895	89	70	65	0	0.000	0.000	0.000	0.000	0.000	0.000	0.000	0.000	0.000	0.000	0.000	0.000	0.000	0.000	0.016	0.031	0.050	0.057	5.403	0.070	0.078	316	2384	100	145	8975	9120	250	8121	8371	Error	Error	-5.952	145	8975	250	8121	272136	3486550	0.131	2.697	0	0	0
1	18	7	"A42"	"A42"	18585	46160	100	696	801	499	62	613	613	732	1270	173	4	0	0	7786	7785	4155	53	2970	2970	3087	1251	40	73	68	0	0.000	0.000	0.000	0.000	0.000	0.000	0.000	0.000	0.000	0.000	0.000	0.000	0.000	0.000	0.017	0.039	0.090	0.094	4.689	0.019	0.017	316	2384	100	83	4816	4899	188	4815	5003	Error	Error	-5.859	83	4816	188	4815	253139	2459944	0.054	3.755	0	0	0
1	1	8	"A43"	"A43"	13490	46475	100	637	678	392	57	525	525	590	373	63	25	6	0	9901	9878	6177	62	2637	2637	2862	1623	56	66	62	0	0.000	0.000	0.000	0.000	0.000	0.000	0.000	0.000	0.000	0.000	0.000	0.000	0.000	0.000	0.015	0.021	0.040	0.053	5.587	0.011	0.023	316	2384	100	112	7264	7376	153	7241	7394	Error	Error	-6.019	112	7264	153	7241	214319	3121505	0.236	4.323	0	0	0
1	2	8	"A43"	"A43"	13790	46475	100	627	743	507	68	491	491	558	377	67	31	12	0	19619	16772	8863	52	2602	2602	2748	1270	46	83	77	0	0.000	0.000	0.000	0.000	0.000	0.000	0.000	0.000	0.000	0.000	0.000	0.000	0.000	0.000	0.008	0.018	0.028	0.027	5.698	0.030	0.048	316	2384	100	136	17017	17153	252	14170	14422	Error	Error	-6.967	136	17017	252	14170	234731	5299891	0.491	11.043	0	0	0
1	3	8	"A43"	"A43"	14090	46475	100	723	808	462	57	520	520	594	413	69	33	11	0	21178	19022	8428	44	2698	2698	2838	1417	49	91	85	0	0.000	0.000	0.000	0.000	0.000	0.000	0.000	0.000	0.000	0.000	0.000	0.000	0.000	0.000	0.011	0.018	0.023	0.021	4.719	0.014	0.068	316	2384	100	203	18480	18683	288	16324	16612	Error	Error	-6.508	203	18480	288	16324	255386	6010996	0.518	11.421	0	0	0
1	4	8	"A44"	"A44"	14390	46475	100	627	699	468	66	521	521	597	456	76	20	5	0	12184	11944	7908	66	2662	2662	2944	1799	61	70	66	0	0.000	0.000	0.000	0.000	0.000	0.000	0.000	0.000	0.000	0.000	0.000	0.000	0.000	0.000	0.011	0.019	0.038	0.049	6.188	0.012	0.036	316	2384	100	106	9522	9628	178	9282	9460	Error	Error	-6.489	106	9522	178	9282	220907	3774348	0.224	5.003	0	0	0
1	5	8	"A44"	"A44"	14690	46475	100	711	775	453	58	504	504	569	377	66	33	13	0	22281	20263	7800	38	2670	2670	2911	1674	57	92	89	0	0.000	0.000	0.000	0.000	0.000	0.000	0.000	0.000	0.000	0.000	0.000	0.000	0.000	0.000	0.011	0.015	0.022	0.020	4.053	0.013	0.080	316	2384	100	207	19611	19818	271	17593	17864	Error	Error	-6.566	207	19611	271	17593	244928	6403206	0.546	10.366	0	0	0
1	6	8	"A44"	"A44"	14990	46470	100	725	802	463	57	516	516	599	405	67	32	11	0	21860	18401	10265	55	2668	2668	2947	2230	75	75	72	0	0.000	0.000	0.000	0.000	0.000	0.000	0.000	0.000	0.000	0.000	0.000	0.000	0.000	0.000	0.011	0.018	0.025	0.029	5.953	0.012	0.073	316	2384	100	209	19192	19401	286	15733	16019	Error	Error	-6.521	209	19192	286	15733	253529	5814603	0.501	6.930	0	0	0
1	7	8	"A45"	"A45"	15290	46470	100	566	667	488	73	518	518	586	388	66	23	10	0	4707	10140	8740	86	2631	2631	3206	2826	88	48	45	0	0.000	0.000	0.000	0.000	0.000	0.000	0.000	0.000	0.000	0.000	0.000	0.000	0.000	0.000	0.023	0.020	0.061	0.098	7.093	0.011	0.030	316	2384	100	48	2076	2124	149	7509	7658	Error	Error	-5.435	48	2076	149	7509	210651	3204127	0.209	2.454	0	0	0
1	8	8	"A45"	"A45"	15590	46470	100	659	765	439	57	507	507	576	449	77	29	9	0	21557	20236	10502	51	2581	2581	2821	1684	59	86	81	0	0.000	0.000	0.000	0.000	0.000	0.000	0.000	0.000	0.000	0.000	0.000	0.000	0.000	0.000	0.008	0.015	0.022	0.025	5.628	0.011	0.067	316	2384	100	152	18976	19128	258	17655	17913	Error	Error	-6.964	152	18976	258	17655	241801	6394627	0.421	10.341	0	0	0
1	9	8	"A45"	"A45"	15890	46470	100	725	807	480	59	524	524	605	471	77	27	8	0	17869	16208	7197	44	2691	2691	2878	1531	53	93	88	0	0.000	0.000	0.000	0.000	0.000	0.000	0.000	0.000	0.000	0.000	0.000	0.000	0.000	0.000	0.013	0.021	0.028	0.025	4.550	0.016	0.065	316	2384	100	201	15178	15379	283	13517	13800	Error	Error	-6.239	201	15178	283	13517	255005	5121730	0.429	8.707	0	0	0
1	10	8	"A47"	"A47"	16190	46470	100	670	750	429	57	551	551	705	2000	283	0	0	0	16129	13760	8220	59	2761	2761	3379	3306	97	68	63	0	0.000	0.000	0.000	0.000	0.000	0.000	0.000	0.000	0.000	0.000	0.000	0.000	0.000	0.000	0.009	0.018	0.033	0.038	5.709	0.093	0.053	316	2384	100	119	13368	13487	199	10999	11198	Error	Error	-6.812	119	13368	199	10999	236863	4348070	0.023	3.140	0	0	0
1	11	8	"A47"	"A47"	16490	46465	100	746	799	440	55	506	506	585	394	67	35	12	0	20264	18982	6958	36	2748	2748	2988	1554	52	94	89	0	0.000	0.000	0.000	0.000	0.000	0.000	0.000	0.000	0.000	0.000	0.000	0.000	0.000	0.000	0.014	0.018	0.024	0.022	4.283	0.012	0.054	316	2384	100	240	17516	17756	293	16234	16527	Error	Error	-6.189	240	17516	293	16234	252489	5998206	0.543	10.292	0	0	0
1	12	8	"A47"	"A47"	16790	46465	100	812	991	1855	187	544	544	627	452	72	35	12	0	18577	16518	7912	47	2791	2791	3007	1486	49	87	82	0	0.000	0.000	0.000	0.000	0.000	0.000	0.000	0.000	0.000	0.000	0.000	0.000	0.000	0.000	0.017	0.033	0.033	0.036	3.711	0.029	0.045	316	2384	100	268	15786	16054	447	13727	14174	Error	Error	-5.880	268	15786	447	13727	313099	5219810	0.805	9.092	0	0	0
1	13	8	"A48"	"A48"	17090	46465	100	573	665	460	69	523	523	609	545	89	15	4	0	9927	9964	7279	73	2756	2756	3323	2926	88	55	51	0	0.000	0.000	0.000	0.000	0.000	0.000	0.000	0.000	0.000	0.000	0.000	0.000	0.000	0.000	0.007	0.020	0.049	0.063	7.994	0.012	0.028	316	2384	100	50	7171	7221	142	7208	7350	Error	Error	-7.164	50	7171	142	7208	210097	3148599	0.103	2.270	0	0	0
1	14	8	"A48"	"A48"	17390	46465	100	691	748	416	55	530	530	631	637	100	16	1	0	12169	12241	7262	59	2801	2801	3150	2202	69	73	69	0	0.000	0.000	0.000	0.000	0.000	0.000	0.000	0.000	0.000	0.000	0.000	0.000	0.000	0.000	0.017	0.023	0.041	0.044	5.113	0.012	0.035	316	2384	100	161	9368	9529	218	9440	9658	Error	Error	-5.863	161	9368	218	9440	236509	3868144	0.184	4.129	0	0	0
1	15	8	"A48"	"A48"	17690	46465	100	759	842	517	61	562	562	633	421	66	36	13	0	17417	16272	9354	57	2929	2929	3568	3238	90	73	71	0	0.000	0.000	0.000	0.000	0.000	0.000	0.000	0.000	0.000	0.000	0.000	0.000	0.000	0.000	0.014	0.021	0.032	0.036	5.020	0.016	0.089	316	2384	100	197	14488	14685	280	13343	13623	Error	Error	-6.201	197	14488	280	13343	266067	5141993	0.496	3.923	0	0	0
1	16	8	"A49"	"A49"	17990	46460	100	738	820	499	60	565	565	651	470	72	27	8	0	12094	13094	9532	72	2983	2983	3204	1584	49	64	59	0	0.000	0.000	0.000	0.000	0.000	0.000	0.000	0.000	0.000	0.000	0.000	0.000	0.000	0.000	0.019	0.025	0.050	0.057	6.252	0.021	0.073	316	2384	100	173	9111	9284	255	10111	10366	Error	Error	-5.719	173	9111	255	10111	259093	4137658	0.360	6.244	0	0	0
1	17	8	"A49"	"A49"	18290	46460	100	813	884	498	56	572	572	661	452	68	34	12	0	17770	16426	9214	56	3007	3007	3165	1352	42	81	75	0	0.000	0.000	0.000	0.000	0.000	0.000	0.000	0.000	0.000	0.000	0.000	0.000	0.000	0.000	0.016	0.023	0.036	0.039	5.384	0.016	0.068	316	2384	100	241	14763	15004	312	13419	13731	Error	Error	-5.937	241	14763	312	13419	279289	5190539	0.493	9.808	0	0	0
1	18	8	"A49"	"A49"	18590	46460	100	795	878	514	58	618	618	688	432	62	32	12	0	16952	15766	8020	50	3081	3081	3247	1441	44	81	77	0	0.000	0.000	0.000	0.000	0.000	0.000	0.000	0.000	0.000	0.000	0.000	0.000	0.000	0.000	0.013	0.020	0.032	0.038	6.161	0.017	0.063	316	2384	100	177	13871	14048	260	12685	12945	Error	Error	-6.292	177	13871	260	12685	277440	4982139	0.440	8.688	0	0	0
1	1	9	"A50"	"A50"	13490	46775	100	497	577	369	63	515	515	596	418	70	15	4	0	4687	6076	4341	71	2605	2605	2783	1657	59	53	37	0	0.000	0.000	0.000	0.000	0.000	0.000	0.000	0.000	0.000	0.000	0.000	0.000	0.000	0.000	-0.009	0.018	0.133	0.130	5.474	0.012	0.008	316	2384	100	-18	2082	2064	62	3471	3533	Error	Error	Error	-18	2082	62	3471	182285	1920117	-0.045	1.987	0	0	0
1	2	9	"A50"	"A50"	13790	46775	100	575	673	404	60	518	518	580	368	63	25	8	0	8047	8958	5379	60	2632	2632	2800	1261	45	75	68	0	0.000	0.000	0.000	0.000	0.000	0.000	0.000	0.000	0.000	0.000	0.000	0.000	0.000	0.000	0.011	0.025	0.059	0.068	5.817	0.015	0.029	316	2384	100	57	5415	5472	155	6326	6481	Error	Error	-6.570	57	5415	155	6326	212679	2830570	0.253	4.883	0	0	0
1	3	9	"A50"	"A50"	14090	46775	100	615	686	419	61	506	506	577	396	68	27	7	0	11333	11524	6108	53	2638	2638	2863	1559	54	81	76	0	0.000	0.000	0.000	0.000	0.000	0.000	0.000	0.000	0.000	0.000	0.000	0.000	0.000	0.000	0.013	0.020	0.042	0.046	5.314	0.016	0.038	316	2384	100	109	8695	8804	180	8886	9066	Error	Error	-6.318	109	8695	180	8886	216918	3641683	0.275	5.555	0	0	0
1	4	9	"A51"	"A51"	14390	46775	100	578	652	404	61	522	522	642	1526	237	0	0	0	8793	11505	9241	80	2624	2624	3014	2033	67	57	54	0	0.000	0.000	0.000	0.000	0.000	0.000	0.000	0.000	0.000	0.000	0.000	0.000	0.000	0.000	0.009	0.015	0.045	0.057	7.262	0.014	0.049	316	2384	100	56	6169	6225	130	8881	9011	Error	Error	-6.783	56	6169	130	8881	206158	3635548	0.007	4.177	0	0	0
1	5	9	"A51"	"A51"	14695	46775	100	675	744	424	56	504	504	573	388	67	30	11	0	16289	15608	7055	45	2625	2625	2876	1505	52	91	86	0	0.000	0.000	0.000	0.000	0.000	0.000	0.000	0.000	0.000	0.000	0.000	0.000	0.000	0.000	0.013	0.018	0.030	0.029	4.316	0.015	0.065	316	2384	100	171	13664	13835	240	12983	13223	Error	Error	-6.320	171	13664	240	12983	235186	4932180	0.441	8.460	0	0	0
1	6	9	"A51"	"A51"	14995	46770	100	654	710	380	53	518	518	585	393	67	28	7	0	12850	13501	7651	56	2620	2620	2805	1690	60	83	79	0	0.000	0.000	0.000	0.000	0.000	0.000	0.000	0.000	0.000	0.000	0.000	0.000	0.000	0.000	0.013	0.018	0.033	0.040	5.262	0.011	0.027	316	2384	100	136	10230	10366	192	10881	11073	Error	Error	-6.233	136	10230	192	10881	224277	4266469	0.318	6.329	0	0	0
1	7	9	"A52"	"A52"	15295	46770	100	598	635	390	61	496	496	581	442	76	15	4	0	5352	8957	6962	77	2616	2616	3102	2432	78	50	46	0	0.000	0.000	0.000	0.000	0.000	0.000	0.000	0.000	0.000	0.000	0.000	0.000	0.000	0.000	0.037	0.022	0.052	0.078	5.924	0.014	0.033	316	2384	100	102	2736	2838	139	6341	6480	Error	Error	-4.745	102	2736	139	6341	200639	2830365	0.122	2.407	0	0	0
1	8	9	"A52"	"A52"	15595	46770	100	604	733	497	67	527	527	599	394	65	26	12	0	13962	12477	6401	51	2624	2624	2976	2069	69	76	72	0	0.000	0.000	0.000	0.000	0.000	0.000	0.000	0.000	0.000	0.000	0.000	0.000	0.000	0.000	0.007	0.021	0.032	0.035	4.817	0.017	0.057	316	2384	100	77	11338	11415	206	9853	10059	Error	Error	-7.202	77	11338	206	9853	231488	3942649	0.340	4.592	0	0	0
1	9	9	"A52"	"A52"	15895	46770	100	752	994	1465	147	523	523	590	394	66	36	17	0	15201	14941	9904	66	2707	2707	3124	2107	67	81	74	1	0.000	0.000	0.000	0.000	0.000	0.000	0.000	0.000	0.000	0.000	0.000	0.000	0.000	0.000	0.018	0.038	0.039	0.041	4.162	0.055	0.218	316	2384	100	229	12494	12723	471	12234	12705	Error	Error	-5.770	229	12494	471	12234	314244	4721438	1.025	5.608	0	0	0
1	10	9	"A53"	"A53"	16195	46770	100	634	715	449	62	527	527	600	393	65	27	11	0	13486	12293	6925	56	2690	2690	2898	1447	49	76	70	0	0.000	0.000	0.000	0.000	0.000	0.000	0.000	0.000	0.000	0.000	0.000	0.000	0.000	0.000	0.010	0.020	0.039	0.039	5.148	0.019	0.055	316	2384	100	107	10796	10903	188	9603	9791	Error	Error	-6.657	107	10796	188	9603	226096	3884529	0.293	6.493	0	0	0
1	11	9	"A53"	"A53"	16495	46765	100	669	745	447	60	523	523	599	407	67	29	9	0	15386	13999	6995	49	2772	2772	3271	2702	82	76	75	0	0.000	0.000	0.000	0.000	0.000	0.000	0.000	0.000	0.000	0.000	0.000	0.000	0.000	0.000	0.012	0.020	0.034	0.034	4.822	0.016	0.061	316	2384	100	146	12614	12760	222	11227	11449	Error	Error	-6.433	146	12614	222	11227	235456	4423680	0.359	3.970	0	0	0
1	12	9	"A53"	"A53"	16795	46765	100	646	728	435	59	529	529	616	656	106	13	2	0	12418	11635	6044	51	2757	2757	3046	1984	65	75	72	0	0.000	0.000	0.000	0.000	0.000	0.000	0.000	0.000	0.000	0.000	0.000	0.000	0.000	0.000	0.012	0.022	0.040	0.038	5.354	0.015	0.032	316	2384	100	117	9661	9778	199	8878	9077	Error	Error	-6.368	117	9661	199	8878	229955	3676798	0.171	4.329	0	0	0
1	13	9	"A54"	"A54"	17095	46765	100	673	757	454	59	546	546	616	404	65	28	12	0	12521	11870	7727	65	2728	2728	2987	1764	59	67	63	0	0.000	0.000	0.000	0.000	0.000	0.000	0.000	0.000	0.000	0.000	0.000	0.000	0.000	0.000	0.013	0.023	0.044	0.058	6.145	0.015	0.047	316	2384	100	127	9793	9920	211	9142	9353	Error	Error	-6.269	127	9793	211	9142	239111	3750972	0.349	5.036	0	0	0
1	14	9	"A54"	"A54"	17395	46765	100	729	811	454	55	527	527	600	397	66	34	12	0	14872	13933	7130	51	2770	2770	3006	1900	63	81	76	0	0.000	0.000	0.000	0.000	0.000	0.000	0.000	0.000	0.000	0.000	0.000	0.000	0.000	0.000	0.017	0.025	0.032	0.041	4.374	0.015	0.057	316	2384	100	202	12102	12304	284	11163	11447	Error	Error	-5.905	202	12102	284	11163	256398	4402797	0.531	5.751	0	0	0
1	15	9	"A54"	"A54"	17695	46765	100	740	794	454	57	559	559	630	461	73	29	8	0	15437	14270	7238	50	2903	2903	3296	2444	74	77	74	0	0.000	0.000	0.000	0.000	0.000	0.000	0.000	0.000	0.000	0.000	0.000	0.000	0.000	0.000	0.014	0.021	0.037	0.038	5.091	0.015	0.059	316	2384	100	181	12534	12715	235	11367	11602	Error	Error	-6.114	181	12534	235	11367	251035	4509392	0.356	4.490	0	0	0
1	16	9	"A55"	"A55"	17995	46760	100	650	704	420	59	558	558	641	526	82	15	3	0	7889	9477	6411	67	2901	2901	3144	1793	57	61	53	0	0.000	0.000	0.000	0.000	0.000	0.000	0.000	0.000	0.000	0.000	0.000	0.000	0.000	0.000	0.018	0.022	0.055	0.075	7.480	0.014	0.014	316	2384	100	92	4988	5080	146	6576	6722	Error	Error	-5.761	92	4988	146	6576	222505	2994749	0.120	3.532	0	0	0
1	17	9	"A55"	"A55"	18295	46760	100	853	1303	4018	308	610	610	687	542	78	28	10	0	15217	13698	8573	62	2978	2978	3296	1896	57	74	70	0	0.000	0.000	0.000	0.000	0.000	0.000	0.000	0.000	0.000	0.000	0.000	0.000	0.000	0.000	0.020	0.065	0.047	0.053	4.881	0.126	0.141	316	2384	100	243	12239	12482	693	10720	11413	Error	Error	-5.654	243	12239	693	10720	411691	4328422	1.137	5.486	0	0	0
1	18	9	"A55"	"A55"	18595	46760	100	678	773	477	61	594	594	675	534	79	20	6	0	8704	9800	6180	63	3032	3032	3483	2587	74	68	52	0	0.000	0.000	0.000	0.000	0.000	0.000	0.000	0.000	0.000	0.000	0.000	0.000	0.000	0.000	0.015	0.026	0.058	0.063	5.550	0.023	0.061	316	2384	100	84	5672	5756	179	6768	6947	Error	Error	-6.077	84	5672	179	6768	244307	3096829	0.184	2.442	0	0	0
1	1	10	"A56"	"A56"	13495	47075	100	657	723	479	66	519	519	584	375	64	31	13	0	9901	9252	5385	58	2676	2676	2930	1877	64	66	61	0	0.000	0.000	0.000	0.000	0.000	0.000	0.000	0.000	0.000	0.000	0.000	0.000	0.000	0.000	0.019	0.031	0.058	0.072	5.451	0.027	0.073	316	2384	100	138	7225	7363	204	6576	6780	Error	Error	-5.710	138	7225	204	6576	228533	2923626	0.371	3.368	0	0	0
1	2	10	"A56"	"A56"	13795	47075	100	610	714	510	71	524	524	578	370	64	27	10	0	12367	10656	5513	51	2630	2630	2903	1671	57	73	68	0	0.000	0.000	0.000	0.000	0.000	0.000	0.000	0.000	0.000	0.000	0.000	0.000	0.000	0.000	0.009	0.024	0.045	0.049	5.435	0.019	0.049	316	2384	100	86	9737	9823	190	8026	8216	Error	Error	-6.823	86	9737	190	8026	225570	3367238	0.368	4.640	0	0	0
1	3	10	"A56"	"A56"	14095	47075	100	687	749	429	57	500	500	576	548	95	24	3	0	16322	14668	6850	46	2584	2584	3108	2614	84	80	76	0	0.000	0.000	0.000	0.000	0.000	0.000	0.000	0.000	0.000	0.000	0.000	0.000	0.000	0.000	0.014	0.021	0.032	0.033	4.474	0.016	0.068	316	2384	100	187	13738	13925	249	12084	12333	Error	Error	-6.199	187	13738	249	12084	236530	4634991	0.316	4.422	0	0	0
1	4	10	"A57"	"A57"	14395	47075	100	557	649	450	69	502	502	568	398	70	21	8	0	7796	9117	6545	71	2599	2599	2900	1615	55	60	54	0	0.000	0.000	0.000	0.000	0.000	0.000	0.000	0.000	0.000	0.000	0.000	0.000	0.000	0.000	0.011	0.023	0.048	0.069	6.789	0.015	0.029	316	2384	100	55	5197	5252	147	6518	6665	Error	Error	-6.562	55	5197	147	6518	205149	2881088	0.204	3.850	0	0	0
1	5	10	"A57"	"A57"	14695	47075	100	668	748	497	66	516	516	593	419	70	31	10	0	14992	14055	7042	50	2610	2610	2997	2089	69	80	78	0	0.000	0.000	0.000	0.000	0.000	0.000	0.000	0.000	0.000	0.000	0.000	0.000	0.000	0.000	0.012	0.020	0.036	0.038	4.746	0.017	0.065	316	2384	100	152	12382	12534	232	11445	11677	Error	Error	-6.348	152	12382	232	11445	236424	4441444	0.370	5.293	0	0	0
1	6	10	"A57"	"A57"	14995	47070	100	677	738	465	63	501	501	578	402	69	31	11	0	16563	14595	9474	64	2602	2602	2947	1947	66	68	65	0	0.000	0.000	0.000	0.000	0.000	0.000	0.000	0.000	0.000	0.000	0.000	0.000	0.000	0.000	0.013	0.020	0.032	0.044	5.956	0.016	0.077	316	2384	100	176	13961	14137	237	11993	12230	Error	Error	-6.310	176	13961	237	11993	233082	4611875	0.398	5.983	0	0	0
1	7	10	"A58"	"A58"	15295	47070	100	574	647	435	67	520	520	588	446	75	18	4	0	5589	8500	6723	79	2584	2584	2804	1270	45	57	50	0	0.000	0.000	0.000	0.000	0.000	0.000	0.000	0.000	0.000	0.000	0.000	0.000	0.000	0.000	0.018	0.021	0.072	0.098	6.985	0.014	0.023	316	2384	100	54	3005	3059	127	5916	6043	Error	Error	-5.798	54	3005	127	5916	204606	2685907	0.132	4.485	0	0	0
1	8	10	"A58"	"A58"	15600	47070	100	628	742	534	71	520	520	603	457	75	26	8	0	11609	12770	8650	67	2596	2596	2901	1775	61	71	68	0	0.000	0.000	0.000	0.000	0.000	0.000	0.000	0.000	0.000	0.000	0.000	0.000	0.000	0.000	0.012	0.022	0.047	0.050	6.519	0.018	0.076	316	2384	100	108	9013	9121	222	10174	10396	Error	Error	-6.383	108	9013	222	10174	234472	4035355	0.304	5.560	0	0	0
1	9	10	"A58"	"A58"	15900	47070	100	706	810	513	63	526	526	627	717	114	16	1	0	17362	16594	8635	52	2645	2645	2963	2442	82	82	79	0	0.000	0.000	0.000	0.000	0.000	0.000	0.000	0.000	0.000	0.000	0.000	0.000	0.000	0.000	0.012	0.020	0.029	0.032	4.297	0.012	0.033	316	2384	100	180	14717	14897	284	13949	14233	Error	Error	-6.353	180	14717	284	13949	256000	5243791	0.255	5.582	0	0	0
1	10	10	"A59"	"A59"	16200	47070	100	2741	2854	2066	72	515	515	588	413	70	76	70	0	15671	13763	6247	45	2712	2712	2988	1531	51	83	79	0	0.000	0.000	0.000	0.000	0.000	0.000	0.000	0.000	0.000	0.000	0.000	0.000	0.000	0.000	0.172	0.212	0.212	0.202	2.595	0.204	0.618	316	2384	100	2226	12959	15185	2339	11051	13390	Error	Error	-2.541	2226	12959	2339	11051	902000	4349110	5.487	7.038	0	0	0
1	11	10	"A59"	"A59"	16500	47065	100	2431	3032	2546	83	537	537	691	740	107	63	53	0	16209	14985	6222	41	2755	2755	3289	2767	84	84	81	0	0.000	0.000	0.000	0.000	0.000	0.000	0.000	0.000	0.000	0.000	0.000	0.000	0.000	0.000	0.141	0.204	0.181	0.151	3.137	0.217	0.574	316	2384	100	1894	13454	15348	2495	12230	14725	Error	Error	-2.829	1894	13454	2495	12230	957958	4735160	3.164	4.227	0	0	0
1	12	10	"A59"	"A59"	16800	47065	100	1591	2416	2144	88	546	546	687	698	101	59	43	0	13293	12427	6546	52	2737	2737	3151	2292	72	76	70	0	0.000	0.000	0.000	0.000	0.000	0.000	0.000	0.000	0.000	0.000	0.000	0.000	0.000	0.000	0.099	0.193	0.168	0.153	3.814	0.215	0.617	316	2384	100	1045	10556	11601	1870	9690	11560	Error	Error	-3.336	1045	10556	1870	9690	763313	3927044	2.477	4.047	0	0	0
1	13	10	"A60"	"A60"	17100	47065	100	610	678	427	62	539	539	607	432	71	21	6	0	6473	9673	8991	92	2735	2735	2886	1239	42	62	55	0	0.000	0.000	0.000	0.000	0.000	0.000	0.000	0.000	0.000	0.000	0.000	0.000	0.000	0.000	0.019	0.020	0.062	0.076	6.499	0.019	0.049	316	2384	100	71	3738	3809	139	6938	7077	Error	Error	-5.718	71	3738	139	6938	214108	3056571	0.164	5.478	0	0	0
1	14	10	"A60"	"A60"	17400	47065	100	601	700	481	68	539	539	690	1769	256	0	0	0	6805	9938	8724	87	2780	2780	3235	3190	98	54	34	0	0.000	0.000	0.000	0.000	0.000	0.000	0.000	0.000	0.000	0.000	0.000	0.000	0.000	0.000	0.015	0.022	0.062	0.064	5.541	0.048	0.095	316	2384	100	62	4025	4087	161	7158	7319	Error	Error	-6.021	62	4025	161	7158	221201	3140554	0.006	2.101	0	0	0
1	15	10	"A60"	"A60"	17700	47065	100	634	750	514	68	543	543	628	423	67	25	11	0	7102	8750	6493	74	2802	2802	2940	1175	39	79	67	0	0.000	0.000	0.000	0.000	0.000	0.000	0.000	0.000	0.000	0.000	0.000	0.000	0.000	0.000	0.021	0.035	0.084	0.085	5.118	0.016	0.034	316	2384	100	91	4300	4391	207	5948	6155	Error	Error	-5.562	91	4300	207	5948	236859	2764967	0.288	4.945	0	0	0
1	16	10	"A61"	"A61"	18000	47060	100	754	857	563	65	592	592	663	423	63	31	16	0	12547	14795	10711	72	2918	2918	3167	1720	54	73	64	0	0.000	0.000	0.000	0.000	0.000	0.000	0.000	0.000	0.000	0.000	0.000	0.000	0.000	0.000	0.017	0.022	0.036	0.044	5.642	0.090	0.078	316	2384	100	162	9629	9791	265	11877	12142	Error	Error	-5.893	162	9629	265	11877	270678	4675105	0.459	6.760	0	0	0
1	17	10	"A61"	"A61"	18300	47060	100	879	956	555	58	594	594	671	487	72	36	11	0	24761	20553	11670	56	2955	2955	3340	2197	65	76	73	0	0.000	0.000	0.000	0.000	0.000	0.000	0.000	0.000	0.000	0.000	0.000	0.000	0.000	0.000	0.013	0.021	0.027	0.028	4.034	0.017	0.093	316	2384	100	285	21806	22091	362	17598	17960	Error	Error	-6.258	285	21806	362	17598	302190	6494827	0.585	7.835	0	0	0
1	18	10	"A61"	"A61"	18600	47060	100	789	872	496	56	599	599	740	1590	214	1	0	0	17903	17064	9034	52	3039	3039	3605	3446	95	75	73	0	0.000	0.000	0.000	0.000	0.000	0.000	0.000	0.000	0.000	0.000	0.000	0.000	0.000	0.000	0.013	0.019	0.032	0.029	5.242	0.015	0.004	316	2384	100	190	14864	15054	273	14025	14298	Error	Error	-6.290	190	14864	273	14025	275599	5392072	0.083	3.906	0	0	0
1	1	11	"A62"	"A62"	13500	47375	100	567	659	505	76	531	531	602	453	75	15	4	0	5960	6472	3973	61	2738	2738	2967	1320	44	60	52	0	0.000	0.000	0.000	0.000	0.000	0.000	0.000	0.000	0.000	0.000	0.000	0.000	0.000	0.000	0.011	0.034	0.087	0.093	5.466	0.039	0.043	316	2384	100	36	3222	3258	128	3734	3862	Error	Error	-6.484	36	3222	128	3734	208248	2045280	0.126	2.655	0	0	0
1	2	11	"A62"	"A62"	13800	47375	100	605	694	421	60	527	527	588	376	63	24	8	0	8134	9923	7015	70	2655	2655	3100	2482	80	59	52	0	0.000	0.000	0.000	0.000	0.000	0.000	0.000	0.000	0.000	0.000	0.000	0.000	0.000	0.000	0.014	0.023	0.048	0.059	5.660	0.020	0.084	316	2384	100	78	5479	5557	167	7268	7435	Error	Error	-6.134	78	5479	167	7268	219217	3135772	0.282	2.749	0	0	0
1	3	11	"A62"	"A62"	14100	47375	100	709	716	410	57	498	498	567	405	71	27	7	0	11779	12574	8023	63	2545	2545	3038	2860	94	70	64	0	0.000	0.000	0.000	0.000	0.000	0.000	0.000	0.000	0.000	0.000	0.000	0.000	0.000	0.000	0.023	0.022	0.036	0.044	5.783	0.014	0.059	316	2384	100	211	9234	9445	218	10029	10247	Error	Error	-5.452	211	9234	218	10029	226280	3973525	0.368	3.334	0	0	0
1	4	11	"A63"	"A63"	14400	47375	100	680	763	473	61	495	495	565	399	70	31	10	0	21659	16759	12251	73	2589	2589	3277	3587	109	59	56	0	0.000	0.000	0.000	0.000	0.000	0.000	0.000	0.000	0.000	0.000	0.000	0.000	0.000	0.000	0.010	0.019	0.026	0.038	6.512	0.016	0.134	316	2384	100	185	19070	19255	268	14170	14438	Error	Error	-6.688	185	19070	268	14170	241170	5295738	0.496	3.759	0	0	0
1	5	11	"A63"	"A63"	14700	47375	100	777	843	515	61	502	502	585	430	73	36	14	0	21190	17416	10612	60	2740	2740	3221	2161	67	71	67	0	0.000	0.000	0.000	0.000	0.000	0.000	0.000	0.000	0.000	0.000	0.000	0.000	0.000	0.000	0.015	0.023	0.030	0.045	6.721	0.016	0.079	316	2384	100	275	18450	18725	341	14676	15017	Error	Error	-6.068	275	18450	341	14676	266436	5503551	0.600	6.569	0	0	0
1	6	11	"A63"	"A63"	15000	47370	100	685	770	504	65	524	524	601	500	83	25	8	0	25964	20764	14690	70	2652	2652	3564	4815	135	62	61	0	0.000	0.000	0.000	0.000	0.000	0.000	0.000	0.000	0.000	0.000	0.000	0.000	0.000	0.000	0.007	0.014	0.020	0.031	7.335	0.014	0.159	316	2384	100	161	23312	23473	246	18112	18358	Error	Error	-7.178	161	23312	246	18112	243199	6561469	0.338	3.572	0	0	0
1	7	11	"A64"	"A64"	15300	47370	100	640	701	471	67	496	496	610	1261	206	2	0	0	7382	14056	12177	86	2610	2610	3371	3815	113	50	48	0	0.000	0.000	0.000	0.000	0.000	0.000	0.000	0.000	0.000	0.000	0.000	0.000	0.000	0.000	0.030	0.018	0.039	0.058	7.293	0.018	0.068	316	2384	100	144	4772	4916	205	11446	11651	Error	Error	-5.050	144	4772	205	11446	221583	4441842	0.072	2.801	0	0	0
1	8	11	"A64"	"A64"	15600	47370	100	712	800	522	65	514	514	591	449	75	31	9	0	16634	14358	8272	57	2683	2683	3165	2437	76	72	68	0	0.000	0.000	0.000	0.000	0.000	0.000	0.000	0.000	0.000	0.000	0.000	0.000	0.000	0.000	0.014	0.024	0.033	0.039	5.188	0.019	0.070	316	2384	100	198	13951	14149	286	11675	11961	Error	Error	-6.139	198	13951	286	11675	252901	4537147	0.465	4.593	0	0	0
1	9	11	"A64"	"A64"	15900	47370	100	806	855	487	56	517	517	600	447	74	37	10	0	22212	19669	10410	52	2672	2672	3063	1982	64	84	77	0	0.000	0.000	0.000	0.000	0.000	0.000	0.000	0.000	0.000	0.000	0.000	0.000	0.000	0.000	0.015	0.020	0.025	0.025	4.612	0.018	0.131	316	2384	100	289	19540	19829	338	16997	17335	Error	Error	-6.079	289	19540	338	16997	270114	6215289	0.570	8.378	0	0	0
1	10	11	"A65"	"A65"	16200	47370	100	705	753	473	62	542	542	617	415	67	30	11	0	14640	15178	10913	71	2672	2672	2989	2138	71	64	61	0	0.000	0.000	0.000	0.000	0.000	0.000	0.000	0.000	0.000	0.000	0.000	0.000	0.000	0.000	0.014	0.017	0.032	0.048	5.694	0.016	0.088	316	2384	100	163	11968	12131	211	12506	12717	Error	Error	-6.198	163	11968	211	12506	238085	4796181	0.328	5.701	0	0	0
1	11	11	"A65"	"A65"	16500	47365	100	729	842	542	64	535	535	602	397	65	36	16	0	23505	21167	13433	63	2745	2745	3519	3987	113	70	68	0	0.000	0.000	0.000	0.000	0.000	0.000	0.000	0.000	0.000	0.000	0.000	0.000	0.000	0.000	0.009	0.017	0.022	0.027	4.770	0.014	0.133	316	2384	100	194	20760	20954	307	18422	18729	Error	Error	-6.742	194	20760	307	18422	266129	6688856	0.605	4.426	0	0	0
1	12	11	"A65"	"A65"	16805	47365	100	849	924	647	70	560	560	625	460	73	35	14	0	20813	18952	12091	63	2765	2765	3221	2737	84	70	67	0	0.000	0.000	0.000	0.000	0.000	0.000	0.000	0.000	0.000	0.000	0.000	0.000	0.000	0.000	0.016	0.022	0.031	0.035	4.873	0.020	0.119	316	2384	100	289	18048	18337	364	16187	16551	Error	Error	-5.965	289	18048	364	16187	292093	5988760	0.650	5.748	0	0	0
1	13	11	"A66"	"A66"	17105	47365	100	698	785	577	73	536	536	631	558	88	22	6	0	4960	13689	12239	89	2817	2817	3416	2821	82	48	45	0	0.000	0.000	0.000	0.000	0.000	0.000	0.000	0.000	0.000	0.000	0.000	0.000	0.000	0.000	0.076	0.023	0.048	0.076	8.322	0.019	0.127	316	2384	100	162	2143	2305	249	10872	11121	Error	Error	-3.726	162	2143	249	10872	248005	4325696	0.276	3.642	0	0	0
1	14	11	"A66"	"A66"	17405	47365	100	789	889	540	60	549	549	617	396	64	38	18	0	21804	19439	13187	67	2833	2833	3262	2571	78	67	63	0	0.000	0.000	0.000	0.000	0.000	0.000	0.000	0.000	0.000	0.000	0.000	0.000	0.000	0.000	0.013	0.020	0.026	0.035	6.369	0.016	0.135	316	2384	100	240	18971	19211	340	16606	16946	Error	Error	-6.305	240	18971	340	16606	280921	6142748	0.687	6.292	0	0	0
1	15	11	"A66"	"A66"	17705	47365	100	781	899	571	63	568	568	658	536	81	32	11	0	23741	20900	12663	60	2889	2889	3363	2851	84	73	69	0	0.000	0.000	0.000	0.000	0.000	0.000	0.000	0.000	0.000	0.000	0.000	0.000	0.000	0.000	0.010	0.018	0.029	0.036	5.009	0.018	0.092	316	2384	100	213	20852	21065	331	18011	18342	Error	Error	-6.613	213	20852	331	18011	284030	6604432	0.450	6.151	0	0	0
1	16	11	"A67"	"A67"	18005	47360	100	715	810	565	69	553	553	620	399	64	30	12	0	10957	12047	9639	80	2848	2848	3212	2177	67	57	54	0	0.000	0.000	0.000	0.000	0.000	0.000	0.000	0.000	0.000	0.000	0.000	0.000	0.000	0.000	0.020	0.028	0.060	0.078	6.575	0.022	0.116	316	2384	100	162	8109	8271	257	9199	9456	Error	Error	-5.645	162	8109	257	9199	255878	3806908	0.476	4.058	0	0	0
1	17	11	"A67"	"A67"	18305	47360	100	809	902	500	55	596	596	676	484	71	31	11	0	19804	18716	10610	56	3045	3045	3488	2809	80	76	73	0	0.000	0.000	0.000	0.000	0.000	0.000	0.000	0.000	0.000	0.000	0.000	0.000	0.000	0.000	0.013	0.020	0.029	0.027	5.331	0.016	0.087	316	2384	100	213	16759	16972	306	15671	15977	Error	Error	-6.298	213	16759	306	15671	285077	5914222	0.467	5.421	0	0	0
1	18	11	"A67"	"A67"	18605	47360	100	894	973	586	60	611	611	697	456	65	39	14	0	17986	16637	8424	50	3112	3112	3435	1950	56	81	78	0	0.000	0.000	0.000	0.000	0.000	0.000	0.000	0.000	0.000	0.000	0.000	0.000	0.000	0.000	0.019	0.027	0.038	0.039	3.907	0.020	0.097	316	2384	100	283	14874	15157	362	13525	13887	Error	Error	-5.716	283	14874	362	13525	307405	5257429	0.605	6.770	0	0	0
1	1	12	"A68"	"A68"	13505	47675	100	618	681	441	64	558	558	629	417	66	20	7	0	8339	8945	5583	62	2813	2813	3140	2198	70	61	55	0	0.000	0.000	0.000	0.000	0.000	0.000	0.000	0.000	0.000	0.000	0.000	0.000	0.000	0.000	0.011	0.020	0.067	0.077	5.414	0.016	0.029	316	2384	100	60	5526	5586	123	6132	6255	Error	Error	-6.525	60	5526	123	6132	215180	2826706	0.125	2.641	0	0	0
1	2	12	"A68"	"A68"	13805	47675	100	592	726	591	81	543	543	707	2169	306	0	0	0	9031	9534	6133	64	2770	2770	3434	4386	127	58	33	0	0.000	0.000	0.000	0.000	0.000	0.000	0.000	0.000	0.000	0.000	0.000	0.000	0.000	0.000	0.008	0.027	0.065	0.073	5.452	0.226	0.229	316	2384	100	49	6261	6310	183	6764	6947	Error	Error	-6.997	49	6261	183	6764	229299	3012889	0.009	1.391	0	0	0
1	3	12	"A68"	"A68"	14105	47675	100	675	761	488	64	499	499	570	379	66	31	14	0	14514	15359	7899	51	2636	2636	3017	2674	88	90	79	0	0.000	0.000	0.000	0.000	0.000	0.000	0.000	0.000	0.000	0.000	0.000	0.000	0.000	0.000	0.015	0.021	0.031	0.032	3.428	0.014	0.061	316	2384	100	176	11878	12054	262	12723	12985	Error	Error	-6.077	176	11878	262	12723	240606	4853487	0.504	4.616	0	0	0
1	4	12	"A69"	"A69"	14405	47675	100	771	828	490	59	500	500	565	417	73	37	13	0	25449	20979	11729	55	2620	2620	2933	2186	74	78	75	0	0.000	0.000	0.000	0.000	0.000	0.000	0.000	0.000	0.000	0.000	0.000	0.000	0.000	0.000	0.012	0.018	0.025	0.029	4.554	0.016	0.152	316	2384	100	271	22829	23100	328	18359	18687	Error	Error	-6.396	271	22829	328	18359	261773	6629213	0.631	8.255	0	0	0
1	5	12	"A69"	"A69"	14705	47675	100	815	885	494	55	513	513	592	422	71	39	16	0	22979	20785	8725	41	2731	2731	3369	3703	109	87	83	0	0.000	0.000	0.000	0.000	0.000	0.000	0.000	0.000	0.000	0.000	0.000	0.000	0.000	0.000	0.015	0.021	0.025	0.024	4.051	0.017	0.118	316	2384	100	302	20248	20550	372	18054	18426	Error	Error	-6.067	302	20248	372	18054	279772	6567917	0.694	4.703	0	0	0
1	6	12	"A69"	"A69"	15005	47670	100	706	794	490	61	497	497	578	512	88	26	9	0	21877	19245	12490	64	2619	2619	3528	4885	138	70	66	0	0.000	0.000	0.000	0.000	0.000	0.000	0.000	0.000	0.000	0.000	0.000	0.000	0.000	0.000	0.011	0.018	0.024	0.028	4.974	0.015	0.075	316	2384	100	209	19258	19467	297	16626	16923	Error	Error	-6.526	209	19258	297	16626	250977	6081467	0.422	3.217	0	0	0
1	7	12	"A70"	"A70"	15305	47670	100	646	725	492	67	518	518	672	1880	279	0	0	0	13504	13441	10107	75	2694	2694	3252	3049	93	60	57	0	0.000	0.000	0.000	0.000	0.000	0.000	0.000	0.000	0.000	0.000	0.000	0.000	0.000	0.000	0.012	0.019	0.036	0.059	7.185	0.016	0.077	316	2384	100	128	10810	10938	207	10747	10954	Error	Error	-6.400	128	10810	207	10747	229127	4247472	0.028	3.342	0	0	0
1	8	12	"A70"	"A70"	15605	47670	100	641	726	451	62	498	498	569	383	67	29	11	0	13878	14318	9695	67	2658	2658	3061	2670	87	67	63	0	0.000	0.000	0.000	0.000	0.000	0.000	0.000	0.000	0.000	0.000	0.000	0.000	0.000	0.000	0.013	0.020	0.031	0.038	5.775	0.017	0.100	316	2384	100	143	11220	11363	228	11660	11888	Error	Error	-6.294	143	11220	228	11660	229457	4524574	0.410	4.216	0	0	0
1	9	12	"A70"	"A70"	15905	47670	100	768	828	494	59	505	505	577	388	67	40	14	0	22334	20652	9439	45	2639	2639	3142	3163	100	87	84	0	0.000	0.000	0.000	0.000	0.000	0.000	0.000	0.000	0.000	0.000	0.000	0.000	0.000	0.000	0.013	0.018	0.024	0.025	3.843	0.019	0.099	316	2384	100	263	19695	19958	323	18013	18336	Error	Error	-6.227	263	19695	323	18013	261711	6525876	0.647	5.536	0	0	0
1	10	12	"A71"	"A71"	16205	47670	100	760	870	604	69	511	511	595	401	67	38	16	0	16783	14347	8413	58	2697	2697	2989	1612	53	73	69	0	0.000	0.000	0.000	0.000	0.000	0.000	0.000	0.000	0.000	0.000	0.000	0.000	0.000	0.000	0.018	0.031	0.039	0.045	5.057	0.022	0.106	316	2384	100	249	14086	14335	359	11650	12009	Error	Error	-5.822	249	14086	359	11650	275050	4533690	0.686	7.046	0	0	0
1	11	12	"A71"	"A71"	16505	47665	100	745	849	546	64	520	520	597	395	66	37	18	0	14935	14573	7321	50	2739	2739	3459	3703	107	81	73	0	0.000	0.000	0.000	0.000	0.000	0.000	0.000	0.000	0.000	0.000	0.000	0.000	0.000	0.000	0.018	0.028	0.036	0.037	3.690	0.023	0.156	316	2384	100	225	12196	12421	329	11834	12163	Error	Error	-5.760	225	12196	329	11834	268191	4605039	0.638	3.001	0	0	0
1	12	12	"A71"	"A71"	16805	47665	100	827	881	495	56	551	551	676	1592	235	1	0	0	16373	16211	9212	56	2808	2808	3524	3574	101	78	70	0	0.000	0.000	0.000	0.000	0.000	0.000	0.000	0.000	0.000	0.000	0.000	0.000	0.000	0.000	0.020	0.025	0.035	0.036	3.750	0.067	0.066	316	2384	100	276	13565	13841	330	13403	13733	Error	Error	-5.619	276	13565	330	13403	278401	5122638	0.129	3.550	0	0	0
1	13	12	"A72"	"A72"	17105	47665	100	733	845	556	65	528	528	612	429	70	34	15	0	19419	16613	10268	61	2777	2777	3413	3270	95	71	65	0	0.000	0.000	0.000	0.000	0.000	0.000	0.000	0.000	0.000	0.000	0.000	0.000	0.000	0.000	0.012	0.023	0.032	0.037	5.366	0.018	0.131	316	2384	100	205	16642	16847	317	13836	14153	Error	Error	-6.343	205	16642	317	13836	267108	5249551	0.543	4.037	0	0	0
1	14	12	"A72"	"A72"	17405	47665	100	836	924	519	56	548	548	644	582	90	31	8	0	20405	18400	8539	46	2946	2946	3595	3411	94	81	77	0	0.000	0.000	0.000	0.000	0.000	0.000	0.000	0.000	0.000	0.000	0.000	0.000	0.000	0.000	0.016	0.024	0.032	0.032	3.784	0.019	0.087	316	2384	100	288	17459	17747	376	15454	15830	Error	Error	-5.922	288	17459	376	15454	291907	5814524	0.481	4.340	0	0	0
1	15	12	"A72"	"A72"	17710	47665	100	892	985	614	62	567	567	633	409	64	41	17	0	23002	21674	8233	37	2916	2916	3315	2320	69	92	87	0	0.000	0.000	0.000	0.000	0.000	0.000	0.000	0.000	0.000	0.000	0.000	0.000	0.000	0.000	0.016	0.022	0.025	0.023	3.601	0.018	0.115	316	2384	100	325	20086	20411	418	18758	19176	Error	Error	-5.950	325	20086	418	18758	311380	6848948	0.861	7.913	0	0	0
1	16	12	"A73"	"A73"	18010	47660	100	646	710	404	56	562	562	638	505	79	17	4	0	4932	5932	3705	62	2913	2913	3000	901	30	67	51	0	0.000	0.000	0.000	0.000	0.000	0.000	0.000	0.000	0.000	0.000	0.000	0.000	0.000	0.000	0.042	0.049	0.128	0.133	4.504	0.020	0.013	316	2384	100	84	2019	2103	148	3019	3167	Error	Error	-4.587	84	2019	148	3019	224501	1874382	0.143	3.254	0	0	0
1	17	12	"A73"	"A73"	18310	47660	100	694	735	411	55	594	594	675	448	66	20	5	0	5108	5610	2645	47	3042	3042	3149	947	30	69	52	0	0.000	0.000	0.000	0.000	0.000	0.000	0.000	0.000	0.000	0.000	0.000	0.000	0.000	0.000	0.048	0.055	0.144	0.134	4.440	0.026	0.012	316	2384	100	100	2066	2166	141	2568	2709	Error	Error	-4.369	100	2066	141	2568	232316	1772849	0.134	2.599	0	0	0
1	18	12	"A73"	"A73"	18610	47660	100	661	739	433	58	641	641	704	428	60	19	6	0	4474	4930	2203	44	3140	3140	3220	836	25	61	41	0	0.000	0.000	0.000	0.000	0.000	0.000	0.000	0.000	0.000	0.000	0.000	0.000	0.000	0.000	0.015	0.055	0.172	0.166	5.364	0.007	0.000	316	2384	100	20	1334	1354	98	1790	1888	Error	Error	-6.060	20	1334	98	1790	233399	1557879	0.082	2.045	0	0	0
1	1	13	"A74"	"A74"	13510	47975	100	737	813	718	88	556	556	628	418	66	29	11	0	13173	11673	6140	52	2835	2835	3092	1512	48	76	69	0	0.000	0.000	0.000	0.000	0.000	0.000	0.000	0.000	0.000	0.000	0.000	0.000	0.000	0.000	0.018	0.029	0.049	0.048	5.475	0.018	0.030	316	2384	100	181	10338	10519	257	8838	9095	Error	Error	-5.836	181	10338	257	8838	256798	3688714	0.443	5.675	0	0	0
1	2	13	"A74"	"A74"	13810	47975	100	739	804	461	57	531	531	610	412	67	33	11	0	14886	13488	7075	52	2828	2828	3256	2465	75	75	75	0	0.000	0.000	0.000	0.000	0.000	0.000	0.000	0.000	0.000	0.000	0.000	0.000	0.000	0.000	0.017	0.026	0.039	0.042	5.581	0.018	0.063	316	2384	100	208	12058	12266	273	10660	10933	Error	Error	-5.857	208	12058	273	10660	254149	4262085	0.471	4.151	0	0	0
1	3	13	"A74"	"A74"	14110	47975	100	722	776	421	54	488	488	551	417	75	35	10	0	18595	17972	6802	37	2698	2698	3169	2462	77	94	87	0	0.000	0.000	0.000	0.000	0.000	0.000	0.000	0.000	0.000	0.000	0.000	0.000	0.000	0.000	0.015	0.019	0.028	0.024	3.402	0.017	0.104	316	2384	100	234	15897	16131	288	15274	15562	Error	Error	-6.086	234	15897	288	15274	245155	5679101	0.540	6.013	0	0	0
1	4	13	"A75"	"A75"	14410	47975	100	736	780	446	57	499	499	566	368	65	36	14	0	16787	15194	7409	48	2755	2755	2925	1478	50	83	80	0	0.000	0.000	0.000	0.000	0.000	0.000	0.000	0.000	0.000	0.000	0.000	0.000	0.000	0.000	0.017	0.023	0.031	0.034	3.420	0.019	0.094	316	2384	100	237	14032	14269	281	12439	12720	Error	Error	-5.888	237	14032	281	12439	246481	4801288	0.582	8.301	0	0	0
1	5	13	"A75"	"A75"	14710	47975	100	804	887	530	59	517	517	583	402	68	40	18	0	16602	15412	5186	33	2723	2723	3151	2119	67	90	87	0	0.000	0.000	0.000	0.000	0.000	0.000	0.000	0.000	0.000	0.000	0.000	0.000	0.000	0.000	0.021	0.029	0.037	0.033	3.966	0.026	0.122	316	2384	100	287	13879	14166	370	12689	13059	Error	Error	-5.596	287	13879	370	12689	280425	4870123	0.756	5.786	0	0	0
1	6	13	"A75"	"A75"	15010	47970	100	681	779	488	62	513	513	578	374	64	33	14	0	16168	14958	7680	51	2793	2793	3274	2337	71	80	73	0	0.000	0.000	0.000	0.000	0.000	0.000	0.000	0.000	0.000	0.000	0.000	0.000	0.000	0.000	0.013	0.022	0.031	0.032	4.191	0.020	0.107	316	2384	100	168	13375	13543	266	12165	12431	Error	Error	-6.315	168	13375	266	12165	246115	4726839	0.537	5.000	0	0	0
1	7	13	"A76"	"A76"	15310	47970	100	654	749	490	65	504	504	584	414	70	30	12	0	17315	15156	10025	66	2784	2784	3492	3339	95	63	60	0	0.000	0.000	0.000	0.000	0.000	0.000	0.000	0.000	0.000	0.000	0.000	0.000	0.000	0.000	0.010	0.020	0.032	0.039	4.904	0.017	0.102	316	2384	100	150	14531	14681	245	12372	12617	Error	Error	-6.598	150	14531	245	12372	236551	4789252	0.399	3.493	0	0	0
1	8	13	"A76"	"A76"	15610	47970	100	710	804	486	60	514	514	593	418	70	31	13	0	13633	12513	7401	59	2741	2741	3336	2770	83	70	67	0	0.000	0.000	0.000	0.000	0.000	0.000	0.000	0.000	0.000	0.000	0.000	0.000	0.000	0.000	0.018	0.030	0.045	0.051	5.518	0.022	0.118	316	2384	100	196	10892	11088	290	9772	10062	Error	Error	-5.796	196	10892	290	9772	253953	3953995	0.505	3.313	0	0	0
1	9	13	"A76"	"A76"	15910	47970	100	717	825	513	62	500	500	573	380	66	35	17	0	16786	15922	7027	44	2671	2671	3197	2911	91	85	83	0	0.000	0.000	0.000	0.000	0.000	0.000	0.000	0.000	0.000	0.000	0.000	0.000	0.000	0.000	0.015	0.025	0.031	0.030	3.847	0.020	0.107	316	2384	100	217	14115	14332	325	13251	13576	Error	Error	-6.023	217	14115	325	13251	260606	5031315	0.663	4.371	0	0	0
1	10	13	"A77"	"A77"	16210	47970	100	1485	1568	953	60	510	510	612	991	161	48	19	0	13339	12751	7822	61	2720	2720	3047	2433	79	72	66	0	0.000	0.000	0.000	0.000	0.000	0.000	0.000	0.000	0.000	0.000	0.000	0.000	0.000	0.000	0.092	0.105	0.120	0.116	2.578	0.082	0.472	316	2384	100	975	10619	11594	1058	10031	11089	Error	Error	-3.445	975	10619	1058	10031	495397	4029360	0.965	3.988	0	0	0
1	11	13	"A77"	"A77"	16510	47965	100	1431	1555	976	62	546	546	648	482	74	64	47	0	18462	17884	8221	45	2848	2848	3557	2881	80	86	79	0	0.000	0.000	0.000	0.000	0.000	0.000	0.000	0.000	0.000	0.000	0.000	0.000	0.000	0.000	0.057	0.067	0.072	0.065	3.044	0.065	0.407	316	2384	100	885	15614	16499	1009	15036	16045	Error	Error	-4.141	885	15614	1009	15036	491294	5651364	1.882	4.973	0	0	0
1	12	13	"A77"	"A77"	16810	47965	100	1515	1729	1180	68	582	582	1084	4376	403	0	0	0	18826	17309	10390	60	2944	2944	4448	6417	144	66	61	0	0.000	0.000	0.000	0.000	0.000	0.000	0.000	0.000	0.000	0.000	0.000	0.000	0.000	0.000	0.059	0.080	0.085	0.086	3.082	0.078	0.581	316	2384	100	933	15882	16815	1147	14365	15512	Error	Error	-4.089	933	15882	1147	14365	546355	5469739	0.147	2.004	0	0	0
1	13	13	"A78"	"A78"	17110	47965	100	688	817	554	67	527	527	612	473	77	26	11	0	18198	15405	8708	56	2790	2790	3214	2604	81	71	68	0	0.000	0.000	0.000	0.000	0.000	0.000	0.000	0.000	0.000	0.000	0.000	0.000	0.000	0.000	0.010	0.023	0.036	0.042	4.819	0.021	0.086	316	2384	100	161	15408	15569	290	12615	12905	Error	Error	-6.580	161	15408	290	12615	258294	4868064	0.433	4.682	0	0	0
1	14	13	"A78"	"A78"	17410	47965	100	737	799	478	59	527	527	603	413	68	32	14	0	17417	14938	8257	55	2860	2860	3436	3133	91	71	69	0	0.000	0.000	0.000	0.000	0.000	0.000	0.000	0.000	0.000	0.000	0.000	0.000	0.000	0.000	0.014	0.023	0.033	0.039	4.244	0.019	0.111	316	2384	100	210	14557	14767	272	12078	12350	Error	Error	-6.115	210	14557	272	12078	252451	4720505	0.475	3.671	0	0	0
1	15	13	"A78"	"A78"	17710	47965	100	753	833	494	59	554	554	626	435	69	31	11	0	14340	14721	7429	50	2978	2978	3781	3367	89	81	75	0	0.000	0.000	0.000	0.000	0.000	0.000	0.000	0.000	0.000	0.000	0.000	0.000	0.000	0.000	0.018	0.024	0.037	0.038	4.515	0.018	0.081	316	2384	100	199	11362	11561	279	11743	12022	Error	Error	-5.835	199	11362	279	11743	263202	4651982	0.476	3.249	0	0	0
1	16	13	"A79"	"A79"	18010	47960	100	727	815	480	58	573	573	645	423	65	31	11	0	9895	10574	7027	66	2959	2959	3276	1938	59	62	59	0	0.000	0.000	0.000	0.000	0.000	0.000	0.000	0.000	0.000	0.000	0.000	0.000	0.000	0.000	0.022	0.032	0.049	0.069	5.929	0.019	0.058	316	2384	100	154	6936	7090	242	7615	7857	Error	Error	-5.493	154	6936	242	7615	257474	3341263	0.402	3.766	0	0	0
1	17	13	"A79"	"A79"	18310	47960	100	765	866	491	56	609	609	692	505	72	26	7	0	15330	14133	5961	42	3113	3113	3587	2265	63	82	80	0	0.000	0.000	0.000	0.000	0.000	0.000	0.000	0.000	0.000	0.000	0.000	0.000	0.000	0.000	0.013	0.023	0.039	0.043	4.969	0.015	0.028	316	2384	100	156	12217	12373	257	11020	11277	Error	Error	-6.291	156	12217	257	11020	273673	4465873	0.345	4.656	0	0	0
1	18	13	"A79"	"A79"	18610	47960	100	841	913	602	65	621	621	699	447	63	31	11	0	14692	13082	5909	45	3305	3305	3721	2062	55	79	76	0	0.000	0.000	0.000	0.000	0.000	0.000	0.000	0.000	0.000	0.000	0.000	0.000	0.000	0.000	0.019	0.030	0.050	0.053	4.524	0.023	0.068	316	2384	100	220	11387	11607	292	9777	10069	Error	Error	-5.694	220	11387	292	9777	288355	4134009	0.479	4.540	0	0	0
1	1	14	"A80"	"A80"	13515	48275	100	682	733	423	57	558	558	662	750	113	9	1	0	10253	9660	5074	52	2861	2861	3184	2172	68	71	65	0	0.000	0.000	0.000	0.000	0.000	0.000	0.000	0.000	0.000	0.000	0.000	0.000	0.000	0.000	0.017	0.026	0.049	0.052	4.831	0.020	0.045	316	2384	100	124	7392	7516	175	6799	6974	Error	Error	-5.898	124	7392	175	6799	231649	3052619	0.095	2.982	0	0	0
1	2	14	"A80"	"A80"	13815	48275	100	680	737	433	58	533	533	609	635	104	14	2	0	13644	13057	7208	55	2812	2812	3205	2211	68	75	73	0	0.000	0.000	0.000	0.000	0.000	0.000	0.000	0.000	0.000	0.000	0.000	0.000	0.000	0.000	0.014	0.020	0.035	0.038	5.207	0.018	0.052	316	2384	100	147	10832	10979	204	10245	10449	Error	Error	-6.203	147	10832	204	10245	232874	4126130	0.202	4.456	0	0	0
1	3	14	"A80"	"A80"	14115	48275	100	643	710	392	55	496	496	564	374	66	28	10	0	16884	16381	6673	40	2751	2751	3368	3225	95	87	83	0	0.000	0.000	0.000	0.000	0.000	0.000	0.000	0.000	0.000	0.000	0.000	0.000	0.000	0.000	0.010	0.016	0.026	0.022	3.896	0.013	0.066	316	2384	100	147	14133	14280	214	13630	13844	Error	Error	-6.587	147	14133	214	13630	224358	5176465	0.390	4.035	0	0	0
1	4	14	"A81"	"A81"	14415	48275	100	707	757	410	54	501	501	580	440	75	30	7	0	18463	15380	8812	57	2662	2662	2974	2077	69	74	68	0	0.000	0.000	0.000	0.000	0.000	0.000	0.000	0.000	0.000	0.000	0.000	0.000	0.000	0.000	0.013	0.020	0.031	0.041	5.732	0.015	0.086	316	2384	100	206	15801	16007	256	12718	12974	Error	Error	-6.261	206	15801	256	12718	239065	4860193	0.402	5.973	0	0	0
1	5	14	"A81"	"A81"	14715	48275	100	709	782	448	57	525	525	592	400	67	31	11	0	19345	17559	7597	43	2756	2756	3299	2676	81	85	81	0	0.000	0.000	0.000	0.000	0.000	0.000	0.000	0.000	0.000	0.000	0.000	0.000	0.000	0.000	0.011	0.017	0.023	0.025	4.628	0.015	0.070	316	2384	100	184	16589	16773	257	14803	15060	Error	Error	-6.494	184	16589	257	14803	247121	5548639	0.475	5.329	0	0	0
1	6	14	"A81"	"A81"	15015	48270	100	767	845	484	57	504	504	574	405	70	39	16	0	21617	20341	10532	51	2767	2767	3476	3548	102	79	76	0	0.000	0.000	0.000	0.000	0.000	0.000	0.000	0.000	0.000	0.000	0.000	0.000	0.000	0.000	0.014	0.019	0.025	0.025	4.077	0.017	0.154	316	2384	100	263	18850	19113	341	17574	17915	Error	Error	-6.163	263	18850	341	17574	267112	6427601	0.669	4.753	0	0	0
1	7	14	"A82"	"A82"	15315	48270	100	661	735	424	57	503	503	577	474	82	27	7	0	15602	14004	9724	69	2648	2648	3238	2978	91	62	58	0	0.000	0.000	0.000	0.000	0.000	0.000	0.000	0.000	0.000	0.000	0.000	0.000	0.000	0.000	0.012	0.020	0.037	0.048	6.880	0.013	0.060	316	2384	100	158	12954	13112	232	11356	11588	Error	Error	-6.357	158	12954	232	11356	232147	4425276	0.333	3.615	0	0	0
1	8	14	"A82"	"A82"	15615	48270	100	729	842	569	67	495	495	560	378	67	36	17	0	21163	18813	8150	43	2721	2721	3290	2916	88	85	81	0	0.000	0.000	0.000	0.000	0.000	0.000	0.000	0.000	0.000	0.000	0.000	0.000	0.000	0.000	0.013	0.022	0.024	0.024	4.491	0.017	0.112	316	2384	100	234	18442	18676	347	16092	16439	Error	Error	-6.300	234	18442	347	16092	265925	5944805	0.746	5.323	0	0	0
1	9	14	"A82"	"A82"	15915	48270	100	739	821	490	59	503	503	592	570	96	27	7	0	21558	20538	5628	27	2792	2792	3504	3261	93	95	93	0	0.000	0.000	0.000	0.000	0.000	0.000	0.000	0.000	0.000	0.000	0.000	0.000	0.000	0.000	0.013	0.018	0.024	0.021	3.420	0.021	0.067	316	2384	100	236	18766	19002	318	17746	18064	Error	Error	-6.313	236	18766	318	17746	259531	6489909	0.402	5.224	0	0	0
1	10	14	"A83"	"A83"	16215	48270	100	2106	2965	2728	92	512	512	607	562	92	65	57	0	13712	11889	7016	59	2751	2751	3081	1858	60	69	65	0	0.000	0.000	0.000	0.000	0.000	0.000	0.000	0.000	0.000	0.000	0.000	0.000	0.000	0.000	0.145	0.268	0.245	0.255	2.620	0.274	0.572	316	2384	100	1594	10961	12555	2453	9138	11591	Error	Error	-2.782	1594	10961	2453	9138	936890	3756988	4.196	4.741	0	0	0
1	11	14	"A83"	"A83"	16515	48265	100	2183	2894	2505	86	540	540	692	797	115	62	51	0	16192	15743	5955	37	2883	2883	3402	2552	75	92	88	0	0.000	0.000	0.000	0.000	0.000	0.000	0.000	0.000	0.000	0.000	0.000	0.000	0.000	0.000	0.123	0.183	0.130	0.125	3.075	0.196	0.449	316	2384	100	1643	13309	14952	2354	12860	15214	Error	Error	-3.018	1643	13309	2354	12860	914531	4974812	2.763	4.836	0	0	0
1	12	14	"A83"	"A83"	16815	48265	100	2173	2668	2165	81	517	517	611	495	81	72	61	0	17810	16044	7063	44	2756	2756	3203	2164	67	86	81	0	0.000	0.000	0.000	0.000	0.000	0.000	0.000	0.000	0.000	0.000	0.000	0.000	0.000	0.000	0.110	0.162	0.134	0.129	2.905	0.154	0.455	316	2384	100	1656	15054	16710	2151	13288	15439	Error	Error	-3.184	1656	15054	2151	13288	843026	5069964	4.156	5.934	0	0	0
1	13	14	"A84"	"A84"	17115	48265	100	711	757	425	56	505	505	580	400	68	33	11	0	15067	15020	8445	56	2753	2753	3140	2148	68	81	69	0	0.000	0.000	0.000	0.000	0.000	0.000	0.000	0.000	0.000	0.000	0.000	0.000	0.000	0.000	0.017	0.021	0.032	0.035	4.306	0.015	0.067	316	2384	100	206	12314	12520	252	12267	12519	Error	Error	-5.902	206	12314	252	12267	239364	4746223	0.443	5.531	0	0	0
1	14	14	"A84"	"A84"	17415	48265	100	703	768	430	55	516	516	593	402	67	31	11	0	13470	13488	6199	45	2833	2833	3108	1576	50	93	83	0	0.000	0.000	0.000	0.000	0.000	0.000	0.000	0.000	0.000	0.000	0.000	0.000	0.000	0.000	0.018	0.024	0.034	0.031	3.963	0.019	0.066	316	2384	100	187	10637	10824	252	10655	10907	Error	Error	-5.830	187	10637	252	10655	242556	4262141	0.435	6.586	0	0	0
1	15	14	"A84"	"A84"	17715	48265	100	824	898	555	61	564	564	652	838	128	13	0	0	14754	15606	5250	33	3053	3053	3402	2186	64	97	96	0	0.000	0.000	0.000	0.000	0.000	0.000	0.000	0.000	0.000	0.000	0.000	0.000	0.000	0.000	0.022	0.027	0.033	0.028	3.172	0.018	0.058	316	2384	100	260	11701	11961	334	12553	12887	Error	Error	-5.492	260	11701	334	12553	283764	4931518	0.294	5.583	0	0	0
1	16	14	"A85"	"A85"	18015	48260	100	710	807	472	58	564	564	643	435	67	31	10	0	11260	10457	6243	59	2941	2941	3251	1735	53	67	61	0	0.000	0.000	0.000	0.000	0.000	0.000	0.000	0.000	0.000	0.000	0.000	0.000	0.000	0.000	0.018	0.032	0.055	0.060	5.729	0.018	0.035	316	2384	100	146	8319	8465	243	7516	7759	Error	Error	-5.832	146	8319	243	7516	255029	3304408	0.377	4.153	0	0	0
1	17	14	"A85"	"A85"	18315	48260	100	828	888	511	57	609	609	845	2962	350	0	0	0	13131	13304	5049	37	3170	3170	3914	4143	105	87	67	0	0.000	0.000	0.000	0.000	0.000	0.000	0.000	0.000	0.000	0.000	0.000	0.000	0.000	0.000	0.022	0.028	0.042	0.042	3.795	0.283	0.214	316	2384	100	219	9961	10180	279	10134	10413	Error	Error	-5.507	219	9961	279	10134	280674	4203992	0.015	2.266	0	0	0
1	18	14	"A85"	"A85"	18615	48260	100	763	844	466	55	645	645	900	2110	234	0	0	0	13354	12434	4674	37	3257	3257	4156	5207	125	78	45	0	0.000	0.000	0.000	0.000	0.000	0.000	0.000	0.000	0.000	0.000	0.000	0.000	0.000	0.000	0.012	0.022	0.040	0.042	4.731	0.233	0.414	316	2384	100	118	10097	10215	199	9177	9376	Error	Error	-6.419	118	10097	199	9177	266587	3929028	-0.027	1.590	0	0	0
1	1	15	"A86"	"A86"	13520	48575	100	682	721	397	55	572	572	791	2480	313	0	0	0	5478	7486	4630	61	2874	2874	3693	4558	123	48	20	0	0.000	0.000	0.000	0.000	0.000	0.000	0.000	0.000	0.000	0.000	0.000	0.000	0.000	0.000	0.042	0.032	0.072	0.091	7.146	0.370	0.348	316	2384	100	110	2604	2714	149	4612	4761	Error	Error	-4.565	110	2604	149	4612	227967	2365471	-0.028	0.832	0	0	0
1	2	15	"A86"	"A86"	13820	48575	100	719	756	411	54	514	514	589	430	73	28	7	0	14052	12489	6794	54	2755	2755	3225	2742	85	71	67	0	0.000	0.000	0.000	0.000	0.000	0.000	0.000	0.000	0.000	0.000	0.000	0.000	0.000	0.000	0.018	0.025	0.042	0.049	4.944	0.015	0.060	316	2384	100	205	11297	11502	242	9734	9976	Error	Error	-5.784	205	11297	242	9734	239041	3946509	0.388	3.379	0	0	0
1	3	15	"A86"	"A86"	14120	48575	100	713	809	491	60	514	514	589	415	70	35	12	0	17671	16469	7133	43	2716	2716	3368	3079	91	85	83	0	0.000	0.000	0.000	0.000	0.000	0.000	0.000	0.000	0.000	0.000	0.000	0.000	0.000	0.000	0.013	0.021	0.032	0.028	3.929	0.017	0.088	316	2384	100	199	14955	15154	295	13753	14048	Error	Error	-6.232	199	14955	295	13753	255528	5204222	0.530	4.255	0	0	0
1	4	15	"A87"	"A87"	14420	48575	100	693	916	1905	207	505	505	571	401	70	34	11	0	13969	13761	8191	59	2708	2708	2952	1514	51	81	74	0	0.000	0.000	0.000	0.000	0.000	0.000	0.000	0.000	0.000	0.000	0.000	0.000	0.000	0.000	0.017	0.037	0.044	0.047	4.345	0.043	0.077	316	2384	100	188	11261	11449	411	11053	11464	Error	Error	-5.904	188	11261	411	11053	289368	4348587	0.860	7.139	0	0	0
1	5	15	"A87"	"A87"	14720	48570	100	700	765	462	60	515	515	602	468	77	26	7	0	12129	12995	6404	49	2793	2793	3260	2184	66	87	79	0	0.000	0.000	0.000	0.000	0.000	0.000	0.000	0.000	0.000	0.000	0.000	0.000	0.000	0.000	0.020	0.025	0.041	0.037	3.853	0.019	0.060	316	2384	100	185	9336	9521	250	10202	10452	Error	Error	-5.657	185	9336	250	10202	241792	4106438	0.348	4.457	0	0	0
1	6	15	"A87"	"A87"	15020	48570	100	658	742	458	61	524	524	633	708	111	13	2	0	13159	12771	6599	51	2786	2786	3420	2957	86	77	70	0	0.000	0.000	0.000	0.000	0.000	0.000	0.000	0.000	0.000	0.000	0.000	0.000	0.000	0.000	0.013	0.022	0.041	0.039	3.847	0.024	0.040	316	2384	100	134	10373	10507	218	9985	10203	Error	Error	-6.274	134	10373	218	9985	234620	4035758	0.154	3.162	0	0	0
1	7	15	"A88"	"A88"	15320	48570	100	710	764	463	60	506	506	593	571	96	23	3	0	16690	15036	9075	60	2752	2752	3178	2583	81	70	67	0	0.000	0.000	0.000	0.000	0.000	0.000	0.000	0.000	0.000	0.000	0.000	0.000	0.000	0.000	0.015	0.021	0.034	0.041	5.088	0.017	0.036	316	2384	100	204	13938	14142	258	12284	12542	Error	Error	-6.094	204	13938	258	12284	241511	4751474	0.299	4.591	0	0	0
1	8	15	"A88"	"A88"	15620	48570	100	667	745	500	67	499	499	569	383	67	30	13	0	16804	15292	7168	46	2774	2774	3305	2848	86	80	78	0	0.000	0.000	0.000	0.000	0.000	0.000	0.000	0.000	0.000	0.000	0.000	0.000	0.000	0.000	0.012	0.020	0.029	0.035	4.390	0.015	0.063	316	2384	100	168	14030	14198	246	12518	12764	Error	Error	-6.384	168	14030	246	12518	235463	4832123	0.460	4.209	0	0	0
1	9	15	"A88"	"A88"	15920	48570	100	653	776	648	83	516	516	595	435	73	28	11	0	15195	14766	6076	41	2830	2830	3443	2625	76	86	85	0	0.000	0.000	0.000	0.000	0.000	0.000	0.000	0.000	0.000	0.000	0.000	0.000	0.000	0.000	0.011	0.022	0.033	0.033	5.359	0.018	0.047	316	2384	100	137	12365	12502	260	11936	12196	Error	Error	-6.496	137	12365	260	11936	245068	4665923	0.416	4.314	0	0	0
1	10	15	"A89"	"A89"	16220	48570	100	646	727	464	63	512	512	584	394	67	30	12	0	15332	12086	7776	64	2628	2628	2947	1811	61	64	60	0	0.000	0.000	0.000	0.000	0.000	0.000	0.000	0.000	0.000	0.000	0.000	0.000	0.000	0.000	0.011	0.023	0.043	0.051	5.951	0.017	0.060	316	2384	100	134	12704	12838	215	9458	9673	Error	Error	-6.567	134	12704	215	9458	229642	3819067	0.363	5.046	0	0	0
1	11	15	"A89"	"A89"	16520	48565	100	711	800	484	60	501	501	574	416	72	34	11	0	19759	17522	8027	45	2759	2759	3308	2797	84	83	80	0	0.000	0.000	0.000	0.000	0.000	0.000	0.000	0.000	0.000	0.000	0.000	0.000	0.000	0.000	0.012	0.020	0.026	0.024	5.010	0.016	0.074	316	2384	100	210	17000	17210	299	14763	15062	Error	Error	-6.339	210	17000	299	14763	252659	5536975	0.543	5.082	0	0	0
1	12	15	"A89"	"A89"	16820	48565	100	640	724	452	62	508	508	579	435	75	26	8	0	16584	14272	7004	49	2723	2723	3209	2378	74	78	74	0	0.000	0.000	0.000	0.000	0.000	0.000	0.000	0.000	0.000	0.000	0.000	0.000	0.000	0.000	0.010	0.019	0.030	0.038	5.497	0.013	0.048	316	2384	100	132	13861	13993	216	11549	11765	Error	Error	-6.714	132	13861	216	11549	228877	4510075	0.333	4.652	0	0	0
1	13	15	"A90"	"A90"	17120	48565	100	588	689	443	64	521	521	579	380	65	25	10	0	10009	10030	7046	70	2681	2681	2991	1726	57	58	53	0	0.000	0.000	0.000	0.000	0.000	0.000	0.000	0.000	0.000	0.000	0.000	0.000	0.000	0.000	0.009	0.023	0.060	0.074	6.393	0.017	0.049	316	2384	100	67	7328	7395	168	7349	7517	Error	Error	-6.773	67	7328	168	7349	217623	3169530	0.289	4.078	0	0	0
1	14	15	"A90"	"A90"	17420	48565	100	666	754	504	66	527	527	590	390	66	30	9	0	11267	10700	5544	51	2795	2795	3127	2163	69	73	67	0	0.000	0.000	0.000	0.000	0.000	0.000	0.000	0.000	0.000	0.000	0.000	0.000	0.000	0.000	0.016	0.029	0.044	0.051	4.709	0.017	0.040	316	2384	100	139	8472	8611	227	7905	8132	Error	Error	-5.930	139	8472	227	7905	238271	3381136	0.421	3.501	0	0	0
1	15	15	"A90"	"A90"	17720	48565	100	716	798	466	58	560	560	626	415	66	30	10	0	11362	10844	5603	51	2944	2944	3478	2385	68	73	68	0	0.000	0.000	0.000	0.000	0.000	0.000	0.000	0.000	0.000	0.000	0.000	0.000	0.000	0.000	0.019	0.030	0.048	0.060	6.326	0.019	0.057	316	2384	100	156	8418	8574	238	7900	8138	Error	Error	-5.754	156	8418	238	7900	252178	3426729	0.414	3.088	0	0	0
1	16	15	"A91"	"A91"	18020	48560	100	653	695	399	57	570	570	654	428	65	20	5	0	9605	9182	4948	53	2968	2968	3200	1737	54	72	61	0	0.000	0.000	0.000	0.000	0.000	0.000	0.000	0.000	0.000	0.000	0.000	0.000	0.000	0.000	0.013	0.020	0.053	0.065	5.571	0.009	0.008	316	2384	100	83	6637	6720	125	6214	6339	Error	Error	-6.321	83	6637	125	6214	219560	2901461	0.096	3.444	0	0	0
1	17	15	"A91"	"A91"	18320	48560	100	720	762	422	55	584	584	656	417	63	25	7	0	11096	10792	5115	47	3076	3076	3588	2509	69	76	71	0	0.000	0.000	0.000	0.000	0.000	0.000	0.000	0.000	0.000	0.000	0.000	0.000	0.000	0.000	0.017	0.023	0.051	0.052	3.987	0.018	0.044	316	2384	100	136	8020	8156	178	7716	7894	Error	Error	-5.882	136	8020	178	7716	240886	3410245	0.254	2.871	0	0	0
1	18	15	"A91"	"A91"	18620	48560	100	749	837	509	60	620	620	705	549	77	19	5	0	11095	10488	5284	50	3188	3188	3523	1643	46	79	75	0	0.000	0.000	0.000	0.000	0.000	0.000	0.000	0.000	0.000	0.000	0.000	0.000	0.000	0.000	0.016	0.030	0.063	0.057	5.319	0.014	0.009	316	2384	100	129	7907	8036	217	7300	7517	Error	Error	-5.938	129	7907	217	7300	264569	3314138	0.240	4.239	0	0	0
1	1	16	"A92"	"A92"	13520	48875	100	552	638	398	62	552	552	617	388	62	21	6	0	5808	6091	4459	73	2827	2827	3146	2363	75	52	32	0	0.000	0.000	0.000	0.000	0.000	0.000	0.000	0.000	0.000	0.000	0.000	0.000	0.000	0.000	0.000	0.026	0.118	0.141	4.354	0.015	0.018	316	2384	100	0	2981	2981	86	3264	3350	Error	Error	Error	0	2981	86	3264	201760	1924892	0.054	1.246	0	0	0
1	2	16	"A92"	"A92"	13820	48875	100	627	758	1382	182	519	519	594	472	79	20	5	0	9261	10290	6848	66	2741	2741	3347	3135	93	62	50	0	0.000	0.000	0.000	0.000	0.000	0.000	0.000	0.000	0.000	0.000	0.000	0.000	0.000	0.000	0.017	0.032	0.048	0.051	6.082	0.017	0.017	316	2384	100	108	6520	6628	239	7549	7788	Error	Error	-5.916	108	6520	239	7549	239612	3251532	0.347	2.215	0	0	0
1	3	16	"A92"	"A92"	14120	48875	100	667	753	477	63	504	504	581	403	69	29	10	0	15002	14499	7976	55	2779	2779	3547	3708	104	80	63	0	0.000	0.000	0.000	0.000	0.000	0.000	0.000	0.000	0.000	0.000	0.000	0.000	0.000	0.000	0.013	0.021	0.031	0.031	5.611	0.016	0.088	316	2384	100	163	12223	12386	249	11720	11969	Error	Error	-6.229	163	12223	249	11720	237794	4581794	0.427	2.954	0	0	0
1	4	16	"A93"	"A93"	14425	48875	100	677	746	433	58	498	498	581	469	80	24	6	0	17574	16609	9677	58	2715	2715	2968	2367	79	76	72	0	0.000	0.000	0.000	0.000	0.000	0.000	0.000	0.000	0.000	0.000	0.000	0.000	0.000	0.000	0.012	0.018	0.023	0.027	5.717	0.013	0.060	316	2384	100	179	14859	15038	248	13894	14142	Error	Error	-6.375	179	14859	248	13894	235796	5248379	0.352	5.763	0	0	0
1	5	16	"A93"	"A93"	14725	48870	100	695	758	437	57	491	491	572	453	79	27	7	0	17777	16969	6948	40	2706	2706	3072	1964	63	90	86	0	0.000	0.000	0.000	0.000	0.000	0.000	0.000	0.000	0.000	0.000	0.000	0.000	0.000	0.000	0.014	0.019	0.028	0.025	4.539	0.013	0.049	316	2384	100	204	15071	15275	267	14263	14530	Error	Error	-6.207	204	15071	267	14263	239648	5362163	0.411	7.076	0	0	0
1	6	16	"A93"	"A93"	15025	48870	100	668	751	511	68	502	502	563	405	71	27	11	0	16749	15337	8318	54	2636	2636	3128	2679	85	77	73	0	0.000	0.000	0.000	0.000	0.000	0.000	0.000	0.000	0.000	0.000	0.000	0.000	0.000	0.000	0.012	0.020	0.030	0.038	5.840	0.019	0.035	316	2384	100	166	14113	14279	249	12701	12950	Error	Error	-6.410	166	14113	249	12701	237347	4846391	0.464	4.557	0	0	0
1	7	16	"A94"	"A94"	15325	48870	100	698	773	485	62	488	488	586	864	147	11	0	0	24455	19920	14473	72	2704	2704	3341	3347	100	62	59	0	0.000	0.000	0.000	0.000	0.000	0.000	0.000	0.000	0.000	0.000	0.000	0.000	0.000	0.000	0.010	0.017	0.026	0.038	7.314	0.012	0.102	316	2384	100	210	21751	21961	285	17216	17501	Error	Error	-6.695	210	21751	285	17216	244223	6294657	0.216	4.953	0	0	0
1	8	16	"A94"	"A94"	15625	48870	100	740	793	422	53	510	510	602	451	74	27	8	0	24315	21149	10934	51	2736	2736	3359	3348	99	81	77	0	0.000	0.000	0.000	0.000	0.000	0.000	0.000	0.000	0.000	0.000	0.000	0.000	0.000	0.000	0.011	0.015	0.019	0.023	5.376	0.012	0.084	316	2384	100	230	21579	21809	283	18413	18696	Error	Error	-6.552	230	21579	283	18413	250546	6683081	0.424	5.314	0	0	0
1	9	16	"A94"	"A94"	15925	48870	100	743	816	474	58	508	508	584	400	68	38	14	0	27011	23876	9721	40	2725	2725	3376	3216	95	88	86	0	0.000	0.000	0.000	0.000	0.000	0.000	0.000	0.000	0.000	0.000	0.000	0.000	0.000	0.000	0.010	0.015	0.020	0.020	3.965	0.011	0.081	316	2384	100	235	24286	24521	308	21151	21459	Error	Error	-6.691	235	24286	308	21151	257773	7544748	0.580	6.374	0	0	0
1	10	16	"A95"	"A95"	16225	48870	100	639	701	578	82	489	489	559	389	69	26	8	0	15840	14065	8413	59	2612	2612	2766	1152	41	76	73	0	0.000	0.000	0.000	0.000	0.000	0.000	0.000	0.000	0.000	0.000	0.000	0.000	0.000	0.000	0.011	0.019	0.028	0.036	7.244	0.016	0.063	316	2384	100	150	13228	13378	212	11453	11665	Error	Error	-6.462	150	13228	212	11453	221489	4444695	0.365	9.808	0	0	0
1	11	16	"A95"	"A95"	16525	48865	100	715	787	487	61	493	493	571	444	77	30	7	0	20182	18920	8329	44	2706	2706	3223	3037	94	86	84	0	0.000	0.000	0.000	0.000	0.000	0.000	0.000	0.000	0.000	0.000	0.000	0.000	0.000	0.000	0.013	0.018	0.021	0.021	4.007	0.016	0.070	316	2384	100	222	17476	17698	294	16214	16508	Error	Error	-6.299	222	17476	294	16214	248642	5978770	0.486	5.169	0	0	0
1	12	16	"A95"	"A95"	16825	48865	100	661	778	481	61	498	498	583	482	82	28	10	0	17180	15630	8669	55	2694	2694	3167	2689	84	77	74	0	0.000	0.000	0.000	0.000	0.000	0.000	0.000	0.000	0.000	0.000	0.000	0.000	0.000	0.000	0.011	0.022	0.030	0.034	6.121	0.017	0.085	316	2384	100	163	14486	14649	280	12936	13216	Error	Error	-6.474	163	14486	280	12936	245852	4939226	0.405	4.635	0	0	0
1	13	16	"A96"	"A96"	17125	48865	100	618	704	447	63	524	524	615	602	97	15	2	0	13005	12687	8862	69	2733	2733	3120	2238	71	63	59	0	0.000	0.000	0.000	0.000	0.000	0.000	0.000	0.000	0.000	0.000	0.000	0.000	0.000	0.000	0.009	0.018	0.037	0.047	6.929	0.012	0.036	316	2384	100	94	10272	10366	180	9954	10134	Error	Error	-6.772	94	10272	180	9954	222306	4009132	0.148	4.275	0	0	0
1	14	16	"A96"	"A96"	17425	48865	100	684	750	453	60	537	537	620	463	74	24	6	0	11409	12404	7682	61	2847	2847	3262	2358	72	75	66	0	0.000	0.000	0.000	0.000	0.000	0.000	0.000	0.000	0.000	0.000	0.000	0.000	0.000	0.000	0.017	0.022	0.040	0.043	5.459	0.016	0.038	316	2384	100	147	8562	8709	213	9557	9770	Error	Error	-5.864	147	8562	213	9557	236935	3919767	0.281	3.877	0	0	0
1	15	16	"A96"	"A96"	17725	48865	100	744	791	433	54	561	561	643	421	65	29	10	0	13909	13953	7318	52	2918	2918	3278	2078	63	81	79	0	0.000	0.000	0.000	0.000	0.000	0.000	0.000	0.000	0.000	0.000	0.000	0.000	0.000	0.000	0.017	0.021	0.036	0.039	5.386	0.015	0.051	316	2384	100	183	10991	11174	230	11035	11265	Error	Error	-5.908	183	10991	230	11035	250108	4409073	0.352	5.137	0	0	0
1	16	16	"A97"	"A97"	18025	48860	100	757	803	494	61	570	570	672	797	118	11	1	0	13298	11770	7159	60	2898	2898	3139	1808	57	67	64	0	0.000	0.000	0.000	0.000	0.000	0.000	0.000	0.000	0.000	0.000	0.000	0.000	0.000	0.000	0.018	0.026	0.045	0.057	6.462	0.019	0.051	316	2384	100	187	10400	10587	233	8872	9105	Error	Error	-5.797	187	10400	233	8872	253673	3719273	0.164	4.774	0	0	0
1	17	16	"A97"	"A97"	18325	48860	100	761	828	447	53	573	573	663	453	68	30	6	0	11646	12425	6365	51	2999	2999	3280	1670	50	84	79	0	0.000	0.000	0.000	0.000	0.000	0.000	0.000	0.000	0.000	0.000	0.000	0.000	0.000	0.000	0.022	0.027	0.045	0.044	4.539	0.014	0.031	316	2384	100	188	8647	8835	255	9426	9681	Error	Error	-5.523	188	8647	255	9426	261564	3926167	0.364	5.476	0	0	0
1	18	16	"A97"	"A97"	18625	48860	100	778	837	477	56	610	610	688	476	69	23	9	0	11588	11504	5244	45	3155	3155	3369	1422	42	84	79	0	0.000	0.000	0.000	0.000	0.000	0.000	0.000	0.000	0.000	0.000	0.000	0.000	0.000	0.000	0.020	0.027	0.047	0.043	5.782	0.017	0.028	316	2384	100	168	8433	8601	227	8349	8576	Error	Error	-5.650	168	8433	227	8349	264503	3635372	0.313	5.721	0	0	0
1	1	17	"A98"	"A98"	13525	49175	100	600	651	402	61	559	559	619	410	66	19	5	0	3532	4164	2206	52	2810	2810	2907	847	29	46	28	0	0.000	0.000	0.000	0.000	0.000	0.000	0.000	0.000	0.000	0.000	0.000	0.000	0.000	0.000	0.057	0.068	0.217	0.242	5.618	0.044	0.021	316	2384	100	41	722	763	92	1354	1446	Error	Error	-4.138	41	722	92	1354	205831	1315804	0.078	1.484	0	0	0
1	2	17	"A98"	"A98"	13825	49175	100	516	568	336	59	503	503	577	390	67	15	2	0	3867	5019	3604	71	2715	2715	2809	824	29	57	40	0	0.000	0.000	0.000	0.000	0.000	0.000	0.000	0.000	0.000	0.000	0.000	0.000	0.000	0.000	0.011	0.028	0.179	0.148	6.229	0.015	0.007	316	2384	100	13	1152	1165	65	2304	2369	Error	Error	-6.469	13	1152	65	2304	179381	1585955	-0.023	2.682	0	0	0
1	3	17	"A98"	"A98"	14125	49175	100	528	593	393	66	507	507	581	506	87	13	2	0	4253	5326	3164	59	2695	2695	2821	1402	49	52	28	0	0.000	0.000	0.000	0.000	0.000	0.000	0.000	0.000	0.000	0.000	0.000	0.000	0.000	0.000	0.013	0.033	0.124	0.113	4.690	0.020	0.014	316	2384	100	21	1558	1579	86	2631	2717	Error	Error	-6.213	21	1558	86	2631	187487	1683117	0.024	1.787	0	0	0
1	4	17	"A99"	"A99"	14425	49175	100	1648	2802	2658	94	525	525	661	776	117	56	46	0	11327	9819	5621	57	2685	2685	2918	1920	65	67	63	0	0.000	0.000	0.000	0.000	0.000	0.000	0.000	0.000	0.000	0.000	0.000	0.000	0.000	0.000	0.130	0.319	0.302	0.281	3.591	0.360	0.703	316	2384	100	1123	8642	9765	2277	7134	9411	Error	Error	-2.944	1123	8642	2277	7134	885307	3102830	2.759	3.594	0	0	0
1	5	17	"A99"	"A99"	14725	49170	100	2352	3066	2607	85	533	533	711	1216	171	59	43	0	12371	11344	5125	45	2693	2693	3077	2340	76	81	73	0	0.000	0.000	0.000	0.000	0.000	0.000	0.000	0.000	0.000	0.000	0.000	0.000	0.000	0.000	0.188	0.293	0.250	0.228	2.627	0.352	0.539	316	2384	100	1819	9678	11497	2533	8651	11184	Error	Error	-2.412	1819	9678	2533	8651	968756	3584786	1.937	3.533	0	0	0
1	6	17	"A99"	"A99"	15025	49170	100	1853	2637	2480	94	529	529	728	922	126	56	42	0	13053	11160	6219	55	2697	2697	3152	2295	72	71	64	0	0.000	0.000	0.000	0.000	0.000	0.000	0.000	0.000	0.000	0.000	0.000	0.000	0.000	0.000	0.128	0.249	0.213	0.227	3.441	0.293	0.638	316	2384	100	1324	10356	11680	2108	8463	10571	Error	Error	-2.967	1324	10356	2108	8463	833371	3526599	2.070	3.489	0	0	0
1	7	17	"A100"	"A100"	15325	49170	100	619	701	423	60	505	505	578	412	71	26	7	0	14927	13092	8949	68	2690	2690	3080	2287	74	62	61	0	0.000	0.000	0.000	0.000	0.000	0.000	0.000	0.000	0.000	0.000	0.000	0.000	0.000	0.000	0.009	0.019	0.036	0.053	6.861	0.018	0.090	316	2384	100	114	12237	12351	196	10402	10598	Error	Error	-6.746	114	12237	196	10402	221559	4136999	0.299	4.378	0	0	0
1	8	17	"A100"	"A100"	15630	49170	100	723	818	466	56	522	522	608	497	81	29	8	0	16697	15579	7685	49	2780	2780	3213	2437	75	80	78	0	0.000	0.000	0.000	0.000	0.000	0.000	0.000	0.000	0.000	0.000	0.000	0.000	0.000	0.000	0.014	0.023	0.029	0.029	4.710	0.017	0.076	316	2384	100	201	13917	14118	296	12799	13095	Error	Error	-6.114	201	13917	296	12799	258488	4923096	0.423	5.074	0	0	0
1	9	17	"A100"	"A100"	15930	49170	100	723	749	463	61	503	503	602	1270	210	1	0	0	16507	15499	6407	41	2744	2744	3134	1963	62	88	86	0	0.000	0.000	0.000	0.000	0.000	0.000	0.000	0.000	0.000	0.000	0.000	0.000	0.000	0.000	0.016	0.019	0.028	0.027	4.227	0.017	0.062	316	2384	100	220	13763	13983	246	12755	13001	Error	Error	-5.967	220	13763	246	12755	236762	4897609	0.116	6.299	0	0	0
1	10	17	"A101"	"A101"	16230	49165	100	786	1243	1317	105	514	514	579	387	66	42	31	0	5635	7802	6469	82	2619	2619	2749	972	35	63	56	0	0.000	0.000	0.000	0.000	0.000	0.000	0.000	0.000	0.000	0.000	0.000	0.000	0.000	0.000	0.090	0.141	0.159	0.178	3.477	0.152	0.579	316	2384	100	272	3016	3288	729	5183	5912	Error	Error	-3.471	272	3016	729	5183	392929	2465472	1.716	5.199	0	0	0
1	11	17	"A101"	"A101"	16530	49165	100	900	1395	1474	105	529	529	633	586	92	38	21	0	6431	8187	5803	70	2662	2662	2942	1797	61	68	52	0	0.000	0.000	0.000	0.000	0.000	0.000	0.000	0.000	0.000	0.000	0.000	0.000	0.000	0.000	0.098	0.157	0.146	0.147	3.730	0.212	0.637	316	2384	100	371	3769	4140	866	5525	6391	Error	Error	-3.345	371	3769	866	5525	440913	2587180	1.300	2.919	0	0	0
1	12	17	"A101"	"A101"	16830	49165	100	929	1542	1731	112	517	517	629	564	89	43	26	0	6316	8579	6509	75	2644	2644	2900	1752	60	64	51	0	0.000	0.000	0.000	0.000	0.000	0.000	0.000	0.000	0.000	0.000	0.000	0.000	0.000	0.000	0.112	0.173	0.167	0.190	4.128	0.213	0.672	316	2384	100	412	3672	4084	1025	5935	6960	Error	Error	-3.156	412	3672	1025	5935	487301	2711008	1.619	3.241	0	0	0
1	13	17	"A102"	"A102"	17130	49165	100	826	1217	1171	96	533	533	603	418	69	40	26	0	4766	7971	6497	81	2737	2737	2869	1026	35	59	50	0	0.000	0.000	0.000	0.000	0.000	0.000	0.000	0.000	0.000	0.000	0.000	0.000	0.000	0.000	0.144	0.131	0.161	0.176	4.202	0.129	0.487	316	2384	100	293	2029	2322	684	5234	5918	Error	Error	-2.792	293	2029	684	5234	384457	2518822	1.469	4.973	0	0	0
1	14	17	"A102"	"A102"	17430	49165	100	975	1655	1809	109	546	546	631	478	75	48	32	0	9122	10830	7400	68	2782	2782	2930	1193	40	73	67	0	0.000	0.000	0.000	0.000	0.000	0.000	0.000	0.000	0.000	0.000	0.000	0.000	0.000	0.000	0.068	0.138	0.110	0.120	3.753	0.156	0.530	316	2384	100	429	6340	6769	1109	8048	9157	Error	Error	-3.885	429	6340	1109	8048	522898	3422434	2.142	6.622	0	0	0
1	15	17	"A102"	"A102"	17730	49165	100	1008	1783	1933	108	551	551	633	417	65	51	37	0	9001	10580	6191	58	2872	2872	3053	1282	41	81	75	0	0.000	0.000	0.000	0.000	0.000	0.000	0.000	0.000	0.000	0.000	0.000	0.000	0.000	0.000	0.075	0.160	0.142	0.120	3.703	0.180	0.523	316	2384	100	457	6129	6586	1232	7708	8940	Error	Error	-3.745	457	6129	1232	7708	563550	3343398	2.758	5.871	0	0	0
1	16	17	"A103"	"A103"	18030	49160	100	713	771	425	55	571	571	670	527	78	19	4	0	14352	11944	8170	68	2934	2934	3277	2041	62	62	58	0	0.000	0.000	0.000	0.000	0.000	0.000	0.000	0.000	0.000	0.000	0.000	0.000	0.000	0.000	0.012	0.022	0.033	0.041	6.252	0.015	0.045	316	2384	100	142	11418	11560	200	9010	9210	Error	Error	-6.329	142	11418	200	9010	243748	3774292	0.192	4.246	0	0	0
1	17	17	"A103"	"A103"	18330	49160	100	763	846	459	54	582	582	662	480	72	26	8	0	15474	13815	6545	47	3013	3013	3390	2135	62	78	76	0	0.000	0.000	0.000	0.000	0.000	0.000	0.000	0.000	0.000	0.000	0.000	0.000	0.000	0.000	0.015	0.024	0.037	0.039	5.216	0.016	0.042	316	2384	100	181	12461	12642	264	10802	11066	Error	Error	-6.105	181	12461	264	10802	267448	4365598	0.383	4.883	0	0	0
1	18	17	"A103"	"A103"	18630	49160	100	750	825	459	55	621	621	701	509	72	21	6	0	11897	10725	5484	51	3114	3114	3341	1387	41	75	69	0	0.000	0.000	0.000	0.000	0.000	0.000	0.000	0.000	0.000	0.000	0.000	0.000	0.000	0.000	0.015	0.027	0.048	0.061	5.342	0.022	0.027	316	2384	100	129	8783	8912	204	7611	7815	Error	Error	-6.089	129	8783	204	7611	260747	3389227	0.244	5.324	0	0	0
1	1	18	"A104"	"A104"	13530	49475	100	643	723	427	59	593	593	667	463	69	19	5	0	6611	7565	4706	62	2933	2933	3248	1944	59	58	48	0	0.000	0.000	0.000	0.000	0.000	0.000	0.000	0.000	0.000	0.000	0.000	0.000	0.000	0.000	0.014	0.028	0.082	0.090	5.332	0.021	0.035	316	2384	100	50	3678	3728	130	4632	4762	Error	Error	-6.201	50	3678	130	4632	228379	2390599	0.121	2.221	0	0	0
1	2	18	"A104"	"A104"	13830	49475	100	698	765	436	56	535	535	613	453	73	26	6	0	12651	11948	6353	53	2821	2821	3243	2582	79	74	70	0	0.000	0.000	0.000	0.000	0.000	0.000	0.000	0.000	0.000	0.000	0.000	0.000	0.000	0.000	0.017	0.025	0.038	0.040	5.407	0.015	0.044	316	2384	100	163	9830	9993	230	9127	9357	Error	Error	-5.914	163	9830	230	9127	241761	3775609	0.336	3.371	0	0	0
1	3	18	"A104"	"A104"	14130	49475	100	727	811	510	62	528	528	612	520	84	25	7	0	16111	15334	5790	37	2753	2753	3274	3148	96	88	85	0	0.000	0.000	0.000	0.000	0.000	0.000	0.000	0.000	0.000	0.000	0.000	0.000	0.000	0.000	0.015	0.022	0.030	0.032	3.876	0.019	0.076	316	2384	100	199	13358	13557	283	12581	12864	Error	Error	-6.069	199	13358	283	12581	256277	4845634	0.383	3.831	0	0	0
1	4	18	"A105"	"A105"	14430	49475	100	681	774	477	61	537	537	649	1404	216	2	0	0	12268	10776	6631	61	2690	2690	3127	3264	104	61	59	0	0.000	0.000	0.000	0.000	0.000	0.000	0.000	0.000	0.000	0.000	0.000	0.000	0.000	0.000	0.015	0.029	0.046	0.053	6.854	0.092	0.085	316	2384	100	144	9578	9722	237	8086	8323	Error	Error	-6.056	144	9578	237	8086	244592	3405329	0.089	2.343	0	0	0
1	5	18	"A105"	"A105"	14730	49470	100	716	801	541	67	544	544	605	387	63	31	12	0	16524	14903	6615	44	2730	2730	3119	2173	69	84	81	0	0.000	0.000	0.000	0.000	0.000	0.000	0.000	0.000	0.000	0.000	0.000	0.000	0.000	0.000	0.012	0.021	0.035	0.034	4.631	0.018	0.065	316	2384	100	172	13794	13966	257	12173	12430	Error	Error	-6.325	172	13794	257	12173	253028	4709199	0.506	5.423	0	0	0
1	6	18	"A105"	"A105"	15030	49470	100	709	772	442	57	534	534	597	406	68	30	11	0	16627	14090	7364	52	2727	2727	3108	2357	75	75	70	0	0.000	0.000	0.000	0.000	0.000	0.000	0.000	0.000	0.000	0.000	0.000	0.000	0.000	0.000	0.013	0.021	0.032	0.035	5.267	0.016	0.026	316	2384	100	175	13900	14075	238	11363	11601	Error	Error	-6.312	175	13900	238	11363	244099	4452340	0.431	4.659	0	0	0
1	7	18	"A106"	"A106"	15330	49470	100	529	605	520	85	540	540	595	374	62	16	6	0	3286	3892	1929	49	2620	2620	2704	761	28	48	28	0	0.000	0.000	0.000	0.000	0.000	0.000	0.000	0.000	0.000	0.000	0.000	0.000	0.000	0.000	-0.017	0.051	0.271	0.252	6.727	0.005	0.001	316	2384	100	-11	666	655	65	1272	1337	Error	Error	Error	-11	666	65	1272	191098	1230012	0.027	1.561	0	0	0
1	8	18	"A106"	"A106"	15630	49470	100	555	620	366	59	541	541	605	399	65	19	5	0	3614	4390	2527	57	2630	2630	2740	1538	56	35	17	0	0.000	0.000	0.000	0.000	0.000	0.000	0.000	0.000	0.000	0.000	0.000	0.000	0.000	0.000	0.014	0.045	0.240	0.271	7.260	0.021	0.007	316	2384	100	14	984	998	79	1760	1839	Error	Error	-6.135	14	984	79	1760	196069	1387292	0.038	1.073	0	0	0
1	9	18	"A106"	"A106"	15930	49470	100	554	617	380	61	512	512	581	388	66	21	6	0	3754	4371	2325	53	2625	2625	2700	1045	38	53	24	0	0.000	0.000	0.000	0.000	0.000	0.000	0.000	0.000	0.000	0.000	0.000	0.000	0.000	0.000	0.037	0.060	0.220	0.190	5.086	0.018	0.005	316	2384	100	42	1129	1171	105	1746	1851	Error	Error	-4.749	42	1129	105	1746	194850	1381373	0.093	1.599	0	0	0
1	10	18	"A107"	"A107"	16230	49465	100	597	729	767	105	513	513	601	541	90	15	5	0	4753	5249	2627	50	2643	2643	2805	1494	53	57	37	0	0.000	0.000	0.000	0.000	0.000	0.000	0.000	0.000	0.000	0.000	0.000	0.000	0.000	0.000	0.040	0.083	0.102	0.134	4.955	0.142	0.216	316	2384	100	84	2110	2194	216	2606	2822	Error	Error	-4.651	84	2110	216	2606	230320	1658600	0.237	1.636	0	0	0
1	11	18	"A107"	"A107"	16535	49465	100	621	683	435	63	510	510	593	411	69	24	9	0	5578	6269	3277	52	2645	2645	2736	875	31	81	69	0	0.000	0.000	0.000	0.000	0.000	0.000	0.000	0.000	0.000	0.000	0.000	0.000	0.000	0.000	0.038	0.048	0.092	0.088	4.481	0.025	0.018	316	2384	100	111	2933	3044	173	3624	3797	Error	Error	-4.724	111	2933	173	3624	215841	1981093	0.219	4.038	0	0	0
1	12	18	"A107"	"A107"	16835	49465	100	600	670	493	73	516	516	588	388	65	21	7	0	4954	6139	3535	57	2650	2650	2752	953	34	71	56	0	0.000	0.000	0.000	0.000	0.000	0.000	0.000	0.000	0.000	0.000	0.000	0.000	0.000	0.000	0.036	0.044	0.102	0.104	4.502	0.024	0.018	316	2384	100	84	2304	2388	154	3489	3643	Error	Error	-4.778	84	2304	154	3489	211749	1939807	0.211	3.554	0	0	0
1	13	18	"A108"	"A108"	17135	49465	100	594	668	451	67	534	534	603	393	65	21	6	0	5076	6668	4556	68	2705	2705	2824	1116	39	61	52	0	0.000	0.000	0.000	0.000	0.000	0.000	0.000	0.000	0.000	0.000	0.000	0.000	0.000	0.000	0.025	0.034	0.087	0.098	6.892	0.012	0.007	316	2384	100	60	2371	2431	134	3963	4097	Error	Error	-5.304	60	2371	134	3963	211102	2107137	0.165	3.444	0	0	0
1	14	18	"A108"	"A108"	17435	49465	100	627	700	452	64	552	552	625	403	64	24	8	0	5623	6424	3364	52	2710	2710	2821	953	33	78	63	0	0.000	0.000	0.000	0.000	0.000	0.000	0.000	0.000	0.000	0.000	0.000	0.000	0.000	0.000	0.026	0.040	0.105	0.100	3.953	0.025	0.024	316	2384	100	75	2913	2988	148	3714	3862	Error	Error	-5.279	75	2913	148	3714	221080	2029969	0.186	3.781	0	0	0
1	15	18	"A108"	"A108"	17735	49460	100	659	698	410	58	543	543	623	472	75	16	4	0	6474	7687	4441	57	2776	2776	2927	1063	36	77	71	0	0.000	0.000	0.000	0.000	0.000	0.000	0.000	0.000	0.000	0.000	0.000	0.000	0.000	0.000	0.031	0.032	0.072	0.070	5.164	0.017	0.016	316	2384	100	116	3698	3814	155	4911	5066	Error	Error	-4.995	116	3698	155	4911	220619	2429125	0.159	4.478	0	0	0
1	16	18	"A109"	"A109"	18035	49460	100	585	645	396	61	582	582	662	444	67	16	4	0	3419	3806	1556	40	2900	2900	3010	1090	36	31	12	0	0.000	0.000	0.000	0.000	0.000	0.000	0.000	0.000	0.000	0.000	0.000	0.000	0.000	0.000	0.006	0.070	0.296	0.286	5.898	0.022	0.003	316	2384	100	3	519	522	63	906	969	Error	Error	-7.435	3	519	63	906	203952	1202643	-0.038	0.730	0	0	0
1	17	18	"A109"	"A109"	18335	49460	100	624	718	457	63	591	591	675	448	66	18	6	0	4231	4785	2326	48	2962	2962	3032	834	27	61	38	0	0.000	0.000	0.000	0.000	0.000	0.000	0.000	0.000	0.000	0.000	0.000	0.000	0.000	0.000	0.026	0.070	0.205	0.231	6.116	0.010	0.001	316	2384	100	33	1269	1302	127	1823	1950	Error	Error	-5.265	33	1269	127	1823	226771	1512192	0.096	2.102	0	0	0
1	18	18	"A109"	"A109"	18635	49460	100	667	732	398	54	628	628	696	425	61	19	5	0	3927	4364	1892	43	3054	3054	3148	948	30	47	23	0	0.000	0.000	0.000	0.000	0.000	0.000	0.000	0.000	0.000	0.000	0.000	0.000	0.000	0.000	0.045	0.079	0.242	0.262	4.785	0.026	0.005	316	2384	100	39	873	912	104	1310	1414	Error	Error	-4.484	39	873	104	1310	231237	1379121	0.085	1.283	0	0	0
1	1	19	"A110"	"A110"	13535	49775	100	587	683	442	64	582	582	669	617	92	10	1	0	4371	5394	3426	63	2885	2885	3068	1727	56	47	25	0	0.000	0.000	0.000	0.000	0.000	0.000	0.000	0.000	0.000	0.000	0.000	0.000	0.000	0.000	0.003	0.040	0.180	0.215	6.773	0.115	0.198	316	2384	100	5	1486	1491	101	2509	2610	Error	Error	-8.215	5	1486	101	2509	215850	1704539	0.023	1.347	0	0	0
1	2	19	"A110"	"A110"	13835	49775	100	645	709	450	63	549	549	623	438	70	23	6	0	6663	7884	5235	66	2835	2835	3216	2740	85	61	33	0	0.000	0.000	0.000	0.000	0.000	0.000	0.000	0.000	0.000	0.000	0.000	0.000	0.000	0.000	0.025	0.032	0.074	0.084	5.683	0.022	0.049	316	2384	100	96	3828	3924	160	5049	5209	Error	Error	-5.317	96	3828	160	5049	224067	2491396	0.196	1.704	0	0	0
1	3	19	"A110"	"A110"	14135	49775	100	686	1125	3978	353	536	536	602	405	67	28	10	0	8049	9780	6118	62	2728	2728	2970	1980	66	73	60	0	0.000	0.000	0.000	0.000	0.000	0.000	0.000	0.000	0.000	0.000	0.000	0.000	0.000	0.000	0.028	0.084	0.052	0.057	4.886	0.042	0.008	316	2384	100	150	5321	5471	589	7052	7641	Error	Error	-5.149	150	5321	589	7052	355394	3090603	1.291	3.439	0	0	0
1	4	19	"A111"	"A111"	14435	49775	100	614	713	520	72	549	549	612	394	64	23	8	0	5870	7722	6211	80	2662	2662	2734	971	35	70	60	0	0.000	0.000	0.000	0.000	0.000	0.000	0.000	0.000	0.000	0.000	0.000	0.000	0.000	0.000	0.020	0.032	0.083	0.086	5.010	0.016	0.021	316	2384	100	65	3208	3273	164	5060	5224	Error	Error	-5.625	65	3208	164	5060	225334	2440210	0.256	5.137	0	0	0
1	5	19	"A111"	"A111"	14735	49770	100	650	714	459	64	538	538	605	404	66	23	9	0	7080	9161	6079	66	2731	2731	2879	1712	59	78	62	0	0.000	0.000	0.000	0.000	0.000	0.000	0.000	0.000	0.000	0.000	0.000	0.000	0.000	0.000	0.026	0.027	0.052	0.055	4.504	0.023	0.062	316	2384	100	112	4349	4461	176	6430	6606	Error	Error	-5.279	112	4349	176	6430	225554	2894918	0.270	3.669	0	0	0
1	6	19	"A111"	"A111"	15035	49770	100	657	746	458	61	551	551	947	3817	403	0	0	0	5832	7482	5282	70	2745	2745	3612	5377	148	30	12	0	0.000	0.000	0.000	0.000	0.000	0.000	0.000	0.000	0.000	0.000	0.000	0.000	0.000	0.000	0.034	0.041	0.108	0.093	4.512	0.040	0.095	316	2384	100	106	3087	3193	195	4737	4932	Error	Error	-4.864	106	3087	195	4737	235789	2364415	-0.053	0.720	0	0	0
1	7	19	"A112"	"A112"	15335	49770	100	1317	3747	5686	151	525	525	704	2129	302	33	23	0	7004	9483	7112	74	2727	2727	2941	2188	74	58	49	0	0.000	0.000	0.000	0.000	0.000	0.000	0.000	0.000	0.000	0.000	0.000	0.000	0.000	0.000	0.185	0.477	0.338	0.316	3.178	0.742	0.564	316	2384	100	792	4277	5069	3222	6756	9978	Error	Error	-2.433	792	4277	3222	6756	1184067	2996572	1.429	2.990	0	0	0
1	8	19	"A112"	"A112"	15635	49770	100	2172	3944	4777	121	548	548	821	2358	287	39	21	0	10819	11129	6095	54	2665	2665	2928	1983	67	77	71	0	0.000	0.000	0.000	0.000	0.000	0.000	0.000	0.000	0.000	0.000	0.000	0.000	0.000	0.000	0.199	0.401	0.283	0.291	2.652	0.786	0.584	316	2384	100	1624	8154	9778	3396	8464	11860	Error	Error	-2.328	1624	8154	3396	8464	1246236	3516855	1.324	4.136	0	0	0
1	9	19	"A112"	"A112"	15935	49770	100	2764	5356	5855	109	527	527	627	546	87	75	65	0	13433	12466	6484	52	2659	2659	2841	1764	62	81	75	0	0.000	0.000	0.000	0.000	0.000	0.000	0.000	0.000	0.000	0.000	0.000	0.000	0.000	0.000	0.208	0.492	0.349	0.321	2.850	0.630	0.606	316	2384	100	2237	10774	13011	4829	9807	14636	Error	Error	-2.268	2237	10774	4829	9807	1692546	3939410	8.661	5.456	0	0	0
1	10	19	"A113"	"A113"	16235	49765	100	682	761	508	66	553	553	662	846	127	10	0	0	6632	8411	5842	69	2699	2699	2886	1688	58	62	52	0	0.000	0.000	0.000	0.000	0.000	0.000	0.000	0.000	0.000	0.000	0.000	0.000	0.000	0.000	0.033	0.036	0.072	0.088	5.567	0.098	0.136	316	2384	100	129	3933	4062	208	5712	5920	Error	Error	-4.930	129	3933	208	5712	240321	2658021	0.117	3.273	0	0	0
1	11	19	"A113"	"A113"	16535	49765	100	635	739	465	62	547	547	632	838	132	9	1	0	6749	8489	5114	60	2634	2634	2865	1941	67	72	51	0	0.000	0.000	0.000	0.000	0.000	0.000	0.000	0.000	0.000	0.000	0.000	0.000	0.000	0.000	0.021	0.033	0.059	0.064	5.908	0.032	0.089	316	2384	100	88	4115	4203	192	5855	6047	Error	Error	-5.547	88	4115	192	5855	233464	2682502	0.128	2.897	0	0	0
1	12	19	"A113"	"A113"	16835	49765	100	649	716	449	62	531	531	616	479	77	21	6	0	6551	7944	5219	65	2707	2707	2845	980	34	70	63	0	0.000	0.000	0.000	0.000	0.000	0.000	0.000	0.000	0.000	0.000	0.000	0.000	0.000	0.000	0.031	0.035	0.079	0.086	5.136	0.025	0.038	316	2384	100	118	3844	3962	185	5237	5422	Error	Error	-5.026	118	3844	185	5237	226110	2510246	0.209	5.203	0	0	0
1	13	19	"A114"	"A114"	17135	49765	100	690	763	505	66	588	588	668	751	112	11	1	0	9506	9289	6363	68	2712	2712	3138	2318	73	54	52	0	0.000	0.000	0.000	0.000	0.000	0.000	0.000	0.000	0.000	0.000	0.000	0.000	0.000	0.000	0.015	0.027	0.059	0.087	7.116	0.023	0.070	316	2384	100	102	6794	6896	175	6577	6752	Error	Error	-6.058	102	6794	175	6577	241255	2935261	0.126	2.654	0	0	0
1	14	19	"A114"	"A114"	17435	49765	100	740	834	566	67	569	569	654	485	74	26	8	0	15100	13295	7182	54	2774	2774	3182	2259	70	72	70	0	0.000	0.000	0.000	0.000	0.000	0.000	0.000	0.000	0.000	0.000	0.000	0.000	0.000	0.000	0.014	0.025	0.035	0.045	6.232	0.021	0.085	316	2384	100	171	12326	12497	265	10521	10786	Error	Error	-6.172	171	12326	265	10521	263488	4201263	0.371	4.477	0	0	0
1	15	19	"A114"	"A114"	17740	49760	100	764	845	505	59	551	551	627	428	68	33	12	0	17303	15448	7360	47	2793	2793	3140	2144	68	80	78	0	0.000	0.000	0.000	0.000	0.000	0.000	0.000	0.000	0.000	0.000	0.000	0.000	0.000	0.000	0.015	0.023	0.033	0.036	4.148	0.020	0.106	316	2384	100	213	14510	14723	294	12655	12949	Error	Error	-6.090	213	14510	294	12655	267162	4881591	0.509	5.741	0	0	0
1	16	19	"A115"	"A115"	18040	49760	100	632	722	470	65	557	557	630	404	64	23	9	0	5065	6094	4021	65	2823	2823	2950	937	31	68	55	0	0.000	0.000	0.000	0.000	0.000	0.000	0.000	0.000	0.000	0.000	0.000	0.000	0.000	0.000	0.033	0.050	0.123	0.163	6.028	0.029	0.029	316	2384	100	75	2242	2317	165	3271	3436	Error	Error	-4.902	75	2242	165	3271	228049	1925722	0.228	3.355	0	0	0
1	17	19	"A115"	"A115"	18340	49760	100	658	741	481	64	608	608	697	842	120	9	0	0	6655	7752	4798	61	2979	2979	3178	2525	79	64	33	0	0.000	0.000	0.000	0.000	0.000	0.000	0.000	0.000	0.000	0.000	0.000	0.000	0.000	0.000	0.014	0.028	0.077	0.080	5.048	0.019	0.022	316	2384	100	50	3676	3726	133	4773	4906	Error	Error	-6.200	50	3676	133	4773	234091	2449765	0.052	1.811	0	0	0
1	18	19	"A115"	"A115"	18640	49760	100	663	730	445	60	608	608	683	446	65	19	6	0	7088	7606	4073	53	3039	3039	3216	1204	37	78	66	0	0.000	0.000	0.000	0.000	0.000	0.000	0.000	0.000	0.000	0.000	0.000	0.000	0.000	0.000	0.014	0.027	0.080	0.084	5.490	0.016	0.011	316	2384	100	55	4049	4104	122	4567	4689	Error	Error	-6.202	55	4049	122	4567	230824	2403619	0.105	3.646	0	0	0
1	1	20	"A116"	"A116"	13540	50075	100	728	809	527	65	548	548	635	596	93	20	4	0	9980	8971	4705	52	2917	2917	3088	1939	62	68	64	0	0.000	0.000	0.000	0.000	0.000	0.000	0.000	0.000	0.000	0.000	0.000	0.000	0.000	0.000	0.025	0.043	0.078	0.080	5.254	0.066	0.125	316	2384	100	180	7063	7243	261	6054	6315	Error	Error	-5.294	180	7063	261	6054	255646	2834759	0.292	3.034	0	0	0
1	2	20	"A116"	"A116"	13840	50075	100	775	829	451	54	572	572	661	789	119	11	0	0	12101	11323	4825	42	2837	2837	3141	2140	68	82	76	0	0.000	0.000	0.000	0.000	0.000	0.000	0.000	0.000	0.000	0.000	0.000	0.000	0.000	0.000	0.022	0.030	0.045	0.049	4.657	0.083	0.167	316	2384	100	203	9264	9467	257	8486	8743	Error	Error	-5.512	203	9264	257	8486	261912	3578107	0.213	3.823	0	0	0
1	3	20	"A116"	"A116"	14140	50075	100	837	876	459	52	556	556	615	435	70	37	14	0	16761	15939	6068	38	2775	2775	3151	2707	85	91	88	0	0.000	0.000	0.000	0.000	0.000	0.000	0.000	0.000	0.000	0.000	0.000	0.000	0.000	0.000	0.020	0.024	0.031	0.028	4.037	0.019	0.077	316	2384	100	281	13986	14267	320	13164	13484	Error	Error	-5.637	281	13986	320	13164	276819	5036599	0.600	4.724	0	0	0
1	4	20	"A117"	"A117"	14440	50075	100	574	681	487	71	529	529	602	398	66	24	8	0	3437	3828	1711	44	2693	2693	2833	2022	71	17	8	0	0.000	0.000	0.000	0.000	0.000	0.000	0.000	0.000	0.000	0.000	0.000	0.000	0.000	0.000	0.060	0.134	0.264	0.285	5.119	0.093	0.072	316	2384	100	45	744	789	152	1135	1287	Error	Error	-4.047	45	744	152	1135	215102	1209734	0.198	0.492	0	0	0
1	5	20	"A117"	"A117"	14740	50070	100	656	761	611	80	527	527	605	407	67	27	8	0	4088	4605	2134	46	2704	2704	2776	753	27	64	47	0	0.000	0.000	0.000	0.000	0.000	0.000	0.000	0.000	0.000	0.000	0.000	0.000	0.000	0.000	0.093	0.123	0.158	0.169	4.528	0.059	0.028	316	2384	100	129	1384	1513	234	1901	2135	Error	Error	-3.423	129	1384	234	1901	240619	1455062	0.383	2.429	0	0	0
1	6	20	"A117"	"A117"	15040	50070	100	618	732	562	76	539	539	596	386	64	24	9	0	3665	4279	2230	52	2624	2624	2729	1504	55	37	17	0	0.000	0.000	0.000	0.000	0.000	0.000	0.000	0.000	0.000	0.000	0.000	0.000	0.000	0.000	0.076	0.117	0.170	0.185	4.871	0.022	0.012	316	2384	100	79	1041	1120	193	1655	1848	Error	Error	-3.720	79	1041	193	1655	231331	1352031	0.352	1.031	0	0	0
1	7	20	"A118"	"A118"	15340	50070	100	566	651	438	67	515	515	583	381	65	22	9	0	4855	6149	4290	69	2649	2649	2798	1238	44	59	48	0	0.000	0.000	0.000	0.000	0.000	0.000	0.000	0.000	0.000	0.000	0.000	0.000	0.000	0.000	0.023	0.039	0.119	0.121	6.070	0.020	0.029	316	2384	100	51	2206	2257	136	3500	3636	Error	Error	-5.435	51	2206	136	3500	205831	1942946	0.178	2.707	0	0	0
1	8	20	"A118"	"A118"	15640	50070	100	658	725	455	62	511	511	594	414	69	28	9	0	7475	9278	5977	64	2657	2657	2833	1681	59	72	62	0	0.000	0.000	0.000	0.000	0.000	0.000	0.000	0.000	0.000	0.000	0.000	0.000	0.000	0.000	0.031	0.032	0.059	0.061	5.168	0.019	0.046	316	2384	100	147	4818	4965	214	6621	6835	Error	Error	-5.035	147	4818	214	6621	228942	2931805	0.316	3.834	0	0	0
1	9	20	"A118"	"A118"	15940	50070	100	661	721	428	59	546	546	617	415	67	22	7	0	7607	8752	4621	52	2679	2679	2826	1037	36	88	81	0	0.000	0.000	0.000	0.000	0.000	0.000	0.000	0.000	0.000	0.000	0.000	0.000	0.000	0.000	0.023	0.029	0.053	0.057	4.270	0.023	0.040	316	2384	100	115	4928	5043	175	6073	6248	Error	Error	-5.421	115	4928	175	6073	227916	2765520	0.251	5.715	0	0	0
1	10	20	"A119"	"A119"	16240	50065	100	777	920	671	72	535	535	604	393	65	39	19	0	5039	6720	4575	68	2683	2683	2745	795	28	65	56	0	0.000	0.000	0.000	0.000	0.000	0.000	0.000	0.000	0.000	0.000	0.000	0.000	0.000	0.000	0.103	0.095	0.149	0.157	4.858	0.085	0.242	316	2384	100	242	2356	2598	385	4037	4422	Error	Error	-3.283	242	2356	385	4037	290823	2123624	0.804	5.000	0	0	0
1	11	20	"A119"	"A119"	16540	50065	100	962	1154	802	69	526	526	610	446	73	49	29	0	7135	8499	5461	64	2705	2705	2811	908	32	88	80	0	0.000	0.000	0.000	0.000	0.000	0.000	0.000	0.000	0.000	0.000	0.000	0.000	0.000	0.000	0.098	0.108	0.128	0.120	3.011	0.092	0.342	316	2384	100	436	4430	4866	628	5794	6422	Error	Error	-3.345	436	4430	628	5794	364595	2685570	1.220	6.264	0	0	0
1	12	20	"A119"	"A119"	16840	50065	100	777	967	673	69	552	552	609	404	66	40	23	0	5717	7036	4011	57	2659	2659	2780	1409	50	74	53	0	0.000	0.000	0.000	0.000	0.000	0.000	0.000	0.000	0.000	0.000	0.000	0.000	0.000	0.000	0.074	0.095	0.119	0.120	3.512	0.078	0.176	316	2384	100	225	3058	3283	415	4377	4792	Error	Error	-3.765	225	3058	415	4377	305475	2223376	0.886	3.021	0	0	0
1	13	20	"A120"	"A120"	17140	50065	100	685	794	541	68	547	547	638	625	97	19	5	0	3474	4431	3327	75	2730	2730	2795	1157	41	37	25	0	0.000	0.000	0.000	0.000	0.000	0.000	0.000	0.000	0.000	0.000	0.000	0.000	0.000	0.000	0.185	0.145	0.237	0.253	5.018	0.047	0.036	316	2384	100	138	744	882	247	1701	1948	Error	Error	-2.431	138	744	247	1701	250852	1400199	0.250	1.414	0	0	0
1	14	20	"A120"	"A120"	17440	50065	100	781	931	615	66	571	571	868	3105	357	0	0	0	4752	6148	3714	60	2783	2783	3158	3652	115	36	17	0	0.000	0.000	0.000	0.000	0.000	0.000	0.000	0.000	0.000	0.000	0.000	0.000	0.000	0.000	0.107	0.107	0.149	0.168	3.558	0.070	0.170	316	2384	100	210	1969	2179	360	3365	3725	Error	Error	-3.229	210	1969	360	3365	294218	1942758	0.020	0.819	0	0	0
1	15	20	"A120"	"A120"	17740	50060	100	780	1000	737	73	575	575	652	684	104	29	9	0	5491	6915	4322	62	2786	2786	2919	1352	46	68	50	0	0.000	0.000	0.000	0.000	0.000	0.000	0.000	0.000	0.000	0.000	0.000	0.000	0.000	0.000	0.076	0.103	0.145	0.150	4.190	0.180	0.345	316	2384	100	205	2705	2910	425	4129	4554	Error	Error	-3.722	205	2705	425	4129	315848	2185039	0.509	2.956	0	0	0
1	16	20	"A121"	"A121"	18040	50060	100	669	788	500	63	585	585	689	1226	177	4	0	0	7557	11415	9032	79	2892	2892	3184	2413	75	61	49	0	0.000	0.000	0.000	0.000	0.000	0.000	0.000	0.000	0.000	0.000	0.000	0.000	0.000	0.000	0.018	0.024	0.055	0.063	5.822	0.018	0.070	316	2384	100	84	4665	4749	203	8523	8726	Error	Error	-5.795	84	4665	203	8523	249081	3607107	0.081	3.411	0	0	0
1	17	20	"A121"	"A121"	18340	50060	100	859	929	518	55	590	590	665	423	63	37	15	0	19127	16643	8866	53	2942	2942	3158	1402	44	81	77	0	0.000	0.000	0.000	0.000	0.000	0.000	0.000	0.000	0.000	0.000	0.000	0.000	0.000	0.000	0.017	0.025	0.034	0.038	4.803	0.018	0.075	316	2384	100	269	16185	16454	339	13701	14040	Error	Error	-5.911	269	16185	339	13701	293642	5259106	0.624	9.618	0	0	0
1	18	20	"A121"	"A121"	18640	50060	100	850	958	550	57	592	592	690	541	78	32	9	0	18536	17809	9667	54	3062	3062	3327	2120	63	85	78	0	0.000	0.000	0.000	0.000	0.000	0.000	0.000	0.000	0.000	0.000	0.000	0.000	0.000	0.000	0.017	0.025	0.033	0.034	5.805	0.017	0.088	316	2384	100	258	15474	15732	366	14747	15113	Error	Error	-5.906	258	15474	366	14747	302729	5627797	0.495	6.831	0	0	0
1	1	21	"Blank"	"Blank"	13545	50375	100	555	606	413	68	565	565	627	410	65	16	4	0	2747	2813	720	25	2796	2796	2873	781	27	12	1	0	0.000	0.000	0.000	0.000	0.000	0.000	0.000	0.000	0.000	0.000	0.000	0.000	0.000	0.000	0.204	2.412	0.432	0.423	4.958	0.070	0.010	316	2384	100	-10	-49	-59	41	17	58	Error	Error	-2.293	-10	-49	41	17	191616	888774	-0.051	-0.077	0	0	0
1	2	21	"Blank"	"Blank"	13845	50375	100	557	633	396	62	555	555	634	502	79	13	2	0	2822	2937	1278	43	2783	2783	2892	1612	55	3	1	0	0.000	0.000	0.000	0.000	0.000	0.000	0.000	0.000	0.000	0.000	0.000	0.000	0.000	0.000	0.051	0.506	0.528	0.489	4.351	0.124	0.022	316	2384	100	2	39	41	78	154	232	Error	Error	-4.285	2	39	78	154	199933	928062	-0.002	0.028	0	0	0
1	3	21	"Blank"	"Blank"	14145	50375	100	517	594	402	67	540	540	647	1385	214	1	0	0	2645	2692	686	25	2690	2690	2829	1806	63	0	0	0	0.000	0.000	0.000	0.000	0.000	0.000	0.000	0.000	0.000	0.000	0.000	0.000	0.000	0.000	0.511	27.000	0.543	0.554	4.553	12.810	0.024	316	2384	100	-23	-45	-68	54	2	56	Error	Error	-0.968	-23	-45	54	2	187828	850535	-0.038	-0.076	0	0	0
1	4	21	"Blank"	"Blank"	14445	50375	100	528	609	386	63	531	531	597	406	68	18	4	0	2710	2786	775	27	2673	2673	2759	1085	39	9	1	0	0.000	0.000	0.000	0.000	0.000	0.000	0.000	0.000	0.000	0.000	0.000	0.000	0.000	0.000	-0.081	0.690	0.512	0.483	4.457	0.048	0.018	316	2384	100	-3	37	34	78	113	191	Error	Error	Error	-3	37	78	113	192580	880268	0.030	0.025	0	0	0
1	5	21	"Blank"	"Blank"	14745	50370	100	538	605	410	67	523	523	601	431	71	15	6	0	2587	2607	733	28	2599	2599	2683	931	34	9	1	0	0.000	0.000	0.000	0.000	0.000	0.000	0.000	0.000	0.000	0.000	0.000	0.000	0.000	0.000	-1.250	10.250	0.521	0.586	4.379	0.044	0.004	316	2384	100	15	-12	3	82	8	90	Error	Error	Error	15	-12	82	8	191244	823873	0.009	-0.082	0	0	0
1	6	21	"Blank"	"Blank"	15045	50370	100	541	605	387	63	508	508	587	450	76	13	3	0	2649	2719	996	36	2599	2599	2670	785	29	15	3	0	0.000	0.000	0.000	0.000	0.000	0.000	0.000	0.000	0.000	0.000	0.000	0.000	0.000	0.000	0.660	0.808	0.508	0.497	4.199	0.051	0.007	316	2384	100	33	50	83	97	120	217	Error	Error	-0.599	33	50	97	120	191293	859055	0.040	0.062	0	0	0
1	7	21	"Blank"	"Blank"	15345	50370	100	565	621	399	64	537	537	626	660	105	9	1	0	2599	2641	650	24	2676	2676	2797	1248	44	3	0	0	0.000	0.000	0.000	0.000	0.000	0.000	0.000	0.000	0.000	0.000	0.000	0.000	0.000	0.000	-0.364	-2.400	0.484	0.485	4.470	0.021	0.001	316	2384	100	28	-77	-49	84	-35	49	Error	Error	Error	28	-77	84	-35	196275	834527	-0.008	-0.125	0	0	0
1	8	21	"Blank"	"Blank"	15645	50370	100	568	641	431	67	540	540	606	397	65	18	4	0	2731	2781	741	26	2650	2650	2718	750	27	18	2	0	0.000	0.000	0.000	0.000	0.000	0.000	0.000	0.000	0.000	0.000	0.000	0.000	0.000	0.000	0.346	0.771	0.599	0.616	4.339	0.032	0.002	316	2384	100	28	81	109	101	131	232	Error	Error	-1.532	28	81	101	131	202476	878843	0.088	0.084	0	0	0
1	9	21	"Blank"	"Blank"	15945	50370	100	578	637	411	64	569	569	628	420	66	18	5	0	2691	2744	795	28	2699	2699	2760	803	29	13	2	0	0.000	0.000	0.000	0.000	0.000	0.000	0.000	0.000	0.000	0.000	0.000	0.000	0.000	0.000	-1.125	1.511	0.582	0.502	4.404	0.030	0.002	316	2384	100	9	-8	1	68	45	113	Error	Error	Error	9	-8	68	45	201140	867164	0.021	-0.020	0	0	0
1	10	21	"Blank"	"Blank"	16245	50365	100	617	732	776	106	561	561	640	515	80	19	4	0	2731	2778	667	24	2669	2669	2765	994	35	9	1	0	0.000	0.000	0.000	0.000	0.000	0.000	0.000	0.000	0.000	0.000	0.000	0.000	0.000	0.000	0.903	1.569	0.606	0.650	3.895	0.130	0.007	316	2384	100	56	62	118	171	109	280	Error	Error	-0.147	56	62	171	109	231257	877775	0.179	0.013	0	0	0
1	11	21	"Blank"	"Blank"	16545	50365	100	521	592	385	65	552	552	639	651	101	6	0	0	2612	2687	748	27	2683	2683	2818	1682	59	1	0	0	0.000	0.000	0.000	0.000	0.000	0.000	0.000	0.000	0.000	0.000	0.000	0.000	0.000	0.000	0.437	10.000	0.485	0.457	4.216	0.045	0.005	316	2384	100	-31	-71	-102	40	4	44	Error	Error	-1.196	-31	-71	40	4	187181	849147	-0.072	-0.078	0	0	0
1	12	21	"Blank"	"Blank"	16845	50365	100	524	617	394	63	541	541	607	391	64	21	6	0	2614	2669	668	25	2707	2707	2763	767	27	9	2	0	0.000	0.000	0.000	0.000	0.000	0.000	0.000	0.000	0.000	0.000	0.000	0.000	0.000	0.000	0.183	-2.000	0.569	0.540	4.356	-0.007	0.000	316	2384	100	-17	-93	-110	76	-38	38	Error	Error	-2.452	-17	-93	76	-38	195081	843458	0.026	-0.123	0	0	0
1	13	21	"Blank"	"Blank"	17145	50365	100	588	669	428	63	549	549	659	1455	220	0	0	0	2716	2795	821	29	2702	2702	2858	2029	70	1	0	0	0.000	0.000	0.000	0.000	0.000	0.000	0.000	0.000	0.000	0.000	0.000	0.000	0.000	0.000	2.786	1.290	0.417	0.457	5.096	0.001	0.000	316	2384	100	39	14	53	120	93	213	Error	Error	1.478	39	14	120	93	211542	883141	0.007	-0.031	0	0	0
1	14	21	"Blank"	"Blank"	17445	50365	100	594	659	419	63	532	532	606	400	66	21	6	0	2651	2719	712	26	2688	2688	2751	699	25	16	2	0	0.000	0.000	0.000	0.000	0.000	0.000	0.000	0.000	0.000	0.000	0.000	0.000	0.000	0.000	-1.676	4.097	0.488	0.548	3.842	0.002	0.000	316	2384	100	62	-37	25	127	31	158	Error	Error	Error	62	-37	127	31	208213	859164	0.133	-0.046	0	0	0
1	15	21	"Blank"	"Blank"	17745	50360	100	584	655	419	63	560	560	624	400	64	18	6	0	2723	2798	695	24	2761	2761	2853	902	31	11	0	0	0.000	0.000	0.000	0.000	0.000	0.000	0.000	0.000	0.000	0.000	0.000	0.000	0.000	0.000	-0.632	2.568	0.461	0.499	4.294	-0.002	0.000	316	2384	100	24	-38	-14	95	37	132	Error	Error	Error	24	-38	95	37	207031	884067	0.078	-0.061	0	0	0
1	16	21	"Blank"	"Blank"	18045	50360	100	541	613	398	64	575	575	642	397	61	17	5	0	2811	2864	782	27	2807	2807	2918	1518	52	4	0	0	0.000	0.000	0.000	0.000	0.000	0.000	0.000	0.000	0.000	0.000	0.000	0.000	0.000	0.000	-8.500	0.667	0.519	0.562	4.720	-0.011	0.001	316	2384	100	-34	4	-30	38	57	95	Error	Error	Error	-34	4	38	57	193833	904936	-0.073	-0.036	0	0	0
1	17	21	"Blank"	"Blank"	18345	50360	100	557	649	529	81	576	576	656	466	71	12	4	0	2741	2871	1015	35	2873	2873	3014	2181	72	0	0	0	0.000	0.000	0.000	0.000	0.000	0.000	0.000	0.000	0.000	0.000	0.000	0.000	0.000	0.000	0.144	-36.500	0.414	0.418	4.377	0.095	0.018	316	2384	100	-19	-132	-151	73	-2	71	Error	Error	-2.796	-19	-132	73	-2	205238	907161	-0.015	-0.066	0	0	0
1	18	21	"Blank"	"Blank"	18645	50360	100	609	672	424	63	608	608	684	447	65	15	3	0	2979	3063	1090	35	2974	2974	3038	861	28	13	3	0	0.000	0.000	0.000	0.000	0.000	0.000	0.000	0.000	0.000	0.000	0.000	0.000	0.000	0.000	0.200	0.719	0.611	0.638	4.331	0.018	0.001	316	2384	100	1	5	6	64	89	153	Error	Error	-2.322	1	5	64	89	212310	968023	-0.027	0.029	0	0	0
