# Supplementary material for: Application of hybridization control probe to increase accuracy on ligation detection or minisequencing diagnostic microarrays
Source: BMC Res Notes. 2009 Dec 14;2:249. doi: 10.1186/1756-0500-2-249 (PMC2799435; doi:10.1186/1756-0500-2-249)
Supplement: Additional file 3 — Gpr_files. Zip-compressed file containing raw microarray data in GenePix results format (.gpr) and GAL (GenePix Array List) files. [file 1756-0500-2-249-S3.ZIP › gpr_files/slide9/lasi9_13-16.gpr]

ATF	1.0
30	76    
"Type=GenePix Results 3"
"DateTime=2009/05/28 13:55:46"
"Settings=C:\Axon\Data\HPV\280509\lasi9.gps"
"GalFile=C:\Axon\Data\HPV\ArrayIt_032009_InstiBioGalfile.gal"
"ArrayOfArrays=13-16"
"PixelSize=5"
"Wavelengths=532	488"
"ImageFiles=C:\Axon\Data\HPV\280509\lasi9.tif 2	C:\Axon\Data\HPV\280509\lasi9.tif 3"
"NormalizationMethod=None"
"NormalizationFactors=1	1"
"JpegImage="
"StdDev=Type 1"
"RatioFormulations=W1/W3 (/532)	W1/W4 (/488)	W3/W4 (532/488)"
"FeatureType=Circular"
"Barcode="
"BackgroundSubtraction=LocalFeature"
"ImageOrigin=0, 0"
"JpegOrigin=0, 0"
"Creator=GenePix Pro 6.1.0.2"
"Scanner=GenePix 4200A 01 Autoloader [2]"
"FocusPosition=0"
"Temperature=23.31"
"LinesAveraged=1"
"Comment="
"PMTGain=610	580"
"ScanPower=100	100"
"LaserPower=2.72	2.58"
"Filters=Standard Green	Standard Blue"
"ScanRegion=728,0,3848,13784"
"Supplier="
"Block"	"Column"	"Row"	"Name"	"ID"	"X"	"Y"	"Dia."	"F532 Median"	"F532 Mean"	"F532 SD"	"F532 CV"	"B532"	"B532 Median"	"B532 Mean"	"B532 SD"	"B532 CV"	"% > B532+1SD"	"% > B532+2SD"	"F532 % Sat."	"F488 Median"	"F488 Mean"	"F488 SD"	"F488 CV"	"B488"	"B488 Median"	"B488 Mean"	"B488 SD"	"B488 CV"	"% > B488+1SD"	"% > B488+2SD"	"F488 % Sat."	"Ratio of Medians (1/532)"	"Ratio of Means (1/532)"	"Median of Ratios (1/532)"	"Mean of Ratios (1/532)"	"Ratios SD (1/532)"	"Rgn Ratio (1/532)"	"Rgn R2 (1/532)"	"Ratio of Medians (1/488)"	"Ratio of Means (1/488)"	"Median of Ratios (1/488)"	"Mean of Ratios (1/488)"	"Ratios SD (1/488)"	"Rgn Ratio (1/488)"	"Rgn R2 (1/488)"	"Ratio of Medians (532/488)"	"Ratio of Means (532/488)"	"Median of Ratios (532/488)"	"Mean of Ratios (532/488)"	"Ratios SD (532/488)"	"Rgn Ratio (532/488)"	"Rgn R2 (532/488)"	"F Pixels"	"B Pixels"	"Circularity"	"Sum of Medians (1/532)"	"Sum of Medians (1/488)"	"Sum of Medians (532/488)"	"Sum of Means (1/532)"	"Sum of Means (1/488)"	"Sum of Means (532/488)"	"Log Ratio (1/532)"	"Log Ratio (1/488)"	"Log Ratio (532/488)"	"F532 Median - B532"	"F488 Median - B488"	"F532 Mean - B532"	"F488 Mean - B488"	"F532 Total Intensity"	"F488 Total Intensity"	"SNR 532"	"SNR 488"	"Flags"	"Normalize"	"Autoflag"
1	1	1	"A1"	"A1"	4570	53355	100	638	680	405	59	607	607	679	454	66	15	3	0	2893	3163	1338	42	2685	2685	2780	819	29	25	14	0	0.000	0.000	0.000	0.000	0.000	0.000	0.000	0.000	0.000	0.000	0.000	0.000	0.000	0.000	0.149	0.153	0.397	0.403	4.731	0.008	0.000	316	2384	100	31	208	239	73	478	551	Error	Error	-2.746	31	208	73	478	215003	999360	0.002	0.468	0	0	0
1	2	1	"A1"	"A1"	4865	53350	100	717	772	460	59	625	625	687	429	62	24	8	0	3499	4103	1881	45	2627	2627	2719	781	28	52	36	0	0.000	0.000	0.000	0.000	0.000	0.000	0.000	0.000	0.000	0.000	0.000	0.000	0.000	0.000	0.106	0.100	0.307	0.285	4.811	0.043	0.014	316	2384	100	92	872	964	147	1476	1623	Error	Error	-3.245	92	872	147	1476	243860	1296422	0.198	1.772	0	0	0
1	3	1	"A1"	"A1"	5165	53350	100	702	864	1150	133	616	616	685	431	62	20	9	0	5525	5631	1720	30	2705	2705	2816	868	30	90	75	0	0.000	0.000	0.000	0.000	0.000	0.000	0.000	0.000	0.000	0.000	0.000	0.000	0.000	0.000	0.030	0.085	0.129	0.126	4.202	0.056	0.014	316	2384	100	86	2820	2906	248	2926	3174	Error	Error	-5.035	86	2820	248	2926	273036	1779418	0.415	3.243	0	0	0
1	4	1	"A2"	"A2"	5465	53350	100	641	738	464	62	597	597	662	412	62	26	9	0	5590	5578	2232	40	2645	2645	2735	863	31	73	67	0	0.000	0.000	0.000	0.000	0.000	0.000	0.000	0.000	0.000	0.000	0.000	0.000	0.000	0.000	0.015	0.048	0.135	0.124	4.849	0.031	0.017	316	2384	100	44	2945	2989	141	2933	3074	Error	Error	-6.065	44	2945	141	2933	233208	1762657	0.184	3.294	0	0	0
1	5	1	"A2"	"A2"	5765	53350	100	587	654	391	59	587	587	670	428	63	18	4	0	6309	6194	1827	29	2665	2665	2815	1027	36	91	79	0	0.000	0.000	0.000	0.000	0.000	0.000	0.000	0.000	0.000	0.000	0.000	0.000	0.000	0.000	0.000	0.019	0.100	0.088	4.068	0.007	0.001	316	2384	100	0	3644	3644	67	3529	3596	Error	Error	Error	0	3644	67	3529	206781	1957298	-0.037	3.290	0	0	0
1	6	1	"A2"	"A2"	6065	53345	100	660	708	413	58	584	584	661	515	77	15	3	0	5385	5460	1597	29	2612	2612	2762	1169	42	86	63	0	0.000	0.000	0.000	0.000	0.000	0.000	0.000	0.000	0.000	0.000	0.000	0.000	0.000	0.000	0.027	0.044	0.112	0.096	4.460	0.019	0.006	316	2384	100	76	2773	2849	124	2848	2972	Error	Error	-5.189	76	2773	124	2848	223802	1725279	0.091	2.308	0	0	0
1	7	1	"A3"	"A3"	6365	53345	100	615	690	395	57	593	593	672	508	75	16	2	0	3362	3962	1858	46	2629	2629	2726	956	35	46	34	0	0.000	0.000	0.000	0.000	0.000	0.000	0.000	0.000	0.000	0.000	0.000	0.000	0.000	0.000	0.030	0.073	0.238	0.247	5.014	0.161	0.193	316	2384	100	22	733	755	97	1333	1430	Error	Error	-5.058	22	733	97	1333	218120	1251951	0.035	1.293	0	0	0
1	8	1	"A3"	"A3"	6665	53345	100	601	696	446	64	596	596	679	571	84	15	2	0	4474	4815	2088	43	2682	2682	2799	1112	39	66	39	0	0.000	0.000	0.000	0.000	0.000	0.000	0.000	0.000	0.000	0.000	0.000	0.000	0.000	0.000	0.003	0.047	0.164	0.171	5.121	0.026	0.009	316	2384	100	5	1792	1797	100	2133	2233	Error	Error	-8.485	5	1792	100	2133	219894	1521463	0.030	1.813	0	0	0
1	9	1	"A3"	"A3"	6965	53345	100	627	659	418	63	575	575	648	424	65	20	5	0	2795	2812	737	26	2655	2655	2706	721	26	18	5	0	0.000	0.000	0.000	0.000	0.000	0.000	0.000	0.000	0.000	0.000	0.000	0.000	0.000	0.000	0.371	0.535	0.533	0.604	4.044	0.035	0.002	316	2384	100	52	140	192	84	157	241	Error	Error	-1.429	52	140	84	157	208303	888668	0.026	0.147	0	0	0
1	10	1	"A4"	"A4"	7265	53340	100	644	746	595	79	591	591	667	491	73	18	6	0	3328	3974	1976	49	2700	2700	2808	1062	37	42	27	0	0.000	0.000	0.000	0.000	0.000	0.000	0.000	0.000	0.000	0.000	0.000	0.000	0.000	0.000	0.084	0.122	0.312	0.337	4.802	0.076	0.045	316	2384	100	53	628	681	155	1274	1429	Error	Error	-3.567	53	628	155	1274	235888	1255657	0.161	1.098	0	0	0
1	11	1	"A4"	"A4"	7565	53340	100	625	714	433	60	603	603	678	452	66	19	6	0	4756	5316	2741	51	2773	2773	2905	1223	42	56	43	0	0.000	0.000	0.000	0.000	0.000	0.000	0.000	0.000	0.000	0.000	0.000	0.000	0.000	0.000	0.011	0.044	0.145	0.183	5.653	0.043	0.043	316	2384	100	22	1983	2005	111	2543	2654	Error	Error	-6.494	22	1983	111	2543	225493	1679891	0.080	1.971	0	0	0
1	12	1	"A4"	"A4"	7865	53340	100	612	709	439	61	616	616	702	553	78	14	2	0	2859	3196	1500	46	2797	2797	2882	1371	47	11	6	0	0.000	0.000	0.000	0.000	0.000	0.000	0.000	0.000	0.000	0.000	0.000	0.000	0.000	0.000	-0.065	0.233	0.414	0.392	4.992	0.057	0.015	316	2384	100	-4	62	58	93	399	492	Error	Error	Error	-4	62	93	399	223889	1009838	0.013	0.229	0	0	0
1	13	1	"A5"	"A5"	8165	53340	100	631	678	398	58	632	632	707	461	65	12	4	0	3206	3348	1186	35	2813	2813	2887	900	31	29	12	0	0.000	0.000	0.000	0.000	0.000	0.000	0.000	0.000	0.000	0.000	0.000	0.000	0.000	0.000	-0.003	0.086	0.289	0.330	4.170	0.057	0.008	316	2384	100	-1	393	392	46	535	581	Error	Error	Error	-1	393	46	535	214177	1057915	-0.063	0.512	0	0	0
1	14	1	"A5"	"A5"	8465	53335	100	633	712	457	64	604	604	669	429	64	21	8	0	3501	3689	1376	37	2693	2693	2757	736	26	51	27	0	0.000	0.000	0.000	0.000	0.000	0.000	0.000	0.000	0.000	0.000	0.000	0.000	0.000	0.000	0.036	0.108	0.341	0.293	4.557	0.049	0.009	316	2384	100	29	808	837	108	996	1104	Error	Error	-4.800	29	808	108	996	224905	1165669	0.100	1.266	0	0	0
1	15	1	"A5"	"A5"	8765	53335	100	633	701	411	58	612	612	699	579	82	11	1	0	2954	3082	903	29	2767	2767	2914	1531	52	9	0	0	0.000	0.000	0.000	0.000	0.000	0.000	0.000	0.000	0.000	0.000	0.000	0.000	0.000	0.000	0.112	0.283	0.424	0.478	4.251	0.091	0.018	316	2384	100	21	187	208	89	315	404	Error	Error	-3.155	21	187	89	315	221644	973886	0.003	0.110	0	0	0
1	16	1	"A6"	"A6"	9065	53335	100	709	775	467	60	616	616	743	1489	200	0	0	0	4835	4979	2102	42	2794	2794	2885	808	28	68	56	0	0.000	0.000	0.000	0.000	0.000	0.000	0.000	0.000	0.000	0.000	0.000	0.000	0.000	0.000	0.046	0.073	0.172	0.163	4.439	5.740	0.008	316	2384	100	93	2041	2134	159	2185	2344	Error	Error	-4.456	93	2041	159	2185	245047	1573396	0.021	2.592	0	0	0
1	17	1	"A6"	"A6"	9365	53335	100	745	811	464	57	613	613	696	443	63	25	8	0	5227	5640	2255	39	2872	2872	2994	968	32	79	58	0	0.000	0.000	0.000	0.000	0.000	0.000	0.000	0.000	0.000	0.000	0.000	0.000	0.000	0.000	0.056	0.072	0.137	0.123	4.650	0.039	0.031	316	2384	100	132	2355	2487	198	2768	2966	Error	Error	-4.157	132	2355	198	2768	256303	1782115	0.260	2.733	0	0	0
1	18	1	"A6"	"A6"	9665	53335	100	773	981	1568	159	676	676	767	767	100	13	3	0	6415	6717	2634	39	3022	3022	3180	1167	36	81	65	0	0.000	0.000	0.000	0.000	0.000	0.000	0.000	0.000	0.000	0.000	0.000	0.000	0.000	0.000	0.029	0.083	0.109	0.109	4.053	0.144	0.094	316	2384	100	97	3393	3490	305	3695	4000	Error	Error	-5.128	97	3393	305	3695	309928	2122503	0.279	3.031	0	0	0
1	1	2	"A7"	"A7"	4570	53650	100	781	848	498	58	688	688	740	430	58	24	8	0	3540	3834	1414	36	2796	2796	2861	762	26	49	29	0	0.000	0.000	0.000	0.000	0.000	0.000	0.000	0.000	0.000	0.000	0.000	0.000	0.000	0.000	0.125	0.154	0.378	0.351	5.360	0.033	0.004	316	2384	100	93	744	837	160	1038	1198	Error	Error	-3.000	93	744	160	1038	268032	1211639	0.251	1.277	0	0	0
1	2	2	"A7"	"A7"	4870	53650	100	726	782	452	57	652	652	718	445	61	20	6	0	4728	5694	2850	50	2750	2750	2859	823	28	75	57	0	0.000	0.000	0.000	0.000	0.000	0.000	0.000	0.000	0.000	0.000	0.000	0.000	0.000	0.000	0.037	0.044	0.129	0.131	6.632	0.022	0.009	316	2384	100	74	1978	2052	130	2944	3074	Error	Error	-4.740	74	1978	130	2944	247024	1799263	0.144	3.445	0	0	0
1	3	2	"A7"	"A7"	5170	53650	100	813	855	476	55	647	647	706	433	61	27	10	0	5491	6425	2890	44	2722	2722	2859	917	32	86	67	0	0.000	0.000	0.000	0.000	0.000	0.000	0.000	0.000	0.000	0.000	0.000	0.000	0.000	0.000	0.060	0.056	0.124	0.113	3.795	0.030	0.020	316	2384	100	166	2769	2935	208	3703	3911	Error	Error	-4.060	166	2769	208	3703	270059	2030414	0.344	3.889	0	0	0
1	4	2	"A8"	"A8"	5470	53650	100	751	809	468	57	617	617	699	460	65	27	7	0	8039	7987	4084	51	2691	2691	2854	1123	39	78	68	0	0.000	0.000	0.000	0.000	0.000	0.000	0.000	0.000	0.000	0.000	0.000	0.000	0.000	0.000	0.025	0.036	0.085	0.088	4.409	0.025	0.039	316	2384	100	134	5348	5482	192	5296	5488	Error	Error	-5.319	134	5348	192	5296	255494	2524007	0.239	4.571	0	0	0
1	5	2	"A8"	"A8"	5770	53645	100	696	783	476	60	630	630	717	529	73	19	6	0	7697	7859	3088	39	2687	2687	2942	1400	47	88	74	0	0.000	0.000	0.000	0.000	0.000	0.000	0.000	0.000	0.000	0.000	0.000	0.000	0.000	0.000	0.013	0.030	0.082	0.079	3.934	0.022	0.017	316	2384	100	66	5010	5076	153	5172	5325	Error	Error	-6.246	66	5010	153	5172	247559	2483342	0.125	3.512	0	0	0
1	6	2	"A8"	"A8"	6070	53645	100	825	873	500	57	659	659	1254	4769	380	0	0	0	8564	8623	3477	40	2692	2692	3105	3587	115	74	36	0	0.000	0.000	0.000	0.000	0.000	0.000	0.000	0.000	0.000	0.000	0.000	0.000	0.000	0.000	0.028	0.036	0.065	0.067	4.630	0.020	0.020	316	2384	100	166	5872	6038	214	5931	6145	Error	Error	-5.145	166	5872	214	5931	275867	2724743	-0.080	1.538	0	0	0
1	7	2	"A9"	"A9"	6370	53645	100	663	729	423	58	630	630	730	589	80	13	1	0	4089	5916	4168	70	2652	2652	2889	1309	45	50	43	0	0.000	0.000	0.000	0.000	0.000	0.000	0.000	0.000	0.000	0.000	0.000	0.000	0.000	0.000	0.023	0.030	0.153	0.175	5.327	0.023	0.025	316	2384	100	33	1437	1470	99	3264	3363	Error	Error	-5.444	33	1437	99	3264	230376	1869487	-0.002	2.312	0	0	0
1	8	2	"A9"	"A9"	6670	53645	100	770	901	723	80	631	631	703	440	62	27	10	0	8555	8891	3528	39	2728	2728	3029	1590	52	91	77	0	0.000	0.000	0.000	0.000	0.000	0.000	0.000	0.000	0.000	0.000	0.000	0.000	0.000	0.000	0.024	0.044	0.067	0.063	4.365	0.023	0.027	316	2384	100	139	5827	5966	270	6163	6433	Error	Error	-5.390	139	5827	270	6163	284573	2809577	0.450	3.687	0	0	0
1	9	2	"A9"	"A9"	6970	53645	100	792	875	579	66	622	622	701	582	83	22	5	0	9371	9704	4202	43	2736	2736	3059	1790	58	88	74	0	0.000	0.000	0.000	0.000	0.000	0.000	0.000	0.000	0.000	0.000	0.000	0.000	0.000	0.000	0.026	0.036	0.061	0.057	3.943	0.040	0.053	316	2384	100	170	6635	6805	253	6968	7221	Error	Error	-5.286	170	6635	253	6968	276627	3066493	0.299	3.712	0	0	0
1	10	2	"A10"	"A10"	7270	53640	100	784	863	531	61	668	668	798	1744	218	0	0	0	7127	7594	4114	54	2774	2774	3027	1636	54	70	59	0	0.000	0.000	0.000	0.000	0.000	0.000	0.000	0.000	0.000	0.000	0.000	0.000	0.000	0.000	0.027	0.040	0.091	0.084	4.894	0.050	0.002	316	2384	100	116	4353	4469	195	4820	5015	Error	Error	-5.230	116	4353	195	4820	272559	2399585	0.037	2.792	0	0	0
1	11	2	"A10"	"A10"	7570	53640	100	788	856	499	58	676	676	744	446	59	28	8	0	8209	8582	3329	38	2855	2855	3050	1182	38	93	85	0	0.000	0.000	0.000	0.000	0.000	0.000	0.000	0.000	0.000	0.000	0.000	0.000	0.000	0.000	0.021	0.031	0.076	0.073	3.448	0.018	0.016	316	2384	100	112	5354	5466	180	5727	5907	Error	Error	-5.579	112	5354	180	5727	270426	2711900	0.251	4.680	0	0	0
1	12	2	"A10"	"A10"	7870	53640	100	753	861	493	57	645	645	730	503	68	26	6	0	8769	9175	5050	55	2834	2834	3088	1348	43	75	68	0	0.000	0.000	0.000	0.000	0.000	0.000	0.000	0.000	0.000	0.000	0.000	0.000	0.000	0.000	0.018	0.034	0.063	0.070	5.598	0.023	0.033	316	2384	100	108	5935	6043	216	6341	6557	Error	Error	-5.780	108	5935	216	6341	272067	2899365	0.260	4.516	0	0	0
1	13	2	"A11"	"A11"	8170	53640	100	706	755	498	65	670	670	740	512	69	14	2	0	3859	4338	1916	44	2783	2783	2938	1206	41	47	23	0	0.000	0.000	0.000	0.000	0.000	0.000	0.000	0.000	0.000	0.000	0.000	0.000	0.000	0.000	0.033	0.055	0.202	0.224	4.692	0.018	0.003	316	2384	100	36	1076	1112	85	1555	1640	Error	Error	-4.902	36	1076	85	1555	238628	1370899	0.029	1.161	0	0	0
1	14	2	"A11"	"A11"	8470	53635	100	722	888	1159	130	671	671	786	1418	180	1	0	0	7085	8049	4232	52	2831	2831	2975	1068	35	87	75	0	0.000	0.000	0.000	0.000	0.000	0.000	0.000	0.000	0.000	0.000	0.000	0.000	0.000	0.000	0.012	0.042	0.066	0.065	4.479	0.039	0.002	316	2384	100	51	4254	4305	217	5218	5435	Error	Error	-6.382	51	4254	217	5218	280581	2543560	0.072	4.751	0	0	0
1	15	2	"A11"	"A11"	8770	53635	100	717	793	508	64	650	650	729	462	63	23	7	0	6376	7413	3965	53	2881	2881	3050	1150	37	83	68	0	0.000	0.000	0.000	0.000	0.000	0.000	0.000	0.000	0.000	0.000	0.000	0.000	0.000	0.000	0.019	0.032	0.104	0.104	4.021	0.016	0.011	316	2384	100	67	3495	3562	143	4532	4675	Error	Error	-5.705	67	3495	143	4532	250469	2342618	0.139	3.794	0	0	0
1	16	2	"A12"	"A12"	9070	53635	100	783	849	447	52	662	662	737	452	61	26	6	0	4594	5598	3251	58	2959	2959	3094	1115	36	58	40	0	0.000	0.000	0.000	0.000	0.000	0.000	0.000	0.000	0.000	0.000	0.000	0.000	0.000	0.000	0.074	0.071	0.181	0.184	5.318	0.032	0.028	316	2384	100	121	1635	1756	187	2639	2826	Error	Error	-3.756	121	1635	187	2639	268375	1768815	0.248	2.246	0	0	0
1	17	2	"A12"	"A12"	9370	53635	100	750	838	476	56	658	658	729	438	60	24	9	0	7343	8777	5224	59	2943	2943	3197	1581	49	75	59	0	0.000	0.000	0.000	0.000	0.000	0.000	0.000	0.000	0.000	0.000	0.000	0.000	0.000	0.000	0.021	0.031	0.072	0.071	5.221	0.021	0.034	316	2384	100	92	4400	4492	180	5834	6014	Error	Error	-5.580	92	4400	180	5834	264861	2773643	0.249	3.529	0	0	0
1	18	2	"A12"	"A12"	9670	53630	100	820	877	488	55	692	692	776	536	69	22	4	0	7188	7910	3993	50	3057	3057	3238	1364	42	80	63	0	0.000	0.000	0.000	0.000	0.000	0.000	0.000	0.000	0.000	0.000	0.000	0.000	0.000	0.000	0.031	0.038	0.097	0.099	5.568	0.023	0.015	316	2384	100	128	4131	4259	185	4853	5038	Error	Error	-5.012	128	4131	185	4853	277111	2499710	0.188	3.425	0	0	0
1	1	3	"A13"	"A13"	4575	53950	100	728	764	435	56	610	610	677	427	63	23	6	0	7961	7621	4168	54	2528	2528	2742	1315	47	68	62	0	0.000	0.000	0.000	0.000	0.000	0.000	0.000	0.000	0.000	0.000	0.000	0.000	0.000	0.000	0.022	0.030	0.070	0.089	4.790	0.022	0.029	316	2384	100	118	5433	5551	154	5093	5247	Error	Error	-5.525	118	5433	154	5093	241546	2408130	0.204	3.710	0	0	0
1	2	3	"A13"	"A13"	4875	53950	100	718	809	492	60	592	592	674	432	64	30	8	0	11025	10286	3655	35	2570	2570	2845	1606	56	92	85	0	0.000	0.000	0.000	0.000	0.000	0.000	0.000	0.000	0.000	0.000	0.000	0.000	0.000	0.000	0.015	0.028	0.052	0.047	3.517	0.021	0.041	316	2384	100	126	8455	8581	217	7716	7933	Error	Error	-6.068	126	8455	217	7716	255578	3250262	0.313	4.633	0	0	0
1	3	3	"A13"	"A13"	5175	53950	100	755	848	454	53	592	592	658	408	62	35	12	0	11832	11304	3784	33	2557	2557	2953	2173	73	93	86	0	0.000	0.000	0.000	0.000	0.000	0.000	0.000	0.000	0.000	0.000	0.000	0.000	0.000	0.000	0.018	0.029	0.046	0.041	3.639	0.016	0.033	316	2384	100	163	9275	9438	256	8747	9003	Error	Error	-5.830	163	9275	256	8747	268076	3572124	0.466	3.843	0	0	0
1	4	3	"A14"	"A14"	5475	53950	100	1130	1781	1598	89	587	587	701	620	88	48	33	0	6632	8026	5416	67	2488	2488	2772	1775	64	63	53	0	0.000	0.000	0.000	0.000	0.000	0.000	0.000	0.000	0.000	0.000	0.000	0.000	0.000	0.000	0.131	0.216	0.222	0.220	3.130	0.227	0.633	316	2384	100	543	4144	4687	1194	5538	6732	Error	Error	-2.932	543	4144	1194	5538	562699	2536254	1.742	2.960	0	0	0
1	5	3	"A14"	"A14"	5775	53945	100	2418	3070	2229	72	600	600	765	829	108	72	53	0	11352	11154	4188	37	2530	2530	2912	1965	67	93	84	0	0.000	0.000	0.000	0.000	0.000	0.000	0.000	0.000	0.000	0.000	0.000	0.000	0.000	0.000	0.206	0.286	0.236	0.217	2.239	0.310	0.597	316	2384	100	1818	8822	10640	2470	8624	11094	Error	Error	-2.279	1818	8822	2470	8624	970259	3524613	2.780	4.194	0	0	0
1	6	3	"A14"	"A14"	6075	53945	100	1962	2878	2397	83	616	616	759	846	111	65	44	0	12326	12270	4628	37	2522	2522	2807	1686	60	93	90	0	0.000	0.000	0.000	0.000	0.000	0.000	0.000	0.000	0.000	0.000	0.000	0.000	0.000	0.000	0.137	0.232	0.174	0.165	2.470	0.311	0.584	316	2384	100	1346	9804	11150	2262	9748	12010	Error	Error	-2.865	1346	9804	2262	9748	909508	3877346	2.505	5.613	0	0	0
1	7	3	"A15"	"A15"	6375	53945	100	662	724	445	61	574	574	641	410	63	26	7	0	5865	7102	5347	75	2475	2475	2786	1903	68	54	48	0	0.000	0.000	0.000	0.000	0.000	0.000	0.000	0.000	0.000	0.000	0.000	0.000	0.000	0.000	0.026	0.032	0.110	0.129	6.356	0.017	0.032	316	2384	100	88	3390	3478	150	4627	4777	Error	Error	-5.268	88	3390	150	4627	228832	2244329	0.202	2.268	0	0	0
1	8	3	"A15"	"A15"	6675	53945	100	757	819	444	54	554	554	624	408	65	33	13	0	11793	13190	6446	48	2499	2499	2807	2103	74	92	86	0	0.000	0.000	0.000	0.000	0.000	0.000	0.000	0.000	0.000	0.000	0.000	0.000	0.000	0.000	0.022	0.025	0.039	0.031	4.297	0.016	0.060	316	2384	100	203	9294	9497	265	10691	10956	Error	Error	-5.517	203	9294	265	10691	258919	4168091	0.478	4.937	0	0	0
1	9	3	"A15"	"A15"	6975	53940	100	733	782	466	59	566	566	631	407	64	28	11	0	10761	12856	7059	54	2519	2519	2939	2280	77	92	83	0	0.000	0.000	0.000	0.000	0.000	0.000	0.000	0.000	0.000	0.000	0.000	0.000	0.000	0.000	0.020	0.021	0.039	0.036	3.447	0.017	0.067	316	2384	100	167	8242	8409	216	10337	10553	Error	Error	-5.625	167	8242	216	10337	247224	4062514	0.371	4.350	0	0	0
1	10	3	"A16"	"A16"	7275	53940	100	659	728	435	59	579	579	667	943	141	6	0	0	6138	9951	8342	83	2559	2559	2871	2131	74	56	46	0	0.000	0.000	0.000	0.000	0.000	0.000	0.000	0.000	0.000	0.000	0.000	0.000	0.000	0.000	0.022	0.020	0.049	0.074	8.001	0.013	0.004	316	2384	100	80	3579	3659	149	7392	7541	Error	Error	-5.483	80	3579	149	7392	229982	3144667	0.065	3.322	0	0	0
1	11	3	"A16"	"A16"	7575	53940	100	770	852	495	58	603	603	667	404	60	34	13	0	9643	10611	5318	50	2572	2572	2777	1541	55	89	77	0	0.000	0.000	0.000	0.000	0.000	0.000	0.000	0.000	0.000	0.000	0.000	0.000	0.000	0.000	0.024	0.031	0.053	0.050	4.251	0.018	0.039	316	2384	100	167	7071	7238	249	8039	8288	Error	Error	-5.404	167	7071	249	8039	269213	3353211	0.458	5.084	0	0	0
1	12	3	"A16"	"A16"	7875	53940	100	789	829	485	58	587	587	653	404	61	31	12	0	11723	12149	6281	51	2584	2584	2844	1741	61	89	78	0	0.000	0.000	0.000	0.000	0.000	0.000	0.000	0.000	0.000	0.000	0.000	0.000	0.000	0.000	0.022	0.025	0.043	0.040	3.504	0.015	0.041	316	2384	100	202	9139	9341	242	9565	9807	Error	Error	-5.500	202	9139	242	9565	261834	3839166	0.436	5.345	0	0	0
1	13	3	"A17"	"A17"	8175	53940	100	718	781	535	68	590	590	656	401	61	31	10	0	6744	8002	5138	64	2609	2609	2702	842	31	75	66	0	0.000	0.000	0.000	0.000	0.000	0.000	0.000	0.000	0.000	0.000	0.000	0.000	0.000	0.000	0.031	0.035	0.088	0.097	5.422	0.019	0.023	316	2384	100	128	4135	4263	191	5393	5584	Error	Error	-5.014	128	4135	191	5393	246809	2528565	0.312	6.295	0	0	0
1	14	3	"A17"	"A17"	8475	53935	100	695	799	489	61	570	570	644	401	62	30	13	0	9888	10089	4438	43	2578	2578	2767	1111	40	95	85	0	0.000	0.000	0.000	0.000	0.000	0.000	0.000	0.000	0.000	0.000	0.000	0.000	0.000	0.000	0.017	0.030	0.060	0.054	4.543	0.020	0.036	316	2384	100	125	7310	7435	229	7511	7740	Error	Error	-5.870	125	7310	229	7511	252622	3188008	0.387	6.590	0	0	0
1	15	3	"A17"	"A17"	8775	53935	100	715	788	427	54	583	583	651	418	64	28	9	0	9435	10111	4420	43	2636	2636	2813	1259	44	94	87	0	0.000	0.000	0.000	0.000	0.000	0.000	0.000	0.000	0.000	0.000	0.000	0.000	0.000	0.000	0.019	0.027	0.046	0.044	4.080	0.017	0.030	316	2384	100	132	6799	6931	205	7475	7680	Error	Error	-5.687	132	6799	205	7475	248854	3194988	0.328	5.797	0	0	0
1	16	3	"A18"	"A18"	9075	53935	100	661	754	454	60	600	600	667	415	62	22	9	0	4907	5133	2115	41	2676	2676	2812	1096	38	71	50	0	0.000	0.000	0.000	0.000	0.000	0.000	0.000	0.000	0.000	0.000	0.000	0.000	0.000	0.000	0.027	0.063	0.136	0.146	4.398	0.018	0.006	316	2384	100	61	2231	2292	154	2457	2611	Error	Error	-5.193	61	2231	154	2457	238329	1622051	0.210	2.118	0	0	0
1	17	3	"A18"	"A18"	9375	53935	100	720	807	478	59	604	604	668	414	61	31	10	0	7346	7794	2802	35	2677	2677	2837	1080	38	97	88	0	0.000	0.000	0.000	0.000	0.000	0.000	0.000	0.000	0.000	0.000	0.000	0.000	0.000	0.000	0.025	0.040	0.082	0.072	3.469	0.020	0.016	316	2384	100	116	4669	4785	203	5117	5320	Error	Error	-5.331	116	4669	203	5117	254969	2462747	0.336	4.590	0	0	0
1	18	3	"A18"	"A18"	9675	53930	100	759	834	459	55	613	613	669	411	61	28	10	0	8018	8556	3414	39	2812	2812	2951	1115	37	96	88	0	0.000	0.000	0.000	0.000	0.000	0.000	0.000	0.000	0.000	0.000	0.000	0.000	0.000	0.000	0.028	0.038	0.068	0.061	2.939	0.024	0.034	316	2384	100	146	5206	5352	221	5744	5965	Error	Error	-5.156	146	5206	221	5744	263496	2703562	0.401	5.027	0	0	0
1	1	4	"A19"	"A19"	4580	54250	100	627	746	684	91	598	598	666	413	62	20	6	0	3853	4267	2611	61	2436	2436	2529	757	29	63	48	0	0.000	0.000	0.000	0.000	0.000	0.000	0.000	0.000	0.000	0.000	0.000	0.000	0.000	0.000	0.020	0.081	0.239	0.235	5.441	0.075	0.055	316	2384	100	29	1417	1446	148	1831	1979	Error	Error	-5.611	29	1417	148	1831	235588	1348494	0.194	2.296	0	0	0
1	2	4	"A19"	"A19"	4880	54250	100	770	852	482	56	592	592	655	422	64	32	11	0	4889	5052	1881	37	2457	2457	2548	747	29	82	68	0	0.000	0.000	0.000	0.000	0.000	0.000	0.000	0.000	0.000	0.000	0.000	0.000	0.000	0.000	0.073	0.100	0.163	0.148	4.000	0.043	0.020	316	2384	100	178	2432	2610	260	2595	2855	Error	Error	-3.772	178	2432	260	2595	269361	1596561	0.467	3.352	0	0	0
1	3	4	"A19"	"A19"	5180	54250	100	759	882	818	92	598	598	662	422	63	31	10	0	5656	5840	2631	45	2457	2457	2562	805	31	88	79	0	0.000	0.000	0.000	0.000	0.000	0.000	0.000	0.000	0.000	0.000	0.000	0.000	0.000	0.000	0.050	0.084	0.140	0.121	5.131	0.098	0.121	316	2384	100	161	3199	3360	284	3383	3667	Error	Error	-4.312	161	3199	284	3383	278790	1845391	0.521	4.072	0	0	0
1	4	4	"A20"	"A20"	5480	54250	100	771	805	447	55	574	574	649	423	65	32	9	0	13912	11920	7944	66	2462	2462	2934	2602	88	63	59	0	0.000	0.000	0.000	0.000	0.000	0.000	0.000	0.000	0.000	0.000	0.000	0.000	0.000	0.000	0.017	0.024	0.043	0.052	5.213	0.018	0.072	316	2384	100	197	11450	11647	231	9458	9689	Error	Error	-5.861	197	11450	231	9458	254322	3766624	0.369	3.453	0	0	0
1	5	4	"A20"	"A20"	5780	54245	100	887	1163	3500	300	592	592	654	409	62	41	14	0	17545	17135	5020	29	2486	2486	2835	1989	70	98	96	0	0.000	0.000	0.000	0.000	0.000	0.000	0.000	0.000	0.000	0.000	0.000	0.000	0.000	0.000	0.020	0.039	0.034	0.029	3.151	0.033	0.015	316	2384	100	295	15059	15354	571	14649	15220	Error	Error	-5.674	295	15059	571	14649	367479	5414535	1.244	7.190	0	0	0
1	6	4	"A20"	"A20"	6080	54245	100	845	900	487	54	590	590	655	418	63	38	14	0	20078	19940	4540	22	2493	2493	2873	2274	79	99	99	0	0.000	0.000	0.000	0.000	0.000	0.000	0.000	0.000	0.000	0.000	0.000	0.000	0.000	0.000	0.015	0.018	0.026	0.022	2.974	0.017	0.090	316	2384	100	255	17585	17840	310	17447	17757	Error	Error	-6.108	255	17585	310	17447	284355	6301053	0.586	7.505	0	0	0
1	7	4	"A21"	"A21"	6380	54245	100	710	782	480	61	567	567	657	505	76	24	5	0	11751	12016	6706	55	2411	2411	2642	1677	63	82	78	0	0.000	0.000	0.000	0.000	0.000	0.000	0.000	0.000	0.000	0.000	0.000	0.000	0.000	0.000	0.015	0.022	0.043	0.044	4.770	0.013	0.027	316	2384	100	143	9340	9483	215	9605	9820	Error	Error	-6.029	143	9340	215	9605	246999	3796966	0.248	5.590	0	0	0
1	8	4	"A21"	"A21"	6680	54245	100	780	835	496	59	551	551	616	390	63	35	14	0	17830	17587	7175	40	2397	2397	2694	1829	67	98	95	0	0.000	0.000	0.000	0.000	0.000	0.000	0.000	0.000	0.000	0.000	0.000	0.000	0.000	0.000	0.015	0.019	0.028	0.025	2.819	0.016	0.088	316	2384	100	229	15433	15662	284	15190	15474	Error	Error	-6.075	229	15433	284	15190	263917	5557415	0.562	8.143	0	0	0
1	9	4	"A21"	"A21"	6980	54240	100	780	840	425	50	560	560	633	411	64	29	12	0	18991	18652	7298	39	2505	2505	3087	2912	94	99	87	0	0.000	0.000	0.000	0.000	0.000	0.000	0.000	0.000	0.000	0.000	0.000	0.000	0.000	0.000	0.013	0.017	0.021	0.019	3.539	0.014	0.076	316	2384	100	220	16486	16706	280	16147	16427	Error	Error	-6.228	220	16486	280	16147	265556	5894059	0.504	5.345	0	0	0
1	10	4	"A22"	"A22"	7280	54240	100	752	845	471	55	584	584	648	415	64	32	12	0	14613	12147	7361	60	2423	2423	2898	2385	82	67	63	0	0.000	0.000	0.000	0.000	0.000	0.000	0.000	0.000	0.000	0.000	0.000	0.000	0.000	0.000	0.014	0.027	0.040	0.046	5.859	0.019	0.068	316	2384	100	168	12190	12358	261	9724	9985	Error	Error	-6.181	168	12190	261	9724	266950	3838443	0.475	3.878	0	0	0
1	11	4	"A22"	"A22"	7580	54240	100	837	876	550	62	587	587	652	426	65	33	12	0	19243	18408	7723	41	2497	2497	3135	3150	100	96	85	0	0.000	0.000	0.000	0.000	0.000	0.000	0.000	0.000	0.000	0.000	0.000	0.000	0.000	0.000	0.015	0.018	0.026	0.023	3.031	0.017	0.097	316	2384	100	250	16746	16996	289	15911	16200	Error	Error	-6.066	250	16746	289	15911	276749	5817043	0.526	4.849	0	0	0
1	12	4	"A22"	"A22"	7880	54240	100	821	895	485	54	564	564	638	426	66	35	14	0	23044	20752	8184	39	2537	2537	2910	2368	81	99	94	0	0.000	0.000	0.000	0.000	0.000	0.000	0.000	0.000	0.000	0.000	0.000	0.000	0.000	0.000	0.013	0.018	0.025	0.021	2.942	0.014	0.082	316	2384	100	257	20507	20764	331	18215	18546	Error	Error	-6.318	257	20507	331	18215	282686	6557720	0.603	7.535	0	0	0
1	13	4	"A23"	"A23"	8180	54235	100	747	812	505	62	571	571	636	432	67	29	11	0	13499	12068	6834	56	2508	2508	2907	2191	75	71	67	0	0.000	0.000	0.000	0.000	0.000	0.000	0.000	0.000	0.000	0.000	0.000	0.000	0.000	0.000	0.016	0.025	0.046	0.053	6.525	0.018	0.060	316	2384	100	176	10991	11167	241	9560	9801	Error	Error	-5.965	176	10991	241	9560	256672	3813422	0.407	4.181	0	0	0
1	14	4	"A23"	"A23"	8480	54235	100	846	940	496	52	593	593	645	396	61	41	19	0	18382	17618	7007	39	2549	2549	2822	1746	61	99	94	0	0.000	0.000	0.000	0.000	0.000	0.000	0.000	0.000	0.000	0.000	0.000	0.000	0.000	0.000	0.016	0.023	0.032	0.025	3.646	0.018	0.091	316	2384	100	253	15833	16086	347	15069	15416	Error	Error	-5.968	253	15833	347	15069	296958	5567427	0.745	8.474	0	0	0
1	15	4	"A23"	"A23"	8780	54235	100	839	896	496	55	595	595	672	485	72	32	10	0	18576	18233	7604	41	2607	2607	2936	2124	72	97	91	0	0.000	0.000	0.000	0.000	0.000	0.000	0.000	0.000	0.000	0.000	0.000	0.000	0.000	0.000	0.015	0.019	0.027	0.025	3.347	0.013	0.050	316	2384	100	244	15969	16213	301	15626	15927	Error	Error	-6.032	244	15969	301	15626	283074	5761489	0.462	7.202	0	0	0
1	16	4	"A24"	"A24"	9080	54235	100	794	836	453	54	586	586	651	404	62	33	12	0	9709	10128	5924	58	2560	2560	2756	1232	44	79	73	0	0.000	0.000	0.000	0.000	0.000	0.000	0.000	0.000	0.000	0.000	0.000	0.000	0.000	0.000	0.029	0.033	0.056	0.057	4.926	0.019	0.047	316	2384	100	208	7149	7357	250	7568	7818	Error	Error	-5.103	208	7149	250	7568	264032	3200555	0.458	5.984	0	0	0
1	17	4	"A24"	"A24"	9380	54230	100	795	828	443	53	586	586	654	410	62	30	9	0	7594	8899	3964	44	2658	2658	2802	1026	36	97	92	0	0.000	0.000	0.000	0.000	0.000	0.000	0.000	0.000	0.000	0.000	0.000	0.000	0.000	0.000	0.042	0.039	0.067	0.057	3.367	0.026	0.041	316	2384	100	209	4936	5145	242	6241	6483	Error	Error	-4.562	209	4936	242	6241	261564	2812173	0.424	5.942	0	0	0
1	18	4	"A24"	"A24"	9675	54230	100	798	856	466	54	621	621	694	439	63	30	8	0	8255	9086	4307	47	2745	2745	2947	1191	40	93	81	0	0.000	0.000	0.000	0.000	0.000	0.000	0.000	0.000	0.000	0.000	0.000	0.000	0.000	0.000	0.032	0.037	0.069	0.067	3.055	0.022	0.031	316	2384	100	177	5510	5687	235	6341	6576	Error	Error	-4.960	177	5510	235	6341	270601	2871272	0.369	5.154	0	0	0
1	1	5	"A25"	"A25"	4585	54550	100	673	747	447	59	563	563	637	427	67	25	7	0	6417	7653	5393	70	2375	2375	2622	1432	54	60	53	0	0.000	0.000	0.000	0.000	0.000	0.000	0.000	0.000	0.000	0.000	0.000	0.000	0.000	0.000	0.027	0.035	0.071	0.082	6.385	0.020	0.036	316	2384	100	110	4042	4152	184	5278	5462	Error	Error	-5.199	110	4042	184	5278	236073	2418224	0.258	3.513	0	0	0
1	2	5	"A25"	"A25"	4885	54550	100	686	760	433	56	561	561	629	403	64	29	9	0	10066	9919	4726	47	2417	2417	2550	949	37	90	83	0	0.000	0.000	0.000	0.000	0.000	0.000	0.000	0.000	0.000	0.000	0.000	0.000	0.000	0.000	0.016	0.027	0.056	0.057	4.229	0.016	0.025	316	2384	100	125	7649	7774	199	7502	7701	Error	Error	-5.935	125	7649	199	7502	240094	3134505	0.325	7.765	0	0	0
1	3	5	"A25"	"A25"	5185	54550	100	717	761	418	54	538	538	621	405	65	30	9	0	11858	11673	5448	46	2404	2404	2730	1862	68	87	80	0	0.000	0.000	0.000	0.000	0.000	0.000	0.000	0.000	0.000	0.000	0.000	0.000	0.000	0.000	0.019	0.024	0.039	0.036	4.310	0.014	0.034	316	2384	100	179	9454	9633	223	9269	9492	Error	Error	-5.723	179	9454	223	9269	240376	3688792	0.346	4.803	0	0	0
1	4	5	"A26"	"A26"	5485	54545	100	702	722	422	58	552	552	628	418	66	23	6	0	10570	10225	4524	44	2404	2404	2561	1110	43	88	82	0	0.000	0.000	0.000	0.000	0.000	0.000	0.000	0.000	0.000	0.000	0.000	0.000	0.000	0.000	0.018	0.022	0.041	0.044	4.205	0.011	0.010	316	2384	100	150	8166	8316	170	7821	7991	Error	Error	-5.767	150	8166	170	7821	228180	3231010	0.225	6.905	0	0	0
1	5	5	"A26"	"A26"	5785	54545	100	712	775	435	56	561	561	637	450	70	27	6	0	15326	15327	4864	31	2458	2458	2799	1955	69	100	98	0	0.000	0.000	0.000	0.000	0.000	0.000	0.000	0.000	0.000	0.000	0.000	0.000	0.000	0.000	0.012	0.017	0.027	0.024	3.195	0.013	0.035	316	2384	100	151	12868	13019	214	12869	13083	Error	Error	-6.413	151	12868	214	12869	244851	4843414	0.307	6.408	0	0	0
1	6	5	"A26"	"A26"	6085	54545	100	673	752	441	58	573	573	648	421	64	25	9	0	12452	12459	3819	30	2454	2454	2794	1873	67	100	94	0	0.000	0.000	0.000	0.000	0.000	0.000	0.000	0.000	0.000	0.000	0.000	0.000	0.000	0.000	0.010	0.018	0.032	0.028	3.721	0.008	0.010	316	2384	100	100	9998	10098	179	10005	10184	Error	Error	-6.644	100	9998	179	10005	237756	3937079	0.247	5.160	0	0	0
1	7	5	"A27"	"A27"	6385	54545	100	716	788	465	59	533	533	602	431	71	33	12	0	16430	16174	10360	64	2350	2350	2610	1768	67	79	75	0	0.000	0.000	0.000	0.000	0.000	0.000	0.000	0.000	0.000	0.000	0.000	0.000	0.000	0.000	0.013	0.018	0.034	0.034	5.011	0.014	0.075	316	2384	100	183	14080	14263	255	13824	14079	Error	Error	-6.266	183	14080	255	13824	248898	5111083	0.432	7.672	0	0	0
1	8	5	"A27"	"A27"	6685	54540	100	707	778	441	56	549	549	608	417	68	28	9	0	20328	18764	8391	44	2400	2400	2713	2151	79	92	88	0	0.000	0.000	0.000	0.000	0.000	0.000	0.000	0.000	0.000	0.000	0.000	0.000	0.000	0.000	0.009	0.014	0.021	0.022	3.510	0.010	0.046	316	2384	100	158	17928	18086	229	16364	16593	Error	Error	-6.826	158	17928	229	16364	245764	5929492	0.408	7.462	0	0	0
1	9	5	"A27"	"A27"	6985	54540	100	637	719	470	65	564	564	635	418	65	24	7	0	14859	14185	5412	38	2386	2386	2783	2276	81	93	87	0	0.000	0.000	0.000	0.000	0.000	0.000	0.000	0.000	0.000	0.000	0.000	0.000	0.000	0.000	0.006	0.013	0.031	0.025	3.673	0.009	0.015	316	2384	100	73	12473	12546	155	11799	11954	Error	Error	-7.417	73	12473	155	11799	227324	4482466	0.201	5.010	0	0	0
1	10	5	"A28"	"A28"	7285	54540	100	730	772	452	58	548	548	619	397	64	28	10	0	18940	17136	12158	70	2442	2442	2967	3036	102	65	62	0	0.000	0.000	0.000	0.000	0.000	0.000	0.000	0.000	0.000	0.000	0.000	0.000	0.000	0.000	0.011	0.015	0.025	0.036	6.697	0.012	0.073	316	2384	100	182	16498	16680	224	14694	14918	Error	Error	-6.502	182	16498	224	14694	244092	5414932	0.385	4.667	0	0	0
1	11	5	"A28"	"A28"	7585	54540	100	836	926	503	54	559	559	630	417	66	39	18	0	27453	27148	10484	38	2454	2454	2868	2642	92	94	92	0	0.000	0.000	0.000	0.000	0.000	0.000	0.000	0.000	0.000	0.000	0.000	0.000	0.000	0.000	0.011	0.015	0.020	0.016	3.690	0.013	0.110	316	2384	100	277	24999	25276	367	24694	25061	Error	Error	-6.496	277	24999	367	24694	292474	8578859	0.710	9.190	0	0	0
1	12	5	"A28"	"A28"	7885	54540	100	785	895	516	57	563	563	658	661	100	22	4	0	24692	23883	7149	29	2535	2535	3067	3290	107	98	96	0	0.000	0.000	0.000	0.000	0.000	0.000	0.000	0.000	0.000	0.000	0.000	0.000	0.000	0.000	0.010	0.016	0.020	0.014	4.224	0.014	0.111	316	2384	100	222	22157	22379	332	21348	21680	Error	Error	-6.641	222	22157	332	21348	282704	7546881	0.359	6.327	0	0	0
1	13	5	"A29"	"A29"	8185	54535	100	694	728	444	60	558	558	615	392	63	28	9	0	10893	10993	6566	59	2485	2485	2609	1180	45	77	72	0	0.000	0.000	0.000	0.000	0.000	0.000	0.000	0.000	0.000	0.000	0.000	0.000	0.000	0.000	0.016	0.020	0.054	0.060	5.597	0.013	0.029	316	2384	100	136	8408	8544	170	8508	8678	Error	Error	-5.950	136	8408	170	8508	230189	3473805	0.288	7.105	0	0	0
1	14	5	"A29"	"A29"	8485	54535	100	700	765	452	59	564	564	631	412	65	30	9	0	15187	14582	5506	37	2522	2522	2667	1208	45	97	95	0	0.000	0.000	0.000	0.000	0.000	0.000	0.000	0.000	0.000	0.000	0.000	0.000	0.000	0.000	0.011	0.017	0.035	0.029	3.257	0.013	0.034	316	2384	100	136	12665	12801	201	12060	12261	Error	Error	-6.541	136	12665	201	12060	241726	4607807	0.325	9.863	0	0	0
1	15	5	"A29"	"A29"	8780	54535	100	654	737	446	60	575	575	644	407	63	25	8	0	15594	13955	5414	38	2545	2545	2846	1840	64	93	87	0	0.000	0.000	0.000	0.000	0.000	0.000	0.000	0.000	0.000	0.000	0.000	0.000	0.000	0.000	0.006	0.014	0.030	0.029	5.041	0.011	0.025	316	2384	100	79	13049	13128	162	11410	11572	Error	Error	-7.368	79	13049	162	11410	233004	4409759	0.229	6.038	0	0	0
1	16	5	"A30"	"A30"	9080	54535	100	621	682	440	64	559	559	626	413	65	20	6	0	8465	9611	6115	63	2483	2483	2715	1498	55	75	67	0	0.000	0.000	0.000	0.000	0.000	0.000	0.000	0.000	0.000	0.000	0.000	0.000	0.000	0.000	0.010	0.017	0.047	0.054	5.256	0.017	0.035	316	2384	100	62	5982	6044	123	7128	7251	Error	Error	-6.592	62	5982	123	7128	215520	3037042	0.136	4.603	0	0	0
1	17	5	"A30"	"A30"	9380	54530	100	717	777	440	56	600	600	668	458	68	24	7	0	10906	10952	5329	48	2592	2592	2834	1613	56	90	75	0	0.000	0.000	0.000	0.000	0.000	0.000	0.000	0.000	0.000	0.000	0.000	0.000	0.000	0.000	0.014	0.021	0.046	0.041	4.651	0.013	0.021	316	2384	100	117	8314	8431	177	8360	8537	Error	Error	-6.151	117	8314	177	8360	245615	3460830	0.238	5.033	0	0	0
1	18	5	"A30"	"A30"	9680	54530	100	701	758	438	57	616	616	671	403	60	22	6	0	11000	10908	5321	48	2749	2749	2946	1396	47	88	79	0	0.000	0.000	0.000	0.000	0.000	0.000	0.000	0.000	0.000	0.000	0.000	0.000	0.000	0.000	0.010	0.017	0.048	0.048	4.192	0.008	0.009	316	2384	100	85	8251	8336	142	8159	8301	Error	Error	-6.601	85	8251	142	8159	239648	3446791	0.216	5.703	0	0	0
1	1	6	"A31"	"A31"	4590	54850	100	726	767	445	58	569	569	691	1337	193	1	0	0	9267	11260	8044	71	2402	2402	2628	1464	55	68	62	0	0.000	0.000	0.000	0.000	0.000	0.000	0.000	0.000	0.000	0.000	0.000	0.000	0.000	0.000	0.023	0.022	0.050	0.069	6.727	0.014	0.002	316	2384	100	157	6865	7022	198	8858	9056	Error	Error	-5.450	157	6865	198	8858	242256	3558297	0.057	5.896	0	0	0
1	2	6	"A31"	"A31"	4890	54850	100	766	792	414	52	557	557	631	428	67	27	6	0	14535	13972	6368	45	2398	2398	2554	1529	59	95	88	0	0.000	0.000	0.000	0.000	0.000	0.000	0.000	0.000	0.000	0.000	0.000	0.000	0.000	0.000	0.017	0.020	0.035	0.030	3.522	0.014	0.043	316	2384	100	209	12137	12346	235	11574	11809	Error	Error	-5.860	209	12137	235	11574	250140	4415141	0.376	7.468	0	0	0
1	3	6	"A31"	"A31"	5190	54850	100	772	834	490	58	563	563	630	416	66	30	12	0	19196	18421	7902	42	2419	2419	2692	1970	73	93	90	0	0.000	0.000	0.000	0.000	0.000	0.000	0.000	0.000	0.000	0.000	0.000	0.000	0.000	0.000	0.012	0.017	0.024	0.023	3.602	0.013	0.057	316	2384	100	209	16777	16986	271	16002	16273	Error	Error	-6.327	209	16777	271	16002	263597	5821004	0.490	7.984	0	0	0
1	4	6	"A32"	"A32"	5490	54845	100	679	755	464	61	580	580	677	803	118	8	0	0	7604	9495	6972	73	2358	2358	2751	2496	90	63	51	0	0.000	0.000	0.000	0.000	0.000	0.000	0.000	0.000	0.000	0.000	0.000	0.000	0.000	0.000	0.019	0.025	0.062	0.073	6.999	0.062	0.114	316	2384	100	99	5246	5345	175	7137	7312	Error	Error	-5.728	99	5246	175	7137	238435	3000262	0.097	2.702	0	0	0
1	5	6	"A32"	"A32"	5790	54845	100	712	870	618	71	541	541	613	408	66	35	16	0	20323	19757	8394	42	2386	2386	2807	2469	87	95	92	0	0.000	0.000	0.000	0.000	0.000	0.000	0.000	0.000	0.000	0.000	0.000	0.000	0.000	0.000	0.010	0.019	0.026	0.021	4.074	0.015	0.081	316	2384	100	171	17937	18108	329	17371	17700	Error	Error	-6.713	171	17937	329	17371	274900	6243220	0.630	6.865	0	0	0
1	6	6	"A32"	"A32"	6090	54845	100	749	782	412	52	561	561	627	415	66	29	8	0	16755	16355	6180	37	2388	2388	2665	1825	68	100	94	0	0.000	0.000	0.000	0.000	0.000	0.000	0.000	0.000	0.000	0.000	0.000	0.000	0.000	0.000	0.013	0.016	0.027	0.023	3.426	0.009	0.027	316	2384	100	188	14367	14555	221	13967	14188	Error	Error	-6.256	188	14367	221	13967	247068	5168317	0.373	7.501	0	0	0
1	7	6	"A33"	"A33"	6390	54845	100	603	682	434	63	535	535	611	441	72	24	6	0	7492	11464	9220	80	2356	2356	2535	1380	54	78	68	0	0.000	0.000	0.000	0.000	0.000	0.000	0.000	0.000	0.000	0.000	0.000	0.000	0.000	0.000	0.013	0.016	0.046	0.053	6.118	0.011	0.025	316	2384	100	68	5136	5204	147	9108	9255	Error	Error	-6.239	68	5136	147	9108	215418	3622636	0.161	6.470	0	0	0
1	8	6	"A33"	"A33"	6690	54840	100	702	774	472	60	552	552	611	390	63	33	11	0	12813	15617	10475	67	2349	2349	2484	976	39	95	89	0	0.000	0.000	0.000	0.000	0.000	0.000	0.000	0.000	0.000	0.000	0.000	0.000	0.000	0.000	0.014	0.017	0.033	0.034	3.805	0.013	0.060	316	2384	100	150	10464	10614	222	13268	13490	Error	Error	-6.124	150	10464	222	13268	244560	4934837	0.418	13.456	0	0	0
1	9	6	"A33"	"A33"	6990	54840	100	667	784	506	64	553	553	625	408	65	28	12	0	12663	15309	10149	66	2375	2375	2564	1147	44	94	83	0	0.000	0.000	0.000	0.000	0.000	0.000	0.000	0.000	0.000	0.000	0.000	0.000	0.000	0.000	0.011	0.018	0.032	0.029	4.585	0.016	0.078	316	2384	100	114	10288	10402	231	12934	13165	Error	Error	-6.496	114	10288	231	12934	247897	4837507	0.390	11.112	0	0	0
1	10	6	"A34"	"A34"	7290	54840	100	708	743	433	58	561	561	620	398	64	25	9	0	6452	9266	7414	80	2354	2354	2589	1444	55	66	56	0	0.000	0.000	0.000	0.000	0.000	0.000	0.000	0.000	0.000	0.000	0.000	0.000	0.000	0.000	0.036	0.026	0.062	0.087	8.115	0.017	0.045	316	2384	100	147	4098	4245	182	6912	7094	Error	Error	-4.801	147	4098	182	6912	234856	2928213	0.309	4.624	0	0	0
1	11	6	"A34"	"A34"	7585	54840	100	772	832	541	65	541	541	609	406	66	31	14	0	14454	17771	10614	59	2422	2422	2877	2545	88	91	83	0	0.000	0.000	0.000	0.000	0.000	0.000	0.000	0.000	0.000	0.000	0.000	0.000	0.000	0.000	0.019	0.019	0.030	0.031	3.584	0.015	0.091	316	2384	100	231	12032	12263	291	15349	15640	Error	Error	-5.703	231	12032	291	15349	262801	5615590	0.549	5.852	0	0	0
1	12	6	"A34"	"A34"	7885	54835	100	681	753	472	62	534	534	615	535	86	20	5	0	14179	15648	8568	54	2404	2404	2717	1786	65	95	84	0	0.000	0.000	0.000	0.000	0.000	0.000	0.000	0.000	0.000	0.000	0.000	0.000	0.000	0.000	0.012	0.017	0.030	0.028	3.303	0.013	0.026	316	2384	100	147	11775	11922	219	13244	13463	Error	Error	-6.324	147	11775	219	13244	238057	4944793	0.258	7.240	0	0	0
1	13	6	"A35"	"A35"	8185	54835	100	709	756	457	60	560	560	616	393	63	26	9	0	15135	13981	7910	56	2564	2564	2953	2159	73	77	72	0	0.000	0.000	0.000	0.000	0.000	0.000	0.000	0.000	0.000	0.000	0.000	0.000	0.000	0.000	0.012	0.017	0.033	0.038	5.351	0.013	0.043	316	2384	100	149	12571	12720	196	11417	11613	Error	Error	-6.399	149	12571	196	11417	238834	4418014	0.356	5.108	0	0	0
1	14	6	"A35"	"A35"	8485	54835	100	823	874	503	57	567	567	624	400	64	35	14	0	21031	20337	7072	34	2585	2585	2979	2311	77	96	92	0	0.000	0.000	0.000	0.000	0.000	0.000	0.000	0.000	0.000	0.000	0.000	0.000	0.000	0.000	0.014	0.017	0.024	0.023	3.074	0.014	0.077	316	2384	100	256	18446	18702	307	17752	18059	Error	Error	-6.171	256	18446	307	17752	276307	6426462	0.625	7.511	0	0	0
1	15	6	"A35"	"A35"	8785	54835	100	762	833	492	59	566	566	626	405	64	32	12	0	20444	19606	7329	37	2549	2549	2885	2073	71	96	93	0	0.000	0.000	0.000	0.000	0.000	0.000	0.000	0.000	0.000	0.000	0.000	0.000	0.000	0.000	0.011	0.016	0.023	0.022	3.216	0.012	0.056	316	2384	100	196	17895	18091	267	17057	17324	Error	Error	-6.513	196	17895	267	17057	263245	6195348	0.511	8.066	0	0	0
1	16	6	"A36"	"A36"	9085	54835	100	676	774	480	62	553	553	631	435	68	27	11	0	14475	13736	7631	55	2523	2523	2701	1214	44	83	75	0	0.000	0.000	0.000	0.000	0.000	0.000	0.000	0.000	0.000	0.000	0.000	0.000	0.000	0.000	0.010	0.020	0.040	0.042	5.788	0.016	0.043	316	2384	100	123	11952	12075	221	11213	11434	Error	Error	-6.602	123	11952	221	11213	244697	4340506	0.329	9.090	0	0	0
1	17	6	"A36"	"A36"	9385	54830	100	732	828	776	93	590	590	686	1188	173	3	0	0	12027	12623	6332	50	2627	2627	2931	2350	80	88	78	0	0.000	0.000	0.000	0.000	0.000	0.000	0.000	0.000	0.000	0.000	0.000	0.000	0.000	0.000	0.015	0.024	0.039	0.039	3.293	0.089	0.107	316	2384	100	142	9400	9542	238	9996	10234	Error	Error	-6.049	142	9400	238	9996	261702	3988792	0.120	4.124	0	0	0
1	18	6	"A36"	"A36"	9685	54830	100	736	944	1204	127	609	609	682	422	61	29	12	0	11417	11455	6067	52	2745	2745	2869	1029	35	93	86	0	0.000	0.000	0.000	0.000	0.000	0.000	0.000	0.000	0.000	0.000	0.000	0.000	0.000	0.000	0.015	0.038	0.049	0.049	3.918	0.055	0.137	316	2384	100	127	8672	8799	335	8710	9045	Error	Error	-6.093	127	8672	335	8710	298300	3619919	0.621	8.344	0	0	0
1	1	7	"A37"	"A37"	4595	55150	100	736	792	488	61	565	565	632	410	64	31	11	0	11689	11152	6040	54	2408	2408	2747	1859	67	77	72	0	0.000	0.000	0.000	0.000	0.000	0.000	0.000	0.000	0.000	0.000	0.000	0.000	0.000	0.000	0.018	0.026	0.050	0.065	6.043	0.012	0.022	316	2384	100	171	9281	9452	227	8744	8971	Error	Error	-5.762	171	9281	227	8744	250252	3523905	0.390	4.521	0	0	0
1	2	7	"A37"	"A37"	4895	55150	100	780	875	483	55	579	579	662	443	66	35	11	0	14947	14973	4422	29	2522	2522	2968	2120	71	97	94	0	0.000	0.000	0.000	0.000	0.000	0.000	0.000	0.000	0.000	0.000	0.000	0.000	0.000	0.000	0.016	0.024	0.036	0.028	3.479	0.017	0.050	316	2384	100	201	12425	12626	296	12451	12747	Error	Error	-5.950	201	12425	296	12451	276587	4731418	0.481	5.663	0	0	0
1	3	7	"A37"	"A37"	5195	55145	100	841	887	484	54	583	583	645	428	66	35	14	0	18744	18391	4685	25	2532	2532	3190	2962	92	96	95	0	0.000	0.000	0.000	0.000	0.000	0.000	0.000	0.000	0.000	0.000	0.000	0.000	0.000	0.000	0.016	0.019	0.029	0.025	2.925	0.017	0.084	316	2384	100	258	16212	16470	304	15859	16163	Error	Error	-5.974	258	16212	304	15859	280296	5811653	0.565	5.132	0	0	0
1	4	7	"A38"	"A38"	5495	55145	100	712	779	445	57	572	572	643	414	64	25	9	0	14147	12280	8152	66	2385	2385	2640	1846	69	67	62	0	0.000	0.000	0.000	0.000	0.000	0.000	0.000	0.000	0.000	0.000	0.000	0.000	0.000	0.000	0.012	0.021	0.041	0.058	7.226	0.013	0.040	316	2384	100	140	11762	11902	207	9895	10102	Error	Error	-6.393	140	11762	207	9895	246174	3880437	0.329	5.222	0	0	0
1	5	7	"A38"	"A38"	5795	55145	100	803	835	426	51	558	558	639	499	78	26	5	0	20635	20758	5976	28	2409	2409	2696	1819	67	99	98	0	0.000	0.000	0.000	0.000	0.000	0.000	0.000	0.000	0.000	0.000	0.000	0.000	0.000	0.000	0.013	0.015	0.019	0.017	2.893	0.012	0.051	316	2384	100	245	18226	18471	277	18349	18626	Error	Error	-6.217	245	18226	277	18349	263778	6559524	0.393	9.930	0	0	0
1	6	7	"A38"	"A38"	6095	55145	100	793	869	476	54	550	550	626	416	66	34	13	0	18477	18224	4906	26	2384	2384	2549	1251	49	99	99	0	0.000	0.000	0.000	0.000	0.000	0.000	0.000	0.000	0.000	0.000	0.000	0.000	0.000	0.000	0.015	0.020	0.025	0.023	2.970	0.014	0.057	316	2384	100	243	16093	16336	319	15840	16159	Error	Error	-6.049	243	16093	319	15840	274755	5758862	0.584	12.530	0	0	0
1	7	7	"A39"	"A39"	6395	55145	100	639	823	1157	140	542	542	615	399	64	26	12	0	9067	13958	11849	84	2355	2355	2722	2478	91	63	56	0	0.000	0.000	0.000	0.000	0.000	0.000	0.000	0.000	0.000	0.000	0.000	0.000	0.000	0.000	0.014	0.024	0.036	0.039	6.237	0.019	0.066	316	2384	100	97	6712	6809	281	11603	11884	Error	Error	-6.113	97	6712	281	11603	259955	4410707	0.521	4.534	0	0	0
1	8	7	"A39"	"A39"	6690	55140	100	739	821	509	61	554	554	625	415	66	36	13	0	14458	16521	10155	61	2387	2387	2753	2244	81	89	77	0	0.000	0.000	0.000	0.000	0.000	0.000	0.000	0.000	0.000	0.000	0.000	0.000	0.000	0.000	0.015	0.019	0.032	0.030	4.250	0.015	0.084	316	2384	100	185	12071	12256	267	14134	14401	Error	Error	-6.028	185	12071	267	14134	259324	5220735	0.472	6.135	0	0	0
1	9	7	"A39"	"A39"	6990	55140	100	637	760	457	60	562	562	627	392	62	31	12	0	10290	11654	6771	58	2347	2347	2674	1704	63	87	75	0	0.000	0.000	0.000	0.000	0.000	0.000	0.000	0.000	0.000	0.000	0.000	0.000	0.000	0.000	0.009	0.021	0.040	0.039	4.915	0.017	0.054	316	2384	100	75	7943	8018	198	9307	9505	Error	Error	-6.727	75	7943	198	9307	240088	3682633	0.339	5.270	0	0	0
1	10	7	"A40"	"A40"	7290	55140	100	704	761	470	61	554	554	624	423	67	27	10	0	9548	10064	5909	58	2383	2383	2585	1494	57	76	68	0	0.000	0.000	0.000	0.000	0.000	0.000	0.000	0.000	0.000	0.000	0.000	0.000	0.000	0.000	0.021	0.027	0.058	0.072	5.613	0.019	0.049	316	2384	100	150	7165	7315	207	7681	7888	Error	Error	-5.578	150	7165	207	7681	240368	3180268	0.324	5.006	0	0	0
1	11	7	"A40"	"A40"	7590	55140	100	762	846	475	56	550	550	620	406	65	34	14	0	21636	19656	9136	46	2389	2389	2840	2390	84	94	87	0	0.000	0.000	0.000	0.000	0.000	0.000	0.000	0.000	0.000	0.000	0.000	0.000	0.000	0.000	0.011	0.017	0.023	0.022	3.595	0.013	0.073	316	2384	100	212	19247	19459	296	17267	17563	Error	Error	-6.504	212	19247	296	17267	267375	6211158	0.557	7.036	0	0	0
1	12	7	"A40"	"A40"	7890	55135	100	792	831	500	60	550	550	608	397	65	38	13	0	20300	19053	8902	46	2408	2408	2777	2038	73	93	90	0	0.000	0.000	0.000	0.000	0.000	0.000	0.000	0.000	0.000	0.000	0.000	0.000	0.000	0.000	0.014	0.017	0.028	0.028	3.041	0.014	0.082	316	2384	100	242	17892	18134	281	16645	16926	Error	Error	-6.208	242	17892	281	16645	262700	6020662	0.562	7.986	0	0	0
1	13	7	"A41"	"A41"	8190	55135	100	670	731	420	57	547	547	613	394	64	31	6	0	15328	13815	9966	72	2465	2465	2852	2437	85	63	58	0	0.000	0.000	0.000	0.000	0.000	0.000	0.000	0.000	0.000	0.000	0.000	0.000	0.000	0.000	0.010	0.016	0.030	0.042	6.392	0.011	0.049	316	2384	100	123	12863	12986	184	11350	11534	Error	Error	-6.708	123	12863	184	11350	231107	4365669	0.299	4.499	0	0	0
1	14	7	"A41"	"A41"	8490	55135	100	772	848	538	63	542	542	608	395	64	37	13	0	20113	19732	5959	30	2530	2530	2823	1810	64	96	94	0	0.000	0.000	0.000	0.000	0.000	0.000	0.000	0.000	0.000	0.000	0.000	0.000	0.000	0.000	0.013	0.018	0.024	0.021	3.278	0.016	0.094	316	2384	100	230	17583	17813	306	17202	17508	Error	Error	-6.256	230	17583	306	17202	268014	6235199	0.608	9.342	0	0	0
1	15	7	"A41"	"A41"	8790	55135	100	786	823	481	58	545	545	620	427	68	33	9	0	19410	20091	6882	34	2589	2589	3080	2868	93	97	96	0	0.000	0.000	0.000	0.000	0.000	0.000	0.000	0.000	0.000	0.000	0.000	0.000	0.000	0.000	0.014	0.016	0.026	0.023	3.174	0.013	0.062	316	2384	100	241	16821	17062	278	17502	17780	Error	Error	-6.125	241	16821	278	17502	260222	6348856	0.475	5.931	0	0	0
1	16	7	"A42"	"A42"	9090	55130	100	608	693	412	59	572	572	680	1505	221	0	0	0	7548	8121	4755	58	2497	2497	2644	2041	77	76	55	0	0.000	0.000	0.000	0.000	0.000	0.000	0.000	0.000	0.000	0.000	0.000	0.000	0.000	0.000	0.007	0.022	0.077	0.076	5.712	0.017	0.020	316	2384	100	36	5051	5087	121	5624	5745	Error	Error	-7.132	36	5051	121	5624	218935	2566314	0.009	2.683	0	0	0
1	17	7	"A42"	"A42"	9390	55130	100	680	729	453	62	583	583	659	422	64	24	6	0	8344	9407	5126	54	2567	2567	2741	1154	42	88	76	0	0.000	0.000	0.000	0.000	0.000	0.000	0.000	0.000	0.000	0.000	0.000	0.000	0.000	0.000	0.017	0.021	0.047	0.047	4.308	0.017	0.028	316	2384	100	97	5777	5874	146	6840	6986	Error	Error	-5.896	97	5777	146	6840	230507	2972524	0.166	5.776	0	0	0
1	18	7	"A42"	"A42"	9690	55130	100	734	773	474	61	620	620	685	420	61	25	9	0	7470	8806	4574	51	2739	2739	2834	907	32	91	84	0	0.000	0.000	0.000	0.000	0.000	0.000	0.000	0.000	0.000	0.000	0.000	0.000	0.000	0.000	0.024	0.025	0.061	0.064	4.082	0.016	0.018	316	2384	100	114	4731	4845	153	6067	6220	Error	Error	-5.375	114	4731	153	6067	244148	2782651	0.210	6.584	0	0	0
1	1	8	"A43"	"A43"	4600	55450	100	760	865	451	52	574	574	649	428	65	36	11	0	15134	13273	6821	51	2380	2380	2518	1148	45	84	78	0	0.000	0.000	0.000	0.000	0.000	0.000	0.000	0.000	0.000	0.000	0.000	0.000	0.000	0.000	0.015	0.027	0.037	0.038	4.330	0.017	0.057	316	2384	100	186	12754	12940	291	10893	11184	Error	Error	-6.100	186	12754	291	10893	273473	4194263	0.505	9.368	0	0	0
1	2	8	"A43"	"A43"	4900	55450	100	919	981	511	52	556	556	628	410	65	46	21	0	25058	24134	5933	24	2455	2455	2628	1187	45	100	100	0	0.000	0.000	0.000	0.000	0.000	0.000	0.000	0.000	0.000	0.000	0.000	0.000	0.000	0.000	0.016	0.020	0.024	0.018	3.220	0.015	0.109	316	2384	100	363	22603	22966	425	21679	22104	Error	Error	-5.960	363	22603	425	21679	309852	7626491	0.861	18.118	0	0	0
1	3	8	"A43"	"A43"	5200	55445	100	845	948	494	52	570	570	641	450	70	38	11	0	27270	26789	6888	25	2475	2475	2910	2500	85	100	100	0	0.000	0.000	0.000	0.000	0.000	0.000	0.000	0.000	0.000	0.000	0.000	0.000	0.000	0.000	0.011	0.016	0.018	0.015	2.835	0.014	0.102	316	2384	100	275	24795	25070	378	24314	24692	Error	Error	-6.494	275	24795	378	24314	299531	8465181	0.682	9.552	0	0	0
1	4	8	"A44"	"A44"	5500	55445	100	702	800	499	62	547	547	631	416	65	31	13	0	14853	13832	9138	66	2367	2367	2589	1536	59	72	67	0	0.000	0.000	0.000	0.000	0.000	0.000	0.000	0.000	0.000	0.000	0.000	0.000	0.000	0.000	0.012	0.022	0.040	0.048	5.843	0.013	0.050	316	2384	100	155	12486	12641	253	11465	11718	Error	Error	-6.332	155	12486	253	11465	252691	4371016	0.406	7.320	0	0	0
1	5	8	"A44"	"A44"	5795	55445	100	802	845	485	57	561	561	636	411	64	37	11	0	17079	18055	6002	33	2479	2479	2959	2772	93	99	97	0	0.000	0.000	0.000	0.000	0.000	0.000	0.000	0.000	0.000	0.000	0.000	0.000	0.000	0.000	0.017	0.018	0.029	0.025	3.035	0.012	0.045	316	2384	100	241	14600	14841	284	15576	15860	Error	Error	-5.921	241	14600	284	15576	266872	5705363	0.509	5.446	0	0	0
1	6	8	"A44"	"A44"	6095	55445	100	798	844	454	53	562	562	629	399	63	36	12	0	16953	17246	4738	27	2404	2404	2594	1453	56	99	99	0	0.000	0.000	0.000	0.000	0.000	0.000	0.000	0.000	0.000	0.000	0.000	0.000	0.000	0.000	0.016	0.019	0.029	0.024	3.003	0.013	0.047	316	2384	100	236	14549	14785	282	14842	15124	Error	Error	-5.946	236	14549	282	14842	266748	5449830	0.539	10.084	0	0	0
1	7	8	"A45"	"A45"	6395	55440	100	745	826	480	58	541	541	608	394	64	35	14	0	16800	17456	8572	49	2396	2396	2593	1482	57	95	93	0	0.000	0.000	0.000	0.000	0.000	0.000	0.000	0.000	0.000	0.000	0.000	0.000	0.000	0.000	0.014	0.019	0.025	0.023	3.732	0.014	0.068	316	2384	100	204	14404	14608	285	15060	15345	Error	Error	-6.142	204	14404	285	15060	260999	5515990	0.553	10.029	0	0	0
1	8	8	"A45"	"A45"	6695	55440	100	750	807	447	55	534	534	616	407	66	35	12	0	19672	19494	6734	34	2373	2373	2603	1513	58	100	98	0	0.000	0.000	0.000	0.000	0.000	0.000	0.000	0.000	0.000	0.000	0.000	0.000	0.000	0.000	0.012	0.016	0.026	0.021	3.001	0.012	0.060	316	2384	100	216	17299	17515	273	17121	17394	Error	Error	-6.324	216	17299	273	17121	254982	6159947	0.469	11.164	0	0	0
1	9	8	"A45"	"A45"	6995	55440	100	719	786	464	59	560	560	631	410	64	30	10	0	14294	14513	5336	36	2400	2400	2623	1521	57	98	94	0	0.000	0.000	0.000	0.000	0.000	0.000	0.000	0.000	0.000	0.000	0.000	0.000	0.000	0.000	0.013	0.019	0.030	0.027	3.705	0.010	0.022	316	2384	100	159	11894	12053	226	12113	12339	Error	Error	-6.225	159	11894	226	12113	248376	4586191	0.378	7.817	0	0	0
1	10	8	"A47"	"A47"	7295	55440	100	719	802	483	60	562	562	622	390	62	31	14	0	10704	10332	6362	61	2367	2367	2582	1544	59	71	68	0	0.000	0.000	0.000	0.000	0.000	0.000	0.000	0.000	0.000	0.000	0.000	0.000	0.000	0.000	0.019	0.030	0.060	0.068	5.436	0.019	0.051	316	2384	100	157	8337	8494	240	7965	8205	Error	Error	-5.731	157	8337	240	7965	253405	3265019	0.462	5.019	0	0	0
1	11	8	"A47"	"A47"	7595	55440	100	825	884	459	51	520	520	602	405	67	39	15	0	19909	20073	6721	33	2418	2418	2681	1845	68	99	97	0	0.000	0.000	0.000	0.000	0.000	0.000	0.000	0.000	0.000	0.000	0.000	0.000	0.000	0.000	0.017	0.021	0.026	0.020	3.502	0.016	0.109	316	2384	100	305	17491	17796	364	17655	18019	Error	Error	-5.842	305	17491	364	17655	279327	6343066	0.696	9.427	0	0	0
1	12	8	"A47"	"A47"	7895	55435	100	721	774	435	56	535	535	606	395	65	33	9	0	17622	17517	4810	27	2419	2419	2622	1420	54	100	100	0	0.000	0.000	0.000	0.000	0.000	0.000	0.000	0.000	0.000	0.000	0.000	0.000	0.000	0.000	0.012	0.016	0.026	0.022	2.642	0.012	0.042	316	2384	100	186	15203	15389	239	15098	15337	Error	Error	-6.353	186	15203	239	15098	244723	5535485	0.425	10.489	0	0	0
1	13	8	"A48"	"A48"	8195	55435	100	788	866	475	54	536	536	602	391	64	43	16	0	26267	22739	10246	45	2410	2410	2502	950	37	92	88	0	0.000	0.000	0.000	0.000	0.000	0.000	0.000	0.000	0.000	0.000	0.000	0.000	0.000	0.000	0.011	0.016	0.023	0.021	4.686	0.013	0.012	316	2384	100	252	23857	24109	330	20329	20659	Error	Error	-6.565	252	23857	330	20329	273668	7185396	0.675	21.302	0	0	0
1	14	8	"A48"	"A48"	8495	55435	100	830	874	454	51	547	547	611	390	63	38	13	0	22870	21977	6046	27	2478	2478	2552	871	34	99	98	0	0.000	0.000	0.000	0.000	0.000	0.000	0.000	0.000	0.000	0.000	0.000	0.000	0.000	0.000	0.014	0.017	0.022	0.019	2.911	0.014	0.085	316	2384	100	283	20392	20675	327	19499	19826	Error	Error	-6.171	283	20392	327	19499	276144	6944702	0.674	22.302	0	0	0
1	15	8	"A48"	"A48"	8795	55435	100	928	983	511	51	541	541	612	400	65	48	22	0	26036	24123	8592	35	2527	2527	2636	1146	43	99	98	0	0.000	0.000	0.000	0.000	0.000	0.000	0.000	0.000	0.000	0.000	0.000	0.000	0.000	0.000	0.016	0.020	0.024	0.021	3.313	0.017	0.140	316	2384	100	387	23509	23896	442	21596	22038	Error	Error	-5.925	387	23509	442	21596	310585	7622798	0.928	18.750	0	0	0
1	16	8	"A49"	"A49"	9095	55430	100	726	798	484	60	558	558	632	414	65	30	11	0	14162	13240	6187	46	2514	2514	2613	1230	47	89	84	0	0.000	0.000	0.000	0.000	0.000	0.000	0.000	0.000	0.000	0.000	0.000	0.000	0.000	0.000	0.014	0.022	0.039	0.036	3.911	0.019	0.061	316	2384	100	168	11648	11816	240	10726	10966	Error	Error	-6.115	168	11648	240	10726	252099	4183721	0.401	8.640	0	0	0
1	17	8	"A49"	"A49"	9395	55430	100	731	858	525	61	576	576	651	415	63	31	14	0	13594	13348	4854	36	2580	2580	2717	1069	39	96	93	0	0.000	0.000	0.000	0.000	0.000	0.000	0.000	0.000	0.000	0.000	0.000	0.000	0.000	0.000	0.014	0.026	0.040	0.030	4.119	0.020	0.053	316	2384	100	155	11014	11169	282	10768	11050	Error	Error	-6.151	155	11014	282	10768	271178	4217945	0.499	9.945	0	0	0
1	18	8	"A49"	"A49"	9695	55430	100	723	811	483	59	615	615	687	421	61	27	7	0	12299	11782	4392	37	2769	2769	2863	860	30	95	91	0	0.000	0.000	0.000	0.000	0.000	0.000	0.000	0.000	0.000	0.000	0.000	0.000	0.000	0.000	0.011	0.022	0.044	0.039	4.143	0.014	0.020	316	2384	100	108	9530	9638	196	9013	9209	Error	Error	-6.463	108	9530	196	9013	256145	3723133	0.295	10.371	0	0	0
1	1	9	"A50"	"A50"	4605	55750	100	617	722	499	69	584	584	648	410	63	25	7	0	4871	5464	2745	50	2316	2316	2374	686	28	79	67	0	0.000	0.000	0.000	0.000	0.000	0.000	0.000	0.000	0.000	0.000	0.000	0.000	0.000	0.000	0.013	0.044	0.123	0.110	5.090	0.024	0.011	316	2384	100	33	2555	2588	138	3148	3286	Error	Error	-6.275	33	2555	138	3148	228174	1726664	0.180	4.504	0	0	0
1	2	9	"A50"	"A50"	4900	55750	100	778	832	471	56	560	560	632	404	63	35	14	0	8688	9139	4583	50	2308	2308	2387	748	31	91	84	0	0.000	0.000	0.000	0.000	0.000	0.000	0.000	0.000	0.000	0.000	0.000	0.000	0.000	0.000	0.034	0.040	0.061	0.067	4.105	0.024	0.040	316	2384	100	218	6380	6598	272	6831	7103	Error	Error	-4.871	218	6380	272	6831	262757	2888022	0.495	9.027	0	0	0
1	3	9	"A50"	"A50"	5200	55745	100	737	876	902	102	549	549	612	397	64	32	13	0	14838	15159	7838	51	2295	2295	2399	874	36	98	95	0	0.000	0.000	0.000	0.000	0.000	0.000	0.000	0.000	0.000	0.000	0.000	0.000	0.000	0.000	0.015	0.025	0.033	0.029	3.519	0.022	0.063	316	2384	100	188	12543	12731	327	12864	13191	Error	Error	-6.060	188	12543	327	12864	276966	4790194	0.665	14.600	0	0	0
1	4	9	"A51"	"A51"	5500	55745	100	707	738	399	54	538	538	620	469	75	22	5	0	13677	14922	7623	51	2306	2306	2459	1419	57	95	91	0	0.000	0.000	0.000	0.000	0.000	0.000	0.000	0.000	0.000	0.000	0.000	0.000	0.000	0.000	0.015	0.016	0.028	0.028	3.517	0.014	0.044	316	2384	100	169	11371	11540	200	12616	12816	Error	Error	-6.072	169	11371	200	12616	233289	4715318	0.252	8.783	0	0	0
1	5	9	"A51"	"A51"	5800	55745	100	669	760	444	58	546	546	614	409	66	28	11	0	12790	12914	4685	36	2339	2339	2618	1637	62	97	94	0	0.000	0.000	0.000	0.000	0.000	0.000	0.000	0.000	0.000	0.000	0.000	0.000	0.000	0.000	0.012	0.020	0.041	0.032	3.668	0.009	0.013	316	2384	100	123	10451	10574	214	10575	10789	Error	Error	-6.409	123	10451	214	10575	240141	4080836	0.357	6.290	0	0	0
1	6	9	"A51"	"A51"	6100	55745	100	712	766	438	57	562	562	628	412	65	28	8	0	12529	13934	6899	49	2365	2365	2566	1245	48	96	94	0	0.000	0.000	0.000	0.000	0.000	0.000	0.000	0.000	0.000	0.000	0.000	0.000	0.000	0.000	0.015	0.018	0.030	0.030	3.409	0.012	0.035	316	2384	100	150	10164	10314	204	11569	11773	Error	Error	-6.082	150	10164	204	11569	242138	4403251	0.335	9.131	0	0	0
1	7	9	"A52"	"A52"	6400	55740	100	701	760	443	58	532	532	599	404	67	29	11	0	11817	11047	5845	52	2314	2314	2487	1321	53	81	75	0	0.000	0.000	0.000	0.000	0.000	0.000	0.000	0.000	0.000	0.000	0.000	0.000	0.000	0.000	0.018	0.026	0.043	0.049	5.140	0.017	0.048	316	2384	100	169	9503	9672	228	8733	8961	Error	Error	-5.813	169	9503	228	8733	240173	3490838	0.399	6.480	0	0	0
1	8	9	"A52"	"A52"	6700	55740	100	727	774	541	69	573	573	641	405	63	26	8	0	12966	13139	3626	27	2373	2373	2566	1270	49	100	99	0	0.000	0.000	0.000	0.000	0.000	0.000	0.000	0.000	0.000	0.000	0.000	0.000	0.000	0.000	0.015	0.019	0.034	0.030	2.764	0.016	0.033	316	2384	100	154	10593	10747	201	10766	10967	Error	Error	-6.104	154	10593	201	10766	244673	4151891	0.328	8.325	0	0	0
1	9	9	"A52"	"A52"	7000	55740	100	706	790	432	54	586	586	659	421	63	28	9	0	11483	11520	3076	26	2383	2383	2638	1446	54	98	98	0	0.000	0.000	0.000	0.000	0.000	0.000	0.000	0.000	0.000	0.000	0.000	0.000	0.000	0.000	0.013	0.022	0.037	0.031	3.465	0.015	0.025	316	2384	100	120	9100	9220	204	9137	9341	Error	Error	-6.245	120	9100	204	9137	249528	3640170	0.311	6.142	0	0	0
1	10	9	"A53"	"A53"	7300	55740	100	741	797	458	57	529	529	606	401	66	34	12	0	9476	8997	4477	49	2376	2376	2542	1268	49	79	72	0	0.000	0.000	0.000	0.000	0.000	0.000	0.000	0.000	0.000	0.000	0.000	0.000	0.000	0.000	0.030	0.040	0.067	0.065	4.527	0.024	0.050	316	2384	100	212	7100	7312	268	6621	6889	Error	Error	-5.066	212	7100	268	6621	252000	2842938	0.476	5.091	0	0	0
1	11	9	"A53"	"A53"	7600	55735	100	716	791	455	57	513	513	580	383	66	35	14	0	17285	16950	5748	33	2369	2369	2578	1231	47	98	96	0	0.000	0.000	0.000	0.000	0.000	0.000	0.000	0.000	0.000	0.000	0.000	0.000	0.000	0.000	0.014	0.019	0.026	0.025	3.654	0.015	0.059	316	2384	100	203	14916	15119	278	14581	14859	Error	Error	-6.199	203	14916	278	14581	250065	5356259	0.551	11.675	0	0	0
1	12	9	"A53"	"A53"	7900	55735	100	803	910	1100	120	524	524	597	409	68	39	15	0	15237	14889	5088	34	2340	2340	2481	1020	41	99	98	0	0.000	0.000	0.000	0.000	0.000	0.000	0.000	0.000	0.000	0.000	0.000	0.000	0.000	0.000	0.022	0.031	0.035	0.029	3.754	0.024	0.047	316	2384	100	279	12897	13176	386	12549	12935	Error	Error	-5.531	279	12897	386	12549	287402	4704849	0.765	12.165	0	0	0
1	13	9	"A54"	"A54"	8200	55735	100	625	728	447	61	542	542	606	400	66	28	9	0	11118	11329	7043	62	2382	2382	2583	1484	57	75	70	0	0.000	0.000	0.000	0.000	0.000	0.000	0.000	0.000	0.000	0.000	0.000	0.000	0.000	0.000	0.010	0.021	0.039	0.044	5.572	0.013	0.034	316	2384	100	83	8736	8819	186	8947	9133	Error	Error	-6.718	83	8736	186	8947	229981	3579843	0.305	5.894	0	0	0
1	14	9	"A54"	"A54"	8500	55735	100	672	764	434	56	526	526	595	391	65	31	12	0	13981	13875	4619	33	2435	2435	2641	1467	55	98	97	0	0.000	0.000	0.000	0.000	0.000	0.000	0.000	0.000	0.000	0.000	0.000	0.000	0.000	0.000	0.013	0.021	0.034	0.026	3.693	0.014	0.038	316	2384	100	146	11546	11692	238	11440	11678	Error	Error	-6.305	146	11546	238	11440	241448	4384609	0.432	7.658	0	0	0
1	15	9	"A54"	"A54"	8800	55730	100	684	747	427	57	549	549	610	397	65	30	9	0	12945	13384	5359	40	2487	2487	2749	1667	60	95	93	0	0.000	0.000	0.000	0.000	0.000	0.000	0.000	0.000	0.000	0.000	0.000	0.000	0.000	0.000	0.013	0.018	0.032	0.031	3.214	0.013	0.032	316	2384	100	135	10458	10593	198	10897	11095	Error	Error	-6.276	135	10458	198	10897	235935	4229334	0.345	6.380	0	0	0
1	16	9	"A55"	"A55"	9100	55730	100	644	702	447	63	541	541	612	395	64	25	7	0	8036	8232	4578	55	2500	2500	2620	969	36	79	71	0	0.000	0.000	0.000	0.000	0.000	0.000	0.000	0.000	0.000	0.000	0.000	0.000	0.000	0.000	0.019	0.028	0.064	0.072	6.394	0.021	0.035	316	2384	100	103	5536	5639	161	5732	5893	Error	Error	-5.748	103	5536	161	5732	221874	2601158	0.228	5.792	0	0	0
1	17	9	"A55"	"A55"	9400	55730	100	691	766	498	65	570	570	643	408	63	24	9	0	9241	8891	3267	36	2610	2610	2854	1491	52	91	79	0	0.000	0.000	0.000	0.000	0.000	0.000	0.000	0.000	0.000	0.000	0.000	0.000	0.000	0.000	0.018	0.031	0.059	0.058	3.827	0.021	0.034	316	2384	100	121	6631	6752	196	6281	6477	Error	Error	-5.776	121	6631	196	6281	242181	2809484	0.301	4.049	0	0	0
1	18	9	"A55"	"A55"	9700	55730	100	684	779	441	56	584	584	657	413	62	26	9	0	9517	9203	3039	33	2679	2679	2794	982	35	93	89	0	0.000	0.000	0.000	0.000	0.000	0.000	0.000	0.000	0.000	0.000	0.000	0.000	0.000	0.000	0.015	0.030	0.061	0.053	3.586	0.018	0.022	316	2384	100	100	6838	6938	195	6524	6719	Error	Error	-6.096	100	6838	195	6524	246206	2908037	0.295	6.526	0	0	0
1	1	10	"A56"	"A56"	4605	56050	100	689	773	452	58	567	567	640	421	65	25	8	0	9312	9047	3763	41	2316	2316	2411	953	39	92	84	0	0.000	0.000	0.000	0.000	0.000	0.000	0.000	0.000	0.000	0.000	0.000	0.000	0.000	0.000	0.017	0.031	0.056	0.056	4.694	0.019	0.023	316	2384	100	122	6996	7118	206	6731	6937	Error	Error	-5.842	122	6996	206	6731	244277	2858912	0.316	6.963	0	0	0
1	2	10	"A56"	"A56"	4905	56045	100	738	808	487	60	572	572	641	416	64	31	11	0	13202	12930	4725	36	2353	2353	2531	1305	51	98	95	0	0.000	0.000	0.000	0.000	0.000	0.000	0.000	0.000	0.000	0.000	0.000	0.000	0.000	0.000	0.015	0.022	0.035	0.031	3.385	0.017	0.041	316	2384	100	166	10849	11015	236	10577	10813	Error	Error	-6.030	166	10849	236	10577	255219	4085911	0.401	7.969	0	0	0
1	3	10	"A56"	"A56"	5205	56045	100	695	737	436	59	551	551	636	496	77	19	4	0	12979	13018	4576	35	2324	2324	2784	2431	87	97	88	0	0.000	0.000	0.000	0.000	0.000	0.000	0.000	0.000	0.000	0.000	0.000	0.000	0.000	0.000	0.014	0.017	0.035	0.031	2.982	0.013	0.032	316	2384	100	144	10655	10799	186	10694	10880	Error	Error	-6.209	144	10655	186	10694	232801	4113653	0.204	4.210	0	0	0
1	4	10	"A57"	"A57"	5505	56045	100	709	797	495	62	562	562	645	506	78	25	6	0	15283	15158	7184	47	2305	2305	2448	1255	51	94	92	0	0.000	0.000	0.000	0.000	0.000	0.000	0.000	0.000	0.000	0.000	0.000	0.000	0.000	0.000	0.011	0.018	0.030	0.026	3.983	0.013	0.042	316	2384	100	147	12978	13125	235	12853	13088	Error	Error	-6.464	147	12978	235	12853	251908	4789800	0.300	10.127	0	0	0
1	5	10	"A57"	"A57"	5805	56045	100	669	751	449	59	536	536	606	396	65	32	12	0	14784	14560	5087	34	2316	2316	2594	1681	64	99	95	0	0.000	0.000	0.000	0.000	0.000	0.000	0.000	0.000	0.000	0.000	0.000	0.000	0.000	0.000	0.011	0.018	0.033	0.028	3.278	0.011	0.027	316	2384	100	133	12468	12601	215	12244	12459	Error	Error	-6.551	133	12468	215	12244	237403	4600984	0.366	7.118	0	0	0
1	6	10	"A57"	"A57"	6105	56040	100	682	760	463	60	538	538	605	404	66	31	11	0	13549	13037	5109	39	2320	2320	2576	1740	67	92	88	0	0.000	0.000	0.000	0.000	0.000	0.000	0.000	0.000	0.000	0.000	0.000	0.000	0.000	0.000	0.013	0.021	0.036	0.033	3.936	0.014	0.035	316	2384	100	144	11229	11373	222	10717	10939	Error	Error	-6.285	144	11229	222	10717	240021	4119636	0.384	6.012	0	0	0
1	7	10	"A58"	"A58"	6405	56040	100	691	708	432	61	563	563	624	400	64	25	7	0	9278	11074	7087	63	2259	2259	2346	858	36	82	78	0	0.000	0.000	0.000	0.000	0.000	0.000	0.000	0.000	0.000	0.000	0.000	0.000	0.000	0.000	0.018	0.016	0.040	0.041	5.835	0.011	0.019	316	2384	100	128	7019	7147	145	8815	8960	Error	Error	-5.777	128	7019	145	8815	223776	3499469	0.210	10.172	0	0	0
1	8	10	"A58"	"A58"	6705	56040	100	752	768	396	51	602	602	663	406	61	25	6	0	11581	11414	4061	35	2326	2326	2492	1166	46	99	95	0	0.000	0.000	0.000	0.000	0.000	0.000	0.000	0.000	0.000	0.000	0.000	0.000	0.000	0.000	0.016	0.018	0.039	0.035	3.196	0.008	0.008	316	2384	100	150	9255	9405	166	9088	9254	Error	Error	-5.947	150	9255	166	9088	242786	3606848	0.259	7.652	0	0	0
1	9	10	"A58"	"A58"	7005	56040	100	653	764	496	64	573	573	636	406	63	26	10	0	12243	12087	4672	38	2356	2356	2604	1542	59	98	90	0	0.000	0.000	0.000	0.000	0.000	0.000	0.000	0.000	0.000	0.000	0.000	0.000	0.000	0.000	0.008	0.020	0.041	0.035	3.391	0.017	0.040	316	2384	100	80	9887	9967	191	9731	9922	Error	Error	-6.949	80	9887	191	9731	241490	3819541	0.315	6.150	0	0	0
1	10	10	"A59"	"A59"	7305	56040	100	2742	3424	2849	83	568	568	689	704	102	65	56	0	10706	10368	5845	56	2333	2333	2563	1480	57	77	70	0	0.000	0.000	0.000	0.000	0.000	0.000	0.000	0.000	0.000	0.000	0.000	0.000	0.000	0.000	0.260	0.355	0.382	0.328	3.482	0.344	0.453	316	2384	100	2174	8373	10547	2856	8035	10891	Error	Error	-1.945	2174	8373	2856	8035	1081919	3276284	3.885	5.274	0	0	0
1	11	10	"A59"	"A59"	7605	56035	100	4060	4424	3422	77	549	549	742	1034	139	69	56	0	15518	15443	4941	31	2391	2391	2927	2787	95	99	93	0	0.000	0.000	0.000	0.000	0.000	0.000	0.000	0.000	0.000	0.000	0.000	0.000	0.000	0.000	0.267	0.297	0.247	0.185	3.264	0.300	0.410	316	2384	100	3511	13127	16638	3875	13052	16927	Error	Error	-1.903	3511	13127	3875	13052	1397864	4880036	3.561	4.491	0	0	0
1	12	10	"A59"	"A59"	7905	56035	100	4089	4345	2992	68	514	514	599	465	77	87	76	0	14069	13944	3909	28	2321	2321	2429	935	38	98	97	0	0.000	0.000	0.000	0.000	0.000	0.000	0.000	0.000	0.000	0.000	0.000	0.000	0.000	0.000	0.304	0.330	0.287	0.231	3.127	0.321	0.401	316	2384	100	3575	11748	15323	3831	11623	15454	Error	Error	-1.716	3575	11748	3831	11623	1373158	4406246	8.056	12.316	0	0	0
1	13	10	"A60"	"A60"	8205	56035	100	593	673	396	58	525	525	591	387	65	26	7	0	5418	7876	5876	74	2356	2356	2416	756	31	82	73	0	0.000	0.000	0.000	0.000	0.000	0.000	0.000	0.000	0.000	0.000	0.000	0.000	0.000	0.000	0.022	0.027	0.082	0.084	4.798	0.015	0.023	316	2384	100	68	3062	3130	148	5520	5668	Error	Error	-5.493	68	3062	148	5520	212576	2488806	0.212	7.222	0	0	0
1	14	10	"A60"	"A60"	8505	56035	100	662	755	430	56	538	538	599	385	64	32	10	0	6668	9238	6159	66	2410	2410	2501	770	30	93	88	0	0.000	0.000	0.000	0.000	0.000	0.000	0.000	0.000	0.000	0.000	0.000	0.000	0.000	0.000	0.029	0.032	0.058	0.059	4.354	0.022	0.056	316	2384	100	124	4258	4382	217	6828	7045	Error	Error	-5.102	124	4258	217	6828	238609	2919202	0.405	8.749	0	0	0
1	15	10	"A60"	"A60"	8805	56030	100	734	777	485	62	528	528	600	387	64	31	12	0	6605	9339	6727	72	2405	2405	2504	776	30	92	84	0	0.000	0.000	0.000	0.000	0.000	0.000	0.000	0.000	0.000	0.000	0.000	0.000	0.000	0.000	0.049	0.036	0.060	0.058	4.516	0.019	0.041	316	2384	100	206	4200	4406	249	6934	7183	Error	Error	-4.350	206	4200	249	6934	245614	2951214	0.457	8.808	0	0	0
1	16	10	"A61"	"A61"	9105	56030	100	713	805	450	55	563	563	632	466	73	25	7	0	11767	10931	5073	46	2469	2469	2572	976	37	87	83	0	0.000	0.000	0.000	0.000	0.000	0.000	0.000	0.000	0.000	0.000	0.000	0.000	0.000	0.000	0.016	0.029	0.046	0.046	5.691	0.017	0.037	316	2384	100	150	9298	9448	242	8462	8704	Error	Error	-5.954	150	9298	242	8462	254347	3454198	0.371	8.565	0	0	0
1	17	10	"A61"	"A61"	9405	56030	100	733	819	479	58	575	575	649	481	74	25	9	0	13739	12926	4332	33	2585	2585	2802	1632	58	95	92	0	0.000	0.000	0.000	0.000	0.000	0.000	0.000	0.000	0.000	0.000	0.000	0.000	0.000	0.000	0.014	0.024	0.037	0.037	3.802	0.015	0.022	316	2384	100	158	11154	11312	244	10341	10585	Error	Error	-6.141	158	11154	244	10341	258803	4084693	0.353	6.203	0	0	0
1	18	10	"A61"	"A61"	9705	56030	100	787	847	488	57	592	592	660	405	61	32	13	0	12494	12257	3859	31	2732	2732	2875	1194	41	97	94	0	0.000	0.000	0.000	0.000	0.000	0.000	0.000	0.000	0.000	0.000	0.000	0.000	0.000	0.000	0.020	0.027	0.045	0.039	3.120	0.020	0.047	316	2384	100	195	9762	9957	255	9525	9780	Error	Error	-5.646	195	9762	255	9525	267792	3873149	0.462	7.858	0	0	0
1	1	11	"A62"	"A62"	4610	56350	100	629	691	410	59	591	591	669	440	65	18	5	0	4765	5562	3149	56	2316	2316	2363	742	31	78	67	0	0.000	0.000	0.000	0.000	0.000	0.000	0.000	0.000	0.000	0.000	0.000	0.000	0.000	0.000	0.016	0.031	0.119	0.120	5.199	0.013	0.004	316	2384	100	38	2449	2487	100	3246	3346	Error	Error	-6.010	38	2449	100	3246	218332	1757643	0.050	4.311	0	0	0
1	2	11	"A62"	"A62"	4910	56345	100	696	768	504	65	567	567	643	418	65	25	9	0	11123	12215	6142	50	2336	2336	2494	1089	43	96	91	0	0.000	0.000	0.000	0.000	0.000	0.000	0.000	0.000	0.000	0.000	0.000	0.000	0.000	0.000	0.015	0.020	0.035	0.034	4.045	0.015	0.035	316	2384	100	129	8787	8916	201	9879	10080	Error	Error	-6.090	129	8787	201	9879	242560	3859926	0.299	8.927	0	0	0
1	3	11	"A62"	"A62"	5210	56345	100	703	860	947	110	538	538	620	438	70	27	12	0	14541	14222	7231	50	2317	2317	2533	1433	56	96	88	0	0.000	0.000	0.000	0.000	0.000	0.000	0.000	0.000	0.000	0.000	0.000	0.000	0.000	0.000	0.013	0.027	0.034	0.034	4.072	0.020	0.048	316	2384	100	165	12224	12389	322	11905	12227	Error	Error	-6.211	165	12224	322	11905	271694	4494098	0.548	8.157	0	0	0
1	4	11	"A63"	"A63"	5510	56345	100	741	789	442	56	539	539	626	436	69	32	8	0	17228	16793	10399	61	2304	2304	2492	1485	59	80	76	0	0.000	0.000	0.000	0.000	0.000	0.000	0.000	0.000	0.000	0.000	0.000	0.000	0.000	0.000	0.014	0.017	0.029	0.033	4.821	0.012	0.051	316	2384	100	202	14924	15126	250	14489	14739	Error	Error	-6.207	202	14924	250	14489	249456	5306493	0.374	9.630	0	0	0
1	5	11	"A63"	"A63"	5810	56345	100	731	811	467	57	541	541	618	411	66	32	12	0	19443	19433	6229	32	2384	2384	2871	2548	88	98	95	0	0.000	0.000	0.000	0.000	0.000	0.000	0.000	0.000	0.000	0.000	0.000	0.000	0.000	0.000	0.011	0.016	0.024	0.019	3.012	0.010	0.038	316	2384	100	190	17059	17249	270	17049	17319	Error	Error	-6.488	190	17059	270	17049	256178	6140943	0.470	6.500	0	0	0
1	6	11	"A63"	"A63"	6110	56340	100	741	801	451	56	521	521	596	395	66	33	12	0	22192	20872	8009	38	2325	2325	2727	2500	91	93	92	0	0.000	0.000	0.000	0.000	0.000	0.000	0.000	0.000	0.000	0.000	0.000	0.000	0.000	0.000	0.011	0.015	0.021	0.019	3.736	0.011	0.064	316	2384	100	220	19867	20087	280	18547	18827	Error	Error	-6.497	220	19867	280	18547	253190	6595480	0.519	7.258	0	0	0
1	7	11	"A64"	"A64"	6410	56340	100	733	806	460	57	538	538	608	401	65	34	12	0	14715	14950	7145	47	2324	2324	2478	1165	47	96	92	0	0.000	0.000	0.000	0.000	0.000	0.000	0.000	0.000	0.000	0.000	0.000	0.000	0.000	0.000	0.016	0.021	0.033	0.029	3.555	0.014	0.046	316	2384	100	195	12391	12586	268	12626	12894	Error	Error	-5.990	195	12391	268	12626	254738	4724276	0.494	10.706	0	0	0
1	8	11	"A64"	"A64"	6710	56340	100	748	793	453	57	584	584	812	2752	338	0	0	0	18082	17675	5342	30	2393	2393	2907	3902	134	98	93	0	0.000	0.000	0.000	0.000	0.000	0.000	0.000	0.000	0.000	0.000	0.000	0.000	0.000	0.000	0.010	0.014	0.023	0.019	3.514	0.068	0.063	316	2384	100	164	15689	15853	209	15282	15491	Error	Error	-6.580	164	15689	209	15282	250430	5585324	-0.007	3.785	0	0	0
1	9	11	"A64"	"A64"	7010	56340	100	817	908	877	96	547	547	622	407	65	37	12	0	18232	18434	6270	34	2315	2315	2519	1473	58	98	98	0	0.000	0.000	0.000	0.000	0.000	0.000	0.000	0.000	0.000	0.000	0.000	0.000	0.000	0.000	0.017	0.022	0.027	0.022	3.669	0.015	0.036	316	2384	100	270	15917	16187	361	16119	16480	Error	Error	-5.881	270	15917	361	16119	286962	5825237	0.703	10.804	0	0	0
1	10	11	"A65"	"A65"	7310	56335	100	689	777	494	63	535	535	634	615	97	18	4	0	11207	10982	5901	53	2352	2352	2722	2101	77	77	74	0	0.000	0.000	0.000	0.000	0.000	0.000	0.000	0.000	0.000	0.000	0.000	0.000	0.000	0.000	0.017	0.028	0.046	0.046	3.783	0.025	0.085	316	2384	100	154	8855	9009	242	8630	8872	Error	Error	-5.845	154	8855	242	8630	245459	3470453	0.233	3.931	0	0	0
1	11	11	"A65"	"A65"	7610	56335	100	710	784	435	55	522	522	587	382	65	33	13	0	17508	17540	6511	37	2342	2342	2959	3130	105	93	89	0	0.000	0.000	0.000	0.000	0.000	0.000	0.000	0.000	0.000	0.000	0.000	0.000	0.000	0.000	0.012	0.017	0.028	0.022	3.844	0.013	0.061	316	2384	100	188	15166	15354	262	15198	15460	Error	Error	-6.334	188	15166	262	15198	247737	5542555	0.516	4.658	0	0	0
1	12	11	"A65"	"A65"	7910	56335	100	698	783	460	58	536	536	612	412	67	31	11	0	14608	14825	5122	34	2362	2362	2645	1918	72	97	94	0	0.000	0.000	0.000	0.000	0.000	0.000	0.000	0.000	0.000	0.000	0.000	0.000	0.000	0.000	0.013	0.020	0.032	0.027	3.133	0.014	0.044	316	2384	100	162	12246	12408	247	12463	12710	Error	Error	-6.240	162	12246	247	12463	247387	4684563	0.415	6.350	0	0	0
1	13	11	"A66"	"A66"	8210	56335	100	760	801	463	57	516	516	587	398	67	36	13	0	18721	17817	7908	44	2387	2387	2564	1303	50	93	90	0	0.000	0.000	0.000	0.000	0.000	0.000	0.000	0.000	0.000	0.000	0.000	0.000	0.000	0.000	0.015	0.018	0.027	0.026	3.573	0.014	0.065	316	2384	100	244	16334	16578	285	15430	15715	Error	Error	-6.065	244	16334	285	15430	253070	5630300	0.538	11.706	0	0	0
1	14	11	"A66"	"A66"	8510	56335	100	789	818	473	57	538	538	605	390	64	35	16	0	20208	19255	6889	35	2450	2450	2556	995	38	98	97	0	0.000	0.000	0.000	0.000	0.000	0.000	0.000	0.000	0.000	0.000	0.000	0.000	0.000	0.000	0.014	0.017	0.024	0.023	3.697	0.012	0.057	316	2384	100	251	17758	18009	280	16805	17085	Error	Error	-6.145	251	17758	280	16805	258342	6084506	0.546	16.783	0	0	0
1	15	11	"A66"	"A66"	8810	56330	100	729	768	416	54	544	544	616	407	66	30	8	0	18051	17902	7801	43	2489	2489	2701	1709	63	94	93	0	0.000	0.000	0.000	0.000	0.000	0.000	0.000	0.000	0.000	0.000	0.000	0.000	0.000	0.000	0.012	0.015	0.024	0.023	3.739	0.014	0.075	316	2384	100	185	15562	15747	224	15413	15637	Error	Error	-6.394	185	15562	224	15413	242816	5657078	0.373	8.895	0	0	0
1	16	11	"A67"	"A67"	9110	56330	100	664	728	434	59	570	570	641	414	64	23	8	0	11395	10308	5811	56	2470	2470	2580	929	36	81	74	0	0.000	0.000	0.000	0.000	0.000	0.000	0.000	0.000	0.000	0.000	0.000	0.000	0.000	0.000	0.011	0.020	0.046	0.048	6.400	0.010	0.012	316	2384	100	94	8925	9019	158	7838	7996	Error	Error	-6.569	94	8925	158	7838	229949	3257481	0.210	8.319	0	0	0
1	17	11	"A67"	"A67"	9410	56330	100	761	820	464	56	570	570	645	496	76	27	5	0	14540	14036	6037	43	2630	2630	3041	2412	79	92	80	0	0.000	0.000	0.000	0.000	0.000	0.000	0.000	0.000	0.000	0.000	0.000	0.000	0.000	0.000	0.016	0.022	0.039	0.033	4.137	0.025	0.088	316	2384	100	191	11910	12101	250	11406	11656	Error	Error	-5.962	191	11910	250	11406	259190	4435356	0.353	4.558	0	0	0
1	18	11	"A67"	"A67"	9710	56330	100	767	815	452	55	611	611	684	468	68	21	8	0	12936	12441	5210	41	2797	2797	2982	1376	46	95	88	0	0.000	0.000	0.000	0.000	0.000	0.000	0.000	0.000	0.000	0.000	0.000	0.000	0.000	0.000	0.015	0.021	0.037	0.038	4.140	0.012	0.015	316	2384	100	156	10139	10295	204	9644	9848	Error	Error	-6.022	156	10139	204	9644	257617	3931225	0.280	6.874	0	0	0
1	1	12	"A68"	"A68"	4615	56645	100	674	742	435	58	561	561	634	411	64	26	8	0	6684	6476	2755	42	2310	2310	2383	684	28	87	80	0	0.000	0.000	0.000	0.000	0.000	0.000	0.000	0.000	0.000	0.000	0.000	0.000	0.000	0.000	0.026	0.043	0.093	0.097	4.512	0.018	0.010	316	2384	100	113	4374	4487	181	4166	4347	Error	Error	-5.275	113	4374	181	4166	234444	2046563	0.263	5.984	0	0	0
1	2	12	"A68"	"A68"	4915	56645	100	641	764	469	61	585	585	645	446	69	23	7	0	10672	10604	3039	28	2340	2340	2441	892	36	100	100	0	0.000	0.000	0.000	0.000	0.000	0.000	0.000	0.000	0.000	0.000	0.000	0.000	0.000	0.000	0.007	0.022	0.049	0.036	3.788	0.012	0.011	316	2384	100	56	8332	8388	179	8264	8443	Error	Error	-7.217	56	8332	179	8264	241522	3350759	0.267	9.151	0	0	0
1	3	12	"A68"	"A68"	5215	56645	100	714	782	483	61	534	534	613	407	66	33	11	0	10923	11163	3077	27	2330	2330	2494	981	39	100	100	0	0.000	0.000	0.000	0.000	0.000	0.000	0.000	0.000	0.000	0.000	0.000	0.000	0.000	0.000	0.021	0.028	0.050	0.040	3.235	0.018	0.028	316	2384	100	180	8593	8773	248	8833	9081	Error	Error	-5.577	180	8593	248	8833	247152	3527615	0.415	8.837	0	0	0
1	4	12	"A69"	"A69"	5515	56645	100	748	827	519	62	543	543	617	410	66	33	13	0	20325	18259	8598	47	2294	2294	2394	858	35	94	91	0	0.000	0.000	0.000	0.000	0.000	0.000	0.000	0.000	0.000	0.000	0.000	0.000	0.000	0.000	0.011	0.018	0.024	0.023	3.673	0.014	0.063	316	2384	100	205	18031	18236	284	15965	16249	Error	Error	-6.459	205	18031	284	15965	261353	5769890	0.512	18.491	0	0	0
1	5	12	"A69"	"A69"	5815	56645	100	801	899	510	56	526	526	598	394	65	40	19	0	28802	28093	9621	34	2353	2353	2876	3308	115	98	95	0	0.000	0.000	0.000	0.000	0.000	0.000	0.000	0.000	0.000	0.000	0.000	0.000	0.000	0.000	0.010	0.014	0.017	0.013	3.513	0.012	0.103	316	2384	100	275	26449	26724	373	25740	26113	Error	Error	-6.588	275	26449	373	25740	283987	8877352	0.764	7.623	0	0	0
1	6	12	"A69"	"A69"	6115	56640	100	857	930	487	52	546	546	620	420	67	40	18	0	27380	26495	8010	30	2373	2373	2780	2752	98	99	98	0	0.000	0.000	0.000	0.000	0.000	0.000	0.000	0.000	0.000	0.000	0.000	0.000	0.000	0.000	0.012	0.016	0.019	0.016	2.828	0.013	0.106	316	2384	100	311	25007	25318	384	24122	24506	Error	Error	-6.329	311	25007	384	24122	293940	8372442	0.738	8.617	0	0	0
1	7	12	"A70"	"A70"	6415	56640	100	636	732	473	64	537	537	610	407	66	27	9	0	11916	12147	8000	65	2323	2323	2432	1043	42	80	73	0	0.000	0.000	0.000	0.000	0.000	0.000	0.000	0.000	0.000	0.000	0.000	0.000	0.000	0.000	0.010	0.020	0.037	0.044	5.828	0.013	0.034	316	2384	100	99	9593	9692	195	9824	10019	Error	Error	-6.598	99	9593	195	9824	231275	3838320	0.300	9.314	0	0	0
1	8	12	"A70"	"A70"	6715	56640	100	720	803	487	60	526	526	595	396	66	30	13	0	21404	19558	8541	43	2298	2298	2502	1408	56	98	94	0	0.000	0.000	0.000	0.000	0.000	0.000	0.000	0.000	0.000	0.000	0.000	0.000	0.000	0.000	0.010	0.016	0.024	0.022	2.939	0.013	0.074	316	2384	100	194	19106	19300	277	17260	17537	Error	Error	-6.622	194	19106	277	17260	253801	6180282	0.525	12.114	0	0	0
1	9	12	"A70"	"A70"	7015	56640	100	750	833	817	98	534	534	607	401	66	31	11	0	15873	15616	7399	47	2332	2332	2634	1704	64	97	87	0	0.000	0.000	0.000	0.000	0.000	0.000	0.000	0.000	0.000	0.000	0.000	0.000	0.000	0.000	0.016	0.023	0.030	0.027	3.775	0.016	0.043	316	2384	100	216	13541	13757	299	13284	13583	Error	Error	-5.970	216	13541	299	13284	263119	4934795	0.564	7.619	0	0	0
1	10	12	"A71"	"A71"	7315	56635	100	739	791	482	60	535	535	612	410	66	32	11	0	19025	16331	10139	62	2347	2347	2653	2009	75	75	68	0	0.000	0.000	0.000	0.000	0.000	0.000	0.000	0.000	0.000	0.000	0.000	0.000	0.000	0.000	0.012	0.018	0.031	0.036	5.851	0.013	0.058	316	2384	100	204	16678	16882	256	13984	14240	Error	Error	-6.353	204	16678	256	13984	249842	5160686	0.437	6.808	0	0	0
1	11	12	"A71"	"A71"	7615	56635	100	750	818	453	55	528	528	603	409	67	33	11	0	24509	23064	7552	32	2365	2365	2695	2269	84	96	95	0	0.000	0.000	0.000	0.000	0.000	0.000	0.000	0.000	0.000	0.000	0.000	0.000	0.000	0.000	0.010	0.014	0.020	0.017	3.471	0.010	0.049	316	2384	100	222	22144	22366	290	20699	20989	Error	Error	-6.640	222	22144	290	20699	258588	7288080	0.526	8.977	0	0	0
1	12	12	"A71"	"A71"	7915	56635	100	877	936	508	54	542	542	619	405	65	43	18	0	25359	23558	8628	36	2408	2408	2630	1817	69	98	96	0	0.000	0.000	0.000	0.000	0.000	0.000	0.000	0.000	0.000	0.000	0.000	0.000	0.000	0.000	0.015	0.019	0.023	0.020	3.396	0.014	0.107	316	2384	100	335	22951	23286	394	21150	21544	Error	Error	-6.098	335	22951	394	21150	295757	7444183	0.783	11.518	0	0	0
1	13	12	"A72"	"A72"	8215	56635	100	780	858	462	53	532	532	592	400	67	38	15	0	21303	20688	6020	29	2437	2437	2586	1086	41	98	97	0	0.000	0.000	0.000	0.000	0.000	0.000	0.000	0.000	0.000	0.000	0.000	0.000	0.000	0.000	0.013	0.018	0.024	0.019	3.144	0.015	0.089	316	2384	100	248	18866	19114	326	18251	18577	Error	Error	-6.249	248	18866	326	18251	271186	6537371	0.665	16.669	0	0	0
1	14	12	"A72"	"A72"	8515	56630	100	804	882	483	54	533	533	601	397	66	38	15	0	22902	22733	5668	24	2469	2469	2751	1765	64	99	98	0	0.000	0.000	0.000	0.000	0.000	0.000	0.000	0.000	0.000	0.000	0.000	0.000	0.000	0.000	0.013	0.017	0.020	0.019	2.862	0.013	0.073	316	2384	100	271	20433	20704	349	20264	20613	Error	Error	-6.236	271	20433	349	20264	278866	7183778	0.708	11.321	0	0	0
1	15	12	"A72"	"A72"	8815	56630	100	770	844	487	57	551	551	616	402	65	35	15	0	20302	19716	5806	29	2544	2544	3057	2534	82	100	97	0	0.000	0.000	0.000	0.000	0.000	0.000	0.000	0.000	0.000	0.000	0.000	0.000	0.000	0.000	0.012	0.017	0.026	0.020	2.958	0.014	0.072	316	2384	100	219	17758	17977	293	17172	17465	Error	Error	-6.341	219	17758	293	17172	266821	6230314	0.567	6.574	0	0	0
1	16	12	"A73"	"A73"	9115	56630	100	548	620	373	60	531	531	605	387	63	19	5	0	4266	5664	3970	70	2452	2452	2513	732	29	72	57	0	0.000	0.000	0.000	0.000	0.000	0.000	0.000	0.000	0.000	0.000	0.000	0.000	0.000	0.000	0.009	0.028	0.143	0.126	6.564	0.008	0.003	316	2384	100	17	1814	1831	89	3212	3301	Error	Error	-6.737	17	1814	89	3212	195943	1789723	0.039	4.305	0	0	0
1	17	12	"A73"	"A73"	9415	56630	100	650	722	430	59	567	567	636	430	67	24	6	0	5742	6913	3969	57	2589	2589	2678	838	31	86	72	0	0.000	0.000	0.000	0.000	0.000	0.000	0.000	0.000	0.000	0.000	0.000	0.000	0.000	0.000	0.026	0.036	0.117	0.118	4.142	0.017	0.013	316	2384	100	83	3153	3236	155	4324	4479	Error	Error	-5.247	83	3153	155	4324	228231	2184395	0.200	5.054	0	0	0
1	18	12	"A73"	"A73"	9710	56625	100	638	714	404	56	634	634	694	442	63	18	4	0	4555	5328	2701	50	2763	2763	2835	780	27	76	55	0	0.000	0.000	0.000	0.000	0.000	0.000	0.000	0.000	0.000	0.000	0.000	0.000	0.000	0.000	0.002	0.031	0.146	0.131	5.790	0.010	0.001	316	2384	100	4	1792	1796	80	2565	2645	Error	Error	-8.807	4	1792	80	2565	225605	1683683	0.045	3.196	0	0	0
1	1	13	"A74"	"A74"	4620	56945	100	652	729	455	62	569	569	647	426	65	22	8	0	9980	9964	5036	50	2294	2294	2424	1007	41	87	81	0	0.000	0.000	0.000	0.000	0.000	0.000	0.000	0.000	0.000	0.000	0.000	0.000	0.000	0.000	0.011	0.021	0.043	0.047	4.320	0.015	0.022	316	2384	100	83	7686	7769	160	7670	7830	Error	Error	-6.533	83	7686	160	7670	230424	3148771	0.192	7.488	0	0	0
1	2	13	"A74"	"A74"	4920	56945	100	709	789	468	59	583	583	661	563	85	18	4	0	13244	12909	3829	29	2349	2349	2431	922	37	100	100	0	0.000	0.000	0.000	0.000	0.000	0.000	0.000	0.000	0.000	0.000	0.000	0.000	0.000	0.000	0.012	0.020	0.038	0.030	3.215	0.015	0.029	316	2384	100	126	10895	11021	206	10560	10766	Error	Error	-6.434	126	10895	206	10560	249440	4079401	0.227	11.364	0	0	0
1	3	13	"A74"	"A74"	5220	56945	100	719	811	460	56	563	563	624	405	64	30	13	0	17358	17088	4555	26	2310	2310	2495	1243	49	100	99	0	0.000	0.000	0.000	0.000	0.000	0.000	0.000	0.000	0.000	0.000	0.000	0.000	0.000	0.000	0.010	0.017	0.027	0.021	3.816	0.013	0.041	316	2384	100	156	15048	15204	248	14778	15026	Error	Error	-6.592	156	15048	248	14778	256167	5399733	0.462	11.740	0	0	0
1	4	13	"A75"	"A75"	5520	56945	100	728	808	480	59	554	554	618	407	65	30	13	0	13313	12729	5675	44	2319	2319	2459	1039	42	91	87	0	0.000	0.000	0.000	0.000	0.000	0.000	0.000	0.000	0.000	0.000	0.000	0.000	0.000	0.000	0.016	0.024	0.036	0.038	4.509	0.019	0.058	316	2384	100	174	10994	11168	254	10410	10664	Error	Error	-5.981	174	10994	254	10410	255217	4022425	0.467	9.885	0	0	0
1	5	13	"A75"	"A75"	5820	56940	100	789	882	518	58	546	546	622	408	65	37	17	0	16455	16824	4790	28	2350	2350	2659	1792	67	99	97	0	0.000	0.000	0.000	0.000	0.000	0.000	0.000	0.000	0.000	0.000	0.000	0.000	0.000	0.000	0.017	0.023	0.032	0.027	2.938	0.017	0.066	316	2384	100	243	14105	14348	336	14474	14810	Error	Error	-5.859	243	14105	336	14474	278679	5316425	0.637	7.905	0	0	0
1	6	13	"A75"	"A75"	6120	56940	100	689	796	482	60	519	519	595	402	67	32	14	0	16810	17302	6043	34	2373	2373	2537	1271	50	98	96	0	0.000	0.000	0.000	0.000	0.000	0.000	0.000	0.000	0.000	0.000	0.000	0.000	0.000	0.000	0.012	0.019	0.027	0.022	3.239	0.013	0.048	316	2384	100	170	14437	14607	277	14929	15206	Error	Error	-6.408	170	14437	277	14929	251618	5467509	0.500	11.617	0	0	0
1	7	13	"A76"	"A76"	6420	56940	100	641	730	443	60	516	516	593	398	67	30	8	0	16203	15823	5274	33	2316	2316	2397	810	33	99	96	0	0.000	0.000	0.000	0.000	0.000	0.000	0.000	0.000	0.000	0.000	0.000	0.000	0.000	0.000	0.009	0.016	0.028	0.024	3.387	0.012	0.034	316	2384	100	125	13887	14012	214	13507	13721	Error	Error	-6.796	125	13887	214	13507	230821	5000176	0.344	16.575	0	0	0
1	8	13	"A76"	"A76"	6720	56940	100	695	758	448	59	524	524	598	395	66	31	11	0	17933	17081	5276	30	2339	2339	2520	1124	44	99	98	0	0.000	0.000	0.000	0.000	0.000	0.000	0.000	0.000	0.000	0.000	0.000	0.000	0.000	0.000	0.011	0.016	0.026	0.020	3.273	0.010	0.027	316	2384	100	171	15594	15765	234	14742	14976	Error	Error	-6.511	171	15594	234	14742	239371	5397442	0.405	12.955	0	0	0
1	9	13	"A76"	"A76"	7020	56940	100	727	761	422	55	537	537	595	391	65	29	9	0	13839	13900	3922	28	2320	2320	2559	1419	55	98	98	0	0.000	0.000	0.000	0.000	0.000	0.000	0.000	0.000	0.000	0.000	0.000	0.000	0.000	0.000	0.016	0.019	0.030	0.025	3.137	0.015	0.039	316	2384	100	190	11519	11709	224	11580	11804	Error	Error	-5.922	190	11519	224	11580	240471	4392468	0.425	7.992	0	0	0
1	10	13	"A77"	"A77"	7320	56935	100	1011	1132	707	62	536	536	614	411	66	54	30	0	13206	12624	7130	56	2345	2345	2584	1690	65	77	73	0	0.000	0.000	0.000	0.000	0.000	0.000	0.000	0.000	0.000	0.000	0.000	0.000	0.000	0.000	0.044	0.058	0.061	0.068	3.819	0.052	0.287	316	2384	100	475	10861	11336	596	10279	10875	Error	Error	-4.515	475	10861	596	10279	357743	3989044	1.260	5.941	0	0	0
1	11	13	"A77"	"A77"	7620	56935	100	1182	1260	621	49	549	549	636	430	67	65	36	0	17031	16771	4712	28	2422	2422	2803	1984	70	97	96	0	0.000	0.000	0.000	0.000	0.000	0.000	0.000	0.000	0.000	0.000	0.000	0.000	0.000	0.000	0.043	0.050	0.054	0.045	2.812	0.042	0.228	316	2384	100	633	14609	15242	711	14349	15060	Error	Error	-4.529	633	14609	711	14349	398274	5299632	1.451	7.040	0	0	0
1	12	13	"A77"	"A77"	7920	56935	100	1275	1299	643	49	554	554	630	414	65	65	41	0	16278	16156	5047	31	2459	2459	2751	1650	59	98	97	0	0.000	0.000	0.000	0.000	0.000	0.000	0.000	0.000	0.000	0.000	0.000	0.000	0.000	0.000	0.052	0.054	0.057	0.050	2.629	0.047	0.284	316	2384	100	721	13819	14540	745	13697	14442	Error	Error	-4.261	721	13819	745	13697	410477	5105194	1.616	8.124	0	0	0
1	13	13	"A78"	"A78"	8220	56935	100	758	816	478	58	544	544	612	393	64	37	11	0	18637	17139	6548	38	2419	2419	2593	1200	46	96	92	0	0.000	0.000	0.000	0.000	0.000	0.000	0.000	0.000	0.000	0.000	0.000	0.000	0.000	0.000	0.013	0.018	0.027	0.023	3.510	0.014	0.056	316	2384	100	214	16218	16432	272	14720	14992	Error	Error	-6.244	214	16218	272	14720	257834	5415984	0.519	12.122	0	0	0
1	14	13	"A78"	"A78"	8520	56930	100	759	805	447	55	548	548	617	453	73	30	7	0	18145	17511	5534	31	2462	2462	2733	1778	65	97	95	0	0.000	0.000	0.000	0.000	0.000	0.000	0.000	0.000	0.000	0.000	0.000	0.000	0.000	0.000	0.013	0.017	0.028	0.025	3.718	0.013	0.051	316	2384	100	211	15683	15894	257	15049	15306	Error	Error	-6.216	211	15683	257	15049	254299	5533321	0.415	8.312	0	0	0
1	15	13	"A78"	"A78"	8815	56930	100	762	828	484	58	546	546	619	405	65	37	11	0	15838	16650	6347	38	2513	2513	2948	2216	75	94	92	0	0.000	0.000	0.000	0.000	0.000	0.000	0.000	0.000	0.000	0.000	0.000	0.000	0.000	0.000	0.016	0.020	0.029	0.027	3.225	0.014	0.058	316	2384	100	216	13325	13541	282	14137	14419	Error	Error	-5.947	216	13325	282	14137	261553	5261404	0.516	6.183	0	0	0
1	16	13	"A79"	"A79"	9115	56930	100	693	755	423	56	561	561	624	396	63	29	9	0	10035	10564	6331	59	2473	2473	2604	1019	39	81	74	0	0.000	0.000	0.000	0.000	0.000	0.000	0.000	0.000	0.000	0.000	0.000	0.000	0.000	0.000	0.017	0.024	0.041	0.053	5.507	0.018	0.047	316	2384	100	132	7562	7694	194	8091	8285	Error	Error	-5.840	132	7562	194	8091	238456	3338370	0.331	7.812	0	0	0
1	17	13	"A79"	"A79"	9415	56930	100	695	770	427	55	586	586	662	424	64	24	8	0	11954	12297	4437	36	2640	2640	3002	1972	65	95	91	0	0.000	0.000	0.000	0.000	0.000	0.000	0.000	0.000	0.000	0.000	0.000	0.000	0.000	0.000	0.012	0.019	0.038	0.033	3.376	0.013	0.026	316	2384	100	109	9314	9423	184	9657	9841	Error	Error	-6.417	109	9314	184	9657	243385	3885898	0.255	4.713	0	0	0
1	18	13	"A79"	"A79"	9715	56925	100	709	797	464	58	612	612	677	400	59	29	10	0	12211	12015	5006	41	2773	2773	3240	2202	67	90	81	0	0.000	0.000	0.000	0.000	0.000	0.000	0.000	0.000	0.000	0.000	0.000	0.000	0.000	0.000	0.010	0.020	0.039	0.036	4.700	0.014	0.028	316	2384	100	97	9438	9535	185	9242	9427	Error	Error	-6.604	97	9438	185	9242	251756	3796629	0.300	3.985	0	0	0
1	1	14	"A80"	"A80"	4625	57245	100	650	717	455	63	577	577	700	1517	216	0	0	0	9420	8806	4177	47	2317	2317	2588	2501	96	78	60	0	0.000	0.000	0.000	0.000	0.000	0.000	0.000	0.000	0.000	0.000	0.000	0.000	0.000	0.000	0.010	0.022	0.055	0.063	4.685	0.011	0.010	316	2384	100	73	7103	7176	140	6489	6629	Error	Error	-6.604	73	7103	140	6489	226477	2782816	0.011	2.486	0	0	0
1	2	14	"A80"	"A80"	4925	57245	100	662	711	430	60	548	548	617	409	66	25	8	0	11113	10660	4356	40	2247	2247	2369	980	41	93	87	0	0.000	0.000	0.000	0.000	0.000	0.000	0.000	0.000	0.000	0.000	0.000	0.000	0.000	0.000	0.013	0.019	0.041	0.040	4.306	0.014	0.023	316	2384	100	114	8866	8980	163	8413	8576	Error	Error	-6.281	114	8866	163	8413	224804	3368404	0.230	8.460	0	0	0
1	3	14	"A80"	"A80"	5225	57245	100	626	707	432	61	556	556	631	495	78	18	4	0	13749	13282	5373	40	2277	2277	2653	2132	80	91	86	0	0.000	0.000	0.000	0.000	0.000	0.000	0.000	0.000	0.000	0.000	0.000	0.000	0.000	0.000	0.006	0.014	0.033	0.027	4.304	0.010	0.021	316	2384	100	70	11472	11542	151	11005	11156	Error	Error	-7.357	70	11472	151	11005	223525	4196987	0.154	4.985	0	0	0
1	4	14	"A81"	"A81"	5525	57245	100	675	744	493	66	513	513	587	385	65	30	13	0	12221	11846	6986	58	2235	2235	2453	1470	59	78	73	0	0.000	0.000	0.000	0.000	0.000	0.000	0.000	0.000	0.000	0.000	0.000	0.000	0.000	0.000	0.016	0.024	0.042	0.046	5.503	0.017	0.056	316	2384	100	162	9986	10148	231	9611	9842	Error	Error	-5.946	162	9986	231	9611	234946	3743180	0.408	6.390	0	0	0
1	5	14	"A81"	"A81"	5825	57240	100	612	713	416	58	547	547	714	2252	315	0	0	0	14275	14796	4359	29	2327	2327	2859	2903	101	98	96	0	0.000	0.000	0.000	0.000	0.000	0.000	0.000	0.000	0.000	0.000	0.000	0.000	0.000	0.000	0.005	0.013	0.026	0.021	4.037	0.164	0.082	316	2384	100	65	11948	12013	166	12469	12635	Error	Error	-7.522	65	11948	166	12469	225285	4675424	0.000	4.112	0	0	0
1	6	14	"A81"	"A81"	6125	57240	100	715	778	450	57	509	509	592	408	68	32	11	0	18580	18445	5561	30	2278	2278	2600	1955	75	97	96	0	0.000	0.000	0.000	0.000	0.000	0.000	0.000	0.000	0.000	0.000	0.000	0.000	0.000	0.000	0.013	0.017	0.026	0.021	3.347	0.012	0.050	316	2384	100	206	16302	16508	269	16167	16436	Error	Error	-6.306	206	16302	269	16167	245921	5828544	0.456	8.105	0	0	0
1	7	14	"A82"	"A82"	6425	57240	100	661	748	465	62	504	504	592	482	81	27	8	0	12639	13083	8848	67	2263	2263	2479	1580	63	74	69	0	0.000	0.000	0.000	0.000	0.000	0.000	0.000	0.000	0.000	0.000	0.000	0.000	0.000	0.000	0.015	0.023	0.043	0.052	6.544	0.016	0.036	316	2384	100	157	10376	10533	244	10820	11064	Error	Error	-6.046	157	10376	244	10820	236494	4134157	0.324	6.711	0	0	0
1	8	14	"A82"	"A82"	6725	57240	100	719	808	473	58	512	512	589	395	67	36	15	0	17563	17526	5981	34	2274	2274	2575	1739	67	99	99	0	0.000	0.000	0.000	0.000	0.000	0.000	0.000	0.000	0.000	0.000	0.000	0.000	0.000	0.000	0.014	0.019	0.028	0.023	3.152	0.016	0.074	316	2384	100	207	15289	15496	296	15252	15548	Error	Error	-6.207	207	15289	296	15252	255363	5538371	0.554	8.597	0	0	0
1	9	14	"A82"	"A82"	7025	57235	100	661	710	437	61	529	529	602	395	65	26	8	0	15529	15137	4837	31	2353	2353	2829	2190	77	98	94	0	0.000	0.000	0.000	0.000	0.000	0.000	0.000	0.000	0.000	0.000	0.000	0.000	0.000	0.000	0.010	0.014	0.027	0.025	3.130	0.011	0.028	316	2384	100	132	13176	13308	181	12784	12965	Error	Error	-6.641	132	13176	181	12784	224396	4783288	0.273	5.620	0	0	0
1	10	14	"A83"	"A83"	7325	57235	100	1787	4017	4369	108	539	539	712	1212	170	50	41	0	11783	11249	6229	55	2254	2254	2483	1501	60	77	74	0	0.000	0.000	0.000	0.000	0.000	0.000	0.000	0.000	0.000	0.000	0.000	0.000	0.000	0.000	0.131	0.387	0.320	0.260	4.205	0.564	0.388	316	2384	100	1248	9529	10777	3478	8995	12473	Error	Error	-2.933	1248	9529	3478	8995	1269277	3554526	2.727	5.840	0	0	0
1	11	14	"A83"	"A83"	7625	57235	100	2335	4313	4333	100	538	538	679	819	120	63	50	0	14498	14346	4768	33	2308	2308	2797	2552	91	97	91	0	0.000	0.000	0.000	0.000	0.000	0.000	0.000	0.000	0.000	0.000	0.000	0.000	0.000	0.000	0.147	0.314	0.203	0.176	4.024	0.333	0.248	316	2384	100	1797	12190	13987	3775	12038	15813	Error	Error	-2.762	1797	12190	3775	12038	1362753	4533232	4.437	4.525	0	0	0
1	12	14	"A83"	"A83"	7920	57235	100	3466	4765	4073	85	561	561	730	1011	138	63	53	0	13252	13398	4127	30	2362	2362	2806	2375	84	99	94	0	0.000	0.000	0.000	0.000	0.000	0.000	0.000	0.000	0.000	0.000	0.000	0.000	0.000	0.000	0.267	0.381	0.289	0.228	3.969	0.357	0.236	316	2384	100	2905	10890	13795	4204	11036	15240	Error	Error	-1.906	2905	10890	4204	11036	1505783	4233809	3.991	4.460	0	0	0
1	13	14	"A84"	"A84"	8220	57230	100	707	784	473	60	537	537	625	455	72	27	10	0	14124	13859	7211	52	2385	2385	2750	2065	75	80	78	0	0.000	0.000	0.000	0.000	0.000	0.000	0.000	0.000	0.000	0.000	0.000	0.000	0.000	0.000	0.014	0.022	0.033	0.035	4.667	0.015	0.041	316	2384	100	170	11739	11909	247	11474	11721	Error	Error	-6.110	170	11739	247	11474	247622	4379561	0.349	5.380	0	0	0
1	14	14	"A84"	"A84"	8520	57230	100	760	820	517	63	544	544	607	387	63	34	14	0	17191	16746	5817	34	2462	2462	2851	2235	78	95	93	0	0.000	0.000	0.000	0.000	0.000	0.000	0.000	0.000	0.000	0.000	0.000	0.000	0.000	0.000	0.015	0.019	0.028	0.026	3.138	0.014	0.055	316	2384	100	216	14729	14945	276	14284	14560	Error	Error	-6.091	216	14729	276	14284	259041	5291645	0.550	6.217	0	0	0
1	15	14	"A84"	"A84"	8820	57230	100	764	804	449	55	522	522	596	409	68	33	11	0	15984	16079	4277	26	2455	2455	2880	2285	79	100	99	0	0.000	0.000	0.000	0.000	0.000	0.000	0.000	0.000	0.000	0.000	0.000	0.000	0.000	0.000	0.018	0.021	0.031	0.027	2.916	0.013	0.038	316	2384	100	242	13529	13771	282	13624	13906	Error	Error	-5.805	242	13529	282	13624	254094	5081025	0.509	5.776	0	0	0
1	16	14	"A85"	"A85"	9120	57230	100	661	726	417	57	547	547	605	388	64	29	9	0	10959	10379	5375	51	2423	2423	2576	1096	42	84	78	0	0.000	0.000	0.000	0.000	0.000	0.000	0.000	0.000	0.000	0.000	0.000	0.000	0.000	0.000	0.013	0.022	0.048	0.054	4.612	0.011	0.015	316	2384	100	114	8536	8650	179	7956	8135	Error	Error	-6.226	114	8536	179	7956	229565	3279759	0.312	7.120	0	0	0
1	17	14	"A85"	"A85"	9420	57230	100	680	756	452	59	576	576	645	415	64	25	9	0	11550	11817	3691	31	2598	2598	2918	1802	61	99	96	0	0.000	0.000	0.000	0.000	0.000	0.000	0.000	0.000	0.000	0.000	0.000	0.000	0.000	0.000	0.012	0.020	0.039	0.031	3.510	0.023	0.032	316	2384	100	104	8952	9056	180	9219	9399	Error	Error	-6.428	104	8952	180	9219	239002	3734153	0.267	4.938	0	0	0
1	18	14	"A85"	"A85"	9720	57225	100	726	771	418	54	589	589	656	411	62	27	7	0	13263	13367	4242	31	2695	2695	3025	1925	63	97	94	0	0.000	0.000	0.000	0.000	0.000	0.000	0.000	0.000	0.000	0.000	0.000	0.000	0.000	0.000	0.013	0.017	0.033	0.027	3.306	0.010	0.017	316	2384	100	137	10568	10705	182	10672	10854	Error	Error	-6.269	137	10568	182	10672	243557	4223838	0.280	5.372	0	0	0
1	1	15	"A86"	"A86"	4630	57545	100	731	787	480	60	581	581	747	1916	256	0	0	0	7914	7462	3477	46	2313	2313	2646	3444	130	69	35	0	0.000	0.000	0.000	0.000	0.000	0.000	0.000	0.000	0.000	0.000	0.000	0.000	0.000	0.000	0.027	0.040	0.071	0.075	4.985	0.359	0.411	316	2384	100	150	5601	5751	206	5149	5355	Error	Error	-5.223	150	5601	206	5149	248781	2357889	0.021	1.398	0	0	0
1	2	15	"A86"	"A86"	4930	57545	100	696	796	521	65	546	546	624	411	65	30	11	0	10715	10728	4011	37	2284	2284	2423	1061	43	96	93	0	0.000	0.000	0.000	0.000	0.000	0.000	0.000	0.000	0.000	0.000	0.000	0.000	0.000	0.000	0.018	0.030	0.046	0.039	3.998	0.020	0.038	316	2384	100	150	8431	8581	250	8444	8694	Error	Error	-5.813	150	8431	250	8444	251599	3390073	0.418	7.828	0	0	0
1	3	15	"A86"	"A86"	5230	57545	100	789	853	488	57	529	529	616	409	66	37	14	0	11766	11528	3752	32	2313	2313	2699	2042	75	95	90	0	0.000	0.000	0.000	0.000	0.000	0.000	0.000	0.000	0.000	0.000	0.000	0.000	0.000	0.000	0.028	0.035	0.051	0.039	3.553	0.024	0.068	316	2384	100	260	9453	9713	324	9215	9539	Error	Error	-5.184	260	9453	324	9215	269609	3642886	0.579	4.324	0	0	0
1	4	15	"A87"	"A87"	5530	57540	100	645	713	476	66	525	525	605	484	80	23	6	0	8272	7975	4753	59	2246	2246	2457	1258	51	69	62	0	0.000	0.000	0.000	0.000	0.000	0.000	0.000	0.000	0.000	0.000	0.000	0.000	0.000	0.000	0.020	0.033	0.065	0.089	6.423	0.023	0.038	316	2384	100	120	6026	6146	188	5729	5917	Error	Error	-5.650	120	6026	188	5729	225274	2520039	0.223	4.386	0	0	0
1	5	15	"A87"	"A87"	5830	57540	100	681	738	438	59	535	535	608	441	72	24	8	0	11626	11835	5101	43	2348	2348	2740	2085	76	89	86	0	0.000	0.000	0.000	0.000	0.000	0.000	0.000	0.000	0.000	0.000	0.000	0.000	0.000	0.000	0.016	0.021	0.041	0.036	3.418	0.018	0.051	316	2384	100	146	9278	9424	203	9487	9690	Error	Error	-5.990	146	9278	203	9487	233214	3739761	0.295	4.362	0	0	0
1	6	15	"A87"	"A87"	6130	57540	100	668	738	479	64	519	519	603	405	67	28	9	0	11961	11709	4536	38	2325	2325	2500	1180	47	93	89	0	0.000	0.000	0.000	0.000	0.000	0.000	0.000	0.000	0.000	0.000	0.000	0.000	0.000	0.000	0.015	0.023	0.042	0.035	3.899	0.014	0.027	316	2384	100	149	9636	9785	219	9384	9603	Error	Error	-6.015	149	9636	219	9384	233271	3700117	0.333	7.804	0	0	0
1	7	15	"A88"	"A88"	6430	57540	100	658	747	460	61	538	538	631	924	146	8	0	0	11765	11095	6908	62	2281	2281	2562	2153	84	68	63	0	0.000	0.000	0.000	0.000	0.000	0.000	0.000	0.000	0.000	0.000	0.000	0.000	0.000	0.000	0.013	0.024	0.043	0.058	6.261	0.016	0.045	316	2384	100	120	9484	9604	209	8814	9023	Error	Error	-6.304	120	9484	209	8814	235996	3505993	0.126	3.963	0	0	0
1	8	15	"A88"	"A88"	6730	57540	100	725	815	531	65	528	528	598	400	66	34	13	0	14012	13593	4049	29	2316	2316	2535	1487	58	98	95	0	0.000	0.000	0.000	0.000	0.000	0.000	0.000	0.000	0.000	0.000	0.000	0.000	0.000	0.000	0.017	0.025	0.034	0.030	3.476	0.021	0.063	316	2384	100	197	11696	11893	287	11277	11564	Error	Error	-5.892	197	11696	287	11277	257388	4295437	0.543	7.436	0	0	0
1	9	15	"A88"	"A88"	7025	57535	100	672	743	434	58	514	514	594	445	74	26	7	0	14531	14003	5464	39	2355	2355	2887	2522	87	89	85	0	0.000	0.000	0.000	0.000	0.000	0.000	0.000	0.000	0.000	0.000	0.000	0.000	0.000	0.000	0.013	0.020	0.030	0.029	3.956	0.013	0.033	316	2384	100	158	12176	12334	229	11648	11877	Error	Error	-6.268	158	12176	229	11648	234838	4424906	0.335	4.408	0	0	0
1	10	15	"A89"	"A89"	7325	57535	100	666	744	429	57	509	509	580	387	66	31	8	0	11959	11060	5406	48	2290	2290	2607	1891	72	81	76	0	0.000	0.000	0.000	0.000	0.000	0.000	0.000	0.000	0.000	0.000	0.000	0.000	0.000	0.000	0.016	0.027	0.040	0.045	4.880	0.020	0.070	316	2384	100	157	9669	9826	235	8770	9005	Error	Error	-5.945	157	9669	235	8770	235097	3495022	0.424	4.470	0	0	0
1	11	15	"A89"	"A89"	7625	57535	100	685	751	451	60	524	524	587	387	65	28	12	0	11726	11631	5131	44	2346	2346	2994	3129	104	88	62	0	0.000	0.000	0.000	0.000	0.000	0.000	0.000	0.000	0.000	0.000	0.000	0.000	0.000	0.000	0.017	0.024	0.049	0.043	3.705	0.015	0.047	316	2384	100	161	9380	9541	227	9285	9512	Error	Error	-5.864	161	9380	227	9285	237346	3675302	0.424	2.760	0	0	0
1	12	15	"A89"	"A89"	7925	57535	100	679	789	507	64	531	531	604	418	69	30	12	0	16040	15591	4772	30	2353	2353	2687	1704	63	98	95	0	0.000	0.000	0.000	0.000	0.000	0.000	0.000	0.000	0.000	0.000	0.000	0.000	0.000	0.000	0.011	0.019	0.029	0.022	3.404	0.108	0.081	316	2384	100	148	13687	13835	258	13238	13496	Error	Error	-6.531	148	13687	258	13238	249257	4926611	0.443	7.573	0	0	0
1	13	15	"A90"	"A90"	8225	57530	100	708	792	456	57	532	532	595	385	64	32	14	0	12920	11850	5489	46	2400	2400	2595	1228	47	87	80	0	0.000	0.000	0.000	0.000	0.000	0.000	0.000	0.000	0.000	0.000	0.000	0.000	0.000	0.000	0.017	0.028	0.044	0.046	4.623	0.020	0.060	316	2384	100	176	10520	10696	260	9450	9710	Error	Error	-5.901	176	10520	260	9450	250135	3744499	0.512	7.537	0	0	0
1	14	15	"A90"	"A90"	8525	57530	100	669	775	459	59	537	537	599	395	65	32	13	0	13515	13742	4863	35	2385	2385	2666	1707	64	94	92	0	0.000	0.000	0.000	0.000	0.000	0.000	0.000	0.000	0.000	0.000	0.000	0.000	0.000	0.000	0.012	0.021	0.033	0.026	3.912	0.016	0.049	316	2384	100	132	11130	11262	238	11357	11595	Error	Error	-6.398	132	11130	238	11357	244857	4342597	0.446	6.489	0	0	0
1	15	15	"A90"	"A90"	8825	57530	100	715	798	452	56	541	541	607	402	66	33	12	0	14676	14798	5422	36	2453	2453	2751	1767	64	95	93	0	0.000	0.000	0.000	0.000	0.000	0.000	0.000	0.000	0.000	0.000	0.000	0.000	0.000	0.000	0.014	0.021	0.034	0.029	4.234	0.015	0.048	316	2384	100	174	12223	12397	257	12345	12602	Error	Error	-6.134	174	12223	257	12345	252169	4676282	0.475	6.818	0	0	0
1	16	15	"A91"	"A91"	9125	57530	100	681	751	452	60	558	558	625	423	67	25	7	0	10440	10256	5580	54	2451	2451	2610	1219	46	82	76	0	0.000	0.000	0.000	0.000	0.000	0.000	0.000	0.000	0.000	0.000	0.000	0.000	0.000	0.000	0.015	0.025	0.050	0.057	5.349	0.019	0.043	316	2384	100	123	7989	8112	193	7805	7998	Error	Error	-6.021	123	7989	193	7805	237172	3240821	0.298	6.272	0	0	0
1	17	15	"A91"	"A91"	9425	57525	100	736	765	459	60	562	562	641	421	65	29	8	0	10851	10417	4044	38	2548	2548	2949	2076	70	88	84	0	0.000	0.000	0.000	0.000	0.000	0.000	0.000	0.000	0.000	0.000	0.000	0.000	0.000	0.000	0.021	0.026	0.050	0.049	3.924	0.019	0.038	316	2384	100	174	8303	8477	203	7869	8072	Error	Error	-5.576	174	8303	203	7869	241696	3291830	0.295	3.597	0	0	0
1	18	15	"A91"	"A91"	9725	57525	100	749	788	422	53	580	580	643	392	60	28	10	0	12852	12465	4437	35	2732	2732	3122	2132	68	92	86	0	0.000	0.000	0.000	0.000	0.000	0.000	0.000	0.000	0.000	0.000	0.000	0.000	0.000	0.000	0.017	0.021	0.034	0.032	3.970	0.014	0.035	316	2384	100	169	10120	10289	208	9733	9941	Error	Error	-5.904	169	10120	208	9733	249151	3938854	0.370	4.382	0	0	0
1	1	16	"A92"	"A92"	4635	57845	100	705	803	481	59	564	564	642	421	65	28	10	0	8184	7476	3327	44	2247	2247	2354	820	34	82	77	0	0.000	0.000	0.000	0.000	0.000	0.000	0.000	0.000	0.000	0.000	0.000	0.000	0.000	0.000	0.024	0.046	0.080	0.092	4.712	0.025	0.029	316	2384	100	141	5937	6078	239	5229	5468	Error	Error	-5.396	141	5937	239	5229	253607	2362419	0.382	6.246	0	0	0
1	2	16	"A92"	"A92"	4935	57845	100	716	797	469	58	559	559	634	423	66	31	11	0	9359	9378	2862	30	2281	2281	2410	951	39	97	94	0	0.000	0.000	0.000	0.000	0.000	0.000	0.000	0.000	0.000	0.000	0.000	0.000	0.000	0.000	0.022	0.034	0.056	0.048	3.372	0.025	0.036	316	2384	100	157	7078	7235	238	7097	7335	Error	Error	-5.495	157	7078	238	7097	251997	2963455	0.385	7.327	0	0	0
1	3	16	"A92"	"A92"	5235	57845	100	756	799	454	56	553	553	636	427	67	31	9	0	10580	10569	3375	31	2298	2298	2536	1257	49	97	93	0	0.000	0.000	0.000	0.000	0.000	0.000	0.000	0.000	0.000	0.000	0.000	0.000	0.000	0.000	0.025	0.030	0.048	0.043	2.959	0.023	0.044	316	2384	100	203	8282	8485	246	8271	8517	Error	Error	-5.350	203	8282	246	8271	252596	3339935	0.382	6.391	0	0	0
1	4	16	"A93"	"A93"	5535	57840	100	693	751	433	57	529	529	614	509	82	22	4	0	10611	10817	6367	58	2265	2265	2408	1106	45	82	77	0	0.000	0.000	0.000	0.000	0.000	0.000	0.000	0.000	0.000	0.000	0.000	0.000	0.000	0.000	0.020	0.026	0.050	0.053	5.914	0.015	0.028	316	2384	100	164	8346	8510	222	8552	8774	Error	Error	-5.669	164	8346	222	8552	237191	3418165	0.269	7.603	0	0	0
1	5	16	"A93"	"A93"	5830	57840	100	656	765	485	63	554	554	680	1428	210	2	0	0	10686	10984	4010	36	2360	2360	2841	2978	104	91	75	0	0.000	0.000	0.000	0.000	0.000	0.000	0.000	0.000	0.000	0.000	0.000	0.000	0.000	0.000	0.012	0.024	0.048	0.041	3.782	0.016	0.029	316	2384	100	102	8326	8428	211	8624	8835	Error	Error	-6.351	102	8326	211	8624	241784	3471001	0.060	2.734	0	0	0
1	6	16	"A93"	"A93"	6130	57840	100	609	718	463	64	546	546	608	394	64	24	10	0	12846	12584	5054	40	2305	2305	2596	1661	63	92	87	0	0.000	0.000	0.000	0.000	0.000	0.000	0.000	0.000	0.000	0.000	0.000	0.000	0.000	0.000	0.006	0.017	0.033	0.029	4.158	0.011	0.021	316	2384	100	63	10541	10604	172	10279	10451	Error	Error	-7.386	63	10541	172	10279	226942	3976639	0.279	6.013	0	0	0
1	7	16	"A94"	"A94"	6430	57840	100	706	768	447	58	507	507	590	415	70	31	12	0	18271	16529	9116	55	2282	2282	2437	1316	54	83	79	0	0.000	0.000	0.000	0.000	0.000	0.000	0.000	0.000	0.000	0.000	0.000	0.000	0.000	0.000	0.012	0.018	0.028	0.028	5.221	0.013	0.060	316	2384	100	199	15989	16188	261	14247	14508	Error	Error	-6.328	199	15989	261	14247	242633	5223040	0.429	10.708	0	0	0
1	8	16	"A94"	"A94"	6730	57835	100	670	739	477	64	528	528	608	422	69	28	9	0	16250	15574	6192	39	2298	2298	2556	1671	65	91	89	0	0.000	0.000	0.000	0.000	0.000	0.000	0.000	0.000	0.000	0.000	0.000	0.000	0.000	0.000	0.010	0.016	0.030	0.028	3.732	0.013	0.041	316	2384	100	142	13952	14094	211	13276	13487	Error	Error	-6.618	142	13952	211	13276	233500	4921345	0.310	7.791	0	0	0
1	9	16	"A94"	"A94"	7030	57835	100	699	814	469	57	535	535	609	402	66	37	10	0	19198	19651	7671	39	2310	2310	2790	2782	99	93	90	0	0.000	0.000	0.000	0.000	0.000	0.000	0.000	0.000	0.000	0.000	0.000	0.000	0.000	0.000	0.010	0.016	0.022	0.019	3.027	0.014	0.078	316	2384	100	164	16888	17052	279	17341	17620	Error	Error	-6.686	164	16888	279	17341	257279	6209740	0.510	6.061	0	0	0
1	10	16	"A95"	"A95"	7330	57835	100	751	809	500	61	546	546	614	399	64	33	12	0	15727	13910	6750	48	2271	2271	2618	2092	79	80	77	0	0.000	0.000	0.000	0.000	0.000	0.000	0.000	0.000	0.000	0.000	0.000	0.000	0.000	0.000	0.015	0.023	0.037	0.041	4.308	0.015	0.053	316	2384	100	205	13456	13661	263	11639	11902	Error	Error	-6.036	205	13456	263	11639	255799	4395465	0.489	5.398	0	0	0
1	11	16	"A95"	"A95"	7630	57835	100	767	832	447	53	542	542	618	405	65	36	11	0	18598	17934	5644	31	2362	2362	2806	2294	81	96	92	0	0.000	0.000	0.000	0.000	0.000	0.000	0.000	0.000	0.000	0.000	0.000	0.000	0.000	0.000	0.014	0.019	0.026	0.022	3.220	0.014	0.059	316	2384	100	225	16236	16461	290	15572	15862	Error	Error	-6.173	225	16236	290	15572	262868	5667087	0.528	6.595	0	0	0
1	12	16	"A95"	"A95"	7930	57835	100	815	879	480	54	541	541	608	397	65	40	15	0	23393	22862	6794	29	2399	2399	2687	1646	61	100	98	0	0.000	0.000	0.000	0.000	0.000	0.000	0.000	0.000	0.000	0.000	0.000	0.000	0.000	0.000	0.013	0.017	0.022	0.018	3.174	0.015	0.096	316	2384	100	274	20994	21268	338	20463	20801	Error	Error	-6.260	274	20994	338	20463	277641	7224242	0.683	12.257	0	0	0
1	13	16	"A96"	"A96"	8230	57830	100	760	855	529	61	529	529	608	457	75	31	13	0	16053	15036	7013	46	2411	2411	2599	1298	49	90	86	0	0.000	0.000	0.000	0.000	0.000	0.000	0.000	0.000	0.000	0.000	0.000	0.000	0.000	0.000	0.017	0.026	0.033	0.034	4.273	0.020	0.086	316	2384	100	231	13642	13873	326	12625	12951	Error	Error	-5.884	231	13642	326	12625	270318	4751435	0.540	9.582	0	0	0
1	14	16	"A96"	"A96"	8530	57830	100	794	829	453	54	543	543	602	390	64	33	13	0	15762	15273	5947	38	2481	2481	2755	1500	54	98	91	0	0.000	0.000	0.000	0.000	0.000	0.000	0.000	0.000	0.000	0.000	0.000	0.000	0.000	0.000	0.019	0.022	0.028	0.029	3.166	0.015	0.053	316	2384	100	251	13281	13532	286	12792	13078	Error	Error	-5.726	251	13281	286	12792	262025	4826238	0.582	8.345	0	0	0
1	15	16	"A96"	"A96"	8830	57830	100	722	809	482	59	538	538	608	397	65	33	12	0	17459	16899	7672	45	2478	2478	2813	1692	60	95	89	0	0.000	0.000	0.000	0.000	0.000	0.000	0.000	0.000	0.000	0.000	0.000	0.000	0.000	0.000	0.012	0.019	0.028	0.025	3.478	0.015	0.074	316	2384	100	184	14981	15165	271	14421	14692	Error	Error	-6.347	184	14981	271	14421	255533	5339930	0.506	8.325	0	0	0
1	16	16	"A97"	"A97"	9130	57830	100	697	752	456	60	547	547	626	467	74	24	6	0	12053	11697	5440	46	2463	2463	2563	993	38	90	85	0	0.000	0.000	0.000	0.000	0.000	0.000	0.000	0.000	0.000	0.000	0.000	0.000	0.000	0.000	0.016	0.022	0.044	0.043	4.305	0.016	0.036	316	2384	100	150	9590	9740	205	9234	9439	Error	Error	-5.998	150	9590	205	9234	237519	3696103	0.270	9.198	0	0	0
1	17	16	"A97"	"A97"	9430	57825	100	753	804	446	55	565	565	661	777	117	10	0	0	11624	11499	3985	34	2535	2535	2834	2003	70	96	86	0	0.000	0.000	0.000	0.000	0.000	0.000	0.000	0.000	0.000	0.000	0.000	0.000	0.000	0.000	0.021	0.027	0.042	0.037	3.556	0.067	0.119	316	2384	100	188	9089	9277	239	8964	9203	Error	Error	-5.595	188	9089	239	8964	254013	3633545	0.184	4.326	0	0	0
1	18	16	"A97"	"A97"	9730	57825	100	735	797	468	58	578	578	638	391	61	33	9	0	14022	13318	5865	44	2676	2676	2816	1006	35	97	93	0	0.000	0.000	0.000	0.000	0.000	0.000	0.000	0.000	0.000	0.000	0.000	0.000	0.000	0.000	0.014	0.021	0.040	0.036	3.503	0.017	0.048	316	2384	100	157	11346	11503	219	10642	10861	Error	Error	-6.175	157	11346	219	10642	251919	4208381	0.407	10.439	0	0	0
1	1	17	"A98"	"A98"	4640	58145	100	583	688	468	68	540	540	621	420	67	24	7	0	3783	4188	1841	43	2280	2280	2307	612	26	75	57	0	0.000	0.000	0.000	0.000	0.000	0.000	0.000	0.000	0.000	0.000	0.000	0.000	0.000	0.000	0.029	0.078	0.170	0.180	4.275	0.056	0.024	316	2384	100	43	1503	1546	148	1908	2056	Error	Error	-5.127	43	1503	148	1908	217336	1323355	0.160	3.074	0	0	0
1	2	17	"A98"	"A98"	4935	58145	100	685	731	442	60	591	591	1147	5240	456	0	0	0	3704	4063	1726	42	2351	2351	3068	5841	190	3	0	0	0.000	0.000	0.000	0.000	0.000	0.000	0.000	0.000	0.000	0.000	0.000	0.000	0.000	0.000	0.069	0.082	0.214	0.198	5.437	0.045	0.014	316	2384	100	94	1353	1447	140	1712	1852	Error	Error	-3.847	94	1353	140	1712	230978	1283815	-0.079	0.170	0	0	0
1	3	17	"A98"	"A98"	5235	58145	100	644	726	484	66	560	560	635	426	67	22	8	0	4515	4932	2074	42	2311	2311	2388	692	28	84	68	0	0.000	0.000	0.000	0.000	0.000	0.000	0.000	0.000	0.000	0.000	0.000	0.000	0.000	0.000	0.038	0.063	0.154	0.155	4.766	0.041	0.019	316	2384	100	84	2204	2288	166	2621	2787	Error	Error	-4.714	84	2204	166	2621	229436	1558507	0.214	3.676	0	0	0
1	4	17	"A99"	"A99"	5535	58140	100	1587	2574	2336	90	567	567	666	603	90	59	46	0	7121	6903	3641	52	2274	2274	2377	1059	44	77	65	0	0.000	0.000	0.000	0.000	0.000	0.000	0.000	0.000	0.000	0.000	0.000	0.000	0.000	0.000	0.210	0.434	0.386	0.333	2.890	0.499	0.575	316	2384	100	1020	4847	5867	2007	4629	6636	Error	Error	-2.249	1020	4847	2007	4629	813272	2181460	3.164	4.274	0	0	0
1	5	17	"A99"	"A99"	5835	58140	100	3195	3766	2972	78	551	551	747	1000	133	69	56	0	10569	9688	3655	37	2302	2302	2632	1746	66	86	81	0	0.000	0.000	0.000	0.000	0.000	0.000	0.000	0.000	0.000	0.000	0.000	0.000	0.000	0.000	0.320	0.435	0.385	0.320	2.579	0.530	0.651	316	2384	100	2644	8267	10911	3215	7386	10601	Error	Error	-1.645	2644	8267	3215	7386	1190211	3061557	3.019	4.041	0	0	0
1	6	17	"A99"	"A99"	6135	58140	100	2233	2937	2519	85	527	527	645	655	101	65	55	0	7965	7730	3310	42	2257	2257	2380	1014	42	86	78	0	0.000	0.000	0.000	0.000	0.000	0.000	0.000	0.000	0.000	0.000	0.000	0.000	0.000	0.000	0.299	0.440	0.385	0.332	2.748	0.559	0.646	316	2384	100	1706	5708	7414	2410	5473	7883	Error	Error	-1.742	1706	5708	2410	5473	928026	2442606	3.499	5.276	0	0	0
1	7	17	"A100"	"A100"	6435	58140	100	614	667	398	59	522	522	609	417	68	24	5	0	8793	9205	5698	61	2275	2275	2400	999	41	77	70	0	0.000	0.000	0.000	0.000	0.000	0.000	0.000	0.000	0.000	0.000	0.000	0.000	0.000	0.000	0.014	0.021	0.051	0.066	5.121	0.012	0.015	316	2384	100	92	6518	6610	145	6930	7075	Error	Error	-6.147	92	6518	145	6930	210808	2908804	0.139	6.812	0	0	0
1	8	17	"A100"	"A100"	6735	58135	100	678	761	490	64	535	535	608	433	71	27	9	0	11904	10904	4837	44	2335	2335	2538	1289	50	83	80	0	0.000	0.000	0.000	0.000	0.000	0.000	0.000	0.000	0.000	0.000	0.000	0.000	0.000	0.000	0.015	0.026	0.050	0.046	4.938	0.023	0.040	316	2384	100	143	9569	9712	226	8569	8795	Error	Error	-6.064	143	9569	226	8569	240505	3445706	0.353	6.490	0	0	0
1	9	17	"A100"	"A100"	7035	58135	100	729	874	824	94	527	527	604	411	68	34	14	0	12602	12351	6422	51	2379	2379	2730	1866	68	82	78	0	0.000	0.000	0.000	0.000	0.000	0.000	0.000	0.000	0.000	0.000	0.000	0.000	0.000	0.000	0.020	0.035	0.042	0.041	4.144	0.030	0.093	316	2384	100	202	10223	10425	347	9972	10319	Error	Error	-5.661	202	10223	347	9972	276075	3902974	0.657	5.156	0	0	0
1	10	17	"A101"	"A101"	7335	58135	100	1291	2121	2003	94	550	550	618	410	66	65	47	0	5291	6970	4353	62	2316	2316	2376	682	28	82	71	0	0.000	0.000	0.000	0.000	0.000	0.000	0.000	0.000	0.000	0.000	0.000	0.000	0.000	0.000	0.249	0.338	0.311	0.279	2.572	0.367	0.702	316	2384	100	741	2975	3716	1571	4654	6225	Error	Error	-2.005	741	2975	1571	4654	670207	2202617	3.666	6.736	0	0	0
1	11	17	"A101"	"A101"	7635	58135	100	1482	2982	3464	116	556	556	626	415	66	64	51	0	6164	8122	5496	67	2334	2334	2417	768	31	81	73	0	0.000	0.000	0.000	0.000	0.000	0.000	0.000	0.000	0.000	0.000	0.000	0.000	0.000	0.000	0.242	0.419	0.360	0.333	2.535	0.494	0.681	316	2384	100	926	3830	4756	2426	5788	8214	Error	Error	-2.048	926	3830	2426	5788	942422	2566698	5.677	7.428	0	0	0
1	12	17	"A101"	"A101"	7935	58130	100	1208	2232	2392	107	539	539	616	466	75	62	40	0	6183	8225	5804	70	2369	2369	2467	1044	42	76	63	0	0.000	0.000	0.000	0.000	0.000	0.000	0.000	0.000	0.000	0.000	0.000	0.000	0.000	0.000	0.175	0.289	0.278	0.258	3.228	0.339	0.689	316	2384	100	669	3814	4483	1693	5856	7549	Error	Error	-2.511	669	3814	1693	5856	705367	2599017	3.468	5.515	0	0	0
1	13	17	"A102"	"A102"	8235	58130	100	940	1725	2017	116	532	532	601	401	66	50	33	0	6990	9267	6592	71	2357	2357	2449	813	33	81	72	0	0.000	0.000	0.000	0.000	0.000	0.000	0.000	0.000	0.000	0.000	0.000	0.000	0.000	0.000	0.088	0.173	0.148	0.147	4.831	0.205	0.584	316	2384	100	408	4633	5041	1193	6910	8103	Error	Error	-3.505	408	4633	1193	6910	545118	2928301	2.803	8.386	0	0	0
1	14	17	"A102"	"A102"	8535	58130	100	1056	1804	1998	110	548	548	617	447	72	51	32	0	8643	11458	7802	68	2384	2384	2542	1029	40	91	80	0	0.000	0.000	0.000	0.000	0.000	0.000	0.000	0.000	0.000	0.000	0.000	0.000	0.000	0.000	0.081	0.138	0.120	0.115	2.805	0.190	0.615	316	2384	100	508	6259	6767	1256	9074	10330	Error	Error	-3.623	508	6259	1256	9074	569953	3620594	2.655	8.665	0	0	0
1	15	17	"A102"	"A102"	8835	58130	100	981	1687	1912	113	510	510	617	571	92	45	26	0	9906	11877	7576	63	2399	2399	2652	1546	58	90	75	0	0.000	0.000	0.000	0.000	0.000	0.000	0.000	0.000	0.000	0.000	0.000	0.000	0.000	0.000	0.063	0.124	0.091	0.093	2.763	0.204	0.557	316	2384	100	471	7507	7978	1177	9478	10655	Error	Error	-3.994	471	7507	1177	9478	533191	3753241	1.874	5.967	0	0	0
1	16	17	"A103"	"A103"	9135	58125	100	690	752	436	57	535	535	599	380	63	33	9	0	9157	8966	4080	45	2425	2425	2517	860	34	87	82	0	0.000	0.000	0.000	0.000	0.000	0.000	0.000	0.000	0.000	0.000	0.000	0.000	0.000	0.000	0.023	0.033	0.056	0.062	5.239	0.023	0.043	316	2384	100	155	6732	6887	217	6541	6758	Error	Error	-5.441	155	6732	217	6541	237623	2833390	0.403	7.499	0	0	0
1	17	17	"A103"	"A103"	9435	58125	100	603	686	424	61	565	565	633	398	62	24	6	0	9269	8863	3507	39	2517	2517	2681	1161	43	89	84	0	0.000	0.000	0.000	0.000	0.000	0.000	0.000	0.000	0.000	0.000	0.000	0.000	0.000	0.000	0.006	0.019	0.056	0.049	4.060	0.015	0.017	316	2384	100	38	6752	6790	121	6346	6467	Error	Error	-7.473	38	6752	121	6346	216709	2800753	0.133	5.325	0	0	0
1	18	17	"A103"	"A103"	9735	58125	100	669	753	457	60	601	601	676	635	93	12	3	0	9598	9389	3780	40	2671	2671	2840	1691	59	90	76	0	0.000	0.000	0.000	0.000	0.000	0.000	0.000	0.000	0.000	0.000	0.000	0.000	0.000	0.000	0.010	0.023	0.051	0.051	3.645	0.015	0.016	316	2384	100	68	6927	6995	152	6718	6870	Error	Error	-6.671	68	6927	152	6718	238064	2966980	0.121	3.873	0	0	0
1	1	18	"A104"	"A104"	4640	58445	100	649	701	428	61	581	581	648	437	67	19	7	0	7776	7789	3898	50	2290	2290	2380	887	37	86	75	0	0.000	0.000	0.000	0.000	0.000	0.000	0.000	0.000	0.000	0.000	0.000	0.000	0.000	0.000	0.012	0.022	0.077	0.070	4.329	0.020	0.024	316	2384	100	68	5486	5554	120	5499	5619	Error	Error	-6.334	68	5486	120	5499	221383	2461319	0.121	6.098	0	0	0
1	2	18	"A104"	"A104"	4940	58445	100	724	788	508	64	566	566	651	453	69	26	8	0	9781	9299	3519	37	2288	2288	2436	1070	43	91	86	0	0.000	0.000	0.000	0.000	0.000	0.000	0.000	0.000	0.000	0.000	0.000	0.000	0.000	0.000	0.021	0.032	0.052	0.049	4.154	0.021	0.026	316	2384	100	158	7493	7651	222	7011	7233	Error	Error	-5.568	158	7493	222	7011	249079	2938570	0.302	6.414	0	0	0
1	3	18	"A104"	"A104"	5240	58440	100	678	761	492	64	560	560	643	474	73	23	7	0	11381	10596	3925	37	2353	2353	2534	1357	53	90	87	0	0.000	0.000	0.000	0.000	0.000	0.000	0.000	0.000	0.000	0.000	0.000	0.000	0.000	0.000	0.013	0.024	0.046	0.041	3.486	0.024	0.052	316	2384	100	118	9028	9146	201	8243	8444	Error	Error	-6.258	118	9028	201	8243	240594	3348257	0.249	5.941	0	0	0
1	4	18	"A105"	"A105"	5540	58440	100	688	773	464	60	561	561	625	401	64	31	11	0	10593	11373	5265	46	2330	2330	2401	761	31	93	91	0	0.000	0.000	0.000	0.000	0.000	0.000	0.000	0.000	0.000	0.000	0.000	0.000	0.000	0.000	0.015	0.023	0.046	0.039	3.836	0.018	0.040	316	2384	100	127	8263	8390	212	9043	9255	Error	Error	-6.024	127	8263	212	9043	244355	3593746	0.369	11.790	0	0	0
1	5	18	"A105"	"A105"	5840	58440	100	643	710	449	63	556	556	616	419	68	23	9	0	11363	11388	3779	33	2317	2317	2432	988	40	96	94	0	0.000	0.000	0.000	0.000	0.000	0.000	0.000	0.000	0.000	0.000	0.000	0.000	0.000	0.000	0.010	0.017	0.040	0.035	3.489	0.014	0.022	316	2384	100	87	9046	9133	154	9071	9225	Error	Error	-6.700	87	9046	154	9071	224346	3598469	0.224	9.065	0	0	0
1	6	18	"A105"	"A105"	6140	58440	100	658	762	468	61	534	534	606	399	65	29	10	0	11239	11252	3707	32	2301	2301	2385	789	33	99	96	0	0.000	0.000	0.000	0.000	0.000	0.000	0.000	0.000	0.000	0.000	0.000	0.000	0.000	0.000	0.014	0.025	0.040	0.034	3.609	0.019	0.035	316	2384	100	124	8938	9062	228	8951	9179	Error	Error	-6.172	124	8938	228	8951	240721	3555759	0.391	11.238	0	0	0
1	7	18	"A106"	"A106"	6440	58435	100	575	686	457	66	515	515	590	405	68	27	9	0	2982	3379	1552	45	2272	2272	2325	701	30	50	33	0	0.000	0.000	0.000	0.000	0.000	0.000	0.000	0.000	0.000	0.000	0.000	0.000	0.000	0.000	0.085	0.154	0.334	0.372	4.813	0.035	0.007	316	2384	100	60	710	770	171	1107	1278	Error	Error	-3.565	60	710	171	1107	216707	1067766	0.237	1.504	0	0	0
1	8	18	"A106"	"A106"	6740	58435	100	582	680	465	68	542	542	623	420	67	22	7	0	3163	3918	2164	55	2299	2299	2353	658	27	56	37	0	0.000	0.000	0.000	0.000	0.000	0.000	0.000	0.000	0.000	0.000	0.000	0.000	0.000	0.000	0.046	0.085	0.255	0.244	5.081	0.032	0.008	316	2384	100	40	864	904	138	1619	1757	Error	Error	-4.433	40	864	138	1619	214759	1238243	0.136	2.378	0	0	0
1	9	18	"A106"	"A106"	7040	58435	100	561	626	403	64	518	518	593	398	67	22	5	0	3367	3995	1939	48	2305	2305	2352	659	28	64	43	0	0.000	0.000	0.000	0.000	0.000	0.000	0.000	0.000	0.000	0.000	0.000	0.000	0.000	0.000	0.040	0.064	0.224	0.241	4.766	0.031	0.009	316	2384	100	43	1062	1105	108	1690	1798	Error	Error	-4.626	43	1062	108	1690	197930	1262509	0.083	2.493	0	0	0
1	10	18	"A107"	"A107"	7340	58435	100	579	644	404	62	534	534	606	393	64	21	6	0	3838	5145	3331	64	2322	2322	2396	712	29	63	51	0	0.000	0.000	0.000	0.000	0.000	0.000	0.000	0.000	0.000	0.000	0.000	0.000	0.000	0.000	0.030	0.039	0.147	0.152	6.014	0.019	0.009	316	2384	100	45	1516	1561	110	2823	2933	Error	Error	-5.074	45	1516	110	2823	203518	1625839	0.097	3.861	0	0	0
1	11	18	"A107"	"A107"	7640	58435	100	620	739	803	108	539	539	608	395	64	24	10	0	5513	6746	3559	52	2368	2368	2416	710	29	86	79	0	0.000	0.000	0.000	0.000	0.000	0.000	0.000	0.000	0.000	0.000	0.000	0.000	0.000	0.000	0.026	0.046	0.092	0.097	4.178	0.034	0.027	316	2384	100	81	3145	3226	200	4378	4578	Error	Error	-5.279	81	3145	200	4378	233566	2131869	0.332	6.099	0	0	0
1	12	18	"A107"	"A107"	7940	58430	100	627	689	419	60	527	527	607	429	70	23	7	0	5226	6815	4211	61	2344	2344	2425	804	33	81	68	0	0.000	0.000	0.000	0.000	0.000	0.000	0.000	0.000	0.000	0.000	0.000	0.000	0.000	0.000	0.035	0.036	0.092	0.094	4.364	0.025	0.036	316	2384	100	100	2882	2982	162	4471	4633	Error	Error	-4.849	100	2882	162	4471	217808	2153444	0.191	5.460	0	0	0
1	13	18	"A108"	"A108"	8240	58430	100	633	706	464	65	531	531	604	395	65	26	6	0	7015	8994	5573	61	2364	2364	2422	698	28	90	83	0	0.000	0.000	0.000	0.000	0.000	0.000	0.000	0.000	0.000	0.000	0.000	0.000	0.000	0.000	0.022	0.026	0.053	0.056	4.940	0.018	0.030	316	2384	100	102	4651	4753	175	6630	6805	Error	Error	-5.511	102	4651	175	6630	223179	2842172	0.258	9.415	0	0	0
1	14	18	"A108"	"A108"	8540	58430	100	617	720	469	65	550	550	613	405	66	26	9	0	7928	10504	6316	60	2420	2420	2474	731	29	96	93	0	0.000	0.000	0.000	0.000	0.000	0.000	0.000	0.000	0.000	0.000	0.000	0.000	0.000	0.000	0.012	0.021	0.045	0.045	3.947	0.017	0.035	316	2384	100	67	5508	5575	170	8084	8254	Error	Error	-6.361	67	5508	170	8084	227376	3319415	0.264	10.985	0	0	0
1	15	18	"A108"	"A108"	8840	58430	100	694	740	417	56	532	532	605	388	64	28	9	0	8427	10800	6359	58	2461	2461	2528	761	30	97	91	0	0.000	0.000	0.000	0.000	0.000	0.000	0.000	0.000	0.000	0.000	0.000	0.000	0.000	0.000	0.027	0.025	0.041	0.043	3.970	0.015	0.035	316	2384	100	162	5966	6128	208	8339	8547	Error	Error	-5.203	162	5966	208	8339	233930	3412724	0.348	10.870	0	0	0
1	16	18	"A109"	"A109"	9140	58425	100	533	632	410	64	545	545	616	401	65	16	7	0	3132	3666	1914	52	2442	2442	2504	675	26	50	28	0	0.000	0.000	0.000	0.000	0.000	0.000	0.000	0.000	0.000	0.000	0.000	0.000	0.000	0.000	-0.017	0.071	0.301	0.339	4.495	0.018	0.003	316	2384	100	-12	690	678	87	1224	1311	Error	Error	Error	-12	690	87	1224	199782	1158551	0.040	1.721	0	0	0
1	17	18	"A109"	"A109"	9440	58425	100	605	662	371	56	558	558	643	419	65	18	3	0	3737	4279	2014	47	2566	2566	2606	742	28	62	39	0	0.000	0.000	0.000	0.000	0.000	0.000	0.000	0.000	0.000	0.000	0.000	0.000	0.000	0.000	0.040	0.061	0.259	0.212	5.337	0.018	0.003	316	2384	100	47	1171	1218	104	1713	1817	Error	Error	-4.639	47	1171	104	1713	209122	1352303	0.045	2.255	0	0	0
1	18	18	"A109"	"A109"	9740	58425	100	624	704	423	60	576	576	653	433	66	23	5	0	3573	4288	2096	48	2629	2629	2710	771	28	56	35	0	0.000	0.000	0.000	0.000	0.000	0.000	0.000	0.000	0.000	0.000	0.000	0.000	0.000	0.000	0.051	0.077	0.243	0.275	6.154	0.034	0.012	316	2384	100	48	944	992	128	1659	1787	Error	Error	-4.298	48	944	128	1659	222369	1355152	0.118	2.047	0	0	0
1	1	19	"A110"	"A110"	4645	58745	100	637	700	426	60	591	591	669	460	68	18	5	0	5181	6440	3866	60	2288	2288	2366	771	32	77	65	0	0.000	0.000	0.000	0.000	0.000	0.000	0.000	0.000	0.000	0.000	0.000	0.000	0.000	0.000	0.016	0.026	0.079	0.093	4.952	0.027	0.023	316	2384	100	46	2893	2939	109	4152	4261	Error	Error	-5.975	46	2893	109	4152	221159	2034985	0.067	5.284	0	0	0
1	2	19	"A110"	"A110"	4945	58745	100	650	735	430	58	582	582	668	462	69	22	5	0	7308	7733	3776	48	2351	2351	2416	726	30	92	86	0	0.000	0.000	0.000	0.000	0.000	0.000	0.000	0.000	0.000	0.000	0.000	0.000	0.000	0.000	0.014	0.028	0.070	0.063	3.817	0.015	0.011	316	2384	100	68	4957	5025	153	5382	5535	Error	Error	-6.188	68	4957	153	5382	232402	2443515	0.145	7.324	0	0	0
1	3	19	"A110"	"A110"	5245	58740	100	686	763	465	60	574	574	659	463	70	23	8	0	9288	9838	5351	54	2336	2336	2492	1016	40	89	80	0	0.000	0.000	0.000	0.000	0.000	0.000	0.000	0.000	0.000	0.000	0.000	0.000	0.000	0.000	0.016	0.025	0.050	0.048	4.483	0.019	0.033	316	2384	100	112	6952	7064	189	7502	7691	Error	Error	-5.956	112	6952	189	7502	240999	3108858	0.225	7.230	0	0	0
1	4	19	"A111"	"A111"	5545	58740	100	597	710	497	70	564	564	647	477	73	19	7	0	4849	6099	3495	57	2318	2318	2387	1058	44	79	56	0	0.000	0.000	0.000	0.000	0.000	0.000	0.000	0.000	0.000	0.000	0.000	0.000	0.000	0.000	0.013	0.039	0.101	0.111	6.700	0.049	0.052	316	2384	100	33	2531	2564	146	3781	3927	Error	Error	-6.261	33	2531	146	3781	224489	1927191	0.132	3.509	0	0	0
1	5	19	"A111"	"A111"	5845	58740	100	574	655	417	63	543	543	622	411	66	19	6	0	5025	5963	3081	51	2303	2303	2423	882	36	82	68	0	0.000	0.000	0.000	0.000	0.000	0.000	0.000	0.000	0.000	0.000	0.000	0.000	0.000	0.000	0.011	0.031	0.091	0.088	5.497	0.019	0.014	316	2384	100	31	2722	2753	112	3660	3772	Error	Error	-6.456	31	2722	112	3660	206999	1884402	0.080	4.014	0	0	0
1	6	19	"A111"	"A111"	6145	58740	100	609	682	413	60	553	553	631	436	69	20	5	0	5313	6315	3580	56	2310	2310	2373	764	32	86	71	0	0.000	0.000	0.000	0.000	0.000	0.000	0.000	0.000	0.000	0.000	0.000	0.000	0.000	0.000	0.019	0.032	0.108	0.098	4.093	0.017	0.012	316	2384	100	56	3003	3059	129	4005	4134	Error	Error	-5.745	56	3003	129	4005	215410	1995485	0.117	5.160	0	0	0
1	7	19	"A112"	"A112"	6445	58735	100	1906	5292	6897	130	554	554	665	759	114	59	46	0	7116	8621	5138	59	2290	2290	2359	769	32	87	78	0	0.000	0.000	0.000	0.000	0.000	0.000	0.000	0.000	0.000	0.000	0.000	0.000	0.000	0.000	0.280	0.748	0.431	0.416	2.784	1.244	0.663	316	2384	100	1352	4826	6178	4738	6331	11069	Error	Error	-1.836	1352	4826	4738	6331	1672208	2724106	6.096	8.143	0	0	0
1	8	19	"A112"	"A112"	6745	58735	100	2789	5269	6033	114	549	549	897	2164	241	50	32	0	10541	10351	5279	50	2369	2369	2621	1734	66	85	74	0	0.000	0.000	0.000	0.000	0.000	0.000	0.000	0.000	0.000	0.000	0.000	0.000	0.000	0.000	0.274	0.591	0.391	0.380	2.708	1.103	0.622	316	2384	100	2240	8172	10412	4720	7982	12702	Error	Error	-1.867	2240	8172	4720	7982	1665089	3271056	2.020	4.458	0	0	0
1	9	19	"A112"	"A112"	7045	58735	100	3090	6410	7448	116	576	576	847	1755	207	61	39	0	8992	9226	4462	48	2318	2318	2564	1420	55	88	76	0	0.000	0.000	0.000	0.000	0.000	0.000	0.000	0.000	0.000	0.000	0.000	0.000	0.000	0.000	0.377	0.845	0.491	0.495	2.421	1.334	0.651	316	2384	100	2514	6674	9188	5834	6908	12742	Error	Error	-1.409	2514	6674	5834	6908	2025449	2915329	3.170	4.692	0	0	0
1	10	19	"A113"	"A113"	7345	58735	100	603	682	409	59	530	530	594	397	66	23	9	0	4503	5156	2684	52	2309	2309	2365	669	28	73	61	0	0.000	0.000	0.000	0.000	0.000	0.000	0.000	0.000	0.000	0.000	0.000	0.000	0.000	0.000	0.033	0.053	0.124	0.125	4.391	0.034	0.022	316	2384	100	73	2194	2267	152	2847	2999	Error	Error	-4.910	73	2194	152	2847	215419	1629211	0.222	4.172	0	0	0
1	11	19	"A113"	"A113"	7645	58730	100	559	647	404	62	543	543	608	394	64	21	6	0	4949	6024	3310	54	2356	2356	2529	1090	43	68	55	0	0.000	0.000	0.000	0.000	0.000	0.000	0.000	0.000	0.000	0.000	0.000	0.000	0.000	0.000	0.006	0.028	0.109	0.117	6.390	0.023	0.022	316	2384	100	16	2593	2609	104	3668	3772	Error	Error	-7.340	16	2593	104	3668	204329	1903697	0.099	3.206	0	0	0
1	12	19	"A113"	"A113"	7945	58730	100	618	669	393	58	541	541	607	393	64	19	6	0	4574	5473	3012	55	2349	2349	2560	1134	44	67	49	0	0.000	0.000	0.000	0.000	0.000	0.000	0.000	0.000	0.000	0.000	0.000	0.000	0.000	0.000	0.035	0.041	0.093	0.114	4.990	0.022	0.017	316	2384	100	77	2225	2302	128	3124	3252	Error	Error	-4.853	77	2225	128	3124	211349	1729313	0.158	2.569	0	0	0
1	13	19	"A114"	"A114"	8245	58730	100	625	712	439	61	520	520	586	385	65	28	10	0	12406	11304	5782	51	2343	2343	2460	1174	47	85	81	0	0.000	0.000	0.000	0.000	0.000	0.000	0.000	0.000	0.000	0.000	0.000	0.000	0.000	0.000	0.010	0.021	0.039	0.042	4.970	0.015	0.043	316	2384	100	105	10063	10168	192	8961	9153	Error	Error	-6.583	105	10063	192	8961	224861	3572102	0.327	7.533	0	0	0
1	14	19	"A114"	"A114"	8545	58730	100	768	799	411	51	540	540	632	572	90	21	2	0	14239	13705	5662	41	2433	2433	2773	2441	88	91	85	0	0.000	0.000	0.000	0.000	0.000	0.000	0.000	0.000	0.000	0.000	0.000	0.000	0.000	0.000	0.019	0.023	0.035	0.031	3.853	0.032	0.091	316	2384	100	228	11806	12034	259	11272	11531	Error	Error	-5.694	228	11806	259	11272	252570	4330704	0.292	4.478	0	0	0
1	15	19	"A114"	"A114"	8845	58730	100	651	728	439	60	535	535	618	493	79	21	4	0	13467	13974	6385	45	2496	2496	3026	2823	93	90	78	0	0.000	0.000	0.000	0.000	0.000	0.000	0.000	0.000	0.000	0.000	0.000	0.000	0.000	0.000	0.011	0.017	0.033	0.029	4.289	0.015	0.033	316	2384	100	116	10971	11087	193	11478	11671	Error	Error	-6.563	116	10971	193	11478	229911	4415868	0.223	3.878	0	0	0
1	16	19	"A115"	"A115"	9145	58725	100	678	730	421	57	549	549	617	398	64	27	8	0	5119	6774	4450	65	2455	2455	2533	731	28	81	68	0	0.000	0.000	0.000	0.000	0.000	0.000	0.000	0.000	0.000	0.000	0.000	0.000	0.000	0.000	0.048	0.042	0.101	0.094	4.893	0.014	0.010	316	2384	100	129	2664	2793	181	4319	4500	Error	Error	-4.368	129	2664	181	4319	230790	2140732	0.284	5.802	0	0	0
1	17	19	"A115"	"A115"	9445	58725	100	664	723	415	57	594	594	664	420	63	21	5	0	5291	6917	4615	66	2529	2529	2638	803	30	82	68	0	0.000	0.000	0.000	0.000	0.000	0.000	0.000	0.000	0.000	0.000	0.000	0.000	0.000	0.000	0.025	0.029	0.081	0.086	4.652	0.020	0.025	316	2384	100	70	2762	2832	129	4388	4517	Error	Error	-5.302	70	2762	129	4388	228535	2185863	0.140	5.329	0	0	0
1	18	19	"A115"	"A115"	9745	58725	100	687	721	426	59	579	579	650	416	64	22	7	0	5171	6892	4333	62	2666	2666	2750	798	29	81	68	0	0.000	0.000	0.000	0.000	0.000	0.000	0.000	0.000	0.000	0.000	0.000	0.000	0.000	0.000	0.043	0.034	0.091	0.104	4.528	0.022	0.025	316	2384	100	108	2505	2613	142	4226	4368	Error	Error	-4.536	108	2505	142	4226	227838	2177951	0.171	5.190	0	0	0
1	1	20	"A116"	"A116"	4650	59045	100	642	745	470	63	562	562	644	422	65	25	7	0	7063	6727	3139	46	2371	2371	2445	712	29	83	74	0	0.000	0.000	0.000	0.000	0.000	0.000	0.000	0.000	0.000	0.000	0.000	0.000	0.000	0.000	0.017	0.042	0.084	0.082	4.759	0.022	0.016	316	2384	100	80	4692	4772	183	4356	4539	Error	Error	-5.874	80	4692	183	4356	235562	2125723	0.239	6.014	0	0	0
1	2	20	"A116"	"A116"	4950	59040	100	711	773	470	60	573	573	642	406	63	27	11	0	8980	8640	3436	39	2399	2399	2517	1006	39	94	83	0	0.000	0.000	0.000	0.000	0.000	0.000	0.000	0.000	0.000	0.000	0.000	0.000	0.000	0.000	0.021	0.032	0.059	0.051	3.433	0.029	0.051	316	2384	100	138	6581	6719	200	6241	6441	Error	Error	-5.576	138	6581	200	6241	244316	2730312	0.323	6.086	0	0	0
1	3	20	"A116"	"A116"	5250	59040	100	700	786	466	59	590	590	677	727	107	13	0	0	10314	9868	3709	37	2407	2407	2663	1954	73	91	78	0	0.000	0.000	0.000	0.000	0.000	0.000	0.000	0.000	0.000	0.000	0.000	0.000	0.000	0.000	0.014	0.026	0.052	0.050	4.354	0.043	0.036	316	2384	100	110	7907	8017	196	7461	7657	Error	Error	-6.168	110	7907	196	7461	248302	3118218	0.150	3.687	0	0	0
1	4	20	"A117"	"A117"	5550	59040	100	703	825	587	71	571	571	645	411	63	30	12	0	3133	3463	1477	42	2334	2334	2384	651	27	56	36	0	0.000	0.000	0.000	0.000	0.000	0.000	0.000	0.000	0.000	0.000	0.000	0.000	0.000	0.000	0.165	0.225	0.343	0.371	4.525	0.145	0.071	316	2384	100	132	799	931	254	1129	1383	Error	Error	-2.598	132	799	254	1129	260731	1094236	0.438	1.657	0	0	0
1	5	20	"A117"	"A117"	5850	59040	100	689	802	545	67	563	563	688	1346	195	3	0	0	3142	3494	1401	40	2347	2347	2463	1809	73	22	6	0	0.000	0.000	0.000	0.000	0.000	0.000	0.000	0.000	0.000	0.000	0.000	0.000	0.000	0.000	0.158	0.208	0.317	0.341	4.411	0.166	0.095	316	2384	100	126	795	921	239	1147	1386	Error	Error	-2.658	126	795	239	1147	253542	1104056	0.085	0.570	0	0	0
1	6	20	"A117"	"A117"	6150	59040	100	733	880	628	71	551	551	622	409	65	35	18	0	3170	3592	1603	44	2319	2319	2355	660	28	56	37	0	0.000	0.000	0.000	0.000	0.000	0.000	0.000	0.000	0.000	0.000	0.000	0.000	0.000	0.000	0.214	0.258	0.352	0.359	3.793	0.194	0.140	316	2384	100	182	851	1033	329	1273	1602	Error	Error	-2.225	182	851	329	1273	278083	1135123	0.631	1.874	0	0	0
1	7	20	"A118"	"A118"	6450	59035	100	579	778	2048	263	558	558	631	441	69	18	6	0	6865	8493	6414	75	2326	2326	2400	815	33	88	79	0	0.000	0.000	0.000	0.000	0.000	0.000	0.000	0.000	0.000	0.000	0.000	0.000	0.000	0.000	0.005	0.036	0.063	0.062	4.923	0.114	0.192	316	2384	100	21	4539	4560	220	6167	6387	Error	Error	-7.756	21	4539	220	6167	245788	2683649	0.333	7.476	0	0	0
1	8	20	"A118"	"A118"	6750	59035	100	628	694	424	61	525	525	591	377	63	26	9	0	7674	8360	3966	47	2349	2349	2436	744	30	92	85	0	0.000	0.000	0.000	0.000	0.000	0.000	0.000	0.000	0.000	0.000	0.000	0.000	0.000	0.000	0.019	0.028	0.054	0.053	4.331	0.014	0.015	316	2384	100	103	5325	5428	169	6011	6180	Error	Error	-5.692	103	5325	169	6011	219371	2641659	0.273	7.962	0	0	0
1	9	20	"A118"	"A118"	7050	59035	100	556	654	425	64	548	548	619	402	64	20	6	0	7563	8284	4037	48	2363	2363	2440	783	32	92	85	0	0.000	0.000	0.000	0.000	0.000	0.000	0.000	0.000	0.000	0.000	0.000	0.000	0.000	0.000	0.002	0.018	0.060	0.054	5.052	0.010	0.007	316	2384	100	8	5200	5208	106	5921	6027	Error	Error	-9.344	8	5200	106	5921	206560	2617860	0.087	7.464	0	0	0
1	10	20	"A119"	"A119"	7350	59035	100	1173	1277	811	63	545	545	610	387	63	60	42	0	6062	6387	2969	46	2335	2335	2393	675	28	86	76	0	0.000	0.000	0.000	0.000	0.000	0.000	0.000	0.000	0.000	0.000	0.000	0.000	0.000	0.000	0.169	0.181	0.211	0.188	2.605	0.175	0.429	316	2384	100	628	3727	4355	732	4052	4784	Error	Error	-2.569	628	3727	732	4052	403553	2018333	1.724	5.917	0	0	0
1	11	20	"A119"	"A119"	7650	59030	100	1241	1472	1036	70	532	532	590	387	65	62	48	0	9653	9555	4554	47	2344	2344	2408	690	28	96	91	0	0.000	0.000	0.000	0.000	0.000	0.000	0.000	0.000	0.000	0.000	0.000	0.000	0.000	0.000	0.097	0.130	0.135	0.111	2.940	0.136	0.514	316	2384	100	709	7309	8018	940	7211	8151	Error	Error	-3.366	709	7309	940	7211	465025	3019480	2.279	10.358	0	0	0
1	12	20	"A119"	"A119"	7950	59030	100	1098	1295	883	68	533	533	608	393	64	55	41	0	8531	9423	4767	50	2358	2358	2425	681	28	96	92	0	0.000	0.000	0.000	0.000	0.000	0.000	0.000	0.000	0.000	0.000	0.000	0.000	0.000	0.000	0.092	0.108	0.119	0.099	2.864	0.115	0.473	316	2384	100	565	6173	6738	762	7065	7827	Error	Error	-3.450	565	6173	762	7065	409282	2977535	1.748	10.276	0	0	0
1	13	20	"A120"	"A120"	8250	59030	100	640	761	518	68	529	529	595	381	64	31	13	0	3592	4393	2393	54	2372	2372	2439	679	27	71	45	0	0.000	0.000	0.000	0.000	0.000	0.000	0.000	0.000	0.000	0.000	0.000	0.000	0.000	0.000	0.091	0.115	0.200	0.193	4.745	0.108	0.138	316	2384	100	111	1220	1331	232	2021	2253	Error	Error	-3.458	111	1220	232	2021	240598	1388091	0.436	2.878	0	0	0
1	14	20	"A120"	"A120"	8550	59030	100	666	786	565	71	549	549	622	411	66	29	11	0	3769	4632	2960	63	2488	2488	2545	762	29	61	45	0	0.000	0.000	0.000	0.000	0.000	0.000	0.000	0.000	0.000	0.000	0.000	0.000	0.000	0.000	0.091	0.111	0.227	0.238	4.383	0.118	0.233	316	2384	100	117	1281	1398	237	2144	2381	Error	Error	-3.453	117	1281	237	2144	248465	1463801	0.399	2.739	0	0	0
1	15	20	"A120"	"A120"	8850	59025	100	687	772	535	69	539	539	609	387	63	31	16	0	3738	4581	2646	57	2483	2483	2546	699	27	68	45	0	0.000	0.000	0.000	0.000	0.000	0.000	0.000	0.000	0.000	0.000	0.000	0.000	0.000	0.000	0.118	0.111	0.202	0.231	4.290	0.095	0.127	316	2384	100	148	1255	1403	233	2098	2331	Error	Error	-3.084	148	1255	233	2098	243874	1447587	0.421	2.911	0	0	0
1	16	20	"A121"	"A121"	9150	59025	100	639	698	443	63	561	561	630	417	66	22	6	0	10689	12125	7461	61	2511	2511	2601	860	33	89	84	0	0.000	0.000	0.000	0.000	0.000	0.000	0.000	0.000	0.000	0.000	0.000	0.000	0.000	0.000	0.010	0.014	0.035	0.042	4.612	0.012	0.028	316	2384	100	78	8178	8256	137	9614	9751	Error	Error	-6.712	78	8178	137	9614	220483	3831423	0.163	11.074	0	0	0
1	17	20	"A121"	"A121"	9450	59025	100	745	787	434	55	604	604	672	455	67	23	7	0	13725	13194	6216	47	2691	2691	2947	1676	56	90	80	0	0.000	0.000	0.000	0.000	0.000	0.000	0.000	0.000	0.000	0.000	0.000	0.000	0.000	0.000	0.013	0.017	0.035	0.037	4.133	0.011	0.019	316	2384	100	141	11034	11175	183	10503	10686	Error	Error	-6.290	141	11034	183	10503	248554	4169196	0.253	6.114	0	0	0
1	18	20	"A121"	"A121"	9745	59025	100	767	832	457	54	600	600	664	406	61	30	11	0	14978	14571	6371	43	2750	2750	2864	920	32	96	93	0	0.000	0.000	0.000	0.000	0.000	0.000	0.000	0.000	0.000	0.000	0.000	0.000	0.000	0.000	0.014	0.020	0.031	0.030	3.845	0.014	0.039	316	2384	100	167	12228	12395	232	11821	12053	Error	Error	-6.194	167	12228	232	11821	262820	4604555	0.414	12.725	0	0	0
1	1	21	"Blank"	"Blank"	4655	59345	100	621	662	391	59	580	580	656	432	65	16	4	0	2390	2447	635	25	2407	2407	2438	627	25	17	3	0	0.000	0.000	0.000	0.000	0.000	0.000	0.000	0.000	0.000	0.000	0.000	0.000	0.000	0.000	-2.412	2.050	0.550	0.523	4.286	0.118	0.010	316	2384	100	41	-17	24	82	40	122	Error	Error	Error	41	-17	82	40	209127	773290	0.014	0.014	0	0	0
1	2	21	"Blank"	"Blank"	4955	59340	100	571	675	532	78	599	599	781	2463	315	0	0	0	2393	2471	841	34	2391	2391	2607	2769	106	0	0	0	0.000	0.000	0.000	0.000	0.000	0.000	0.000	0.000	0.000	0.000	0.000	0.000	0.000	0.000	-14.000	0.950	0.524	0.547	4.683	0.750	0.758	316	2384	100	-28	2	-26	76	80	156	Error	Error	Error	-28	2	76	80	213373	780953	-0.043	-0.049	0	0	0
1	3	21	"Blank"	"Blank"	5255	59340	100	590	653	425	65	566	566	637	417	65	20	5	0	2378	2426	604	24	2371	2371	2440	705	28	14	2	0	0.000	0.000	0.000	0.000	0.000	0.000	0.000	0.000	0.000	0.000	0.000	0.000	0.000	0.000	3.429	1.582	0.774	0.733	4.247	0.128	0.021	316	2384	100	24	7	31	87	55	142	Error	Error	1.778	24	7	87	55	206241	766592	0.038	-0.020	0	0	0
1	4	21	"Blank"	"Blank"	5555	59340	100	560	616	403	65	573	573	642	418	65	18	4	0	2368	2397	617	25	2399	2399	2450	696	28	12	1	0	0.000	0.000	0.000	0.000	0.000	0.000	0.000	0.000	0.000	0.000	0.000	0.000	0.000	0.000	0.419	-21.500	0.719	0.717	5.303	0.078	0.006	316	2384	100	-13	-31	-44	43	-2	41	Error	Error	-1.254	-13	-31	43	-2	194602	757406	-0.062	-0.076	0	0	0
1	5	21	"Blank"	"Blank"	5855	59340	100	584	654	423	64	559	559	625	420	67	21	6	0	2319	2385	672	28	2380	2380	2427	652	26	16	3	0	0.000	0.000	0.000	0.000	0.000	0.000	0.000	0.000	0.000	0.000	0.000	0.000	0.000	0.000	-0.410	19.000	0.548	0.527	4.225	0.039	0.001	316	2384	100	25	-61	-36	95	5	100	Error	Error	Error	25	-61	95	5	206806	753776	0.069	-0.064	0	0	0
1	6	21	"Blank"	"Blank"	6155	59335	100	506	567	365	64	541	541	618	409	66	14	4	0	2328	2418	703	29	2323	2323	2382	623	26	19	5	0	0.000	0.000	0.000	0.000	0.000	0.000	0.000	0.000	0.000	0.000	0.000	0.000	0.000	0.000	-7.000	0.274	0.556	0.557	3.855	0.034	0.001	316	2384	100	-35	5	-30	26	95	121	Error	Error	Error	-35	5	26	95	179168	763938	-0.125	0.058	0	0	0
1	7	21	"Blank"	"Blank"	6455	59335	100	511	622	422	67	548	548	626	418	66	17	6	0	2389	2447	647	26	2324	2324	2378	699	29	19	3	0	0.000	0.000	0.000	0.000	0.000	0.000	0.000	0.000	0.000	0.000	0.000	0.000	0.000	0.000	-0.569	0.602	0.752	0.682	4.413	0.034	0.002	316	2384	100	-37	65	28	74	123	197	Error	Error	Error	-37	65	74	123	196545	773345	-0.010	0.099	0	0	0
1	8	21	"Blank"	"Blank"	6755	59335	100	525	610	401	65	544	544	615	400	65	18	5	0	2340	2396	605	25	2324	2324	2369	651	27	17	3	0	0.000	0.000	0.000	0.000	0.000	0.000	0.000	0.000	0.000	0.000	0.000	0.000	0.000	0.000	-1.187	0.917	0.656	0.625	5.024	0.041	0.002	316	2384	100	-19	16	-3	66	72	138	Error	Error	Error	-19	16	66	72	192626	757167	-0.012	0.041	0	0	0
1	9	21	"Blank"	"Blank"	7055	59335	100	516	573	355	61	538	538	611	404	66	17	1	0	2357	2405	668	27	2331	2331	2402	688	28	17	2	0	0.000	0.000	0.000	0.000	0.000	0.000	0.000	0.000	0.000	0.000	0.000	0.000	0.000	0.000	-0.846	0.473	0.522	0.463	3.943	0.094	0.010	316	2384	100	-22	26	4	35	74	109	Error	Error	Error	-22	26	35	74	181223	759952	-0.094	0.004	0	0	0
1	10	21	"Blank"	"Blank"	7355	59335	100	512	596	401	67	531	531	616	504	81	15	2	0	2321	2376	616	25	2362	2362	2418	689	28	14	1	0	0.000	0.000	0.000	0.000	0.000	0.000	0.000	0.000	0.000	0.000	0.000	0.000	0.000	0.000	0.463	4.643	0.582	0.678	4.983	0.108	0.011	316	2384	100	-19	-41	-60	65	14	79	Error	Error	-1.110	-19	-41	65	14	188275	750683	-0.040	-0.061	0	0	0
1	11	21	"Blank"	"Blank"	7655	59330	100	522	596	401	67	546	546	697	2031	291	0	0	0	2427	2653	1865	70	2384	2384	2581	2746	106	1	1	0	0.000	0.000	0.000	0.000	0.000	0.000	0.000	0.000	0.000	0.000	0.000	0.000	0.000	0.000	-0.558	0.186	0.531	0.552	5.151	0.024	0.004	316	2384	100	-24	43	19	50	269	319	Error	Error	Error	-24	43	50	269	188424	838245	-0.050	0.026	0	0	0
1	12	21	"Blank"	"Blank"	7955	59330	100	515	577	369	63	542	542	620	508	81	9	1	0	2452	2485	613	24	2437	2437	2502	886	35	9	0	0	0.000	0.000	0.000	0.000	0.000	0.000	0.000	0.000	0.000	0.000	0.000	0.000	0.000	0.000	-1.800	0.729	0.591	0.610	4.264	-0.001	0.000	316	2384	100	-27	15	-12	35	48	83	Error	Error	Error	-27	15	35	48	182379	785374	-0.085	-0.019	0	0	0
1	13	21	"Blank"	"Blank"	8255	59330	100	558	647	398	61	589	589	647	391	60	19	6	0	2509	2606	692	26	2591	2591	2632	702	26	14	4	0	0.000	0.000	0.000	0.000	0.000	0.000	0.000	0.000	0.000	0.000	0.000	0.000	0.000	0.000	0.378	3.867	0.684	0.613	3.804	0.040	0.002	316	2384	100	-31	-82	-113	58	15	73	Error	Error	-1.403	-31	-82	58	15	204605	823606	0.000	-0.037	0	0	0
1	14	21	"Blank"	"Blank"	8555	59330	100	559	643	392	60	598	598	650	406	62	18	4	0	2586	2638	751	28	2559	2559	2607	696	26	18	5	0	0.000	0.000	0.000	0.000	0.000	0.000	0.000	0.000	0.000	0.000	0.000	0.000	0.000	0.000	-1.444	0.570	0.599	0.632	4.305	0.029	0.001	316	2384	100	-39	27	-12	45	79	124	Error	Error	Error	-39	27	45	79	203063	833546	-0.017	0.045	0	0	0
1	15	21	"Blank"	"Blank"	8850	59325	100	593	648	400	61	568	568	638	462	72	14	3	0	2505	2570	729	28	2530	2530	2604	759	29	14	3	0	0.000	0.000	0.000	0.000	0.000	0.000	0.000	0.000	0.000	0.000	0.000	0.000	0.000	0.000	-1.000	2.000	0.536	0.605	4.576	0.059	0.005	316	2384	100	25	-25	0	80	40	120	Error	Error	Error	25	-25	80	40	204761	812004	0.022	-0.045	0	0	0
1	16	21	"Blank"	"Blank"	9150	59325	100	581	654	399	61	569	569	635	425	66	18	4	0	2528	2595	695	26	2537	2537	2621	756	28	14	2	0	0.000	0.000	0.000	0.000	0.000	0.000	0.000	0.000	0.000	0.000	0.000	0.000	0.000	0.000	-1.333	1.466	0.559	0.598	3.887	0.066	0.006	316	2384	100	12	-9	3	85	58	143	Error	Error	Error	12	-9	85	58	206606	820125	0.045	-0.034	0	0	0
1	17	21	"Blank"	"Blank"	9450	59325	100	586	617	355	57	587	587	657	419	63	14	1	0	2616	2661	726	27	2628	2628	2695	847	31	10	2	0	0.000	0.000	0.000	0.000	0.000	0.000	0.000	0.000	0.000	0.000	0.000	0.000	0.000	0.000	0.083	0.909	0.450	0.538	4.743	0.140	0.066	316	2384	100	-1	-12	-13	30	33	63	Error	Error	-3.585	-1	-12	30	33	194927	840917	-0.095	-0.040	0	0	0
1	18	21	"Blank"	"Blank"	9750	59325	100	546	621	403	64	598	598	681	424	62	16	4	0	2771	2839	804	28	2723	2723	2819	774	27	20	5	0	0.000	0.000	0.000	0.000	0.000	0.000	0.000	0.000	0.000	0.000	0.000	0.000	0.000	0.000	-1.083	0.198	0.536	0.484	4.329	0.092	0.016	316	2384	100	-52	48	-4	23	116	139	Error	Error	Error	-52	48	23	116	196208	897263	-0.142	0.026	0	0	0
