# Supplementary material for: Application of hybridization control probe to increase accuracy on ligation detection or minisequencing diagnostic microarrays
Source: BMC Res Notes. 2009 Dec 14;2:249. doi: 10.1186/1756-0500-2-249 (PMC2799435; doi:10.1186/1756-0500-2-249)
Supplement: Additional file 3 — Gpr_files. Zip-compressed file containing raw microarray data in GenePix results format (.gpr) and GAL (GenePix Array List) files. [file 1756-0500-2-249-S3.ZIP › gpr_files/slide9/lasi9_14-16.gpr]

ATF	1.0
30	76    
"Type=GenePix Results 3"
"DateTime=2009/05/28 13:55:46"
"Settings=C:\Axon\Data\HPV\280509\lasi9.gps"
"GalFile=C:\Axon\Data\HPV\ArrayIt_032009_InstiBioGalfile.gal"
"ArrayOfArrays=14-16"
"PixelSize=5"
"Wavelengths=532	488"
"ImageFiles=C:\Axon\Data\HPV\280509\lasi9.tif 2	C:\Axon\Data\HPV\280509\lasi9.tif 3"
"NormalizationMethod=None"
"NormalizationFactors=1	1"
"JpegImage="
"StdDev=Type 1"
"RatioFormulations=W1/W3 (/532)	W1/W4 (/488)	W3/W4 (532/488)"
"FeatureType=Circular"
"Barcode="
"BackgroundSubtraction=LocalFeature"
"ImageOrigin=0, 0"
"JpegOrigin=0, 0"
"Creator=GenePix Pro 6.1.0.2"
"Scanner=GenePix 4200A 01 Autoloader [2]"
"FocusPosition=0"
"Temperature=23.31"
"LinesAveraged=1"
"Comment="
"PMTGain=610	580"
"ScanPower=100	100"
"LaserPower=2.72	2.58"
"Filters=Standard Green	Standard Blue"
"ScanRegion=728,0,3848,13784"
"Supplier="
"Block"	"Column"	"Row"	"Name"	"ID"	"X"	"Y"	"Dia."	"F532 Median"	"F532 Mean"	"F532 SD"	"F532 CV"	"B532"	"B532 Median"	"B532 Mean"	"B532 SD"	"B532 CV"	"% > B532+1SD"	"% > B532+2SD"	"F532 % Sat."	"F488 Median"	"F488 Mean"	"F488 SD"	"F488 CV"	"B488"	"B488 Median"	"B488 Mean"	"B488 SD"	"B488 CV"	"% > B488+1SD"	"% > B488+2SD"	"F488 % Sat."	"Ratio of Medians (1/532)"	"Ratio of Means (1/532)"	"Median of Ratios (1/532)"	"Mean of Ratios (1/532)"	"Ratios SD (1/532)"	"Rgn Ratio (1/532)"	"Rgn R2 (1/532)"	"Ratio of Medians (1/488)"	"Ratio of Means (1/488)"	"Median of Ratios (1/488)"	"Mean of Ratios (1/488)"	"Ratios SD (1/488)"	"Rgn Ratio (1/488)"	"Rgn R2 (1/488)"	"Ratio of Medians (532/488)"	"Ratio of Means (532/488)"	"Median of Ratios (532/488)"	"Mean of Ratios (532/488)"	"Ratios SD (532/488)"	"Rgn Ratio (532/488)"	"Rgn R2 (532/488)"	"F Pixels"	"B Pixels"	"Circularity"	"Sum of Medians (1/532)"	"Sum of Medians (1/488)"	"Sum of Medians (532/488)"	"Sum of Means (1/532)"	"Sum of Means (1/488)"	"Sum of Means (532/488)"	"Log Ratio (1/532)"	"Log Ratio (1/488)"	"Log Ratio (532/488)"	"F532 Median - B532"	"F488 Median - B488"	"F532 Mean - B532"	"F488 Mean - B488"	"F532 Total Intensity"	"F488 Total Intensity"	"SNR 532"	"SNR 488"	"Flags"	"Normalize"	"Autoflag"
1	1	1	"A1"	"A1"	13575	53340	100	971	1164	1252	107	832	832	978	1481	151	5	1	0	4988	7394	5342	72	3522	3522	3777	1624	42	48	41	0	0.000	0.000	0.000	0.000	0.000	0.000	0.000	0.000	0.000	0.000	0.000	0.000	0.000	0.000	0.095	0.086	0.153	0.220	6.286	0.113	0.020	316	2384	100	139	1466	1605	332	3872	4204	Error	Error	-3.399	139	1466	332	3872	367829	2336526	0.126	2.227	0	0	0
1	2	1	"A1"	"A1"	13875	53335	100	976	1071	550	51	806	806	984	1183	120	6	0	0	7366	7596	4459	58	3458	3458	4169	4321	103	45	6	0	0.000	0.000	0.000	0.000	0.000	0.000	0.000	0.000	0.000	0.000	0.000	0.000	0.000	0.000	0.044	0.064	0.127	0.144	4.791	0.086	0.180	316	2384	100	170	3908	4078	265	4138	4403	Error	Error	-4.523	170	3908	265	4138	338372	2400358	0.074	0.793	0	0	0
1	3	1	"A1"	"A1"	14175	53335	100	947	1041	635	60	811	811	1036	2777	268	0	0	0	6601	7111	5007	70	3501	3501	3769	1670	44	61	47	0	0.000	0.000	0.000	0.000	0.000	0.000	0.000	0.000	0.000	0.000	0.000	0.000	0.000	0.000	0.044	0.064	0.115	0.128	4.733	0.045	0.064	316	2384	100	136	3100	3236	230	3610	3840	Error	Error	-4.511	136	3100	230	3610	328827	2247191	0.002	2.001	0	0	0
1	4	1	"A2"	"A2"	14475	53335	100	922	1004	571	56	797	797	911	765	83	13	2	0	7212	7758	3747	48	3471	3471	3707	1771	47	61	50	0	0.000	0.000	0.000	0.000	0.000	0.000	0.000	0.000	0.000	0.000	0.000	0.000	0.000	0.000	0.033	0.048	0.112	0.131	5.810	0.030	0.027	316	2384	100	125	3741	3866	207	4287	4494	Error	Error	-4.903	125	3741	207	4287	317400	2451599	0.122	2.287	0	0	0
1	5	1	"A2"	"A2"	14775	53335	100	978	1156	848	73	774	774	876	679	77	26	8	0	9985	9870	4738	48	3394	3394	3822	2376	62	76	65	0	0.000	0.000	0.000	0.000	0.000	0.000	0.000	0.000	0.000	0.000	0.000	0.000	0.000	0.000	0.031	0.059	0.078	0.077	4.139	0.047	0.072	316	2384	100	204	6591	6795	382	6476	6858	Error	Error	-5.014	204	6591	382	6476	365242	3118795	0.412	2.545	0	0	0
1	6	1	"A2"	"A2"	15075	53335	100	959	1017	553	54	794	794	901	1090	120	6	0	0	9011	9424	4465	47	3435	3435	3711	1620	43	75	65	0	0.000	0.000	0.000	0.000	0.000	0.000	0.000	0.000	0.000	0.000	0.000	0.000	0.000	0.000	0.030	0.037	0.080	0.086	4.532	0.031	0.028	316	2384	100	165	5576	5741	223	5989	6212	Error	Error	-5.079	165	5576	223	5989	321461	2977968	0.106	3.527	0	0	0
1	7	1	"A3"	"A3"	15375	53335	100	995	1052	523	49	757	757	822	513	62	32	9	0	4734	5749	2848	49	3286	3286	3382	978	28	55	44	0	0.000	0.000	0.000	0.000	0.000	0.000	0.000	0.000	0.000	0.000	0.000	0.000	0.000	0.000	0.164	0.120	0.190	0.217	4.795	0.064	0.048	316	2384	100	238	1448	1686	295	2463	2758	Error	Error	-2.605	238	1448	295	2463	332431	1816747	0.448	2.420	0	0	0
1	8	1	"A3"	"A3"	15675	53330	100	915	992	580	58	728	728	796	487	61	27	9	0	6179	6920	3273	47	3288	3288	3466	1354	39	67	51	0	0.000	0.000	0.000	0.000	0.000	0.000	0.000	0.000	0.000	0.000	0.000	0.000	0.000	0.000	0.065	0.073	0.125	0.141	5.056	0.043	0.038	316	2384	100	187	2891	3078	264	3632	3896	Error	Error	-3.950	187	2891	264	3632	313599	2186710	0.402	2.551	0	0	0
1	9	1	"A3"	"A3"	15975	53330	100	811	896	518	57	717	717	790	469	59	24	7	0	6859	7448	3430	46	3322	3322	3532	1259	35	73	57	0	0.000	0.000	0.000	0.000	0.000	0.000	0.000	0.000	0.000	0.000	0.000	0.000	0.000	0.000	0.027	0.043	0.093	0.113	5.567	0.033	0.034	316	2384	100	94	3537	3631	179	4126	4305	Error	Error	-5.234	94	3537	179	4126	283004	2353559	0.226	3.110	0	0	0
1	10	1	"A4"	"A4"	16275	53330	100	741	830	510	61	712	712	791	485	61	19	5	0	3849	4700	2399	51	3255	3255	3431	1280	37	38	25	0	0.000	0.000	0.000	0.000	0.000	0.000	0.000	0.000	0.000	0.000	0.000	0.000	0.000	0.000	0.049	0.082	0.266	0.245	5.354	0.055	0.047	316	2384	100	29	594	623	118	1445	1563	Error	Error	-4.356	29	594	118	1445	262411	1485311	0.080	0.991	0	0	0
1	11	1	"A4"	"A4"	16575	53330	100	960	1027	549	53	721	721	889	2184	245	0	0	0	8707	8567	4568	53	3352	3352	3783	3441	90	56	37	0	0.000	0.000	0.000	0.000	0.000	0.000	0.000	0.000	0.000	0.000	0.000	0.000	0.000	0.000	0.045	0.059	0.086	0.099	4.587	0.043	0.095	316	2384	100	239	5355	5594	306	5215	5521	Error	Error	-4.486	239	5355	306	5215	324521	2707206	0.063	1.390	0	0	0
1	12	1	"A4"	"A4"	16875	53330	100	752	903	504	55	721	721	793	472	59	28	9	0	6403	7292	4249	58	3360	3360	3564	1302	36	59	51	0	0.000	0.000	0.000	0.000	0.000	0.000	0.000	0.000	0.000	0.000	0.000	0.000	0.000	0.000	0.010	0.046	0.113	0.133	5.417	0.034	0.043	316	2384	100	31	3043	3074	182	3932	4114	Error	Error	-6.617	31	3043	182	3932	285339	2304297	0.233	2.863	0	0	0
1	13	1	"A5"	"A5"	17175	53330	100	815	902	532	58	743	743	833	656	78	13	2	0	3796	3950	1060	26	3454	3454	3537	1024	28	27	7	0	0.000	0.000	0.000	0.000	0.000	0.000	0.000	0.000	0.000	0.000	0.000	0.000	0.000	0.000	0.211	0.321	0.527	0.479	4.775	0.029	0.001	316	2384	100	72	342	414	159	496	655	Error	Error	-2.248	72	342	159	496	284937	1248182	0.105	0.403	0	0	0
1	14	1	"A5"	"A5"	17480	53325	100	915	985	550	55	770	770	857	536	62	22	6	0	4354	4663	1528	32	3510	3510	3655	1690	46	26	10	0	0.000	0.000	0.000	0.000	0.000	0.000	0.000	0.000	0.000	0.000	0.000	0.000	0.000	0.000	0.172	0.186	0.426	0.406	4.511	0.027	0.011	316	2384	100	145	844	989	215	1153	1368	Error	Error	-2.541	145	844	215	1153	311238	1473441	0.239	0.596	0	0	0
1	15	1	"A5"	"A5"	17780	53325	100	927	997	527	52	798	798	882	550	62	20	6	0	4547	4980	2000	40	3564	3564	3701	1445	39	37	13	0	0.000	0.000	0.000	0.000	0.000	0.000	0.000	0.000	0.000	0.000	0.000	0.000	0.000	0.000	0.131	0.141	0.299	0.307	4.232	0.041	0.011	316	2384	100	129	983	1112	199	1416	1615	Error	Error	-2.930	129	983	199	1416	315151	1573561	0.209	0.885	0	0	0
1	16	1	"A6"	"A6"	18080	53325	100	996	1074	555	51	772	772	876	540	61	27	9	0	6157	7041	3339	47	3611	3611	3754	1610	42	57	43	0	0.000	0.000	0.000	0.000	0.000	0.000	0.000	0.000	0.000	0.000	0.000	0.000	0.000	0.000	0.088	0.088	0.158	0.176	5.587	0.039	0.041	316	2384	100	224	2546	2770	302	3430	3732	Error	Error	-3.507	224	2546	302	3430	339450	2225002	0.367	2.042	0	0	0
1	17	1	"A6"	"A6"	18380	53325	100	1036	1082	548	50	791	791	922	1611	174	1	0	0	9301	9117	3894	42	3622	3622	3922	2110	53	73	55	0	0.000	0.000	0.000	0.000	0.000	0.000	0.000	0.000	0.000	0.000	0.000	0.000	0.000	0.000	0.043	0.053	0.085	0.090	4.211	0.234	0.088	316	2384	100	245	5679	5924	291	5495	5786	Error	Error	-4.535	245	5679	291	5495	342039	2881061	0.099	2.462	0	0	0
1	18	1	"A6"	"A6"	18680	53325	100	1096	1294	1094	84	814	814	907	807	88	22	5	0	8734	9275	4517	48	3645	3645	3934	2263	57	71	54	0	0.000	0.000	0.000	0.000	0.000	0.000	0.000	0.000	0.000	0.000	0.000	0.000	0.000	0.000	0.055	0.085	0.118	0.116	4.436	0.097	0.144	316	2384	100	282	5089	5371	480	5630	6110	Error	Error	-4.174	282	5089	480	5630	408878	2930807	0.480	2.360	0	0	0
1	1	2	"A7"	"A7"	13575	53635	100	882	939	582	61	821	821	1018	1766	173	1	0	0	3771	4136	1524	36	3426	3426	3724	2528	67	14	0	0	0.000	0.000	0.000	0.000	0.000	0.000	0.000	0.000	0.000	0.000	0.000	0.000	0.000	0.000	0.177	0.166	0.462	0.471	5.376	0.305	0.430	316	2384	100	61	345	406	118	710	828	Error	Error	-2.500	61	345	118	710	296830	1307039	-0.045	0.163	0	0	0
1	2	2	"A7"	"A7"	13880	53635	100	862	996	697	69	791	791	997	2407	241	0	0	0	5340	6286	3019	48	3328	3328	3681	3131	85	38	18	0	0.000	0.000	0.000	0.000	0.000	0.000	0.000	0.000	0.000	0.000	0.000	0.000	0.000	0.000	0.035	0.069	0.159	0.165	5.004	0.580	0.221	316	2384	100	71	2012	2083	205	2958	3163	Error	Error	-4.825	71	2012	205	2958	314727	1986452	0.000	0.832	0	0	0
1	3	2	"A7"	"A7"	14180	53635	100	864	1024	946	92	789	789	1080	2930	271	0	0	0	5078	5974	3607	60	3456	3456	4039	3817	94	21	7	0	0.000	0.000	0.000	0.000	0.000	0.000	0.000	0.000	0.000	0.000	0.000	0.000	0.000	0.000	0.046	0.093	0.173	0.188	5.059	0.623	0.472	316	2384	100	75	1622	1697	235	2518	2753	Error	Error	-4.435	75	1622	235	2518	323626	1887837	-0.019	0.507	0	0	0
1	4	2	"A8"	"A8"	14480	53635	100	900	996	814	81	786	786	904	860	95	11	1	0	6855	7940	5851	73	3307	3307	3680	1924	52	59	47	0	0.000	0.000	0.000	0.000	0.000	0.000	0.000	0.000	0.000	0.000	0.000	0.000	0.000	0.000	0.032	0.045	0.130	0.143	6.227	0.036	0.047	316	2384	100	114	3548	3662	210	4633	4843	Error	Error	-4.960	114	3548	210	4633	314888	2509136	0.107	2.214	0	0	0
1	5	2	"A8"	"A8"	14780	53635	100	837	1008	762	75	739	739	836	710	84	18	3	0	11101	10509	5356	50	3222	3222	3658	2007	54	76	71	0	0.000	0.000	0.000	0.000	0.000	0.000	0.000	0.000	0.000	0.000	0.000	0.000	0.000	0.000	0.012	0.037	0.057	0.060	5.654	0.038	0.062	316	2384	100	98	7879	7977	269	7287	7556	Error	Error	-6.329	98	7879	269	7287	318413	3320777	0.242	3.414	0	0	0
1	6	2	"A8"	"A8"	15080	53635	100	874	973	536	55	720	720	815	676	82	18	4	0	10736	10061	5349	53	3236	3236	3623	2074	57	69	64	0	0.000	0.000	0.000	0.000	0.000	0.000	0.000	0.000	0.000	0.000	0.000	0.000	0.000	0.000	0.021	0.037	0.067	0.075	6.060	0.025	0.048	316	2384	100	154	7500	7654	253	6825	7078	Error	Error	-5.606	154	7500	253	6825	307612	3179392	0.234	3.104	0	0	0
1	7	2	"A9"	"A9"	15380	53635	100	822	869	529	60	706	706	778	652	83	15	3	0	3672	5830	4032	69	3136	3136	3390	1323	39	39	33	0	0.000	0.000	0.000	0.000	0.000	0.000	0.000	0.000	0.000	0.000	0.000	0.000	0.000	0.000	0.216	0.061	0.240	0.258	7.050	0.035	0.023	316	2384	100	116	536	652	163	2694	2857	Error	Error	-2.208	116	536	163	2694	274577	1842350	0.140	1.844	0	0	0
1	8	2	"A9"	"A9"	15680	53630	100	882	942	539	57	697	697	766	447	58	31	12	0	8840	9246	4990	53	3130	3130	3409	1503	44	74	67	0	0.000	0.000	0.000	0.000	0.000	0.000	0.000	0.000	0.000	0.000	0.000	0.000	0.000	0.000	0.032	0.040	0.080	0.080	4.265	0.032	0.067	316	2384	100	185	5710	5895	245	6116	6361	Error	Error	-4.948	185	5710	245	6116	297760	2921798	0.394	3.884	0	0	0
1	9	2	"A9"	"A9"	15980	53630	100	880	976	537	55	692	692	767	493	64	29	10	0	11005	10862	5413	49	3153	3153	3574	1842	51	79	71	0	0.000	0.000	0.000	0.000	0.000	0.000	0.000	0.000	0.000	0.000	0.000	0.000	0.000	0.000	0.024	0.037	0.063	0.067	4.060	0.027	0.062	316	2384	100	188	7852	8040	284	7709	7993	Error	Error	-5.384	188	7852	284	7709	308308	3432368	0.424	3.957	0	0	0
1	10	2	"A10"	"A10"	16280	53630	100	884	928	503	54	715	715	788	591	75	19	4	0	8404	8824	5147	58	3191	3191	3541	1850	52	66	58	0	0.000	0.000	0.000	0.000	0.000	0.000	0.000	0.000	0.000	0.000	0.000	0.000	0.000	0.000	0.032	0.038	0.077	0.092	6.384	0.025	0.048	316	2384	100	169	5213	5382	213	5633	5846	Error	Error	-4.947	169	5213	213	5633	293228	2788258	0.237	2.856	0	0	0
1	11	2	"A10"	"A10"	16580	53630	100	862	970	529	54	686	686	763	575	75	25	7	0	12492	12129	5961	49	3117	3117	3709	2524	68	80	73	0	0.000	0.000	0.000	0.000	0.000	0.000	0.000	0.000	0.000	0.000	0.000	0.000	0.000	0.000	0.019	0.032	0.047	0.043	4.768	0.024	0.074	316	2384	100	176	9375	9551	284	9012	9296	Error	Error	-5.735	176	9375	284	9012	306636	3832916	0.360	3.336	0	0	0
1	12	2	"A10"	"A10"	16880	53630	100	838	934	524	56	678	678	749	449	59	30	10	0	10302	11704	7089	60	3129	3129	3600	2133	59	75	65	0	0.000	0.000	0.000	0.000	0.000	0.000	0.000	0.000	0.000	0.000	0.000	0.000	0.000	0.000	0.022	0.030	0.052	0.053	4.652	0.025	0.081	316	2384	100	160	7173	7333	256	8575	8831	Error	Error	-5.486	160	7173	256	8575	294992	3698476	0.412	3.799	0	0	0
1	13	2	"A11"	"A11"	17180	53630	100	821	864	476	55	698	698	792	822	103	9	0	0	4512	5362	3084	57	3130	3130	3425	2022	59	40	20	0	0.000	0.000	0.000	0.000	0.000	0.000	0.000	0.000	0.000	0.000	0.000	0.000	0.000	0.000	0.089	0.074	0.184	0.202	5.458	0.037	0.030	316	2384	100	123	1382	1505	166	2232	2398	Error	Error	-3.490	123	1382	166	2232	272987	1694284	0.088	0.958	0	0	0
1	14	2	"A11"	"A11"	17480	53625	100	866	944	536	56	727	727	823	1006	122	8	0	0	7255	8717	5936	68	3274	3274	3617	1989	54	64	50	0	0.000	0.000	0.000	0.000	0.000	0.000	0.000	0.000	0.000	0.000	0.000	0.000	0.000	0.000	0.035	0.040	0.093	0.096	4.990	0.024	0.014	316	2384	100	139	3981	4120	217	5443	5660	Error	Error	-4.840	139	3981	217	5443	298238	2754463	0.120	2.564	0	0	0
1	15	2	"A11"	"A11"	17785	53625	100	829	915	527	57	755	755	826	485	58	24	7	0	6997	8093	4749	58	3338	3338	3603	1934	53	64	46	0	0.000	0.000	0.000	0.000	0.000	0.000	0.000	0.000	0.000	0.000	0.000	0.000	0.000	0.000	0.020	0.034	0.098	0.115	5.814	0.027	0.024	316	2384	100	74	3659	3733	160	4755	4915	Error	Error	-5.628	74	3659	160	4755	289124	2557237	0.184	2.322	0	0	0
1	16	2	"A12"	"A12"	18085	53625	100	868	892	494	55	742	742	872	835	95	9	0	0	4003	4708	2162	45	3439	3439	3643	2046	56	26	12	0	0.000	0.000	0.000	0.000	0.000	0.000	0.000	0.000	0.000	0.000	0.000	0.000	0.000	0.000	0.223	0.118	0.272	0.294	4.585	0.108	0.067	316	2384	100	126	564	690	150	1269	1419	Error	Error	-2.162	126	564	150	1269	281815	1487823	0.024	0.521	0	0	0
1	17	2	"A12"	"A12"	18385	53625	100	916	974	499	51	756	756	845	529	62	23	6	0	6929	7416	3865	52	3405	3405	3711	2069	55	62	45	0	0.000	0.000	0.000	0.000	0.000	0.000	0.000	0.000	0.000	0.000	0.000	0.000	0.000	0.000	0.045	0.054	0.118	0.130	4.829	0.028	0.025	316	2384	100	160	3524	3684	218	4011	4229	Error	Error	-4.461	160	3524	218	4011	307829	2343401	0.244	1.791	0	0	0
1	18	2	"A12"	"A12"	18685	53625	100	909	1000	563	56	788	788	866	482	55	26	9	0	7315	7693	3625	47	3500	3500	3776	1600	42	66	53	0	0.000	0.000	0.000	0.000	0.000	0.000	0.000	0.000	0.000	0.000	0.000	0.000	0.000	0.000	0.032	0.051	0.114	0.135	5.561	0.022	0.013	316	2384	100	121	3815	3936	212	4193	4405	Error	Error	-4.979	121	3815	212	4193	316082	2430989	0.278	2.448	0	0	0
1	1	3	"A13"	"A13"	13580	53935	100	801	881	548	62	711	711	837	736	87	12	1	0	3997	8210	7552	91	3083	3083	4013	4203	104	34	30	0	0.000	0.000	0.000	0.000	0.000	0.000	0.000	0.000	0.000	0.000	0.000	0.000	0.000	0.000	0.098	0.033	0.132	0.137	6.138	0.018	0.048	316	2384	100	90	914	1004	170	5127	5297	Error	Error	-3.344	90	914	170	5127	278402	2594248	0.060	0.999	0	0	0
1	2	3	"A13"	"A13"	13880	53935	100	698	794	506	63	673	673	784	632	80	14	4	0	3840	7971	7339	92	2999	2999	3777	3280	86	34	31	0	0.000	0.000	0.000	0.000	0.000	0.000	0.000	0.000	0.000	0.000	0.000	0.000	0.000	0.000	0.030	0.024	0.119	0.131	7.851	0.025	0.067	316	2384	100	25	841	866	121	4972	5093	Error	Error	-5.072	25	841	121	4972	251055	2518939	0.016	1.279	0	0	0
1	3	3	"A13"	"A13"	14185	53935	100	871	951	563	59	664	664	759	792	104	17	2	0	13739	12287	5817	47	3048	3048	3735	2871	76	75	71	0	0.000	0.000	0.000	0.000	0.000	0.000	0.000	0.000	0.000	0.000	0.000	0.000	0.000	0.000	0.019	0.031	0.049	0.047	4.418	0.027	0.025	316	2384	100	207	10691	10898	287	9239	9526	Error	Error	-5.691	207	10691	287	9239	300551	3882610	0.242	2.979	0	0	0
1	4	3	"A14"	"A14"	14485	53935	100	1017	1911	2036	106	688	688	843	1059	125	31	21	0	4304	8096	6576	81	3038	3038	3612	2990	82	42	34	0	0.000	0.000	0.000	0.000	0.000	0.000	0.000	0.000	0.000	0.000	0.000	0.000	0.000	0.000	0.260	0.242	0.289	0.283	4.702	0.179	0.455	316	2384	100	329	1266	1595	1223	5058	6281	Error	Error	-1.944	329	1266	1223	5058	603949	2558246	1.008	1.500	0	0	0
1	5	3	"A14"	"A14"	14785	53935	100	2207	3073	2528	82	683	683	934	2175	232	39	21	0	15151	13929	6083	43	2950	2950	3779	4208	111	80	72	0	0.000	0.000	0.000	0.000	0.000	0.000	0.000	0.000	0.000	0.000	0.000	0.000	0.000	0.000	0.125	0.218	0.191	0.171	2.699	0.314	0.373	316	2384	100	1524	12201	13725	2390	10979	13369	Error	Error	-3.001	1524	12201	2390	10979	971089	4401562	0.983	2.412	0	0	0
1	6	3	"A14"	"A14"	15085	53935	100	2210	3269	2819	86	660	660	805	952	118	62	44	0	14489	13183	6101	46	2927	2927	3471	2705	77	79	75	0	0.000	0.000	0.000	0.000	0.000	0.000	0.000	0.000	0.000	0.000	0.000	0.000	0.000	0.000	0.134	0.254	0.206	0.201	2.706	0.244	0.532	316	2384	100	1550	11562	13112	2609	10256	12865	Error	Error	-2.899	1550	11562	2609	10256	1032974	4165952	2.588	3.590	0	0	0
1	7	3	"A15"	"A15"	15385	53930	100	687	752	414	55	627	627	703	469	66	20	3	0	3825	5928	4096	69	2836	2836	3211	1835	57	43	35	0	0.000	0.000	0.000	0.000	0.000	0.000	0.000	0.000	0.000	0.000	0.000	0.000	0.000	0.000	0.061	0.040	0.122	0.165	5.208	0.025	0.036	316	2384	100	60	989	1049	125	3092	3217	Error	Error	-4.043	60	989	125	3092	237753	1873269	0.104	1.481	0	0	0
1	8	3	"A15"	"A15"	15685	53930	100	824	909	587	64	614	614	683	431	63	37	15	0	11647	11316	6240	55	2832	2832	3185	1912	60	75	71	0	0.000	0.000	0.000	0.000	0.000	0.000	0.000	0.000	0.000	0.000	0.000	0.000	0.000	0.000	0.024	0.035	0.055	0.064	5.596	0.027	0.079	316	2384	100	210	8815	9025	295	8484	8779	Error	Error	-5.391	210	8815	295	8484	287309	3575786	0.524	4.253	0	0	0
1	9	3	"A15"	"A15"	15985	53930	100	778	825	488	59	602	602	681	446	65	26	8	0	13005	13413	7094	52	2834	2834	3376	2501	74	83	77	0	0.000	0.000	0.000	0.000	0.000	0.000	0.000	0.000	0.000	0.000	0.000	0.000	0.000	0.000	0.017	0.021	0.036	0.037	4.201	0.015	0.043	316	2384	100	176	10171	10347	223	10579	10802	Error	Error	-5.853	176	10171	223	10579	260596	4238419	0.323	4.013	0	0	0
1	10	3	"A16"	"A16"	16285	53930	100	721	776	436	56	607	607	694	662	95	13	0	0	4463	7345	5314	72	2783	2783	3007	1804	59	49	46	0	0.000	0.000	0.000	0.000	0.000	0.000	0.000	0.000	0.000	0.000	0.000	0.000	0.000	0.000	0.068	0.037	0.104	0.123	7.082	0.020	0.025	316	2384	100	114	1680	1794	169	4562	4731	Error	Error	-3.881	114	1680	169	4562	245166	2321027	0.124	2.405	0	0	0
1	11	3	"A16"	"A16"	16585	53930	100	837	902	513	56	617	617	684	425	62	34	12	0	14656	14301	9858	68	2856	2856	3335	2281	68	68	62	0	0.000	0.000	0.000	0.000	0.000	0.000	0.000	0.000	0.000	0.000	0.000	0.000	0.000	0.000	0.019	0.025	0.039	0.053	5.009	0.022	0.127	316	2384	100	220	11800	12020	285	11445	11730	Error	Error	-5.745	220	11800	285	11445	285002	4519027	0.513	4.808	0	0	0
1	12	3	"A16"	"A16"	16885	53930	100	783	863	510	59	636	636	706	489	69	25	6	0	11899	13213	9722	73	2901	2901	3308	1960	59	66	61	0	0.000	0.000	0.000	0.000	0.000	0.000	0.000	0.000	0.000	0.000	0.000	0.000	0.000	0.000	0.016	0.022	0.044	0.053	5.848	0.016	0.055	316	2384	100	147	8998	9145	227	10312	10539	Error	Error	-5.936	147	8998	227	10312	272563	4175279	0.321	5.054	0	0	0
1	13	3	"A17"	"A17"	17185	53930	100	733	792	496	62	620	620	690	424	61	24	8	0	6636	7649	4871	63	2918	2918	3334	2115	63	56	46	0	0.000	0.000	0.000	0.000	0.000	0.000	0.000	0.000	0.000	0.000	0.000	0.000	0.000	0.000	0.030	0.036	0.111	0.132	6.903	0.028	0.069	316	2384	100	113	3718	3831	172	4731	4903	Error	Error	-5.040	113	3718	172	4731	250133	2417098	0.241	2.040	0	0	0
1	14	3	"A17"	"A17"	17485	53925	100	782	875	533	60	642	642	720	451	62	31	8	0	10666	9767	5440	55	2913	2913	3253	1769	54	69	64	0	0.000	0.000	0.000	0.000	0.000	0.000	0.000	0.000	0.000	0.000	0.000	0.000	0.000	0.000	0.018	0.034	0.069	0.079	5.128	0.027	0.062	316	2384	100	140	7753	7893	233	6854	7087	Error	Error	-5.791	140	7753	233	6854	276404	3086426	0.344	3.682	0	0	0
1	15	3	"A17"	"A17"	17785	53925	100	813	874	465	53	642	642	708	455	64	28	7	0	11594	10953	5512	50	2932	2932	3363	2540	75	75	66	0	0.000	0.000	0.000	0.000	0.000	0.000	0.000	0.000	0.000	0.000	0.000	0.000	0.000	0.000	0.020	0.029	0.050	0.053	4.571	0.020	0.046	316	2384	100	171	8662	8833	232	8021	8253	Error	Error	-5.663	171	8662	232	8021	276311	3460993	0.365	2.988	0	0	0
1	16	3	"A18"	"A18"	18090	53925	100	749	822	569	69	643	643	715	442	61	24	9	0	5020	5546	2501	45	2979	2979	3099	966	31	65	52	0	0.000	0.000	0.000	0.000	0.000	0.000	0.000	0.000	0.000	0.000	0.000	0.000	0.000	0.000	0.052	0.070	0.177	0.170	5.070	0.027	0.011	316	2384	100	106	2041	2147	179	2567	2746	Error	Error	-4.267	106	2041	179	2567	259669	1752551	0.242	2.533	0	0	0
1	17	3	"A18"	"A18"	18390	53925	100	853	907	488	53	678	678	752	456	60	25	8	0	9958	10008	3765	37	3086	3086	3408	2056	60	88	77	0	0.000	0.000	0.000	0.000	0.000	0.000	0.000	0.000	0.000	0.000	0.000	0.000	0.000	0.000	0.025	0.033	0.056	0.058	4.301	0.017	0.025	316	2384	100	175	6872	7047	229	6922	7151	Error	Error	-5.295	175	6872	229	6922	286627	3162631	0.340	3.210	0	0	0
1	18	3	"A18"	"A18"	18690	53925	100	827	914	476	52	699	699	762	451	59	25	8	0	8994	9066	4264	47	3261	3261	3526	1735	49	83	73	0	0.000	0.000	0.000	0.000	0.000	0.000	0.000	0.000	0.000	0.000	0.000	0.000	0.000	0.000	0.022	0.037	0.066	0.067	3.745	0.019	0.026	316	2384	100	128	5733	5861	215	5805	6020	Error	Error	-5.485	128	5733	215	5805	288923	2864978	0.337	3.193	0	0	0
1	1	4	"A19"	"A19"	13585	54235	100	778	852	485	56	648	648	721	457	63	28	8	0	4610	5260	2954	56	2827	2827	2978	1032	34	62	46	0	0.000	0.000	0.000	0.000	0.000	0.000	0.000	0.000	0.000	0.000	0.000	0.000	0.000	0.000	0.073	0.084	0.196	0.203	4.428	0.034	0.025	316	2384	100	130	1783	1913	204	2433	2637	Error	Error	-3.778	130	1783	204	2433	269090	1662171	0.287	2.211	0	0	0
1	2	4	"A19"	"A19"	13885	54235	100	915	1272	3765	295	649	649	762	631	82	23	7	0	8218	8433	6256	74	2885	2885	3186	1967	61	73	60	0	0.000	0.000	0.000	0.000	0.000	0.000	0.000	0.000	0.000	0.000	0.000	0.000	0.000	0.000	0.050	0.112	0.086	0.104	4.638	0.286	0.261	316	2384	100	266	5333	5599	623	5548	6171	Error	Error	-4.325	266	5333	623	5548	402045	2664898	0.808	2.668	0	0	0
1	3	4	"A19"	"A19"	14185	54235	100	895	1152	1559	135	659	659	825	1692	205	3	2	0	8389	9534	7057	74	2866	2866	3200	2337	73	69	57	0	0.000	0.000	0.000	0.000	0.000	0.000	0.000	0.000	0.000	0.000	0.000	0.000	0.000	0.000	0.043	0.074	0.076	0.085	5.101	0.087	0.180	316	2384	100	236	5523	5759	493	6668	7161	Error	Error	-4.549	236	5523	493	6668	364142	3012773	0.193	2.710	0	0	0
1	4	4	"A20"	"A20"	14490	54235	100	874	977	764	78	622	622	729	733	100	21	3	0	17464	15127	10762	71	2847	2847	3598	3585	99	58	56	0	0.000	0.000	0.000	0.000	0.000	0.000	0.000	0.000	0.000	0.000	0.000	0.000	0.000	0.000	0.017	0.029	0.047	0.061	6.357	0.024	0.126	316	2384	100	252	14617	14869	355	12280	12635	Error	Error	-5.858	252	14617	355	12280	308789	4780164	0.338	3.216	0	0	0
1	5	4	"A20"	"A20"	14790	54235	100	939	988	541	54	629	629	708	477	67	36	13	0	24348	20197	10463	51	2827	2827	4047	4650	114	75	72	0	0.000	0.000	0.000	0.000	0.000	0.000	0.000	0.000	0.000	0.000	0.000	0.000	0.000	0.000	0.014	0.021	0.025	0.032	4.907	0.019	0.131	316	2384	100	310	21521	21831	359	17370	17729	Error	Error	-6.117	310	21521	359	17370	312112	6382268	0.587	3.473	0	0	0
1	6	4	"A20"	"A20"	15090	54235	100	890	988	995	100	615	615	703	520	73	30	7	0	19360	16092	8767	54	2750	2750	3474	3158	90	72	70	0	0.000	0.000	0.000	0.000	0.000	0.000	0.000	0.000	0.000	0.000	0.000	0.000	0.000	0.000	0.017	0.028	0.029	0.032	5.271	0.034	0.096	316	2384	100	275	16610	16885	373	13342	13715	Error	Error	-5.916	275	16610	373	13342	312203	5085058	0.548	3.996	0	0	0
1	7	4	"A21"	"A21"	15390	54230	100	755	841	484	57	609	609	677	465	68	28	10	0	12583	12141	8345	68	2721	2721	3321	2898	87	62	59	0	0.000	0.000	0.000	0.000	0.000	0.000	0.000	0.000	0.000	0.000	0.000	0.000	0.000	0.000	0.015	0.025	0.050	0.062	5.968	0.020	0.091	316	2384	100	146	9862	10008	232	9420	9652	Error	Error	-6.078	146	9862	232	9420	265845	3836464	0.353	3.043	0	0	0
1	8	4	"A21"	"A21"	15690	54230	100	815	883	534	60	605	605	733	1937	264	0	0	0	16979	15317	8317	54	2711	2711	3374	3318	98	74	71	0	0.000	0.000	0.000	0.000	0.000	0.000	0.000	0.000	0.000	0.000	0.000	0.000	0.000	0.000	0.015	0.022	0.035	0.038	5.430	0.018	0.078	316	2384	100	210	14268	14478	278	12606	12884	Error	Error	-6.086	210	14268	278	12606	278878	4840053	0.077	3.599	0	0	0
1	9	4	"A21"	"A21"	15990	54230	100	880	946	531	56	590	590	669	499	74	35	10	0	20639	18895	8698	46	2729	2729	3530	3271	92	82	81	0	0.000	0.000	0.000	0.000	0.000	0.000	0.000	0.000	0.000	0.000	0.000	0.000	0.000	0.000	0.016	0.022	0.029	0.029	3.531	0.021	0.124	316	2384	100	290	17910	18200	356	16166	16522	Error	Error	-5.949	290	17910	356	16166	299006	5970819	0.555	4.697	0	0	0
1	10	4	"A22"	"A22"	16290	54230	100	906	961	559	58	609	609	678	479	70	35	12	0	15179	14629	9158	62	2710	2710	3255	2940	90	69	65	0	0.000	0.000	0.000	0.000	0.000	0.000	0.000	0.000	0.000	0.000	0.000	0.000	0.000	0.000	0.024	0.030	0.039	0.047	5.016	0.023	0.102	316	2384	100	297	12469	12766	352	11919	12271	Error	Error	-5.392	297	12469	352	11919	303726	4622803	0.591	3.869	0	0	0
1	11	4	"A22"	"A22"	16590	54230	100	995	1098	650	59	588	588	669	433	64	48	24	0	27341	23952	12754	53	2793	2793	3699	4091	110	76	74	0	0.000	0.000	0.000	0.000	0.000	0.000	0.000	0.000	0.000	0.000	0.000	0.000	0.000	0.000	0.017	0.024	0.028	0.028	3.869	0.020	0.182	316	2384	100	407	24548	24955	510	21159	21669	Error	Error	-5.914	407	24548	510	21159	346971	7568702	0.991	4.951	0	0	0
1	12	4	"A22"	"A22"	16890	54230	100	926	1010	605	59	594	594	676	449	66	43	19	0	22901	18424	11558	62	2807	2807	3533	3335	94	68	63	0	0.000	0.000	0.000	0.000	0.000	0.000	0.000	0.000	0.000	0.000	0.000	0.000	0.000	0.000	0.017	0.027	0.037	0.044	4.974	0.023	0.179	316	2384	100	332	20094	20426	416	15617	16033	Error	Error	-5.919	332	20094	416	15617	319219	5821928	0.744	4.465	0	0	0
1	13	4	"A23"	"A23"	17190	54225	100	740	842	665	78	580	580	677	435	64	29	11	0	4578	10584	10273	97	2829	2829	3379	2707	80	44	39	0	0.000	0.000	0.000	0.000	0.000	0.000	0.000	0.000	0.000	0.000	0.000	0.000	0.000	0.000	0.091	0.034	0.077	0.108	6.832	0.020	0.074	316	2384	100	160	1749	1909	262	7755	8017	Error	Error	-3.450	160	1749	262	7755	266167	3344610	0.379	2.662	0	0	0
1	14	4	"A23"	"A23"	17490	54225	100	872	980	562	57	616	616	681	423	62	40	18	0	20494	17407	10889	62	2810	2810	3499	3026	86	70	65	0	0.000	0.000	0.000	0.000	0.000	0.000	0.000	0.000	0.000	0.000	0.000	0.000	0.000	0.000	0.014	0.025	0.036	0.042	4.453	0.021	0.132	316	2384	100	256	17684	17940	364	14597	14961	Error	Error	-6.110	256	17684	364	14597	309638	5500516	0.707	4.596	0	0	0
1	15	4	"A23"	"A23"	17790	54225	100	866	987	642	65	609	609	682	426	62	38	18	0	19702	17100	10962	64	2829	2829	3471	2929	84	69	64	0	0.000	0.000	0.000	0.000	0.000	0.000	0.000	0.000	0.000	0.000	0.000	0.000	0.000	0.000	0.015	0.026	0.037	0.042	5.651	0.023	0.158	316	2384	100	257	16873	17130	378	14271	14649	Error	Error	-6.037	257	16873	378	14271	311960	5403452	0.716	4.653	0	0	0
1	16	4	"A24"	"A24"	18090	54225	100	831	842	442	52	639	639	706	464	65	26	7	0	7060	8637	5971	69	2848	2848	3054	1367	44	66	57	0	0.000	0.000	0.000	0.000	0.000	0.000	0.000	0.000	0.000	0.000	0.000	0.000	0.000	0.000	0.046	0.035	0.077	0.090	4.667	0.028	0.052	316	2384	100	192	4212	4404	203	5789	5992	Error	Error	-4.455	192	4212	203	5789	265936	2729430	0.293	4.084	0	0	0
1	17	4	"A24"	"A24"	18395	54225	100	860	920	478	51	645	645	707	428	60	33	12	0	11613	12581	6872	54	2988	2988	3346	1766	52	82	78	0	0.000	0.000	0.000	0.000	0.000	0.000	0.000	0.000	0.000	0.000	0.000	0.000	0.000	0.000	0.025	0.029	0.055	0.050	3.097	0.020	0.053	316	2384	100	215	8625	8840	275	9593	9868	Error	Error	-5.326	215	8625	275	9593	290638	3975598	0.498	5.229	0	0	0
1	18	4	"A24"	"A24"	18695	54225	100	804	875	466	53	690	690	757	469	61	23	7	0	9196	9628	4738	49	3191	3191	3473	1681	48	80	71	0	0.000	0.000	0.000	0.000	0.000	0.000	0.000	0.000	0.000	0.000	0.000	0.000	0.000	0.000	0.019	0.029	0.057	0.052	4.191	0.020	0.026	316	2384	100	114	6005	6119	185	6437	6622	Error	Error	-5.719	114	6005	185	6437	276622	3042442	0.252	3.662	0	0	0
1	1	5	"A25"	"A25"	13590	54535	100	748	829	586	70	646	646	719	520	72	19	4	0	3887	7906	6594	83	2808	2808	3517	2986	84	38	35	0	0.000	0.000	0.000	0.000	0.000	0.000	0.000	0.000	0.000	0.000	0.000	0.000	0.000	0.000	0.095	0.036	0.111	0.132	6.096	0.024	0.065	316	2384	100	102	1079	1181	183	5098	5281	Error	Error	-3.403	102	1079	183	5098	261836	2498384	0.212	1.470	0	0	0
1	2	5	"A25"	"A25"	13890	54535	100	757	906	682	75	603	603	709	580	81	22	7	0	12446	12725	9648	75	2731	2731	3336	2916	87	59	56	0	0.000	0.000	0.000	0.000	0.000	0.000	0.000	0.000	0.000	0.000	0.000	0.000	0.000	0.000	0.016	0.030	0.053	0.070	6.368	0.025	0.099	316	2384	100	154	9715	9869	303	9994	10297	Error	Error	-5.979	154	9715	303	9994	286335	4021152	0.340	3.220	0	0	0
1	3	5	"A25"	"A25"	14190	54535	100	785	881	621	70	609	609	720	804	111	12	2	0	13951	13563	8613	63	2742	2742	3540	3327	93	68	62	0	0.000	0.000	0.000	0.000	0.000	0.000	0.000	0.000	0.000	0.000	0.000	0.000	0.000	0.000	0.016	0.025	0.040	0.055	5.826	0.024	0.036	316	2384	100	176	11209	11385	272	10821	11093	Error	Error	-5.993	176	11209	272	10821	278387	4285955	0.200	3.013	0	0	0
1	4	5	"A26"	"A26"	14490	54535	100	659	782	497	63	585	585	721	1670	231	0	0	0	9223	10588	8021	75	2647	2647	3195	2958	92	52	51	0	0.000	0.000	0.000	0.000	0.000	0.000	0.000	0.000	0.000	0.000	0.000	0.000	0.000	0.000	0.011	0.025	0.072	0.082	6.658	0.016	0.042	316	2384	100	74	6576	6650	197	7941	8138	Error	Error	-6.474	74	6576	197	7941	247029	3345918	0.037	2.499	0	0	0
1	5	5	"A26"	"A26"	14795	54535	100	721	820	517	63	563	563	653	449	68	27	10	0	18867	18028	8863	49	2693	2693	3608	3788	104	84	78	0	0.000	0.000	0.000	0.000	0.000	0.000	0.000	0.000	0.000	0.000	0.000	0.000	0.000	0.000	0.010	0.017	0.027	0.027	4.359	0.012	0.048	316	2384	100	158	16174	16332	257	15335	15592	Error	Error	-6.678	158	16174	257	15335	259015	5696811	0.372	3.807	0	0	0
1	6	5	"A26"	"A26"	15095	54535	100	690	753	434	57	611	611	747	1597	213	0	0	0	13248	12856	6430	50	2755	2755	3489	3456	99	79	70	0	0.000	0.000	0.000	0.000	0.000	0.000	0.000	0.000	0.000	0.000	0.000	0.000	0.000	0.000	0.008	0.014	0.036	0.038	4.746	0.076	0.066	316	2384	100	79	10493	10572	142	10101	10243	Error	Error	-7.053	79	10493	142	10101	237979	4062624	0.004	2.710	0	0	0
1	7	5	"A27"	"A27"	15395	54530	100	666	760	495	65	586	586	679	801	117	9	0	0	8996	11925	9364	78	2617	2617	2970	2147	72	56	52	0	0.000	0.000	0.000	0.000	0.000	0.000	0.000	0.000	0.000	0.000	0.000	0.000	0.000	0.000	0.013	0.019	0.047	0.060	6.942	0.028	0.032	316	2384	100	80	6379	6459	174	9308	9482	Error	Error	-6.317	80	6379	174	9308	240015	3768415	0.101	4.171	0	0	0
1	8	5	"A27"	"A27"	15695	54530	100	740	804	460	57	591	591	660	427	64	29	8	0	15900	14045	7974	56	2620	2620	3157	2817	89	74	68	0	0.000	0.000	0.000	0.000	0.000	0.000	0.000	0.000	0.000	0.000	0.000	0.000	0.000	0.000	0.011	0.019	0.036	0.039	5.112	0.013	0.047	316	2384	100	149	13280	13429	213	11425	11638	Error	Error	-6.478	149	13280	213	11425	254038	4438332	0.337	3.865	0	0	0
1	9	5	"A27"	"A27"	15995	54530	100	760	848	466	54	592	592	660	457	69	31	9	0	18489	16072	9559	59	2631	2631	3308	3099	93	73	69	0	0.000	0.000	0.000	0.000	0.000	0.000	0.000	0.000	0.000	0.000	0.000	0.000	0.000	0.000	0.011	0.019	0.033	0.040	6.039	0.013	0.055	316	2384	100	168	15858	16026	256	13441	13697	Error	Error	-6.561	168	15858	256	13441	268060	5078851	0.411	4.119	0	0	0
1	10	5	"A28"	"A28"	16295	54530	100	820	889	539	60	597	597	668	433	64	33	14	0	7291	15247	12876	84	2675	2675	3486	4234	121	50	48	0	0.000	0.000	0.000	0.000	0.000	0.000	0.000	0.000	0.000	0.000	0.000	0.000	0.000	0.000	0.048	0.023	0.037	0.059	7.759	0.017	0.128	316	2384	100	223	4616	4839	292	12572	12864	Error	Error	-4.372	223	4616	292	12572	280821	4817930	0.510	2.778	0	0	0
1	11	5	"A28"	"A28"	16595	54530	100	1026	1064	555	52	593	593	676	452	66	48	21	0	25915	24023	13461	56	2737	2737	3774	4874	129	78	75	0	0.000	0.000	0.000	0.000	0.000	0.000	0.000	0.000	0.000	0.000	0.000	0.000	0.000	0.000	0.019	0.022	0.026	0.027	4.348	0.018	0.013	316	2384	100	433	23178	23611	471	21286	21757	Error	Error	-5.742	433	23178	471	21286	336210	7591235	0.858	4.154	0	0	0
1	12	5	"A28"	"A28"	16895	54530	100	980	1069	573	53	610	610	704	531	75	37	13	0	25592	22520	13504	59	2886	2886	4159	5766	138	71	68	0	0.000	0.000	0.000	0.000	0.000	0.000	0.000	0.000	0.000	0.000	0.000	0.000	0.000	0.000	0.016	0.023	0.028	0.032	4.660	0.020	0.199	316	2384	100	370	22706	23076	459	19634	20093	Error	Error	-5.939	370	22706	459	19634	337660	7116380	0.687	3.184	0	0	0
1	13	5	"A29"	"A29"	17195	54525	100	647	752	439	58	599	599	667	423	63	23	7	0	4387	9780	8766	89	2785	2785	3464	3096	89	45	39	0	0.000	0.000	0.000	0.000	0.000	0.000	0.000	0.000	0.000	0.000	0.000	0.000	0.000	0.000	0.030	0.022	0.062	0.092	6.982	0.015	0.053	316	2384	100	48	1602	1650	153	6995	7148	Error	Error	-5.061	48	1602	153	6995	237647	3090373	0.201	2.040	0	0	0
1	14	5	"A29"	"A29"	17495	54525	100	691	788	488	61	590	590	663	445	67	27	8	0	14127	13400	9213	68	2727	2727	3290	2953	89	63	57	0	0.000	0.000	0.000	0.000	0.000	0.000	0.000	0.000	0.000	0.000	0.000	0.000	0.000	0.000	0.009	0.019	0.040	0.049	6.872	0.017	0.073	316	2384	100	101	11400	11501	198	10673	10871	Error	Error	-6.819	101	11400	198	10673	248988	4234305	0.281	3.424	0	0	0
1	15	5	"A29"	"A29"	17795	54525	100	807	851	493	57	592	592	662	432	65	32	11	0	15889	14347	7839	54	2760	2760	3430	3170	92	72	68	0	0.000	0.000	0.000	0.000	0.000	0.000	0.000	0.000	0.000	0.000	0.000	0.000	0.000	0.000	0.016	0.022	0.038	0.040	4.683	0.016	0.072	316	2384	100	215	13129	13344	259	11587	11846	Error	Error	-5.932	215	13129	259	11587	268865	4533521	0.438	3.444	0	0	0
1	16	5	"A30"	"A30"	18095	54525	100	663	756	463	61	603	603	681	438	64	23	6	0	7186	10036	7812	77	2815	2815	3180	1997	62	57	51	0	0.000	0.000	0.000	0.000	0.000	0.000	0.000	0.000	0.000	0.000	0.000	0.000	0.000	0.000	0.014	0.021	0.057	0.065	7.496	0.015	0.029	316	2384	100	60	4371	4431	153	7221	7374	Error	Error	-6.187	60	4371	153	7221	238921	3171448	0.171	3.433	0	0	0
1	17	5	"A30"	"A30"	18400	54525	100	876	930	491	52	604	604	688	480	69	34	8	0	17151	15899	6315	39	2895	2895	3228	2137	66	90	84	0	0.000	0.000	0.000	0.000	0.000	0.000	0.000	0.000	0.000	0.000	0.000	0.000	0.000	0.000	0.019	0.025	0.035	0.034	4.029	0.019	0.074	316	2384	100	272	14256	14528	326	13004	13330	Error	Error	-5.712	272	14256	326	13004	293938	5023949	0.504	5.929	0	0	0
1	18	5	"A30"	"A30"	18700	54525	100	817	890	450	50	694	694	768	463	60	25	7	0	13741	12756	5528	43	3113	3113	3522	2156	61	87	77	0	0.000	0.000	0.000	0.000	0.000	0.000	0.000	0.000	0.000	0.000	0.000	0.000	0.000	0.000	0.012	0.020	0.040	0.037	4.244	0.014	0.029	316	2384	100	123	10628	10751	196	9643	9839	Error	Error	-6.433	123	10628	196	9643	281171	4030840	0.263	4.283	0	0	0
1	1	6	"A31"	"A31"	13595	54835	100	751	840	612	72	604	604	730	1190	163	4	0	0	4027	9694	8632	89	2739	2739	3673	4190	114	40	36	0	0.000	0.000	0.000	0.000	0.000	0.000	0.000	0.000	0.000	0.000	0.000	0.000	0.000	0.000	0.114	0.034	0.086	0.118	8.549	0.055	0.069	316	2384	100	147	1288	1435	236	6955	7191	Error	Error	-3.131	147	1288	236	6955	265590	3063344	0.092	1.437	0	0	0
1	2	6	"A31"	"A31"	13895	54835	100	760	881	545	61	598	598	680	694	102	20	4	0	19808	17588	11052	62	2651	2651	3396	3973	116	70	66	0	0.000	0.000	0.000	0.000	0.000	0.000	0.000	0.000	0.000	0.000	0.000	0.000	0.000	0.000	0.009	0.019	0.034	0.036	5.164	0.017	0.107	316	2384	100	162	17157	17319	283	14937	15220	Error	Error	-6.727	162	17157	283	14937	278354	5557652	0.290	3.572	0	0	0
1	3	6	"A31"	"A31"	14195	54835	100	896	986	633	64	589	589	677	531	78	32	11	0	22368	20850	11048	52	2732	2732	3924	5293	134	79	72	0	0.000	0.000	0.000	0.000	0.000	0.000	0.000	0.000	0.000	0.000	0.000	0.000	0.000	0.000	0.016	0.022	0.025	0.028	4.366	0.016	0.110	316	2384	100	307	19636	19943	397	18118	18515	Error	Error	-5.999	307	19636	397	18118	311495	6588704	0.582	3.198	0	0	0
1	4	6	"A32"	"A32"	14495	54835	100	679	775	511	65	571	571	656	438	66	26	10	0	5049	12670	11642	91	2676	2676	3498	4513	129	43	41	0	0.000	0.000	0.000	0.000	0.000	0.000	0.000	0.000	0.000	0.000	0.000	0.000	0.000	0.000	0.046	0.020	0.046	0.071	7.397	0.014	0.071	316	2384	100	108	2373	2481	204	9994	10198	Error	Error	-4.458	108	2373	204	9994	244808	4003623	0.272	2.032	0	0	0
1	5	6	"A32"	"A32"	14800	54835	100	801	852	500	58	556	556	613	386	62	38	13	0	20332	18415	10893	59	2662	2662	3602	4265	118	74	71	0	0.000	0.000	0.000	0.000	0.000	0.000	0.000	0.000	0.000	0.000	0.000	0.000	0.000	0.000	0.014	0.019	0.029	0.038	5.168	0.014	0.104	316	2384	100	245	17670	17915	296	15753	16049	Error	Error	-6.172	245	17670	296	15753	269305	5819054	0.619	3.473	0	0	0
1	6	6	"A32"	"A32"	15100	54830	100	782	842	491	58	588	588	663	426	64	31	10	0	15461	14178	9096	64	2610	2610	3197	3071	96	69	67	0	0.000	0.000	0.000	0.000	0.000	0.000	0.000	0.000	0.000	0.000	0.000	0.000	0.000	0.000	0.015	0.022	0.036	0.049	5.635	0.015	0.066	316	2384	100	194	12851	13045	254	11568	11822	Error	Error	-6.050	194	12851	254	11568	265917	4480183	0.420	3.576	0	0	0
1	7	6	"A33"	"A33"	15400	54830	100	611	707	443	62	573	573	635	400	62	22	7	0	6570	9720	8607	88	2574	2574	2971	3023	101	52	39	0	0.000	0.000	0.000	0.000	0.000	0.000	0.000	0.000	0.000	0.000	0.000	0.000	0.000	0.000	0.010	0.019	0.061	0.075	5.990	0.012	0.042	316	2384	100	38	3996	4034	134	7146	7280	Error	Error	-6.716	38	3996	134	7146	223499	3071438	0.180	2.233	0	0	0
1	8	6	"A33"	"A33"	15700	54830	100	717	835	629	75	554	554	636	431	67	29	13	0	9920	14173	11829	83	2567	2567	2860	1820	63	73	62	0	0.000	0.000	0.000	0.000	0.000	0.000	0.000	0.000	0.000	0.000	0.000	0.000	0.000	0.000	0.022	0.024	0.042	0.049	6.568	0.016	0.070	316	2384	100	163	7353	7516	281	11606	11887	Error	Error	-5.495	163	7353	281	11606	263949	4478796	0.462	6.216	0	0	0
1	9	6	"A33"	"A33"	16000	54830	100	713	822	523	63	543	543	626	450	71	29	11	0	13103	15997	11890	74	2614	2614	3013	1912	63	79	70	0	0.000	0.000	0.000	0.000	0.000	0.000	0.000	0.000	0.000	0.000	0.000	0.000	0.000	0.000	0.016	0.021	0.033	0.039	5.947	0.016	0.069	316	2384	100	170	10489	10659	279	13383	13662	Error	Error	-5.947	170	10489	279	13383	259803	5054961	0.436	6.791	0	0	0
1	10	6	"A34"	"A34"	16300	54830	100	614	694	460	66	563	563	648	440	67	20	6	0	5581	8327	7644	91	2616	2616	3252	3201	98	48	30	0	0.000	0.000	0.000	0.000	0.000	0.000	0.000	0.000	0.000	0.000	0.000	0.000	0.000	0.000	0.017	0.023	0.073	0.098	7.538	0.018	0.071	316	2384	100	51	2965	3016	131	5711	5842	Error	Error	-5.861	51	2965	131	5711	219258	2631347	0.105	1.585	0	0	0
1	11	6	"A34"	"A34"	16600	54830	100	812	851	478	56	580	580	658	578	87	25	4	0	14777	15151	10697	70	2655	2655	3328	3116	93	67	62	0	0.000	0.000	0.000	0.000	0.000	0.000	0.000	0.000	0.000	0.000	0.000	0.000	0.000	0.000	0.019	0.022	0.036	0.048	6.243	0.020	0.060	316	2384	100	232	12122	12354	271	12496	12767	Error	Error	-5.707	232	12122	271	12496	268994	4787586	0.334	3.794	0	0	0
1	12	6	"A34"	"A34"	16900	54830	100	817	897	576	64	571	571	646	426	65	35	14	0	14065	15000	10714	71	2705	2705	3246	2310	71	72	64	0	0.000	0.000	0.000	0.000	0.000	0.000	0.000	0.000	0.000	0.000	0.000	0.000	0.000	0.000	0.022	0.027	0.040	0.048	5.365	0.017	0.083	316	2384	100	246	11360	11606	326	12295	12621	Error	Error	-5.529	246	11360	326	12295	283294	4739922	0.589	5.088	0	0	0
1	13	6	"A35"	"A35"	17200	54825	100	665	760	485	63	577	577	647	429	66	22	7	0	5798	11505	9949	86	2759	2759	3608	3992	110	48	45	0	0.000	0.000	0.000	0.000	0.000	0.000	0.000	0.000	0.000	0.000	0.000	0.000	0.000	0.000	0.029	0.021	0.051	0.079	8.049	0.016	0.084	316	2384	100	88	3039	3127	183	8746	8929	Error	Error	-5.110	88	3039	183	8746	240032	3635440	0.263	1.978	0	0	0
1	14	6	"A35"	"A35"	17500	54825	100	820	890	566	63	594	594	691	632	91	24	5	0	17134	16598	10961	66	2860	2860	3673	3763	102	68	65	0	0.000	0.000	0.000	0.000	0.000	0.000	0.000	0.000	0.000	0.000	0.000	0.000	0.000	0.000	0.016	0.022	0.029	0.037	5.413	0.020	0.071	316	2384	100	226	14274	14500	296	13738	14034	Error	Error	-5.981	226	14274	296	13738	281121	5244847	0.315	3.435	0	0	0
1	15	6	"A35"	"A35"	17800	54825	100	778	896	536	59	603	603	675	437	64	31	15	0	19449	19850	8195	41	3017	3017	4213	4831	114	90	83	0	0.000	0.000	0.000	0.000	0.000	0.000	0.000	0.000	0.000	0.000	0.000	0.000	0.000	0.000	0.011	0.017	0.023	0.021	3.235	0.015	0.088	316	2384	100	175	16432	16607	293	16833	17126	Error	Error	-6.553	175	16432	293	16833	283119	6272505	0.506	3.237	0	0	0
1	16	6	"A36"	"A36"	18100	54825	100	684	794	505	63	621	621	685	429	62	26	7	0	4990	9998	8175	81	2847	2847	3203	2039	63	50	46	0	0.000	0.000	0.000	0.000	0.000	0.000	0.000	0.000	0.000	0.000	0.000	0.000	0.000	0.000	0.029	0.024	0.062	0.088	6.478	0.016	0.039	316	2384	100	63	2143	2206	173	7151	7324	Error	Error	-5.088	63	2143	173	7151	250933	3159370	0.254	3.333	0	0	0
1	17	6	"A36"	"A36"	18400	54825	100	819	895	605	67	592	592	675	618	91	22	4	0	16913	15535	7515	48	2914	2914	3635	3418	94	81	75	0	0.000	0.000	0.000	0.000	0.000	0.000	0.000	0.000	0.000	0.000	0.000	0.000	0.000	0.000	0.016	0.024	0.035	0.034	4.379	0.019	0.087	316	2384	100	227	13999	14226	303	12621	12924	Error	Error	-5.946	227	13999	303	12621	282731	4909208	0.356	3.482	0	0	0
1	18	6	"A36"	"A36"	18705	54825	100	784	862	488	56	656	656	742	625	84	17	4	0	12866	12094	6430	53	3092	3092	3376	1584	46	77	72	0	0.000	0.000	0.000	0.000	0.000	0.000	0.000	0.000	0.000	0.000	0.000	0.000	0.000	0.000	0.013	0.023	0.041	0.051	5.254	0.014	0.026	316	2384	100	128	9774	9902	206	9002	9208	Error	Error	-6.255	128	9774	206	9002	272525	3821605	0.192	5.504	0	0	0
1	1	7	"A37"	"A37"	13600	55135	100	739	807	537	66	575	575	669	562	84	23	6	0	8697	10402	7925	76	2691	2691	3461	4139	119	55	43	0	0.000	0.000	0.000	0.000	0.000	0.000	0.000	0.000	0.000	0.000	0.000	0.000	0.000	0.000	0.027	0.030	0.054	0.077	6.488	0.019	0.087	316	2384	100	164	6006	6170	232	7711	7943	Error	Error	-5.195	164	6006	232	7711	255121	3287077	0.246	1.677	0	0	0
1	2	7	"A37"	"A37"	13900	55135	100	846	935	560	59	590	590	733	1964	267	0	0	0	18503	17207	9586	55	2704	2704	3753	4526	120	74	71	0	0.000	0.000	0.000	0.000	0.000	0.000	0.000	0.000	0.000	0.000	0.000	0.000	0.000	0.000	0.016	0.024	0.035	0.040	5.126	0.062	0.038	316	2384	100	256	15799	16055	345	14503	14848	Error	Error	-5.948	256	15799	345	14503	295403	5437429	0.103	2.973	0	0	0
1	3	7	"A37"	"A37"	14200	55135	100	925	989	562	56	597	597	667	446	66	40	17	0	21635	18747	9911	52	2747	2747	4223	5664	134	74	71	0	0.000	0.000	0.000	0.000	0.000	0.000	0.000	0.000	0.000	0.000	0.000	0.000	0.000	0.000	0.017	0.024	0.030	0.034	3.739	0.018	0.105	316	2384	100	328	18888	19216	392	16000	16392	Error	Error	-5.848	328	18888	392	16000	312516	5924048	0.722	2.564	0	0	0
1	4	7	"A38"	"A38"	14500	55135	100	757	849	506	59	594	594	651	404	62	31	12	0	9665	15101	12947	85	2636	2636	3199	3129	97	52	50	0	0.000	0.000	0.000	0.000	0.000	0.000	0.000	0.000	0.000	0.000	0.000	0.000	0.000	0.000	0.023	0.020	0.040	0.053	6.928	0.014	0.094	316	2384	100	163	7029	7192	255	12465	12720	Error	Error	-5.430	163	7029	255	12465	268300	4772022	0.490	3.804	0	0	0
1	5	7	"A38"	"A38"	14800	55135	100	843	922	528	57	544	544	622	413	66	43	17	0	25463	22654	14675	64	2607	2607	3766	5413	143	68	66	0	0.000	0.000	0.000	0.000	0.000	0.000	0.000	0.000	0.000	0.000	0.000	0.000	0.000	0.000	0.013	0.019	0.026	0.033	5.337	0.015	0.157	316	2384	100	299	22856	23155	378	20047	20425	Error	Error	-6.256	299	22856	378	20047	291211	7158819	0.726	3.489	0	0	0
1	6	7	"A38"	"A38"	15105	55130	100	849	923	544	58	578	578	643	432	67	39	14	0	19438	17963	9778	54	2666	2666	3225	3160	97	76	73	0	0.000	0.000	0.000	0.000	0.000	0.000	0.000	0.000	0.000	0.000	0.000	0.000	0.000	0.000	0.016	0.023	0.029	0.033	4.079	0.017	0.118	316	2384	100	271	16772	17043	345	15297	15642	Error	Error	-5.952	271	16772	345	15297	291764	5676167	0.648	4.664	0	0	0
1	7	7	"A39"	"A39"	15405	55130	100	624	734	526	71	561	561	628	415	66	23	10	0	5173	9675	9071	93	2582	2582	3054	2953	96	49	40	0	0.000	0.000	0.000	0.000	0.000	0.000	0.000	0.000	0.000	0.000	0.000	0.000	0.000	0.000	0.024	0.024	0.060	0.076	7.318	0.018	0.072	316	2384	100	63	2591	2654	173	7093	7266	Error	Error	-5.362	63	2591	173	7093	231802	3057156	0.255	2.242	0	0	0
1	8	7	"A39"	"A39"	15705	55130	100	839	930	556	59	562	562	624	415	66	40	17	0	17837	18236	11584	63	2538	2538	2931	2118	72	82	77	0	0.000	0.000	0.000	0.000	0.000	0.000	0.000	0.000	0.000	0.000	0.000	0.000	0.000	0.000	0.018	0.023	0.033	0.037	4.530	0.016	0.096	316	2384	100	277	15299	15576	368	15698	16066	Error	Error	-5.787	277	15299	368	15698	293762	5762583	0.737	7.226	0	0	0
1	9	7	"A39"	"A39"	16005	55130	100	886	909	502	55	541	541	610	391	64	45	16	0	18289	20194	10475	51	2627	2627	3200	2674	83	93	86	0	0.000	0.000	0.000	0.000	0.000	0.000	0.000	0.000	0.000	0.000	0.000	0.000	0.000	0.000	0.022	0.021	0.027	0.026	3.129	0.017	0.124	316	2384	100	345	15662	16007	368	17567	17935	Error	Error	-5.505	345	15662	368	17567	287356	6381335	0.765	6.355	0	0	0
1	10	7	"A40"	"A40"	16305	55130	100	700	798	505	63	553	553	633	424	66	31	12	0	9810	13614	11604	85	2582	2582	3163	3375	106	55	50	0	0.000	0.000	0.000	0.000	0.000	0.000	0.000	0.000	0.000	0.000	0.000	0.000	0.000	0.000	0.020	0.022	0.050	0.064	7.805	0.018	0.122	316	2384	100	147	7228	7375	245	11032	11277	Error	Error	-5.620	147	7228	245	11032	252268	4301913	0.389	3.097	0	0	0
1	11	7	"A40"	"A40"	16605	55130	100	880	886	485	54	560	560	636	470	73	34	11	0	22156	20830	10293	49	2628	2628	3045	2073	68	91	88	0	0.000	0.000	0.000	0.000	0.000	0.000	0.000	0.000	0.000	0.000	0.000	0.000	0.000	0.000	0.016	0.018	0.025	0.027	3.495	0.015	0.082	316	2384	100	320	19528	19848	326	18202	18528	Error	Error	-5.931	320	19528	326	18202	280095	6582277	0.532	8.579	0	0	0
1	12	7	"A40"	"A40"	16905	55125	100	815	881	488	55	553	553	634	422	66	37	15	0	17355	16361	8520	52	2697	2697	3092	1969	63	89	81	0	0.000	0.000	0.000	0.000	0.000	0.000	0.000	0.000	0.000	0.000	0.000	0.000	0.000	0.000	0.018	0.024	0.038	0.038	3.790	0.019	0.101	316	2384	100	262	14658	14920	328	13664	13992	Error	Error	-5.806	262	14658	328	13664	278516	5169996	0.585	6.739	0	0	0
1	13	7	"A41"	"A41"	17205	55125	100	736	832	530	63	569	569	637	409	64	34	13	0	12182	15851	13753	86	2661	2661	3328	3684	110	53	50	0	0.000	0.000	0.000	0.000	0.000	0.000	0.000	0.000	0.000	0.000	0.000	0.000	0.000	0.000	0.018	0.020	0.037	0.056	5.789	0.018	0.161	316	2384	100	167	9521	9688	263	13190	13453	Error	Error	-5.833	167	9521	263	13190	262757	5008769	0.477	3.399	0	0	0
1	14	7	"A41"	"A41"	17505	55125	100	832	939	626	66	553	553	628	417	66	37	16	0	20871	19070	9538	50	2768	2768	3503	3565	101	81	78	0	0.000	0.000	0.000	0.000	0.000	0.000	0.000	0.000	0.000	0.000	0.000	0.000	0.000	0.000	0.015	0.024	0.027	0.031	4.706	0.015	0.080	316	2384	100	279	18103	18382	386	16302	16688	Error	Error	-6.020	279	18103	386	16302	296828	6026020	0.746	4.367	0	0	0
1	15	7	"A41"	"A41"	17805	55125	100	827	903	482	53	586	586	658	445	67	33	12	0	20590	18660	9575	51	2775	2775	3396	3047	89	81	76	0	0.000	0.000	0.000	0.000	0.000	0.000	0.000	0.000	0.000	0.000	0.000	0.000	0.000	0.000	0.014	0.020	0.029	0.030	4.442	0.013	0.056	316	2384	100	241	17815	18056	317	15885	16202	Error	Error	-6.208	241	17815	317	15885	285245	5896570	0.551	5.010	0	0	0
1	16	7	"A42"	"A42"	18105	55125	100	711	770	456	59	616	616	707	859	121	6	0	0	6738	7773	4623	59	2781	2781	2959	1328	44	72	59	0	0.000	0.000	0.000	0.000	0.000	0.000	0.000	0.000	0.000	0.000	0.000	0.000	0.000	0.000	0.024	0.031	0.087	0.102	5.181	0.045	0.054	316	2384	100	95	3957	4052	154	4992	5146	Error	Error	-5.380	95	3957	154	4992	243207	2456229	0.073	3.625	0	0	0
1	17	7	"A42"	"A42"	18405	55125	100	796	856	487	56	597	597	664	440	66	30	11	0	13303	14525	8387	57	2850	2850	3213	1994	62	85	77	0	0.000	0.000	0.000	0.000	0.000	0.000	0.000	0.000	0.000	0.000	0.000	0.000	0.000	0.000	0.019	0.022	0.037	0.035	4.362	0.016	0.058	316	2384	100	199	10453	10652	259	11675	11934	Error	Error	-5.715	199	10453	259	11675	270649	4589887	0.436	5.673	0	0	0
1	18	7	"A42"	"A42"	18705	55125	100	786	865	534	61	635	635	720	447	62	28	9	0	9798	10755	5676	52	3032	3032	3289	1742	52	83	74	0	0.000	0.000	0.000	0.000	0.000	0.000	0.000	0.000	0.000	0.000	0.000	0.000	0.000	0.000	0.022	0.030	0.058	0.054	4.471	0.020	0.038	316	2384	100	151	6766	6917	230	7723	7953	Error	Error	-5.486	151	6766	230	7723	273369	3398443	0.324	4.286	0	0	0
1	1	8	"A43"	"A43"	13605	55435	100	819	891	521	58	578	578	658	424	64	35	15	0	18417	15926	9237	57	2732	2732	3359	3261	97	74	67	0	0.000	0.000	0.000	0.000	0.000	0.000	0.000	0.000	0.000	0.000	0.000	0.000	0.000	0.000	0.015	0.024	0.036	0.036	4.621	0.019	0.105	316	2384	100	241	15685	15926	313	13194	13507	Error	Error	-6.024	241	15685	313	13194	281638	5032517	0.550	3.854	0	0	0
1	2	8	"A43"	"A43"	13905	55435	100	820	928	552	59	585	585	662	444	67	35	14	0	20110	18395	9601	52	2736	2736	3363	3207	95	79	77	0	0.000	0.000	0.000	0.000	0.000	0.000	0.000	0.000	0.000	0.000	0.000	0.000	0.000	0.000	0.014	0.022	0.028	0.032	4.437	0.020	0.141	316	2384	100	235	17374	17609	343	15659	16002	Error	Error	-6.208	235	17374	343	15659	293312	5812818	0.599	4.687	0	0	0
1	3	8	"A43"	"A43"	14205	55435	100	907	974	507	52	579	579	650	436	67	43	17	0	25079	22288	12424	55	2740	2740	4006	5362	133	76	72	0	0.000	0.000	0.000	0.000	0.000	0.000	0.000	0.000	0.000	0.000	0.000	0.000	0.000	0.000	0.015	0.020	0.026	0.027	4.933	0.018	0.211	316	2384	100	328	22339	22667	395	19548	19943	Error	Error	-6.090	328	22339	395	19548	307934	7042876	0.743	3.410	0	0	0
1	4	8	"A44"	"A44"	14505	55435	100	818	901	524	58	589	589	662	432	65	33	14	0	17374	16710	11203	67	2648	2648	3267	3305	101	69	64	0	0.000	0.000	0.000	0.000	0.000	0.000	0.000	0.000	0.000	0.000	0.000	0.000	0.000	0.000	0.016	0.022	0.035	0.041	5.568	0.017	0.110	316	2384	100	229	14726	14955	312	14062	14374	Error	Error	-6.007	229	14726	312	14062	284784	5280278	0.553	4.067	0	0	0
1	5	8	"A44"	"A44"	14805	55435	100	869	948	531	56	579	579	657	440	66	39	17	0	23558	20632	10410	50	2729	2729	3939	5292	134	76	75	0	0.000	0.000	0.000	0.000	0.000	0.000	0.000	0.000	0.000	0.000	0.000	0.000	0.000	0.000	0.014	0.021	0.028	0.026	4.631	0.017	0.125	316	2384	100	290	20829	21119	369	17903	18272	Error	Error	-6.166	290	20829	369	17903	299645	6519823	0.661	3.154	0	0	0
1	6	8	"A44"	"A44"	15105	55430	100	827	888	502	56	572	572	643	404	62	36	15	0	18091	17172	10319	60	2648	2648	3472	4049	116	72	68	0	0.000	0.000	0.000	0.000	0.000	0.000	0.000	0.000	0.000	0.000	0.000	0.000	0.000	0.000	0.017	0.022	0.033	0.033	5.604	0.016	0.099	316	2384	100	255	15443	15698	316	14524	14840	Error	Error	-5.920	255	15443	316	14524	280601	5426460	0.606	3.384	0	0	0
1	7	8	"A45"	"A45"	15410	55430	100	674	802	1014	126	557	557	628	426	67	25	8	0	7464	10301	7909	76	2605	2605	3044	2311	75	60	50	0	0.000	0.000	0.000	0.000	0.000	0.000	0.000	0.000	0.000	0.000	0.000	0.000	0.000	0.000	0.024	0.032	0.059	0.077	6.287	0.025	0.054	316	2384	100	117	4859	4976	245	7696	7941	Error	Error	-5.376	117	4859	245	7696	253426	3254980	0.408	3.140	0	0	0
1	8	8	"A45"	"A45"	15710	55430	100	866	933	521	55	549	549	620	417	67	42	18	0	21527	20251	9376	46	2593	2593	3207	3069	95	88	82	0	0.000	0.000	0.000	0.000	0.000	0.000	0.000	0.000	0.000	0.000	0.000	0.000	0.000	0.000	0.017	0.022	0.028	0.027	3.602	0.019	0.140	316	2384	100	317	18934	19251	384	17658	18042	Error	Error	-5.900	317	18934	384	17658	294928	6399313	0.751	5.554	0	0	0
1	9	8	"A45"	"A45"	16010	55430	100	898	1015	611	60	580	580	649	436	67	41	21	0	22852	22151	9830	44	2689	2689	3465	3662	105	88	86	0	0.000	0.000	0.000	0.000	0.000	0.000	0.000	0.000	0.000	0.000	0.000	0.000	0.000	0.000	0.016	0.022	0.026	0.023	3.862	0.019	0.146	316	2384	100	318	20163	20481	435	19462	19897	Error	Error	-5.987	318	20163	435	19462	320837	6999644	0.839	5.103	0	0	0
1	10	8	"A47"	"A47"	16310	55430	100	731	807	524	64	563	563	652	565	86	21	6	0	9953	14572	12657	86	2621	2621	3252	3202	98	56	50	0	0.000	0.000	0.000	0.000	0.000	0.000	0.000	0.000	0.000	0.000	0.000	0.000	0.000	0.000	0.023	0.020	0.037	0.059	6.461	0.023	0.083	316	2384	100	168	7332	7500	244	11951	12195	Error	Error	-5.448	168	7332	244	11951	255141	4604606	0.274	3.535	0	0	0
1	11	8	"A47"	"A47"	16610	55430	100	879	966	568	58	571	571	663	532	80	37	12	0	19749	19350	9104	47	2732	2732	3545	3820	107	83	81	0	0.000	0.000	0.000	0.000	0.000	0.000	0.000	0.000	0.000	0.000	0.000	0.000	0.000	0.000	0.018	0.024	0.031	0.031	4.303	0.018	0.070	316	2384	100	308	17017	17325	395	16618	17013	Error	Error	-5.788	308	17017	395	16618	305341	6114624	0.570	4.137	0	0	0
1	12	8	"A47"	"A47"	16910	55425	100	897	933	527	56	581	581	654	431	65	43	16	0	18591	17817	10763	60	2708	2708	3238	3064	94	74	71	0	0.000	0.000	0.000	0.000	0.000	0.000	0.000	0.000	0.000	0.000	0.000	0.000	0.000	0.000	0.020	0.023	0.032	0.037	4.828	0.018	0.131	316	2384	100	316	15883	16199	352	15109	15461	Error	Error	-5.651	316	15883	352	15109	294810	5630061	0.647	4.758	0	0	0
1	13	8	"A48"	"A48"	17210	55425	100	855	947	549	57	545	545	620	416	67	43	18	0	19074	20361	13054	64	2651	2651	3167	3364	106	78	73	0	0.000	0.000	0.000	0.000	0.000	0.000	0.000	0.000	0.000	0.000	0.000	0.000	0.000	0.000	0.019	0.023	0.028	0.033	4.026	0.020	0.216	316	2384	100	310	16423	16733	402	17710	18112	Error	Error	-5.727	310	16423	402	17710	299344	6434142	0.786	5.111	0	0	0
1	14	8	"A48"	"A48"	17510	55425	100	810	939	610	64	543	543	609	395	64	41	18	0	25256	22431	13808	61	2672	2672	3342	3871	115	73	69	0	0.000	0.000	0.000	0.000	0.000	0.000	0.000	0.000	0.000	0.000	0.000	0.000	0.000	0.000	0.012	0.020	0.023	0.027	5.004	0.017	0.180	316	2384	100	267	22584	22851	396	19759	20155	Error	Error	-6.402	267	22584	396	19759	296629	7088043	0.835	4.931	0	0	0
1	15	8	"A48"	"A48"	17810	55425	100	877	960	526	54	566	566	633	416	65	42	18	0	23424	20610	13871	67	2716	2716	3419	3673	107	67	64	0	0.000	0.000	0.000	0.000	0.000	0.000	0.000	0.000	0.000	0.000	0.000	0.000	0.000	0.000	0.015	0.022	0.029	0.039	5.820	0.017	0.167	316	2384	100	311	20708	21019	394	17894	18288	Error	Error	-6.057	311	20708	394	17894	303445	6512614	0.786	4.680	0	0	0
1	16	8	"A49"	"A49"	18110	55425	100	849	913	544	59	585	585	657	432	65	34	14	0	11922	11546	7299	63	2807	2807	2962	1207	40	75	67	0	0.000	0.000	0.000	0.000	0.000	0.000	0.000	0.000	0.000	0.000	0.000	0.000	0.000	0.000	0.029	0.038	0.054	0.056	4.942	0.026	0.079	316	2384	100	264	9115	9379	328	8739	9067	Error	Error	-5.110	264	9115	328	8739	288428	3648517	0.593	7.112	0	0	0
1	17	8	"A49"	"A49"	18410	55425	100	841	968	680	70	613	613	681	440	64	33	14	0	14380	13509	6509	48	2871	2871	3182	1886	59	81	75	0	0.000	0.000	0.000	0.000	0.000	0.000	0.000	0.000	0.000	0.000	0.000	0.000	0.000	0.000	0.020	0.033	0.038	0.046	5.785	0.016	0.018	316	2384	100	228	11509	11737	355	10638	10993	Error	Error	-5.658	228	11509	355	10638	305912	4268834	0.652	5.476	0	0	0
1	18	8	"A49"	"A49"	18710	55420	100	856	927	483	52	635	635	697	436	62	35	14	0	15415	14842	5689	38	3054	3054	3379	1921	56	94	88	0	0.000	0.000	0.000	0.000	0.000	0.000	0.000	0.000	0.000	0.000	0.000	0.000	0.000	0.000	0.018	0.025	0.038	0.033	2.968	0.020	0.066	316	2384	100	221	12361	12582	292	11788	12080	Error	Error	-5.806	221	12361	292	11788	292799	4689961	0.528	5.967	0	0	0
1	1	9	"A50"	"A50"	13610	55735	100	650	751	486	64	580	580	693	1187	171	4	0	0	4286	6887	5772	83	2682	2682	2905	1466	50	51	43	0	0.000	0.000	0.000	0.000	0.000	0.000	0.000	0.000	0.000	0.000	0.000	0.000	0.000	0.000	0.044	0.041	0.107	0.127	5.540	0.032	0.071	316	2384	100	70	1604	1674	171	4205	4376	Error	Error	-4.518	70	1604	171	4205	237318	2176173	0.049	2.716	0	0	0
1	2	9	"A50"	"A50"	13910	55735	100	781	843	507	60	563	563	644	503	78	29	8	0	8276	9077	5842	64	2693	2693	2965	2049	69	63	57	0	0.000	0.000	0.000	0.000	0.000	0.000	0.000	0.000	0.000	0.000	0.000	0.000	0.000	0.000	0.039	0.044	0.073	0.090	5.624	0.029	0.079	316	2384	100	218	5583	5801	280	6384	6664	Error	Error	-4.679	218	5583	280	6384	266250	2868376	0.396	2.983	0	0	0
1	3	9	"A50"	"A50"	14210	55735	100	719	797	469	58	563	563	629	401	63	27	12	0	11214	11811	7532	63	2599	2599	3033	2789	91	68	62	0	0.000	0.000	0.000	0.000	0.000	0.000	0.000	0.000	0.000	0.000	0.000	0.000	0.000	0.000	0.018	0.025	0.043	0.051	4.829	0.019	0.071	316	2384	100	156	8615	8771	234	9212	9446	Error	Error	-5.787	156	8615	234	9212	251910	3732416	0.419	3.147	0	0	0
1	4	9	"A51"	"A51"	14510	55735	100	766	815	467	57	571	571	640	501	78	28	6	0	11574	13482	10608	78	2607	2607	2968	2240	75	60	55	0	0.000	0.000	0.000	0.000	0.000	0.000	0.000	0.000	0.000	0.000	0.000	0.000	0.000	0.000	0.022	0.022	0.036	0.051	6.145	0.012	0.040	316	2384	100	195	8967	9162	244	10875	11119	Error	Error	-5.523	195	8967	244	10875	257683	4260353	0.349	4.694	0	0	0
1	5	9	"A51"	"A51"	14810	55730	100	815	850	483	56	565	565	676	831	122	13	1	0	16920	16673	7570	45	2650	2650	3472	3638	104	87	79	0	0.000	0.000	0.000	0.000	0.000	0.000	0.000	0.000	0.000	0.000	0.000	0.000	0.000	0.000	0.018	0.020	0.030	0.027	3.962	0.019	0.061	316	2384	100	250	14270	14520	285	14023	14308	Error	Error	-5.835	250	14270	285	14023	268756	5268529	0.209	3.629	0	0	0
1	6	9	"A51"	"A51"	15110	55730	100	706	810	501	61	588	588	651	421	64	27	10	0	12723	13041	6955	53	2761	2761	3701	3131	84	81	73	0	0.000	0.000	0.000	0.000	0.000	0.000	0.000	0.000	0.000	0.000	0.000	0.000	0.000	0.000	0.012	0.022	0.036	0.036	4.915	0.016	0.053	316	2384	100	118	9962	10080	222	10280	10502	Error	Error	-6.400	118	9962	222	10280	255860	4120943	0.378	2.983	0	0	0
1	7	9	"A52"	"A52"	15410	55730	100	698	763	447	58	556	556	622	416	66	29	8	0	11934	10910	7648	70	2612	2612	3162	2969	93	57	54	0	0.000	0.000	0.000	0.000	0.000	0.000	0.000	0.000	0.000	0.000	0.000	0.000	0.000	0.000	0.015	0.025	0.046	0.068	6.968	0.020	0.076	316	2384	100	142	9322	9464	207	8298	8505	Error	Error	-6.037	142	9322	207	8298	240960	3447585	0.339	2.610	0	0	0
1	8	9	"A52"	"A52"	15715	55730	100	757	859	538	62	548	548	609	397	65	33	15	0	15018	14062	6097	43	2593	2593	3091	2652	85	83	80	0	0.000	0.000	0.000	0.000	0.000	0.000	0.000	0.000	0.000	0.000	0.000	0.000	0.000	0.000	0.017	0.027	0.034	0.032	3.976	0.019	0.078	316	2384	100	209	12425	12634	311	11469	11780	Error	Error	-5.894	209	12425	311	11469	271419	4443543	0.630	4.137	0	0	0
1	9	9	"A52"	"A52"	16015	55730	100	775	857	527	61	538	538	605	458	75	34	12	0	13617	12593	6864	54	2570	2570	3334	3827	114	72	66	0	0.000	0.000	0.000	0.000	0.000	0.000	0.000	0.000	0.000	0.000	0.000	0.000	0.000	0.000	0.021	0.032	0.045	0.043	4.555	0.016	0.042	316	2384	100	237	11047	11284	319	10023	10342	Error	Error	-5.543	237	11047	319	10023	270847	3979367	0.550	2.419	0	0	0
1	10	9	"A53"	"A53"	16315	55730	100	707	790	482	61	526	526	602	402	66	35	12	0	12037	11735	7792	66	2513	2513	2914	3106	106	64	59	0	0.000	0.000	0.000	0.000	0.000	0.000	0.000	0.000	0.000	0.000	0.000	0.000	0.000	0.000	0.019	0.029	0.045	0.059	6.282	0.019	0.067	316	2384	100	181	9524	9705	264	9222	9486	Error	Error	-5.718	181	9524	264	9222	249557	3708373	0.468	2.840	0	0	0
1	11	9	"A53"	"A53"	16615	55730	100	805	879	515	58	535	535	615	560	91	28	5	0	15723	15866	6352	40	2647	2647	3363	3388	100	92	84	0	0.000	0.000	0.000	0.000	0.000	0.000	0.000	0.000	0.000	0.000	0.000	0.000	0.000	0.000	0.021	0.026	0.034	0.029	3.590	0.029	0.092	316	2384	100	270	13076	13346	344	13219	13563	Error	Error	-5.598	270	13076	344	13219	277744	5013731	0.471	3.690	0	0	0
1	12	9	"A53"	"A53"	16915	55725	100	779	869	495	56	546	546	612	416	67	35	15	0	14561	13632	8522	62	2604	2604	3135	2941	93	70	68	0	0.000	0.000	0.000	0.000	0.000	0.000	0.000	0.000	0.000	0.000	0.000	0.000	0.000	0.000	0.019	0.029	0.043	0.044	4.631	0.018	0.082	316	2384	100	233	11957	12190	323	11028	11351	Error	Error	-5.681	233	11957	323	11028	274488	4307857	0.618	3.569	0	0	0
1	13	9	"A54"	"A54"	17215	55725	100	712	762	440	57	518	518	588	391	66	32	13	0	14697	13741	7314	53	2571	2571	2967	2666	89	77	74	0	0.000	0.000	0.000	0.000	0.000	0.000	0.000	0.000	0.000	0.000	0.000	0.000	0.000	0.000	0.016	0.022	0.041	0.050	5.246	0.018	0.088	316	2384	100	194	12126	12320	244	11170	11414	Error	Error	-5.966	194	12126	244	11170	240656	4342293	0.445	4.041	0	0	0
1	14	9	"A54"	"A54"	17515	55725	100	710	815	499	61	539	539	613	452	73	29	12	0	13727	14447	6283	43	2663	2663	3201	2997	93	90	82	0	0.000	0.000	0.000	0.000	0.000	0.000	0.000	0.000	0.000	0.000	0.000	0.000	0.000	0.000	0.015	0.023	0.034	0.029	4.269	0.014	0.053	316	2384	100	171	11064	11235	276	11784	12060	Error	Error	-6.016	171	11064	276	11784	257387	4565243	0.447	3.752	0	0	0
1	15	9	"A54"	"A54"	17815	55725	100	760	829	463	55	551	551	613	404	65	34	12	0	15811	15949	7710	48	2658	2658	3216	3232	100	85	79	0	0.000	0.000	0.000	0.000	0.000	0.000	0.000	0.000	0.000	0.000	0.000	0.000	0.000	0.000	0.016	0.021	0.033	0.030	3.766	0.015	0.075	316	2384	100	209	13153	13362	278	13291	13569	Error	Error	-5.976	209	13153	278	13291	262100	5039932	0.535	3.940	0	0	0
1	16	9	"A55"	"A55"	18115	55725	100	740	823	549	66	561	561	639	425	66	32	12	0	9809	10062	5858	58	2729	2729	2916	1758	60	77	64	0	0.000	0.000	0.000	0.000	0.000	0.000	0.000	0.000	0.000	0.000	0.000	0.000	0.000	0.000	0.025	0.036	0.054	0.063	4.461	0.023	0.047	316	2384	100	179	7080	7259	262	7333	7595	Error	Error	-5.306	179	7080	262	7333	260099	3179473	0.433	4.065	0	0	0
1	17	9	"A55"	"A55"	18415	55725	100	769	851	447	52	620	620	699	511	73	25	4	0	10561	10452	4335	41	2876	2876	3173	1840	57	88	78	0	0.000	0.000	0.000	0.000	0.000	0.000	0.000	0.000	0.000	0.000	0.000	0.000	0.000	0.000	0.019	0.030	0.052	0.047	3.886	0.024	0.055	316	2384	100	149	7685	7834	231	7576	7807	Error	Error	-5.689	149	7685	231	7576	269014	3302889	0.297	3.956	0	0	0
1	18	9	"A55"	"A55"	18715	55720	100	742	820	482	58	620	620	688	422	61	29	7	0	11346	10857	4578	42	3035	3035	3399	1933	56	85	75	0	0.000	0.000	0.000	0.000	0.000	0.000	0.000	0.000	0.000	0.000	0.000	0.000	0.000	0.000	0.015	0.026	0.047	0.048	3.830	0.017	0.032	316	2384	100	122	8311	8433	200	7822	8022	Error	Error	-6.090	122	8311	200	7822	259117	3430749	0.313	3.858	0	0	0
1	1	10	"A56"	"A56"	13615	56035	100	750	777	477	61	564	564	632	416	65	27	8	0	6976	9062	6388	70	2635	2635	3110	2266	72	56	49	0	0.000	0.000	0.000	0.000	0.000	0.000	0.000	0.000	0.000	0.000	0.000	0.000	0.000	0.000	0.043	0.033	0.061	0.095	6.771	0.019	0.044	316	2384	100	186	4341	4527	213	6427	6640	Error	Error	-4.545	186	4341	213	6427	245420	2863576	0.349	2.627	0	0	0
1	2	10	"A56"	"A56"	13915	56035	100	767	829	472	56	528	528	608	405	66	36	12	0	14473	13103	6846	52	2618	2618	3030	2161	71	77	73	0	0.000	0.000	0.000	0.000	0.000	0.000	0.000	0.000	0.000	0.000	0.000	0.000	0.000	0.000	0.020	0.029	0.041	0.042	4.263	0.019	0.064	316	2384	100	239	11855	12094	301	10485	10786	Error	Error	-5.632	239	11855	301	10485	262068	4140464	0.546	4.661	0	0	0
1	3	10	"A56"	"A56"	14215	56035	100	721	827	525	63	550	550	627	418	66	29	14	0	14017	13756	6915	50	2654	2654	3405	3282	96	79	72	0	0.000	0.000	0.000	0.000	0.000	0.000	0.000	0.000	0.000	0.000	0.000	0.000	0.000	0.000	0.015	0.025	0.034	0.038	4.109	0.018	0.072	316	2384	100	171	11363	11534	277	11102	11379	Error	Error	-6.054	171	11363	277	11102	261310	4346754	0.478	3.154	0	0	0
1	4	10	"A57"	"A57"	14515	56035	100	691	778	487	62	556	556	618	410	66	30	10	0	7256	11515	9432	81	2578	2578	2915	1840	63	55	52	0	0.000	0.000	0.000	0.000	0.000	0.000	0.000	0.000	0.000	0.000	0.000	0.000	0.000	0.000	0.029	0.025	0.052	0.070	8.064	0.019	0.077	316	2384	100	135	4678	4813	222	8937	9159	Error	Error	-5.115	135	4678	222	8937	245813	3638887	0.390	4.674	0	0	0
1	5	10	"A57"	"A57"	14815	56030	100	760	823	496	60	554	554	622	401	64	35	13	0	16916	14509	8010	55	2617	2617	3214	2648	82	74	72	0	0.000	0.000	0.000	0.000	0.000	0.000	0.000	0.000	0.000	0.000	0.000	0.000	0.000	0.000	0.014	0.023	0.036	0.044	4.784	0.020	0.099	316	2384	100	206	14299	14505	269	11892	12161	Error	Error	-6.117	206	14299	269	11892	260127	4584765	0.501	4.265	0	0	0
1	6	10	"A57"	"A57"	15115	56030	100	747	822	433	52	556	556	678	1411	208	1	0	0	14148	13184	7632	57	2621	2621	3080	2404	78	72	71	0	0.000	0.000	0.000	0.000	0.000	0.000	0.000	0.000	0.000	0.000	0.000	0.000	0.000	0.000	0.017	0.025	0.040	0.044	4.897	0.023	0.005	316	2384	100	191	11527	11718	266	10563	10829	Error	Error	-5.915	191	11527	266	10563	259897	4166170	0.102	4.203	0	0	0
1	7	10	"A58"	"A58"	15415	56030	100	699	801	532	66	552	552	657	1034	157	6	0	0	6161	10099	7908	78	2698	2698	3035	1994	65	54	49	0	0.000	0.000	0.000	0.000	0.000	0.000	0.000	0.000	0.000	0.000	0.000	0.000	0.000	0.000	0.042	0.034	0.081	0.100	7.385	0.066	0.065	316	2384	100	147	3463	3610	249	7401	7650	Error	Error	-4.558	147	3463	249	7401	253043	3191149	0.139	3.543	0	0	0
1	8	10	"A58"	"A58"	15715	56030	100	732	824	470	57	551	551	621	417	67	34	9	0	13721	13307	8064	60	2620	2620	3058	2213	72	74	68	0	0.000	0.000	0.000	0.000	0.000	0.000	0.000	0.000	0.000	0.000	0.000	0.000	0.000	0.000	0.016	0.026	0.038	0.042	5.444	0.019	0.084	316	2384	100	181	11101	11282	273	10687	10960	Error	Error	-5.939	181	11101	273	10687	260413	4205147	0.487	4.631	0	0	0
1	9	10	"A58"	"A58"	16020	56030	100	751	825	479	58	529	529	594	393	66	35	13	0	14211	12863	7174	55	2502	2502	2939	2082	70	74	72	0	0.000	0.000	0.000	0.000	0.000	0.000	0.000	0.000	0.000	0.000	0.000	0.000	0.000	0.000	0.019	0.029	0.043	0.045	4.913	0.019	0.075	316	2384	100	222	11709	11931	296	10361	10657	Error	Error	-5.721	222	11709	296	10361	260737	4064617	0.588	4.767	0	0	0
1	10	10	"A59"	"A59"	16320	56030	100	1380	2893	3054	105	513	513	639	663	103	54	43	0	12594	11917	7741	64	2469	2469	2808	2090	74	67	65	0	0.000	0.000	0.000	0.000	0.000	0.000	0.000	0.000	0.000	0.000	0.000	0.000	0.000	0.000	0.086	0.252	0.244	0.230	3.945	0.251	0.421	316	2384	100	867	10125	10992	2380	9448	11828	Error	Error	-3.546	867	10125	2380	9448	914332	3765802	3.400	4.358	0	0	0
1	11	10	"A59"	"A59"	16620	56025	100	3846	4762	3916	82	550	550	670	733	109	74	61	0	15220	14457	6873	47	2532	2532	3045	2610	85	82	78	0	0.000	0.000	0.000	0.000	0.000	0.000	0.000	0.000	0.000	0.000	0.000	0.000	0.000	0.000	0.260	0.353	0.317	0.251	3.748	0.285	0.347	316	2384	100	3296	12688	15984	4212	11925	16137	Error	Error	-1.945	3296	12688	4212	11925	1504717	4568270	5.583	4.372	0	0	0
1	12	10	"A59"	"A59"	16920	56025	100	3431	4305	3632	84	536	536	643	578	89	72	62	0	16687	14594	7897	54	2520	2520	2946	2243	76	76	73	0	0.000	0.000	0.000	0.000	0.000	0.000	0.000	0.000	0.000	0.000	0.000	0.000	0.000	0.000	0.204	0.312	0.288	0.260	3.536	0.280	0.481	316	2384	100	2895	14167	17062	3769	12074	15843	Error	Error	-2.291	2895	14167	3769	12074	1360505	4611700	6.336	5.193	0	0	0
1	13	10	"A60"	"A60"	17220	56025	100	564	658	411	62	539	539	605	406	67	21	6	0	4694	6091	4683	76	2539	2539	2691	1091	40	60	49	0	0.000	0.000	0.000	0.000	0.000	0.000	0.000	0.000	0.000	0.000	0.000	0.000	0.000	0.000	0.012	0.034	0.112	0.119	5.470	0.022	0.024	316	2384	100	25	2155	2180	119	3552	3671	Error	Error	-6.430	25	2155	119	3552	207888	1924906	0.131	3.116	0	0	0
1	14	10	"A60"	"A60"	17520	56025	100	626	715	482	67	534	534	603	426	70	24	9	0	6102	8099	5543	68	2592	2592	2717	961	35	82	69	0	0.000	0.000	0.000	0.000	0.000	0.000	0.000	0.000	0.000	0.000	0.000	0.000	0.000	0.000	0.026	0.033	0.076	0.075	4.761	0.025	0.051	316	2384	100	92	3510	3602	181	5507	5688	Error	Error	-5.254	92	3510	181	5507	225955	2559143	0.263	5.600	0	0	0
1	15	10	"A60"	"A60"	17820	56025	100	674	771	474	61	536	536	607	412	67	30	12	0	7706	10263	7024	68	2640	2640	2821	1641	58	84	66	0	0.000	0.000	0.000	0.000	0.000	0.000	0.000	0.000	0.000	0.000	0.000	0.000	0.000	0.000	0.027	0.031	0.052	0.052	4.484	0.019	0.045	316	2384	100	138	5066	5204	235	7623	7858	Error	Error	-5.198	138	5066	235	7623	243646	3243200	0.398	4.535	0	0	0
1	16	10	"A61"	"A61"	18120	56025	100	789	838	479	57	558	558	642	560	87	24	5	0	12725	12396	7819	63	2681	2681	2941	1595	54	75	67	0	0.000	0.000	0.000	0.000	0.000	0.000	0.000	0.000	0.000	0.000	0.000	0.000	0.000	0.000	0.023	0.029	0.045	0.046	5.258	0.022	0.090	316	2384	100	231	10044	10275	280	9715	9995	Error	Error	-5.442	231	10044	280	9715	264676	3917098	0.350	5.928	0	0	0
1	17	10	"A61"	"A61"	18420	56025	100	805	869	533	61	595	595	696	848	121	11	2	0	16315	15726	7027	44	2858	2858	3306	2506	75	87	80	0	0.000	0.000	0.000	0.000	0.000	0.000	0.000	0.000	0.000	0.000	0.000	0.000	0.000	0.000	0.016	0.021	0.033	0.029	4.104	0.018	0.075	316	2384	100	210	13457	13667	274	12868	13142	Error	Error	-6.002	210	13457	274	12868	274468	4969284	0.204	4.956	0	0	0
1	18	10	"A61"	"A61"	18720	56020	100	821	865	459	53	627	627	721	1299	180	2	0	0	12597	12407	4864	39	3065	3065	3431	1893	55	92	85	0	0.000	0.000	0.000	0.000	0.000	0.000	0.000	0.000	0.000	0.000	0.000	0.000	0.000	0.000	0.020	0.025	0.037	0.036	3.901	0.019	0.046	316	2384	100	194	9532	9726	238	9342	9580	Error	Error	-5.619	194	9532	238	9342	273482	3920513	0.111	4.742	0	0	0
1	1	11	"A62"	"A62"	13620	56335	100	627	708	447	63	581	581	655	456	69	19	5	0	5358	6818	5027	73	2631	2631	2938	2220	75	53	37	0	0.000	0.000	0.000	0.000	0.000	0.000	0.000	0.000	0.000	0.000	0.000	0.000	0.000	0.000	0.017	0.030	0.109	0.133	6.405	0.013	0.012	316	2384	100	46	2727	2773	127	4187	4314	Error	Error	-5.890	46	2727	127	4187	223657	2154592	0.116	1.748	0	0	0
1	2	11	"A62"	"A62"	13920	56335	100	702	772	419	54	578	578	647	408	63	27	9	0	11245	13132	8625	65	2648	2648	3069	2830	92	75	63	0	0.000	0.000	0.000	0.000	0.000	0.000	0.000	0.000	0.000	0.000	0.000	0.000	0.000	0.000	0.014	0.019	0.034	0.040	4.414	0.013	0.040	316	2384	100	124	8597	8721	194	10484	10678	Error	Error	-6.115	124	8597	194	10484	243801	4149720	0.306	3.556	0	0	0
1	3	11	"A62"	"A62"	14220	56335	100	805	978	1249	127	573	573	639	442	69	33	15	0	17066	17938	10620	59	2674	2674	3255	2940	90	84	75	0	0.000	0.000	0.000	0.000	0.000	0.000	0.000	0.000	0.000	0.000	0.000	0.000	0.000	0.000	0.016	0.027	0.031	0.035	4.484	0.022	0.067	316	2384	100	232	14392	14624	405	15264	15669	Error	Error	-5.955	232	14392	405	15264	308951	5668475	0.767	4.994	0	0	0
1	4	11	"A63"	"A63"	14520	56330	100	745	827	506	61	547	547	620	509	82	28	7	0	15511	16271	11465	70	2590	2590	3138	3127	99	68	62	0	0.000	0.000	0.000	0.000	0.000	0.000	0.000	0.000	0.000	0.000	0.000	0.000	0.000	0.000	0.015	0.020	0.034	0.044	6.209	0.017	0.120	316	2384	100	198	12921	13119	280	13681	13961	Error	Error	-6.028	198	12921	280	13681	261315	5141630	0.407	4.200	0	0	0
1	5	11	"A63"	"A63"	14820	56330	100	803	906	549	60	544	544	620	398	64	41	22	0	20918	18945	12559	66	2639	2639	3373	3414	101	68	65	0	0.000	0.000	0.000	0.000	0.000	0.000	0.000	0.000	0.000	0.000	0.000	0.000	0.000	0.000	0.014	0.022	0.037	0.043	5.647	0.018	0.161	316	2384	100	259	18279	18538	362	16306	16668	Error	Error	-6.141	259	18279	362	16306	286364	5986625	0.719	4.561	0	0	0
1	6	11	"A63"	"A63"	15120	56330	100	976	1029	517	50	566	566	648	424	65	48	20	0	25535	23590	10394	44	2790	2790	3516	3880	110	88	85	0	0.000	0.000	0.000	0.000	0.000	0.000	0.000	0.000	0.000	0.000	0.000	0.000	0.000	0.000	0.018	0.022	0.026	0.026	3.287	0.015	0.122	316	2384	100	410	22745	23155	463	20800	21263	Error	Error	-5.794	410	22745	463	20800	325316	7454543	0.899	5.174	0	0	0
1	7	11	"A64"	"A64"	15420	56330	100	696	791	509	64	564	564	638	411	64	27	11	0	10401	11655	8763	75	2656	2656	3261	3159	96	57	52	0	0.000	0.000	0.000	0.000	0.000	0.000	0.000	0.000	0.000	0.000	0.000	0.000	0.000	0.000	0.017	0.025	0.046	0.063	5.931	0.016	0.056	316	2384	100	132	7745	7877	227	8999	9226	Error	Error	-5.875	132	7745	227	8999	250020	3683116	0.372	2.657	0	0	0
1	8	11	"A64"	"A64"	15720	56330	100	833	929	515	55	549	549	623	449	72	42	17	0	21993	18008	11083	61	2631	2631	3450	3812	110	69	66	0	0.000	0.000	0.000	0.000	0.000	0.000	0.000	0.000	0.000	0.000	0.000	0.000	0.000	0.000	0.015	0.025	0.034	0.042	4.556	0.019	0.135	316	2384	100	284	19362	19646	380	15377	15757	Error	Error	-6.091	284	19362	380	15377	293516	5690394	0.682	3.819	0	0	0
1	9	11	"A64"	"A64"	16025	56330	100	840	891	486	54	546	546	616	436	70	37	14	0	20463	18761	9025	48	2580	2580	3291	3443	104	82	79	0	0.000	0.000	0.000	0.000	0.000	0.000	0.000	0.000	0.000	0.000	0.000	0.000	0.000	0.000	0.016	0.021	0.029	0.030	3.590	0.017	0.088	316	2384	100	294	17883	18177	345	16181	16526	Error	Error	-5.927	294	17883	345	16181	281510	5928601	0.631	4.493	0	0	0
1	10	11	"A65"	"A65"	16325	56330	100	663	725	459	63	538	538	620	439	70	22	6	0	10006	10005	5725	57	2570	2570	2926	2412	82	70	66	0	0.000	0.000	0.000	0.000	0.000	0.000	0.000	0.000	0.000	0.000	0.000	0.000	0.000	0.000	0.017	0.025	0.045	0.055	4.822	0.020	0.055	316	2384	100	125	7436	7561	187	7435	7622	Error	Error	-5.895	125	7436	187	7435	229063	3161718	0.239	2.935	0	0	0
1	11	11	"A65"	"A65"	16625	56325	100	779	860	496	57	536	536	618	570	92	28	5	0	14456	15877	8252	51	2551	2551	3205	3256	101	87	80	0	0.000	0.000	0.000	0.000	0.000	0.000	0.000	0.000	0.000	0.000	0.000	0.000	0.000	0.000	0.020	0.024	0.033	0.032	4.678	0.019	0.097	316	2384	100	243	11905	12148	324	13326	13650	Error	Error	-5.614	243	11905	324	13326	271862	5017264	0.425	3.892	0	0	0
1	12	11	"A65"	"A65"	16925	56325	100	789	870	465	53	535	535	597	392	65	38	18	0	15322	16907	8551	50	2557	2557	2989	2402	80	92	86	0	0.000	0.000	0.000	0.000	0.000	0.000	0.000	0.000	0.000	0.000	0.000	0.000	0.000	0.000	0.020	0.023	0.030	0.029	3.763	0.018	0.108	316	2384	100	254	12765	13019	335	14350	14685	Error	Error	-5.651	254	12765	335	14350	274782	5342683	0.696	5.794	0	0	0
1	13	11	"A66"	"A66"	17225	56325	100	667	741	559	75	533	533	607	423	69	28	8	0	12055	13419	10505	78	2571	2571	2916	2267	77	61	57	0	0.000	0.000	0.000	0.000	0.000	0.000	0.000	0.000	0.000	0.000	0.000	0.000	0.000	0.000	0.014	0.019	0.037	0.052	7.134	0.017	0.075	316	2384	100	134	9484	9618	208	10848	11056	Error	Error	-6.145	134	9484	208	10848	234040	4240529	0.317	4.633	0	0	0
1	14	11	"A66"	"A66"	17525	56325	100	808	891	547	61	552	552	620	406	65	42	18	0	19357	19503	9825	50	2562	2562	2967	2198	74	91	86	0	0.000	0.000	0.000	0.000	0.000	0.000	0.000	0.000	0.000	0.000	0.000	0.000	0.000	0.000	0.015	0.020	0.028	0.028	3.506	0.018	0.130	316	2384	100	256	16795	17051	339	16941	17280	Error	Error	-6.036	256	16795	339	16941	281703	6163069	0.667	7.523	0	0	0
1	15	11	"A66"	"A66"	17825	56325	100	786	869	497	57	532	532	603	400	66	37	16	0	18932	18842	9077	48	2613	2613	2917	1850	63	91	86	0	0.000	0.000	0.000	0.000	0.000	0.000	0.000	0.000	0.000	0.000	0.000	0.000	0.000	0.000	0.016	0.021	0.028	0.027	3.443	0.020	0.151	316	2384	100	254	16319	16573	337	16229	16566	Error	Error	-6.006	254	16319	337	16229	274478	5954123	0.665	8.608	0	0	0
1	16	11	"A67"	"A67"	18125	56325	100	755	789	441	55	544	544	621	408	65	33	9	0	11323	13001	9224	70	2716	2716	2949	1599	54	72	65	0	0.000	0.000	0.000	0.000	0.000	0.000	0.000	0.000	0.000	0.000	0.000	0.000	0.000	0.000	0.025	0.024	0.034	0.046	5.636	0.018	0.084	316	2384	100	211	8607	8818	245	10285	10530	Error	Error	-5.350	211	8607	245	10285	249246	4108205	0.412	6.286	0	0	0
1	17	11	"A67"	"A67"	18425	56320	100	954	991	511	51	580	580	681	1405	206	3	0	0	17295	17869	7632	42	2816	2816	3180	2016	63	97	90	0	0.000	0.000	0.000	0.000	0.000	0.000	0.000	0.000	0.000	0.000	0.000	0.000	0.000	0.000	0.026	0.027	0.034	0.030	3.465	0.019	0.098	316	2384	100	374	14479	14853	411	15053	15464	Error	Error	-5.275	374	14479	411	15053	313111	5646472	0.221	7.286	0	0	0
1	18	11	"A67"	"A67"	18725	56320	100	867	922	474	51	620	620	698	467	66	33	10	0	14680	14543	6458	44	3043	3043	3271	1560	47	96	90	0	0.000	0.000	0.000	0.000	0.000	0.000	0.000	0.000	0.000	0.000	0.000	0.000	0.000	0.000	0.021	0.026	0.037	0.034	3.676	0.020	0.063	316	2384	100	247	11637	11884	302	11500	11802	Error	Error	-5.558	247	11637	302	11500	291369	4595443	0.480	7.226	0	0	0
1	1	12	"A68"	"A68"	13625	56635	100	643	722	444	61	549	549	627	421	67	27	7	0	6373	7012	3899	55	2636	2636	2898	1597	55	68	56	0	0.000	0.000	0.000	0.000	0.000	0.000	0.000	0.000	0.000	0.000	0.000	0.000	0.000	0.000	0.025	0.040	0.097	0.091	4.972	0.029	0.052	316	2384	100	94	3737	3831	173	4376	4549	Error	Error	-5.313	94	3737	173	4376	228292	2215689	0.226	2.576	0	0	0
1	2	12	"A68"	"A68"	13925	56635	100	715	764	408	53	579	579	654	413	63	26	8	0	9300	9694	5447	56	2700	2700	3061	2255	73	72	59	0	0.000	0.000	0.000	0.000	0.000	0.000	0.000	0.000	0.000	0.000	0.000	0.000	0.000	0.000	0.021	0.026	0.052	0.064	6.297	0.019	0.039	316	2384	100	136	6600	6736	185	6994	7179	Error	Error	-5.601	136	6600	185	6994	241484	3063419	0.266	2.941	0	0	0
1	3	12	"A68"	"A68"	14225	56635	100	758	830	467	56	553	553	618	391	63	36	13	0	15340	14158	6653	46	2664	2664	3178	2271	71	88	78	0	0.000	0.000	0.000	0.000	0.000	0.000	0.000	0.000	0.000	0.000	0.000	0.000	0.000	0.000	0.016	0.024	0.036	0.032	3.945	0.018	0.072	316	2384	100	205	12676	12881	277	11494	11771	Error	Error	-5.950	205	12676	277	11494	262146	4474014	0.542	4.835	0	0	0
1	4	12	"A69"	"A69"	14525	56630	100	817	902	494	54	557	557	633	410	64	38	16	0	25695	22386	12602	56	2593	2593	2991	2794	93	80	75	0	0.000	0.000	0.000	0.000	0.000	0.000	0.000	0.000	0.000	0.000	0.000	0.000	0.000	0.000	0.011	0.017	0.020	0.022	4.859	0.016	0.160	316	2384	100	260	23102	23362	345	19793	20138	Error	Error	-6.473	260	23102	345	19793	285074	7073979	0.656	6.942	0	0	0
1	5	12	"A69"	"A69"	14825	56630	100	913	956	512	53	562	562	631	407	64	46	18	0	25509	23748	11236	47	2671	2671	3617	4501	124	83	81	0	0.000	0.000	0.000	0.000	0.000	0.000	0.000	0.000	0.000	0.000	0.000	0.000	0.000	0.000	0.015	0.019	0.024	0.023	3.226	0.016	0.163	316	2384	100	351	22838	23189	394	21077	21471	Error	Error	-6.024	351	22838	394	21077	302235	7504223	0.799	4.473	0	0	0
1	6	12	"A69"	"A69"	15125	56630	100	878	956	540	56	576	576	645	675	104	26	5	0	22118	21512	12219	56	2677	2677	3450	4057	117	79	75	0	0.000	0.000	0.000	0.000	0.000	0.000	0.000	0.000	0.000	0.000	0.000	0.000	0.000	0.000	0.016	0.020	0.028	0.030	3.963	0.017	0.049	316	2384	100	302	19441	19743	380	18835	19215	Error	Error	-6.008	302	19441	380	18835	302054	6797763	0.461	4.452	0	0	0
1	7	12	"A70"	"A70"	15425	56630	100	691	735	429	58	566	566	630	450	71	19	6	0	8559	9796	6221	63	2580	2580	2856	1717	60	76	61	0	0.000	0.000	0.000	0.000	0.000	0.000	0.000	0.000	0.000	0.000	0.000	0.000	0.000	0.000	0.021	0.023	0.049	0.053	5.559	0.018	0.044	316	2384	100	125	5979	6104	169	7216	7385	Error	Error	-5.580	125	5979	169	7216	232185	3095590	0.233	4.042	0	0	0
1	8	12	"A70"	"A70"	15725	56630	100	731	821	508	61	544	544	610	399	65	35	14	0	15410	13736	8042	58	2570	2570	2967	2149	72	74	69	0	0.000	0.000	0.000	0.000	0.000	0.000	0.000	0.000	0.000	0.000	0.000	0.000	0.000	0.000	0.015	0.025	0.041	0.040	4.879	0.022	0.116	316	2384	100	187	12840	13027	277	11166	11443	Error	Error	-6.101	187	12840	277	11166	259564	4340658	0.529	5.011	0	0	0
1	9	12	"A70"	"A70"	16025	56630	100	773	839	507	60	562	562	632	422	66	31	9	0	19538	17698	8599	48	2613	2613	3335	3448	103	83	77	0	0.000	0.000	0.000	0.000	0.000	0.000	0.000	0.000	0.000	0.000	0.000	0.000	0.000	0.000	0.012	0.018	0.026	0.028	4.233	0.016	0.095	316	2384	100	211	16925	17136	277	15085	15362	Error	Error	-6.326	211	16925	277	15085	265178	5592446	0.491	4.166	0	0	0
1	10	12	"A71"	"A71"	16330	56630	100	748	836	541	64	540	540	616	435	70	33	11	0	16606	15533	10262	66	2565	2565	2914	2303	79	72	67	0	0.000	0.000	0.000	0.000	0.000	0.000	0.000	0.000	0.000	0.000	0.000	0.000	0.000	0.000	0.015	0.023	0.036	0.040	4.707	0.018	0.091	316	2384	100	208	14041	14249	296	12968	13264	Error	Error	-6.077	208	14041	296	12968	264258	4908466	0.506	5.479	0	0	0
1	11	12	"A71"	"A71"	16630	56625	100	893	975	520	53	545	545	614	405	65	45	20	0	24621	23127	8629	37	2589	2589	3118	2993	95	93	89	0	0.000	0.000	0.000	0.000	0.000	0.000	0.000	0.000	0.000	0.000	0.000	0.000	0.000	0.000	0.016	0.021	0.024	0.022	3.788	0.016	0.133	316	2384	100	348	22032	22380	430	20538	20968	Error	Error	-5.984	348	22032	430	20538	308115	7308160	0.891	6.685	0	0	0
1	12	12	"A71"	"A71"	16930	56625	100	885	941	508	53	533	533	596	394	66	47	20	0	24474	22451	9660	43	2581	2581	3049	2901	95	91	84	0	0.000	0.000	0.000	0.000	0.000	0.000	0.000	0.000	0.000	0.000	0.000	0.000	0.000	0.000	0.016	0.021	0.026	0.023	3.295	0.019	0.194	316	2384	100	352	21893	22245	408	19870	20278	Error	Error	-5.959	352	21893	408	19870	297493	7094481	0.876	6.688	0	0	0
1	13	12	"A72"	"A72"	17230	56625	100	793	898	512	57	517	517	590	407	68	40	17	0	20679	19505	9585	49	2595	2595	2936	2199	74	90	85	0	0.000	0.000	0.000	0.000	0.000	0.000	0.000	0.000	0.000	0.000	0.000	0.000	0.000	0.000	0.015	0.023	0.026	0.024	3.799	0.019	0.144	316	2384	100	276	18084	18360	381	16910	17291	Error	Error	-6.034	276	18084	381	16910	283796	6163604	0.757	7.535	0	0	0
1	14	12	"A72"	"A72"	17530	56625	100	804	888	469	52	556	556	617	422	68	39	14	0	23269	23442	8554	36	2705	2705	3251	2836	87	98	95	0	0.000	0.000	0.000	0.000	0.000	0.000	0.000	0.000	0.000	0.000	0.000	0.000	0.000	0.000	0.012	0.016	0.024	0.019	2.863	0.013	0.084	316	2384	100	248	20564	20812	332	20737	21069	Error	Error	-6.374	248	20564	332	20737	280461	7407627	0.642	7.120	0	0	0
1	15	12	"A72"	"A72"	17830	56625	100	795	881	489	55	560	560	637	440	69	33	11	0	21936	20224	8231	40	2729	2729	3393	3272	96	87	84	0	0.000	0.000	0.000	0.000	0.000	0.000	0.000	0.000	0.000	0.000	0.000	0.000	0.000	0.000	0.012	0.018	0.023	0.020	3.300	0.017	0.121	316	2384	100	235	19207	19442	321	17495	17816	Error	Error	-6.353	235	19207	321	17495	278420	6390883	0.555	5.144	0	0	0
1	16	12	"A73"	"A73"	18130	56625	100	587	655	405	61	528	528	594	390	65	21	5	0	4914	6311	4206	66	2628	2628	2762	1217	44	65	47	0	0.000	0.000	0.000	0.000	0.000	0.000	0.000	0.000	0.000	0.000	0.000	0.000	0.000	0.000	0.026	0.034	0.117	0.122	6.220	0.019	0.016	316	2384	100	59	2286	2345	127	3683	3810	Error	Error	-5.276	59	2286	127	3683	207091	1994162	0.156	2.916	0	0	0
1	17	12	"A73"	"A73"	18430	56620	100	702	746	445	59	570	570	648	442	68	25	4	0	6274	7937	5408	68	2795	2795	2938	1083	36	85	70	0	0.000	0.000	0.000	0.000	0.000	0.000	0.000	0.000	0.000	0.000	0.000	0.000	0.000	0.000	0.038	0.034	0.082	0.081	3.939	0.024	0.039	316	2384	100	132	3479	3611	176	5142	5318	Error	Error	-4.720	132	3479	176	5142	235831	2508247	0.222	4.616	0	0	0
1	18	12	"A73"	"A73"	18730	56620	100	641	735	440	59	611	611	704	1039	147	3	0	0	5267	6717	4553	67	2938	2938	3072	1057	34	73	54	0	0.000	0.000	0.000	0.000	0.000	0.000	0.000	0.000	0.000	0.000	0.000	0.000	0.000	0.000	0.013	0.033	0.114	0.120	6.262	0.017	0.012	316	2384	100	30	2329	2359	124	3779	3903	Error	Error	-6.279	30	2329	124	3779	232299	2122616	0.030	3.448	0	0	0
1	1	13	"A74"	"A74"	13630	56935	100	648	744	467	62	581	581	673	456	67	21	7	0	11232	11011	6903	62	2674	2674	3052	2234	73	66	62	0	0.000	0.000	0.000	0.000	0.000	0.000	0.000	0.000	0.000	0.000	0.000	0.000	0.000	0.000	0.008	0.020	0.048	0.058	6.497	0.015	0.042	316	2384	100	67	8558	8625	163	8337	8500	Error	Error	-6.997	67	8558	163	8337	235032	3479385	0.156	3.563	0	0	0
1	2	13	"A74"	"A74"	13930	56935	100	781	876	531	60	564	564	640	412	64	35	14	0	16557	14691	7553	51	2661	2661	3087	2262	73	78	73	0	0.000	0.000	0.000	0.000	0.000	0.000	0.000	0.000	0.000	0.000	0.000	0.000	0.000	0.000	0.016	0.026	0.040	0.044	4.772	0.018	0.046	316	2384	100	217	13896	14113	312	12030	12342	Error	Error	-6.001	217	13896	312	12030	276674	4642416	0.573	5.130	0	0	0
1	3	13	"A74"	"A74"	14230	56935	100	714	807	456	56	559	559	633	413	65	31	9	0	17500	15622	7454	47	2622	2622	3373	3211	95	78	75	0	0.000	0.000	0.000	0.000	0.000	0.000	0.000	0.000	0.000	0.000	0.000	0.000	0.000	0.000	0.010	0.019	0.029	0.029	4.794	0.015	0.065	316	2384	100	155	14878	15033	248	13000	13248	Error	Error	-6.585	155	14878	248	13000	254923	4936480	0.421	3.815	0	0	0
1	4	13	"A75"	"A75"	14530	56930	100	862	916	503	54	538	538	611	437	71	39	14	0	18914	17709	9094	51	2613	2613	2844	1941	68	83	78	0	0.000	0.000	0.000	0.000	0.000	0.000	0.000	0.000	0.000	0.000	0.000	0.000	0.000	0.000	0.020	0.025	0.032	0.034	3.900	0.020	0.136	316	2384	100	324	16301	16625	378	15096	15474	Error	Error	-5.653	324	16301	378	15096	289493	5596149	0.698	7.658	0	0	0
1	5	13	"A75"	"A75"	14830	56930	100	797	863	498	57	522	522	596	390	65	41	18	0	21004	19018	9272	48	2594	2594	3164	2720	85	84	81	0	0.000	0.000	0.000	0.000	0.000	0.000	0.000	0.000	0.000	0.000	0.000	0.000	0.000	0.000	0.015	0.021	0.029	0.026	4.215	0.017	0.112	316	2384	100	275	18410	18685	341	16424	16765	Error	Error	-6.065	275	18410	341	16424	272649	6009778	0.685	5.829	0	0	0
1	6	13	"A75"	"A75"	15130	56930	100	796	862	471	54	525	525	604	427	70	38	14	0	17789	15681	8385	53	2595	2595	2990	2383	79	77	75	0	0.000	0.000	0.000	0.000	0.000	0.000	0.000	0.000	0.000	0.000	0.000	0.000	0.000	0.000	0.018	0.026	0.032	0.036	4.633	0.019	0.093	316	2384	100	271	15194	15465	337	13086	13423	Error	Error	-5.809	271	15194	337	13086	272298	4955093	0.604	5.326	0	0	0
1	7	13	"A76"	"A76"	15430	56930	100	680	748	447	59	531	531	651	1669	256	0	0	0	11770	12274	8674	70	2519	2519	3038	3195	105	62	58	0	0.000	0.000	0.000	0.000	0.000	0.000	0.000	0.000	0.000	0.000	0.000	0.000	0.000	0.000	0.016	0.022	0.040	0.055	6.764	0.079	0.058	316	2384	100	149	9251	9400	217	9755	9972	Error	Error	-5.956	149	9251	217	9755	236224	3878490	0.058	2.891	0	0	0
1	8	13	"A76"	"A76"	15730	56930	100	785	845	492	58	523	523	604	497	82	30	9	0	19503	17295	10142	58	2555	2555	3044	2573	84	76	72	0	0.000	0.000	0.000	0.000	0.000	0.000	0.000	0.000	0.000	0.000	0.000	0.000	0.000	0.000	0.015	0.022	0.031	0.037	6.054	0.015	0.091	316	2384	100	262	16948	17210	322	14740	15062	Error	Error	-6.015	262	16948	322	14740	267152	5465173	0.485	5.539	0	0	0
1	9	13	"A76"	"A76"	16030	56930	100	841	907	485	53	545	545	614	402	65	43	17	0	19048	19199	7778	40	2593	2593	3095	2473	79	95	90	0	0.000	0.000	0.000	0.000	0.000	0.000	0.000	0.000	0.000	0.000	0.000	0.000	0.000	0.000	0.018	0.022	0.028	0.026	3.355	0.017	0.096	316	2384	100	296	16455	16751	362	16606	16968	Error	Error	-5.797	296	16455	362	16606	286741	6066959	0.729	6.512	0	0	0
1	10	13	"A77"	"A77"	16330	56925	100	1260	1387	854	61	545	545	641	709	110	50	24	0	14808	14795	7520	50	2565	2565	2870	1950	67	86	79	0	0.000	0.000	0.000	0.000	0.000	0.000	0.000	0.000	0.000	0.000	0.000	0.000	0.000	0.000	0.058	0.069	0.070	0.067	3.026	0.066	0.191	316	2384	100	715	12243	12958	842	12230	13072	Error	Error	-4.098	715	12243	842	12230	438159	4675370	1.052	6.115	0	0	0
1	11	13	"A77"	"A77"	16635	56925	100	1579	1768	1017	57	552	552	637	476	74	71	53	0	21122	20178	7900	39	2634	2634	3214	2898	90	91	88	0	0.000	0.000	0.000	0.000	0.000	0.000	0.000	0.000	0.000	0.000	0.000	0.000	0.000	0.000	0.056	0.069	0.070	0.061	2.301	0.066	0.429	316	2384	100	1027	18488	19515	1216	17544	18760	Error	Error	-4.170	1027	18488	1216	17544	558637	6376354	2.376	5.854	0	0	0
1	12	13	"A77"	"A77"	16935	56925	100	1415	1516	916	60	547	547	639	460	71	64	47	0	16839	15820	8003	50	2598	2598	3126	2922	93	81	76	0	0.000	0.000	0.000	0.000	0.000	0.000	0.000	0.000	0.000	0.000	0.000	0.000	0.000	0.000	0.061	0.073	0.082	0.076	3.278	0.066	0.434	316	2384	100	868	14241	15109	969	13222	14191	Error	Error	-4.036	868	14241	969	13222	478901	4999030	1.907	4.344	0	0	0
1	13	13	"A78"	"A78"	17235	56925	100	827	890	477	53	535	535	592	386	65	41	18	0	20647	19499	10374	53	2610	2610	3077	2711	88	82	80	0	0.000	0.000	0.000	0.000	0.000	0.000	0.000	0.000	0.000	0.000	0.000	0.000	0.000	0.000	0.016	0.021	0.025	0.024	4.676	0.016	0.124	316	2384	100	292	18037	18329	355	16889	17244	Error	Error	-5.949	292	18037	355	16889	281317	6161784	0.772	6.058	0	0	0
1	14	13	"A78"	"A78"	17535	56925	100	838	910	499	54	548	548	650	1395	214	2	0	0	21504	21466	8254	38	2703	2703	3522	3807	108	94	90	0	0.000	0.000	0.000	0.000	0.000	0.000	0.000	0.000	0.000	0.000	0.000	0.000	0.000	0.000	0.015	0.019	0.025	0.020	3.417	0.017	0.127	316	2384	100	290	18801	19091	362	18763	19125	Error	Error	-6.019	290	18801	362	18763	287595	6783191	0.186	4.713	0	0	0
1	15	13	"A78"	"A78"	17835	56925	100	880	948	487	51	568	568	632	411	65	45	18	0	19826	19679	7656	38	2761	2761	3571	3638	101	91	88	0	0.000	0.000	0.000	0.000	0.000	0.000	0.000	0.000	0.000	0.000	0.000	0.000	0.000	0.000	0.018	0.022	0.029	0.025	3.200	0.018	0.132	316	2384	100	312	17065	17377	380	16918	17298	Error	Error	-5.773	312	17065	380	16918	299619	6218532	0.769	4.428	0	0	0
1	16	13	"A79"	"A79"	18135	56925	100	706	778	452	58	543	543	608	402	66	32	10	0	12192	12838	7822	60	2692	2692	2900	1422	49	79	73	0	0.000	0.000	0.000	0.000	0.000	0.000	0.000	0.000	0.000	0.000	0.000	0.000	0.000	0.000	0.017	0.023	0.037	0.045	5.379	0.019	0.070	316	2384	100	163	9500	9663	235	10146	10381	Error	Error	-5.865	163	9500	235	10146	245909	4056736	0.423	6.989	0	0	0
1	17	13	"A79"	"A79"	18435	56920	100	820	868	449	51	563	563	627	425	67	35	10	0	15955	15866	5325	33	2795	2795	3261	2383	73	97	93	0	0.000	0.000	0.000	0.000	0.000	0.000	0.000	0.000	0.000	0.000	0.000	0.000	0.000	0.000	0.020	0.023	0.033	0.028	3.431	0.017	0.065	316	2384	100	257	13160	13417	305	13071	13376	Error	Error	-5.678	257	13160	305	13071	274207	5013689	0.567	5.290	0	0	0
1	18	13	"A79"	"A79"	18735	56920	100	834	861	476	55	614	614	686	452	65	29	8	0	13766	13535	4633	34	2955	2955	3372	2431	72	93	89	0	0.000	0.000	0.000	0.000	0.000	0.000	0.000	0.000	0.000	0.000	0.000	0.000	0.000	0.000	0.020	0.023	0.038	0.034	3.401	0.014	0.021	316	2384	100	220	10811	11031	247	10580	10827	Error	Error	-5.619	220	10811	247	10580	271955	4277048	0.387	4.181	0	0	0
1	1	14	"A80"	"A80"	13635	57235	100	640	745	568	76	569	569	644	447	69	21	6	0	10023	9886	6409	64	2680	2680	3205	2768	86	60	55	0	0.000	0.000	0.000	0.000	0.000	0.000	0.000	0.000	0.000	0.000	0.000	0.000	0.000	0.000	0.010	0.024	0.054	0.070	6.362	0.016	0.037	316	2384	100	71	7343	7414	176	7206	7382	Error	Error	-6.692	71	7343	176	7206	235557	3124099	0.226	2.414	0	0	0
1	2	14	"A80"	"A80"	13935	57235	100	720	812	514	63	549	549	622	398	63	32	12	0	13303	11972	6833	57	2652	2652	3140	2791	88	69	66	0	0.000	0.000	0.000	0.000	0.000	0.000	0.000	0.000	0.000	0.000	0.000	0.000	0.000	0.000	0.016	0.028	0.050	0.060	5.834	0.013	0.034	316	2384	100	171	10651	10822	263	9320	9583	Error	Error	-5.961	171	10651	263	9320	256505	3783290	0.477	3.164	0	0	0
1	3	14	"A80"	"A80"	14235	57230	100	720	818	559	68	539	539	613	401	65	33	10	0	14244	13061	7098	54	2622	2622	3368	3281	97	72	70	0	0.000	0.000	0.000	0.000	0.000	0.000	0.000	0.000	0.000	0.000	0.000	0.000	0.000	0.000	0.016	0.027	0.043	0.050	5.624	0.013	0.042	316	2384	100	181	11622	11803	279	10439	10718	Error	Error	-6.005	181	11622	279	10439	258483	4127253	0.511	2.954	0	0	0
1	4	14	"A81"	"A81"	14535	57230	100	740	811	478	58	529	529	593	400	67	35	13	0	17527	15553	10021	64	2512	2512	2925	2629	89	68	65	0	0.000	0.000	0.000	0.000	0.000	0.000	0.000	0.000	0.000	0.000	0.000	0.000	0.000	0.000	0.014	0.022	0.037	0.042	5.905	0.015	0.078	316	2384	100	211	15015	15226	282	13041	13323	Error	Error	-6.153	211	15015	282	13041	256151	4914778	0.545	4.803	0	0	0
1	5	14	"A81"	"A81"	14835	57230	100	748	803	452	56	524	524	593	408	68	33	11	0	19889	18517	7805	42	2561	2561	3421	3696	108	88	83	0	0.000	0.000	0.000	0.000	0.000	0.000	0.000	0.000	0.000	0.000	0.000	0.000	0.000	0.000	0.013	0.017	0.025	0.026	4.135	0.013	0.073	316	2384	100	224	17328	17552	279	15956	16235	Error	Error	-6.273	224	17328	279	15956	253887	5851528	0.515	4.084	0	0	0
1	6	14	"A81"	"A81"	15135	57230	100	703	778	443	56	497	497	580	579	99	24	3	0	16502	14713	9202	62	2444	2444	3146	3254	103	67	65	0	0.000	0.000	0.000	0.000	0.000	0.000	0.000	0.000	0.000	0.000	0.000	0.000	0.000	0.000	0.015	0.023	0.033	0.040	5.892	0.014	0.053	316	2384	100	206	14058	14264	281	12269	12550	Error	Error	-6.093	206	14058	281	12269	245811	4649219	0.342	3.555	0	0	0
1	7	14	"A82"	"A82"	15435	57230	100	632	713	463	64	504	504	591	712	120	13	1	0	12808	12361	9427	76	2459	2459	2961	2663	89	58	55	0	0.000	0.000	0.000	0.000	0.000	0.000	0.000	0.000	0.000	0.000	0.000	0.000	0.000	0.000	0.012	0.021	0.040	0.057	6.931	0.013	0.055	316	2384	100	128	10349	10477	209	9902	10111	Error	Error	-6.337	128	10349	209	9902	225230	3906182	0.171	3.530	0	0	0
1	8	14	"A82"	"A82"	15735	57230	100	772	831	466	56	510	510	575	406	70	37	14	0	20522	19092	9905	51	2514	2514	3265	3370	103	81	78	0	0.000	0.000	0.000	0.000	0.000	0.000	0.000	0.000	0.000	0.000	0.000	0.000	0.000	0.000	0.015	0.019	0.026	0.027	4.237	0.014	0.097	316	2384	100	262	18008	18270	321	16578	16899	Error	Error	-6.103	262	18008	321	16578	262491	6032947	0.631	4.696	0	0	0
1	9	14	"A82"	"A82"	16035	57230	100	754	821	503	61	541	541	620	577	93	20	5	0	17227	17150	8452	49	2608	2608	3273	2851	87	85	82	0	0.000	0.000	0.000	0.000	0.000	0.000	0.000	0.000	0.000	0.000	0.000	0.000	0.000	0.000	0.015	0.019	0.030	0.031	3.657	0.016	0.032	316	2384	100	213	14619	14832	280	14542	14822	Error	Error	-6.101	213	14619	280	14542	259536	5419408	0.348	4.867	0	0	0
1	10	14	"A83"	"A83"	16335	57225	100	992	1876	2175	115	519	519	625	677	108	43	30	0	10649	11704	8330	71	2485	2485	2862	2124	74	65	60	0	0.000	0.000	0.000	0.000	0.000	0.000	0.000	0.000	0.000	0.000	0.000	0.000	0.000	0.000	0.058	0.147	0.144	0.141	3.959	0.153	0.318	316	2384	100	473	8164	8637	1357	9219	10576	Error	Error	-4.109	473	8164	1357	9219	592792	3698451	1.848	4.163	0	0	0
1	11	14	"A83"	"A83"	16635	57225	100	2039	3439	3579	104	533	533	643	563	87	69	55	0	17528	15965	7802	48	2550	2550	3197	2757	86	81	77	0	0.000	0.000	0.000	0.000	0.000	0.000	0.000	0.000	0.000	0.000	0.000	0.000	0.000	0.000	0.101	0.217	0.161	0.143	4.048	0.183	0.287	316	2384	100	1506	14978	16484	2906	13415	16321	Error	Error	-3.314	1506	14978	2906	13415	1086673	5044967	4.966	4.631	0	0	0
1	12	14	"A83"	"A83"	16940	57225	100	1738	2701	2473	91	530	530	643	630	97	64	48	0	16399	15286	6994	45	2582	2582	3082	2498	81	83	81	0	0.000	0.000	0.000	0.000	0.000	0.000	0.000	0.000	0.000	0.000	0.000	0.000	0.000	0.000	0.087	0.171	0.154	0.130	4.163	0.142	0.282	316	2384	100	1208	13817	15025	2171	12704	14875	Error	Error	-3.516	1208	13817	2171	12704	853375	4830474	3.267	4.886	0	0	0
1	13	14	"A84"	"A84"	17240	57225	100	740	814	573	70	527	527	590	378	64	37	14	0	18642	16792	7652	45	2612	2612	3094	2612	84	86	79	0	0.000	0.000	0.000	0.000	0.000	0.000	0.000	0.000	0.000	0.000	0.000	0.000	0.000	0.000	0.013	0.020	0.027	0.025	4.312	0.016	0.076	316	2384	100	213	16030	16243	287	14180	14467	Error	Error	-6.234	213	16030	287	14180	257254	5306334	0.593	5.244	0	0	0
1	14	14	"A84"	"A84"	17540	57225	100	781	894	755	84	507	507	586	408	69	39	18	0	16920	17258	6119	35	2645	2645	3199	2793	87	96	92	0	0.000	0.000	0.000	0.000	0.000	0.000	0.000	0.000	0.000	0.000	0.000	0.000	0.000	0.000	0.019	0.026	0.032	0.028	2.824	0.021	0.087	316	2384	100	274	14275	14549	387	14613	15000	Error	Error	-5.703	274	14275	387	14613	282578	5453654	0.755	5.034	0	0	0
1	15	14	"A84"	"A84"	17840	57225	100	793	893	474	53	546	546	615	405	65	37	16	0	17976	18851	5822	30	2801	2801	3682	3875	105	99	98	0	0.000	0.000	0.000	0.000	0.000	0.000	0.000	0.000	0.000	0.000	0.000	0.000	0.000	0.000	0.016	0.022	0.026	0.021	3.407	0.017	0.104	316	2384	100	247	15175	15422	347	16050	16397	Error	Error	-5.941	247	15175	347	16050	282094	5956867	0.686	3.915	0	0	0
1	16	14	"A85"	"A85"	18140	57220	100	689	771	544	70	531	531	607	433	71	29	10	0	10051	10893	6957	63	2731	2731	3024	1822	60	73	62	0	0.000	0.000	0.000	0.000	0.000	0.000	0.000	0.000	0.000	0.000	0.000	0.000	0.000	0.000	0.022	0.029	0.053	0.052	5.447	0.018	0.044	316	2384	100	158	7320	7478	240	8162	8402	Error	Error	-5.534	158	7320	240	8162	243758	3442342	0.379	4.319	0	0	0
1	17	14	"A85"	"A85"	18440	57220	100	766	836	499	59	549	549	618	401	64	35	12	0	14844	14714	4215	28	2769	2769	3296	2404	72	97	93	0	0.000	0.000	0.000	0.000	0.000	0.000	0.000	0.000	0.000	0.000	0.000	0.000	0.000	0.000	0.018	0.024	0.038	0.030	3.142	0.018	0.057	316	2384	100	217	12075	12292	287	11945	12232	Error	Error	-5.798	217	12075	287	11945	264117	4649557	0.544	4.750	0	0	0
1	18	14	"A85"	"A85"	18740	57220	100	704	777	443	57	594	594	648	388	59	28	10	0	13137	12911	4391	34	3031	3031	3451	2103	60	91	88	0	0.000	0.000	0.000	0.000	0.000	0.000	0.000	0.000	0.000	0.000	0.000	0.000	0.000	0.000	0.011	0.019	0.039	0.037	3.481	0.016	0.040	316	2384	100	110	10106	10216	183	9880	10063	Error	Error	-6.522	110	10106	183	9880	245528	4079887	0.332	4.498	0	0	0
1	1	15	"A86"	"A86"	13640	57535	100	758	820	491	59	587	587	651	540	82	22	6	0	10202	9931	5748	57	2652	2652	3063	2731	89	66	61	0	0.000	0.000	0.000	0.000	0.000	0.000	0.000	0.000	0.000	0.000	0.000	0.000	0.000	0.000	0.023	0.032	0.057	0.072	4.521	0.021	0.062	316	2384	100	171	7550	7721	233	7279	7512	Error	Error	-5.464	171	7550	233	7279	258999	3138218	0.313	2.515	0	0	0
1	2	15	"A86"	"A86"	13940	57535	100	764	822	448	54	555	555	627	412	65	31	12	0	14613	13117	6240	47	2601	2601	3085	2372	76	79	77	0	0.000	0.000	0.000	0.000	0.000	0.000	0.000	0.000	0.000	0.000	0.000	0.000	0.000	0.000	0.017	0.025	0.040	0.044	4.415	0.020	0.074	316	2384	100	209	12012	12221	267	10516	10783	Error	Error	-5.845	209	12012	267	10516	259859	4144844	0.473	4.229	0	0	0
1	3	15	"A86"	"A86"	14240	57530	100	792	850	452	53	526	526	612	410	66	37	15	0	15431	14794	6035	40	2612	2612	3391	3185	93	86	82	0	0.000	0.000	0.000	0.000	0.000	0.000	0.000	0.000	0.000	0.000	0.000	0.000	0.000	0.000	0.021	0.027	0.037	0.036	3.988	0.019	0.083	316	2384	100	266	12819	13085	324	12182	12506	Error	Error	-5.591	266	12819	324	12182	268653	4674927	0.580	3.580	0	0	0
1	4	15	"A87"	"A87"	14540	57530	100	647	732	598	81	501	501	569	378	66	28	10	0	13227	12344	6915	56	2441	2441	2714	1670	61	76	73	0	0.000	0.000	0.000	0.000	0.000	0.000	0.000	0.000	0.000	0.000	0.000	0.000	0.000	0.000	0.014	0.023	0.037	0.046	5.747	0.018	0.053	316	2384	100	146	10786	10932	231	9903	10134	Error	Error	-6.207	146	10786	231	9903	231388	3900686	0.431	5.766	0	0	0
1	5	15	"A87"	"A87"	14840	57530	100	680	723	393	54	510	510	582	393	67	27	9	0	13809	13233	5999	45	2449	2449	3093	2778	89	82	80	0	0.000	0.000	0.000	0.000	0.000	0.000	0.000	0.000	0.000	0.000	0.000	0.000	0.000	0.000	0.015	0.020	0.032	0.032	4.489	0.014	0.041	316	2384	100	170	11360	11530	213	10784	10997	Error	Error	-6.062	170	11360	213	10784	228453	4181735	0.359	3.650	0	0	0
1	6	15	"A87"	"A87"	15140	57530	100	677	757	504	66	519	519	583	385	66	31	11	0	13773	12536	6351	50	2437	2437	2928	2441	83	77	75	0	0.000	0.000	0.000	0.000	0.000	0.000	0.000	0.000	0.000	0.000	0.000	0.000	0.000	0.000	0.014	0.024	0.040	0.050	4.734	0.020	0.073	316	2384	100	158	11336	11494	238	10099	10337	Error	Error	-6.165	158	11336	238	10099	239336	3961285	0.452	3.936	0	0	0
1	7	15	"A88"	"A88"	15440	57530	100	679	763	479	62	523	523	590	387	65	32	13	0	13714	12796	7728	60	2493	2493	2831	1984	70	73	67	0	0.000	0.000	0.000	0.000	0.000	0.000	0.000	0.000	0.000	0.000	0.000	0.000	0.000	0.000	0.014	0.023	0.043	0.047	4.400	0.020	0.094	316	2384	100	156	11221	11377	240	10303	10543	Error	Error	-6.169	156	11221	240	10303	241014	4043587	0.447	5.023	0	0	0
1	8	15	"A88"	"A88"	15740	57530	100	679	769	436	56	513	513	606	470	77	27	8	0	16088	14011	7785	55	2539	2539	3239	3034	93	75	69	0	0.000	0.000	0.000	0.000	0.000	0.000	0.000	0.000	0.000	0.000	0.000	0.000	0.000	0.000	0.012	0.022	0.034	0.033	5.461	0.016	0.070	316	2384	100	166	13549	13715	256	11472	11728	Error	Error	-6.351	166	13549	256	11472	242879	4427320	0.347	3.550	0	0	0
1	9	15	"A88"	"A88"	16040	57530	100	751	783	477	60	534	534	608	389	63	30	11	0	14206	13464	6150	45	2567	2567	3275	2888	88	83	78	0	0.000	0.000	0.000	0.000	0.000	0.000	0.000	0.000	0.000	0.000	0.000	0.000	0.000	0.000	0.019	0.023	0.031	0.035	4.467	0.014	0.042	316	2384	100	217	11639	11856	249	10897	11146	Error	Error	-5.745	217	11639	249	10897	247273	4254744	0.450	3.528	0	0	0
1	10	15	"A89"	"A89"	16340	57525	100	655	750	436	58	522	522	588	466	79	25	8	0	9506	9143	5638	61	2485	2485	2767	1590	57	66	62	0	0.000	0.000	0.000	0.000	0.000	0.000	0.000	0.000	0.000	0.000	0.000	0.000	0.000	0.000	0.019	0.034	0.059	0.065	5.207	0.023	0.034	316	2384	100	133	7021	7154	228	6658	6886	Error	Error	-5.722	133	7021	228	6658	237112	2889035	0.348	4.010	0	0	0
1	11	15	"A89"	"A89"	16640	57525	100	679	745	449	60	543	543	617	470	76	24	6	0	9214	9932	4616	46	2562	2562	3156	2763	87	82	60	0	0.000	0.000	0.000	0.000	0.000	0.000	0.000	0.000	0.000	0.000	0.000	0.000	0.000	0.000	0.020	0.027	0.056	0.050	4.129	0.020	0.050	316	2384	100	136	6652	6788	202	7370	7572	Error	Error	-5.612	136	6652	202	7370	235455	3138495	0.272	2.452	0	0	0
1	12	15	"A89"	"A89"	16940	57525	100	677	743	445	59	517	517	597	559	93	20	3	0	14141	13034	6688	51	2554	2554	3291	3362	102	81	65	0	0.000	0.000	0.000	0.000	0.000	0.000	0.000	0.000	0.000	0.000	0.000	0.000	0.000	0.000	0.014	0.022	0.042	0.035	4.235	0.019	0.065	316	2384	100	160	11587	11747	226	10480	10706	Error	Error	-6.178	160	11587	226	10480	234741	4118739	0.261	2.898	0	0	0
1	13	15	"A90"	"A90"	17245	57525	100	739	817	490	59	515	515	582	388	66	37	16	0	14263	13361	6684	50	2540	2540	2839	1812	63	82	78	0	0.000	0.000	0.000	0.000	0.000	0.000	0.000	0.000	0.000	0.000	0.000	0.000	0.000	0.000	0.019	0.028	0.042	0.042	4.302	0.020	0.079	316	2384	100	224	11723	11947	302	10821	11123	Error	Error	-5.710	224	11723	302	10821	258222	4221960	0.606	5.807	0	0	0
1	14	15	"A90"	"A90"	17545	57525	100	815	841	411	48	515	515	590	397	67	40	12	0	17641	16982	6792	39	2571	2571	3141	2645	84	91	87	0	0.000	0.000	0.000	0.000	0.000	0.000	0.000	0.000	0.000	0.000	0.000	0.000	0.000	0.000	0.020	0.023	0.029	0.024	3.616	0.016	0.088	316	2384	100	300	15070	15370	326	14411	14737	Error	Error	-5.651	300	15070	326	14411	265760	5366434	0.632	5.233	0	0	0
1	15	15	"A90"	"A90"	17845	57525	100	773	824	496	60	522	522	585	382	65	37	15	0	13956	14100	5856	41	2677	2677	3029	1837	60	92	88	0	0.000	0.000	0.000	0.000	0.000	0.000	0.000	0.000	0.000	0.000	0.000	0.000	0.000	0.000	0.022	0.026	0.039	0.035	4.085	0.022	0.091	316	2384	100	251	11279	11530	302	11423	11725	Error	Error	-5.490	251	11279	302	11423	260535	4455685	0.626	6.027	0	0	0
1	16	15	"A91"	"A91"	18145	57520	100	735	804	439	54	518	518	591	391	66	34	13	0	14185	13459	5411	40	2608	2608	2779	1177	42	93	88	0	0.000	0.000	0.000	0.000	0.000	0.000	0.000	0.000	0.000	0.000	0.000	0.000	0.000	0.000	0.019	0.026	0.036	0.035	3.630	0.021	0.075	316	2384	100	217	11577	11794	286	10851	11137	Error	Error	-5.737	217	11577	286	10851	254204	4253093	0.545	9.074	0	0	0
1	17	15	"A91"	"A91"	18445	57520	100	776	824	444	53	565	565	626	401	64	34	11	0	14171	14078	4179	29	2774	2774	3302	2562	77	99	94	0	0.000	0.000	0.000	0.000	0.000	0.000	0.000	0.000	0.000	0.000	0.000	0.000	0.000	0.000	0.019	0.023	0.033	0.026	3.376	0.016	0.049	316	2384	100	211	11397	11608	259	11304	11563	Error	Error	-5.755	211	11397	259	11304	260531	4448714	0.494	4.206	0	0	0
1	18	15	"A91"	"A91"	18745	57520	100	761	831	461	55	604	604	672	435	64	25	6	0	12023	11954	3772	31	2987	2987	3317	1842	55	96	91	0	0.000	0.000	0.000	0.000	0.000	0.000	0.000	0.000	0.000	0.000	0.000	0.000	0.000	0.000	0.017	0.025	0.037	0.034	3.207	0.014	0.021	316	2384	100	157	9036	9193	227	8967	9194	Error	Error	-5.847	157	9036	227	8967	262461	3777442	0.366	4.689	0	0	0
1	1	16	"A92"	"A92"	13645	57835	100	754	796	505	63	563	563	637	427	67	30	10	0	6475	7045	4011	56	2605	2605	2781	1257	45	68	59	0	0.000	0.000	0.000	0.000	0.000	0.000	0.000	0.000	0.000	0.000	0.000	0.000	0.000	0.000	0.049	0.052	0.094	0.115	5.443	0.036	0.065	316	2384	100	191	3870	4061	233	4440	4673	Error	Error	-4.341	191	3870	233	4440	251424	2226105	0.372	3.392	0	0	0
1	2	16	"A92"	"A92"	13945	57835	100	701	793	491	61	516	516	608	569	93	24	4	0	9670	9935	4888	49	2537	2537	2726	1250	45	85	78	0	0.000	0.000	0.000	0.000	0.000	0.000	0.000	0.000	0.000	0.000	0.000	0.000	0.000	0.000	0.026	0.037	0.056	0.057	4.547	0.035	0.044	316	2384	100	185	7133	7318	277	7398	7675	Error	Error	-5.269	185	7133	277	7398	250460	3139540	0.325	5.767	0	0	0
1	3	16	"A92"	"A92"	14245	57830	100	724	811	480	59	529	529	595	388	65	32	15	0	12367	12014	5762	47	2524	2524	2791	1354	48	87	83	0	0.000	0.000	0.000	0.000	0.000	0.000	0.000	0.000	0.000	0.000	0.000	0.000	0.000	0.000	0.020	0.030	0.036	0.043	4.448	0.023	0.071	316	2384	100	195	9843	10038	282	9490	9772	Error	Error	-5.658	195	9843	282	9490	256160	3796277	0.557	6.812	0	0	0
1	4	16	"A93"	"A93"	14545	57830	100	643	753	470	62	515	515	593	487	82	25	9	0	13027	12721	7987	62	2466	2466	2663	1525	57	76	70	0	0.000	0.000	0.000	0.000	0.000	0.000	0.000	0.000	0.000	0.000	0.000	0.000	0.000	0.000	0.012	0.023	0.050	0.053	5.467	0.021	0.053	316	2384	100	128	10561	10689	238	10255	10493	Error	Error	-6.366	128	10561	238	10255	237929	4019911	0.329	6.595	0	0	0
1	5	16	"A93"	"A93"	14845	57830	100	762	820	474	57	534	534	611	455	74	29	9	0	16959	15596	7053	45	2562	2562	3159	2663	84	84	81	0	0.000	0.000	0.000	0.000	0.000	0.000	0.000	0.000	0.000	0.000	0.000	0.000	0.000	0.000	0.016	0.022	0.034	0.034	3.815	0.016	0.067	316	2384	100	228	14397	14625	286	13034	13320	Error	Error	-5.981	228	14397	286	13034	259074	4928278	0.459	4.670	0	0	0
1	6	16	"A93"	"A93"	15145	57830	100	780	848	601	70	533	533	605	539	89	25	7	0	15744	14113	7964	56	2488	2488	2902	2335	80	74	71	0	0.000	0.000	0.000	0.000	0.000	0.000	0.000	0.000	0.000	0.000	0.000	0.000	0.000	0.000	0.019	0.027	0.033	0.044	5.182	0.017	0.048	316	2384	100	247	13256	13503	315	11625	11940	Error	Error	-5.746	247	13256	315	11625	267851	4459718	0.451	4.801	0	0	0
1	7	16	"A94"	"A94"	15445	57830	100	732	790	452	57	528	528	598	396	66	32	13	0	11355	13521	9834	72	2525	2525	3017	2783	92	64	59	0	0.000	0.000	0.000	0.000	0.000	0.000	0.000	0.000	0.000	0.000	0.000	0.000	0.000	0.000	0.023	0.024	0.039	0.049	5.008	0.017	0.105	316	2384	100	204	8830	9034	262	10996	11258	Error	Error	-5.436	204	8830	262	10996	249787	4272764	0.485	3.774	0	0	0
1	8	16	"A94"	"A94"	15745	57830	100	819	864	448	51	557	557	618	390	63	38	15	0	21806	18292	10681	58	2576	2576	3295	3577	108	70	69	0	0.000	0.000	0.000	0.000	0.000	0.000	0.000	0.000	0.000	0.000	0.000	0.000	0.000	0.000	0.014	0.020	0.029	0.033	4.891	0.017	0.146	316	2384	100	262	19230	19492	307	15716	16023	Error	Error	-6.198	262	19230	307	15716	273024	5780241	0.631	4.193	0	0	0
1	9	16	"A94"	"A94"	16045	57825	100	722	823	523	63	541	541	612	395	64	33	13	0	18796	16970	8382	49	2550	2550	3117	2654	85	84	81	0	0.000	0.000	0.000	0.000	0.000	0.000	0.000	0.000	0.000	0.000	0.000	0.000	0.000	0.000	0.011	0.020	0.026	0.028	4.524	0.016	0.081	316	2384	100	181	16246	16427	282	14420	14702	Error	Error	-6.488	181	16246	282	14420	260072	5362430	0.534	5.220	0	0	0
1	10	16	"A95"	"A95"	16345	57825	100	745	860	596	69	519	519	591	429	72	36	15	0	15518	13545	7910	58	2474	2474	2653	1103	41	80	72	0	0.000	0.000	0.000	0.000	0.000	0.000	0.000	0.000	0.000	0.000	0.000	0.000	0.000	0.000	0.017	0.031	0.041	0.044	4.104	0.026	0.142	316	2384	100	226	13044	13270	341	11071	11412	Error	Error	-5.851	226	13044	341	11071	271609	4280086	0.627	9.875	0	0	0
1	11	16	"A95"	"A95"	16645	57825	100	919	1006	539	53	506	506	576	377	65	52	28	0	22683	21257	6906	32	2556	2556	3045	2272	74	94	93	0	0.000	0.000	0.000	0.000	0.000	0.000	0.000	0.000	0.000	0.000	0.000	0.000	0.000	0.000	0.021	0.027	0.028	0.026	2.996	0.022	0.186	316	2384	100	413	20127	20540	500	18701	19201	Error	Error	-5.607	413	20127	500	18701	318023	6717272	1.141	8.016	0	0	0
1	12	16	"A95"	"A95"	16945	57825	100	818	902	512	56	511	511	580	392	67	43	19	0	21810	19456	9397	48	2506	2506	3249	3793	116	83	78	0	0.000	0.000	0.000	0.000	0.000	0.000	0.000	0.000	0.000	0.000	0.000	0.000	0.000	0.000	0.016	0.023	0.030	0.027	3.751	0.018	0.153	316	2384	100	307	19304	19611	391	16950	17341	Error	Error	-5.975	307	19304	391	16950	285158	6148075	0.821	4.273	0	0	0
1	13	16	"A96"	"A96"	17250	57825	100	762	811	480	59	521	521	593	405	68	33	13	0	13534	12817	8329	64	2514	2514	2847	2034	71	69	64	0	0.000	0.000	0.000	0.000	0.000	0.000	0.000	0.000	0.000	0.000	0.000	0.000	0.000	0.000	0.022	0.028	0.042	0.055	5.916	0.023	0.126	316	2384	100	241	11020	11261	290	10303	10593	Error	Error	-5.515	241	11020	290	10303	256383	4050110	0.538	4.902	0	0	0
1	14	16	"A96"	"A96"	17550	57825	100	813	864	480	55	514	514	583	393	67	44	17	0	20244	19668	6622	33	2592	2592	2899	1768	60	98	95	0	0.000	0.000	0.000	0.000	0.000	0.000	0.000	0.000	0.000	0.000	0.000	0.000	0.000	0.000	0.017	0.020	0.027	0.021	3.352	0.018	0.120	316	2384	100	299	17652	17951	350	17076	17426	Error	Error	-5.884	299	17652	350	17076	273059	6215115	0.715	9.485	0	0	0
1	15	16	"A96"	"A96"	17850	57825	100	986	1270	2020	159	520	520	615	777	126	30	6	0	20787	21340	8385	39	2689	2689	3083	2402	77	98	96	0	0.000	0.000	0.000	0.000	0.000	0.000	0.000	0.000	0.000	0.000	0.000	0.000	0.000	0.000	0.026	0.040	0.034	0.027	3.357	0.114	0.151	316	2384	100	466	18098	18564	750	18651	19401	Error	Error	-5.279	466	18098	750	18651	401426	6743497	0.843	7.601	0	0	0
1	16	16	"A97"	"A97"	18150	57820	100	735	810	517	63	533	533	595	398	66	31	12	0	12224	11953	7185	60	2626	2626	2759	1085	39	80	74	0	0.000	0.000	0.000	0.000	0.000	0.000	0.000	0.000	0.000	0.000	0.000	0.000	0.000	0.000	0.021	0.030	0.041	0.047	5.808	0.021	0.010	316	2384	100	202	9598	9800	277	9327	9604	Error	Error	-5.570	202	9598	277	9327	255827	3777289	0.540	8.474	0	0	0
1	17	16	"A97"	"A97"	18450	57820	100	798	877	533	60	546	546	615	448	72	33	12	0	15161	14481	6044	41	2743	2743	2908	1139	39	97	95	0	0.000	0.000	0.000	0.000	0.000	0.000	0.000	0.000	0.000	0.000	0.000	0.000	0.000	0.000	0.020	0.028	0.038	0.033	3.135	0.020	0.053	316	2384	100	252	12418	12670	331	11738	12069	Error	Error	-5.623	252	12418	331	11738	277128	4575966	0.585	10.161	0	0	0
1	18	16	"A97"	"A97"	18750	57820	100	803	874	448	51	553	553	641	449	70	35	11	0	12368	12600	5126	40	2920	2920	3107	1127	36	97	91	0	0.000	0.000	0.000	0.000	0.000	0.000	0.000	0.000	0.000	0.000	0.000	0.000	0.000	0.000	0.026	0.033	0.047	0.041	3.573	0.020	0.052	316	2384	100	250	9448	9698	321	9680	10001	Error	Error	-5.240	250	9448	321	9680	276334	3981483	0.519	8.423	0	0	0
1	1	17	"A98"	"A98"	13650	58135	100	581	659	415	62	529	529	601	386	64	25	7	0	3463	3682	1274	34	2507	2507	2628	2002	76	18	4	0	0.000	0.000	0.000	0.000	0.000	0.000	0.000	0.000	0.000	0.000	0.000	0.000	0.000	0.000	0.054	0.111	0.296	0.271	4.288	0.056	0.013	316	2384	100	52	956	1008	130	1175	1305	Error	Error	-4.200	52	956	130	1175	208210	1163669	0.150	0.526	0	0	0
1	2	17	"A98"	"A98"	13950	58130	100	533	640	475	74	528	528	618	573	92	12	4	0	3833	4364	2044	46	2474	2474	2572	1576	61	43	18	0	0.000	0.000	0.000	0.000	0.000	0.000	0.000	0.000	0.000	0.000	0.000	0.000	0.000	0.000	0.004	0.059	0.203	0.187	5.410	0.047	0.015	316	2384	100	5	1359	1364	112	1890	2002	Error	Error	-8.086	5	1359	112	1890	202164	1378874	0.038	1.137	0	0	0
1	3	17	"A98"	"A98"	14250	58130	100	610	689	444	64	521	521	591	386	65	25	8	0	4451	4746	1724	36	2449	2449	2525	750	29	83	62	0	0.000	0.000	0.000	0.000	0.000	0.000	0.000	0.000	0.000	0.000	0.000	0.000	0.000	0.000	0.044	0.073	0.173	0.154	3.797	0.029	0.013	316	2384	100	89	2002	2091	168	2297	2465	Error	Error	-4.491	89	2002	168	2297	217863	1499697	0.254	2.961	0	0	0
1	4	17	"A99"	"A99"	14550	58130	100	1315	2016	1871	92	520	520	605	824	136	49	37	0	6266	7104	4155	58	2439	2439	2548	1386	54	66	54	0	0.000	0.000	0.000	0.000	0.000	0.000	0.000	0.000	0.000	0.000	0.000	0.000	0.000	0.000	0.208	0.321	0.316	0.286	3.155	0.393	0.449	316	2384	100	795	3827	4622	1496	4665	6161	Error	Error	-2.267	795	3827	1496	4665	637004	2244972	1.712	3.287	0	0	0
1	5	17	"A99"	"A99"	14850	58130	100	2260	2755	2313	83	512	512	599	492	82	68	58	0	10512	9534	4116	43	2485	2485	2740	1351	49	88	77	0	0.000	0.000	0.000	0.000	0.000	0.000	0.000	0.000	0.000	0.000	0.000	0.000	0.000	0.000	0.218	0.318	0.270	0.220	2.824	0.340	0.596	316	2384	100	1748	8027	9775	2243	7049	9292	Error	Error	-2.199	1748	8027	2243	7049	870478	3012718	4.382	5.029	0	0	0
1	6	17	"A99"	"A99"	15150	58130	100	2454	3300	2915	88	517	517	706	945	133	61	50	0	10369	9300	4694	50	2423	2423	2782	1923	69	74	68	0	0.000	0.000	0.000	0.000	0.000	0.000	0.000	0.000	0.000	0.000	0.000	0.000	0.000	0.000	0.244	0.405	0.343	0.314	2.781	0.448	0.654	316	2384	100	1937	7946	9883	2783	6877	9660	Error	Error	-2.036	1937	7946	2783	6877	1042753	2938819	2.745	3.389	0	0	0
1	7	17	"A100"	"A100"	15450	58130	100	644	746	456	61	511	511	574	396	68	31	12	0	13505	12892	7431	57	2463	2463	2706	1905	70	79	73	0	0.000	0.000	0.000	0.000	0.000	0.000	0.000	0.000	0.000	0.000	0.000	0.000	0.000	0.000	0.012	0.023	0.039	0.039	4.531	0.021	0.101	316	2384	100	133	11042	11175	235	10429	10664	Error	Error	-6.375	133	11042	235	10429	235820	4073913	0.434	5.347	0	0	0
1	8	17	"A100"	"A100"	15750	58130	100	749	834	460	55	499	499	578	380	65	40	18	0	15164	14220	6515	45	2548	2548	2925	2063	70	87	81	0	0.000	0.000	0.000	0.000	0.000	0.000	0.000	0.000	0.000	0.000	0.000	0.000	0.000	0.000	0.020	0.029	0.035	0.036	3.767	0.020	0.082	316	2384	100	250	12616	12866	335	11672	12007	Error	Error	-5.657	250	12616	335	11672	263551	4493510	0.674	5.475	0	0	0
1	9	17	"A100"	"A100"	16050	58125	100	756	823	466	56	511	511	576	378	65	38	15	0	13983	13718	5763	42	2537	2537	2998	2252	75	87	83	0	0.000	0.000	0.000	0.000	0.000	0.000	0.000	0.000	0.000	0.000	0.000	0.000	0.000	0.000	0.021	0.028	0.036	0.033	3.769	0.022	0.099	316	2384	100	245	11446	11691	312	11181	11493	Error	Error	-5.546	245	11446	312	11181	259990	4334732	0.653	4.760	0	0	0
1	10	17	"A101"	"A101"	16350	58125	100	889	1287	1215	94	509	509	599	494	82	43	26	0	4815	6785	5207	76	2463	2463	2609	1163	44	62	50	0	0.000	0.000	0.000	0.000	0.000	0.000	0.000	0.000	0.000	0.000	0.000	0.000	0.000	0.000	0.162	0.180	0.193	0.188	3.318	0.175	0.521	316	2384	100	380	2352	2732	778	4322	5100	Error	Error	-2.630	380	2352	778	4322	406789	2143971	1.393	3.591	0	0	0
1	11	17	"A101"	"A101"	16650	58125	100	1042	1703	1749	102	499	499	591	502	84	50	35	0	6269	8700	6533	75	2499	2499	2761	1861	67	64	50	0	0.000	0.000	0.000	0.000	0.000	0.000	0.000	0.000	0.000	0.000	0.000	0.000	0.000	0.000	0.144	0.194	0.194	0.182	3.411	0.202	0.687	316	2384	100	543	3770	4313	1204	6201	7405	Error	Error	-2.796	543	3770	1204	6201	538053	2749099	2.215	3.191	0	0	0
1	12	17	"A101"	"A101"	16950	58125	100	1075	1667	1616	96	503	503	572	400	69	58	40	0	6451	9309	6989	75	2439	2439	2568	914	35	82	68	0	0.000	0.000	0.000	0.000	0.000	0.000	0.000	0.000	0.000	0.000	0.000	0.000	0.000	0.000	0.143	0.169	0.178	0.172	3.089	0.176	0.644	316	2384	100	572	4012	4584	1164	6870	8034	Error	Error	-2.810	572	4012	1164	6870	526747	2941643	2.738	7.375	0	0	0
1	13	17	"A102"	"A102"	17250	58125	100	832	1520	1792	117	490	490	568	390	68	48	34	0	6642	9203	7002	76	2495	2495	2676	1197	44	67	58	0	0.000	0.000	0.000	0.000	0.000	0.000	0.000	0.000	0.000	0.000	0.000	0.000	0.000	0.000	0.082	0.154	0.143	0.151	3.904	0.171	0.511	316	2384	100	342	4147	4489	1030	6708	7738	Error	Error	-3.600	342	4147	1030	6708	480293	2908165	2.441	5.453	0	0	0
1	14	17	"A102"	"A102"	17555	58125	100	1061	2051	2272	110	499	499	563	379	67	57	44	0	9651	11742	7291	62	2490	2490	2625	937	35	91	84	0	0.000	0.000	0.000	0.000	0.000	0.000	0.000	0.000	0.000	0.000	0.000	0.000	0.000	0.000	0.078	0.168	0.145	0.123	3.564	0.183	0.526	316	2384	100	562	7161	7723	1552	9252	10804	Error	Error	-3.672	562	7161	1552	9252	648023	3710408	3.926	9.730	0	0	0
1	15	17	"A102"	"A102"	17855	58120	100	1153	2175	2446	112	527	527	593	389	65	63	43	0	9870	11932	6320	52	2567	2567	2714	1158	42	93	89	0	0.000	0.000	0.000	0.000	0.000	0.000	0.000	0.000	0.000	0.000	0.000	0.000	0.000	0.000	0.086	0.176	0.135	0.119	3.152	0.220	0.536	316	2384	100	626	7303	7929	1648	9365	11013	Error	Error	-3.544	626	7303	1648	9365	687155	3770470	4.067	7.960	0	0	0
1	16	17	"A103"	"A103"	18155	58120	100	685	763	448	58	518	518	595	434	72	29	9	0	11689	11039	6366	57	2586	2586	2727	1114	40	84	75	0	0.000	0.000	0.000	0.000	0.000	0.000	0.000	0.000	0.000	0.000	0.000	0.000	0.000	0.000	0.018	0.029	0.046	0.047	4.317	0.018	0.035	316	2384	100	167	9103	9270	245	8453	8698	Error	Error	-5.768	167	9103	245	8453	240966	3488421	0.387	7.461	0	0	0
1	17	17	"A103"	"A103"	18455	58120	100	754	794	423	53	544	544	615	463	75	27	8	0	12519	12473	3530	28	2659	2659	2869	1609	56	100	97	0	0.000	0.000	0.000	0.000	0.000	0.000	0.000	0.000	0.000	0.000	0.000	0.000	0.000	0.000	0.021	0.025	0.039	0.031	3.063	0.021	0.037	316	2384	100	210	9860	10070	250	9814	10064	Error	Error	-5.553	210	9860	250	9814	250748	3941517	0.387	5.969	0	0	0
1	18	17	"A103"	"A103"	18755	58120	100	689	751	412	54	583	583	665	620	93	15	1	0	9364	9572	3202	33	2874	2874	3016	1306	43	97	88	0	0.000	0.000	0.000	0.000	0.000	0.000	0.000	0.000	0.000	0.000	0.000	0.000	0.000	0.000	0.016	0.025	0.053	0.050	3.155	0.015	0.011	316	2384	100	106	6490	6596	168	6698	6866	Error	Error	-5.936	106	6490	168	6698	237242	3024682	0.139	5.020	0	0	0
1	1	18	"A104"	"A104"	13650	58435	100	671	720	425	59	571	571	647	446	68	22	5	0	7163	7319	3912	53	2581	2581	2796	2096	74	63	52	0	0.000	0.000	0.000	0.000	0.000	0.000	0.000	0.000	0.000	0.000	0.000	0.000	0.000	0.000	0.022	0.031	0.072	0.083	4.927	0.012	0.012	316	2384	100	100	4582	4682	149	4738	4887	Error	Error	-5.518	100	4582	149	4738	227425	2312923	0.164	2.158	0	0	0
1	2	18	"A104"	"A104"	13955	58430	100	758	845	543	64	551	551	615	402	65	33	11	0	11216	10560	4906	46	2568	2568	2740	1336	48	88	81	0	0.000	0.000	0.000	0.000	0.000	0.000	0.000	0.000	0.000	0.000	0.000	0.000	0.000	0.000	0.024	0.037	0.050	0.049	4.352	0.030	0.081	316	2384	100	207	8648	8855	294	7992	8286	Error	Error	-5.385	207	8648	294	7992	266989	3337100	0.572	5.853	0	0	0
1	3	18	"A104"	"A104"	14255	58430	100	734	785	417	53	542	542	610	391	64	31	8	0	11706	10892	3799	34	2578	2578	2924	1833	62	88	83	0	0.000	0.000	0.000	0.000	0.000	0.000	0.000	0.000	0.000	0.000	0.000	0.000	0.000	0.000	0.021	0.029	0.041	0.038	5.100	0.023	0.056	316	2384	100	192	9128	9320	243	8314	8557	Error	Error	-5.571	192	9128	243	8314	248052	3441720	0.448	4.347	0	0	0
1	4	18	"A105"	"A105"	14555	58430	100	653	727	454	62	518	518	594	399	67	26	11	0	11810	11137	6518	58	2490	2490	2717	1959	72	72	67	0	0.000	0.000	0.000	0.000	0.000	0.000	0.000	0.000	0.000	0.000	0.000	0.000	0.000	0.000	0.014	0.024	0.044	0.050	5.219	0.021	0.068	316	2384	100	135	9320	9455	209	8647	8856	Error	Error	-6.109	135	9320	209	8647	229768	3519158	0.333	4.298	0	0	0
1	5	18	"A105"	"A105"	14855	58430	100	740	803	451	56	511	511	583	387	66	35	14	0	16133	14526	6696	46	2500	2500	2858	1928	67	83	78	0	0.000	0.000	0.000	0.000	0.000	0.000	0.000	0.000	0.000	0.000	0.000	0.000	0.000	0.000	0.017	0.024	0.038	0.035	3.868	0.020	0.089	316	2384	100	229	13633	13862	292	12026	12318	Error	Error	-5.896	229	13633	292	12026	253716	4590154	0.568	6.052	0	0	0
1	6	18	"A105"	"A105"	15155	58430	100	729	801	569	71	535	535	617	585	94	20	3	0	13183	12530	6133	48	2502	2502	2753	1623	58	84	78	0	0.000	0.000	0.000	0.000	0.000	0.000	0.000	0.000	0.000	0.000	0.000	0.000	0.000	0.000	0.018	0.027	0.037	0.038	4.347	0.022	0.071	316	2384	100	194	10681	10875	266	10028	10294	Error	Error	-5.783	194	10681	266	10028	253202	3959339	0.315	6.024	0	0	0
1	7	18	"A106"	"A106"	15455	58430	100	568	638	433	67	508	508	585	467	79	18	4	0	3120	3704	1988	53	2499	2499	2560	752	29	46	28	0	0.000	0.000	0.000	0.000	0.000	0.000	0.000	0.000	0.000	0.000	0.000	0.000	0.000	0.000	0.097	0.108	0.264	0.285	4.621	0.055	0.011	316	2384	100	60	621	681	130	1205	1335	Error	Error	-3.372	60	621	130	1205	201752	1170414	0.113	1.521	0	0	0
1	8	18	"A106"	"A106"	15755	58425	100	577	619	357	57	506	506	574	378	65	20	5	0	3548	4372	2449	56	2520	2520	2619	1619	61	35	18	0	0.000	0.000	0.000	0.000	0.000	0.000	0.000	0.000	0.000	0.000	0.000	0.000	0.000	0.000	0.069	0.061	0.243	0.224	4.932	0.029	0.013	316	2384	100	71	1028	1099	113	1852	1965	Error	Error	-3.856	71	1028	113	1852	195456	1381522	0.119	1.083	0	0	0
1	9	18	"A106"	"A106"	16055	58425	100	544	616	366	59	511	511	579	382	65	21	4	0	3816	4486	2293	51	2515	2515	2638	1812	68	34	18	0	0.000	0.000	0.000	0.000	0.000	0.000	0.000	0.000	0.000	0.000	0.000	0.000	0.000	0.000	0.025	0.053	0.183	0.185	4.468	0.026	0.011	316	2384	100	33	1301	1334	105	1971	2076	Error	Error	-5.301	33	1301	105	1971	194780	1417657	0.097	1.020	0	0	0
1	10	18	"A107"	"A107"	16355	58425	100	531	612	428	69	510	510	584	662	113	11	1	0	4563	6171	4248	68	2433	2433	2535	1167	46	68	46	0	0.000	0.000	0.000	0.000	0.000	0.000	0.000	0.000	0.000	0.000	0.000	0.000	0.000	0.000	0.010	0.027	0.109	0.119	5.196	0.082	0.063	316	2384	100	21	2130	2151	102	3738	3840	Error	Error	-6.664	21	2130	102	3738	193545	1949993	0.042	3.116	0	0	0
1	11	18	"A107"	"A107"	16655	58425	100	603	668	421	63	512	512	575	384	66	22	8	0	6002	7535	4829	64	2494	2494	2630	1227	46	71	57	0	0.000	0.000	0.000	0.000	0.000	0.000	0.000	0.000	0.000	0.000	0.000	0.000	0.000	0.000	0.026	0.031	0.073	0.072	5.511	0.024	0.042	316	2384	100	91	3508	3599	156	5041	5197	Error	Error	-5.269	91	3508	156	5041	211171	2381021	0.242	3.998	0	0	0
1	12	18	"A107"	"A107"	16955	58425	100	613	671	385	57	488	488	568	502	88	19	3	0	5266	7284	5153	70	2483	2483	2614	977	37	74	60	0	0.000	0.000	0.000	0.000	0.000	0.000	0.000	0.000	0.000	0.000	0.000	0.000	0.000	0.000	0.045	0.038	0.074	0.080	5.983	0.024	0.046	316	2384	100	125	2783	2908	183	4801	4984	Error	Error	-4.477	125	2783	183	4801	211909	2301723	0.205	4.780	0	0	0
1	13	18	"A108"	"A108"	17255	58425	100	573	642	402	62	515	515	583	389	66	24	6	0	6784	8713	5980	68	2518	2518	2655	1037	39	75	67	0	0.000	0.000	0.000	0.000	0.000	0.000	0.000	0.000	0.000	0.000	0.000	0.000	0.000	0.000	0.014	0.021	0.067	0.072	5.252	0.016	0.030	316	2384	100	58	4266	4324	127	6195	6322	Error	Error	-6.201	58	4266	127	6195	202837	2753169	0.152	5.842	0	0	0
1	14	18	"A108"	"A108"	17555	58425	100	649	736	491	66	519	519	578	376	65	32	11	0	8446	9946	6323	63	2559	2559	2729	1502	55	78	67	0	0.000	0.000	0.000	0.000	0.000	0.000	0.000	0.000	0.000	0.000	0.000	0.000	0.000	0.000	0.022	0.029	0.056	0.064	4.965	0.019	0.048	316	2384	100	130	5887	6017	217	7387	7604	Error	Error	-5.501	130	5887	217	7387	232486	3143009	0.420	4.805	0	0	0
1	15	18	"A108"	"A108"	17860	58420	100	663	713	414	58	516	516	572	367	64	28	11	0	8050	10137	5929	58	2582	2582	2721	980	36	94	85	0	0.000	0.000	0.000	0.000	0.000	0.000	0.000	0.000	0.000	0.000	0.000	0.000	0.000	0.000	0.027	0.026	0.044	0.044	4.090	0.019	0.051	316	2384	100	147	5468	5615	197	7555	7752	Error	Error	-5.217	147	5468	197	7555	225217	3203190	0.384	7.567	0	0	0
1	16	18	"A109"	"A109"	18160	58420	100	617	662	407	61	509	509	585	413	70	22	6	0	3576	4176	2190	52	2610	2610	2685	854	31	52	31	0	0.000	0.000	0.000	0.000	0.000	0.000	0.000	0.000	0.000	0.000	0.000	0.000	0.000	0.000	0.112	0.098	0.250	0.230	5.174	0.035	0.015	316	2384	100	108	966	1074	153	1566	1719	Error	Error	-3.161	108	966	153	1566	209110	1319769	0.186	1.746	0	0	0
1	17	18	"A109"	"A109"	18460	58420	100	591	656	410	62	529	529	583	380	65	22	9	0	3737	4543	2538	55	2638	2638	2749	1518	55	38	19	0	0.000	0.000	0.000	0.000	0.000	0.000	0.000	0.000	0.000	0.000	0.000	0.000	0.000	0.000	0.056	0.067	0.270	0.251	4.963	0.016	0.011	316	2384	100	62	1099	1161	127	1905	2032	Error	Error	-4.148	62	1099	127	1905	207217	1435653	0.192	1.182	0	0	0
1	18	18	"A109"	"A109"	18760	58420	100	555	640	542	84	558	558	622	450	72	15	5	0	3815	4427	2182	49	2789	2789	2902	884	30	53	32	0	0.000	0.000	0.000	0.000	0.000	0.000	0.000	0.000	0.000	0.000	0.000	0.000	0.000	0.000	-0.003	0.050	0.208	0.196	4.353	0.048	0.014	316	2384	100	-3	1026	1023	82	1638	1720	Error	Error	Error	-3	1026	82	1638	202146	1398982	0.040	1.725	0	0	0
1	1	19	"A110"	"A110"	13655	58735	100	625	673	389	57	571	571	633	404	63	20	5	0	5071	6453	4255	65	2625	2625	2727	862	31	69	58	0	0.000	0.000	0.000	0.000	0.000	0.000	0.000	0.000	0.000	0.000	0.000	0.000	0.000	0.000	0.022	0.027	0.099	0.116	5.471	0.013	0.008	316	2384	100	54	2446	2500	102	3828	3930	Error	Error	-5.501	54	2446	102	3828	212825	2039131	0.099	4.323	0	0	0
1	2	19	"A110"	"A110"	13955	58730	100	584	703	464	66	563	563	641	514	80	18	4	0	6379	7640	4512	59	2621	2621	2798	1657	59	68	52	0	0.000	0.000	0.000	0.000	0.000	0.000	0.000	0.000	0.000	0.000	0.000	0.000	0.000	0.000	0.006	0.028	0.082	0.081	6.777	0.019	0.010	316	2384	100	21	3758	3779	140	5019	5159	Error	Error	-7.483	21	3758	140	5019	222125	2414231	0.121	2.922	0	0	0
1	3	19	"A110"	"A110"	14260	58730	100	715	791	492	62	595	595	809	2723	336	0	0	0	8361	9407	5559	59	2617	2617	3095	3761	121	66	39	0	0.000	0.000	0.000	0.000	0.000	0.000	0.000	0.000	0.000	0.000	0.000	0.000	0.000	0.000	0.021	0.029	0.052	0.059	5.126	0.388	0.315	316	2384	100	120	5744	5864	196	6790	6986	Error	Error	-5.581	120	5744	196	6790	249963	2972504	-0.007	1.678	0	0	0
1	4	19	"A111"	"A111"	14560	58730	100	563	632	402	63	530	530	606	396	65	20	6	0	4505	5657	3992	70	2486	2486	2587	1486	57	55	33	0	0.000	0.000	0.000	0.000	0.000	0.000	0.000	0.000	0.000	0.000	0.000	0.000	0.000	0.000	0.016	0.032	0.116	0.116	6.984	0.004	0.001	316	2384	100	33	2019	2052	102	3171	3273	Error	Error	-5.935	33	2019	102	3171	199731	1787663	0.066	2.066	0	0	0
1	5	19	"A111"	"A111"	14860	58730	100	641	718	438	61	513	513	590	423	71	25	9	0	6694	8528	5398	63	2521	2521	2658	954	35	89	76	0	0.000	0.000	0.000	0.000	0.000	0.000	0.000	0.000	0.000	0.000	0.000	0.000	0.000	0.000	0.031	0.034	0.064	0.066	4.999	0.023	0.048	316	2384	100	128	4173	4301	205	6007	6212	Error	Error	-5.027	128	4173	205	6007	226964	2694779	0.303	6.153	0	0	0
1	6	19	"A111"	"A111"	15160	58730	100	606	697	459	65	544	544	600	384	64	25	8	0	5820	7702	5210	67	2502	2502	2586	964	37	84	69	0	0.000	0.000	0.000	0.000	0.000	0.000	0.000	0.000	0.000	0.000	0.000	0.000	0.000	0.000	0.019	0.029	0.079	0.081	4.550	0.021	0.035	316	2384	100	62	3318	3380	153	5200	5353	Error	Error	-5.742	62	3318	153	5200	220147	2433767	0.253	5.307	0	0	0
1	7	19	"A112"	"A112"	15460	58730	100	1627	3617	4558	126	509	509	579	383	66	68	57	0	8532	9944	6415	64	2443	2443	2537	1146	45	80	66	0	0.000	0.000	0.000	0.000	0.000	0.000	0.000	0.000	0.000	0.000	0.000	0.000	0.000	0.000	0.184	0.414	0.287	0.280	3.168	0.469	0.543	316	2384	100	1118	6089	7207	3108	7501	10609	Error	Error	-2.445	1118	6089	3108	7501	1142960	3142265	7.932	6.463	0	0	0
1	8	19	"A112"	"A112"	15760	58725	100	2216	4008	3846	95	532	532	598	392	65	78	62	0	13652	14473	8154	56	2541	2541	2702	1231	45	93	85	0	0.000	0.000	0.000	0.000	0.000	0.000	0.000	0.000	0.000	0.000	0.000	0.000	0.000	0.000	0.152	0.291	0.220	0.195	2.515	0.321	0.690	316	2384	100	1684	11111	12795	3476	11932	15408	Error	Error	-2.722	1684	11111	3476	11932	1266683	4573343	8.699	9.562	0	0	0
1	9	19	"A112"	"A112"	16060	58725	100	2071	4424	5089	115	529	529	651	1199	184	56	40	0	11506	12087	6417	53	2579	2579	2845	2389	83	81	70	0	0.000	0.000	0.000	0.000	0.000	0.000	0.000	0.000	0.000	0.000	0.000	0.000	0.000	0.000	0.173	0.410	0.250	0.255	2.835	0.449	0.496	316	2384	100	1542	8927	10469	3895	9508	13403	Error	Error	-2.533	1542	8927	3895	9508	1397962	3819342	3.147	3.869	0	0	0
1	10	19	"A113"	"A113"	16360	58725	100	565	626	392	62	504	504	564	366	64	20	7	0	4642	6390	4160	65	2467	2467	2551	862	33	75	58	0	0.000	0.000	0.000	0.000	0.000	0.000	0.000	0.000	0.000	0.000	0.000	0.000	0.000	0.000	0.028	0.031	0.088	0.094	4.256	0.025	0.037	316	2384	100	61	2175	2236	122	3923	4045	Error	Error	-5.156	61	2175	122	3923	197965	2019266	0.169	4.454	0	0	0
1	11	19	"A113"	"A113"	16660	58725	100	634	718	440	61	518	518	584	369	63	31	11	0	8125	8447	3752	44	2518	2518	2690	1383	51	89	73	0	0.000	0.000	0.000	0.000	0.000	0.000	0.000	0.000	0.000	0.000	0.000	0.000	0.000	0.000	0.021	0.034	0.055	0.061	3.878	0.024	0.037	316	2384	100	116	5607	5723	200	5929	6129	Error	Error	-5.595	116	5607	200	5929	227006	2669207	0.363	4.163	0	0	0
1	12	19	"A113"	"A113"	16960	58725	100	635	699	447	63	479	479	551	368	66	34	12	0	6709	7508	4456	59	2498	2498	2615	825	31	78	69	0	0.000	0.000	0.000	0.000	0.000	0.000	0.000	0.000	0.000	0.000	0.000	0.000	0.000	0.000	0.037	0.044	0.090	0.093	4.944	0.034	0.074	316	2384	100	156	4211	4367	220	5010	5230	Error	Error	-4.755	156	4211	220	5010	220922	2372432	0.402	5.931	0	0	0
1	13	19	"A114"	"A114"	17260	58725	100	636	730	435	59	509	509	575	376	65	30	12	0	11353	11684	6745	57	2533	2533	2714	1434	52	82	76	0	0.000	0.000	0.000	0.000	0.000	0.000	0.000	0.000	0.000	0.000	0.000	0.000	0.000	0.000	0.014	0.024	0.045	0.044	4.468	0.019	0.069	316	2384	100	127	8820	8947	221	9151	9372	Error	Error	-6.118	127	8820	221	9151	230811	3692301	0.412	6.255	0	0	0
1	14	19	"A114"	"A114"	17560	58725	100	754	811	469	57	515	515	582	381	65	35	15	0	15418	14168	6150	43	2563	2563	2921	2457	84	84	81	0	0.000	0.000	0.000	0.000	0.000	0.000	0.000	0.000	0.000	0.000	0.000	0.000	0.000	0.000	0.019	0.026	0.033	0.035	3.788	0.020	0.094	316	2384	100	239	12855	13094	296	11605	11901	Error	Error	-5.749	239	12855	296	11605	256237	4477069	0.601	4.578	0	0	0
1	15	19	"A114"	"A114"	17860	58720	100	731	816	453	55	537	537	610	650	106	20	2	0	15664	15578	6023	38	2620	2620	3041	2562	84	97	85	0	0.000	0.000	0.000	0.000	0.000	0.000	0.000	0.000	0.000	0.000	0.000	0.000	0.000	0.000	0.015	0.022	0.030	0.027	3.249	0.018	0.062	316	2384	100	194	13044	13238	279	12958	13237	Error	Error	-6.071	194	13044	279	12958	257867	4922539	0.317	4.893	0	0	0
1	16	19	"A115"	"A115"	18165	58720	100	573	644	379	58	498	498	575	428	74	22	4	0	5542	6671	4137	62	2540	2540	2650	1514	57	74	49	0	0.000	0.000	0.000	0.000	0.000	0.000	0.000	0.000	0.000	0.000	0.000	0.000	0.000	0.000	0.025	0.035	0.088	0.074	4.420	0.024	0.027	316	2384	100	75	3002	3077	146	4131	4277	Error	Error	-5.323	75	3002	146	4131	203647	2107893	0.161	2.656	0	0	0
1	17	19	"A115"	"A115"	18465	58720	100	627	690	420	60	537	537	592	368	62	24	9	0	5513	7574	5070	66	2683	2683	2789	909	32	86	72	0	0.000	0.000	0.000	0.000	0.000	0.000	0.000	0.000	0.000	0.000	0.000	0.000	0.000	0.000	0.032	0.031	0.080	0.069	5.027	0.026	0.052	316	2384	100	90	2830	2920	153	4891	5044	Error	Error	-4.975	90	2830	153	4891	217937	2393530	0.266	5.264	0	0	0
1	18	19	"A115"	"A115"	18765	58720	100	629	721	469	65	561	561	659	1411	214	1	0	0	6446	7966	4356	54	2811	2811	2932	998	34	91	76	0	0.000	0.000	0.000	0.000	0.000	0.000	0.000	0.000	0.000	0.000	0.000	0.000	0.000	0.000	0.019	0.031	0.073	0.063	4.426	0.024	0.033	316	2384	100	68	3635	3703	160	5155	5315	Error	Error	-5.740	68	3635	160	5155	227930	2517378	0.044	5.044	0	0	0
1	1	20	"A116"	"A116"	13660	59030	100	635	745	521	69	580	580	666	430	64	19	8	0	4957	5844	2960	50	2718	2718	2907	1666	57	59	41	0	0.000	0.000	0.000	0.000	0.000	0.000	0.000	0.000	0.000	0.000	0.000	0.000	0.000	0.000	0.025	0.053	0.129	0.109	6.078	0.036	0.033	316	2384	100	55	2239	2294	165	3126	3291	Error	Error	-5.347	55	2239	165	3126	235293	1846814	0.184	1.763	0	0	0
1	2	20	"A116"	"A116"	13960	59030	100	672	751	472	62	567	567	629	411	65	26	10	0	11285	10900	5941	54	2717	2717	2866	1085	37	89	81	0	0.000	0.000	0.000	0.000	0.000	0.000	0.000	0.000	0.000	0.000	0.000	0.000	0.000	0.000	0.012	0.022	0.047	0.045	4.245	0.015	0.028	316	2384	100	105	8568	8673	184	8183	8367	Error	Error	-6.350	105	8568	184	8183	237349	3444410	0.297	7.405	0	0	0
1	3	20	"A116"	"A116"	14260	59030	100	732	824	488	59	547	547	617	391	63	34	13	0	11868	11338	5131	45	2647	2647	3141	2305	73	85	77	0	0.000	0.000	0.000	0.000	0.000	0.000	0.000	0.000	0.000	0.000	0.000	0.000	0.000	0.000	0.020	0.032	0.047	0.041	3.849	0.024	0.084	316	2384	100	185	9221	9406	277	8691	8968	Error	Error	-5.639	185	9221	277	8691	260244	3582719	0.529	3.556	0	0	0
1	4	20	"A117"	"A117"	14565	59030	100	545	662	455	68	543	543	614	393	64	22	9	0	3181	3464	1367	39	2554	2554	2644	1348	50	25	8	0	0.000	0.000	0.000	0.000	0.000	0.000	0.000	0.000	0.000	0.000	0.000	0.000	0.000	0.000	0.003	0.131	0.305	0.306	4.423	0.027	0.014	316	2384	100	2	627	629	119	910	1029	Error	Error	-8.292	2	627	119	910	209316	1094647	0.122	0.608	0	0	0
1	5	20	"A117"	"A117"	14865	59030	100	669	992	3327	335	529	529	603	409	67	29	11	0	3873	4909	4626	94	2579	2579	2671	841	31	63	41	0	0.000	0.000	0.000	0.000	0.000	0.000	0.000	0.000	0.000	0.000	0.000	0.000	0.000	0.000	0.108	0.199	0.202	0.222	4.389	0.216	0.037	316	2384	100	140	1294	1434	463	2330	2793	Error	Error	-3.208	140	1294	463	2330	313332	1551326	0.951	2.661	0	0	0
1	6	20	"A117"	"A117"	15165	59030	100	631	742	615	82	544	544	615	424	68	24	8	0	3505	4155	2156	51	2515	2515	2595	860	33	54	30	0	0.000	0.000	0.000	0.000	0.000	0.000	0.000	0.000	0.000	0.000	0.000	0.000	0.000	0.000	0.088	0.121	0.259	0.303	4.843	0.106	0.078	316	2384	100	87	990	1077	198	1640	1838	Error	Error	-3.508	87	990	198	1640	234535	1312957	0.300	1.814	0	0	0
1	7	20	"A118"	"A118"	15465	59030	100	593	636	389	61	533	533	601	391	65	19	6	0	5901	6833	4409	64	2485	2485	2561	815	31	75	65	0	0.000	0.000	0.000	0.000	0.000	0.000	0.000	0.000	0.000	0.000	0.000	0.000	0.000	0.000	0.018	0.024	0.081	0.083	5.220	0.018	0.020	316	2384	100	60	3416	3476	103	4348	4451	Error	Error	-5.831	60	3416	103	4348	200915	2159165	0.090	5.242	0	0	0
1	8	20	"A118"	"A118"	15765	59025	100	597	660	425	64	509	509	575	382	66	24	6	0	6287	8287	5603	67	2489	2489	2592	893	34	82	71	0	0.000	0.000	0.000	0.000	0.000	0.000	0.000	0.000	0.000	0.000	0.000	0.000	0.000	0.000	0.023	0.026	0.057	0.063	5.525	0.015	0.022	316	2384	100	88	3798	3886	151	5798	5949	Error	Error	-5.432	88	3798	151	5798	208670	2618695	0.223	6.377	0	0	0
1	9	20	"A118"	"A118"	16065	59025	100	636	695	383	55	509	509	578	406	70	22	7	0	9445	12115	7420	61	2518	2518	2655	1022	38	93	85	0	0.000	0.000	0.000	0.000	0.000	0.000	0.000	0.000	0.000	0.000	0.000	0.000	0.000	0.000	0.018	0.019	0.039	0.037	4.193	0.010	0.021	316	2384	100	127	6927	7054	186	9597	9783	Error	Error	-5.769	127	6927	186	9597	219626	3828318	0.288	9.256	0	0	0
1	10	20	"A119"	"A119"	16365	59025	100	915	1036	697	67	499	499	566	372	65	52	29	0	8502	9549	6015	62	2471	2471	2583	1501	58	77	65	0	0.000	0.000	0.000	0.000	0.000	0.000	0.000	0.000	0.000	0.000	0.000	0.000	0.000	0.000	0.069	0.076	0.093	0.093	2.986	0.074	0.366	316	2384	100	416	6031	6447	537	7078	7615	Error	Error	-3.858	416	6031	537	7078	327337	3017494	1.263	4.641	0	0	0
1	11	20	"A119"	"A119"	16665	59025	100	1011	1160	756	65	496	496	575	408	70	55	36	0	10657	11395	6754	59	2551	2551	2696	1034	38	88	81	0	0.000	0.000	0.000	0.000	0.000	0.000	0.000	0.000	0.000	0.000	0.000	0.000	0.000	0.000	0.064	0.075	0.085	0.085	2.991	0.070	0.406	316	2384	100	515	8106	8621	664	8844	9508	Error	Error	-3.976	515	8106	664	8844	366543	3600688	1.434	8.413	0	0	0
1	12	20	"A119"	"A119"	16965	59025	100	929	1091	719	65	490	490	551	352	63	54	36	0	8952	9937	6349	63	2496	2496	2601	853	32	82	75	0	0.000	0.000	0.000	0.000	0.000	0.000	0.000	0.000	0.000	0.000	0.000	0.000	0.000	0.000	0.068	0.081	0.082	0.083	3.230	0.074	0.392	316	2384	100	439	6456	6895	601	7441	8042	Error	Error	-3.878	439	6456	601	7441	344782	3140189	1.534	8.600	0	0	0
1	13	20	"A120"	"A120"	17265	59025	100	584	679	448	65	494	494	564	524	92	20	5	0	3772	4354	2434	55	2530	2530	2610	931	35	57	32	0	0.000	0.000	0.000	0.000	0.000	0.000	0.000	0.000	0.000	0.000	0.000	0.000	0.000	0.000	0.072	0.101	0.226	0.211	3.897	0.063	0.072	316	2384	100	90	1242	1332	185	1824	2009	Error	Error	-3.787	90	1242	185	1824	214523	1375762	0.219	1.873	0	0	0
1	14	20	"A120"	"A120"	17565	59020	100	648	827	612	74	525	525	587	381	64	32	18	0	4292	5378	3194	59	2563	2563	2690	1641	61	52	26	0	0.000	0.000	0.000	0.000	0.000	0.000	0.000	0.000	0.000	0.000	0.000	0.000	0.000	0.000	0.071	0.107	0.169	0.161	4.073	0.065	0.132	316	2384	100	123	1729	1852	302	2815	3117	Error	Error	-3.813	123	1729	302	2815	261366	1699422	0.630	1.638	0	0	0
1	15	20	"A120"	"A120"	17865	59020	100	681	781	506	64	498	498	570	372	65	34	14	0	4235	5510	3276	59	2550	2550	2642	837	31	73	50	0	0.000	0.000	0.000	0.000	0.000	0.000	0.000	0.000	0.000	0.000	0.000	0.000	0.000	0.000	0.109	0.096	0.132	0.143	4.026	0.073	0.130	316	2384	100	183	1685	1868	283	2960	3243	Error	Error	-3.203	183	1685	283	2960	246810	1741198	0.567	3.427	0	0	0
1	16	20	"A121"	"A121"	18165	59020	100	630	715	460	64	510	510	581	397	68	29	10	0	10849	13435	9046	67	2528	2528	2647	1000	37	89	81	0	0.000	0.000	0.000	0.000	0.000	0.000	0.000	0.000	0.000	0.000	0.000	0.000	0.000	0.000	0.014	0.019	0.034	0.036	4.966	0.015	0.058	316	2384	100	120	8321	8441	205	10907	11112	Error	Error	-6.116	120	8321	205	10907	225821	4245309	0.338	10.788	0	0	0
1	17	20	"A121"	"A121"	18470	59020	100	705	777	439	56	526	526	586	367	62	34	13	0	15814	16374	7225	44	2665	2665	2791	1601	57	99	93	0	0.000	0.000	0.000	0.000	0.000	0.000	0.000	0.000	0.000	0.000	0.000	0.000	0.000	0.000	0.014	0.018	0.029	0.024	3.370	0.014	0.061	316	2384	100	179	13149	13328	251	13709	13960	Error	Error	-6.199	179	13149	251	13709	245638	5174073	0.520	8.484	0	0	0
1	18	20	"A121"	"A121"	18770	59020	100	736	816	463	56	556	556	629	454	72	27	9	0	13554	14561	5968	40	2816	2816	2971	1417	47	99	94	0	0.000	0.000	0.000	0.000	0.000	0.000	0.000	0.000	0.000	0.000	0.000	0.000	0.000	0.000	0.017	0.022	0.031	0.029	3.103	0.017	0.053	316	2384	100	180	10738	10918	260	11745	12005	Error	Error	-5.899	180	10738	260	11745	257731	4601241	0.412	8.179	0	0	0
1	1	21	"Blank"	"Blank"	13665	59330	100	545	630	411	65	604	604	679	431	63	16	3	0	2795	2855	738	25	2755	2755	2834	870	30	11	2	0	0.000	0.000	0.000	0.000	0.000	0.000	0.000	0.000	0.000	0.000	0.000	0.000	0.000	0.000	-1.475	0.260	0.519	0.509	5.893	0.059	0.007	316	2384	100	-59	40	-19	26	100	126	Error	Error	Error	-59	40	26	100	199229	902052	-0.114	0.024	0	0	0
1	2	21	"Blank"	"Blank"	13965	59330	100	498	605	453	74	572	572	636	389	61	18	7	0	2644	2688	682	25	2684	2684	2808	1803	64	1	0	0	0.000	0.000	0.000	0.000	0.000	0.000	0.000	0.000	0.000	0.000	0.000	0.000	0.000	0.000	1.850	8.250	0.586	0.636	5.053	0.078	0.006	316	2384	100	-74	-40	-114	33	4	37	Error	Error	0.888	-74	-40	33	4	191211	849540	-0.080	-0.067	0	0	0
1	3	21	"Blank"	"Blank"	14265	59330	100	542	631	388	61	567	567	725	2142	295	0	0	0	2664	2725	715	26	2650	2650	2745	1554	56	4	0	0	0.000	0.000	0.000	0.000	0.000	0.000	0.000	0.000	0.000	0.000	0.000	0.000	0.000	0.000	-1.786	0.853	0.483	0.540	4.585	0.149	0.006	316	2384	100	-25	14	-11	64	75	139	Error	Error	Error	-25	14	64	75	199495	861099	-0.044	-0.013	0	0	0
1	4	21	"Blank"	"Blank"	14565	59330	100	536	588	336	57	536	536	629	925	147	0	0	0	2697	2729	734	26	2618	2618	2707	1207	44	7	0	0	0.000	0.000	0.000	0.000	0.000	0.000	0.000	0.000	0.000	0.000	0.000	0.000	0.000	0.000	0.000	0.468	0.577	0.566	4.551	0.092	0.014	316	2384	100	0	79	79	52	111	163	Error	Error	Error	0	79	52	111	185704	862240	-0.044	0.018	0	0	0
1	5	21	"Blank"	"Blank"	14870	59330	100	525	642	434	67	569	569	649	483	74	15	5	0	2588	2658	740	27	2649	2649	2699	743	27	17	2	0	0.000	0.000	0.000	0.000	0.000	0.000	0.000	0.000	0.000	0.000	0.000	0.000	0.000	0.000	0.721	8.111	0.546	0.603	4.068	0.058	0.004	316	2384	100	-44	-61	-105	73	9	82	Error	Error	-0.471	-44	-61	73	9	202886	839923	-0.014	-0.055	0	0	0
1	6	21	"Blank"	"Blank"	15170	59330	100	579	629	379	60	559	559	629	451	71	15	3	0	2658	2720	720	26	2612	2612	2678	726	27	18	4	0	0.000	0.000	0.000	0.000	0.000	0.000	0.000	0.000	0.000	0.000	0.000	0.000	0.000	0.000	0.435	0.648	0.582	0.740	4.662	0.008	0.000	316	2384	100	20	46	66	70	108	178	Error	Error	-1.202	20	46	70	108	198751	859569	0.000	0.058	0	0	0
1	7	21	"Blank"	"Blank"	15470	59325	100	538	613	423	69	540	540	611	425	69	17	6	0	2612	2671	712	26	2569	2569	2647	750	28	18	3	0	0.000	0.000	0.000	0.000	0.000	0.000	0.000	0.000	0.000	0.000	0.000	0.000	0.000	0.000	-0.047	0.716	0.569	0.665	5.011	0.063	0.005	316	2384	100	-2	43	41	73	102	175	Error	Error	Error	-2	43	73	102	193578	844109	0.005	0.032	0	0	0
1	8	21	"Blank"	"Blank"	15770	59325	100	528	604	418	69	536	536	611	500	81	13	2	0	2606	2709	871	32	2520	2520	2597	867	33	18	3	0	0.000	0.000	0.000	0.000	0.000	0.000	0.000	0.000	0.000	0.000	0.000	0.000	0.000	0.000	-0.093	0.360	0.487	0.475	5.029	0.125	0.016	316	2384	100	-8	86	78	68	189	257	Error	Error	Error	-8	86	68	189	191011	856011	-0.014	0.129	0	0	0
1	9	21	"Blank"	"Blank"	16070	59325	100	489	552	393	71	504	504	614	1424	231	0	0	0	2423	2499	668	26	2484	2484	2543	795	31	13	0	0	0.000	0.000	0.000	0.000	0.000	0.000	0.000	0.000	0.000	0.000	0.000	0.000	0.000	0.000	0.246	3.200	0.562	0.640	6.481	0.081	0.011	316	2384	100	-15	-61	-76	48	15	63	Error	Error	-2.024	-15	-61	48	15	174370	789752	-0.044	-0.055	0	0	0
1	10	21	"Blank"	"Blank"	16370	59325	100	560	598	372	62	508	508	577	373	64	18	7	0	2514	2589	753	29	2464	2464	2539	771	30	18	3	0	0.000	0.000	0.000	0.000	0.000	0.000	0.000	0.000	0.000	0.000	0.000	0.000	0.000	0.000	1.040	0.720	0.514	0.506	4.770	0.038	0.004	316	2384	100	52	50	102	90	125	215	Error	Error	0.057	52	50	90	125	189048	818052	0.056	0.065	0	0	0
1	11	21	"Blank"	"Blank"	16670	59325	100	555	611	407	66	510	510	580	382	65	20	7	0	2543	2614	757	28	2501	2501	2568	796	30	17	4	0	0.000	0.000	0.000	0.000	0.000	0.000	0.000	0.000	0.000	0.000	0.000	0.000	0.000	0.000	1.071	0.894	0.479	0.488	3.958	0.072	0.012	316	2384	100	45	42	87	101	113	214	Error	Error	0.100	45	42	101	113	192937	826094	0.081	0.058	0	0	0
1	12	21	"Blank"	"Blank"	16970	59325	100	431	532	375	70	517	517	580	375	64	17	5	0	2638	2728	781	28	2551	2551	2630	783	29	20	4	0	0.000	0.000	0.000	0.000	0.000	0.000	0.000	0.000	0.000	0.000	0.000	0.000	0.000	0.000	-0.989	0.085	0.506	0.484	4.498	0.049	0.007	316	2384	100	-86	87	1	15	177	192	Error	Error	Error	-86	87	15	177	168023	862128	-0.128	0.125	0	0	0
1	13	21	"Blank"	"Blank"	17270	59325	100	580	654	431	65	516	516	597	582	97	13	2	0	2578	2712	885	32	2578	2578	2680	1503	56	5	0	0	0.000	0.000	0.000	0.000	0.000	0.000	0.000	0.000	0.000	0.000	0.000	0.000	0.000	0.000	100000.000	1.030	0.491	0.487	5.360	0.011	0.000	316	2384	100	64	0	64	138	134	272	Error	Error	16.610	64	0	138	134	206636	856835	0.098	0.021	0	0	0
1	14	21	"Blank"	"Blank"	17570	59320	100	532	573	365	63	532	532	591	475	80	13	1	0	2503	2582	790	30	2533	2533	2606	824	31	11	1	0	0.000	0.000	0.000	0.000	0.000	0.000	0.000	0.000	0.000	0.000	0.000	0.000	0.000	0.000	0.000	0.837	0.583	0.522	4.544	0.048	0.006	316	2384	100	0	-30	-30	41	49	90	Error	Error	Error	0	-30	41	49	180925	815879	-0.038	-0.029	0	0	0
1	15	21	"Blank"	"Blank"	17870	59320	100	501	578	380	65	519	519	618	650	105	9	0	0	2588	2648	841	31	2584	2584	2659	1115	41	9	0	0	0.000	0.000	0.000	0.000	0.000	0.000	0.000	0.000	0.000	0.000	0.000	0.000	0.000	0.000	-4.500	0.922	0.425	0.473	4.462	0.347	0.177	316	2384	100	-18	4	-14	59	64	123	Error	Error	Error	-18	4	59	64	182591	836709	-0.062	-0.010	0	0	0
1	16	21	"Blank"	"Blank"	18170	59320	100	488	569	413	72	519	519	587	390	66	17	5	0	2502	2611	809	30	2571	2571	2665	858	32	13	3	0	0.000	0.000	0.000	0.000	0.000	0.000	0.000	0.000	0.000	0.000	0.000	0.000	0.000	0.000	0.449	1.250	0.467	0.606	5.104	0.069	0.017	316	2384	100	-31	-69	-100	50	40	90	Error	Error	-1.154	-31	-69	50	40	179843	825141	-0.046	-0.063	0	0	0
1	17	21	"Blank"	"Blank"	18475	59320	100	572	643	398	61	554	554	624	462	74	16	3	0	2612	2667	718	26	2614	2614	2728	870	31	13	0	0	0.000	0.000	0.000	0.000	0.000	0.000	0.000	0.000	0.000	0.000	0.000	0.000	0.000	0.000	-9.000	1.679	0.544	0.549	3.892	0.099	0.017	316	2384	100	18	-2	16	89	53	142	Error	Error	Error	18	-2	89	53	203159	842676	0.041	-0.070	0	0	0
1	18	21	"Blank"	"Blank"	18775	59320	100	611	906	3735	412	557	557	613	370	60	20	6	0	2797	2913	840	28	2794	2794	2888	888	30	17	2	0	0.000	0.000	0.000	0.000	0.000	0.000	0.000	0.000	0.000	0.000	0.000	0.000	0.000	0.000	18.000	2.933	0.375	0.502	5.588	126.487	0.000	316	2384	100	54	3	57	349	119	468	Error	Error	4.170	54	3	349	119	286338	920586	0.792	0.028	0	0	0
