# Supplementary material for: Application of hybridization control probe to increase accuracy on ligation detection or minisequencing diagnostic microarrays
Source: BMC Res Notes. 2009 Dec 14;2:249. doi: 10.1186/1756-0500-2-249 (PMC2799435; doi:10.1186/1756-0500-2-249)
Supplement: Additional file 3 — Gpr_files. Zip-compressed file containing raw microarray data in GenePix results format (.gpr) and GAL (GenePix Array List) files. [file 1756-0500-2-249-S3.ZIP › gpr_files/slide9/lasi9_15-16.gpr]

ATF	1.0
30	76    
"Type=GenePix Results 3"
"DateTime=2009/05/28 13:55:46"
"Settings=C:\Axon\Data\HPV\280509\lasi9.gps"
"GalFile=C:\Axon\Data\HPV\ArrayIt_032009_InstiBioGalfile.gal"
"ArrayOfArrays=15-16"
"PixelSize=5"
"Wavelengths=532	488"
"ImageFiles=C:\Axon\Data\HPV\280509\lasi9.tif 2	C:\Axon\Data\HPV\280509\lasi9.tif 3"
"NormalizationMethod=None"
"NormalizationFactors=1	1"
"JpegImage="
"StdDev=Type 1"
"RatioFormulations=W1/W3 (/532)	W1/W4 (/488)	W3/W4 (532/488)"
"FeatureType=Circular"
"Barcode="
"BackgroundSubtraction=LocalFeature"
"ImageOrigin=0, 0"
"JpegOrigin=0, 0"
"Creator=GenePix Pro 6.1.0.2"
"Scanner=GenePix 4200A 01 Autoloader [2]"
"FocusPosition=0"
"Temperature=23.31"
"LinesAveraged=1"
"Comment="
"PMTGain=610	580"
"ScanPower=100	100"
"LaserPower=2.72	2.58"
"Filters=Standard Green	Standard Blue"
"ScanRegion=728,0,3848,13784"
"Supplier="
"Block"	"Column"	"Row"	"Name"	"ID"	"X"	"Y"	"Dia."	"F532 Median"	"F532 Mean"	"F532 SD"	"F532 CV"	"B532"	"B532 Median"	"B532 Mean"	"B532 SD"	"B532 CV"	"% > B532+1SD"	"% > B532+2SD"	"F532 % Sat."	"F488 Median"	"F488 Mean"	"F488 SD"	"F488 CV"	"B488"	"B488 Median"	"B488 Mean"	"B488 SD"	"B488 CV"	"% > B488+1SD"	"% > B488+2SD"	"F488 % Sat."	"Ratio of Medians (1/532)"	"Ratio of Means (1/532)"	"Median of Ratios (1/532)"	"Mean of Ratios (1/532)"	"Ratios SD (1/532)"	"Rgn Ratio (1/532)"	"Rgn R2 (1/532)"	"Ratio of Medians (1/488)"	"Ratio of Means (1/488)"	"Median of Ratios (1/488)"	"Mean of Ratios (1/488)"	"Ratios SD (1/488)"	"Rgn Ratio (1/488)"	"Rgn R2 (1/488)"	"Ratio of Medians (532/488)"	"Ratio of Means (532/488)"	"Median of Ratios (532/488)"	"Mean of Ratios (532/488)"	"Ratios SD (532/488)"	"Rgn Ratio (532/488)"	"Rgn R2 (532/488)"	"F Pixels"	"B Pixels"	"Circularity"	"Sum of Medians (1/532)"	"Sum of Medians (1/488)"	"Sum of Medians (532/488)"	"Sum of Means (1/532)"	"Sum of Means (1/488)"	"Sum of Means (532/488)"	"Log Ratio (1/532)"	"Log Ratio (1/488)"	"Log Ratio (532/488)"	"F532 Median - B532"	"F488 Median - B488"	"F532 Mean - B532"	"F488 Mean - B488"	"F532 Total Intensity"	"F488 Total Intensity"	"SNR 532"	"SNR 488"	"Flags"	"Normalize"	"Autoflag"
1	1	1	"A1"	"A1"	4745	62330	100	631	699	460	65	617	617	687	445	64	17	6	0	3159	3805	1947	51	2559	2559	2623	758	28	45	33	0	0.000	0.000	0.000	0.000	0.000	0.000	0.000	0.000	0.000	0.000	0.000	0.000	0.000	0.000	0.023	0.066	0.289	0.292	4.655	0.048	0.014	316	2384	100	14	600	614	82	1246	1328	Error	Error	-5.421	14	600	82	1246	220803	1202323	0.027	1.559	0	0	0
1	2	1	"A1"	"A1"	5045	62325	100	635	711	443	62	637	637	822	1784	217	0	0	0	3617	4485	2345	52	2562	2562	2857	2698	94	33	11	0	0.000	0.000	0.000	0.000	0.000	0.000	0.000	0.000	0.000	0.000	0.000	0.000	0.000	0.000	-0.002	0.038	0.172	0.183	6.261	0.498	0.404	316	2384	100	-2	1055	1053	74	1923	1997	Error	Error	Error	-2	1055	74	1923	224592	1417386	-0.062	0.603	0	0	0
1	3	1	"A1"	"A1"	5345	62325	100	583	670	396	59	598	598	699	882	126	3	0	0	3366	4014	1870	46	2507	2507	2614	934	35	48	33	0	0.000	0.000	0.000	0.000	0.000	0.000	0.000	0.000	0.000	0.000	0.000	0.000	0.000	0.000	-0.017	0.048	0.284	0.309	4.799	0.230	0.013	316	2384	100	-15	859	844	72	1507	1579	Error	Error	Error	-15	859	72	1507	211694	1268321	-0.033	1.499	0	0	0
1	4	1	"A2"	"A2"	5645	62325	100	614	684	430	62	587	587	688	624	90	10	2	0	2632	2763	855	30	2460	2460	2633	1705	64	4	1	0	0.000	0.000	0.000	0.000	0.000	0.000	0.000	0.000	0.000	0.000	0.000	0.000	0.000	0.000	0.157	0.320	0.793	0.680	5.165	0.102	0.107	316	2384	100	27	172	199	97	303	400	Error	Error	-2.671	27	172	97	303	216111	873060	-0.006	0.076	0	0	0
1	5	1	"A2"	"A2"	5945	62320	100	572	616	386	62	591	591	672	438	65	14	2	0	2508	2598	785	30	2493	2493	2580	763	29	16	4	0	0.000	0.000	0.000	0.000	0.000	0.000	0.000	0.000	0.000	0.000	0.000	0.000	0.000	0.000	-1.267	0.238	0.577	0.625	4.675	0.017	0.000	316	2384	100	-19	15	-4	25	105	130	Error	Error	Error	-19	15	25	105	194531	820989	-0.128	0.024	0	0	0
1	6	1	"A2"	"A2"	6245	62320	100	591	660	405	61	595	595	663	422	63	18	5	0	2600	2658	686	25	2567	2567	2618	779	29	13	3	0	0.000	0.000	0.000	0.000	0.000	0.000	0.000	0.000	0.000	0.000	0.000	0.000	0.000	0.000	-0.121	0.714	0.497	0.589	5.203	0.055	0.004	316	2384	100	-4	33	29	65	91	156	Error	Error	Error	-4	33	65	91	208601	839795	-0.007	0.051	0	0	0
1	7	1	"A3"	"A3"	6545	62320	100	607	672	410	61	579	579	652	455	69	19	4	0	2546	2619	725	27	2491	2491	2599	970	37	12	1	0	0.000	0.000	0.000	0.000	0.000	0.000	0.000	0.000	0.000	0.000	0.000	0.000	0.000	0.000	0.509	0.727	0.575	0.629	4.856	0.087	0.013	316	2384	100	28	55	83	93	128	221	Error	Error	-0.974	28	55	93	128	212404	827693	0.044	0.021	0	0	0
1	8	1	"A3"	"A3"	6845	62320	100	574	635	398	62	562	562	646	428	66	19	3	0	2578	2662	695	26	2531	2531	2603	907	34	14	1	0	0.000	0.000	0.000	0.000	0.000	0.000	0.000	0.000	0.000	0.000	0.000	0.000	0.000	0.000	0.255	0.557	0.683	0.681	4.632	0.090	0.011	316	2384	100	12	47	59	73	131	204	Error	Error	-1.970	12	47	73	131	200524	841252	-0.026	0.065	0	0	0
1	9	1	"A3"	"A3"	7145	62315	100	604	664	408	61	560	560	640	449	70	19	4	0	2544	2626	759	28	2547	2547	2613	845	32	13	2	0	0.000	0.000	0.000	0.000	0.000	0.000	0.000	0.000	0.000	0.000	0.000	0.000	0.000	0.000	-14.667	1.316	0.459	0.491	4.832	0.238	0.109	316	2384	100	44	-3	41	104	79	183	Error	Error	Error	44	-3	104	79	209741	829696	0.053	0.015	0	0	0
1	10	1	"A4"	"A4"	7445	62315	100	606	658	415	63	548	548	643	749	116	7	0	0	2634	2645	733	27	2613	2613	2664	733	27	15	4	0	0.000	0.000	0.000	0.000	0.000	0.000	0.000	0.000	0.000	0.000	0.000	0.000	0.000	0.000	2.762	3.438	0.555	0.571	3.825	3.625	0.018	316	2384	100	58	21	79	110	32	142	Error	Error	1.466	58	21	110	32	207838	835945	0.020	-0.026	0	0	0
1	11	1	"A4"	"A4"	7745	62315	100	645	726	458	63	598	598	699	911	130	6	0	0	2945	3375	2351	69	2793	2793	2982	1903	63	8	5	0	0.000	0.000	0.000	0.000	0.000	0.000	0.000	0.000	0.000	0.000	0.000	0.000	0.000	0.000	0.309	0.220	0.375	0.476	5.434	0.200	0.148	316	2384	100	47	152	199	128	582	710	Error	Error	-1.693	47	152	128	582	229317	1066421	0.030	0.207	0	0	0
1	12	1	"A4"	"A4"	8045	62310	100	618	657	361	54	579	579	648	406	62	19	4	0	2759	2848	797	27	2681	2681	2752	766	27	21	5	0	0.000	0.000	0.000	0.000	0.000	0.000	0.000	0.000	0.000	0.000	0.000	0.000	0.000	0.000	0.500	0.467	0.445	0.525	4.635	0.060	0.009	316	2384	100	39	78	117	78	167	245	Error	Error	-1.000	39	78	78	167	207548	900023	0.022	0.125	0	0	0
1	13	1	"A5"	"A5"	8345	62310	100	574	624	365	58	596	596	665	495	74	11	1	0	2781	2868	774	26	2714	2714	2796	1051	37	14	0	0	0.000	0.000	0.000	0.000	0.000	0.000	0.000	0.000	0.000	0.000	0.000	0.000	0.000	0.000	-0.328	0.182	0.493	0.486	5.147	0.067	0.016	316	2384	100	-22	67	45	28	154	182	Error	Error	Error	-22	67	28	154	197157	906188	-0.083	0.069	0	0	0
1	14	1	"A5"	"A5"	8645	62310	100	565	628	376	59	573	573	643	402	62	16	3	0	2633	2761	746	27	2666	2666	2720	740	27	18	4	0	0.000	0.000	0.000	0.000	0.000	0.000	0.000	0.000	0.000	0.000	0.000	0.000	0.000	0.000	0.242	0.579	0.601	0.521	4.179	0.057	0.006	316	2384	100	-8	-33	-41	55	95	150	Error	Error	-2.044	-8	-33	55	95	198315	872461	-0.037	0.055	0	0	0
1	15	1	"A5"	"A5"	8945	62310	100	545	616	374	60	592	592	781	1665	213	0	0	0	2778	2852	748	26	2774	2774	3130	3585	114	0	0	0	0.000	0.000	0.000	0.000	0.000	0.000	0.000	0.000	0.000	0.000	0.000	0.000	0.000	0.000	-11.750	0.308	0.519	0.617	4.839	0.051	0.006	316	2384	100	-47	4	-43	24	78	102	Error	Error	Error	-47	4	24	78	194788	901195	-0.099	-0.078	0	0	0
1	16	1	"A6"	"A6"	9245	62305	100	618	686	428	62	587	587	677	580	85	12	2	0	2939	2973	829	27	2791	2791	2883	920	31	20	2	0	0.000	0.000	0.000	0.000	0.000	0.000	0.000	0.000	0.000	0.000	0.000	0.000	0.000	0.000	0.209	0.544	0.479	0.534	4.648	0.096	0.022	316	2384	100	31	148	179	99	182	281	Error	Error	-2.255	31	148	99	182	216698	939504	0.016	0.098	0	0	0
1	17	1	"A6"	"A6"	9545	62305	100	619	689	414	60	613	613	667	415	62	20	6	0	2918	3158	1212	38	2786	2786	2872	839	29	26	12	0	0.000	0.000	0.000	0.000	0.000	0.000	0.000	0.000	0.000	0.000	0.000	0.000	0.000	0.000	0.045	0.204	0.470	0.463	4.586	0.069	0.021	316	2384	100	6	132	138	76	372	448	Error	Error	-4.459	6	132	76	372	217627	997853	0.053	0.341	0	0	0
1	18	1	"A6"	"A6"	9845	62305	100	582	672	406	60	583	583	650	520	80	12	1	0	3035	3085	876	28	2802	2802	2902	1129	38	17	1	0	0.000	0.000	0.000	0.000	0.000	0.000	0.000	0.000	0.000	0.000	0.000	0.000	0.000	0.000	-0.004	0.314	0.357	0.375	4.668	0.083	0.021	316	2384	100	-1	233	232	89	283	372	Error	Error	Error	-1	233	89	283	212266	974805	0.042	0.162	0	0	0
1	1	2	"A7"	"A7"	4745	62630	100	709	811	500	61	768	768	920	1850	201	0	0	0	3411	3741	1473	39	2800	2800	2891	840	29	42	24	0	0.000	0.000	0.000	0.000	0.000	0.000	0.000	0.000	0.000	0.000	0.000	0.000	0.000	0.000	-0.097	0.046	0.400	0.393	4.218	2.923	0.065	316	2384	100	-59	611	552	43	941	984	Error	Error	Error	-59	611	43	941	256269	1182154	-0.059	1.012	0	0	0
1	2	2	"A7"	"A7"	5045	62625	100	912	2060	6598	320	735	735	824	496	60	33	19	0	4743	6429	8069	125	2871	2871	2959	787	26	72	56	1	0.000	0.000	0.000	0.000	0.000	0.000	0.000	0.000	0.000	0.000	0.000	0.000	0.000	0.000	0.095	0.372	0.282	0.240	4.508	0.700	0.516	316	2384	100	177	1872	2049	1325	3558	4883	Error	Error	-3.403	177	1872	1325	3558	650946	2031652	2.492	4.409	0	0	0
1	3	2	"A7"	"A7"	5345	62625	100	781	865	482	55	691	691	777	483	62	23	6	0	3933	4337	1660	38	2781	2781	2879	935	32	56	35	0	0.000	0.000	0.000	0.000	0.000	0.000	0.000	0.000	0.000	0.000	0.000	0.000	0.000	0.000	0.078	0.112	0.294	0.290	4.425	0.063	0.035	316	2384	100	90	1152	1242	174	1556	1730	Error	Error	-3.678	90	1152	174	1556	273274	1370448	0.182	1.559	0	0	0
1	4	2	"A8"	"A8"	5645	62625	100	835	938	499	53	704	704	788	472	59	26	8	0	5641	5795	1817	31	2787	2787	2820	706	25	89	81	0	0.000	0.000	0.000	0.000	0.000	0.000	0.000	0.000	0.000	0.000	0.000	0.000	0.000	0.000	0.046	0.078	0.141	0.118	3.922	0.045	0.022	316	2384	100	131	2854	2985	234	3008	3242	Error	Error	-4.445	131	2854	234	3008	296278	1831278	0.318	4.214	0	0	0
1	5	2	"A8"	"A8"	5945	62625	100	1338	1442	639	44	1104	1104	1256	1005	80	16	0	0	7326	7334	1941	26	3449	3449	3622	1913	52	83	50	0	0.000	0.000	0.000	0.000	0.000	0.000	0.000	0.000	0.000	0.000	0.000	0.000	0.000	0.000	0.060	0.087	0.161	0.138	3.042	0.063	0.035	316	2384	100	234	3877	4111	338	3885	4223	Error	Error	-4.050	234	3877	338	3885	455607	2317434	0.185	1.940	0	0	0
1	6	2	"A8"	"A8"	6245	62620	100	1112	1286	1525	118	920	920	1015	687	67	19	6	0	7016	7392	3923	53	3077	3077	3178	1070	33	87	79	0	0.000	0.000	0.000	0.000	0.000	0.000	0.000	0.000	0.000	0.000	0.000	0.000	0.000	0.000	0.049	0.085	0.134	0.127	4.513	0.179	0.226	316	2384	100	192	3939	4131	366	4315	4681	Error	Error	-4.359	192	3939	366	4315	406369	2335874	0.394	3.938	0	0	0
1	7	2	"A9"	"A9"	6545	62620	100	906	980	515	52	764	764	842	473	56	29	9	0	5392	6007	3021	50	2843	2843	2938	812	27	73	62	0	0.000	0.000	0.000	0.000	0.000	0.000	0.000	0.000	0.000	0.000	0.000	0.000	0.000	0.000	0.056	0.068	0.145	0.137	4.856	0.041	0.031	316	2384	100	142	2549	2691	216	3164	3380	Error	Error	-4.166	142	2549	216	3164	309640	1898351	0.292	3.780	0	0	0
1	8	2	"A9"	"A9"	6845	62620	100	814	866	484	55	700	700	773	471	60	23	6	0	7196	7288	2765	37	2833	2833	2933	919	31	87	80	0	0.000	0.000	0.000	0.000	0.000	0.000	0.000	0.000	0.000	0.000	0.000	0.000	0.000	0.000	0.026	0.037	0.081	0.076	4.705	0.029	0.025	316	2384	100	114	4363	4477	166	4455	4621	Error	Error	-5.258	114	4363	166	4455	273786	2302863	0.197	4.739	0	0	0
1	9	2	"A9"	"A9"	7145	62615	100	798	884	705	79	673	673	905	2797	309	0	0	0	6729	6761	2903	42	2779	2779	3089	2999	97	63	21	0	0.000	0.000	0.000	0.000	0.000	0.000	0.000	0.000	0.000	0.000	0.000	0.000	0.000	0.000	0.032	0.053	0.112	0.105	4.347	0.776	0.466	316	2384	100	125	3950	4075	211	3982	4193	Error	Error	-4.982	125	3950	211	3982	279457	2136600	-0.008	1.224	0	0	0
1	10	2	"A10"	"A10"	7445	62615	100	790	860	452	52	662	662	749	564	75	19	2	0	7232	6997	2588	36	2777	2777	2867	1129	39	84	74	0	0.000	0.000	0.000	0.000	0.000	0.000	0.000	0.000	0.000	0.000	0.000	0.000	0.000	0.000	0.029	0.047	0.075	0.070	4.020	0.029	0.023	316	2384	100	128	4455	4583	198	4220	4418	Error	Error	-5.121	128	4455	198	4220	271622	2211136	0.197	3.658	0	0	0
1	11	2	"A10"	"A10"	7745	62615	100	847	929	550	59	671	671	771	1020	132	6	0	0	8694	8469	2987	35	2771	2771	2959	1732	58	86	81	0	0.000	0.000	0.000	0.000	0.000	0.000	0.000	0.000	0.000	0.000	0.000	0.000	0.000	0.000	0.030	0.045	0.070	0.057	4.216	0.035	0.051	316	2384	100	176	5923	6099	258	5698	5956	Error	Error	-5.073	176	5923	258	5698	293630	2676315	0.155	3.181	0	0	0
1	12	2	"A10"	"A10"	8045	62615	100	818	904	459	50	668	668	738	465	63	26	8	0	8427	8313	3001	36	2786	2786	2881	814	28	92	87	0	0.000	0.000	0.000	0.000	0.000	0.000	0.000	0.000	0.000	0.000	0.000	0.000	0.000	0.000	0.027	0.043	0.073	0.065	3.798	0.033	0.036	316	2384	100	150	5641	5791	236	5527	5763	Error	Error	-5.233	150	5641	236	5527	285661	2626924	0.357	6.673	0	0	0
1	13	2	"A11"	"A11"	8345	62610	100	701	801	475	59	695	695	779	562	72	14	3	0	4318	5109	2364	46	2889	2889	2972	853	28	68	42	0	0.000	0.000	0.000	0.000	0.000	0.000	0.000	0.000	0.000	0.000	0.000	0.000	0.000	0.000	0.004	0.048	0.191	0.190	4.614	0.038	0.009	316	2384	100	6	1429	1435	106	2220	2326	Error	Error	-7.896	6	1429	106	2220	253141	1614484	0.039	2.505	0	0	0
1	14	2	"A11"	"A11"	8645	62610	100	765	852	564	66	717	717	787	520	66	19	5	0	6106	6986	3987	57	2891	2891	3062	1248	40	72	56	0	0.000	0.000	0.000	0.000	0.000	0.000	0.000	0.000	0.000	0.000	0.000	0.000	0.000	0.000	0.015	0.033	0.145	0.130	5.300	0.014	0.008	316	2384	100	48	3215	3263	135	4095	4230	Error	Error	-6.066	48	3215	135	4095	269332	2207564	0.125	3.144	0	0	0
1	15	2	"A11"	"A11"	8945	62610	100	772	854	546	63	700	700	834	1402	168	1	0	0	5209	5977	3246	54	3021	3021	3282	2354	71	47	21	0	0.000	0.000	0.000	0.000	0.000	0.000	0.000	0.000	0.000	0.000	0.000	0.000	0.000	0.000	0.033	0.052	0.141	0.145	5.760	0.033	0.029	316	2384	100	72	2188	2260	154	2956	3110	Error	Error	-4.925	72	2188	154	2956	269877	1888740	0.014	1.145	0	0	0
1	16	2	"A12"	"A12"	9245	62610	100	821	866	460	53	713	713	793	497	62	19	4	0	5839	5983	2127	35	3061	3061	3155	1093	34	76	58	0	0.000	0.000	0.000	0.000	0.000	0.000	0.000	0.000	0.000	0.000	0.000	0.000	0.000	0.000	0.039	0.052	0.153	0.151	4.711	0.021	0.007	316	2384	100	108	2778	2886	153	2922	3075	Error	Error	-4.685	108	2778	153	2922	273572	1890558	0.147	2.587	0	0	0
1	17	2	"A12"	"A12"	9545	62605	100	829	917	493	53	791	791	871	619	71	16	2	0	5947	6615	3007	45	3193	3193	3356	1159	34	75	57	0	0.000	0.000	0.000	0.000	0.000	0.000	0.000	0.000	0.000	0.000	0.000	0.000	0.000	0.000	0.014	0.037	0.100	0.097	5.811	0.027	0.020	316	2384	100	38	2754	2792	126	3422	3548	Error	Error	-6.179	38	2754	126	3422	289861	2090295	0.074	2.812	0	0	0
1	18	2	"A12"	"A12"	9845	62605	100	925	987	498	50	773	773	1157	3769	325	0	0	0	5727	6030	2223	36	3353	3353	4112	5399	131	12	0	0	0.000	0.000	0.000	0.000	0.000	0.000	0.000	0.000	0.000	0.000	0.000	0.000	0.000	0.000	0.064	0.080	0.148	0.146	4.431	0.045	0.029	316	2384	100	152	2374	2526	214	2677	2891	Error	Error	-3.965	152	2374	214	2677	311915	1905330	-0.045	0.355	0	0	0
1	1	3	"A13"	"A13"	4750	62930	100	847	1267	3830	302	712	712	824	816	99	16	6	0	5446	5910	2561	43	2625	2625	2785	1846	66	66	34	0	0.000	0.000	0.000	0.000	0.000	0.000	0.000	0.000	0.000	0.000	0.000	0.000	0.000	0.000	0.048	0.169	0.141	0.145	4.513	0.811	0.030	316	2384	100	135	2821	2956	555	3285	3840	Error	Error	-4.385	135	2821	555	3285	400220	1867546	0.543	1.693	0	0	0
1	2	3	"A13"	"A13"	5050	62925	100	850	910	499	54	678	678	817	1270	155	2	0	0	5502	5872	2592	44	2650	2650	2908	2751	94	51	17	0	0.000	0.000	0.000	0.000	0.000	0.000	0.000	0.000	0.000	0.000	0.000	0.000	0.000	0.000	0.060	0.072	0.133	0.161	4.750	0.298	0.451	316	2384	100	172	2852	3024	232	3222	3454	Error	Error	-4.051	172	2852	232	3222	287627	1855417	0.073	1.077	0	0	0
1	3	3	"A13"	"A13"	5350	62925	100	726	838	473	56	629	629	709	448	63	25	9	0	7731	7678	3153	41	2500	2500	2629	969	36	88	82	0	0.000	0.000	0.000	0.000	0.000	0.000	0.000	0.000	0.000	0.000	0.000	0.000	0.000	0.000	0.019	0.040	0.080	0.067	4.749	0.031	0.037	316	2384	100	97	5231	5328	209	5178	5387	Error	Error	-5.753	97	5231	209	5178	264855	2426294	0.288	5.211	0	0	0
1	4	3	"A14"	"A14"	5650	62925	100	1716	1966	1212	61	635	635	719	502	69	71	54	0	7599	7174	3070	42	2468	2468	2548	774	30	83	78	0	0.000	0.000	0.000	0.000	0.000	0.000	0.000	0.000	0.000	0.000	0.000	0.000	0.000	0.000	0.211	0.283	0.271	0.266	2.457	0.266	0.482	316	2384	100	1081	5131	6212	1331	4706	6037	Error	Error	-2.247	1081	5131	1331	4706	621240	2266968	2.484	5.977	0	0	0
1	5	3	"A14"	"A14"	5950	62925	100	2042	2250	1366	60	704	704	800	526	65	76	58	0	9953	9243	3650	39	2521	2521	2634	981	37	87	83	0	0.000	0.000	0.000	0.000	0.000	0.000	0.000	0.000	0.000	0.000	0.000	0.000	0.000	0.000	0.180	0.230	0.224	0.216	2.480	0.240	0.606	316	2384	100	1338	7432	8770	1546	6722	8268	Error	Error	-2.474	1338	7432	1546	6722	711030	2920812	2.757	6.737	0	0	0
1	6	3	"A14"	"A14"	6250	62920	100	2229	2501	1744	69	696	696	804	577	71	73	59	0	10291	10410	5159	49	2591	2591	2745	1140	41	84	79	0	0.000	0.000	0.000	0.000	0.000	0.000	0.000	0.000	0.000	0.000	0.000	0.000	0.000	0.000	0.199	0.231	0.219	0.217	2.841	0.236	0.655	316	2384	100	1533	7700	9233	1805	7819	9624	Error	Error	-2.329	1533	7700	1805	7819	790355	3289550	2.941	6.724	0	0	0
1	7	3	"A15"	"A15"	6550	62920	100	794	831	470	56	636	636	747	1171	156	3	0	0	7686	7474	3919	52	2543	2543	2652	1023	38	75	70	0	0.000	0.000	0.000	0.000	0.000	0.000	0.000	0.000	0.000	0.000	0.000	0.000	0.000	0.000	0.031	0.040	0.075	0.083	4.638	0.021	0.026	316	2384	100	158	5143	5301	195	4931	5126	Error	Error	-5.025	158	5143	195	4931	262640	2361758	0.072	4.714	0	0	0
1	8	3	"A15"	"A15"	6850	62920	100	680	748	425	56	636	636	795	2104	264	0	0	0	7069	7266	3233	44	2565	2565	2805	2861	101	71	33	0	0.000	0.000	0.000	0.000	0.000	0.000	0.000	0.000	0.000	0.000	0.000	0.000	0.000	0.000	0.010	0.024	0.080	0.071	4.437	0.020	0.019	316	2384	100	44	4504	4548	112	4701	4813	Error	Error	-6.678	44	4504	112	4701	236431	2295959	-0.022	1.559	0	0	0
1	9	3	"A15"	"A15"	7150	62920	100	748	785	440	56	607	607	747	1671	223	0	0	0	6971	7538	3686	48	2520	2520	2733	1471	53	81	70	0	0.000	0.000	0.000	0.000	0.000	0.000	0.000	0.000	0.000	0.000	0.000	0.000	0.000	0.000	0.032	0.035	0.081	0.086	4.876	0.016	0.015	316	2384	100	141	4451	4592	178	5018	5196	Error	Error	-4.980	141	4451	178	5018	247997	2382101	0.023	3.266	0	0	0
1	10	3	"A16"	"A16"	7450	62915	100	674	721	408	56	572	572	642	401	62	24	7	0	5309	5555	2084	37	2481	2481	2561	781	30	85	75	0	0.000	0.000	0.000	0.000	0.000	0.000	0.000	0.000	0.000	0.000	0.000	0.000	0.000	0.000	0.036	0.048	0.110	0.096	3.847	0.038	0.028	316	2384	100	102	2828	2930	149	3074	3223	Error	Error	-4.793	102	2828	149	3074	227730	1755401	0.197	3.834	0	0	0
1	11	3	"A16"	"A16"	7750	62915	100	620	706	436	61	574	574	648	416	64	19	4	0	5227	5198	1999	38	2455	2455	2574	844	32	78	70	0	0.000	0.000	0.000	0.000	0.000	0.000	0.000	0.000	0.000	0.000	0.000	0.000	0.000	0.000	0.017	0.048	0.111	0.099	4.411	0.026	0.011	316	2384	100	46	2772	2818	132	2743	2875	Error	Error	-5.913	46	2772	132	2743	223181	1642524	0.139	3.109	0	0	0
1	12	3	"A16"	"A16"	8050	62915	100	737	782	413	52	597	597	670	420	62	26	6	0	6509	7907	4907	62	2552	2552	2738	1186	43	78	65	0	0.000	0.000	0.000	0.000	0.000	0.000	0.000	0.000	0.000	0.000	0.000	0.000	0.000	0.000	0.035	0.035	0.064	0.072	4.685	0.027	0.057	316	2384	100	140	3957	4097	185	5355	5540	Error	Error	-4.821	140	3957	185	5355	246971	2498562	0.267	4.358	0	0	0
1	13	3	"A17"	"A17"	8350	62910	100	750	821	470	57	617	617	686	427	62	26	11	0	7636	6908	2943	42	2540	2540	2638	887	33	80	73	0	0.000	0.000	0.000	0.000	0.000	0.000	0.000	0.000	0.000	0.000	0.000	0.000	0.000	0.000	0.026	0.047	0.086	0.096	4.529	0.032	0.036	316	2384	100	133	5096	5229	204	4368	4572	Error	Error	-5.260	133	5096	204	4368	259430	2182878	0.316	4.814	0	0	0
1	14	3	"A17"	"A17"	8650	62910	100	797	821	430	52	616	616	698	807	115	7	0	0	9941	9189	3975	43	2596	2596	2787	1565	56	79	76	0	0.000	0.000	0.000	0.000	0.000	0.000	0.000	0.000	0.000	0.000	0.000	0.000	0.000	0.000	0.025	0.031	0.060	0.063	3.915	0.021	0.038	316	2384	100	181	7345	7526	205	6593	6798	Error	Error	-5.343	181	7345	205	6593	259496	2903802	0.152	4.091	0	0	0
1	15	3	"A17"	"A17"	8950	62910	100	727	785	436	55	617	617	687	441	64	22	7	0	7756	7390	2796	37	2600	2600	2747	1005	36	84	80	0	0.000	0.000	0.000	0.000	0.000	0.000	0.000	0.000	0.000	0.000	0.000	0.000	0.000	0.000	0.021	0.035	0.077	0.067	3.959	0.024	0.026	316	2384	100	110	5156	5266	168	4790	4958	Error	Error	-5.551	110	5156	168	4790	248125	2335091	0.222	4.620	0	0	0
1	16	3	"A18"	"A18"	9250	62910	100	743	790	424	53	637	637	701	422	60	22	6	0	7384	7235	2985	41	2692	2692	2767	839	30	84	78	0	0.000	0.000	0.000	0.000	0.000	0.000	0.000	0.000	0.000	0.000	0.000	0.000	0.000	0.000	0.023	0.034	0.083	0.077	4.307	0.026	0.028	316	2384	100	106	4692	4798	153	4543	4696	Error	Error	-5.468	106	4692	153	4543	249706	2286335	0.211	5.325	0	0	0
1	17	3	"A18"	"A18"	9550	62905	100	743	1058	2159	204	659	659	726	424	58	30	10	0	6723	7137	3574	50	2802	2802	2953	1103	37	78	67	0	0.000	0.000	0.000	0.000	0.000	0.000	0.000	0.000	0.000	0.000	0.000	0.000	0.000	0.000	0.021	0.092	0.101	0.116	5.877	0.027	0.004	316	2384	100	84	3921	4005	399	4335	4734	Error	Error	-5.545	84	3921	399	4335	334363	2255298	0.783	3.793	0	0	0
1	18	3	"A18"	"A18"	9850	62905	100	666	738	423	57	608	608	674	413	61	23	6	0	5273	5348	2030	37	2838	2838	2943	983	33	74	59	0	0.000	0.000	0.000	0.000	0.000	0.000	0.000	0.000	0.000	0.000	0.000	0.000	0.000	0.000	0.024	0.052	0.178	0.155	4.430	0.020	0.007	316	2384	100	58	2435	2493	130	2510	2640	Error	Error	-5.392	58	2435	130	2510	233170	1690019	0.155	2.447	0	0	0
1	1	4	"A19"	"A19"	4755	63230	100	719	925	1143	123	653	653	742	531	71	22	7	0	4295	4674	2155	46	2421	2421	2497	788	31	77	57	0	0.000	0.000	0.000	0.000	0.000	0.000	0.000	0.000	0.000	0.000	0.000	0.000	0.000	0.000	0.035	0.121	0.187	0.182	3.829	0.223	0.172	316	2384	100	66	1874	1940	272	2253	2525	Error	Error	-4.828	66	1874	272	2253	292375	1477122	0.345	2.763	0	0	0
1	2	4	"A19"	"A19"	5055	63230	100	788	848	492	58	656	656	775	1456	187	1	0	0	5316	5933	2843	47	2427	2427	2618	2632	100	55	21	0	0.000	0.000	0.000	0.000	0.000	0.000	0.000	0.000	0.000	0.000	0.000	0.000	0.000	0.000	0.046	0.055	0.132	0.119	4.191	0.047	0.046	316	2384	100	132	2889	3021	192	3506	3698	Error	Error	-4.452	132	2889	192	3506	267908	1874879	0.050	1.259	0	0	0
1	3	4	"A19"	"A19"	5355	63225	100	703	780	441	56	598	598	673	431	64	25	8	0	4304	4447	1455	32	2357	2357	2445	834	34	80	58	0	0.000	0.000	0.000	0.000	0.000	0.000	0.000	0.000	0.000	0.000	0.000	0.000	0.000	0.000	0.054	0.087	0.161	0.151	4.139	0.037	0.011	316	2384	100	105	1947	2052	182	2090	2272	Error	Error	-4.213	105	1947	182	2090	246451	1405401	0.248	2.400	0	0	0
1	4	4	"A20"	"A20"	5655	63225	100	782	948	1438	151	592	592	672	426	63	24	12	0	10874	10202	6535	64	2328	2328	2388	670	28	84	78	0	0.000	0.000	0.000	0.000	0.000	0.000	0.000	0.000	0.000	0.000	0.000	0.000	0.000	0.000	0.022	0.045	0.050	0.065	5.933	0.042	0.056	316	2384	100	190	8546	8736	356	7874	8230	Error	Error	-5.491	190	8546	356	7874	299721	3223828	0.648	11.663	0	0	0
1	5	4	"A20"	"A20"	5955	63225	100	783	849	485	57	611	611	696	684	98	18	0	0	16226	14356	6873	47	2355	2355	2441	1041	42	90	82	0	0.000	0.000	0.000	0.000	0.000	0.000	0.000	0.000	0.000	0.000	0.000	0.000	0.000	0.000	0.012	0.020	0.035	0.039	4.747	0.016	0.051	316	2384	100	172	13871	14043	238	12001	12239	Error	Error	-6.334	172	13871	238	12001	268131	4536488	0.224	11.446	0	0	0
1	6	4	"A20"	"A20"	6255	63220	100	848	914	522	57	578	578	666	431	64	38	15	0	19411	17945	8843	49	2427	2427	2523	997	39	87	83	0	0.000	0.000	0.000	0.000	0.000	0.000	0.000	0.000	0.000	0.000	0.000	0.000	0.000	0.000	0.016	0.022	0.031	0.033	5.588	0.015	0.077	316	2384	100	270	16984	17254	336	15518	15854	Error	Error	-5.975	270	16984	336	15518	288852	5670547	0.575	15.468	0	0	0
1	7	4	"A21"	"A21"	6555	63220	100	746	940	1593	169	587	587	655	410	62	29	12	0	10699	12264	8977	73	2385	2385	2476	924	37	82	77	0	0.000	0.000	0.000	0.000	0.000	0.000	0.000	0.000	0.000	0.000	0.000	0.000	0.000	0.000	0.019	0.036	0.041	0.051	6.522	0.122	0.135	316	2384	100	159	8314	8473	353	9879	10232	Error	Error	-5.708	159	8314	353	9879	296962	3875517	0.695	10.593	0	0	0
1	8	4	"A21"	"A21"	6855	63220	100	734	821	448	54	577	577	664	451	67	28	8	0	9698	10081	5288	52	2430	2430	2581	1171	45	87	81	0	0.000	0.000	0.000	0.000	0.000	0.000	0.000	0.000	0.000	0.000	0.000	0.000	0.000	0.000	0.022	0.032	0.049	0.041	4.049	0.025	0.060	316	2384	100	157	7268	7425	244	7651	7895	Error	Error	-5.533	157	7268	244	7651	259487	3185488	0.348	6.405	0	0	0
1	9	4	"A21"	"A21"	7155	63220	100	758	822	457	55	576	576	650	438	67	31	7	0	11964	13158	7046	53	2427	2427	2728	1687	61	88	85	0	0.000	0.000	0.000	0.000	0.000	0.000	0.000	0.000	0.000	0.000	0.000	0.000	0.000	0.000	0.019	0.023	0.039	0.035	4.028	0.014	0.041	316	2384	100	182	9537	9719	246	10731	10977	Error	Error	-5.712	182	9537	246	10731	259858	4158011	0.393	6.183	0	0	0
1	10	4	"A22"	"A22"	7455	63215	100	807	864	469	54	574	574	663	724	109	15	3	0	10726	11727	6835	58	2399	2399	2531	1653	65	83	79	0	0.000	0.000	0.000	0.000	0.000	0.000	0.000	0.000	0.000	0.000	0.000	0.000	0.000	0.000	0.028	0.031	0.049	0.051	4.084	0.022	0.073	316	2384	100	233	8327	8560	290	9328	9618	Error	Error	-5.159	233	8327	290	9328	273028	3705585	0.278	5.563	0	0	0
1	11	4	"A22"	"A22"	7755	63215	100	802	875	477	54	573	573	641	406	63	33	14	0	11223	12846	6889	53	2409	2409	2595	1169	45	94	91	0	0.000	0.000	0.000	0.000	0.000	0.000	0.000	0.000	0.000	0.000	0.000	0.000	0.000	0.000	0.026	0.029	0.042	0.038	3.398	0.023	0.087	316	2384	100	229	8814	9043	302	10437	10739	Error	Error	-5.266	229	8814	302	10437	276548	4059257	0.576	8.769	0	0	0
1	12	4	"A22"	"A22"	8055	63215	100	765	845	480	56	593	593	662	406	61	31	12	0	12248	13170	6752	51	2458	2458	2658	1220	45	92	89	0	0.000	0.000	0.000	0.000	0.000	0.000	0.000	0.000	0.000	0.000	0.000	0.000	0.000	0.000	0.018	0.024	0.038	0.039	4.615	0.016	0.050	316	2384	100	172	9790	9962	252	10712	10964	Error	Error	-5.831	172	9790	252	10712	267115	4161759	0.451	8.616	0	0	0
1	13	4	"A23"	"A23"	8355	63215	100	645	699	421	60	616	616	679	407	59	20	5	0	2739	2871	971	33	2500	2500	2541	668	26	28	12	0	0.000	0.000	0.000	0.000	0.000	0.000	0.000	0.000	0.000	0.000	0.000	0.000	0.000	0.000	0.121	0.224	0.530	0.533	4.564	0.037	0.002	316	2384	100	29	239	268	83	371	454	Error	Error	-3.043	29	239	83	371	220847	907370	0.049	0.494	0	0	0
1	14	4	"A23"	"A23"	8655	63210	100	619	669	413	61	606	606	691	717	103	6	0	0	2630	2727	793	29	2504	2504	2551	703	27	24	7	0	0.000	0.000	0.000	0.000	0.000	0.000	0.000	0.000	0.000	0.000	0.000	0.000	0.000	0.000	0.103	0.283	0.607	0.494	4.191	0.048	0.003	316	2384	100	13	126	139	63	223	286	Error	Error	-3.277	13	126	63	223	211384	861608	-0.031	0.250	0	0	0
1	15	4	"A23"	"A23"	8955	63210	100	579	633	373	58	599	599	678	418	61	15	2	0	2555	2613	717	27	2479	2479	2530	689	27	18	7	0	0.000	0.000	0.000	0.000	0.000	0.000	0.000	0.000	0.000	0.000	0.000	0.000	0.000	0.000	-0.263	0.254	0.555	0.565	3.906	0.083	0.009	316	2384	100	-20	76	56	34	134	168	Error	Error	Error	-20	76	34	134	199895	825676	-0.108	0.120	0	0	0
1	16	4	"A24"	"A24"	9255	63210	100	747	867	507	58	617	617	686	424	61	28	10	0	8970	9141	3381	36	2592	2592	2663	802	30	96	93	0	0.000	0.000	0.000	0.000	0.000	0.000	0.000	0.000	0.000	0.000	0.000	0.000	0.000	0.000	0.020	0.038	0.054	0.045	4.293	0.030	0.053	316	2384	100	130	6378	6508	250	6549	6799	Error	Error	-5.617	130	6378	250	6549	274029	2888692	0.427	8.077	0	0	0
1	17	4	"A24"	"A24"	9555	63205	100	788	846	419	49	614	614	669	384	57	32	10	0	7772	7749	3009	38	2702	2702	2894	1160	40	88	80	0	0.000	0.000	0.000	0.000	0.000	0.000	0.000	0.000	0.000	0.000	0.000	0.000	0.000	0.000	0.034	0.046	0.071	0.065	4.637	0.026	0.032	316	2384	100	174	5070	5244	232	5047	5279	Error	Error	-4.865	174	5070	232	5047	267350	2448642	0.461	4.185	0	0	0
1	18	4	"A24"	"A24"	9855	63205	100	729	819	649	79	609	609	671	410	61	28	9	0	6877	6866	2437	35	2794	2794	2957	1164	39	87	75	0	0.000	0.000	0.000	0.000	0.000	0.000	0.000	0.000	0.000	0.000	0.000	0.000	0.000	0.000	0.029	0.052	0.088	0.084	4.739	0.040	0.038	316	2384	100	120	4083	4203	210	4072	4282	Error	Error	-5.089	120	4083	210	4072	258943	2169764	0.361	3.358	0	0	0
1	1	5	"A25"	"A25"	4755	63530	100	749	853	529	62	642	642	722	457	63	25	9	0	7832	8938	5292	59	2429	2429	2493	774	31	86	76	0	0.000	0.000	0.000	0.000	0.000	0.000	0.000	0.000	0.000	0.000	0.000	0.000	0.000	0.000	0.020	0.032	0.063	0.069	5.496	0.025	0.043	316	2384	100	107	5403	5510	211	6509	6720	Error	Error	-5.658	107	5403	211	6509	269465	2824502	0.287	8.327	0	0	0
1	2	5	"A25"	"A25"	5055	63530	100	726	808	451	55	619	619	691	426	61	26	9	0	11420	11325	5740	50	2377	2377	2444	720	29	92	88	0	0.000	0.000	0.000	0.000	0.000	0.000	0.000	0.000	0.000	0.000	0.000	0.000	0.000	0.000	0.012	0.021	0.041	0.044	4.915	0.016	0.030	316	2384	100	107	9043	9150	189	8948	9137	Error	Error	-6.401	107	9043	189	8948	255304	3578611	0.275	12.335	0	0	0
1	3	5	"A25"	"A25"	5355	63525	100	732	803	472	58	615	615	736	1160	157	2	0	0	10932	10810	5757	53	2416	2416	2642	2034	76	81	68	0	0.000	0.000	0.000	0.000	0.000	0.000	0.000	0.000	0.000	0.000	0.000	0.000	0.000	0.000	0.014	0.022	0.053	0.059	4.882	0.017	0.038	316	2384	100	117	8516	8633	188	8394	8582	Error	Error	-6.186	117	8516	188	8394	253598	3416007	0.058	4.016	0	0	0
1	4	5	"A26"	"A26"	5655	63525	100	624	718	435	60	587	587	660	421	63	22	6	0	11033	10551	5024	47	2401	2401	2484	744	29	93	88	0	0.000	0.000	0.000	0.000	0.000	0.000	0.000	0.000	0.000	0.000	0.000	0.000	0.000	0.000	0.004	0.016	0.051	0.050	3.842	0.014	0.023	316	2384	100	37	8632	8669	131	8150	8281	Error	Error	-7.866	37	8632	131	8150	226875	3334059	0.138	10.843	0	0	0
1	5	5	"A26"	"A26"	5955	63525	100	696	825	501	60	613	613	685	427	62	25	10	0	13939	13302	5681	42	2506	2506	2846	1854	65	89	86	0	0.000	0.000	0.000	0.000	0.000	0.000	0.000	0.000	0.000	0.000	0.000	0.000	0.000	0.000	0.007	0.020	0.032	0.029	4.727	0.015	0.043	316	2384	100	83	11433	11516	212	10796	11008	Error	Error	-7.106	83	11433	212	10796	260848	4203304	0.328	5.640	0	0	0
1	6	5	"A26"	"A26"	6255	63525	100	746	829	514	62	598	598	675	423	62	26	11	0	12678	12646	5964	47	2517	2517	2921	2188	74	87	81	0	0.000	0.000	0.000	0.000	0.000	0.000	0.000	0.000	0.000	0.000	0.000	0.000	0.000	0.000	0.015	0.023	0.039	0.038	4.798	0.016	0.044	316	2384	100	148	10161	10309	231	10129	10360	Error	Error	-6.101	148	10161	231	10129	261925	3996255	0.364	4.445	0	0	0
1	7	5	"A27"	"A27"	6555	63520	100	682	781	449	57	614	614	680	418	61	27	9	0	10696	10883	6177	56	2409	2409	2475	715	28	90	83	0	0.000	0.000	0.000	0.000	0.000	0.000	0.000	0.000	0.000	0.000	0.000	0.000	0.000	0.000	0.008	0.020	0.044	0.048	5.104	0.013	0.024	316	2384	100	68	8287	8355	167	8474	8641	Error	Error	-6.929	68	8287	167	8474	246773	3439002	0.242	11.759	0	0	0
1	8	5	"A27"	"A27"	6855	63520	100	712	782	469	59	580	580	656	434	66	27	6	0	13652	13240	7311	55	2400	2400	2526	1012	40	85	82	0	0.000	0.000	0.000	0.000	0.000	0.000	0.000	0.000	0.000	0.000	0.000	0.000	0.000	0.000	0.012	0.019	0.035	0.039	5.976	0.015	0.046	316	2384	100	132	11252	11384	202	10840	11042	Error	Error	-6.413	132	11252	202	10840	247086	4183843	0.290	10.587	0	0	0
1	9	5	"A27"	"A27"	7155	63520	100	707	782	445	56	581	581	655	418	63	28	8	0	15098	13857	7404	53	2418	2418	2592	1345	51	87	82	0	0.000	0.000	0.000	0.000	0.000	0.000	0.000	0.000	0.000	0.000	0.000	0.000	0.000	0.000	0.010	0.018	0.032	0.033	4.281	0.013	0.042	316	2384	100	126	12680	12806	201	11439	11640	Error	Error	-6.653	126	12680	201	11439	247169	4378687	0.304	8.375	0	0	0
1	10	5	"A28"	"A28"	7455	63520	100	809	897	527	58	592	592	695	1416	203	3	0	0	21063	18291	9108	49	2425	2425	2537	937	36	91	87	0	0.000	0.000	0.000	0.000	0.000	0.000	0.000	0.000	0.000	0.000	0.000	0.000	0.000	0.000	0.012	0.019	0.027	0.031	4.551	0.016	0.076	316	2384	100	217	18638	18855	305	15866	16171	Error	Error	-6.424	217	18638	305	15866	283448	5779949	0.143	16.813	0	0	0
1	11	5	"A28"	"A28"	7755	63515	100	842	879	469	53	587	587	658	402	61	37	12	0	24315	20475	11067	54	2515	2515	2905	2728	93	80	75	0	0.000	0.000	0.000	0.000	0.000	0.000	0.000	0.000	0.000	0.000	0.000	0.000	0.000	0.000	0.012	0.016	0.023	0.028	4.311	0.014	0.112	316	2384	100	255	21800	22055	292	17960	18252	Error	Error	-6.418	255	21800	292	17960	277737	6470176	0.550	6.441	0	0	0
1	12	5	"A28"	"A28"	8055	63515	100	859	944	489	51	638	638	709	428	60	33	13	0	22891	20054	9856	49	2577	2577	2860	1925	67	84	81	0	0.000	0.000	0.000	0.000	0.000	0.000	0.000	0.000	0.000	0.000	0.000	0.000	0.000	0.000	0.011	0.018	0.022	0.022	4.447	0.014	0.084	316	2384	100	221	20314	20535	306	17477	17783	Error	Error	-6.522	221	20314	306	17477	298412	6337023	0.549	8.932	0	0	0
1	13	5	"A29"	"A29"	8355	63515	100	802	869	483	55	651	651	731	423	57	30	11	0	12660	11751	6451	54	2583	2583	2680	920	34	83	76	0	0.000	0.000	0.000	0.000	0.000	0.000	0.000	0.000	0.000	0.000	0.000	0.000	0.000	0.000	0.015	0.024	0.048	0.051	4.092	0.021	0.068	316	2384	100	151	10077	10228	218	9168	9386	Error	Error	-6.060	151	10077	218	9168	274576	3713159	0.326	9.860	0	0	0
1	14	5	"A29"	"A29"	8655	63510	100	773	833	456	54	632	632	693	420	60	28	8	0	13494	12180	7190	59	2563	2563	2841	1859	65	72	68	0	0.000	0.000	0.000	0.000	0.000	0.000	0.000	0.000	0.000	0.000	0.000	0.000	0.000	0.000	0.013	0.021	0.043	0.055	5.686	0.019	0.072	316	2384	100	141	10931	11072	201	9617	9818	Error	Error	-6.277	141	10931	201	9617	263174	3848776	0.333	5.024	0	0	0
1	15	5	"A29"	"A29"	8955	63510	100	722	816	503	61	609	609	731	1187	162	3	0	0	10565	10115	5657	55	2580	2580	2920	3007	102	72	57	0	0.000	0.000	0.000	0.000	0.000	0.000	0.000	0.000	0.000	0.000	0.000	0.000	0.000	0.000	0.014	0.027	0.059	0.056	5.818	0.020	0.043	316	2384	100	113	7985	8098	207	7535	7742	Error	Error	-6.143	113	7985	207	7535	257727	3196341	0.072	2.393	0	0	0
1	16	5	"A30"	"A30"	9255	63510	100	754	836	484	57	602	602	674	415	61	30	12	0	9604	9287	4476	48	2580	2580	2666	894	33	86	82	0	0.000	0.000	0.000	0.000	0.000	0.000	0.000	0.000	0.000	0.000	0.000	0.000	0.000	0.000	0.022	0.035	0.063	0.067	5.532	0.028	0.060	316	2384	100	152	7024	7176	234	6707	6941	Error	Error	-5.530	152	7024	234	6707	264090	2934666	0.390	7.406	0	0	0
1	17	5	"A30"	"A30"	9555	63510	100	675	736	415	56	600	600	673	400	59	23	7	0	8842	8385	4032	48	2650	2650	2752	856	31	83	75	0	0.000	0.000	0.000	0.000	0.000	0.000	0.000	0.000	0.000	0.000	0.000	0.000	0.000	0.000	0.012	0.024	0.062	0.064	4.424	0.013	0.013	316	2384	100	75	6192	6267	136	5735	5871	Error	Error	-6.367	75	6192	136	5735	232601	2649563	0.158	6.581	0	0	0
1	18	5	"A30"	"A30"	9855	63505	100	683	752	430	57	598	598	667	407	61	22	7	0	6855	7650	4094	53	2823	2823	3017	1202	39	76	63	0	0.000	0.000	0.000	0.000	0.000	0.000	0.000	0.000	0.000	0.000	0.000	0.000	0.000	0.000	0.021	0.032	0.074	0.070	4.766	0.026	0.046	316	2384	100	85	4032	4117	154	4827	4981	Error	Error	-5.568	85	4032	154	4827	237630	2417359	0.209	3.854	0	0	0
1	1	6	"A31"	"A31"	4760	63830	100	737	952	1420	149	593	593	683	730	106	16	4	0	12526	12630	7402	58	2297	2297	2375	702	29	92	86	0	0.000	0.000	0.000	0.000	0.000	0.000	0.000	0.000	0.000	0.000	0.000	0.000	0.000	0.000	0.014	0.035	0.040	0.046	5.496	0.030	0.021	316	2384	100	144	10229	10373	359	10333	10692	Error	Error	-6.150	144	10229	359	10333	300843	3991113	0.368	14.608	0	0	0
1	2	6	"A31"	"A31"	5060	63830	100	793	892	500	56	630	630	1330	5471	411	0	0	0	15696	13558	7324	54	2403	2403	3376	6273	185	64	52	0	0.000	0.000	0.000	0.000	0.000	0.000	0.000	0.000	0.000	0.000	0.000	0.000	0.000	0.000	0.012	0.023	0.038	0.036	4.381	0.058	0.183	316	2384	100	163	13293	13456	262	11155	11417	Error	Error	-6.350	163	13293	262	11155	281820	4284373	-0.080	1.623	0	0	0
1	3	6	"A31"	"A31"	5360	63830	100	811	903	565	62	598	598	670	431	64	35	13	0	16227	14906	7552	50	2390	2390	2585	1409	54	93	86	0	0.000	0.000	0.000	0.000	0.000	0.000	0.000	0.000	0.000	0.000	0.000	0.000	0.000	0.000	0.015	0.024	0.038	0.037	3.587	0.020	0.081	316	2384	100	213	13837	14050	305	12516	12821	Error	Error	-6.022	213	13837	305	12516	285398	4710388	0.541	8.744	0	0	0
1	4	6	"A32"	"A32"	5660	63825	100	736	791	477	60	597	597	673	421	62	28	10	0	8021	11633	8402	72	2349	2349	2465	1012	41	80	71	0	0.000	0.000	0.000	0.000	0.000	0.000	0.000	0.000	0.000	0.000	0.000	0.000	0.000	0.000	0.025	0.021	0.048	0.059	5.332	0.017	0.054	316	2384	100	139	5672	5811	194	9284	9478	Error	Error	-5.351	139	5672	194	9284	249947	3676000	0.280	9.059	0	0	0
1	5	6	"A32"	"A32"	5960	63825	100	781	849	496	58	584	584	670	446	66	29	10	0	16420	15019	7742	51	2377	2377	2687	2021	75	87	82	0	0.000	0.000	0.000	0.000	0.000	0.000	0.000	0.000	0.000	0.000	0.000	0.000	0.000	0.000	0.014	0.021	0.032	0.033	4.651	0.018	0.075	316	2384	100	197	14043	14240	265	12642	12907	Error	Error	-6.156	197	14043	265	12642	268347	4745898	0.401	6.102	0	0	0
1	6	6	"A32"	"A32"	6260	63825	100	796	843	479	56	574	574	645	418	64	31	12	0	19637	17288	8868	51	2396	2396	2519	1142	45	89	85	0	0.000	0.000	0.000	0.000	0.000	0.000	0.000	0.000	0.000	0.000	0.000	0.000	0.000	0.000	0.013	0.018	0.025	0.027	4.261	0.017	0.095	316	2384	100	222	17241	17463	269	14892	15161	Error	Error	-6.279	222	17241	269	14892	266232	5462950	0.474	12.933	0	0	0
1	7	6	"A33"	"A33"	6560	63820	100	673	760	437	57	594	594	670	482	71	22	6	0	5313	8157	6321	77	2330	2330	2398	693	28	78	66	0	0.000	0.000	0.000	0.000	0.000	0.000	0.000	0.000	0.000	0.000	0.000	0.000	0.000	0.000	0.026	0.028	0.068	0.087	6.119	0.020	0.023	316	2384	100	79	2983	3062	166	5827	5993	Error	Error	-5.239	79	2983	166	5827	240129	2577624	0.187	8.310	0	0	0
1	8	6	"A33"	"A33"	6860	63820	100	700	766	452	59	570	570	642	409	63	27	9	0	11641	12741	8558	67	2324	2324	2413	775	32	87	78	0	0.000	0.000	0.000	0.000	0.000	0.000	0.000	0.000	0.000	0.000	0.000	0.000	0.000	0.000	0.014	0.019	0.038	0.042	4.311	0.014	0.041	316	2384	100	130	9317	9447	196	10417	10613	Error	Error	-6.163	130	9317	196	10417	241995	4026067	0.303	13.326	0	0	0
1	9	6	"A33"	"A33"	7160	63820	100	687	764	453	59	590	590	667	416	62	23	8	0	9471	11736	8316	70	2386	2386	2519	1067	42	85	75	0	0.000	0.000	0.000	0.000	0.000	0.000	0.000	0.000	0.000	0.000	0.000	0.000	0.000	0.000	0.014	0.019	0.043	0.044	5.239	0.010	0.024	316	2384	100	97	7085	7182	174	9350	9524	Error	Error	-6.191	97	7085	174	9350	241395	3708678	0.233	8.638	0	0	0
1	10	6	"A34"	"A34"	7460	63820	100	790	858	511	59	581	581	671	468	69	29	11	0	10132	11460	6582	57	2402	2402	2474	733	29	93	88	0	0.000	0.000	0.000	0.000	0.000	0.000	0.000	0.000	0.000	0.000	0.000	0.000	0.000	0.000	0.027	0.031	0.052	0.048	3.828	0.022	0.048	316	2384	100	209	7730	7939	277	9058	9335	Error	Error	-5.209	209	7730	277	9058	271074	3621219	0.400	12.259	0	0	0
1	11	6	"A34"	"A34"	7760	63815	100	825	909	558	61	637	637	715	501	70	27	7	0	13606	14573	8092	55	2483	2483	2682	1377	51	87	84	0	0.000	0.000	0.000	0.000	0.000	0.000	0.000	0.000	0.000	0.000	0.000	0.000	0.000	0.000	0.017	0.022	0.033	0.032	4.877	0.018	0.074	316	2384	100	188	11123	11311	272	12090	12362	Error	Error	-5.887	188	11123	272	12090	287132	4604915	0.387	8.635	0	0	0
1	12	6	"A34"	"A34"	8060	63815	100	914	1178	3295	279	798	798	861	537	62	19	5	0	12173	12813	6229	48	2741	2741	2876	1030	35	90	87	0	0.000	0.000	0.000	0.000	0.000	0.000	0.000	0.000	0.000	0.000	0.000	0.000	0.000	0.000	0.012	0.038	0.039	0.042	5.523	0.028	0.007	316	2384	100	116	9432	9548	380	10072	10452	Error	Error	-6.345	116	9432	380	10072	372353	4048802	0.590	9.648	0	0	0
1	13	6	"A35"	"A35"	8360	63815	100	946	1001	512	51	761	761	840	468	55	26	7	0	17661	16284	7734	47	2813	2813	2871	803	27	92	85	0	0.000	0.000	0.000	0.000	0.000	0.000	0.000	0.000	0.000	0.000	0.000	0.000	0.000	0.000	0.012	0.018	0.033	0.032	5.137	0.014	0.040	316	2384	100	185	14848	15033	240	13471	13711	Error	Error	-6.327	185	14848	240	13471	316193	5145696	0.344	16.704	0	0	0
1	14	6	"A35"	"A35"	8660	63815	100	733	830	469	56	605	605	675	416	61	27	12	0	15980	15789	6262	39	2552	2552	2674	1199	44	97	91	0	0.000	0.000	0.000	0.000	0.000	0.000	0.000	0.000	0.000	0.000	0.000	0.000	0.000	0.000	0.010	0.017	0.027	0.024	3.764	0.015	0.057	316	2384	100	128	13428	13556	225	13237	13462	Error	Error	-6.713	128	13428	225	13237	262399	4989225	0.373	10.938	0	0	0
1	15	6	"A35"	"A35"	8960	63810	100	721	759	418	55	593	593	649	454	69	20	4	0	13436	12699	5496	43	2454	2454	2610	1162	44	90	84	0	0.000	0.000	0.000	0.000	0.000	0.000	0.000	0.000	0.000	0.000	0.000	0.000	0.000	0.000	0.012	0.016	0.034	0.035	3.962	0.015	0.027	316	2384	100	128	10982	11110	166	10245	10411	Error	Error	-6.423	128	10982	166	10245	239838	4012844	0.242	8.682	0	0	0
1	16	6	"A36"	"A36"	9260	63810	100	733	811	482	59	593	593	667	417	62	28	10	0	9160	9248	4562	49	2591	2591	2739	922	33	85	78	0	0.000	0.000	0.000	0.000	0.000	0.000	0.000	0.000	0.000	0.000	0.000	0.000	0.000	0.000	0.021	0.033	0.060	0.059	4.430	0.028	0.055	316	2384	100	140	6569	6709	218	6657	6875	Error	Error	-5.552	140	6569	218	6657	256206	2922414	0.345	7.060	0	0	0
1	17	6	"A36"	"A36"	9560	63810	100	723	777	413	53	611	611	699	1160	165	0	0	0	9667	9139	3743	40	2659	2659	2736	837	30	88	85	0	0.000	0.000	0.000	0.000	0.000	0.000	0.000	0.000	0.000	0.000	0.000	0.000	0.000	0.000	0.016	0.026	0.051	0.059	4.670	0.011	0.008	316	2384	100	112	7008	7120	166	6480	6646	Error	Error	-5.967	112	7008	166	6480	245413	2888068	0.067	7.650	0	0	0
1	18	6	"A36"	"A36"	9860	63805	100	669	737	428	58	594	594	662	410	61	21	7	0	8111	8422	3899	46	2791	2791	2885	938	32	85	78	0	0.000	0.000	0.000	0.000	0.000	0.000	0.000	0.000	0.000	0.000	0.000	0.000	0.000	0.000	0.014	0.025	0.058	0.058	4.321	0.024	0.034	316	2384	100	75	5320	5395	143	5631	5774	Error	Error	-6.148	75	5320	143	5631	232847	2661381	0.183	5.903	0	0	0
1	1	7	"A37"	"A37"	4765	64130	100	743	851	533	62	576	576	663	450	67	29	10	0	14607	14523	6803	46	2339	2339	2469	956	38	93	85	0	0.000	0.000	0.000	0.000	0.000	0.000	0.000	0.000	0.000	0.000	0.000	0.000	0.000	0.000	0.014	0.023	0.031	0.036	4.167	0.015	0.037	316	2384	100	167	12268	12435	275	12184	12459	Error	Error	-6.199	167	12268	275	12184	268870	4589262	0.418	12.609	0	0	0
1	2	7	"A37"	"A37"	5065	64130	100	799	892	541	60	604	604	744	1287	172	3	0	0	14916	13882	6027	43	2422	2422	2638	1796	68	88	85	0	0.000	0.000	0.000	0.000	0.000	0.000	0.000	0.000	0.000	0.000	0.000	0.000	0.000	0.000	0.016	0.025	0.045	0.046	4.849	0.022	0.061	316	2384	100	195	12494	12689	288	11460	11748	Error	Error	-6.002	195	12494	288	11460	282005	4386606	0.115	6.261	0	0	0
1	3	7	"A37"	"A37"	5365	64130	100	807	930	617	66	609	609	706	661	93	19	4	0	14465	14353	5109	35	2492	2492	2881	1884	65	94	93	0	0.000	0.000	0.000	0.000	0.000	0.000	0.000	0.000	0.000	0.000	0.000	0.000	0.000	0.000	0.017	0.027	0.036	0.031	3.803	0.022	0.072	316	2384	100	198	11973	12171	321	11861	12182	Error	Error	-5.918	198	11973	321	11861	293901	4535645	0.339	6.089	0	0	0
1	4	7	"A38"	"A38"	5665	64125	100	833	891	499	56	596	596	671	426	63	34	12	0	19678	17221	8856	51	2353	2353	2450	825	33	88	83	0	0.000	0.000	0.000	0.000	0.000	0.000	0.000	0.000	0.000	0.000	0.000	0.000	0.000	0.000	0.014	0.020	0.027	0.035	5.164	0.017	0.084	316	2384	100	237	17325	17562	295	14868	15163	Error	Error	-6.192	237	17325	295	14868	281433	5441990	0.516	17.904	0	0	0
1	5	7	"A38"	"A38"	5965	64125	100	843	912	517	56	588	588	655	426	65	39	14	0	21863	19196	9333	48	2377	2377	2581	1547	59	86	82	0	0.000	0.000	0.000	0.000	0.000	0.000	0.000	0.000	0.000	0.000	0.000	0.000	0.000	0.000	0.013	0.019	0.028	0.033	5.020	0.017	0.104	316	2384	100	255	19486	19741	324	16819	17143	Error	Error	-6.256	255	19486	324	16819	288304	6066013	0.603	10.740	0	0	0
1	6	7	"A38"	"A38"	6265	64125	100	803	865	557	64	582	582	662	418	63	31	12	0	21672	18047	10599	58	2432	2432	2855	2453	85	77	73	0	0.000	0.000	0.000	0.000	0.000	0.000	0.000	0.000	0.000	0.000	0.000	0.000	0.000	0.000	0.011	0.018	0.027	0.035	6.756	0.014	0.082	316	2384	100	221	19240	19461	283	15615	15898	Error	Error	-6.444	221	19240	283	15615	273219	5702889	0.486	6.193	0	0	0
1	7	7	"A39"	"A39"	6565	64125	100	658	774	517	66	617	617	708	768	108	11	1	0	7047	9112	6316	69	2327	2327	2401	707	29	84	71	0	0.000	0.000	0.000	0.000	0.000	0.000	0.000	0.000	0.000	0.000	0.000	0.000	0.000	0.000	0.009	0.023	0.057	0.076	4.632	0.021	0.044	316	2384	100	41	4720	4761	157	6785	6942	Error	Error	-6.847	41	4720	157	6785	244598	2879429	0.086	9.492	0	0	0
1	8	7	"A39"	"A39"	6865	64120	100	786	902	463	51	627	627	697	422	60	31	12	0	9266	9830	6326	64	2437	2437	2530	928	36	78	72	0	0.000	0.000	0.000	0.000	0.000	0.000	0.000	0.000	0.000	0.000	0.000	0.000	0.000	0.000	0.023	0.037	0.052	0.062	5.296	0.017	0.037	316	2384	100	159	6829	6988	275	7393	7668	Error	Error	-5.425	159	6829	275	7393	284903	3106223	0.486	7.866	0	0	0
1	9	7	"A39"	"A39"	7165	64120	100	748	805	461	57	606	606	684	418	61	30	8	0	11580	12276	8029	65	2423	2423	2631	1534	58	79	69	0	0.000	0.000	0.000	0.000	0.000	0.000	0.000	0.000	0.000	0.000	0.000	0.000	0.000	0.000	0.016	0.020	0.042	0.052	5.106	0.019	0.073	316	2384	100	142	9157	9299	199	9853	10052	Error	Error	-6.011	142	9157	199	9853	254455	3879327	0.289	6.287	0	0	0
1	10	7	"A40"	"A40"	7465	64120	100	771	834	540	64	621	621	685	410	59	24	9	0	11707	11711	8070	68	2403	2403	2510	962	38	76	65	0	0.000	0.000	0.000	0.000	0.000	0.000	0.000	0.000	0.000	0.000	0.000	0.000	0.000	0.000	0.016	0.023	0.042	0.057	5.909	0.017	0.055	316	2384	100	150	9304	9454	213	9308	9521	Error	Error	-5.955	150	9304	213	9308	263522	3700647	0.363	9.564	0	0	0
1	11	7	"A40"	"A40"	7765	64115	100	902	965	499	51	733	733	817	474	58	28	9	0	15155	14567	9185	63	2686	2686	3224	2940	91	72	62	0	0.000	0.000	0.000	0.000	0.000	0.000	0.000	0.000	0.000	0.000	0.000	0.000	0.000	0.000	0.014	0.020	0.036	0.044	5.950	0.018	0.084	316	2384	100	169	12469	12638	232	11881	12113	Error	Error	-6.205	169	12469	232	11881	304848	4603141	0.312	3.858	0	0	0
1	12	7	"A40"	"A40"	8065	64115	100	1655	1721	730	42	1389	1389	1560	908	58	18	5	0	11963	12470	6506	52	3845	3845	4311	2177	50	79	68	0	0.000	0.000	0.000	0.000	0.000	0.000	0.000	0.000	0.000	0.000	0.000	0.000	0.000	0.000	0.033	0.038	0.075	0.089	4.161	0.029	0.049	316	2384	100	266	8118	8384	332	8625	8957	Error	Error	-4.932	266	8118	332	8625	543831	3940585	0.177	3.748	0	0	0
1	13	7	"A41"	"A41"	8365	64115	100	1040	1109	543	48	883	883	972	543	55	24	7	0	16221	15243	7633	50	2962	2962	3065	1037	33	87	82	0	0.000	0.000	0.000	0.000	0.000	0.000	0.000	0.000	0.000	0.000	0.000	0.000	0.000	0.000	0.012	0.018	0.032	0.035	4.092	0.019	0.060	316	2384	100	157	13259	13416	226	12281	12507	Error	Error	-6.400	157	13259	226	12281	350587	4816689	0.252	11.743	0	0	0
1	14	7	"A41"	"A41"	8665	64115	100	740	792	450	56	602	602	673	458	68	25	8	0	15528	14275	7913	55	2450	2450	2659	1475	55	81	76	0	0.000	0.000	0.000	0.000	0.000	0.000	0.000	0.000	0.000	0.000	0.000	0.000	0.000	0.000	0.011	0.016	0.031	0.036	4.571	0.014	0.042	316	2384	100	138	13078	13216	190	11825	12015	Error	Error	-6.566	138	13078	190	11825	250379	4510900	0.260	7.875	0	0	0
1	15	7	"A41"	"A41"	8965	64110	100	742	837	524	62	576	576	636	395	62	35	16	0	15512	14349	7829	54	2474	2474	2768	1807	65	77	74	0	0.000	0.000	0.000	0.000	0.000	0.000	0.000	0.000	0.000	0.000	0.000	0.000	0.000	0.000	0.013	0.022	0.042	0.041	5.048	0.018	0.079	316	2384	100	166	13038	13204	261	11875	12136	Error	Error	-6.295	166	13038	261	11875	264531	4534430	0.509	6.409	0	0	0
1	16	7	"A42"	"A42"	9265	64110	100	676	738	434	58	591	591	657	405	61	21	8	0	5776	7736	5267	68	2512	2512	2617	1025	39	75	60	0	0.000	0.000	0.000	0.000	0.000	0.000	0.000	0.000	0.000	0.000	0.000	0.000	0.000	0.000	0.026	0.028	0.067	0.080	5.648	0.022	0.045	316	2384	100	85	3264	3349	147	5224	5371	Error	Error	-5.263	85	3264	147	5224	233062	2444488	0.200	4.994	0	0	0
1	17	7	"A42"	"A42"	9565	64110	100	639	698	399	57	599	599	654	390	59	18	7	0	6757	7089	3897	54	2653	2653	2864	1404	49	70	57	0	0.000	0.000	0.000	0.000	0.000	0.000	0.000	0.000	0.000	0.000	0.000	0.000	0.000	0.000	0.010	0.022	0.067	0.084	6.216	0.022	0.039	316	2384	100	40	4104	4144	99	4436	4535	Error	Error	-6.681	40	4104	99	4436	220603	2239991	0.113	3.009	0	0	0
1	18	7	"A42"	"A42"	9865	64110	100	697	760	413	54	646	646	709	402	56	21	6	0	5994	6526	3532	54	2823	2823	3025	1237	40	70	57	0	0.000	0.000	0.000	0.000	0.000	0.000	0.000	0.000	0.000	0.000	0.000	0.000	0.000	0.000	0.016	0.031	0.103	0.097	4.407	0.022	0.024	316	2384	100	51	3171	3222	114	3703	3817	Error	Error	-5.958	51	3171	114	3703	240109	2062239	0.127	2.830	0	0	0
1	1	8	"A43"	"A43"	4770	64430	100	880	943	546	57	595	595	682	436	63	36	15	0	21283	19370	8494	43	2299	2299	2391	835	34	97	95	0	0.000	0.000	0.000	0.000	0.000	0.000	0.000	0.000	0.000	0.000	0.000	0.000	0.000	0.000	0.015	0.020	0.028	0.026	3.730	0.018	0.099	316	2384	100	285	18984	19269	348	17071	17419	Error	Error	-6.058	285	18984	348	17071	297917	6120822	0.599	20.334	0	0	0
1	2	8	"A43"	"A43"	5070	64430	100	905	967	514	53	608	608	685	428	62	37	13	0	19212	18039	7778	43	2316	2316	2457	982	39	93	90	0	0.000	0.000	0.000	0.000	0.000	0.000	0.000	0.000	0.000	0.000	0.000	0.000	0.000	0.000	0.018	0.023	0.032	0.032	3.995	0.019	0.107	316	2384	100	297	16896	17193	359	15723	16082	Error	Error	-5.830	297	16896	359	15723	305656	5700394	0.659	15.868	0	0	0
1	3	8	"A43"	"A43"	5370	64430	100	813	915	489	53	603	603	708	830	117	13	0	0	18442	18227	4953	27	2367	2367	2566	1515	59	99	98	0	0.000	0.000	0.000	0.000	0.000	0.000	0.000	0.000	0.000	0.000	0.000	0.000	0.000	0.000	0.013	0.020	0.026	0.022	3.151	0.014	0.053	316	2384	100	210	16075	16285	312	15860	16172	Error	Error	-6.258	210	16075	312	15860	289288	5759614	0.249	10.337	0	0	0
1	4	8	"A44"	"A44"	5670	64430	100	780	872	548	62	605	605	680	432	63	31	11	0	15066	14343	6322	44	2329	2329	2423	747	30	96	92	0	0.000	0.000	0.000	0.000	0.000	0.000	0.000	0.000	0.000	0.000	0.000	0.000	0.000	0.000	0.014	0.022	0.032	0.034	3.794	0.019	0.044	316	2384	100	175	12737	12912	267	12014	12281	Error	Error	-6.186	175	12737	267	12014	275581	4532396	0.444	15.957	0	0	0
1	5	8	"A44"	"A44"	5970	64425	100	741	807	469	58	595	595	688	863	125	9	0	0	15461	15117	6532	43	2316	2316	2675	2347	87	89	88	0	0.000	0.000	0.000	0.000	0.000	0.000	0.000	0.000	0.000	0.000	0.000	0.000	0.000	0.000	0.011	0.017	0.029	0.027	4.727	0.014	0.051	316	2384	100	146	13145	13291	212	12801	13013	Error	Error	-6.492	146	13145	212	12801	255133	4777114	0.138	5.301	0	0	0
1	6	8	"A44"	"A44"	6270	64425	100	817	865	489	56	610	610	672	424	63	31	10	0	16450	15644	7864	50	2311	2311	2550	1797	70	85	81	0	0.000	0.000	0.000	0.000	0.000	0.000	0.000	0.000	0.000	0.000	0.000	0.000	0.000	0.000	0.015	0.019	0.028	0.031	3.786	0.015	0.059	316	2384	100	207	14139	14346	255	13333	13588	Error	Error	-6.094	207	14139	255	13333	273346	4943532	0.455	7.287	0	0	0
1	7	8	"A45"	"A45"	6570	64425	100	706	786	443	56	615	615	692	500	72	20	4	0	10404	10109	5916	58	2295	2295	2471	1174	47	81	72	0	0.000	0.000	0.000	0.000	0.000	0.000	0.000	0.000	0.000	0.000	0.000	0.000	0.000	0.000	0.011	0.022	0.051	0.058	5.243	0.016	0.032	316	2384	100	91	8109	8200	171	7814	7985	Error	Error	-6.478	91	8109	171	7814	248425	3194372	0.188	6.506	0	0	0
1	8	8	"A45"	"A45"	6870	64420	100	704	774	466	60	615	615	690	435	63	24	8	0	10714	10306	5893	57	2343	2343	2625	1609	61	77	71	0	0.000	0.000	0.000	0.000	0.000	0.000	0.000	0.000	0.000	0.000	0.000	0.000	0.000	0.000	0.011	0.020	0.053	0.056	5.436	0.020	0.047	316	2384	100	89	8371	8460	159	7963	8122	Error	Error	-6.555	89	8371	159	7963	244677	3256785	0.193	4.774	0	0	0
1	9	8	"A45"	"A45"	7170	64420	100	781	843	459	54	609	609	684	411	60	29	11	0	13171	13072	5770	44	2401	2401	2499	1048	41	92	87	0	0.000	0.000	0.000	0.000	0.000	0.000	0.000	0.000	0.000	0.000	0.000	0.000	0.000	0.000	0.016	0.022	0.034	0.035	4.991	0.018	0.062	316	2384	100	172	10770	10942	234	10671	10905	Error	Error	-5.968	172	10770	234	10671	266393	4130612	0.387	10.089	0	0	0
1	10	8	"A47"	"A47"	7470	64420	100	829	890	465	52	655	655	718	433	60	33	8	0	14553	13234	5400	40	2430	2430	2545	882	34	93	87	0	0.000	0.000	0.000	0.000	0.000	0.000	0.000	0.000	0.000	0.000	0.000	0.000	0.000	0.000	0.014	0.022	0.043	0.037	4.071	0.016	0.037	316	2384	100	174	12123	12297	235	10804	11039	Error	Error	-6.123	174	12123	235	10804	281135	4182078	0.397	12.119	0	0	0
1	11	8	"A47"	"A47"	7770	64420	100	886	927	472	50	769	769	839	486	57	21	6	0	15743	14831	5713	38	2679	2679	2833	1200	42	93	87	0	0.000	0.000	0.000	0.000	0.000	0.000	0.000	0.000	0.000	0.000	0.000	0.000	0.000	0.000	0.009	0.013	0.031	0.030	4.299	0.010	0.017	316	2384	100	117	13064	13181	158	12152	12310	Error	Error	-6.803	117	13064	158	12152	292909	4686641	0.181	9.998	0	0	0
1	12	8	"A47"	"A47"	8070	64415	100	1476	1571	664	42	1308	1308	1593	1142	71	10	0	0	14275	13023	5313	40	3659	3659	4416	2432	55	80	76	0	0.000	0.000	0.000	0.000	0.000	0.000	0.000	0.000	0.000	0.000	0.000	0.000	0.000	0.000	0.016	0.028	0.058	0.058	5.450	0.006	0.001	316	2384	100	168	10616	10784	263	9364	9627	Error	Error	-5.982	168	10616	263	9364	496518	4115367	-0.019	3.539	0	0	0
1	13	8	"A48"	"A48"	8370	64415	100	1030	1080	548	50	728	728	804	468	58	36	15	0	24998	20804	11789	56	2730	2730	2899	1592	54	78	74	0	0.000	0.000	0.000	0.000	0.000	0.000	0.000	0.000	0.000	0.000	0.000	0.000	0.000	0.000	0.014	0.019	0.027	0.038	7.174	0.017	0.124	316	2384	100	302	22268	22570	352	18074	18426	Error	Error	-6.204	302	22268	352	18074	341162	6573925	0.590	11.247	0	0	0
1	14	8	"A48"	"A48"	8670	64415	100	872	934	472	50	618	618	683	418	61	39	13	0	23697	19431	10871	55	2487	2487	2787	2219	79	76	75	0	0.000	0.000	0.000	0.000	0.000	0.000	0.000	0.000	0.000	0.000	0.000	0.000	0.000	0.000	0.012	0.019	0.025	0.035	6.096	0.014	0.091	316	2384	100	254	21210	21464	316	16944	17260	Error	Error	-6.384	254	21210	316	16944	295174	6140230	0.600	7.501	0	0	0
1	15	8	"A48"	"A48"	8970	64410	100	813	862	503	58	550	550	632	409	64	36	14	0	22198	18311	10111	55	2424	2424	2822	2548	90	75	73	0	0.000	0.000	0.000	0.000	0.000	0.000	0.000	0.000	0.000	0.000	0.000	0.000	0.000	0.000	0.013	0.020	0.025	0.029	4.082	0.016	0.110	316	2384	100	263	19774	20037	312	15887	16199	Error	Error	-6.232	263	19774	312	15887	272492	5786400	0.562	6.079	0	0	0
1	16	8	"A49"	"A49"	9270	64410	100	683	746	432	57	608	608	693	790	113	9	0	0	10653	9469	5263	55	2524	2524	2667	1650	61	70	66	0	0.000	0.000	0.000	0.000	0.000	0.000	0.000	0.000	0.000	0.000	0.000	0.000	0.000	0.000	0.009	0.020	0.056	0.070	6.195	0.068	0.083	316	2384	100	75	8129	8204	138	6945	7083	Error	Error	-6.760	75	8129	138	6945	235621	2992253	0.067	4.122	0	0	0
1	17	8	"A49"	"A49"	9570	64410	100	647	716	401	56	623	623	755	1967	260	0	0	0	8334	8176	3889	47	2699	2699	2879	1277	44	79	74	0	0.000	0.000	0.000	0.000	0.000	0.000	0.000	0.000	0.000	0.000	0.000	0.000	0.000	0.000	0.004	0.017	0.063	0.066	4.874	0.018	0.022	316	2384	100	24	5635	5659	93	5477	5570	Error	Error	-7.875	24	5635	93	5477	226182	2583757	-0.020	4.148	0	0	0
1	18	8	"A49"	"A49"	9870	64410	100	720	793	432	54	676	676	731	404	55	24	6	0	7849	7923	3834	48	2846	2846	2990	1090	36	80	71	0	0.000	0.000	0.000	0.000	0.000	0.000	0.000	0.000	0.000	0.000	0.000	0.000	0.000	0.000	0.009	0.023	0.074	0.068	4.916	0.016	0.015	316	2384	100	44	5003	5047	117	5077	5194	Error	Error	-6.829	44	5003	117	5077	250494	2503555	0.153	4.526	0	0	0
1	1	9	"A50"	"A50"	4770	64730	100	828	1111	1988	178	624	624	754	816	108	16	4	0	7941	10937	8727	79	2388	2388	2541	1133	44	80	66	0	0.000	0.000	0.000	0.000	0.000	0.000	0.000	0.000	0.000	0.000	0.000	0.000	0.000	0.000	0.037	0.057	0.063	0.084	6.200	0.067	0.113	316	2384	100	204	5553	5757	487	8549	9036	Error	Error	-4.767	204	5553	487	8549	351106	3456158	0.438	7.410	0	0	0
1	2	9	"A50"	"A50"	5070	64730	100	731	797	444	55	625	625	730	1113	152	3	0	0	6881	8934	6305	70	2357	2357	2491	1318	52	68	56	0	0.000	0.000	0.000	0.000	0.000	0.000	0.000	0.000	0.000	0.000	0.000	0.000	0.000	0.000	0.023	0.026	0.065	0.078	6.165	0.062	0.031	316	2384	100	106	4524	4630	172	6577	6749	Error	Error	-5.415	106	4524	172	6577	251916	2823262	0.060	4.888	0	0	0
1	3	9	"A50"	"A50"	5370	64730	100	667	726	466	64	617	617	686	434	63	20	6	0	4023	4616	2110	45	2324	2324	2441	892	36	67	49	0	0.000	0.000	0.000	0.000	0.000	0.000	0.000	0.000	0.000	0.000	0.000	0.000	0.000	0.000	0.029	0.048	0.181	0.203	4.639	0.031	0.016	316	2384	100	50	1699	1749	109	2292	2401	Error	Error	-5.087	50	1699	109	2292	229441	1458559	0.092	2.438	0	0	0
1	4	9	"A51"	"A51"	5670	64730	100	730	795	470	59	607	607	677	433	63	25	7	0	11875	11616	5829	50	2315	2315	2395	765	31	92	87	0	0.000	0.000	0.000	0.000	0.000	0.000	0.000	0.000	0.000	0.000	0.000	0.000	0.000	0.000	0.013	0.020	0.037	0.042	5.105	0.015	0.028	316	2384	100	123	9560	9683	188	9301	9489	Error	Error	-6.280	123	9560	188	9301	251258	3670737	0.273	12.054	0	0	0
1	5	9	"A51"	"A51"	5970	64725	100	689	807	498	61	598	598	664	406	61	26	12	0	13637	13225	5443	41	2295	2295	2373	774	32	94	92	0	0.000	0.000	0.000	0.000	0.000	0.000	0.000	0.000	0.000	0.000	0.000	0.000	0.000	0.000	0.008	0.019	0.032	0.031	5.182	0.015	0.036	316	2384	100	91	11342	11433	209	10930	11139	Error	Error	-6.962	91	11342	209	10930	254896	4178992	0.352	14.021	0	0	0
1	6	9	"A51"	"A51"	6270	64725	100	725	822	480	58	590	590	663	420	63	29	10	0	11755	11667	4498	38	2312	2312	2408	774	32	94	93	0	0.000	0.000	0.000	0.000	0.000	0.000	0.000	0.000	0.000	0.000	0.000	0.000	0.000	0.000	0.014	0.025	0.043	0.038	4.926	0.019	0.043	316	2384	100	135	9443	9578	232	9355	9587	Error	Error	-6.128	135	9443	232	9355	259908	3686753	0.379	11.963	0	0	0
1	7	9	"A52"	"A52"	6570	64725	100	732	828	465	56	587	587	656	428	65	25	11	0	9642	9484	3413	35	2294	2294	2365	674	28	94	92	0	0.000	0.000	0.000	0.000	0.000	0.000	0.000	0.000	0.000	0.000	0.000	0.000	0.000	0.000	0.020	0.034	0.049	0.045	3.982	0.028	0.053	316	2384	100	145	7348	7493	241	7190	7431	Error	Error	-5.663	145	7348	241	7190	261803	2997092	0.402	10.562	0	0	0
1	8	9	"A52"	"A52"	6870	64725	100	756	826	490	59	608	608	675	437	64	27	10	0	9299	9178	3389	36	2298	2298	2386	770	32	94	90	0	0.000	0.000	0.000	0.000	0.000	0.000	0.000	0.000	0.000	0.000	0.000	0.000	0.000	0.000	0.021	0.032	0.064	0.052	4.048	0.023	0.028	316	2384	100	148	7001	7149	218	6880	7098	Error	Error	-5.564	148	7001	218	6880	261145	2900370	0.346	8.821	0	0	0
1	9	9	"A52"	"A52"	7170	64720	100	695	799	465	58	599	599	677	419	61	28	10	0	9588	9475	3736	39	2341	2341	2461	895	36	91	86	0	0.000	0.000	0.000	0.000	0.000	0.000	0.000	0.000	0.000	0.000	0.000	0.000	0.000	0.000	0.013	0.028	0.054	0.052	4.280	0.018	0.024	316	2384	100	96	7247	7343	200	7134	7334	Error	Error	-6.238	96	7247	200	7134	252437	2994121	0.291	7.837	0	0	0
1	10	9	"A53"	"A53"	7470	64720	100	658	751	434	57	608	608	673	425	63	21	7	0	10483	10499	5071	48	2354	2354	2423	738	30	88	86	0	0.000	0.000	0.000	0.000	0.000	0.000	0.000	0.000	0.000	0.000	0.000	0.000	0.000	0.000	0.006	0.018	0.042	0.036	5.681	0.013	0.018	316	2384	100	50	8129	8179	143	8145	8288	Error	Error	-7.345	50	8129	143	8145	237164	3317750	0.184	10.943	0	0	0
1	11	9	"A53"	"A53"	7770	64720	100	782	858	475	55	640	640	710	482	67	26	8	0	11957	11617	4735	40	2459	2459	2590	1064	41	91	87	0	0.000	0.000	0.000	0.000	0.000	0.000	0.000	0.000	0.000	0.000	0.000	0.000	0.000	0.000	0.015	0.024	0.047	0.045	3.707	0.018	0.041	316	2384	100	142	9498	9640	218	9158	9376	Error	Error	-6.064	142	9498	218	9158	271040	3670891	0.307	8.484	0	0	0
1	12	9	"A53"	"A53"	8070	64715	100	752	839	462	55	651	651	735	616	83	17	2	0	12117	11274	5313	47	2519	2519	2654	1085	40	84	81	0	0.000	0.000	0.000	0.000	0.000	0.000	0.000	0.000	0.000	0.000	0.000	0.000	0.000	0.000	0.011	0.021	0.040	0.039	4.061	0.019	0.039	316	2384	100	101	9598	9699	188	8755	8943	Error	Error	-6.570	101	9598	188	8755	265150	3562589	0.169	7.945	0	0	0
1	13	9	"A54"	"A54"	8370	64715	100	734	780	430	55	613	613	676	412	60	25	7	0	10236	9568	5198	54	2460	2460	2548	908	35	82	76	0	0.000	0.000	0.000	0.000	0.000	0.000	0.000	0.000	0.000	0.000	0.000	0.000	0.000	0.000	0.016	0.023	0.046	0.058	5.083	0.018	0.031	316	2384	100	121	7776	7897	167	7108	7275	Error	Error	-6.006	121	7776	167	7108	246431	3023495	0.252	7.731	0	0	0
1	14	9	"A54"	"A54"	8670	64715	100	791	791	407	51	598	598	664	405	60	27	6	0	10803	10003	4954	49	2497	2497	2694	1408	52	81	77	0	0.000	0.000	0.000	0.000	0.000	0.000	0.000	0.000	0.000	0.000	0.000	0.000	0.000	0.000	0.023	0.026	0.048	0.053	4.677	0.018	0.040	316	2384	100	193	8306	8499	193	7506	7699	Error	Error	-5.427	193	8306	193	7506	249861	3161029	0.314	5.191	0	0	0
1	15	9	"A54"	"A54"	8970	64715	100	739	1060	3740	352	548	548	610	383	62	31	13	0	10042	9854	5394	54	2417	2417	2705	1627	60	81	76	0	0.000	0.000	0.000	0.000	0.000	0.000	0.000	0.000	0.000	0.000	0.000	0.000	0.000	0.000	0.025	0.069	0.054	0.056	5.060	0.068	0.022	316	2384	100	191	7625	7816	512	7437	7949	Error	Error	-5.319	191	7625	512	7437	334850	3113706	1.175	4.394	0	0	0
1	16	9	"A55"	"A55"	9270	64710	100	602	663	387	58	576	576	653	481	73	14	2	0	6430	6565	3251	49	2434	2434	2553	1111	43	75	65	0	0.000	0.000	0.000	0.000	0.000	0.000	0.000	0.000	0.000	0.000	0.000	0.000	0.000	0.000	0.007	0.021	0.069	0.071	5.525	0.015	0.010	316	2384	100	26	3996	4022	87	4131	4218	Error	Error	-7.264	26	3996	87	4131	209655	2074687	0.021	3.611	0	0	0
1	17	9	"A55"	"A55"	9570	64710	100	699	757	420	55	609	609	678	412	60	23	7	0	7103	7180	3432	47	2717	2717	2988	1426	47	74	62	0	0.000	0.000	0.000	0.000	0.000	0.000	0.000	0.000	0.000	0.000	0.000	0.000	0.000	0.000	0.021	0.033	0.074	0.076	5.205	0.017	0.017	316	2384	100	90	4386	4476	148	4463	4611	Error	Error	-5.607	90	4386	148	4463	239321	2268864	0.192	2.940	0	0	0
1	18	9	"A55"	"A55"	9870	64710	100	744	785	412	52	710	710	817	1433	175	0	0	0	5864	6053	2629	43	2924	2924	3227	2407	74	56	27	0	0.000	0.000	0.000	0.000	0.000	0.000	0.000	0.000	0.000	0.000	0.000	0.000	0.000	0.000	0.012	0.024	0.118	0.113	5.490	0.372	0.345	316	2384	100	34	2940	2974	75	3129	3204	Error	Error	-6.434	34	2940	75	3129	247990	1912652	-0.022	1.174	0	0	0
1	1	10	"A56"	"A56"	4775	65035	100	769	857	537	62	639	639	710	449	63	25	10	0	8803	9018	4326	47	2362	2362	2433	701	28	92	88	0	0.000	0.000	0.000	0.000	0.000	0.000	0.000	0.000	0.000	0.000	0.000	0.000	0.000	0.000	0.020	0.033	0.061	0.062	3.809	0.033	0.063	316	2384	100	130	6441	6571	218	6656	6874	Error	Error	-5.631	130	6441	218	6656	270731	2849678	0.327	9.394	0	0	0
1	2	10	"A56"	"A56"	5075	65030	100	705	794	481	60	622	622	708	476	67	23	6	0	8732	8764	3814	43	2320	2320	2480	1073	43	88	84	0	0.000	0.000	0.000	0.000	0.000	0.000	0.000	0.000	0.000	0.000	0.000	0.000	0.000	0.000	0.013	0.027	0.057	0.056	4.214	0.022	0.028	316	2384	100	83	6412	6495	172	6444	6616	Error	Error	-6.272	83	6412	172	6444	250887	2769482	0.181	5.856	0	0	0
1	3	10	"A56"	"A56"	5375	65030	100	749	841	486	57	611	611	681	428	62	28	10	0	10942	11055	3987	36	2349	2349	2506	1349	53	95	91	0	0.000	0.000	0.000	0.000	0.000	0.000	0.000	0.000	0.000	0.000	0.000	0.000	0.000	0.000	0.016	0.026	0.044	0.039	3.071	0.022	0.047	316	2384	100	138	8593	8731	230	8706	8936	Error	Error	-5.960	138	8593	230	8706	265801	3493508	0.374	6.337	0	0	0
1	4	10	"A57"	"A57"	5675	65030	100	672	722	422	58	580	580	658	430	65	20	6	0	8194	8764	5534	63	2280	2280	2382	820	34	78	70	0	0.000	0.000	0.000	0.000	0.000	0.000	0.000	0.000	0.000	0.000	0.000	0.000	0.000	0.000	0.016	0.022	0.053	0.067	5.759	0.016	0.023	316	2384	100	92	5914	6006	142	6484	6626	Error	Error	-6.006	92	5914	142	6484	228212	2769521	0.149	7.783	0	0	0
1	5	10	"A57"	"A57"	5975	65025	100	607	675	418	61	567	567	649	464	71	16	2	0	3468	3922	1669	42	2275	2275	2388	889	37	59	40	0	0.000	0.000	0.000	0.000	0.000	0.000	0.000	0.000	0.000	0.000	0.000	0.000	0.000	0.000	0.034	0.066	0.149	0.160	5.269	0.032	0.010	316	2384	100	40	1193	1233	108	1647	1755	Error	Error	-4.898	40	1193	108	1647	213159	1239359	0.056	1.726	0	0	0
1	6	10	"A57"	"A57"	6275	65025	100	757	827	519	62	595	595	676	430	63	29	8	0	13113	12352	5268	42	2362	2362	2616	1542	58	90	87	0	0.000	0.000	0.000	0.000	0.000	0.000	0.000	0.000	0.000	0.000	0.000	0.000	0.000	0.000	0.015	0.023	0.040	0.040	3.297	0.018	0.045	316	2384	100	162	10751	10913	232	9990	10222	Error	Error	-6.052	162	10751	232	9990	261322	3903382	0.351	6.314	0	0	0
1	7	10	"A58"	"A58"	6575	65025	100	725	826	576	69	580	580	660	428	64	27	9	0	7986	9272	5628	60	2309	2309	2393	757	31	84	77	0	0.000	0.000	0.000	0.000	0.000	0.000	0.000	0.000	0.000	0.000	0.000	0.000	0.000	0.000	0.026	0.035	0.059	0.067	5.021	0.025	0.050	316	2384	100	145	5677	5822	246	6963	7209	Error	Error	-5.291	145	5677	246	6963	260894	2929970	0.388	9.087	0	0	0
1	8	10	"A58"	"A58"	6875	65025	100	693	802	503	62	603	603	674	495	73	22	6	0	10131	10209	5025	49	2285	2285	2485	1266	50	87	81	0	0.000	0.000	0.000	0.000	0.000	0.000	0.000	0.000	0.000	0.000	0.000	0.000	0.000	0.000	0.011	0.025	0.048	0.045	5.057	0.018	0.024	316	2384	100	90	7846	7936	199	7924	8123	Error	Error	-6.446	90	7846	199	7924	253292	3225890	0.259	6.101	0	0	0
1	9	10	"A58"	"A58"	7175	65020	100	663	740	444	60	627	627	696	435	62	20	7	0	8904	8466	3740	44	2359	2359	2573	1192	46	84	77	0	0.000	0.000	0.000	0.000	0.000	0.000	0.000	0.000	0.000	0.000	0.000	0.000	0.000	0.000	0.006	0.019	0.061	0.053	3.907	0.016	0.015	316	2384	100	36	6545	6581	113	6107	6220	Error	Error	-7.506	36	6545	113	6107	233991	2675144	0.101	4.944	0	0	0
1	10	10	"A59"	"A59"	7475	65020	100	4114	4551	3578	78	588	588	695	619	89	75	69	0	11815	11055	4519	40	2286	2286	2393	904	37	91	86	0	0.000	0.000	0.000	0.000	0.000	0.000	0.000	0.000	0.000	0.000	0.000	0.000	0.000	0.000	0.370	0.452	0.426	0.332	3.067	0.533	0.451	316	2384	100	3526	9529	13055	3963	8769	12732	Error	Error	-1.434	3526	9529	3963	8769	1437997	3493527	6.229	9.582	0	0	0
1	11	10	"A59"	"A59"	7775	65020	100	4156	5163	4285	82	582	582	774	1101	142	66	55	0	11109	10645	3904	36	2322	2322	2567	1447	56	89	86	0	0.000	0.000	0.000	0.000	0.000	0.000	0.000	0.000	0.000	0.000	0.000	0.000	0.000	0.000	0.407	0.550	0.493	0.370	3.247	0.642	0.439	316	2384	100	3574	8787	12361	4581	8323	12904	Error	Error	-1.298	3574	8787	4581	8323	1631429	3363974	3.986	5.583	0	0	0
1	12	10	"A59"	"A59"	8075	65020	100	4848	5234	4103	78	571	571	669	588	87	77	69	0	12026	11435	4869	42	2357	2357	2481	1146	46	88	83	0	0.000	0.000	0.000	0.000	0.000	0.000	0.000	0.000	0.000	0.000	0.000	0.000	0.000	0.000	0.442	0.514	0.434	0.375	2.943	0.557	0.480	316	2384	100	4277	9669	13946	4663	9078	13741	Error	Error	-1.177	4277	9669	4663	9078	1653979	3613444	7.764	7.813	0	0	0
1	13	10	"A60"	"A60"	8375	65015	100	712	781	487	62	579	579	642	392	61	26	10	0	6681	9625	7895	82	2340	2340	2425	758	31	77	69	0	0.000	0.000	0.000	0.000	0.000	0.000	0.000	0.000	0.000	0.000	0.000	0.000	0.000	0.000	0.031	0.028	0.068	0.072	6.263	0.019	0.058	316	2384	100	133	4341	4474	202	7285	7487	Error	Error	-5.029	133	4341	202	7285	246808	3041597	0.355	9.499	0	0	0
1	14	10	"A60"	"A60"	8675	65015	100	624	695	406	58	571	571	640	408	63	20	6	0	5994	7331	5153	70	2413	2413	2615	1362	52	68	54	0	0.000	0.000	0.000	0.000	0.000	0.000	0.000	0.000	0.000	0.000	0.000	0.000	0.000	0.000	0.015	0.025	0.085	0.097	6.038	0.017	0.027	316	2384	100	53	3581	3634	124	4918	5042	Error	Error	-6.078	53	3581	124	4918	219477	2316705	0.135	3.463	0	0	0
1	15	10	"A60"	"A60"	8975	65015	100	664	751	524	69	579	579	642	399	62	24	8	0	7414	9319	6541	70	2440	2440	2584	1101	42	77	67	0	0.000	0.000	0.000	0.000	0.000	0.000	0.000	0.000	0.000	0.000	0.000	0.000	0.000	0.000	0.017	0.025	0.048	0.066	5.963	0.018	0.038	316	2384	100	85	4974	5059	172	6879	7051	Error	Error	-5.871	85	4974	172	6879	237465	2944758	0.273	6.117	0	0	0
1	16	10	"A61"	"A61"	9275	65010	100	767	839	596	71	573	573	663	692	104	17	2	0	11868	11689	6663	57	2447	2447	2623	1536	58	79	75	0	0.000	0.000	0.000	0.000	0.000	0.000	0.000	0.000	0.000	0.000	0.000	0.000	0.000	0.000	0.021	0.029	0.048	0.057	5.039	0.022	0.068	316	2384	100	194	9421	9615	266	9242	9508	Error	Error	-5.602	194	9421	266	9242	265021	3693738	0.254	5.902	0	0	0
1	17	10	"A61"	"A61"	9575	65010	100	691	773	446	57	605	605	671	406	60	25	9	0	9974	9189	4148	45	2643	2643	2847	1267	44	84	75	0	0.000	0.000	0.000	0.000	0.000	0.000	0.000	0.000	0.000	0.000	0.000	0.000	0.000	0.000	0.012	0.026	0.060	0.058	5.041	0.023	0.043	316	2384	100	86	7331	7417	168	6546	6714	Error	Error	-6.414	86	7331	168	6546	244255	2903748	0.251	5.006	0	0	0
1	18	10	"A61"	"A61"	9875	65010	100	768	799	419	52	654	654	735	777	105	7	0	0	7187	7289	3273	44	2872	2872	3044	1201	39	80	67	0	0.000	0.000	0.000	0.000	0.000	0.000	0.000	0.000	0.000	0.000	0.000	0.000	0.000	0.000	0.026	0.033	0.074	0.073	4.516	0.009	0.004	316	2384	100	114	4315	4429	145	4417	4562	Error	Error	-5.242	114	4315	145	4417	252536	2303319	0.082	3.535	0	0	0
1	1	11	"A62"	"A62"	4780	65335	100	646	726	453	62	619	619	699	450	64	22	6	0	4062	4353	1636	37	2319	2319	2385	743	31	78	58	0	0.000	0.000	0.000	0.000	0.000	0.000	0.000	0.000	0.000	0.000	0.000	0.000	0.000	0.000	0.015	0.053	0.205	0.174	4.581	0.027	0.006	316	2384	100	27	1743	1770	107	2034	2141	Error	Error	-6.012	27	1743	107	2034	229289	1375679	0.060	2.649	0	0	0
1	2	11	"A62"	"A62"	5080	65330	100	649	766	487	63	630	630	731	665	90	14	1	0	4809	5069	2224	43	2341	2341	2473	827	33	79	64	0	0.000	0.000	0.000	0.000	0.000	0.000	0.000	0.000	0.000	0.000	0.000	0.000	0.000	0.000	0.008	0.050	0.143	0.148	5.114	0.030	0.011	316	2384	100	19	2468	2487	136	2728	2864	Error	Error	-7.021	19	2468	136	2728	241928	1601663	0.053	3.139	0	0	0
1	3	11	"A62"	"A62"	5380	65330	100	662	760	438	57	592	592	663	425	64	27	8	0	7525	8622	4601	53	2279	2279	2462	1053	42	90	82	0	0.000	0.000	0.000	0.000	0.000	0.000	0.000	0.000	0.000	0.000	0.000	0.000	0.000	0.000	0.013	0.026	0.060	0.059	4.401	0.017	0.023	316	2384	100	70	5246	5316	168	6343	6511	Error	Error	-6.228	70	5246	168	6343	240048	2724692	0.228	5.850	0	0	0
1	4	11	"A63"	"A63"	5680	65330	100	771	835	484	57	567	567	650	420	64	32	10	0	16612	15527	8138	52	2261	2261	2361	969	41	90	87	0	0.000	0.000	0.000	0.000	0.000	0.000	0.000	0.000	0.000	0.000	0.000	0.000	0.000	0.000	0.014	0.020	0.028	0.031	4.971	0.017	0.077	316	2384	100	204	14351	14555	268	13266	13534	Error	Error	-6.136	204	14351	268	13266	263930	4906433	0.440	13.587	0	0	0
1	5	11	"A63"	"A63"	5980	65330	100	759	824	445	54	568	568	653	431	66	31	9	0	19865	18075	8108	44	2358	2358	3213	3665	114	90	81	0	0.000	0.000	0.000	0.000	0.000	0.000	0.000	0.000	0.000	0.000	0.000	0.000	0.000	0.000	0.011	0.016	0.023	0.021	4.112	0.015	0.080	316	2384	100	191	17507	17698	256	15717	15973	Error	Error	-6.518	191	17507	256	15717	260280	5711568	0.397	4.055	0	0	0
1	6	11	"A63"	"A63"	6280	65325	100	783	826	438	53	583	583	651	435	66	30	7	0	15874	13264	7577	57	2311	2311	2629	1820	69	75	70	0	0.000	0.000	0.000	0.000	0.000	0.000	0.000	0.000	0.000	0.000	0.000	0.000	0.000	0.000	0.015	0.022	0.035	0.042	4.823	0.018	0.078	316	2384	100	200	13563	13763	243	10953	11196	Error	Error	-6.084	200	13563	243	10953	261107	4191499	0.402	5.843	0	0	0
1	7	11	"A64"	"A64"	6580	65325	100	671	777	523	67	574	574	639	409	64	25	11	0	8858	8489	4129	48	2256	2256	2360	883	37	83	80	0	0.000	0.000	0.000	0.000	0.000	0.000	0.000	0.000	0.000	0.000	0.000	0.000	0.000	0.000	0.015	0.033	0.063	0.062	5.257	0.020	0.024	316	2384	100	97	6602	6699	203	6233	6436	Error	Error	-6.089	97	6602	203	6233	245630	2682460	0.337	6.941	0	0	0
1	8	11	"A64"	"A64"	6880	65325	100	668	726	435	59	587	587	659	420	63	22	7	0	9355	9208	3348	36	2350	2350	2665	1630	61	90	87	0	0.000	0.000	0.000	0.000	0.000	0.000	0.000	0.000	0.000	0.000	0.000	0.000	0.000	0.000	0.012	0.020	0.052	0.047	5.018	0.018	0.028	316	2384	100	81	7005	7086	139	6858	6997	Error	Error	-6.434	81	7005	139	6858	229475	2909853	0.160	4.014	0	0	0
1	9	11	"A64"	"A64"	7180	65325	100	697	750	424	56	545	545	621	389	62	30	9	0	10818	10161	4337	42	2298	2298	2534	1361	53	85	82	0	0.000	0.000	0.000	0.000	0.000	0.000	0.000	0.000	0.000	0.000	0.000	0.000	0.000	0.000	0.018	0.026	0.048	0.048	4.167	0.013	0.019	316	2384	100	152	8520	8672	205	7863	8068	Error	Error	-5.809	152	8520	205	7863	237101	3210875	0.332	5.604	0	0	0
1	10	11	"A65"	"A65"	7480	65320	100	655	759	466	61	533	533	616	434	70	27	9	0	14438	12928	5863	45	2252	2252	2499	1673	66	86	82	0	0.000	0.000	0.000	0.000	0.000	0.000	0.000	0.000	0.000	0.000	0.000	0.000	0.000	0.000	0.010	0.021	0.032	0.035	5.197	0.019	0.070	316	2384	100	122	12186	12308	226	10676	10902	Error	Error	-6.642	122	12186	226	10676	239942	4085373	0.329	6.234	0	0	0
1	11	11	"A65"	"A65"	7780	65320	100	764	859	472	54	534	534	605	394	65	36	16	0	19571	17620	7980	45	2313	2313	2915	3268	112	84	81	0	0.000	0.000	0.000	0.000	0.000	0.000	0.000	0.000	0.000	0.000	0.000	0.000	0.000	0.000	0.013	0.021	0.028	0.025	3.781	0.016	0.100	316	2384	100	230	17258	17488	325	15307	15632	Error	Error	-6.229	230	17258	325	15307	271404	5568075	0.645	4.500	0	0	0
1	12	11	"A65"	"A65"	8080	65320	100	769	840	510	60	561	561	632	401	63	34	12	0	18265	16001	7656	47	2359	2359	2858	2934	102	82	78	0	0.000	0.000	0.000	0.000	0.000	0.000	0.000	0.000	0.000	0.000	0.000	0.000	0.000	0.000	0.013	0.020	0.027	0.029	5.164	0.018	0.096	316	2384	100	208	15906	16114	279	13642	13921	Error	Error	-6.257	208	15906	279	13642	265412	5056243	0.519	4.480	0	0	0
1	13	11	"A66"	"A66"	8380	65315	100	711	799	485	60	540	540	606	386	63	31	14	0	18272	14961	8885	59	2301	2301	2528	1705	67	74	69	0	0.000	0.000	0.000	0.000	0.000	0.000	0.000	0.000	0.000	0.000	0.000	0.000	0.000	0.000	0.011	0.020	0.030	0.036	6.641	0.016	0.073	316	2384	100	171	15971	16142	259	12660	12919	Error	Error	-6.545	171	15971	259	12660	252523	4727552	0.500	7.292	0	0	0
1	14	11	"A66"	"A66"	8680	65315	100	702	777	449	57	558	558	640	873	136	10	0	0	17102	14157	8326	58	2408	2408	2849	2477	86	70	68	0	0.000	0.000	0.000	0.000	0.000	0.000	0.000	0.000	0.000	0.000	0.000	0.000	0.000	0.000	0.010	0.019	0.035	0.042	5.250	0.015	0.066	316	2384	100	144	14694	14838	219	11749	11968	Error	Error	-6.673	144	14694	219	11749	245388	4473576	0.157	4.565	0	0	0
1	15	11	"A66"	"A66"	8980	65315	100	762	810	439	54	560	560	622	382	61	36	13	0	17575	15195	8169	53	2420	2420	2856	2444	85	77	73	0	0.000	0.000	0.000	0.000	0.000	0.000	0.000	0.000	0.000	0.000	0.000	0.000	0.000	0.000	0.013	0.020	0.030	0.032	5.178	0.016	0.086	316	2384	100	202	15155	15357	250	12775	13025	Error	Error	-6.229	202	15155	250	12775	255988	4801588	0.492	5.049	0	0	0
1	16	11	"A67"	"A67"	9280	65315	100	698	761	447	58	568	568	633	383	60	26	10	0	10072	10042	6027	60	2463	2463	2600	1216	46	74	69	0	0.000	0.000	0.000	0.000	0.000	0.000	0.000	0.000	0.000	0.000	0.000	0.000	0.000	0.000	0.017	0.025	0.047	0.055	5.416	0.020	0.057	316	2384	100	130	7609	7739	193	7579	7772	Error	Error	-5.871	130	7609	193	7579	240326	3173370	0.334	6.120	0	0	0
1	17	11	"A67"	"A67"	9580	65310	100	617	680	402	59	571	571	656	461	70	17	3	0	7384	7150	3598	50	2596	2596	2985	1959	65	68	56	0	0.000	0.000	0.000	0.000	0.000	0.000	0.000	0.000	0.000	0.000	0.000	0.000	0.000	0.000	0.010	0.024	0.074	0.089	5.173	0.033	0.059	316	2384	100	46	4788	4834	109	4554	4663	Error	Error	-6.702	46	4788	109	4554	214747	2259289	0.052	2.126	0	0	0
1	18	11	"A67"	"A67"	9880	65310	100	692	731	409	55	639	639	712	434	60	17	4	0	6029	6464	3223	49	2788	2788	3039	1429	47	70	55	0	0.000	0.000	0.000	0.000	0.000	0.000	0.000	0.000	0.000	0.000	0.000	0.000	0.000	0.000	0.016	0.025	0.090	0.105	5.196	0.016	0.013	316	2384	100	53	3241	3294	92	3676	3768	Error	Error	-5.934	53	3241	92	3676	231003	2042696	0.044	2.397	0	0	0
1	1	12	"A68"	"A68"	4785	65635	100	631	707	429	60	594	594	667	425	63	19	5	0	4985	5085	1858	36	2276	2276	2346	666	28	87	74	0	0.000	0.000	0.000	0.000	0.000	0.000	0.000	0.000	0.000	0.000	0.000	0.000	0.000	0.000	0.014	0.040	0.118	0.105	4.580	0.046	0.027	316	2384	100	37	2709	2746	113	2809	2922	Error	Error	-6.194	37	2709	113	2809	223271	1606783	0.094	4.113	0	0	0
1	2	12	"A68"	"A68"	5085	65635	100	728	808	484	59	574	574	662	433	65	27	11	0	10307	9725	4896	50	2297	2297	2400	800	33	86	82	0	0.000	0.000	0.000	0.000	0.000	0.000	0.000	0.000	0.000	0.000	0.000	0.000	0.000	0.000	0.019	0.032	0.055	0.063	4.409	0.026	0.052	316	2384	100	154	8010	8164	234	7428	7662	Error	Error	-5.701	154	8010	234	7428	255265	3072964	0.337	9.156	0	0	0
1	3	12	"A68"	"A68"	5385	65630	100	653	744	465	62	586	586	656	434	66	23	7	0	10893	10523	4810	45	2301	2301	2528	1172	46	93	85	0	0.000	0.000	0.000	0.000	0.000	0.000	0.000	0.000	0.000	0.000	0.000	0.000	0.000	0.000	0.008	0.019	0.044	0.040	4.076	0.013	0.017	316	2384	100	67	8592	8659	158	8222	8380	Error	Error	-7.003	67	8592	158	8222	235081	3325162	0.203	6.822	0	0	0
1	4	12	"A69"	"A69"	5685	65630	100	802	864	475	54	562	562	636	435	68	32	11	0	22471	18743	10619	56	2276	2276	2446	1464	59	83	78	0	0.000	0.000	0.000	0.000	0.000	0.000	0.000	0.000	0.000	0.000	0.000	0.000	0.000	0.000	0.012	0.018	0.027	0.032	5.141	0.013	0.082	316	2384	100	240	20195	20435	302	16467	16769	Error	Error	-6.395	240	20195	302	16467	273039	5922658	0.524	11.132	0	0	0
1	5	12	"A69"	"A69"	5985	65630	100	790	841	469	55	583	583	708	1531	216	1	0	0	16868	16405	5644	34	2320	2320	2655	1848	69	93	91	0	0.000	0.000	0.000	0.000	0.000	0.000	0.000	0.000	0.000	0.000	0.000	0.000	0.000	0.000	0.014	0.018	0.029	0.027	4.004	0.015	0.058	316	2384	100	207	14548	14755	258	14085	14343	Error	Error	-6.135	207	14548	258	14085	265849	5184030	0.087	7.440	0	0	0
1	6	12	"A69"	"A69"	6285	65625	100	767	854	506	59	579	579	655	412	62	32	13	0	15724	14300	6598	46	2359	2359	2945	2643	89	88	79	0	0.000	0.000	0.000	0.000	0.000	0.000	0.000	0.000	0.000	0.000	0.000	0.000	0.000	0.000	0.014	0.023	0.038	0.034	4.021	0.017	0.066	316	2384	100	188	13365	13553	275	11941	12216	Error	Error	-6.152	188	13365	275	11941	269804	4518878	0.483	4.296	0	0	0
1	7	12	"A70"	"A70"	6585	65625	100	675	754	445	59	569	569	645	446	69	22	6	0	9640	10067	6083	60	2238	2238	2363	1026	43	82	74	0	0.000	0.000	0.000	0.000	0.000	0.000	0.000	0.000	0.000	0.000	0.000	0.000	0.000	0.000	0.014	0.024	0.050	0.063	6.381	0.016	0.024	316	2384	100	106	7402	7508	185	7829	8014	Error	Error	-6.126	106	7402	185	7829	238392	3181160	0.244	7.509	0	0	0
1	8	12	"A70"	"A70"	6885	65625	100	689	761	469	61	545	545	647	919	142	7	0	0	13938	12582	6087	48	2264	2264	2645	2223	84	85	76	0	0.000	0.000	0.000	0.000	0.000	0.000	0.000	0.000	0.000	0.000	0.000	0.000	0.000	0.000	0.012	0.021	0.039	0.038	3.776	0.017	0.055	316	2384	100	144	11674	11818	216	10318	10534	Error	Error	-6.341	144	11674	216	10318	240360	3976014	0.124	4.470	0	0	0
1	9	12	"A70"	"A70"	7185	65625	100	713	776	436	56	539	539	644	1119	173	4	0	0	15909	15234	6660	43	2277	2277	2616	2146	82	89	87	0	0.000	0.000	0.000	0.000	0.000	0.000	0.000	0.000	0.000	0.000	0.000	0.000	0.000	0.000	0.013	0.018	0.032	0.029	4.269	0.016	0.070	316	2384	100	174	13632	13806	237	12957	13194	Error	Error	-6.292	174	13632	237	12957	245302	4813792	0.118	5.880	0	0	0
1	10	12	"A71"	"A71"	7485	65620	100	766	842	508	60	536	536	608	408	67	35	15	0	19384	17193	8327	48	2310	2310	2504	1598	63	84	81	0	0.000	0.000	0.000	0.000	0.000	0.000	0.000	0.000	0.000	0.000	0.000	0.000	0.000	0.000	0.013	0.021	0.028	0.026	4.156	0.017	0.097	316	2384	100	230	17074	17304	306	14883	15189	Error	Error	-6.214	230	17074	306	14883	266019	5433007	0.574	9.192	0	0	0
1	11	12	"A71"	"A71"	7785	65620	100	738	839	530	63	543	543	603	392	65	35	18	0	21134	19072	8210	43	2339	2339	3053	3523	115	86	83	0	0.000	0.000	0.000	0.000	0.000	0.000	0.000	0.000	0.000	0.000	0.000	0.000	0.000	0.000	0.010	0.018	0.025	0.025	4.715	0.018	0.131	316	2384	100	195	18795	18990	296	16733	17029	Error	Error	-6.591	195	18795	296	16733	265186	6026816	0.602	4.547	0	0	0
1	12	12	"A71"	"A71"	8085	65620	100	763	801	413	51	526	526	594	395	66	33	12	0	21706	18972	9095	47	2323	2323	2680	2291	85	83	80	0	0.000	0.000	0.000	0.000	0.000	0.000	0.000	0.000	0.000	0.000	0.000	0.000	0.000	0.000	0.012	0.017	0.021	0.022	4.021	0.013	0.089	316	2384	100	237	19383	19620	275	16649	16924	Error	Error	-6.354	237	19383	275	16649	253151	5995231	0.524	7.111	0	0	0
1	13	12	"A72"	"A72"	8385	65620	100	690	737	423	57	530	530	604	406	67	27	9	0	13828	12515	6317	50	2325	2325	2464	1745	70	80	75	0	0.000	0.000	0.000	0.000	0.000	0.000	0.000	0.000	0.000	0.000	0.000	0.000	0.000	0.000	0.014	0.020	0.039	0.050	5.957	0.016	0.047	316	2384	100	160	11503	11663	207	10190	10397	Error	Error	-6.168	160	11503	207	10190	232778	3954734	0.328	5.760	0	0	0
1	14	12	"A72"	"A72"	8685	65615	100	744	803	423	52	522	522	596	436	73	34	10	0	14900	12851	6226	48	2416	2416	2803	2050	73	79	75	0	0.000	0.000	0.000	0.000	0.000	0.000	0.000	0.000	0.000	0.000	0.000	0.000	0.000	0.000	0.018	0.027	0.038	0.045	4.599	0.018	0.064	316	2384	100	222	12484	12706	281	10435	10716	Error	Error	-5.813	222	12484	281	10435	253756	4060825	0.475	4.901	0	0	0
1	15	12	"A72"	"A72"	8985	65615	100	726	836	527	63	552	552	612	386	63	33	14	0	14684	13733	5586	40	2510	2510	2989	2498	83	88	83	0	0.000	0.000	0.000	0.000	0.000	0.000	0.000	0.000	0.000	0.000	0.000	0.000	0.000	0.000	0.014	0.025	0.037	0.035	3.764	0.021	0.094	316	2384	100	174	12174	12348	284	11223	11507	Error	Error	-6.129	174	12174	284	11223	264124	4339695	0.580	4.301	0	0	0
1	16	12	"A73"	"A73"	9285	65615	100	586	662	404	61	562	562	690	1785	258	0	0	0	3928	5197	3909	75	2461	2461	2521	726	28	68	50	0	0.000	0.000	0.000	0.000	0.000	0.000	0.000	0.000	0.000	0.000	0.000	0.000	0.000	0.000	0.016	0.037	0.162	0.161	6.380	1.541	0.002	316	2384	100	24	1467	1491	100	2736	2836	Error	Error	-5.934	24	1467	100	2736	209090	1642144	-0.016	3.686	0	0	0
1	17	12	"A73"	"A73"	9585	65610	100	651	705	416	59	585	585	662	492	74	19	3	0	3933	4870	3052	62	2579	2579	2666	892	33	60	40	0	0.000	0.000	0.000	0.000	0.000	0.000	0.000	0.000	0.000	0.000	0.000	0.000	0.000	0.000	0.049	0.052	0.201	0.220	6.529	0.048	0.029	316	2384	100	66	1354	1420	120	2291	2411	Error	Error	-4.359	66	1354	120	2291	222723	1538979	0.087	2.471	0	0	0
1	18	12	"A73"	"A73"	9885	65610	100	632	693	423	61	605	605	677	501	74	14	4	0	3585	4055	2221	54	2765	2765	2886	1103	38	41	17	0	0.000	0.000	0.000	0.000	0.000	0.000	0.000	0.000	0.000	0.000	0.000	0.000	0.000	0.000	0.033	0.068	0.285	0.279	4.964	0.029	0.010	316	2384	100	27	820	847	88	1290	1378	Error	Error	-4.925	27	820	88	1290	218950	1281372	0.032	1.060	0	0	0
1	1	13	"A74"	"A74"	4785	65935	100	702	780	453	58	611	611	687	444	64	22	7	0	11711	11126	3899	35	2322	2322	2384	794	33	95	92	0	0.000	0.000	0.000	0.000	0.000	0.000	0.000	0.000	0.000	0.000	0.000	0.000	0.000	0.000	0.010	0.019	0.036	0.033	4.394	0.024	0.040	316	2384	100	91	9389	9480	169	8804	8973	Error	Error	-6.689	91	9389	169	8804	246634	3515659	0.209	11.010	0	0	0
1	2	13	"A74"	"A74"	5085	65935	100	643	746	462	61	564	564	641	478	74	21	7	0	12501	11576	5310	45	2309	2309	2541	1376	54	83	81	0	0.000	0.000	0.000	0.000	0.000	0.000	0.000	0.000	0.000	0.000	0.000	0.000	0.000	0.000	0.008	0.020	0.040	0.043	4.873	0.017	0.024	316	2384	100	79	10192	10271	182	9267	9449	Error	Error	-7.011	79	10192	182	9267	235723	3658065	0.220	6.566	0	0	0
1	3	13	"A74"	"A74"	5385	65930	100	705	771	474	61	556	556	646	434	67	25	12	0	14888	13907	5515	39	2338	2338	2728	1984	72	89	87	0	0.000	0.000	0.000	0.000	0.000	0.000	0.000	0.000	0.000	0.000	0.000	0.000	0.000	0.000	0.012	0.019	0.030	0.031	4.333	0.015	0.038	316	2384	100	149	12550	12699	215	11569	11784	Error	Error	-6.396	149	12550	215	11569	243737	4394697	0.288	5.635	0	0	0
1	4	13	"A75"	"A75"	5685	65930	100	769	824	484	58	560	560	635	415	65	34	10	0	13003	12163	5043	41	2284	2284	2358	735	31	93	88	0	0.000	0.000	0.000	0.000	0.000	0.000	0.000	0.000	0.000	0.000	0.000	0.000	0.000	0.000	0.019	0.027	0.042	0.044	4.168	0.020	0.053	316	2384	100	209	10719	10928	264	9879	10143	Error	Error	-5.681	209	10719	264	9879	260521	3843633	0.455	13.340	0	0	0
1	5	13	"A75"	"A75"	5985	65930	100	732	787	481	61	533	533	606	398	65	32	11	0	12304	12014	4634	38	2253	2253	2499	1551	62	92	90	0	0.000	0.000	0.000	0.000	0.000	0.000	0.000	0.000	0.000	0.000	0.000	0.000	0.000	0.000	0.020	0.026	0.040	0.037	4.156	0.022	0.066	316	2384	100	199	10051	10250	254	9761	10015	Error	Error	-5.658	199	10051	254	9761	248658	3796365	0.455	6.135	0	0	0
1	6	13	"A75"	"A75"	6285	65930	100	730	837	696	83	559	559	628	423	67	28	10	0	12241	12072	5002	41	2257	2257	2462	1402	56	92	88	0	0.000	0.000	0.000	0.000	0.000	0.000	0.000	0.000	0.000	0.000	0.000	0.000	0.000	0.000	0.017	0.028	0.045	0.040	3.602	0.024	0.061	316	2384	100	171	9984	10155	278	9815	10093	Error	Error	-5.868	171	9984	278	9815	264547	3814904	0.494	6.854	0	0	0
1	7	13	"A76"	"A76"	6585	65925	100	695	797	539	67	524	524	599	415	69	30	12	0	13081	11703	5159	44	2204	2204	2271	811	35	88	85	0	0.000	0.000	0.000	0.000	0.000	0.000	0.000	0.000	0.000	0.000	0.000	0.000	0.000	0.000	0.016	0.029	0.040	0.042	4.472	0.020	0.045	316	2384	100	171	10877	11048	273	9499	9772	Error	Error	-5.991	171	10877	273	9499	251763	3698265	0.477	11.630	0	0	0
1	8	13	"A76"	"A76"	6885	65925	100	729	828	638	77	542	542	624	412	66	31	12	0	10897	10230	4370	42	2222	2222	2476	1462	59	85	82	0	0.000	0.000	0.000	0.000	0.000	0.000	0.000	0.000	0.000	0.000	0.000	0.000	0.000	0.000	0.022	0.036	0.046	0.045	5.458	0.027	0.061	316	2384	100	187	8675	8862	286	8008	8294	Error	Error	-5.536	187	8675	286	8008	261779	3232550	0.495	5.304	0	0	0
1	9	13	"A76"	"A76"	7185	65925	100	644	744	478	64	527	527	596	402	67	27	10	0	15051	13829	4908	35	2246	2246	2578	1774	68	90	88	0	0.000	0.000	0.000	0.000	0.000	0.000	0.000	0.000	0.000	0.000	0.000	0.000	0.000	0.000	0.009	0.019	0.030	0.026	3.496	0.018	0.057	316	2384	100	117	12805	12922	217	11583	11800	Error	Error	-6.774	117	12805	217	11583	235029	4369883	0.368	6.342	0	0	0
1	10	13	"A77"	"A77"	7485	65920	100	1043	1191	734	61	533	533	600	391	65	55	39	0	12508	11780	5308	45	2260	2260	2400	995	41	90	83	0	0.000	0.000	0.000	0.000	0.000	0.000	0.000	0.000	0.000	0.000	0.000	0.000	0.000	0.000	0.050	0.069	0.078	0.067	3.377	0.066	0.329	316	2384	100	510	10248	10758	658	9520	10178	Error	Error	-4.329	510	10248	658	9520	376202	3722525	1.512	9.427	0	0	0
1	11	13	"A77"	"A77"	7785	65920	100	1150	1253	670	53	559	559	629	429	68	60	33	0	14208	13529	5696	42	2324	2324	2920	2508	85	87	84	0	0.000	0.000	0.000	0.000	0.000	0.000	0.000	0.000	0.000	0.000	0.000	0.000	0.000	0.000	0.050	0.062	0.065	0.063	2.940	0.057	0.335	316	2384	100	591	11884	12475	694	11205	11899	Error	Error	-4.330	591	11884	694	11205	396052	4275308	1.455	4.230	0	0	0
1	12	13	"A77"	"A77"	8085	65920	100	1006	1117	680	60	524	524	623	458	73	51	28	0	14770	13919	6358	45	2328	2328	2859	2324	81	83	81	0	0.000	0.000	0.000	0.000	0.000	0.000	0.000	0.000	0.000	0.000	0.000	0.000	0.000	0.000	0.039	0.051	0.059	0.057	3.839	0.051	0.283	316	2384	100	482	12442	12924	593	11591	12184	Error	Error	-4.690	482	12442	593	11591	353108	4398294	1.079	4.759	0	0	0
1	13	13	"A78"	"A78"	8385	65920	100	724	811	510	62	529	529	595	408	68	34	12	0	17836	17249	7549	43	2308	2308	2415	1005	41	96	91	0	0.000	0.000	0.000	0.000	0.000	0.000	0.000	0.000	0.000	0.000	0.000	0.000	0.000	0.000	0.013	0.019	0.030	0.028	3.589	0.016	0.074	316	2384	100	195	15528	15723	282	14941	15223	Error	Error	-6.315	195	15528	282	14941	256195	5450808	0.529	14.760	0	0	0
1	14	13	"A78"	"A78"	8685	65915	100	742	828	539	65	515	515	585	395	67	38	15	0	17053	15949	7484	46	2354	2354	2667	1980	74	87	84	0	0.000	0.000	0.000	0.000	0.000	0.000	0.000	0.000	0.000	0.000	0.000	0.000	0.000	0.000	0.015	0.023	0.033	0.029	4.362	0.019	0.097	316	2384	100	227	14699	14926	313	13595	13908	Error	Error	-6.017	227	14699	313	13595	261794	5039922	0.615	6.708	0	0	0
1	15	13	"A78"	"A78"	8985	65915	100	847	1236	3971	321	518	518	591	379	64	44	20	0	17696	17118	8323	48	2385	2385	2748	2083	75	90	87	0	0.000	0.000	0.000	0.000	0.000	0.000	0.000	0.000	0.000	0.000	0.000	0.000	0.000	0.000	0.021	0.049	0.033	0.030	4.536	0.071	0.073	316	2384	100	329	15311	15640	718	14733	15451	Error	Error	-5.540	329	15311	718	14733	390720	5409369	1.702	6.899	0	0	0
1	16	13	"A79"	"A79"	9285	65915	100	675	750	417	55	551	551	623	469	75	25	5	0	12838	11962	5817	48	2456	2456	2575	1280	49	85	79	0	0.000	0.000	0.000	0.000	0.000	0.000	0.000	0.000	0.000	0.000	0.000	0.000	0.000	0.000	0.012	0.021	0.038	0.044	5.542	0.013	0.029	316	2384	100	124	10382	10506	199	9506	9705	Error	Error	-6.388	124	10382	199	9506	236975	3779960	0.271	7.334	0	0	0
1	17	13	"A79"	"A79"	9585	65915	100	701	788	458	58	565	565	642	456	71	26	8	0	12592	11754	5019	42	2571	2571	2959	2088	70	83	81	0	0.000	0.000	0.000	0.000	0.000	0.000	0.000	0.000	0.000	0.000	0.000	0.000	0.000	0.000	0.014	0.024	0.042	0.041	3.926	0.021	0.048	316	2384	100	136	10021	10157	223	9183	9406	Error	Error	-6.203	136	10021	223	9183	248853	3714219	0.320	4.212	0	0	0
1	18	13	"A79"	"A79"	9885	65910	100	661	735	421	57	610	610	666	411	61	22	6	0	9377	9096	4105	45	2799	2799	3218	2077	64	79	70	0	0.000	0.000	0.000	0.000	0.000	0.000	0.000	0.000	0.000	0.000	0.000	0.000	0.000	0.000	0.008	0.020	0.049	0.049	5.372	0.022	0.052	316	2384	100	51	6578	6629	125	6297	6422	Error	Error	-7.011	51	6578	125	6297	232330	2874279	0.168	2.830	0	0	0
1	1	14	"A80"	"A80"	4790	66235	100	753	821	489	59	560	560	654	591	90	20	4	0	10417	10253	3198	31	2245	2245	2342	1328	56	96	94	0	0.000	0.000	0.000	0.000	0.000	0.000	0.000	0.000	0.000	0.000	0.000	0.000	0.000	0.000	0.024	0.033	0.053	0.043	3.389	0.026	0.050	316	2384	100	193	8172	8365	261	8008	8269	Error	Error	-5.404	193	8172	261	8008	259422	3239901	0.283	5.957	0	0	0
1	2	14	"A80"	"A80"	5090	66235	100	730	778	437	56	560	560	636	420	66	30	9	0	13316	12716	3904	30	2251	2251	2345	869	37	99	96	0	0.000	0.000	0.000	0.000	0.000	0.000	0.000	0.000	0.000	0.000	0.000	0.000	0.000	0.000	0.015	0.021	0.038	0.029	3.396	0.017	0.039	316	2384	100	170	11065	11235	218	10465	10683	Error	Error	-6.024	170	11065	218	10465	245843	4018375	0.338	11.934	0	0	0
1	3	14	"A80"	"A80"	5390	66235	100	723	817	484	59	579	579	673	774	115	13	1	0	13732	13581	4044	29	2245	2245	2481	1826	73	98	95	0	0.000	0.000	0.000	0.000	0.000	0.000	0.000	0.000	0.000	0.000	0.000	0.000	0.000	0.000	0.013	0.021	0.035	0.029	3.441	0.029	0.028	316	2384	100	144	11487	11631	238	11336	11574	Error	Error	-6.318	144	11487	238	11336	258161	4291521	0.186	6.079	0	0	0
1	4	14	"A81"	"A81"	5690	66230	100	704	773	448	57	558	558	642	542	84	22	3	0	15180	14234	5056	35	2227	2227	2299	699	30	94	93	0	0.000	0.000	0.000	0.000	0.000	0.000	0.000	0.000	0.000	0.000	0.000	0.000	0.000	0.000	0.011	0.018	0.033	0.031	3.328	0.014	0.031	316	2384	100	146	12953	13099	215	12007	12222	Error	Error	-6.471	146	12953	215	12007	244184	4497851	0.242	17.074	0	0	0
1	5	14	"A81"	"A81"	5990	66230	100	704	798	512	64	553	553	635	415	65	28	12	0	14049	13912	4694	33	2274	2274	2623	1763	67	94	93	0	0.000	0.000	0.000	0.000	0.000	0.000	0.000	0.000	0.000	0.000	0.000	0.000	0.000	0.000	0.013	0.021	0.033	0.028	3.822	0.015	0.037	316	2384	100	151	11775	11926	245	11638	11883	Error	Error	-6.285	151	11775	245	11638	252259	4396309	0.393	6.403	0	0	0
1	6	14	"A81"	"A81"	6290	66230	100	675	736	431	58	557	557	633	406	64	26	7	0	13178	12913	4050	31	2261	2261	2445	1350	55	97	94	0	0.000	0.000	0.000	0.000	0.000	0.000	0.000	0.000	0.000	0.000	0.000	0.000	0.000	0.000	0.011	0.017	0.034	0.028	3.569	0.015	0.034	316	2384	100	118	10917	11035	179	10652	10831	Error	Error	-6.532	118	10917	179	10652	232563	4080540	0.254	7.754	0	0	0
1	7	14	"A82"	"A82"	6590	66225	100	676	737	444	60	533	533	612	410	66	27	9	0	12977	12007	4974	41	2170	2170	2250	675	30	92	88	0	0.000	0.000	0.000	0.000	0.000	0.000	0.000	0.000	0.000	0.000	0.000	0.000	0.000	0.000	0.013	0.021	0.036	0.037	4.243	0.013	0.024	316	2384	100	143	10807	10950	204	9837	10041	Error	Error	-6.240	143	10807	204	9837	232871	3794334	0.305	14.455	0	0	0
1	8	14	"A82"	"A82"	6890	66225	100	601	702	482	68	527	527	597	412	69	23	8	0	12558	11770	4733	40	2196	2196	2468	1522	61	89	86	0	0.000	0.000	0.000	0.000	0.000	0.000	0.000	0.000	0.000	0.000	0.000	0.000	0.000	0.000	0.007	0.018	0.036	0.035	4.149	0.019	0.045	316	2384	100	74	10362	10436	175	9574	9749	Error	Error	-7.130	74	10362	175	9574	221893	3719374	0.255	6.112	0	0	0
1	9	14	"A82"	"A82"	7190	66225	100	645	727	445	61	528	528	599	410	68	26	8	0	15051	14278	4873	34	2216	2216	2575	1960	76	93	90	0	0.000	0.000	0.000	0.000	0.000	0.000	0.000	0.000	0.000	0.000	0.000	0.000	0.000	0.000	0.009	0.016	0.030	0.025	4.051	0.015	0.036	316	2384	100	117	12835	12952	199	12062	12261	Error	Error	-6.777	117	12835	199	12062	229869	4511869	0.312	5.971	0	0	0
1	10	14	"A83"	"A83"	7490	66225	100	5965	5859	3829	65	520	520	609	564	92	83	76	0	13834	13126	4032	30	2247	2247	2316	670	28	97	96	0	0.000	0.000	0.000	0.000	0.000	0.000	0.000	0.000	0.000	0.000	0.000	0.000	0.000	0.000	0.470	0.491	0.470	0.363	2.764	0.546	0.601	316	2384	100	5445	11587	17032	5339	10879	16218	Error	Error	-1.090	5445	11587	5339	10879	1851296	4147704	9.309	16.134	0	0	0
1	11	14	"A83"	"A83"	7790	66220	100	2679	5214	4883	93	543	543	948	2078	219	50	45	0	13864	12813	4463	34	2342	2342	2706	2113	78	89	88	0	0.000	0.000	0.000	0.000	0.000	0.000	0.000	0.000	0.000	0.000	0.000	0.000	0.000	0.000	0.185	0.446	0.398	0.264	3.872	0.637	0.401	316	2384	100	2136	11522	13658	4671	10471	15142	Error	Error	-2.431	2136	11522	4671	10471	1647605	4048913	2.053	4.783	0	0	0
1	12	14	"A83"	"A83"	8090	66220	100	2875	4364	4058	92	582	582	952	1946	204	51	42	0	14099	13515	4552	33	2325	2325	2701	1888	69	93	91	0	0.000	0.000	0.000	0.000	0.000	0.000	0.000	0.000	0.000	0.000	0.000	0.000	0.000	0.000	0.195	0.338	0.285	0.194	4.603	0.533	0.412	316	2384	100	2293	11774	14067	3782	11190	14972	Error	Error	-2.360	2293	11774	3782	11190	1379014	4270731	1.753	5.728	0	0	0
1	13	14	"A84"	"A84"	8390	66220	100	693	764	447	58	508	508	576	374	64	34	12	0	13110	13275	5279	39	2352	2352	2463	1034	41	93	90	0	0.000	0.000	0.000	0.000	0.000	0.000	0.000	0.000	0.000	0.000	0.000	0.000	0.000	0.000	0.017	0.023	0.039	0.033	4.106	0.017	0.057	316	2384	100	185	10758	10943	256	10923	11179	Error	Error	-5.862	185	10758	256	10923	241317	4195051	0.503	10.456	0	0	0
1	14	14	"A84"	"A84"	8690	66215	100	667	742	426	57	530	530	601	399	66	29	8	0	14948	14862	6636	44	2351	2351	2636	1573	59	91	87	0	0.000	0.000	0.000	0.000	0.000	0.000	0.000	0.000	0.000	0.000	0.000	0.000	0.000	0.000	0.011	0.017	0.033	0.031	3.486	0.011	0.028	316	2384	100	137	12597	12734	212	12511	12723	Error	Error	-6.523	137	12597	212	12511	234409	4696478	0.353	7.772	0	0	0
1	15	14	"A84"	"A84"	8990	66215	100	724	780	441	56	519	519	589	388	65	31	13	0	14198	14198	5990	42	2456	2456	2774	1907	68	93	87	0	0.000	0.000	0.000	0.000	0.000	0.000	0.000	0.000	0.000	0.000	0.000	0.000	0.000	0.000	0.017	0.022	0.031	0.032	3.536	0.018	0.076	316	2384	100	205	11742	11947	261	11742	12003	Error	Error	-5.840	205	11742	261	11742	246476	4486598	0.492	5.991	0	0	0
1	16	14	"A85"	"A85"	9290	66215	100	654	718	404	56	544	544	606	392	64	25	8	0	9372	9487	4230	44	2436	2436	2509	811	32	90	85	0	0.000	0.000	0.000	0.000	0.000	0.000	0.000	0.000	0.000	0.000	0.000	0.000	0.000	0.000	0.016	0.025	0.043	0.047	4.910	0.013	0.014	316	2384	100	110	6936	7046	174	7051	7225	Error	Error	-5.979	110	6936	174	7051	226835	2997788	0.286	8.604	0	0	0
1	17	14	"A85"	"A85"	9590	66215	100	671	751	452	60	578	578	645	401	62	24	9	0	10443	10318	3743	36	2616	2616	2811	1369	48	90	86	0	0.000	0.000	0.000	0.000	0.000	0.000	0.000	0.000	0.000	0.000	0.000	0.000	0.000	0.000	0.012	0.022	0.044	0.038	4.142	0.019	0.040	316	2384	100	93	7827	7920	173	7702	7875	Error	Error	-6.395	93	7827	173	7702	237392	3260406	0.264	5.484	0	0	0
1	18	14	"A85"	"A85"	9890	66210	100	709	760	415	54	608	608	722	1281	177	0	0	0	8955	8669	3754	43	2855	2855	3243	2653	81	73	55	0	0.000	0.000	0.000	0.000	0.000	0.000	0.000	0.000	0.000	0.000	0.000	0.000	0.000	0.000	0.017	0.026	0.058	0.062	4.200	0.025	0.044	316	2384	100	101	6100	6201	152	5814	5966	Error	Error	-5.916	101	6100	152	5814	240156	2739250	0.030	2.045	0	0	0
1	1	15	"A86"	"A86"	4795	66535	100	767	807	479	59	597	597	680	432	63	28	7	0	8709	8167	3004	36	2293	2293	2384	794	33	92	87	0	0.000	0.000	0.000	0.000	0.000	0.000	0.000	0.000	0.000	0.000	0.000	0.000	0.000	0.000	0.026	0.036	0.065	0.063	3.987	0.027	0.032	316	2384	100	170	6416	6586	210	5874	6084	Error	Error	-5.238	170	6416	210	5874	255117	2580687	0.294	7.283	0	0	0
1	2	15	"A86"	"A86"	5095	66535	100	728	799	504	63	581	581	657	456	69	24	7	0	10900	10402	3412	32	2254	2254	2415	1029	42	94	92	0	0.000	0.000	0.000	0.000	0.000	0.000	0.000	0.000	0.000	0.000	0.000	0.000	0.000	0.000	0.017	0.027	0.044	0.045	4.126	0.021	0.026	316	2384	100	147	8646	8793	218	8148	8366	Error	Error	-5.878	147	8646	218	8148	252588	3286994	0.311	7.762	0	0	0
1	3	15	"A86"	"A86"	5395	66535	100	701	780	430	55	560	560	656	495	75	21	4	0	10071	9954	3224	32	2239	2239	2510	1262	50	96	93	0	0.000	0.000	0.000	0.000	0.000	0.000	0.000	0.000	0.000	0.000	0.000	0.000	0.000	0.000	0.018	0.029	0.044	0.036	3.882	0.024	0.044	316	2384	100	141	7832	7973	220	7715	7935	Error	Error	-5.796	141	7832	220	7715	246598	3145422	0.251	5.899	0	0	0
1	4	15	"A87"	"A87"	5695	66530	100	691	772	432	55	555	555	638	470	73	25	6	0	10665	10366	3723	35	2226	2226	2317	777	33	93	90	0	0.000	0.000	0.000	0.000	0.000	0.000	0.000	0.000	0.000	0.000	0.000	0.000	0.000	0.000	0.016	0.027	0.045	0.045	4.132	0.020	0.036	316	2384	100	136	8439	8575	217	8140	8357	Error	Error	-5.955	136	8439	217	8140	243943	3275730	0.285	10.359	0	0	0
1	5	15	"A87"	"A87"	5995	66530	100	686	771	447	57	555	555	632	540	85	21	4	0	10618	10304	3847	37	2282	2282	2684	1954	72	92	88	0	0.000	0.000	0.000	0.000	0.000	0.000	0.000	0.000	0.000	0.000	0.000	0.000	0.000	0.000	0.016	0.027	0.047	0.041	3.617	0.019	0.036	316	2384	100	131	8336	8467	216	8022	8238	Error	Error	-5.992	131	8336	216	8022	243672	3255919	0.257	3.900	0	0	0
1	6	15	"A87"	"A87"	6295	66530	100	683	783	491	62	548	548	625	439	70	26	12	0	9315	9327	3526	37	2211	2211	2335	994	42	92	89	0	0.000	0.000	0.000	0.000	0.000	0.000	0.000	0.000	0.000	0.000	0.000	0.000	0.000	0.000	0.019	0.033	0.054	0.051	4.470	0.021	0.030	316	2384	100	135	7104	7239	235	7116	7351	Error	Error	-5.718	135	7104	235	7116	247377	2947236	0.360	7.034	0	0	0
1	7	15	"A88"	"A88"	6595	66530	100	692	782	468	59	566	566	635	413	65	26	8	0	11724	10578	3843	36	2163	2163	2217	622	28	94	93	0	0.000	0.000	0.000	0.000	0.000	0.000	0.000	0.000	0.000	0.000	0.000	0.000	0.000	0.000	0.013	0.026	0.041	0.036	4.312	0.022	0.042	316	2384	100	126	9561	9687	216	8415	8631	Error	Error	-6.246	126	9561	216	8415	247242	3342769	0.356	13.442	0	0	0
1	8	15	"A88"	"A88"	6895	66525	100	754	811	481	59	532	532	605	396	65	36	14	0	13039	11956	4984	41	2177	2177	2336	1091	46	88	85	0	0.000	0.000	0.000	0.000	0.000	0.000	0.000	0.000	0.000	0.000	0.000	0.000	0.000	0.000	0.020	0.029	0.045	0.045	4.681	0.022	0.072	316	2384	100	222	10862	11084	279	9779	10058	Error	Error	-5.613	222	10862	279	9779	256202	3778026	0.520	8.818	0	0	0
1	9	15	"A88"	"A88"	7195	66525	100	667	772	473	61	545	545	618	421	68	25	10	0	13304	12613	5458	43	2197	2197	2540	1789	70	88	85	0	0.000	0.000	0.000	0.000	0.000	0.000	0.000	0.000	0.000	0.000	0.000	0.000	0.000	0.000	0.011	0.022	0.038	0.035	4.648	0.019	0.060	316	2384	100	122	11107	11229	227	10416	10643	Error	Error	-6.508	122	11107	227	10416	243854	3985684	0.366	5.631	0	0	0
1	10	15	"A89"	"A89"	7495	66525	100	755	849	552	65	525	525	600	388	64	38	15	0	15550	13824	7377	53	2225	2225	2338	1005	42	96	92	0	0.000	0.000	0.000	0.000	0.000	0.000	0.000	0.000	0.000	0.000	0.000	0.000	0.000	0.000	0.017	0.028	0.038	0.035	3.997	0.024	0.115	316	2384	100	230	13325	13555	324	11599	11923	Error	Error	-5.856	230	13325	324	11599	268441	4368293	0.642	11.429	0	0	0
1	11	15	"A89"	"A89"	7795	66520	100	785	873	523	59	538	538	612	398	65	34	18	0	16034	15194	8497	55	2322	2322	3053	3272	107	83	68	0	0.000	0.000	0.000	0.000	0.000	0.000	0.000	0.000	0.000	0.000	0.000	0.000	0.000	0.000	0.018	0.026	0.032	0.036	4.721	0.021	0.132	316	2384	100	247	13712	13959	335	12872	13207	Error	Error	-5.795	247	13712	335	12872	275975	4801176	0.656	3.711	0	0	0
1	12	15	"A89"	"A89"	8095	66520	100	705	825	559	67	559	559	632	558	88	25	7	0	10156	13845	9797	70	2350	2350	3236	3950	122	68	49	0	0.000	0.000	0.000	0.000	0.000	0.000	0.000	0.000	0.000	0.000	0.000	0.000	0.000	0.000	0.019	0.023	0.040	0.038	4.390	0.022	0.070	316	2384	100	146	7806	7952	266	11495	11761	Error	Error	-5.741	146	7806	266	11495	260686	4375126	0.346	2.686	0	0	0
1	13	15	"A90"	"A90"	8395	66520	100	752	823	481	58	522	522	598	418	69	33	12	0	16033	14897	6466	43	2326	2326	2430	1054	43	91	87	0	0.000	0.000	0.000	0.000	0.000	0.000	0.000	0.000	0.000	0.000	0.000	0.000	0.000	0.000	0.017	0.024	0.031	0.033	4.064	0.019	0.089	316	2384	100	230	13707	13937	301	12571	12872	Error	Error	-5.897	230	13707	301	12571	259981	4707417	0.538	11.828	0	0	0
1	14	15	"A90"	"A90"	8695	66520	100	706	811	505	62	537	537	607	399	65	31	13	0	15448	14287	5758	40	2392	2392	2674	1805	67	87	85	0	0.000	0.000	0.000	0.000	0.000	0.000	0.000	0.000	0.000	0.000	0.000	0.000	0.000	0.000	0.013	0.023	0.034	0.029	4.039	0.018	0.068	316	2384	100	169	13056	13225	274	11895	12169	Error	Error	-6.272	169	13056	274	11895	256175	4514836	0.511	6.434	0	0	0
1	15	15	"A90"	"A90"	8995	66515	100	748	826	484	58	554	554	615	381	61	35	14	0	15689	14597	6948	47	2503	2503	2867	2018	70	83	80	0	0.000	0.000	0.000	0.000	0.000	0.000	0.000	0.000	0.000	0.000	0.000	0.000	0.000	0.000	0.015	0.022	0.035	0.034	4.024	0.019	0.094	316	2384	100	194	13186	13380	272	12094	12366	Error	Error	-6.087	194	13186	272	12094	260961	4612724	0.554	5.813	0	0	0
1	16	15	"A91"	"A91"	9295	66515	100	687	766	491	64	556	556	620	379	61	30	10	0	11095	10522	4554	43	2521	2521	2638	998	37	88	83	0	0.000	0.000	0.000	0.000	0.000	0.000	0.000	0.000	0.000	0.000	0.000	0.000	0.000	0.000	0.015	0.026	0.047	0.051	4.931	0.018	0.034	316	2384	100	131	8574	8705	210	8001	8211	Error	Error	-6.032	131	8574	210	8001	242132	3324887	0.385	7.900	0	0	0
1	17	15	"A91"	"A91"	9595	66515	100	705	781	442	56	590	590	713	1476	207	0	0	0	11906	11295	4937	43	2651	2651	3020	1724	57	84	82	0	0.000	0.000	0.000	0.000	0.000	0.000	0.000	0.000	0.000	0.000	0.000	0.000	0.000	0.000	0.012	0.022	0.042	0.046	4.273	0.023	0.002	316	2384	100	115	9255	9370	191	8644	8835	Error	Error	-6.331	115	9255	191	8644	246708	3569305	0.046	4.800	0	0	0
1	18	15	"A91"	"A91"	9895	66515	100	717	763	412	53	639	639	706	412	58	25	5	0	9367	9041	3561	39	2883	2883	3207	1608	50	84	80	0	0.000	0.000	0.000	0.000	0.000	0.000	0.000	0.000	0.000	0.000	0.000	0.000	0.000	0.000	0.012	0.020	0.055	0.054	4.660	0.020	0.027	316	2384	100	78	6484	6562	124	6158	6282	Error	Error	-6.377	78	6484	124	6158	240976	2856910	0.138	3.628	0	0	0
1	1	16	"A92"	"A92"	4800	66835	100	716	784	431	54	617	617	702	573	81	17	3	0	10202	9762	4090	41	2240	2240	2292	645	28	95	92	0	0.000	0.000	0.000	0.000	0.000	0.000	0.000	0.000	0.000	0.000	0.000	0.000	0.000	0.000	0.012	0.022	0.046	0.042	3.681	0.014	0.006	316	2384	100	99	7962	8061	167	7522	7689	Error	Error	-6.330	99	7962	167	7522	247766	3084721	0.143	11.581	0	0	0
1	2	16	"A92"	"A92"	5100	66835	100	746	896	728	81	577	577	670	460	68	30	12	0	10392	10356	3724	35	2247	2247	2330	720	30	97	95	0	0.000	0.000	0.000	0.000	0.000	0.000	0.000	0.000	0.000	0.000	0.000	0.000	0.000	0.000	0.021	0.039	0.056	0.044	3.935	0.032	0.065	316	2384	100	169	8145	8314	319	8109	8428	Error	Error	-5.591	169	8145	319	8109	282999	3272478	0.491	11.147	0	0	0
1	3	16	"A92"	"A92"	5400	66835	100	792	877	483	55	638	638	986	2886	292	0	0	0	11563	11396	2600	22	2337	2337	3325	6111	183	86	9	0	0.000	0.000	0.000	0.000	0.000	0.000	0.000	0.000	0.000	0.000	0.000	0.000	0.000	0.000	0.017	0.026	0.046	0.037	3.142	0.026	0.041	316	2384	100	154	9226	9380	239	9059	9298	Error	Error	-5.905	154	9226	239	9059	277169	3601047	-0.038	1.321	0	0	0
1	4	16	"A93"	"A93"	5700	66830	100	735	806	473	58	589	589	825	2715	329	0	0	0	13886	12909	5257	40	2248	2248	2743	4333	157	84	67	0	0.000	0.000	0.000	0.000	0.000	0.000	0.000	0.000	0.000	0.000	0.000	0.000	0.000	0.000	0.013	0.020	0.034	0.037	3.835	0.017	0.049	316	2384	100	146	11638	11784	217	10661	10878	Error	Error	-6.317	146	11638	217	10661	254791	4079157	-0.007	2.346	0	0	0
1	5	16	"A93"	"A93"	6000	66830	100	791	867	521	60	535	535	617	431	69	37	16	0	14846	14265	5643	39	2203	2203	2415	1250	51	92	91	0	0.000	0.000	0.000	0.000	0.000	0.000	0.000	0.000	0.000	0.000	0.000	0.000	0.000	0.000	0.020	0.028	0.038	0.036	3.976	0.022	0.067	316	2384	100	256	12643	12899	332	12062	12394	Error	Error	-5.626	256	12643	332	12062	274022	4507848	0.580	9.480	0	0	0
1	6	16	"A93"	"A93"	6300	66830	100	652	750	466	62	568	568	638	412	64	25	8	0	12292	12162	4327	35	2197	2197	2365	1091	46	94	92	0	0.000	0.000	0.000	0.000	0.000	0.000	0.000	0.000	0.000	0.000	0.000	0.000	0.000	0.000	0.008	0.018	0.035	0.032	4.592	0.012	0.020	316	2384	100	84	10095	10179	182	9965	10147	Error	Error	-6.909	84	10095	182	9965	236895	3843328	0.272	8.980	0	0	0
1	7	16	"A94"	"A94"	6600	66830	100	675	836	656	78	530	530	597	389	65	32	14	0	9496	10048	5309	52	2149	2149	2242	899	40	90	86	0	0.000	0.000	0.000	0.000	0.000	0.000	0.000	0.000	0.000	0.000	0.000	0.000	0.000	0.000	0.020	0.039	0.052	0.050	4.384	0.033	0.094	316	2384	100	145	7347	7492	306	7899	8205	Error	Error	-5.663	145	7347	306	7899	264289	3175260	0.614	8.683	0	0	0
1	8	16	"A94"	"A94"	6900	66825	100	640	735	459	62	551	551	624	441	70	24	7	0	11899	10823	5309	49	2137	2137	2415	1721	71	85	77	0	0.000	0.000	0.000	0.000	0.000	0.000	0.000	0.000	0.000	0.000	0.000	0.000	0.000	0.000	0.009	0.021	0.039	0.040	5.331	0.021	0.059	316	2384	100	89	9762	9851	184	8686	8870	Error	Error	-6.777	89	9762	184	8686	232275	3420103	0.252	4.886	0	0	0
1	9	16	"A94"	"A94"	7200	66825	100	694	773	444	57	516	516	602	752	124	14	0	0	16118	14343	6342	44	2104	2104	2558	2504	97	90	81	0	0.000	0.000	0.000	0.000	0.000	0.000	0.000	0.000	0.000	0.000	0.000	0.000	0.000	0.000	0.013	0.021	0.032	0.031	4.271	0.018	0.088	316	2384	100	178	14014	14192	257	12239	12496	Error	Error	-6.299	178	14014	257	12239	244394	4532258	0.227	4.706	0	0	0
1	10	16	"A95"	"A95"	7500	66825	100	983	1096	897	81	523	523	594	387	65	55	27	0	24848	23033	10390	45	2192	2192	2334	1226	52	93	90	0	0.000	0.000	0.000	0.000	0.000	0.000	0.000	0.000	0.000	0.000	0.000	0.000	0.000	0.000	0.020	0.027	0.028	0.026	3.908	0.029	0.061	316	2384	100	460	22656	23116	573	20841	21414	Error	Error	-5.622	460	22656	573	20841	346462	7278543	1.297	16.883	0	0	0
1	11	16	"A95"	"A95"	7800	66825	100	956	1060	623	58	507	507	594	495	83	47	21	0	28102	27874	8598	30	2256	2256	2576	2188	84	97	96	0	0.000	0.000	0.000	0.000	0.000	0.000	0.000	0.000	0.000	0.000	0.000	0.000	0.000	0.000	0.017	0.022	0.022	0.018	3.513	0.020	0.239	316	2384	100	449	25846	26295	553	25618	26171	Error	Error	-5.847	449	25846	553	25618	335063	8808265	0.941	11.562	0	0	0
1	12	16	"A95"	"A95"	8100	66820	100	810	921	503	54	525	525	739	2828	382	0	0	0	23450	19811	11621	58	2261	2261	3420	5570	162	75	60	0	0.000	0.000	0.000	0.000	0.000	0.000	0.000	0.000	0.000	0.000	0.000	0.000	0.000	0.000	0.013	0.023	0.029	0.024	4.271	0.020	0.242	316	2384	100	285	21189	21474	396	17550	17946	Error	Error	-6.216	285	21189	396	17550	291191	6260292	0.064	2.943	0	0	0
1	13	16	"A96"	"A96"	8400	66820	100	666	774	476	61	514	514	587	417	71	31	9	0	13415	14997	10878	72	2221	2221	2366	1071	45	90	85	0	0.000	0.000	0.000	0.000	0.000	0.000	0.000	0.000	0.000	0.000	0.000	0.000	0.000	0.000	0.014	0.020	0.029	0.031	4.485	0.018	0.114	316	2384	100	152	11194	11346	260	12776	13036	Error	Error	-6.203	152	11194	260	12776	244438	4738952	0.448	11.794	0	0	0
1	14	16	"A96"	"A96"	8700	66820	100	746	853	648	75	556	556	632	406	64	32	12	0	7874	13027	10929	83	2342	2342	3005	3110	103	76	46	0	0.000	0.000	0.000	0.000	0.000	0.000	0.000	0.000	0.000	0.000	0.000	0.000	0.000	0.000	0.034	0.028	0.046	0.045	3.773	0.024	0.161	316	2384	100	190	5532	5722	297	10685	10982	Error	Error	-4.864	190	5532	297	10685	269689	4116404	0.544	3.223	0	0	0
1	15	16	"A96"	"A96"	9000	66815	100	740	882	660	74	590	590	645	390	60	31	15	0	9315	13277	11291	85	2427	2427	3170	3365	106	69	50	0	0.000	0.000	0.000	0.000	0.000	0.000	0.000	0.000	0.000	0.000	0.000	0.000	0.000	0.000	0.022	0.027	0.043	0.045	5.150	0.028	0.220	316	2384	100	150	6888	7038	292	10850	11142	Error	Error	-5.521	150	6888	292	10850	278781	4195607	0.608	3.004	0	0	0
1	16	16	"A97"	"A97"	9300	66815	100	737	792	433	54	568	568	632	385	60	33	11	0	13569	14033	8353	59	2410	2410	2575	1464	56	84	80	0	0.000	0.000	0.000	0.000	0.000	0.000	0.000	0.000	0.000	0.000	0.000	0.000	0.000	0.000	0.015	0.019	0.034	0.042	6.030	0.015	0.071	316	2384	100	169	11159	11328	224	11623	11847	Error	Error	-6.045	169	11159	224	11623	250189	4434439	0.416	7.827	0	0	0
1	17	16	"A97"	"A97"	9600	66815	100	737	815	467	57	579	579	646	414	64	29	10	0	14144	13500	5923	43	2433	2433	2847	2337	82	87	84	0	0.000	0.000	0.000	0.000	0.000	0.000	0.000	0.000	0.000	0.000	0.000	0.000	0.000	0.000	0.013	0.021	0.034	0.034	4.287	0.016	0.059	316	2384	100	158	11711	11869	236	11067	11303	Error	Error	-6.212	158	11711	236	11067	257387	4266113	0.408	4.558	0	0	0
1	18	16	"A97"	"A97"	9900	66815	100	747	821	460	56	612	612	677	409	60	29	10	0	9886	10182	4663	45	2726	2726	2999	1853	61	87	73	0	0.000	0.000	0.000	0.000	0.000	0.000	0.000	0.000	0.000	0.000	0.000	0.000	0.000	0.000	0.019	0.028	0.051	0.048	4.264	0.017	0.037	316	2384	100	135	7160	7295	209	7456	7665	Error	Error	-5.729	135	7160	209	7456	259318	3217571	0.352	3.876	0	0	0
1	1	17	"A98"	"A98"	4800	67135	100	676	808	649	80	612	612	715	605	84	16	4	0	3587	4783	2882	60	2274	2274	2349	872	37	62	43	0	0.000	0.000	0.000	0.000	0.000	0.000	0.000	0.000	0.000	0.000	0.000	0.000	0.000	0.000	0.049	0.078	0.172	0.193	4.564	0.067	0.052	316	2384	100	64	1313	1377	196	2509	2705	Error	Error	-4.359	64	1313	196	2509	255360	1511318	0.154	2.791	0	0	0
1	2	17	"A98"	"A98"	5100	67135	100	641	731	463	63	601	601	686	436	63	21	6	0	3856	5129	3145	61	2221	2221	2277	600	26	77	59	0	0.000	0.000	0.000	0.000	0.000	0.000	0.000	0.000	0.000	0.000	0.000	0.000	0.000	0.000	0.024	0.045	0.140	0.151	6.302	0.028	0.016	316	2384	100	40	1635	1675	130	2908	3038	Error	Error	-5.353	40	1635	130	2908	231015	1620739	0.103	4.753	0	0	0
1	3	17	"A98"	"A98"	5400	67135	100	641	725	463	63	642	642	858	1595	185	0	0	0	4207	4748	2293	48	2272	2272	2607	2600	99	36	13	0	0.000	0.000	0.000	0.000	0.000	0.000	0.000	0.000	0.000	0.000	0.000	0.000	0.000	0.000	-0.001	0.034	0.163	0.178	4.921	0.024	0.007	316	2384	100	-1	1935	1934	83	2476	2559	Error	Error	Error	-1	1935	83	2476	229194	1500236	-0.083	0.823	0	0	0
1	4	17	"A99"	"A99"	5700	67135	100	3168	3636	2746	75	597	597	681	492	72	79	70	0	7731	7347	2559	34	2167	2167	2258	967	42	91	84	0	0.000	0.000	0.000	0.000	0.000	0.000	0.000	0.000	0.000	0.000	0.000	0.000	0.000	0.000	0.462	0.587	0.521	0.440	2.635	0.708	0.631	316	2384	100	2571	5564	8135	3039	5180	8219	Error	Error	-1.114	2571	5564	3039	5180	1148875	2321601	6.006	5.263	0	0	0
1	5	17	"A99"	"A99"	6000	67130	100	1877	3128	2812	89	596	596	856	1237	144	50	43	0	8312	8146	4128	50	2239	2239	2540	1730	68	79	62	0	0.000	0.000	0.000	0.000	0.000	0.000	0.000	0.000	0.000	0.000	0.000	0.000	0.000	0.000	0.211	0.429	0.377	0.331	2.743	0.570	0.681	316	2384	100	1281	6073	7354	2532	5907	8439	Error	Error	-2.245	1281	6073	2532	5907	988459	2573991	1.837	3.240	0	0	0
1	6	17	"A99"	"A99"	6300	67130	100	3150	3368	2570	76	574	574	797	1190	149	59	52	0	8539	7536	3344	44	2190	2190	2355	1143	48	82	74	0	0.000	0.000	0.000	0.000	0.000	0.000	0.000	0.000	0.000	0.000	0.000	0.000	0.000	0.000	0.406	0.523	0.500	0.438	2.456	0.717	0.669	316	2384	100	2576	6349	8925	2794	5346	8140	Error	Error	-1.301	2576	6349	2794	5346	1064397	2381368	2.161	4.533	0	0	0
1	7	17	"A100"	"A100"	6600	67130	100	676	790	480	60	547	547	626	404	64	30	12	0	11472	10841	4687	43	2170	2170	2237	693	30	91	87	0	0.000	0.000	0.000	0.000	0.000	0.000	0.000	0.000	0.000	0.000	0.000	0.000	0.000	0.000	0.014	0.028	0.042	0.042	4.802	0.018	0.032	316	2384	100	129	9302	9431	243	8671	8914	Error	Error	-6.172	129	9302	243	8671	249544	3425670	0.406	12.416	0	0	0
1	8	17	"A100"	"A100"	6900	67125	100	667	715	408	57	553	553	631	418	66	22	6	0	10626	9902	4321	43	2214	2214	2458	1414	57	84	81	0	0.000	0.000	0.000	0.000	0.000	0.000	0.000	0.000	0.000	0.000	0.000	0.000	0.000	0.000	0.014	0.021	0.042	0.042	5.216	0.011	0.013	316	2384	100	114	8412	8526	162	7688	7850	Error	Error	-6.205	114	8412	162	7688	226089	3129121	0.201	5.264	0	0	0
1	9	17	"A100"	"A100"	7200	67125	100	688	733	450	61	559	559	627	412	65	27	8	0	11581	10966	4798	43	2228	2228	2550	1702	66	85	82	0	0.000	0.000	0.000	0.000	0.000	0.000	0.000	0.000	0.000	0.000	0.000	0.000	0.000	0.000	0.014	0.020	0.039	0.044	4.662	0.012	0.020	316	2384	100	129	9353	9482	174	8738	8912	Error	Error	-6.180	129	9353	174	8738	231693	3465145	0.257	4.945	0	0	0
1	10	17	"A101"	"A101"	7500	67125	100	1091	1904	1936	101	502	502	578	381	65	61	43	0	6333	7937	5188	65	2091	2091	2142	603	28	83	78	0	0.000	0.000	0.000	0.000	0.000	0.000	0.000	0.000	0.000	0.000	0.000	0.000	0.000	0.000	0.139	0.240	0.210	0.191	2.896	0.261	0.607	316	2384	100	589	4242	4831	1402	5846	7248	Error	Error	-2.848	589	4242	1402	5846	601603	2508245	3.480	9.610	0	0	0
1	11	17	"A101"	"A101"	7800	67125	100	956	1729	2112	122	539	539	689	804	116	33	20	0	5893	8408	6759	80	2215	2215	2565	2368	92	66	39	0	0.000	0.000	0.000	0.000	0.000	0.000	0.000	0.000	0.000	0.000	0.000	0.000	0.000	0.000	0.113	0.192	0.191	0.168	3.806	0.256	0.699	316	2384	100	417	3678	4095	1190	6193	7383	Error	Error	-3.141	417	3678	1190	6193	546406	2657084	1.294	2.467	0	0	0
1	12	17	"A101"	"A101"	8100	67120	100	889	1509	1858	123	549	549	747	1233	165	18	11	0	5849	7786	6024	77	2230	2230	2696	2773	102	60	30	0	0.000	0.000	0.000	0.000	0.000	0.000	0.000	0.000	0.000	0.000	0.000	0.000	0.000	0.000	0.094	0.173	0.159	0.143	3.628	0.258	0.679	316	2384	100	340	3619	3959	960	5556	6516	Error	Error	-3.412	340	3619	960	5556	476887	2460499	0.618	1.836	0	0	0
1	13	17	"A102"	"A102"	8400	67120	100	983	1972	2438	123	533	533	615	489	79	48	31	0	7123	10913	8193	75	2204	2204	2299	1015	44	81	76	0	0.000	0.000	0.000	0.000	0.000	0.000	0.000	0.000	0.000	0.000	0.000	0.000	0.000	0.000	0.091	0.165	0.145	0.138	3.672	0.217	0.612	316	2384	100	450	4919	5369	1439	8709	10148	Error	Error	-3.450	450	4919	1439	8709	623178	3448451	2.775	8.487	0	0	0
1	14	17	"A102"	"A102"	8700	67120	100	1131	2384	2653	111	548	548	622	443	71	56	40	0	11493	12681	8025	63	2306	2306	2434	1147	47	83	79	0	0.000	0.000	0.000	0.000	0.000	0.000	0.000	0.000	0.000	0.000	0.000	0.000	0.000	0.000	0.063	0.177	0.147	0.133	3.629	0.234	0.557	316	2384	100	583	9187	9770	1836	10375	12211	Error	Error	-3.978	583	9187	1836	10375	753253	4007180	3.977	8.934	0	0	0
1	15	17	"A102"	"A102"	9000	67120	100	888	1466	1768	120	583	583	805	1258	156	19	10	0	6420	7427	4452	59	2366	2366	2804	2358	84	65	45	0	0.000	0.000	0.000	0.000	0.000	0.000	0.000	0.000	0.000	0.000	0.000	0.000	0.000	0.000	0.075	0.174	0.161	0.149	4.230	0.369	0.578	316	2384	100	305	4054	4359	883	5061	5944	Error	Error	-3.732	305	4054	883	5061	463318	2347060	0.525	1.961	0	0	0
1	16	17	"A103"	"A103"	9300	67115	100	708	792	468	59	540	540	608	383	62	30	13	0	12331	11129	5616	50	2338	2338	2413	894	37	86	81	0	0.000	0.000	0.000	0.000	0.000	0.000	0.000	0.000	0.000	0.000	0.000	0.000	0.000	0.000	0.017	0.029	0.039	0.046	4.779	0.020	0.051	316	2384	100	168	9993	10161	252	8791	9043	Error	Error	-5.894	168	9993	252	8791	250177	3516732	0.480	9.749	0	0	0
1	17	17	"A103"	"A103"	9600	67115	100	649	708	413	58	583	583	679	1310	192	1	0	0	8583	8514	3741	43	2474	2474	2859	1965	68	83	68	0	0.000	0.000	0.000	0.000	0.000	0.000	0.000	0.000	0.000	0.000	0.000	0.000	0.000	0.000	0.011	0.021	0.053	0.053	4.546	0.016	0.026	316	2384	100	66	6109	6175	125	6040	6165	Error	Error	-6.532	66	6109	125	6040	223717	2690462	0.022	2.878	0	0	0
1	18	17	"A103"	"A103"	9900	67115	100	652	750	426	56	626	626	696	416	59	24	6	0	4697	5027	2022	40	2659	2659	2860	1314	45	62	39	0	0.000	0.000	0.000	0.000	0.000	0.000	0.000	0.000	0.000	0.000	0.000	0.000	0.000	0.000	0.013	0.052	0.179	0.183	5.149	0.022	0.012	316	2384	100	26	2038	2064	124	2368	2492	Error	Error	-6.292	26	2038	124	2368	237095	1588548	0.130	1.649	0	0	0
1	1	18	"A104"	"A104"	4805	67440	100	795	929	583	62	684	684	756	460	60	28	10	0	9298	8627	2846	32	2467	2467	2527	682	26	92	90	0	0.000	0.000	0.000	0.000	0.000	0.000	0.000	0.000	0.000	0.000	0.000	0.000	0.000	0.000	0.016	0.040	0.076	0.065	4.440	0.035	0.046	316	2384	100	111	6831	6942	245	6160	6405	Error	Error	-5.943	111	6831	245	6160	293466	2726224	0.376	8.944	0	0	0
1	2	18	"A104"	"A104"	5105	67435	100	791	862	470	54	658	658	739	485	65	24	7	0	8755	8001	3222	40	2443	2443	2501	777	31	89	84	0	0.000	0.000	0.000	0.000	0.000	0.000	0.000	0.000	0.000	0.000	0.000	0.000	0.000	0.000	0.021	0.037	0.076	0.066	4.029	0.033	0.047	316	2384	100	133	6312	6445	204	5558	5762	Error	Error	-5.569	133	6312	204	5558	272389	2528436	0.254	7.079	0	0	0
1	3	18	"A104"	"A104"	5405	67435	100	743	800	474	59	640	640	728	461	63	21	7	0	8573	8155	3296	40	2423	2423	2627	1305	49	89	78	0	0.000	0.000	0.000	0.000	0.000	0.000	0.000	0.000	0.000	0.000	0.000	0.000	0.000	0.000	0.017	0.028	0.064	0.065	4.452	0.028	0.042	316	2384	100	103	6150	6253	160	5732	5892	Error	Error	-5.900	103	6150	160	5732	252806	2577046	0.156	4.236	0	0	0
1	4	18	"A105"	"A105"	5705	67435	100	802	857	475	55	614	614	838	2292	273	0	0	0	10745	10374	3770	36	2423	2423	2684	2941	109	87	76	0	0.000	0.000	0.000	0.000	0.000	0.000	0.000	0.000	0.000	0.000	0.000	0.000	0.000	0.000	0.023	0.031	0.063	0.060	4.283	0.022	0.031	316	2384	100	188	8322	8510	243	7951	8194	Error	Error	-5.468	188	8322	243	7951	270747	3278264	0.008	2.615	0	0	0
1	5	18	"A105"	"A105"	6005	67430	100	757	854	501	58	613	613	681	418	61	30	12	0	8767	8725	3369	38	2364	2364	2530	1116	44	91	87	0	0.000	0.000	0.000	0.000	0.000	0.000	0.000	0.000	0.000	0.000	0.000	0.000	0.000	0.000	0.022	0.038	0.066	0.056	4.019	0.022	0.028	316	2384	100	144	6403	6547	241	6361	6602	Error	Error	-5.475	144	6403	241	6361	269837	2757082	0.414	5.551	0	0	0
1	6	18	"A105"	"A105"	6305	67430	100	810	903	496	54	587	587	660	456	69	32	12	0	11131	10683	3967	37	2344	2344	2515	1054	41	91	87	0	0.000	0.000	0.000	0.000	0.000	0.000	0.000	0.000	0.000	0.000	0.000	0.000	0.000	0.000	0.025	0.038	0.053	0.051	3.133	0.030	0.065	316	2384	100	223	8787	9010	316	8339	8655	Error	Error	-5.300	223	8787	316	8339	285334	3375724	0.533	7.750	0	0	0
1	7	18	"A106"	"A106"	6605	67430	100	618	667	396	59	578	578	647	401	61	18	5	0	3158	3831	2226	58	2262	2262	2320	621	26	60	39	0	0.000	0.000	0.000	0.000	0.000	0.000	0.000	0.000	0.000	0.000	0.000	0.000	0.000	0.000	0.045	0.057	0.224	0.219	5.136	0.015	0.002	316	2384	100	40	896	936	89	1569	1658	Error	Error	-4.485	40	896	89	1569	210908	1210476	0.050	2.433	0	0	0
1	8	18	"A106"	"A106"	6905	67430	100	611	690	425	61	566	566	642	415	64	20	5	0	3202	3787	1969	51	2306	2306	2358	630	26	60	34	0	0.000	0.000	0.000	0.000	0.000	0.000	0.000	0.000	0.000	0.000	0.000	0.000	0.000	0.000	0.050	0.084	0.311	0.276	5.865	0.041	0.015	316	2384	100	45	896	941	124	1481	1605	Error	Error	-4.316	45	896	124	1481	217952	1196599	0.116	2.268	0	0	0
1	9	18	"A106"	"A106"	7205	67425	100	580	853	1917	224	564	564	632	403	63	24	10	0	3841	4747	3636	76	2320	2320	2367	636	26	73	55	0	0.000	0.000	0.000	0.000	0.000	0.000	0.000	0.000	0.000	0.000	0.000	0.000	0.000	0.000	0.011	0.119	0.225	0.222	4.866	0.224	0.150	316	2384	100	16	1521	1537	289	2427	2716	Error	Error	-6.571	16	1521	289	2427	269667	1499918	0.548	3.742	0	0	0
1	10	18	"A107"	"A107"	7505	67425	100	634	696	436	62	558	558	642	628	97	9	2	0	6355	7805	5021	64	2299	2299	2348	642	27	84	77	0	0.000	0.000	0.000	0.000	0.000	0.000	0.000	0.000	0.000	0.000	0.000	0.000	0.000	0.000	0.019	0.025	0.074	0.079	5.584	0.017	0.020	316	2384	100	76	4056	4132	138	5506	5644	Error	Error	-5.738	76	4056	138	5506	219843	2466286	0.086	8.500	0	0	0
1	11	18	"A107"	"A107"	7805	67425	100	701	796	513	64	547	547	611	384	62	32	14	0	11253	11388	6243	54	2322	2322	2408	751	31	92	87	0	0.000	0.000	0.000	0.000	0.000	0.000	0.000	0.000	0.000	0.000	0.000	0.000	0.000	0.000	0.017	0.027	0.048	0.045	4.925	0.024	0.079	316	2384	100	154	8931	9085	249	9066	9315	Error	Error	-5.858	154	8931	249	9066	251566	3598686	0.482	11.957	0	0	0
1	12	18	"A107"	"A107"	8105	67425	100	666	735	429	58	551	551	624	415	66	25	8	0	8121	10037	5903	58	2295	2295	2345	683	29	92	89	0	0.000	0.000	0.000	0.000	0.000	0.000	0.000	0.000	0.000	0.000	0.000	0.000	0.000	0.000	0.020	0.024	0.054	0.051	4.932	0.016	0.032	316	2384	100	115	5826	5941	184	7742	7926	Error	Error	-5.663	115	5826	184	7742	232325	3171592	0.267	11.262	0	0	0
1	13	18	"A108"	"A108"	8405	67420	100	635	740	432	58	540	540	608	393	64	29	11	0	10942	11974	7180	59	2294	2294	2350	669	28	85	81	0	0.000	0.000	0.000	0.000	0.000	0.000	0.000	0.000	0.000	0.000	0.000	0.000	0.000	0.000	0.011	0.021	0.036	0.040	5.296	0.015	0.039	316	2384	100	95	8648	8743	200	9680	9880	Error	Error	-6.508	95	8648	200	9680	233798	3783650	0.336	14.386	0	0	0
1	14	18	"A108"	"A108"	8705	67420	100	625	690	436	63	558	558	659	752	114	7	1	0	6533	8989	6661	74	2361	2361	2644	2072	78	68	50	0	0.000	0.000	0.000	0.000	0.000	0.000	0.000	0.000	0.000	0.000	0.000	0.000	0.000	0.000	0.016	0.020	0.060	0.062	5.529	0.013	0.026	316	2384	100	67	4172	4239	132	6628	6760	Error	Error	-5.960	67	4172	132	6628	218022	2840369	0.041	3.062	0	0	0
1	15	18	"A108"	"A108"	9005	67420	100	658	751	509	67	564	564	683	1587	232	2	0	0	9341	10210	5392	52	2376	2376	2506	1793	71	84	72	0	0.000	0.000	0.000	0.000	0.000	0.000	0.000	0.000	0.000	0.000	0.000	0.000	0.000	0.000	0.013	0.024	0.045	0.048	4.263	0.181	0.118	316	2384	100	94	6965	7059	187	7834	8021	Error	Error	-6.211	94	6965	187	7834	237192	3226232	0.043	4.297	0	0	0
1	16	18	"A109"	"A109"	9305	67415	100	589	650	476	73	566	566	647	441	68	17	5	0	3450	4161	2501	60	2397	2397	2463	775	31	57	35	0	0.000	0.000	0.000	0.000	0.000	0.000	0.000	0.000	0.000	0.000	0.000	0.000	0.000	0.000	0.022	0.048	0.268	0.230	5.038	0.029	0.010	316	2384	100	23	1053	1076	84	1764	1848	Error	Error	-5.517	23	1053	84	1764	205423	1314841	0.007	2.191	0	0	0
1	17	18	"A109"	"A109"	9605	67415	100	649	719	431	59	604	604	666	418	62	19	5	0	3812	4318	2000	46	2521	2521	2607	685	26	68	49	0	0.000	0.000	0.000	0.000	0.000	0.000	0.000	0.000	0.000	0.000	0.000	0.000	0.000	0.000	0.035	0.064	0.225	0.209	5.165	0.016	0.002	316	2384	100	45	1291	1336	115	1797	1912	Error	Error	-4.842	45	1291	115	1797	227320	1364449	0.127	2.498	0	0	0
1	18	18	"A109"	"A109"	9905	67415	100	876	1080	1506	139	676	676	744	451	60	28	12	0	3847	5066	5405	106	2816	2816	2878	719	24	58	40	0	0.000	0.000	0.000	0.000	0.000	0.000	0.000	0.000	0.000	0.000	0.000	0.000	0.000	0.000	0.194	0.180	0.315	0.289	4.684	0.153	0.254	316	2384	100	200	1031	1231	404	2250	2654	Error	Error	-2.366	200	1031	404	2250	341201	1600990	0.745	3.043	0	0	0
1	1	19	"A110"	"A110"	4810	67740	100	884	1018	709	69	770	770	861	506	58	24	7	0	7725	7658	3134	40	2868	2868	2934	755	25	89	81	0	0.000	0.000	0.000	0.000	0.000	0.000	0.000	0.000	0.000	0.000	0.000	0.000	0.000	0.000	0.023	0.052	0.087	0.085	4.090	0.039	0.029	316	2384	100	114	4857	4971	248	4790	5038	Error	Error	-5.413	114	4857	248	4790	321844	2420040	0.310	6.257	0	0	0
1	2	19	"A110"	"A110"	5110	67735	100	902	1007	580	57	722	722	821	578	70	24	8	0	9330	9264	3964	42	2798	2798	2868	755	26	91	86	0	0.000	0.000	0.000	0.000	0.000	0.000	0.000	0.000	0.000	0.000	0.000	0.000	0.000	0.000	0.028	0.044	0.067	0.069	4.080	0.033	0.026	316	2384	100	180	6532	6712	285	6466	6751	Error	Error	-5.181	180	6532	285	6466	318322	2927295	0.322	8.472	0	0	0
1	3	19	"A110"	"A110"	5410	67735	100	946	1028	571	55	709	709	796	493	61	33	12	0	9990	9630	4243	44	2815	2815	2992	1373	45	88	78	0	0.000	0.000	0.000	0.000	0.000	0.000	0.000	0.000	0.000	0.000	0.000	0.000	0.000	0.000	0.033	0.047	0.074	0.072	3.744	0.029	0.055	316	2384	100	237	7175	7412	319	6815	7134	Error	Error	-4.920	237	7175	319	6815	324794	3043022	0.471	4.835	0	0	0
1	4	19	"A111"	"A111"	5710	67735	100	798	882	508	57	698	698	782	480	61	25	8	0	4562	5565	3188	57	2753	2753	2885	966	33	58	48	0	0.000	0.000	0.000	0.000	0.000	0.000	0.000	0.000	0.000	0.000	0.000	0.000	0.000	0.000	0.055	0.065	0.163	0.186	6.337	0.043	0.036	316	2384	100	100	1809	1909	184	2812	2996	Error	Error	-4.177	100	1809	184	2812	278787	1758512	0.208	2.774	0	0	0
1	5	19	"A111"	"A111"	6010	67735	100	811	925	593	64	674	674	761	559	73	23	7	0	9329	10334	5680	54	2741	2741	2833	843	29	86	80	0	0.000	0.000	0.000	0.000	0.000	0.000	0.000	0.000	0.000	0.000	0.000	0.000	0.000	0.000	0.021	0.033	0.059	0.063	4.429	0.025	0.053	316	2384	100	137	6588	6725	251	7593	7844	Error	Error	-5.588	137	6588	251	7593	292449	3265392	0.293	8.898	0	0	0
1	6	19	"A111"	"A111"	6310	67730	100	824	875	483	55	675	675	758	452	59	25	8	0	6536	8244	5232	63	2775	2775	2953	1387	46	74	58	0	0.000	0.000	0.000	0.000	0.000	0.000	0.000	0.000	0.000	0.000	0.000	0.000	0.000	0.000	0.040	0.037	0.089	0.086	4.539	0.025	0.052	316	2384	100	149	3761	3910	200	5469	5669	Error	Error	-4.658	149	3761	200	5469	276347	2604991	0.259	3.815	0	0	0
1	7	19	"A112"	"A112"	6610	67730	100	3148	9109	12379	135	675	675	770	581	75	73	62	0	9850	10476	6247	59	2671	2671	2744	732	26	85	77	0	0.000	0.000	0.000	0.000	0.000	0.000	0.000	0.000	0.000	0.000	0.000	0.000	0.000	0.000	0.344	1.081	0.547	0.585	3.118	2.032	0.582	316	2384	100	2473	7179	9652	8434	7805	16239	Error	Error	-1.538	2473	7179	8434	7805	2878479	3310311	14.353	10.563	0	0	0
1	8	19	"A112"	"A112"	6910	67730	100	2995	8173	10916	133	696	696	1005	2597	258	47	34	0	9633	10968	6395	58	2725	2725	2912	1431	49	83	73	0	0.000	0.000	0.000	0.000	0.000	0.000	0.000	0.000	0.000	0.000	0.000	0.000	0.000	0.000	0.333	0.907	0.530	0.500	2.765	1.681	0.637	316	2384	100	2299	6908	9207	7477	8243	15720	Error	Error	-1.587	2299	6908	7477	8243	2582546	3465975	2.760	5.630	0	0	0
1	9	19	"A112"	"A112"	7210	67725	100	7428	12772	12884	100	686	686	850	975	114	79	72	0	17247	15277	7605	49	2718	2718	2994	2341	78	82	80	0	0.000	0.000	0.000	0.000	0.000	0.000	0.000	0.000	0.000	0.000	0.000	0.000	0.000	0.000	0.464	0.962	0.592	0.595	2.697	1.238	0.619	316	2384	100	6742	14529	21271	12086	12559	24645	Error	Error	-1.108	6742	14529	12086	12559	4035814	4827430	12.228	5.247	0	0	0
1	10	19	"A113"	"A113"	7510	67725	100	789	876	495	56	664	664	739	440	59	28	9	0	7927	9869	6253	63	2638	2638	2785	1037	37	79	70	0	0.000	0.000	0.000	0.000	0.000	0.000	0.000	0.000	0.000	0.000	0.000	0.000	0.000	0.000	0.024	0.029	0.063	0.067	5.294	0.023	0.061	316	2384	100	125	5289	5414	212	7231	7443	Error	Error	-5.403	125	5289	212	7231	276834	3118693	0.311	6.831	0	0	0
1	11	19	"A113"	"A113"	7810	67725	100	956	1591	4398	276	680	680	817	1619	198	7	2	0	11586	12176	8629	70	2796	2796	3292	3023	91	68	54	0	0.000	0.000	0.000	0.000	0.000	0.000	0.000	0.000	0.000	0.000	0.000	0.000	0.000	0.000	0.031	0.097	0.072	0.077	4.818	0.150	0.094	316	2384	100	276	8790	9066	911	9380	10291	Error	Error	-4.993	276	8790	911	9380	502811	3847652	0.478	2.939	0	0	0
1	12	19	"A113"	"A113"	8110	67725	100	862	943	498	52	636	636	712	509	71	30	9	0	11776	11210	5858	52	2720	2720	2896	1455	50	85	78	0	0.000	0.000	0.000	0.000	0.000	0.000	0.000	0.000	0.000	0.000	0.000	0.000	0.000	0.000	0.025	0.036	0.061	0.056	4.154	0.024	0.078	316	2384	100	226	9056	9282	307	8490	8797	Error	Error	-5.324	226	9056	307	8490	298114	3542477	0.454	5.714	0	0	0
1	13	19	"A114"	"A114"	8410	67720	100	902	1031	1001	97	652	652	802	1736	216	2	0	0	14966	13763	6600	47	2767	2767	3123	2877	92	78	76	0	0.000	0.000	0.000	0.000	0.000	0.000	0.000	0.000	0.000	0.000	0.000	0.000	0.000	0.000	0.020	0.034	0.046	0.048	4.148	0.029	0.082	316	2384	100	250	12199	12449	379	10996	11375	Error	Error	-5.609	250	12199	379	10996	325694	4349261	0.132	3.698	0	0	0
1	14	19	"A114"	"A114"	8710	67720	100	956	1028	569	55	666	666	725	441	60	39	15	0	14303	13102	5523	42	2767	2767	3043	1929	63	82	81	0	0.000	0.000	0.000	0.000	0.000	0.000	0.000	0.000	0.000	0.000	0.000	0.000	0.000	0.000	0.025	0.035	0.044	0.052	4.004	0.029	0.111	316	2384	100	290	11536	11826	362	10335	10697	Error	Error	-5.314	290	11536	362	10335	324953	4140192	0.687	5.215	0	0	0
1	15	19	"A114"	"A114"	9010	67720	100	929	990	470	47	655	655	739	458	61	32	11	0	13761	13110	5201	39	2845	2845	3161	2034	64	85	83	0	0.000	0.000	0.000	0.000	0.000	0.000	0.000	0.000	0.000	0.000	0.000	0.000	0.000	0.000	0.025	0.033	0.040	0.038	4.563	0.025	0.074	316	2384	100	274	10916	11190	335	10265	10600	Error	Error	-5.316	274	10916	335	10265	312765	4142772	0.548	4.891	0	0	0
1	16	19	"A115"	"A115"	9310	67720	100	841	886	578	65	658	658	735	425	57	29	10	0	5998	7033	4048	57	2782	2782	2837	719	25	82	75	0	0.000	0.000	0.000	0.000	0.000	0.000	0.000	0.000	0.000	0.000	0.000	0.000	0.000	0.000	0.057	0.054	0.101	0.104	4.279	0.029	0.027	316	2384	100	183	3216	3399	228	4251	4479	Error	Error	-4.135	183	3216	228	4251	279992	2222511	0.355	5.836	0	0	0
1	17	19	"A115"	"A115"	9610	67715	100	735	840	504	60	705	705	798	837	104	6	0	0	6380	7767	4582	58	2933	2933	3045	1691	55	69	50	0	0.000	0.000	0.000	0.000	0.000	0.000	0.000	0.000	0.000	0.000	0.000	0.000	0.000	0.000	0.009	0.028	0.086	0.105	6.789	0.016	0.010	316	2384	100	30	3447	3477	135	4834	4969	Error	Error	-6.844	30	3447	135	4834	265318	2454495	0.050	2.792	0	0	0
1	18	19	"A115"	"A115"	9910	67715	100	814	882	454	51	778	778	864	556	64	13	2	0	4984	6239	3548	56	3346	3346	3514	1495	42	52	31	0	0.000	0.000	0.000	0.000	0.000	0.000	0.000	0.000	0.000	0.000	0.000	0.000	0.000	0.000	0.022	0.036	0.149	0.172	5.566	0.037	0.039	316	2384	100	36	1638	1674	104	2893	2997	Error	Error	-5.508	36	1638	104	2893	278808	1971450	0.032	1.823	0	0	0
1	1	20	"A116"	"A116"	4815	68040	100	1022	1137	610	53	861	861	978	1189	121	8	0	0	9564	8929	3108	34	3066	3066	3175	991	31	88	81	0	0.000	0.000	0.000	0.000	0.000	0.000	0.000	0.000	0.000	0.000	0.000	0.000	0.000	0.000	0.025	0.047	0.077	0.074	4.088	0.037	0.052	316	2384	100	161	6498	6659	276	5863	6139	Error	Error	-5.335	161	6498	276	5863	359280	2821468	0.134	5.806	0	0	0
1	2	20	"A116"	"A116"	5115	68035	100	1048	1133	537	47	807	807	912	846	92	14	1	0	11475	11191	2650	23	3038	3038	3163	996	31	99	97	0	0.000	0.000	0.000	0.000	0.000	0.000	0.000	0.000	0.000	0.000	0.000	0.000	0.000	0.000	0.029	0.040	0.056	0.050	3.095	0.065	0.045	316	2384	100	241	8437	8678	326	8153	8479	Error	Error	-5.130	241	8437	326	8153	358141	3536222	0.261	8.060	0	0	0
1	3	20	"A116"	"A116"	5415	68035	100	1017	1091	614	56	805	805	886	506	57	30	11	0	11010	10694	2980	27	3016	3016	3163	1135	35	95	93	0	0.000	0.000	0.000	0.000	0.000	0.000	0.000	0.000	0.000	0.000	0.000	0.000	0.000	0.000	0.027	0.037	0.060	0.053	3.536	0.036	0.060	316	2384	100	212	7994	8206	286	7678	7964	Error	Error	-5.237	212	7994	286	7678	344833	3379362	0.405	6.635	0	0	0
1	4	20	"A117"	"A117"	5715	68035	100	1025	1210	773	63	783	783	876	621	70	29	12	0	3924	4323	1702	39	2896	2896	2966	761	25	57	36	0	0.000	0.000	0.000	0.000	0.000	0.000	0.000	0.000	0.000	0.000	0.000	0.000	0.000	0.000	0.235	0.299	0.412	0.395	4.282	0.349	0.128	316	2384	100	242	1028	1270	427	1427	1854	Error	Error	-2.087	242	1028	427	1427	382345	1365980	0.538	1.783	0	0	0
1	5	20	"A117"	"A117"	6015	68035	100	1059	1249	904	72	735	735	827	492	59	39	20	0	4108	4786	2249	46	2840	2840	2908	739	25	65	46	0	0.000	0.000	0.000	0.000	0.000	0.000	0.000	0.000	0.000	0.000	0.000	0.000	0.000	0.000	0.256	0.264	0.364	0.405	3.681	0.247	0.250	316	2384	100	324	1268	1592	514	1946	2460	Error	Error	-1.968	324	1268	514	1946	394708	1512390	0.858	2.541	0	0	0
1	6	20	"A117"	"A117"	6315	68030	100	940	1119	712	63	712	712	782	460	58	38	22	0	4139	4886	2449	50	2827	2827	2893	980	33	60	34	0	0.000	0.000	0.000	0.000	0.000	0.000	0.000	0.000	0.000	0.000	0.000	0.000	0.000	0.000	0.174	0.198	0.290	0.308	4.922	0.131	0.165	316	2384	100	228	1312	1540	407	2059	2466	Error	Error	-2.525	228	1312	407	2059	353691	1543982	0.733	2.034	0	0	0
1	7	20	"A118"	"A118"	6615	68030	100	851	936	536	57	697	697	770	467	60	26	10	0	8312	10160	6411	63	2778	2778	2840	732	25	87	78	0	0.000	0.000	0.000	0.000	0.000	0.000	0.000	0.000	0.000	0.000	0.000	0.000	0.000	0.000	0.028	0.032	0.070	0.060	5.508	0.028	0.070	316	2384	100	154	5534	5688	239	7382	7621	Error	Error	-5.167	154	5534	239	7382	295906	3210630	0.355	10.000	0	0	0
1	8	20	"A118"	"A118"	6915	68030	100	782	910	550	60	691	691	775	538	69	21	8	0	8437	10080	6071	60	2833	2833	2974	1269	42	83	68	0	0.000	0.000	0.000	0.000	0.000	0.000	0.000	0.000	0.000	0.000	0.000	0.000	0.000	0.000	0.016	0.030	0.062	0.064	4.301	0.027	0.072	316	2384	100	91	5604	5695	219	7247	7466	Error	Error	-5.944	91	5604	219	7247	287482	3185307	0.251	5.600	0	0	0
1	9	20	"A118"	"A118"	7215	68030	100	931	1015	531	52	688	688	769	495	64	32	11	0	11730	13061	6072	46	2756	2756	2827	746	26	96	93	0	0.000	0.000	0.000	0.000	0.000	0.000	0.000	0.000	0.000	0.000	0.000	0.000	0.000	0.000	0.027	0.032	0.039	0.040	3.777	0.025	0.073	316	2384	100	243	8974	9217	327	10305	10632	Error	Error	-5.207	243	8974	327	10305	320620	4127342	0.497	13.718	0	0	0
1	10	20	"A119"	"A119"	7515	68025	100	1175	1495	1065	71	665	665	750	449	59	52	37	0	6956	8407	4623	54	2741	2741	2811	714	25	87	78	0	0.000	0.000	0.000	0.000	0.000	0.000	0.000	0.000	0.000	0.000	0.000	0.000	0.000	0.000	0.121	0.146	0.166	0.166	3.080	0.144	0.416	316	2384	100	510	4215	4725	830	5666	6496	Error	Error	-3.047	510	4215	830	5666	472538	2656467	1.659	7.838	0	0	0
1	11	20	"A119"	"A119"	7815	68025	100	1423	1770	1273	71	669	669	748	452	60	61	44	0	9616	10832	5251	48	2766	2766	2829	718	25	97	94	0	0.000	0.000	0.000	0.000	0.000	0.000	0.000	0.000	0.000	0.000	0.000	0.000	0.000	0.000	0.110	0.136	0.136	0.121	2.655	0.140	0.473	316	2384	100	754	6850	7604	1101	8066	9167	Error	Error	-3.183	754	6850	1101	8066	559180	3422806	2.261	11.146	0	0	0
1	12	20	"A119"	"A119"	8115	68025	100	1475	1715	1150	67	673	673	749	511	68	63	40	0	9134	9977	4463	44	2721	2721	2797	733	26	96	93	0	0.000	0.000	0.000	0.000	0.000	0.000	0.000	0.000	0.000	0.000	0.000	0.000	0.000	0.000	0.125	0.144	0.144	0.127	2.664	0.142	0.442	316	2384	100	802	6413	7215	1042	7256	8298	Error	Error	-2.999	802	6413	1042	7256	541873	3152647	1.890	9.795	0	0	0
1	13	20	"A120"	"A120"	8415	68020	100	884	1189	1443	121	660	660	775	1510	194	10	2	0	4534	5471	2962	54	2774	2774	2849	1514	53	54	29	0	0.000	0.000	0.000	0.000	0.000	0.000	0.000	0.000	0.000	0.000	0.000	0.000	0.000	0.000	0.127	0.196	0.216	0.239	4.278	0.522	0.107	316	2384	100	224	1760	1984	529	2697	3226	Error	Error	-2.974	224	1760	529	2697	375577	1728886	0.274	1.732	0	0	0
1	14	20	"A120"	"A120"	8715	68020	100	904	1176	969	82	669	669	746	481	64	34	18	0	4407	5680	3712	65	2793	2793	2882	842	29	70	47	0	0.000	0.000	0.000	0.000	0.000	0.000	0.000	0.000	0.000	0.000	0.000	0.000	0.000	0.000	0.146	0.176	0.237	0.275	3.630	0.182	0.387	316	2384	100	235	1614	1849	507	2887	3394	Error	Error	-2.780	235	1614	507	2887	371501	1794745	0.894	3.323	0	0	0
1	15	20	"A120"	"A120"	9015	68020	100	1073	1283	1060	82	683	683	759	447	58	47	27	0	5460	6184	2971	48	2887	2887	2927	732	25	78	66	0	0.000	0.000	0.000	0.000	0.000	0.000	0.000	0.000	0.000	0.000	0.000	0.000	0.000	0.000	0.152	0.182	0.215	0.199	3.412	0.163	0.212	316	2384	100	390	2573	2963	600	3297	3897	Error	Error	-2.722	390	2573	600	3297	405466	1954101	1.172	4.449	0	0	0
1	16	20	"A121"	"A121"	9315	68020	100	833	896	484	54	702	702	821	1287	156	3	0	0	9515	11437	6726	58	2980	2980	3060	908	29	88	81	0	0.000	0.000	0.000	0.000	0.000	0.000	0.000	0.000	0.000	0.000	0.000	0.000	0.000	0.000	0.020	0.023	0.045	0.052	3.845	0.020	0.041	316	2384	100	131	6535	6666	194	8457	8651	Error	Error	-5.641	131	6535	194	8457	283187	3613968	0.058	9.226	0	0	0
1	17	20	"A121"	"A121"	9615	68015	100	869	957	540	56	739	739	856	718	83	15	3	0	8804	9851	5262	53	3145	3145	3713	3718	100	64	38	0	0.000	0.000	0.000	0.000	0.000	0.000	0.000	0.000	0.000	0.000	0.000	0.000	0.000	0.000	0.023	0.033	0.072	0.072	5.034	0.085	0.279	316	2384	100	130	5659	5789	218	6706	6924	Error	Error	-5.444	130	5659	218	6706	302387	3112944	0.141	1.651	0	0	0
1	18	20	"A121"	"A121"	9915	68015	100	849	911	476	52	763	763	873	918	105	6	0	0	7785	9152	4702	51	3295	3295	3465	1957	56	74	54	0	0.000	0.000	0.000	0.000	0.000	0.000	0.000	0.000	0.000	0.000	0.000	0.000	0.000	0.000	0.019	0.025	0.062	0.062	4.560	0.093	0.128	316	2384	100	86	4490	4576	148	5857	6005	Error	Error	-5.706	86	4490	148	5857	287966	2892069	0.041	2.906	0	0	0
1	1	21	"Blank"	"Blank"	4815	68340	100	882	989	558	56	884	884	1013	1505	148	2	0	0	3154	3268	843	25	3197	3197	3295	894	27	13	2	0	0.000	0.000	0.000	0.000	0.000	0.000	0.000	0.000	0.000	0.000	0.000	0.000	0.000	0.000	0.047	1.479	0.615	0.704	4.113	3.387	0.253	316	2384	100	-2	-43	-45	105	71	176	Error	Error	-4.426	-2	-43	105	71	312525	1032592	-0.016	-0.030	0	0	0
1	2	21	"Blank"	"Blank"	5115	68340	100	786	904	535	59	837	837	937	563	60	14	4	0	3048	3130	847	27	3105	3105	3166	808	25	13	3	0	0.000	0.000	0.000	0.000	0.000	0.000	0.000	0.000	0.000	0.000	0.000	0.000	0.000	0.000	0.895	2.680	0.611	0.608	4.754	0.173	0.019	316	2384	100	-51	-57	-108	67	25	92	Error	Error	-0.160	-51	-57	67	25	285619	989065	-0.059	-0.045	0	0	0
1	3	21	"Blank"	"Blank"	5415	68335	100	758	852	510	59	801	801	894	601	67	12	4	0	3038	3056	753	24	3016	3016	3104	777	25	13	3	0	0.000	0.000	0.000	0.000	0.000	0.000	0.000	0.000	0.000	0.000	0.000	0.000	0.000	0.000	-1.955	1.275	0.753	0.680	4.932	0.064	0.003	316	2384	100	-43	22	-21	51	40	91	Error	Error	Error	-43	22	51	40	269327	965561	-0.070	-0.062	0	0	0
1	4	21	"Blank"	"Blank"	5715	68335	100	808	905	544	60	827	827	897	507	56	19	4	0	3039	3128	796	25	2994	2994	3079	967	31	12	1	0	0.000	0.000	0.000	0.000	0.000	0.000	0.000	0.000	0.000	0.000	0.000	0.000	0.000	0.000	-0.422	0.582	0.602	0.612	4.471	0.097	0.028	316	2384	100	-19	45	26	78	134	212	Error	Error	Error	-19	45	78	134	285858	988503	0.016	0.051	0	0	0
1	5	21	"Blank"	"Blank"	6015	68335	100	721	822	510	62	787	787	854	479	56	18	5	0	2870	2961	747	25	2952	2952	3008	755	25	14	4	0	0.000	0.000	0.000	0.000	0.000	0.000	0.000	0.000	0.000	0.000	0.000	0.000	0.000	0.000	0.805	3.889	0.798	0.725	4.686	0.088	0.006	316	2384	100	-66	-82	-148	35	9	44	Error	Error	-0.313	-66	-82	35	9	259607	935721	-0.067	-0.062	0	0	0
1	6	21	"Blank"	"Blank"	6315	68335	100	804	1191	3892	326	745	745	841	712	84	12	3	0	2936	3440	4309	125	2927	2927	2989	778	26	18	7	0	0.000	0.000	0.000	0.000	0.000	0.000	0.000	0.000	0.000	0.000	0.000	0.000	0.000	0.000	6.556	0.869	0.697	0.679	4.411	0.908	0.786	316	2384	100	59	9	68	446	513	959	Error	Error	2.713	59	9	446	513	376285	1086957	0.492	0.580	0	0	0
1	7	21	"Blank"	"Blank"	6615	68330	100	697	772	466	60	735	735	811	531	65	14	3	0	2884	2900	625	21	2974	2974	3070	1208	39	3	0	0	0.000	0.000	0.000	0.000	0.000	0.000	0.000	0.000	0.000	0.000	0.000	0.000	0.000	0.000	0.422	-0.500	0.602	0.606	4.097	0.278	0.088	316	2384	100	-38	-90	-128	37	-74	-37	Error	Error	-1.244	-38	-90	37	-74	243988	916310	-0.073	-0.141	0	0	0
1	8	21	"Blank"	"Blank"	6915	68330	100	718	787	484	61	701	701	843	1526	181	1	0	0	3036	3072	913	29	2861	2861	2975	990	33	12	0	0	0.000	0.000	0.000	0.000	0.000	0.000	0.000	0.000	0.000	0.000	0.000	0.000	0.000	0.000	0.097	0.408	0.553	0.643	4.938	0.524	0.182	316	2384	100	17	175	192	86	211	297	Error	Error	-3.364	17	175	86	211	248729	970901	-0.037	0.098	0	0	0
1	9	21	"Blank"	"Blank"	7215	68330	100	701	767	433	56	726	726	788	459	58	14	3	0	2924	2967	688	23	2867	2867	2927	987	33	11	0	0	0.000	0.000	0.000	0.000	0.000	0.000	0.000	0.000	0.000	0.000	0.000	0.000	0.000	0.000	-0.439	0.410	0.734	0.724	4.445	0.035	0.001	316	2384	100	-25	57	32	41	100	141	Error	Error	Error	-25	57	41	100	242467	937502	-0.046	0.041	0	0	0
1	10	21	"Blank"	"Blank"	7515	68325	100	729	775	458	59	740	740	882	1147	130	2	0	0	2965	2942	692	23	2985	2985	3137	1848	58	0	0	0	0.000	0.000	0.000	0.000	0.000	0.000	0.000	0.000	0.000	0.000	0.000	0.000	0.000	0.000	0.550	-0.814	0.660	0.688	4.909	0.235	0.122	316	2384	100	-11	-20	-31	35	-43	-8	Error	Error	-0.862	-11	-20	35	-43	244841	929536	-0.093	-0.106	0	0	0
1	11	21	"Blank"	"Blank"	7815	68325	100	654	746	436	58	685	685	755	445	58	16	5	0	2842	2921	742	25	2824	2824	2870	790	27	18	2	0	0.000	0.000	0.000	0.000	0.000	0.000	0.000	0.000	0.000	0.000	0.000	0.000	0.000	0.000	-1.722	0.629	0.441	0.526	6.039	0.048	0.005	316	2384	100	-31	18	-13	61	97	158	Error	Error	Error	-31	18	61	97	235815	922956	-0.020	0.065	0	0	0
1	12	21	"Blank"	"Blank"	8115	68325	100	686	773	458	59	669	669	741	432	58	21	6	0	2873	2892	697	24	2866	2866	2936	1503	51	2	0	0	0.000	0.000	0.000	0.000	0.000	0.000	0.000	0.000	0.000	0.000	0.000	0.000	0.000	0.000	2.429	4.000	0.605	0.527	7.271	0.016	0.004	316	2384	100	17	7	24	104	26	130	Error	Error	1.280	17	7	104	26	244357	913878	0.074	-0.029	0	0	0
1	13	21	"Blank"	"Blank"	8415	68325	100	670	764	626	81	664	664	731	431	58	17	5	0	2804	2882	686	23	2831	2831	2894	1019	35	8	0	0	0.000	0.000	0.000	0.000	0.000	0.000	0.000	0.000	0.000	0.000	0.000	0.000	0.000	0.000	-0.222	1.961	0.626	0.628	4.443	0.061	0.002	316	2384	100	6	-27	-21	100	51	151	Error	Error	Error	6	-27	100	51	241337	910613	0.077	-0.012	0	0	0
1	14	21	"Blank"	"Blank"	8715	68320	100	684	750	439	58	675	675	755	493	65	17	2	0	2911	2935	717	24	2913	2913	3012	1906	63	0	0	0	0.000	0.000	0.000	0.000	0.000	0.000	0.000	0.000	0.000	0.000	0.000	0.000	0.000	0.000	-4.500	3.409	0.551	0.565	5.430	0.086	0.006	316	2384	100	9	-2	7	75	22	97	Error	Error	Error	9	-2	75	22	236888	927390	-0.010	-0.040	0	0	0
1	15	21	"Blank"	"Blank"	9015	68320	100	678	778	422	54	715	715	785	459	58	16	2	0	3005	3110	1372	44	3018	3018	3074	769	25	13	3	0	0.000	0.000	0.000	0.000	0.000	0.000	0.000	0.000	0.000	0.000	0.000	0.000	0.000	0.000	2.846	0.685	0.554	0.700	4.643	0.056	0.008	316	2384	100	-37	-13	-50	63	92	155	Error	Error	1.509	-37	-13	63	92	245900	982628	-0.015	0.047	0	0	0
1	16	21	"Blank"	"Blank"	9315	68320	100	833	926	626	67	743	743	819	487	59	18	5	0	3204	3720	4237	113	3135	3135	3155	750	23	20	7	0	0.000	0.000	0.000	0.000	0.000	0.000	0.000	0.000	0.000	0.000	0.000	0.000	0.000	0.000	1.304	0.313	0.459	0.553	5.573	0.092	0.160	316	2384	100	90	69	159	183	585	768	Error	Error	0.383	90	69	183	585	292620	1175541	0.220	0.753	0	0	0
1	17	21	"Blank"	"Blank"	9615	68320	100	795	835	449	53	803	803	922	1500	162	0	0	0	3239	3265	711	21	3273	3273	3433	1672	48	0	0	0	0.000	0.000	0.000	0.000	0.000	0.000	0.000	0.000	0.000	0.000	0.000	0.000	0.000	0.000	0.235	-4.000	0.588	0.668	4.337	0.847	0.239	316	2384	100	-8	-34	-42	32	-8	24	Error	Error	-2.087	-8	-34	32	-8	263920	1031726	-0.058	-0.100	0	0	0
1	18	21	"Blank"	"Blank"	9915	68315	100	725	813	418	51	799	799	935	1705	182	0	0	0	3344	3402	874	25	3413	3413	3651	2866	78	0	0	0	0.000	0.000	0.000	0.000	0.000	0.000	0.000	0.000	0.000	0.000	0.000	0.000	0.000	0.000	1.072	-1.273	0.488	0.534	3.899	0.218	0.430	316	2384	100	-74	-69	-143	14	-11	3	Error	Error	0.101	-74	-69	14	-11	256985	1074899	-0.072	-0.087	0	0	0
