# Supplementary material for: Application of hybridization control probe to increase accuracy on ligation detection or minisequencing diagnostic microarrays
Source: BMC Res Notes. 2009 Dec 14;2:249. doi: 10.1186/1756-0500-2-249 (PMC2799435; doi:10.1186/1756-0500-2-249)
Supplement: Additional file 3 — Gpr_files. Zip-compressed file containing raw microarray data in GenePix results format (.gpr) and GAL (GenePix Array List) files. [file 1756-0500-2-249-S3.ZIP › gpr_files/slide9/lasi9_16-16.gpr]

ATF	1.0
30	76    
"Type=GenePix Results 3"
"DateTime=2009/05/28 13:55:46"
"Settings=C:\Axon\Data\HPV\280509\lasi9.gps"
"GalFile=C:\Axon\Data\HPV\ArrayIt_032009_InstiBioGalfile.gal"
"ArrayOfArrays=16-16"
"PixelSize=5"
"Wavelengths=532	488"
"ImageFiles=C:\Axon\Data\HPV\280509\lasi9.tif 2	C:\Axon\Data\HPV\280509\lasi9.tif 3"
"NormalizationMethod=None"
"NormalizationFactors=1	1"
"JpegImage="
"StdDev=Type 1"
"RatioFormulations=W1/W3 (/532)	W1/W4 (/488)	W3/W4 (532/488)"
"FeatureType=Circular"
"Barcode="
"BackgroundSubtraction=LocalFeature"
"ImageOrigin=0, 0"
"JpegOrigin=0, 0"
"Creator=GenePix Pro 6.1.0.2"
"Scanner=GenePix 4200A 01 Autoloader [2]"
"FocusPosition=0"
"Temperature=23.31"
"LinesAveraged=1"
"Comment="
"PMTGain=610	580"
"ScanPower=100	100"
"LaserPower=2.72	2.58"
"Filters=Standard Green	Standard Blue"
"ScanRegion=728,0,3848,13784"
"Supplier="
"Block"	"Column"	"Row"	"Name"	"ID"	"X"	"Y"	"Dia."	"F532 Median"	"F532 Mean"	"F532 SD"	"F532 CV"	"B532"	"B532 Median"	"B532 Mean"	"B532 SD"	"B532 CV"	"% > B532+1SD"	"% > B532+2SD"	"F532 % Sat."	"F488 Median"	"F488 Mean"	"F488 SD"	"F488 CV"	"B488"	"B488 Median"	"B488 Mean"	"B488 SD"	"B488 CV"	"% > B488+1SD"	"% > B488+2SD"	"F488 % Sat."	"Ratio of Medians (1/532)"	"Ratio of Means (1/532)"	"Median of Ratios (1/532)"	"Mean of Ratios (1/532)"	"Ratios SD (1/532)"	"Rgn Ratio (1/532)"	"Rgn R2 (1/532)"	"Ratio of Medians (1/488)"	"Ratio of Means (1/488)"	"Median of Ratios (1/488)"	"Mean of Ratios (1/488)"	"Ratios SD (1/488)"	"Rgn Ratio (1/488)"	"Rgn R2 (1/488)"	"Ratio of Medians (532/488)"	"Ratio of Means (532/488)"	"Median of Ratios (532/488)"	"Mean of Ratios (532/488)"	"Ratios SD (532/488)"	"Rgn Ratio (532/488)"	"Rgn R2 (532/488)"	"F Pixels"	"B Pixels"	"Circularity"	"Sum of Medians (1/532)"	"Sum of Medians (1/488)"	"Sum of Medians (532/488)"	"Sum of Means (1/532)"	"Sum of Means (1/488)"	"Sum of Means (532/488)"	"Log Ratio (1/532)"	"Log Ratio (1/488)"	"Log Ratio (532/488)"	"F532 Median - B532"	"F488 Median - B488"	"F532 Mean - B532"	"F488 Mean - B488"	"F532 Total Intensity"	"F488 Total Intensity"	"SNR 532"	"SNR 488"	"Flags"	"Normalize"	"Autoflag"
1	1	1	"A1"	"A1"	13760	62310	100	608	679	434	63	615	615	680	418	61	18	4	0	2950	3190	1339	41	2900	2900	2972	1008	33	15	6	0	0.000	0.000	0.000	0.000	0.000	0.000	0.000	0.000	0.000	0.000	0.000	0.000	0.000	0.000	-0.140	0.221	0.437	0.434	5.187	0.043	0.006	316	2384	100	-7	50	43	64	290	354	Error	Error	Error	-7	50	64	290	214539	1008100	-0.002	0.216	0	0	0
1	2	1	"A1"	"A1"	14060	62305	100	596	658	392	59	620	620	676	412	60	15	4	0	3047	3455	1718	49	2808	2808	2874	779	27	29	13	0	0.000	0.000	0.000	0.000	0.000	0.000	0.000	0.000	0.000	0.000	0.000	0.000	0.000	0.000	-0.100	0.059	0.416	0.406	5.472	0.035	0.008	316	2384	100	-24	239	215	38	647	685	Error	Error	Error	-24	239	38	647	207974	1091735	-0.044	0.746	0	0	0
1	3	1	"A1"	"A1"	14360	62305	100	567	660	413	62	599	599	795	1948	245	0	0	0	2967	3319	3703	111	2816	2816	3209	3865	120	0	0	0	0.000	0.000	0.000	0.000	0.000	0.000	0.000	0.000	0.000	0.000	0.000	0.000	0.000	0.000	-0.212	0.121	0.552	0.536	5.276	0.394	0.682	316	2384	100	-32	151	119	61	503	564	Error	Error	Error	-32	151	61	503	208548	1048649	-0.069	0.028	0	0	0
1	4	1	"A2"	"A2"	14660	62305	100	572	650	442	68	574	574	677	1401	206	1	0	0	2881	3230	1350	41	2779	2779	2884	857	29	23	10	0	0.000	0.000	0.000	0.000	0.000	0.000	0.000	0.000	0.000	0.000	0.000	0.000	0.000	0.000	-0.020	0.169	0.413	0.384	5.364	0.054	0.011	316	2384	100	-2	102	100	76	451	527	Error	Error	Error	-2	102	76	451	205408	1020729	-0.019	0.404	0	0	0
1	5	1	"A2"	"A2"	14960	62305	100	607	683	422	61	599	599	691	586	84	10	2	0	2986	3528	1651	46	2810	2810	2971	1685	56	17	9	0	0.000	0.000	0.000	0.000	0.000	0.000	0.000	0.000	0.000	0.000	0.000	0.000	0.000	0.000	0.045	0.117	0.350	0.352	5.840	0.066	0.025	316	2384	100	8	176	184	84	718	802	Error	Error	-4.459	8	176	84	718	215762	1114997	-0.014	0.331	0	0	0
1	6	1	"A2"	"A2"	15260	62305	100	624	699	443	63	602	602	678	641	94	9	0	0	3624	4281	2029	47	2837	2837	2962	1293	43	39	25	0	0.000	0.000	0.000	0.000	0.000	0.000	0.000	0.000	0.000	0.000	0.000	0.000	0.000	0.000	0.028	0.067	0.279	0.270	4.584	0.053	0.025	316	2384	100	22	787	809	97	1444	1541	Error	Error	-5.161	22	787	97	1444	221028	1352847	0.033	1.020	0	0	0
1	7	1	"A3"	"A3"	15560	62305	100	636	720	444	61	590	590	669	566	84	13	2	0	3512	4780	2944	61	2795	2795	2917	1224	41	41	34	0	0.000	0.000	0.000	0.000	0.000	0.000	0.000	0.000	0.000	0.000	0.000	0.000	0.000	0.000	0.064	0.065	0.175	0.175	5.469	0.056	0.058	316	2384	100	46	717	763	130	1985	2115	Error	Error	-3.962	46	717	130	1985	227438	1510327	0.090	1.522	0	0	0
1	8	1	"A3"	"A3"	15860	62300	100	614	696	425	61	599	599	680	430	63	18	6	0	3382	5478	3661	66	2926	2926	2994	910	30	44	41	0	0.000	0.000	0.000	0.000	0.000	0.000	0.000	0.000	0.000	0.000	0.000	0.000	0.000	0.000	0.033	0.038	0.129	0.148	6.064	0.039	0.052	316	2384	100	15	456	471	97	2552	2649	Error	Error	-4.926	15	456	97	2552	219792	1731090	0.037	2.730	0	0	0
1	9	1	"A3"	"A3"	16160	62300	100	727	808	483	59	629	629	704	522	74	19	5	0	7724	7176	3525	49	2948	2948	3172	2586	81	63	47	0	0.000	0.000	0.000	0.000	0.000	0.000	0.000	0.000	0.000	0.000	0.000	0.000	0.000	0.000	0.021	0.042	0.081	0.087	4.942	0.065	0.153	316	2384	100	98	4776	4874	179	4228	4407	Error	Error	-5.607	98	4776	179	4228	255454	2267517	0.199	1.548	0	0	0
1	10	1	"A4"	"A4"	16460	62300	100	654	716	441	61	617	617	700	617	88	10	2	0	3492	4764	2718	57	2949	2949	3124	1836	58	39	27	0	0.000	0.000	0.000	0.000	0.000	0.000	0.000	0.000	0.000	0.000	0.000	0.000	0.000	0.000	0.068	0.055	0.179	0.196	6.267	0.035	0.043	316	2384	100	37	543	580	99	1815	1914	Error	Error	-3.875	37	543	99	1815	226232	1505337	0.026	0.893	0	0	0
1	11	1	"A4"	"A4"	16760	62300	100	733	799	455	56	633	633	795	1634	205	1	0	0	6927	6585	2880	43	3094	3094	3480	3344	96	55	13	0	0.000	0.000	0.000	0.000	0.000	0.000	0.000	0.000	0.000	0.000	0.000	0.000	0.000	0.000	0.026	0.048	0.116	0.100	4.147	0.054	0.052	316	2384	100	100	3833	3933	166	3491	3657	Error	Error	-5.260	100	3833	166	3491	252612	2080752	0.002	0.929	0	0	0
1	12	1	"A4"	"A4"	17060	62300	100	706	780	492	63	600	600	690	541	78	18	4	0	5730	5935	3221	54	2927	2927	3172	1886	59	63	38	0	0.000	0.000	0.000	0.000	0.000	0.000	0.000	0.000	0.000	0.000	0.000	0.000	0.000	0.000	0.038	0.060	0.115	0.115	4.788	0.054	0.085	316	2384	100	106	2803	2909	180	3008	3188	Error	Error	-4.725	106	2803	180	3008	246559	1875387	0.166	1.465	0	0	0
1	13	1	"A5"	"A5"	17360	62300	100	546	639	413	64	568	568	655	499	76	13	4	0	3110	3263	1048	32	2822	2822	2964	1450	48	16	2	0	0.000	0.000	0.000	0.000	0.000	0.000	0.000	0.000	0.000	0.000	0.000	0.000	0.000	0.000	-0.076	0.161	0.398	0.410	4.221	0.104	0.044	316	2384	100	-22	288	266	71	441	512	Error	Error	Error	-22	288	71	441	201974	1031118	-0.032	0.206	0	0	0
1	14	1	"A5"	"A5"	17665	62295	100	580	658	424	64	619	619	683	420	61	18	4	0	3810	4073	1584	38	2960	2960	3038	927	30	47	26	0	0.000	0.000	0.000	0.000	0.000	0.000	0.000	0.000	0.000	0.000	0.000	0.000	0.000	0.000	-0.046	0.035	0.273	0.281	4.014	0.061	0.027	316	2384	100	-39	850	811	39	1113	1152	Error	Error	Error	-39	850	39	1113	208042	1287006	-0.060	1.117	0	0	0
1	15	1	"A5"	"A5"	17965	62295	100	579	665	414	62	596	596	661	410	62	20	5	0	3075	3674	2635	71	3015	3015	3125	1576	50	18	9	0	0.000	0.000	0.000	0.000	0.000	0.000	0.000	0.000	0.000	0.000	0.000	0.000	0.000	0.000	-0.283	0.105	0.286	0.314	4.251	0.018	0.009	316	2384	100	-17	60	43	69	659	728	Error	Error	Error	-17	60	69	659	210182	1160927	0.010	0.348	0	0	0
1	16	1	"A6"	"A6"	18265	62295	100	686	751	487	64	650	650	759	648	85	12	1	0	4960	5209	2628	50	3177	3177	3415	1776	52	50	27	0	0.000	0.000	0.000	0.000	0.000	0.000	0.000	0.000	0.000	0.000	0.000	0.000	0.000	0.000	0.020	0.050	0.178	0.187	4.790	0.086	0.134	316	2384	100	36	1783	1819	101	2032	2133	Error	Error	-5.630	36	1783	101	2032	237267	1646024	-0.012	1.010	0	0	0
1	17	1	"A6"	"A6"	18565	62295	100	774	878	608	69	672	672	751	525	69	22	6	0	6969	7277	4180	57	3180	3180	3334	1717	51	78	56	0	0.000	0.000	0.000	0.000	0.000	0.000	0.000	0.000	0.000	0.000	0.000	0.000	0.000	0.000	0.027	0.050	0.113	0.110	4.293	0.024	0.027	316	2384	100	102	3789	3891	206	4097	4303	Error	Error	-5.215	102	3789	206	4097	277404	2299631	0.242	2.296	0	0	0
1	18	1	"A6"	"A6"	18865	62295	100	751	767	436	56	620	620	716	632	88	12	2	0	5745	6024	2148	35	3130	3130	3309	1438	43	73	45	0	0.000	0.000	0.000	0.000	0.000	0.000	0.000	0.000	0.000	0.000	0.000	0.000	0.000	0.000	0.050	0.051	0.110	0.117	4.044	0.051	0.053	316	2384	100	131	2615	2746	147	2894	3041	Error	Error	-4.319	131	2615	147	2894	242336	1903732	0.081	1.888	0	0	0
1	1	2	"A7"	"A7"	13760	62610	100	696	804	453	56	661	661	730	436	59	23	8	0	3750	3928	1122	28	2982	2982	3075	1406	45	32	6	0	0.000	0.000	0.000	0.000	0.000	0.000	0.000	0.000	0.000	0.000	0.000	0.000	0.000	0.000	0.046	0.151	0.379	0.341	5.230	0.025	0.011	316	2384	100	35	768	803	143	946	1089	Error	Error	-4.456	35	768	143	946	254102	1241398	0.170	0.607	0	0	0
1	2	2	"A7"	"A7"	14060	62605	100	667	771	489	63	643	643	721	625	86	14	2	0	4452	5406	2884	53	2897	2897	2996	1386	46	53	32	0	0.000	0.000	0.000	0.000	0.000	0.000	0.000	0.000	0.000	0.000	0.000	0.000	0.000	0.000	0.015	0.051	0.192	0.167	5.283	0.028	0.016	316	2384	100	24	1555	1579	128	2509	2637	Error	Error	-6.018	24	1555	128	2509	243653	1708368	0.080	1.739	0	0	0
1	3	2	"A7"	"A7"	14360	62605	100	634	720	422	58	629	629	796	1656	208	0	0	0	4152	4793	2060	42	2881	2881	3165	3010	95	27	4	0	0.000	0.000	0.000	0.000	0.000	0.000	0.000	0.000	0.000	0.000	0.000	0.000	0.000	0.000	0.004	0.048	0.174	0.183	4.586	0.030	0.011	316	2384	100	5	1271	1276	91	1912	2003	Error	Error	-7.990	5	1271	91	1912	227430	1514716	-0.046	0.541	0	0	0
1	4	2	"A8"	"A8"	14660	62605	100	798	1267	4284	338	641	641	740	869	117	11	4	0	6803	7826	6777	86	2891	2891	3048	1672	54	87	60	0	0.000	0.000	0.000	0.000	0.000	0.000	0.000	0.000	0.000	0.000	0.000	0.000	0.000	0.000	0.040	0.127	0.112	0.098	3.270	0.381	0.350	316	2384	100	157	3912	4069	626	4935	5561	Error	Error	-4.639	157	3912	626	4935	400234	2473125	0.606	2.858	0	0	0
1	5	2	"A8"	"A8"	14965	62605	100	747	818	485	59	648	648	705	424	60	22	8	0	7134	7168	1970	27	2864	2864	2979	896	30	96	89	0	0.000	0.000	0.000	0.000	0.000	0.000	0.000	0.000	0.000	0.000	0.000	0.000	0.000	0.000	0.023	0.039	0.079	0.068	3.312	0.031	0.024	316	2384	100	99	4270	4369	170	4304	4474	Error	Error	-5.431	99	4270	170	4304	258492	2265039	0.267	4.675	0	0	0
1	6	2	"A8"	"A8"	15265	62605	100	793	918	997	108	626	626	690	446	64	26	10	0	7045	7141	1928	26	2873	2873	2933	793	27	97	93	0	0.000	0.000	0.000	0.000	0.000	0.000	0.000	0.000	0.000	0.000	0.000	0.000	0.000	0.000	0.040	0.068	0.107	0.090	3.284	0.055	0.028	316	2384	100	167	4172	4339	292	4268	4560	Error	Error	-4.643	167	4172	292	4268	290043	2256472	0.511	5.306	0	0	0
1	7	2	"A9"	"A9"	15565	62605	100	677	747	435	58	601	601	673	408	60	19	7	0	6066	6218	2541	40	2806	2806	2882	821	28	83	72	0	0.000	0.000	0.000	0.000	0.000	0.000	0.000	0.000	0.000	0.000	0.000	0.000	0.000	0.000	0.023	0.043	0.093	0.097	4.671	0.033	0.028	316	2384	100	76	3260	3336	146	3412	3558	Error	Error	-5.423	76	3260	146	3412	236200	1964962	0.181	4.063	0	0	0
1	8	2	"A9"	"A9"	15865	62600	100	684	751	424	56	622	622	678	407	60	22	7	0	6728	6944	2262	32	2868	2868	2952	1019	34	92	83	0	0.000	0.000	0.000	0.000	0.000	0.000	0.000	0.000	0.000	0.000	0.000	0.000	0.000	0.000	0.016	0.032	0.074	0.071	4.124	0.027	0.021	316	2384	100	62	3860	3922	129	4076	4205	Error	Error	-5.960	62	3860	129	4076	237381	2194415	0.179	3.918	0	0	0
1	9	2	"A9"	"A9"	16165	62600	100	743	793	431	54	644	644	704	457	64	23	5	0	8869	8811	2731	30	2839	2839	2990	1100	36	93	90	0	0.000	0.000	0.000	0.000	0.000	0.000	0.000	0.000	0.000	0.000	0.000	0.000	0.000	0.000	0.016	0.025	0.068	0.057	3.190	0.020	0.026	316	2384	100	99	6030	6129	149	5972	6121	Error	Error	-5.929	99	6030	149	5972	250658	2784122	0.195	5.292	0	0	0
1	10	2	"A10"	"A10"	16465	62600	100	739	825	481	58	610	610	678	441	65	24	8	0	9817	9751	3289	33	2843	2843	2905	786	27	96	92	0	0.000	0.000	0.000	0.000	0.000	0.000	0.000	0.000	0.000	0.000	0.000	0.000	0.000	0.000	0.018	0.031	0.054	0.045	4.002	0.023	0.027	316	2384	100	129	6974	7103	215	6908	7123	Error	Error	-5.757	129	6974	215	6908	260687	3081164	0.333	8.710	0	0	0
1	11	2	"A10"	"A10"	16765	62600	100	762	871	479	54	634	634	725	838	115	9	0	0	9472	9614	3353	34	2925	2925	3103	1708	55	91	84	0	0.000	0.000	0.000	0.000	0.000	0.000	0.000	0.000	0.000	0.000	0.000	0.000	0.000	0.000	0.020	0.035	0.061	0.055	3.487	0.091	0.118	316	2384	100	128	6547	6675	237	6689	6926	Error	Error	-5.677	128	6547	237	6689	275304	3038075	0.174	3.812	0	0	0
1	12	2	"A10"	"A10"	17065	62600	100	885	906	487	53	615	615	678	435	64	36	11	0	10589	10648	3158	29	2843	2843	2920	896	30	97	96	0	0.000	0.000	0.000	0.000	0.000	0.000	0.000	0.000	0.000	0.000	0.000	0.000	0.000	0.000	0.035	0.037	0.059	0.051	2.870	0.029	0.052	316	2384	100	270	7746	8016	291	7805	8096	Error	Error	-4.842	270	7746	291	7805	286173	3364687	0.524	8.625	0	0	0
1	13	2	"A11"	"A11"	17365	62600	100	615	678	413	60	607	607	662	422	63	15	5	0	5075	6107	3382	55	2842	2842	2912	785	26	78	65	0	0.000	0.000	0.000	0.000	0.000	0.000	0.000	0.000	0.000	0.000	0.000	0.000	0.000	0.000	0.004	0.022	0.106	0.108	4.670	0.022	0.016	316	2384	100	8	2233	2241	71	3265	3336	Error	Error	-8.125	8	2233	71	3265	214168	1929897	0.038	4.070	0	0	0
1	14	2	"A11"	"A11"	17665	62600	100	681	760	425	55	657	657	872	2631	301	0	0	0	5449	6833	3995	58	2977	2977	3392	3666	108	37	19	0	0.000	0.000	0.000	0.000	0.000	0.000	0.000	0.000	0.000	0.000	0.000	0.000	0.000	0.000	0.010	0.027	0.094	0.094	5.534	0.036	0.060	316	2384	100	24	2472	2496	103	3856	3959	Error	Error	-6.687	24	2472	103	3856	240113	2159271	-0.043	0.939	0	0	0
1	15	2	"A11"	"A11"	17965	62595	100	647	718	429	59	587	587	667	414	62	23	7	0	7112	8226	5404	65	2859	2859	2947	914	31	85	73	0	0.000	0.000	0.000	0.000	0.000	0.000	0.000	0.000	0.000	0.000	0.000	0.000	0.000	0.000	0.014	0.024	0.066	0.074	5.409	0.020	0.033	316	2384	100	60	4253	4313	131	5367	5498	Error	Error	-6.147	60	4253	131	5367	226772	2599443	0.123	5.776	0	0	0
1	16	2	"A12"	"A12"	18265	62595	100	697	731	389	53	645	645	718	474	66	14	3	0	5480	5907	2503	42	2958	2958	3055	876	28	79	61	0	0.000	0.000	0.000	0.000	0.000	0.000	0.000	0.000	0.000	0.000	0.000	0.000	0.000	0.000	0.021	0.029	0.118	0.123	4.511	0.024	0.008	316	2384	100	52	2522	2574	86	2949	3035	Error	Error	-5.600	52	2522	86	2949	231152	1866716	0.027	3.256	0	0	0
1	17	2	"A12"	"A12"	18565	62595	100	693	785	447	56	669	669	737	570	77	16	3	0	7372	7629	3359	44	3058	3058	3182	1182	37	82	68	0	0.000	0.000	0.000	0.000	0.000	0.000	0.000	0.000	0.000	0.000	0.000	0.000	0.000	0.000	0.006	0.025	0.092	0.084	4.440	0.019	0.015	316	2384	100	24	4314	4338	116	4571	4687	Error	Error	-7.490	24	4314	116	4571	248160	2410776	0.084	3.762	0	0	0
1	18	2	"A12"	"A12"	18870	62595	100	756	819	425	51	691	691	786	646	82	11	1	0	7097	7175	2924	40	3236	3236	3462	1952	56	71	49	0	0.000	0.000	0.000	0.000	0.000	0.000	0.000	0.000	0.000	0.000	0.000	0.000	0.000	0.000	0.017	0.032	0.109	0.097	4.599	0.024	0.020	316	2384	100	65	3861	3926	128	3939	4067	Error	Error	-5.892	65	3861	128	3939	258899	2267162	0.051	1.902	0	0	0
1	1	3	"A13"	"A13"	13765	62910	100	674	768	505	65	588	588	642	397	61	26	11	0	6629	7138	3582	50	2667	2667	2735	745	27	84	77	0	0.000	0.000	0.000	0.000	0.000	0.000	0.000	0.000	0.000	0.000	0.000	0.000	0.000	0.000	0.022	0.040	0.094	0.096	4.390	0.029	0.028	316	2384	100	86	3962	4048	180	4471	4651	Error	Error	-5.526	86	3962	180	4471	242762	2255719	0.317	5.910	0	0	0
1	2	3	"A13"	"A13"	14065	62905	100	769	853	491	57	575	575	636	397	62	33	15	0	7750	8125	3532	43	2655	2655	2730	797	29	93	86	0	0.000	0.000	0.000	0.000	0.000	0.000	0.000	0.000	0.000	0.000	0.000	0.000	0.000	0.000	0.038	0.051	0.076	0.072	3.785	0.037	0.070	316	2384	100	194	5095	5289	278	5470	5748	Error	Error	-4.715	194	5095	278	5470	269473	2567627	0.547	6.769	0	0	0
1	3	3	"A13"	"A13"	14365	62905	100	788	867	490	56	573	573	661	1388	209	4	0	0	8476	8923	3576	40	2657	2657	2717	814	29	96	93	0	0.000	0.000	0.000	0.000	0.000	0.000	0.000	0.000	0.000	0.000	0.000	0.000	0.000	0.000	0.037	0.047	0.066	0.055	3.342	0.039	0.088	316	2384	100	215	5819	6034	294	6266	6560	Error	Error	-4.758	215	5819	294	6266	274094	2819796	0.148	7.624	0	0	0
1	4	3	"A14"	"A14"	14665	62905	100	1754	1918	1333	69	568	568	648	472	72	68	58	0	7634	7300	3412	46	2590	2590	2681	871	32	77	71	0	0.000	0.000	0.000	0.000	0.000	0.000	0.000	0.000	0.000	0.000	0.000	0.000	0.000	0.000	0.235	0.287	0.276	0.272	2.334	0.281	0.522	316	2384	100	1186	5044	6230	1350	4710	6060	Error	Error	-2.088	1186	5044	1350	4710	606147	2306863	2.691	5.303	0	0	0
1	5	3	"A14"	"A14"	14965	62905	100	2423	2614	1498	57	561	561	674	1444	214	61	26	0	9325	9385	3039	32	2576	2576	2689	928	34	95	92	0	0.000	0.000	0.000	0.000	0.000	0.000	0.000	0.000	0.000	0.000	0.000	0.000	0.000	0.000	0.276	0.302	0.291	0.268	1.996	0.416	0.218	316	2384	100	1862	6749	8611	2053	6809	8862	Error	Error	-1.858	1862	6749	2053	6809	826083	2965563	1.343	7.216	0	0	0
1	6	3	"A14"	"A14"	15265	62905	100	2315	2585	1453	56	554	554	635	492	77	89	72	0	9515	9344	2598	27	2579	2579	2643	845	31	96	95	0	0.000	0.000	0.000	0.000	0.000	0.000	0.000	0.000	0.000	0.000	0.000	0.000	0.000	0.000	0.254	0.300	0.273	0.266	2.081	0.302	0.579	316	2384	100	1761	6936	8697	2031	6765	8796	Error	Error	-1.978	1761	6936	2031	6765	816756	2952677	3.963	7.930	0	0	0
1	7	3	"A15"	"A15"	15565	62905	100	634	697	416	59	552	552	636	490	77	19	4	0	5934	6070	2919	48	2548	2548	2649	1226	46	72	59	0	0.000	0.000	0.000	0.000	0.000	0.000	0.000	0.000	0.000	0.000	0.000	0.000	0.000	0.000	0.024	0.041	0.100	0.094	5.754	0.050	0.053	316	2384	100	82	3386	3468	145	3522	3667	Error	Error	-5.368	82	3386	145	3522	220301	1918093	0.124	2.790	0	0	0
1	8	3	"A15"	"A15"	15865	62900	100	690	730	384	52	556	556	622	487	78	18	3	0	8244	8941	3783	42	2556	2556	2647	854	32	93	88	0	0.000	0.000	0.000	0.000	0.000	0.000	0.000	0.000	0.000	0.000	0.000	0.000	0.000	0.000	0.024	0.027	0.054	0.050	3.680	0.019	0.033	316	2384	100	134	5688	5822	174	6385	6559	Error	Error	-5.408	134	5688	174	6385	230581	2825352	0.222	7.370	0	0	0
1	9	3	"A15"	"A15"	16170	62900	100	602	717	421	58	550	550	603	373	61	27	10	0	7961	8399	3843	45	2555	2555	2727	1307	47	86	80	0	0.000	0.000	0.000	0.000	0.000	0.000	0.000	0.000	0.000	0.000	0.000	0.000	0.000	0.000	0.010	0.029	0.059	0.055	4.995	0.020	0.036	316	2384	100	52	5406	5458	167	5844	6011	Error	Error	-6.700	52	5406	167	5844	226532	2654130	0.306	4.340	0	0	0
1	10	3	"A16"	"A16"	16470	62900	100	669	721	387	53	575	575	750	2400	320	0	0	0	6380	6605	2726	41	2560	2560	2688	1725	64	78	53	0	0.000	0.000	0.000	0.000	0.000	0.000	0.000	0.000	0.000	0.000	0.000	0.000	0.000	0.000	0.025	0.036	0.072	0.072	3.921	1.125	0.296	316	2384	100	94	3820	3914	146	4045	4191	Error	Error	-5.345	94	3820	146	4045	227972	2087087	-0.012	2.271	0	0	0
1	11	3	"A16"	"A16"	16770	62900	100	699	759	414	54	585	585	646	401	62	21	6	0	7440	7924	3175	40	2605	2605	2686	792	29	94	90	0	0.000	0.000	0.000	0.000	0.000	0.000	0.000	0.000	0.000	0.000	0.000	0.000	0.000	0.000	0.024	0.033	0.061	0.058	3.981	0.022	0.025	316	2384	100	114	4835	4949	174	5319	5493	Error	Error	-5.406	114	4835	174	5319	239775	2504090	0.282	6.614	0	0	0
1	12	3	"A16"	"A16"	17070	62900	100	860	1293	4466	345	557	557	626	454	72	38	14	0	9792	11176	6784	60	2591	2591	2667	765	28	96	94	0	0.000	0.000	0.000	0.000	0.000	0.000	0.000	0.000	0.000	0.000	0.000	0.000	0.000	0.000	0.042	0.086	0.062	0.056	3.221	0.167	0.092	316	2384	100	303	7201	7504	736	8585	9321	Error	Error	-4.571	303	7201	736	8585	408604	3531613	1.469	11.123	0	0	0
1	13	3	"A17"	"A17"	17370	62900	100	708	760	381	50	560	560	627	402	64	25	6	0	9245	8968	2852	31	2592	2592	2666	944	35	94	92	0	0.000	0.000	0.000	0.000	0.000	0.000	0.000	0.000	0.000	0.000	0.000	0.000	0.000	0.000	0.022	0.031	0.056	0.048	3.941	0.021	0.024	316	2384	100	148	6653	6801	200	6376	6576	Error	Error	-5.490	148	6653	200	6376	240139	2833881	0.331	6.676	0	0	0
1	14	3	"A17"	"A17"	17670	62900	100	690	770	448	58	576	576	630	374	59	28	11	0	8998	8755	2779	31	2608	2608	2665	767	28	95	92	0	0.000	0.000	0.000	0.000	0.000	0.000	0.000	0.000	0.000	0.000	0.000	0.000	0.000	0.000	0.018	0.032	0.056	0.054	3.639	0.023	0.033	316	2384	100	114	6390	6504	194	6147	6341	Error	Error	-5.809	114	6390	194	6147	243347	2766460	0.374	7.940	0	0	0
1	15	3	"A17"	"A17"	17970	62895	100	671	769	455	59	567	567	629	446	70	26	9	0	9107	8734	3242	37	2607	2607	2712	1019	37	88	86	0	0.000	0.000	0.000	0.000	0.000	0.000	0.000	0.000	0.000	0.000	0.000	0.000	0.000	0.000	0.016	0.033	0.064	0.056	4.073	0.037	0.020	316	2384	100	104	6500	6604	202	6127	6329	Error	Error	-5.966	104	6500	202	6127	242904	2760010	0.314	5.910	0	0	0
1	16	3	"A18"	"A18"	18270	62895	100	641	710	406	57	571	571	631	393	62	25	7	0	5816	6259	2803	44	2682	2682	2756	850	30	83	70	0	0.000	0.000	0.000	0.000	0.000	0.000	0.000	0.000	0.000	0.000	0.000	0.000	0.000	0.000	0.022	0.039	0.098	0.096	4.696	0.020	0.013	316	2384	100	70	3134	3204	139	3577	3716	Error	Error	-5.485	70	3134	139	3577	224335	1977789	0.201	4.121	0	0	0
1	17	3	"A18"	"A18"	18570	62895	100	731	785	688	87	585	585	649	413	63	24	8	0	7077	7270	2976	40	2705	2705	2834	968	34	89	79	0	0.000	0.000	0.000	0.000	0.000	0.000	0.000	0.000	0.000	0.000	0.000	0.000	0.000	0.000	0.033	0.044	0.091	0.090	3.785	0.019	0.011	316	2384	100	146	4372	4518	200	4565	4765	Error	Error	-4.904	146	4372	200	4565	248059	2297246	0.329	4.583	0	0	0
1	18	3	"A18"	"A18"	18870	62895	100	708	832	889	106	603	603	661	406	61	25	10	0	6255	6451	2733	42	2771	2771	2912	1588	54	75	53	0	0.000	0.000	0.000	0.000	0.000	0.000	0.000	0.000	0.000	0.000	0.000	0.000	0.000	0.000	0.030	0.062	0.108	0.101	4.375	0.029	0.021	316	2384	100	105	3484	3589	229	3680	3909	Error	Error	-5.052	105	3484	229	3680	262868	2038603	0.421	2.229	0	0	0
1	1	4	"A19"	"A19"	13770	63210	100	658	727	434	59	564	564	622	383	61	24	9	0	5121	5246	1655	31	2547	2547	2613	698	26	91	79	0	0.000	0.000	0.000	0.000	0.000	0.000	0.000	0.000	0.000	0.000	0.000	0.000	0.000	0.000	0.037	0.060	0.158	0.129	3.694	0.038	0.021	316	2384	100	94	2574	2668	163	2699	2862	Error	Error	-4.775	94	2574	163	2699	229727	1657725	0.274	3.772	0	0	0
1	2	4	"A19"	"A19"	14070	63205	100	678	783	561	71	549	549	606	381	62	28	12	0	5215	5479	1895	34	2508	2508	2580	1029	39	85	62	0	0.000	0.000	0.000	0.000	0.000	0.000	0.000	0.000	0.000	0.000	0.000	0.000	0.000	0.000	0.048	0.079	0.134	0.109	4.344	0.034	0.022	316	2384	100	129	2707	2836	234	2971	3205	Error	Error	-4.391	129	2707	234	2971	247473	1731367	0.465	2.817	0	0	0
1	3	4	"A19"	"A19"	14370	63205	100	684	727	413	56	537	537	601	378	62	28	11	0	5079	5312	1845	34	2490	2490	2554	812	31	88	67	0	0.000	0.000	0.000	0.000	0.000	0.000	0.000	0.000	0.000	0.000	0.000	0.000	0.000	0.000	0.057	0.067	0.131	0.121	3.615	0.044	0.031	316	2384	100	147	2589	2736	190	2822	3012	Error	Error	-4.139	147	2589	190	2822	229798	1678493	0.333	3.397	0	0	0
1	4	4	"A20"	"A20"	14670	63205	100	579	648	410	63	557	557	625	498	79	16	2	0	2710	2954	1324	44	2476	2476	2561	1539	60	12	5	0	0.000	0.000	0.000	0.000	0.000	0.000	0.000	0.000	0.000	0.000	0.000	0.000	0.000	0.000	0.094	0.190	0.434	0.515	5.743	0.048	0.010	316	2384	100	22	234	256	91	478	569	Error	Error	-3.411	22	234	91	478	204831	933490	0.046	0.255	0	0	0
1	5	4	"A20"	"A20"	14970	63205	100	740	830	473	56	556	556	619	413	66	30	12	0	13217	11490	6004	52	2498	2498	2555	679	26	86	79	0	0.000	0.000	0.000	0.000	0.000	0.000	0.000	0.000	0.000	0.000	0.000	0.000	0.000	0.000	0.017	0.030	0.043	0.053	4.170	0.024	0.065	316	2384	100	184	10719	10903	274	8992	9266	Error	Error	-5.864	184	10719	274	8992	262227	3630994	0.511	13.159	0	0	0
1	6	4	"A20"	"A20"	15270	63205	100	680	753	430	57	565	565	621	426	68	25	8	0	12228	10906	6044	55	2471	2471	2530	771	30	85	75	0	0.000	0.000	0.000	0.000	0.000	0.000	0.000	0.000	0.000	0.000	0.000	0.000	0.000	0.000	0.012	0.022	0.045	0.052	4.583	0.019	0.049	316	2384	100	115	9757	9872	188	8435	8623	Error	Error	-6.407	115	9757	188	8435	237898	3446255	0.310	10.864	0	0	0
1	7	4	"A21"	"A21"	15570	63205	100	681	981	3456	352	544	544	609	402	66	31	10	0	9152	9797	6143	62	2470	2470	2524	702	27	89	82	0	0.000	0.000	0.000	0.000	0.000	0.000	0.000	0.000	0.000	0.000	0.000	0.000	0.000	0.000	0.021	0.060	0.051	0.059	4.310	0.055	0.014	316	2384	100	137	6682	6819	437	7327	7764	Error	Error	-5.608	137	6682	437	7327	310072	3095768	0.925	10.360	0	0	0
1	8	4	"A21"	"A21"	15870	63205	100	721	780	443	56	515	515	597	474	79	25	7	0	11627	11863	4885	41	2432	2432	2510	765	30	97	93	0	0.000	0.000	0.000	0.000	0.000	0.000	0.000	0.000	0.000	0.000	0.000	0.000	0.000	0.000	0.022	0.028	0.038	0.034	3.235	0.020	0.051	316	2384	100	206	9195	9401	265	9431	9696	Error	Error	-5.480	206	9195	265	9431	246380	3748600	0.386	12.226	0	0	0
1	9	4	"A21"	"A21"	16170	63200	100	826	1230	3974	323	553	553	640	610	95	24	7	0	11864	12494	5694	45	2532	2532	2706	2079	76	96	92	0	0.000	0.000	0.000	0.000	0.000	0.000	0.000	0.000	0.000	0.000	0.000	0.000	0.000	0.000	0.029	0.068	0.049	0.045	3.282	0.189	0.194	316	2384	100	273	9332	9605	677	9962	10639	Error	Error	-5.095	273	9332	677	9962	388600	3948143	0.967	4.708	0	0	0
1	10	4	"A22"	"A22"	16470	63200	100	712	794	451	56	532	532	603	376	62	34	14	0	11542	12057	5068	42	2506	2506	2541	710	27	97	97	0	0.000	0.000	0.000	0.000	0.000	0.000	0.000	0.000	0.000	0.000	0.000	0.000	0.000	0.000	0.020	0.027	0.041	0.037	3.740	0.019	0.054	316	2384	100	180	9036	9216	262	9551	9813	Error	Error	-5.650	180	9036	262	9551	250862	3809854	0.508	13.403	0	0	0
1	11	4	"A22"	"A22"	16770	63200	100	757	819	485	59	540	540	606	372	61	33	13	0	10184	10966	4049	36	2556	2556	2650	851	32	98	97	0	0.000	0.000	0.000	0.000	0.000	0.000	0.000	0.000	0.000	0.000	0.000	0.000	0.000	0.000	0.028	0.033	0.052	0.042	3.032	0.024	0.059	316	2384	100	217	7628	7845	279	8410	8689	Error	Error	-5.136	217	7628	279	8410	258888	3465301	0.573	9.772	0	0	0
1	12	4	"A22"	"A22"	17070	63200	100	883	1034	1769	171	582	582	643	385	59	42	18	0	12031	13095	5217	39	2581	2581	2673	1581	59	98	96	0	0.000	0.000	0.000	0.000	0.000	0.000	0.000	0.000	0.000	0.000	0.000	0.000	0.000	0.000	0.032	0.043	0.048	0.039	3.102	0.037	0.041	316	2384	100	301	9450	9751	452	10514	10966	Error	Error	-4.972	301	9450	452	10514	326674	4137889	1.016	6.592	0	0	0
1	13	4	"A23"	"A23"	17375	63200	100	513	578	355	61	566	566	629	468	74	10	2	0	2519	2537	701	27	2477	2477	2579	999	38	9	1	0	0.000	0.000	0.000	0.000	0.000	0.000	0.000	0.000	0.000	0.000	0.000	0.000	0.000	0.000	-1.262	0.200	0.523	0.533	4.221	0.171	0.146	316	2384	100	-53	42	-11	12	60	72	Error	Error	Error	-53	42	12	60	182538	801538	-0.109	-0.042	0	0	0
1	14	4	"A23"	"A23"	17675	63200	100	564	626	379	60	561	561	619	382	61	18	4	0	2416	2486	698	28	2505	2505	2564	739	28	12	3	0	0.000	0.000	0.000	0.000	0.000	0.000	0.000	0.000	0.000	0.000	0.000	0.000	0.000	0.000	-0.034	-3.421	0.544	0.576	4.295	0.034	0.002	316	2384	100	3	-89	-86	65	-19	46	Error	Error	Error	3	-89	65	-19	197751	785627	0.018	-0.106	0	0	0
1	15	4	"A23"	"A23"	17975	63195	100	584	646	380	58	557	557	618	387	62	21	4	0	2668	3517	2576	73	2523	2523	2608	930	35	26	17	0	0.000	0.000	0.000	0.000	0.000	0.000	0.000	0.000	0.000	0.000	0.000	0.000	0.000	0.000	0.186	0.090	0.410	0.375	5.980	0.021	0.006	316	2384	100	27	145	172	89	994	1083	Error	Error	-2.425	27	145	89	994	204097	1111265	0.072	0.977	0	0	0
1	16	4	"A24"	"A24"	18275	63195	100	668	741	444	59	565	565	629	533	84	17	4	0	7180	7706	3608	46	2564	2564	2672	1085	40	89	82	0	0.000	0.000	0.000	0.000	0.000	0.000	0.000	0.000	0.000	0.000	0.000	0.000	0.000	0.000	0.022	0.034	0.068	0.065	4.294	0.063	0.103	316	2384	100	103	4616	4719	176	5142	5318	Error	Error	-5.486	103	4616	176	5142	234056	2435000	0.210	4.640	0	0	0
1	17	4	"A24"	"A24"	18575	63195	100	749	814	424	52	588	588	657	434	66	28	8	0	8293	8927	4181	46	2797	2797	2923	1168	39	95	88	0	0.000	0.000	0.000	0.000	0.000	0.000	0.000	0.000	0.000	0.000	0.000	0.000	0.000	0.000	0.029	0.037	0.063	0.057	3.403	0.030	0.049	316	2384	100	161	5496	5657	226	6130	6356	Error	Error	-5.093	161	5496	226	6130	257261	2820870	0.362	5.140	0	0	0
1	18	4	"A24"	"A24"	18875	63195	100	765	809	450	55	620	620	671	394	58	28	10	0	7322	7743	3117	40	2864	2864	3015	1062	35	94	84	0	0.000	0.000	0.000	0.000	0.000	0.000	0.000	0.000	0.000	0.000	0.000	0.000	0.000	0.000	0.033	0.039	0.085	0.075	3.569	0.030	0.044	316	2384	100	145	4458	4603	189	4879	5068	Error	Error	-4.942	145	4458	189	4879	255697	2446688	0.350	4.452	0	0	0
1	1	5	"A25"	"A25"	13770	63510	100	703	834	1061	127	579	579	689	1592	231	1	0	0	11577	10770	5659	52	2527	2527	2661	1723	64	82	75	0	0.000	0.000	0.000	0.000	0.000	0.000	0.000	0.000	0.000	0.000	0.000	0.000	0.000	0.000	0.014	0.031	0.046	0.048	4.977	0.023	0.001	316	2384	100	124	9050	9174	255	8243	8498	Error	Error	-6.190	124	9050	255	8243	263412	3403401	0.091	4.706	0	0	0
1	2	5	"A25"	"A25"	14070	63510	100	712	811	498	61	536	536	600	380	63	36	14	0	14303	13888	5635	40	2453	2453	2509	659	26	95	92	0	0.000	0.000	0.000	0.000	0.000	0.000	0.000	0.000	0.000	0.000	0.000	0.000	0.000	0.000	0.015	0.024	0.042	0.035	3.176	0.039	0.012	316	2384	100	176	11850	12026	275	11435	11710	Error	Error	-6.073	176	11850	275	11435	256430	4388737	0.555	17.267	0	0	0
1	3	5	"A25"	"A25"	14370	63505	100	718	775	418	53	526	526	595	444	74	26	8	0	14689	13862	4792	34	2482	2482	2599	1065	40	95	94	0	0.000	0.000	0.000	0.000	0.000	0.000	0.000	0.000	0.000	0.000	0.000	0.000	0.000	0.000	0.016	0.022	0.029	0.026	3.781	0.016	0.055	316	2384	100	192	12207	12399	249	11380	11629	Error	Error	-5.990	192	12207	249	11380	245036	4380465	0.405	10.576	0	0	0
1	4	5	"A26"	"A26"	14675	63505	100	648	719	423	58	519	519	589	374	63	30	11	0	10456	9916	3857	38	2430	2430	2483	683	27	92	89	0	0.000	0.000	0.000	0.000	0.000	0.000	0.000	0.000	0.000	0.000	0.000	0.000	0.000	0.000	0.016	0.027	0.052	0.050	4.417	0.020	0.036	316	2384	100	129	8026	8155	200	7486	7686	Error	Error	-5.959	129	8026	200	7486	227159	3133339	0.348	10.883	0	0	0
1	5	5	"A26"	"A26"	14975	63505	100	731	812	591	72	561	561	617	382	61	31	11	0	11530	11344	3519	31	2528	2528	2648	1047	39	96	95	0	0.000	0.000	0.000	0.000	0.000	0.000	0.000	0.000	0.000	0.000	0.000	0.000	0.000	0.000	0.019	0.028	0.040	0.036	3.562	0.018	0.032	316	2384	100	170	9002	9172	251	8816	9067	Error	Error	-5.727	170	9002	251	8816	256480	3584557	0.510	8.306	0	0	0
1	6	5	"A26"	"A26"	15275	63505	100	722	790	444	56	562	562	706	2167	306	0	0	0	12059	12278	4105	33	2490	2490	2615	1011	38	97	97	0	0.000	0.000	0.000	0.000	0.000	0.000	0.000	0.000	0.000	0.000	0.000	0.000	0.000	0.000	0.017	0.023	0.035	0.031	3.322	0.022	0.053	316	2384	100	160	9569	9729	228	9788	10016	Error	Error	-5.902	160	9569	228	9788	249615	3879876	0.039	9.558	0	0	0
1	7	5	"A27"	"A27"	15575	63505	100	673	749	478	63	529	529	591	392	66	27	12	0	11998	11731	6323	53	2399	2399	2467	754	30	91	84	0	0.000	0.000	0.000	0.000	0.000	0.000	0.000	0.000	0.000	0.000	0.000	0.000	0.000	0.000	0.015	0.024	0.036	0.039	4.437	0.018	0.051	316	2384	100	144	9599	9743	220	9332	9552	Error	Error	-6.059	144	9599	220	9332	236638	3707012	0.403	12.286	0	0	0
1	8	5	"A27"	"A27"	15875	63505	100	695	721	405	56	539	539	612	543	88	16	2	0	12509	12338	5666	45	2416	2416	2483	687	27	92	89	0	0.000	0.000	0.000	0.000	0.000	0.000	0.000	0.000	0.000	0.000	0.000	0.000	0.000	0.000	0.015	0.018	0.035	0.037	5.156	0.014	0.033	316	2384	100	156	10093	10249	182	9922	10104	Error	Error	-6.016	156	10093	182	9922	227876	3898719	0.201	14.345	0	0	0
1	9	5	"A27"	"A27"	16175	63500	100	688	748	427	57	568	568	630	402	63	27	10	0	12074	11015	5126	46	2491	2491	2597	880	33	90	86	0	0.000	0.000	0.000	0.000	0.000	0.000	0.000	0.000	0.000	0.000	0.000	0.000	0.000	0.000	0.013	0.021	0.047	0.043	4.857	0.018	0.039	316	2384	100	120	9583	9703	180	8524	8704	Error	Error	-6.319	120	9583	180	8524	236413	3480594	0.294	9.566	0	0	0
1	10	5	"A28"	"A28"	16475	63500	100	775	893	519	58	592	592	759	1911	251	0	0	0	19510	16934	7958	46	2546	2546	2685	1729	64	85	80	0	0.000	0.000	0.000	0.000	0.000	0.000	0.000	0.000	0.000	0.000	0.000	0.000	0.000	0.000	0.011	0.021	0.032	0.031	4.936	0.018	0.050	316	2384	100	183	16964	17147	301	14388	14689	Error	Error	-6.534	183	16964	301	14388	282060	5350993	0.070	8.241	0	0	0
1	11	5	"A28"	"A28"	16775	63500	100	856	910	489	53	613	613	678	498	73	30	7	0	16054	14856	5507	37	2662	2662	2889	1573	54	92	89	0	0.000	0.000	0.000	0.000	0.000	0.000	0.000	0.000	0.000	0.000	0.000	0.000	0.000	0.000	0.018	0.024	0.036	0.033	3.441	0.023	0.110	316	2384	100	243	13392	13635	297	12194	12491	Error	Error	-5.784	243	13392	297	12194	287585	4694459	0.466	7.608	0	0	0
1	12	5	"A28"	"A28"	17075	63500	100	906	967	524	54	630	630	692	419	60	38	15	0	17439	15768	6054	38	2656	2656	2760	890	32	92	90	0	0.000	0.000	0.000	0.000	0.000	0.000	0.000	0.000	0.000	0.000	0.000	0.000	0.000	0.000	0.019	0.026	0.037	0.034	3.942	0.020	0.072	316	2384	100	276	14783	15059	337	13112	13449	Error	Error	-5.743	276	14783	337	13112	305506	4982627	0.656	14.616	0	0	0
1	13	5	"A29"	"A29"	17375	63500	100	648	745	435	58	608	608	659	471	71	19	5	0	8984	9314	5026	53	2596	2596	2682	1016	37	80	75	0	0.000	0.000	0.000	0.000	0.000	0.000	0.000	0.000	0.000	0.000	0.000	0.000	0.000	0.000	0.006	0.020	0.054	0.066	7.204	0.020	0.040	316	2384	100	40	6388	6428	137	6718	6855	Error	Error	-7.319	40	6388	137	6718	235341	2943213	0.183	6.528	0	0	0
1	14	5	"A29"	"A29"	17675	63500	100	682	1015	3584	353	567	567	633	465	73	24	7	0	10944	10487	5614	53	2542	2542	2662	958	35	89	85	0	0.000	0.000	0.000	0.000	0.000	0.000	0.000	0.000	0.000	0.000	0.000	0.000	0.000	0.000	0.014	0.056	0.045	0.052	4.892	0.094	0.038	316	2384	100	115	8402	8517	448	7945	8393	Error	Error	-6.191	115	8402	448	7945	320775	3313967	0.822	8.168	0	0	0
1	15	5	"A29"	"A29"	17975	63495	100	716	755	415	54	551	551	629	505	80	22	4	0	10977	10308	4543	44	2571	2571	2716	1423	52	85	78	0	0.000	0.000	0.000	0.000	0.000	0.000	0.000	0.000	0.000	0.000	0.000	0.000	0.000	0.000	0.020	0.026	0.043	0.043	4.222	0.018	0.019	316	2384	100	165	8406	8571	204	7737	7941	Error	Error	-5.671	165	8406	204	7737	238452	3257479	0.250	5.335	0	0	0
1	16	5	"A30"	"A30"	18275	63495	100	634	728	422	57	597	597	653	418	64	22	7	0	8696	8966	4629	51	2657	2657	2745	845	30	86	78	0	0.000	0.000	0.000	0.000	0.000	0.000	0.000	0.000	0.000	0.000	0.000	0.000	0.000	0.000	0.006	0.021	0.052	0.053	5.395	0.019	0.029	316	2384	100	37	6039	6076	131	6309	6440	Error	Error	-7.351	37	6039	131	6309	230189	2833194	0.179	7.362	0	0	0
1	17	5	"A30"	"A30"	18580	63495	100	691	749	398	53	596	596	668	489	73	19	3	0	8810	8779	5355	60	2816	2816	2947	995	33	81	73	0	0.000	0.000	0.000	0.000	0.000	0.000	0.000	0.000	0.000	0.000	0.000	0.000	0.000	0.000	0.016	0.026	0.060	0.070	5.134	0.012	0.014	316	2384	100	95	5994	6089	153	5963	6116	Error	Error	-5.979	95	5994	153	5963	236755	2774182	0.166	5.861	0	0	0
1	18	5	"A30"	"A30"	18880	63495	100	789	864	468	54	677	677	750	540	72	20	5	0	7239	7648	3575	46	3170	3170	3336	1242	37	75	63	0	0.000	0.000	0.000	0.000	0.000	0.000	0.000	0.000	0.000	0.000	0.000	0.000	0.000	0.000	0.028	0.042	0.091	0.082	5.064	0.021	0.020	316	2384	100	112	4069	4181	187	4478	4665	Error	Error	-5.183	112	4069	187	4478	272977	2416766	0.211	3.472	0	0	0
1	1	6	"A31"	"A31"	13775	63810	100	737	817	452	55	560	560	619	389	62	32	12	0	15788	13806	7144	51	2460	2460	2650	2385	90	84	72	0	0.000	0.000	0.000	0.000	0.000	0.000	0.000	0.000	0.000	0.000	0.000	0.000	0.000	0.000	0.013	0.023	0.033	0.029	4.391	0.016	0.062	316	2384	100	177	13328	13505	257	11346	11603	Error	Error	-6.235	177	13328	257	11346	258077	4362573	0.509	4.678	0	0	0
1	2	6	"A31"	"A31"	14075	63810	100	760	823	456	55	526	526	601	400	66	36	11	0	18578	17178	6101	35	2404	2404	2487	1486	59	98	95	0	0.000	0.000	0.000	0.000	0.000	0.000	0.000	0.000	0.000	0.000	0.000	0.000	0.000	0.000	0.014	0.020	0.028	0.025	3.467	0.015	0.062	316	2384	100	234	16174	16408	297	14774	15071	Error	Error	-6.111	234	16174	297	14774	259929	5428213	0.555	9.886	0	0	0
1	3	6	"A31"	"A31"	14375	63805	100	697	765	454	59	530	530	612	419	68	28	10	0	15554	15130	5575	36	2454	2454	2576	1393	54	97	96	0	0.000	0.000	0.000	0.000	0.000	0.000	0.000	0.000	0.000	0.000	0.000	0.000	0.000	0.000	0.013	0.019	0.030	0.024	4.104	0.011	0.021	316	2384	100	167	13100	13267	235	12676	12911	Error	Error	-6.294	167	13100	235	12676	241743	4781097	0.365	9.012	0	0	0
1	4	6	"A32"	"A32"	14675	63805	100	625	696	445	63	516	516	588	390	66	27	9	0	12956	11317	7195	63	2367	2367	2587	2023	78	67	62	0	0.000	0.000	0.000	0.000	0.000	0.000	0.000	0.000	0.000	0.000	0.000	0.000	0.000	0.000	0.010	0.020	0.043	0.055	6.103	0.016	0.050	316	2384	100	109	10589	10698	180	8950	9130	Error	Error	-6.602	109	10589	180	8950	219886	3576211	0.277	4.315	0	0	0
1	5	6	"A32"	"A32"	14975	63805	100	638	702	398	56	532	532	599	394	65	26	8	0	14408	13059	6002	45	2389	2389	2572	1289	50	87	82	0	0.000	0.000	0.000	0.000	0.000	0.000	0.000	0.000	0.000	0.000	0.000	0.000	0.000	0.000	0.009	0.016	0.030	0.033	5.472	0.012	0.031	316	2384	100	106	12019	12125	170	10670	10840	Error	Error	-6.825	106	12019	170	10670	221728	4126685	0.261	8.136	0	0	0
1	6	6	"A32"	"A32"	15275	63805	100	632	735	445	60	544	544	605	377	62	26	11	0	15599	14048	6681	47	2354	2354	2465	1091	44	86	82	0	0.000	0.000	0.000	0.000	0.000	0.000	0.000	0.000	0.000	0.000	0.000	0.000	0.000	0.000	0.007	0.016	0.029	0.027	5.421	0.011	0.027	316	2384	100	88	13245	13333	191	11694	11885	Error	Error	-7.234	88	13245	191	11694	232207	4439143	0.345	10.617	0	0	0
1	7	6	"A33"	"A33"	15575	63805	100	698	790	516	65	540	540	595	374	62	31	15	0	8478	10375	7047	67	2319	2319	2383	679	28	87	79	0	0.000	0.000	0.000	0.000	0.000	0.000	0.000	0.000	0.000	0.000	0.000	0.000	0.000	0.000	0.026	0.031	0.055	0.057	4.328	0.027	0.101	316	2384	100	158	6159	6317	250	8056	8306	Error	Error	-5.285	158	6159	250	8056	249628	3278640	0.521	11.770	0	0	0
1	8	6	"A33"	"A33"	15880	63805	100	628	725	463	63	541	541	604	368	60	29	9	0	9963	10946	5946	54	2432	2432	2509	803	32	93	86	0	0.000	0.000	0.000	0.000	0.000	0.000	0.000	0.000	0.000	0.000	0.000	0.000	0.000	0.000	0.012	0.022	0.035	0.040	4.361	0.020	0.059	316	2384	100	87	7531	7618	184	8514	8698	Error	Error	-6.436	87	7531	184	8514	229049	3458868	0.329	10.507	0	0	0
1	9	6	"A33"	"A33"	16180	63800	100	608	725	441	60	601	601	680	571	83	16	2	0	8635	9850	5837	59	2519	2519	2627	951	36	86	78	0	0.000	0.000	0.000	0.000	0.000	0.000	0.000	0.000	0.000	0.000	0.000	0.000	0.000	0.000	0.001	0.017	0.048	0.051	5.469	0.018	0.031	316	2384	100	7	6116	6123	124	7331	7455	Error	Error	-9.771	7	6116	124	7331	229093	3112578	0.079	7.595	0	0	0
1	10	6	"A34"	"A34"	16480	63800	100	733	819	456	55	595	595	684	953	139	7	0	0	10302	11512	6595	57	2562	2562	2683	1523	56	87	76	0	0.000	0.000	0.000	0.000	0.000	0.000	0.000	0.000	0.000	0.000	0.000	0.000	0.000	0.000	0.018	0.025	0.047	0.044	3.889	0.019	0.059	316	2384	100	138	7740	7878	224	8950	9174	Error	Error	-5.810	138	7740	224	8950	258732	3637876	0.142	5.797	0	0	0
1	11	6	"A34"	"A34"	16780	63800	100	912	981	499	50	738	738	816	777	95	14	1	0	12253	12708	5260	41	2900	2900	2972	1162	39	95	92	0	0.000	0.000	0.000	0.000	0.000	0.000	0.000	0.000	0.000	0.000	0.000	0.000	0.000	0.000	0.019	0.025	0.042	0.039	3.297	0.021	0.051	316	2384	100	174	9353	9527	243	9808	10051	Error	Error	-5.748	174	9353	243	9808	309962	4015678	0.212	8.379	0	0	0
1	12	6	"A34"	"A34"	17080	63800	100	895	970	491	50	743	743	808	440	54	31	9	0	11610	11813	4674	39	2867	2867	2955	977	33	97	93	0	0.000	0.000	0.000	0.000	0.000	0.000	0.000	0.000	0.000	0.000	0.000	0.000	0.000	0.000	0.017	0.025	0.051	0.043	4.182	0.019	0.036	316	2384	100	152	8743	8895	227	8946	9173	Error	Error	-5.846	152	8743	227	8946	306564	3732907	0.368	9.067	0	0	0
1	13	6	"A35"	"A35"	17380	63800	100	814	880	475	53	637	637	853	2727	319	0	0	0	14829	13709	5870	42	2645	2645	3013	3598	119	84	74	0	0.000	0.000	0.000	0.000	0.000	0.000	0.000	0.000	0.000	0.000	0.000	0.000	0.000	0.000	0.015	0.022	0.039	0.037	4.857	0.109	0.107	316	2384	100	177	12184	12361	243	11064	11307	Error	Error	-6.105	177	12184	243	11064	278171	4332159	0.010	2.973	0	0	0
1	14	6	"A35"	"A35"	17680	63800	100	768	841	432	51	585	585	652	530	81	25	4	0	13804	13416	4230	31	2622	2622	2716	834	30	97	94	0	0.000	0.000	0.000	0.000	0.000	0.000	0.000	0.000	0.000	0.000	0.000	0.000	0.000	0.000	0.016	0.024	0.037	0.031	3.506	0.018	0.051	316	2384	100	183	11182	11365	256	10794	11050	Error	Error	-5.933	183	11182	256	10794	265839	4239599	0.357	12.830	0	0	0
1	15	6	"A35"	"A35"	17980	63800	100	761	860	704	81	562	562	633	435	68	25	8	0	14283	14248	3414	23	2682	2682	2996	1949	65	100	97	0	0.000	0.000	0.000	0.000	0.000	0.000	0.000	0.000	0.000	0.000	0.000	0.000	0.000	0.000	0.017	0.026	0.028	0.025	2.944	0.019	0.040	316	2384	100	199	11601	11800	298	11566	11864	Error	Error	-5.865	199	11601	298	11566	271875	4502225	0.522	5.773	0	0	0
1	16	6	"A36"	"A36"	18280	63795	100	719	754	403	53	585	585	678	1388	204	0	0	0	9317	9490	4703	49	2614	2614	2698	880	32	89	82	0	0.000	0.000	0.000	0.000	0.000	0.000	0.000	0.000	0.000	0.000	0.000	0.000	0.000	0.000	0.020	0.025	0.050	0.050	4.686	0.018	0.033	316	2384	100	134	6703	6837	169	6876	7045	Error	Error	-5.645	134	6703	169	6876	238155	2998899	0.055	7.718	0	0	0
1	17	6	"A36"	"A36"	18580	63795	100	690	708	373	52	604	604	715	1545	216	0	0	0	8290	8567	3509	40	2762	2762	2888	1613	55	87	76	0	0.000	0.000	0.000	0.000	0.000	0.000	0.000	0.000	0.000	0.000	0.000	0.000	0.000	0.000	0.016	0.018	0.058	0.050	4.124	0.093	0.014	316	2384	100	86	5528	5614	104	5805	5909	Error	Error	-6.006	86	5528	104	5805	223577	2707073	-0.005	3.521	0	0	0
1	18	6	"A36"	"A36"	18880	63795	100	688	725	375	51	654	654	716	489	68	12	2	0	7009	7310	2934	40	3032	3032	3116	895	28	85	75	0	0.000	0.000	0.000	0.000	0.000	0.000	0.000	0.000	0.000	0.000	0.000	0.000	0.000	0.000	0.009	0.017	0.071	0.077	4.457	0.012	0.005	316	2384	100	34	3977	4011	71	4278	4349	Error	Error	-6.870	34	3977	71	4278	229167	2310004	0.018	4.686	0	0	0
1	1	7	"A37"	"A37"	13780	64110	100	800	884	486	54	580	580	719	2036	283	0	0	0	16300	15555	4742	30	2504	2504	2724	2472	90	94	92	0	0.000	0.000	0.000	0.000	0.000	0.000	0.000	0.000	0.000	0.000	0.000	0.000	0.000	0.000	0.016	0.023	0.032	0.024	4.054	0.019	0.067	316	2384	100	220	13796	14016	304	13051	13355	Error	Error	-5.971	220	13796	304	13051	279289	4915417	0.081	5.191	0	0	0
1	2	7	"A37"	"A37"	14080	64110	100	823	863	462	53	534	534	619	597	96	25	5	0	16843	16222	4568	28	2439	2439	2597	1236	47	97	96	0	0.000	0.000	0.000	0.000	0.000	0.000	0.000	0.000	0.000	0.000	0.000	0.000	0.000	0.000	0.020	0.024	0.030	0.024	3.206	0.024	0.043	316	2384	100	289	14404	14693	329	13783	14112	Error	Error	-5.639	289	14404	329	13783	272811	5126147	0.409	11.023	0	0	0
1	3	7	"A37"	"A37"	14380	64105	100	772	863	480	55	546	546	606	386	63	37	15	0	16523	16088	5926	36	2475	2475	2828	1915	67	92	91	0	0.000	0.000	0.000	0.000	0.000	0.000	0.000	0.000	0.000	0.000	0.000	0.000	0.000	0.000	0.016	0.023	0.031	0.030	3.563	0.021	0.108	316	2384	100	226	14048	14274	317	13613	13930	Error	Error	-5.958	226	14048	317	13613	272653	5083692	0.666	6.924	0	0	0
1	4	7	"A38"	"A38"	14680	64105	100	777	853	485	56	537	537	601	384	63	40	15	0	18609	16732	7524	44	2382	2382	2418	657	27	95	91	0	0.000	0.000	0.000	0.000	0.000	0.000	0.000	0.000	0.000	0.000	0.000	0.000	0.000	0.000	0.015	0.022	0.029	0.029	4.495	0.018	0.088	316	2384	100	240	16227	16467	316	14350	14666	Error	Error	-6.079	240	16227	316	14350	269594	5287397	0.656	21.787	0	0	0
1	5	7	"A38"	"A38"	14980	64105	100	807	854	443	51	555	555	632	456	72	32	10	0	18399	17410	6695	38	2440	2440	2541	1123	44	92	89	0	0.000	0.000	0.000	0.000	0.000	0.000	0.000	0.000	0.000	0.000	0.000	0.000	0.000	0.000	0.016	0.020	0.027	0.027	3.732	0.013	0.057	316	2384	100	252	15959	16211	299	14970	15269	Error	Error	-5.985	252	15959	299	14970	270006	5501674	0.487	13.240	0	0	0
1	6	7	"A38"	"A38"	15280	64105	100	776	824	428	51	540	540	629	525	83	24	5	0	17298	15957	6705	42	2375	2375	2438	754	30	94	89	0	0.000	0.000	0.000	0.000	0.000	0.000	0.000	0.000	0.000	0.000	0.000	0.000	0.000	0.000	0.016	0.021	0.029	0.027	3.410	0.015	0.061	316	2384	100	236	14923	15159	284	13582	13866	Error	Error	-5.983	236	14923	284	13582	260404	5042306	0.371	17.930	0	0	0
1	7	7	"A39"	"A39"	15580	64105	100	700	769	442	57	553	553	607	368	60	32	10	0	9213	10799	6755	62	2372	2372	2433	721	29	90	80	0	0.000	0.000	0.000	0.000	0.000	0.000	0.000	0.000	0.000	0.000	0.000	0.000	0.000	0.000	0.021	0.026	0.046	0.050	4.535	0.019	0.054	316	2384	100	147	6841	6988	216	8427	8643	Error	Error	-5.540	147	6841	216	8427	243003	3412522	0.440	11.603	0	0	0
1	8	7	"A39"	"A39"	15880	64105	100	731	772	430	55	584	584	655	492	75	20	4	0	11103	10855	5642	51	2438	2438	2517	1301	51	87	77	0	0.000	0.000	0.000	0.000	0.000	0.000	0.000	0.000	0.000	0.000	0.000	0.000	0.000	0.000	0.017	0.022	0.041	0.039	4.013	0.018	0.041	316	2384	100	147	8665	8812	188	8417	8605	Error	Error	-5.881	147	8665	188	8417	243962	3430104	0.238	6.409	0	0	0
1	9	7	"A39"	"A39"	16180	64100	100	729	802	461	57	614	614	667	388	58	28	11	0	11689	11339	5568	49	2569	2569	2802	1502	53	83	76	0	0.000	0.000	0.000	0.000	0.000	0.000	0.000	0.000	0.000	0.000	0.000	0.000	0.000	0.000	0.013	0.021	0.036	0.037	5.040	0.017	0.044	316	2384	100	115	9120	9235	188	8770	8958	Error	Error	-6.309	115	9120	188	8770	253476	3583115	0.348	5.684	0	0	0
1	10	7	"A40"	"A40"	16480	64100	100	828	892	470	52	678	678	739	416	56	28	11	0	13048	11554	5350	46	2662	2662	2740	766	27	89	84	0	0.000	0.000	0.000	0.000	0.000	0.000	0.000	0.000	0.000	0.000	0.000	0.000	0.000	0.000	0.014	0.024	0.049	0.046	4.700	0.023	0.065	316	2384	100	150	10386	10536	214	8892	9106	Error	Error	-6.114	150	10386	214	8892	281978	3651027	0.368	11.507	0	0	0
1	11	7	"A40"	"A40"	16785	64100	100	1215	1302	547	42	1074	1074	1147	572	49	25	6	0	9160	9573	4775	49	3457	3457	3729	1661	44	78	63	0	0.000	0.000	0.000	0.000	0.000	0.000	0.000	0.000	0.000	0.000	0.000	0.000	0.000	0.000	0.025	0.037	0.086	0.098	5.587	0.040	0.092	316	2384	100	141	5703	5844	228	6116	6344	Error	Error	-5.338	141	5703	228	6116	411526	3025218	0.271	3.518	0	0	0
1	12	7	"A40"	"A40"	17085	64100	100	1083	1154	540	46	927	927	998	522	52	28	7	0	8427	8950	4328	48	3264	3264	3427	1269	37	78	68	0	0.000	0.000	0.000	0.000	0.000	0.000	0.000	0.000	0.000	0.000	0.000	0.000	0.000	0.000	0.030	0.040	0.099	0.099	4.779	0.032	0.050	316	2384	100	156	5163	5319	227	5686	5913	Error	Error	-5.049	156	5163	227	5686	364585	2828065	0.299	4.352	0	0	0
1	13	7	"A41"	"A41"	17385	64100	100	802	884	468	52	636	636	690	404	58	30	11	0	11659	11127	4698	42	2622	2622	2680	735	27	90	85	0	0.000	0.000	0.000	0.000	0.000	0.000	0.000	0.000	0.000	0.000	0.000	0.000	0.000	0.000	0.018	0.029	0.041	0.042	4.273	0.025	0.067	316	2384	100	166	9037	9203	248	8505	8753	Error	Error	-5.767	166	9037	248	8505	279484	3516107	0.480	11.493	0	0	0
1	14	7	"A41"	"A41"	17685	64100	100	823	867	451	52	595	595	666	426	63	31	10	0	12482	12145	4226	34	2588	2588	2703	1525	56	93	89	0	0.000	0.000	0.000	0.000	0.000	0.000	0.000	0.000	0.000	0.000	0.000	0.000	0.000	0.000	0.023	0.028	0.041	0.038	3.609	0.023	0.057	316	2384	100	228	9894	10122	272	9557	9829	Error	Error	-5.439	228	9894	272	9557	273896	3837863	0.472	6.191	0	0	0
1	15	7	"A41"	"A41"	17985	64100	100	750	804	415	51	585	585	660	459	69	24	5	0	12011	11962	4362	36	2624	2624	2794	1177	42	91	89	0	0.000	0.000	0.000	0.000	0.000	0.000	0.000	0.000	0.000	0.000	0.000	0.000	0.000	0.000	0.018	0.023	0.039	0.036	4.186	0.017	0.041	316	2384	100	165	9387	9552	219	9338	9557	Error	Error	-5.830	165	9387	219	9338	254092	3780002	0.314	7.789	0	0	0
1	16	7	"A42"	"A42"	18285	64095	100	634	712	457	64	591	591	660	428	64	20	6	0	5866	7109	4422	62	2637	2637	2736	897	32	73	65	0	0.000	0.000	0.000	0.000	0.000	0.000	0.000	0.000	0.000	0.000	0.000	0.000	0.000	0.000	0.013	0.027	0.098	0.100	4.872	0.017	0.014	316	2384	100	43	3229	3272	121	4472	4593	Error	Error	-6.231	43	3229	121	4472	225097	2246417	0.121	4.875	0	0	0
1	17	7	"A42"	"A42"	18585	64095	100	609	664	366	55	613	613	676	415	61	16	3	0	6133	7164	4053	56	2725	2725	2854	952	33	77	67	0	0.000	0.000	0.000	0.000	0.000	0.000	0.000	0.000	0.000	0.000	0.000	0.000	0.000	0.000	-0.001	0.011	0.066	0.073	5.527	0.016	0.018	316	2384	100	-4	3408	3404	51	4439	4490	Error	Error	Error	-4	3408	51	4439	209687	2263883	-0.029	4.527	0	0	0
1	18	7	"A42"	"A42"	18885	64095	100	645	724	394	54	664	664	789	1709	216	0	0	0	4917	5610	2672	47	2994	2994	3142	1620	51	53	32	0	0.000	0.000	0.000	0.000	0.000	0.000	0.000	0.000	0.000	0.000	0.000	0.000	0.000	0.000	-0.010	0.023	0.144	0.150	4.974	0.181	0.367	316	2384	100	-19	1923	1904	60	2616	2676	Error	Error	Error	-19	1923	60	2616	228677	1772773	-0.038	1.523	0	0	0
1	1	8	"A43"	"A43"	13780	64410	100	803	890	597	67	570	570	642	498	77	29	7	0	16736	15826	6267	39	2412	2412	2454	636	25	98	97	0	0.000	0.000	0.000	0.000	0.000	0.000	0.000	0.000	0.000	0.000	0.000	0.000	0.000	0.000	0.016	0.024	0.031	0.027	3.842	0.020	0.070	316	2384	100	233	14324	14557	320	13414	13734	Error	Error	-5.942	233	14324	320	13414	281382	5001109	0.498	21.025	0	0	0
1	2	8	"A43"	"A43"	14085	64410	100	778	860	499	58	537	537	606	389	64	38	18	0	17921	17008	4677	27	2318	2318	2382	659	27	98	97	0	0.000	0.000	0.000	0.000	0.000	0.000	0.000	0.000	0.000	0.000	0.000	0.000	0.000	0.000	0.015	0.022	0.031	0.026	3.359	0.016	0.051	316	2384	100	241	15603	15844	323	14690	15013	Error	Error	-6.017	241	15603	323	14690	271699	5374641	0.653	22.194	0	0	0
1	3	8	"A43"	"A43"	14385	64405	100	838	902	465	51	542	542	607	405	66	39	13	0	18415	18428	4867	26	2366	2366	2415	702	29	99	98	0	0.000	0.000	0.000	0.000	0.000	0.000	0.000	0.000	0.000	0.000	0.000	0.000	0.000	0.000	0.018	0.022	0.028	0.022	2.899	0.018	0.095	316	2384	100	296	16049	16345	360	16062	16422	Error	Error	-5.761	296	16049	360	16062	285063	5823173	0.728	22.811	0	0	0
1	4	8	"A44"	"A44"	14685	64405	100	737	795	469	58	547	547	618	389	62	31	12	0	14142	12855	5185	40	2360	2360	2400	639	26	93	90	0	0.000	0.000	0.000	0.000	0.000	0.000	0.000	0.000	0.000	0.000	0.000	0.000	0.000	0.000	0.016	0.024	0.034	0.035	3.874	0.016	0.040	316	2384	100	190	11782	11972	248	10495	10743	Error	Error	-5.954	190	11782	248	10495	251126	4062033	0.455	16.362	0	0	0
1	5	8	"A44"	"A44"	14985	64405	100	755	809	440	54	554	554	638	520	81	24	5	0	13823	13472	3842	28	2371	2371	2511	1662	66	97	95	0	0.000	0.000	0.000	0.000	0.000	0.000	0.000	0.000	0.000	0.000	0.000	0.000	0.000	0.000	0.018	0.023	0.033	0.030	3.416	0.015	0.048	316	2384	100	201	11452	11653	255	11101	11356	Error	Error	-5.832	201	11452	255	11101	255610	4257088	0.329	6.595	0	0	0
1	6	8	"A44"	"A44"	15285	64405	100	728	767	394	51	550	550	626	422	67	30	6	0	12536	11851	4028	33	2321	2321	2412	1386	57	94	90	0	0.000	0.000	0.000	0.000	0.000	0.000	0.000	0.000	0.000	0.000	0.000	0.000	0.000	0.000	0.017	0.023	0.037	0.034	3.848	0.012	0.021	316	2384	100	178	10215	10393	217	9530	9747	Error	Error	-5.843	178	10215	217	9530	242286	3744980	0.334	6.810	0	0	0
1	7	8	"A45"	"A45"	15585	64405	100	727	793	471	59	567	567	626	390	62	30	12	0	11277	10402	5454	52	2297	2297	2367	689	29	87	84	0	0.000	0.000	0.000	0.000	0.000	0.000	0.000	0.000	0.000	0.000	0.000	0.000	0.000	0.000	0.018	0.028	0.049	0.056	5.411	0.019	0.044	316	2384	100	160	8980	9140	226	8105	8331	Error	Error	-5.811	160	8980	226	8105	250555	3286913	0.428	11.662	0	0	0
1	8	8	"A45"	"A45"	15885	64405	100	714	798	412	51	569	569	635	416	65	25	8	0	12082	11966	4109	34	2393	2393	2445	708	28	97	95	0	0.000	0.000	0.000	0.000	0.000	0.000	0.000	0.000	0.000	0.000	0.000	0.000	0.000	0.000	0.015	0.024	0.036	0.029	4.644	0.013	0.001	316	2384	100	145	9689	9834	229	9573	9802	Error	Error	-6.062	145	9689	229	9573	252291	3781105	0.392	13.448	0	0	0
1	9	8	"A45"	"A45"	16185	64405	100	768	825	440	53	604	604	668	388	58	31	12	0	11225	10848	3524	32	2425	2425	2520	848	33	97	95	0	0.000	0.000	0.000	0.000	0.000	0.000	0.000	0.000	0.000	0.000	0.000	0.000	0.000	0.000	0.019	0.026	0.044	0.041	3.612	0.019	0.035	316	2384	100	164	8800	8964	221	8423	8644	Error	Error	-5.746	164	8800	221	8423	260574	3427829	0.405	9.821	0	0	0
1	10	8	"A47"	"A47"	16485	64400	100	795	887	465	52	652	652	733	526	71	26	6	0	12967	12414	5212	41	2598	2598	2664	715	26	93	90	0	0.000	0.000	0.000	0.000	0.000	0.000	0.000	0.000	0.000	0.000	0.000	0.000	0.000	0.000	0.014	0.024	0.041	0.038	4.046	0.015	0.014	316	2384	100	143	10369	10512	235	9816	10051	Error	Error	-6.180	143	10369	235	9816	280417	3922832	0.293	13.636	0	0	0
1	11	8	"A47"	"A47"	16785	64400	100	1129	1213	553	45	945	945	1027	536	52	26	7	0	13409	13030	3590	27	3230	3230	3426	1280	37	98	95	0	0.000	0.000	0.000	0.000	0.000	0.000	0.000	0.000	0.000	0.000	0.000	0.000	0.000	0.000	0.018	0.027	0.046	0.038	3.533	0.020	0.033	316	2384	100	184	10179	10363	268	9800	10068	Error	Error	-5.790	184	10179	268	9800	383161	4117505	0.347	7.503	0	0	0
1	12	8	"A47"	"A47"	17085	64400	100	977	1024	472	46	862	862	933	500	53	24	5	0	12119	11930	3476	29	2993	2993	3130	1144	36	96	94	0	0.000	0.000	0.000	0.000	0.000	0.000	0.000	0.000	0.000	0.000	0.000	0.000	0.000	0.000	0.013	0.018	0.044	0.040	3.693	0.008	0.006	316	2384	100	115	9126	9241	162	8937	9099	Error	Error	-6.310	115	9126	162	8937	323597	3769742	0.182	7.692	0	0	0
1	13	8	"A48"	"A48"	17385	64400	100	860	949	510	53	625	625	686	395	57	39	17	0	17035	15706	5368	34	2553	2553	2614	698	26	96	94	0	0.000	0.000	0.000	0.000	0.000	0.000	0.000	0.000	0.000	0.000	0.000	0.000	0.000	0.000	0.016	0.025	0.035	0.029	3.725	0.022	0.096	316	2384	100	235	14482	14717	324	13153	13477	Error	Error	-5.945	235	14482	324	13153	299800	4963046	0.666	18.756	0	0	0
1	14	8	"A48"	"A48"	17685	64400	100	780	823	554	67	592	592	645	384	59	33	11	0	14229	13182	5296	40	2467	2467	2591	1166	45	93	90	0	0.000	0.000	0.000	0.000	0.000	0.000	0.000	0.000	0.000	0.000	0.000	0.000	0.000	0.000	0.016	0.022	0.033	0.033	3.875	0.019	0.058	316	2384	100	188	11762	11950	231	10715	10946	Error	Error	-5.967	188	11762	231	10715	260014	4165402	0.464	9.083	0	0	0
1	15	8	"A48"	"A48"	17990	64400	100	705	797	463	58	580	580	644	387	60	30	12	0	12881	12148	4430	36	2554	2554	2659	966	36	93	93	0	0.000	0.000	0.000	0.000	0.000	0.000	0.000	0.000	0.000	0.000	0.000	0.000	0.000	0.000	0.012	0.023	0.041	0.035	4.263	0.020	0.052	316	2384	100	125	10327	10452	217	9594	9811	Error	Error	-6.368	125	10327	217	9594	251774	3838818	0.395	9.823	0	0	0
1	16	8	"A49"	"A49"	18290	64395	100	689	764	514	67	587	587	638	376	58	28	10	0	8305	8176	3897	47	2515	2515	2578	832	32	83	79	0	0.000	0.000	0.000	0.000	0.000	0.000	0.000	0.000	0.000	0.000	0.000	0.000	0.000	0.000	0.018	0.031	0.065	0.073	4.847	0.022	0.027	316	2384	100	102	5790	5892	177	5661	5838	Error	Error	-5.827	102	5790	177	5661	241368	2583734	0.335	6.728	0	0	0
1	17	8	"A49"	"A49"	18590	64395	100	654	728	395	54	626	626	683	414	60	19	5	0	6346	6976	3368	48	2707	2707	2801	933	33	81	71	0	0.000	0.000	0.000	0.000	0.000	0.000	0.000	0.000	0.000	0.000	0.000	0.000	0.000	0.000	0.008	0.024	0.085	0.087	4.488	0.012	0.007	316	2384	100	28	3639	3667	102	4269	4371	Error	Error	-7.022	28	3639	102	4269	229950	2204430	0.109	4.475	0	0	0
1	18	8	"A49"	"A49"	18890	64395	100	665	753	406	53	657	657	753	1029	136	2	0	0	6564	6759	2637	39	2930	2930	3048	1006	33	83	69	0	0.000	0.000	0.000	0.000	0.000	0.000	0.000	0.000	0.000	0.000	0.000	0.000	0.000	0.000	0.002	0.025	0.096	0.096	4.339	0.020	0.008	316	2384	100	8	3634	3642	96	3829	3925	Error	Error	-8.827	8	3634	96	3829	238005	2135958	0.000	3.689	0	0	0
1	1	9	"A50"	"A50"	13785	64710	100	745	835	571	68	561	561	627	390	62	33	12	0	9352	9532	5060	53	2382	2382	2422	658	27	92	86	0	0.000	0.000	0.000	0.000	0.000	0.000	0.000	0.000	0.000	0.000	0.000	0.000	0.000	0.000	0.026	0.038	0.060	0.067	4.102	0.032	0.075	316	2384	100	184	6970	7154	274	7150	7424	Error	Error	-5.243	184	6970	274	7150	263989	3012160	0.533	10.805	0	0	0
1	2	9	"A50"	"A50"	14085	64710	100	733	755	425	56	546	546	607	399	65	30	10	0	10228	10999	5794	52	2329	2329	2380	645	27	98	92	0	0.000	0.000	0.000	0.000	0.000	0.000	0.000	0.000	0.000	0.000	0.000	0.000	0.000	0.000	0.024	0.024	0.045	0.045	3.486	0.018	0.042	316	2384	100	187	7899	8086	209	8670	8879	Error	Error	-5.401	187	7899	209	8670	238504	3475693	0.371	13.363	0	0	0
1	3	9	"A50"	"A50"	14385	64710	100	695	735	425	57	553	553	616	420	68	24	7	0	10460	10659	5179	48	2332	2332	2409	887	36	99	90	0	0.000	0.000	0.000	0.000	0.000	0.000	0.000	0.000	0.000	0.000	0.000	0.000	0.000	0.000	0.017	0.022	0.042	0.039	3.288	0.016	0.024	316	2384	100	142	8128	8270	182	8327	8509	Error	Error	-5.839	142	8128	182	8327	232183	3368105	0.283	9.301	0	0	0
1	4	9	"A51"	"A51"	14685	64705	100	743	823	451	54	567	567	648	498	76	27	8	0	10147	9836	3849	39	2376	2376	2449	770	31	94	91	0	0.000	0.000	0.000	0.000	0.000	0.000	0.000	0.000	0.000	0.000	0.000	0.000	0.000	0.000	0.023	0.034	0.054	0.049	4.306	0.029	0.065	316	2384	100	176	7771	7947	256	7460	7716	Error	Error	-5.464	176	7771	256	7460	260024	3108202	0.351	9.594	0	0	0
1	5	9	"A51"	"A51"	14985	64705	100	718	783	457	58	550	550	628	633	100	16	3	0	10523	10618	2751	25	2350	2350	2411	718	29	99	98	0	0.000	0.000	0.000	0.000	0.000	0.000	0.000	0.000	0.000	0.000	0.000	0.000	0.000	0.000	0.021	0.028	0.050	0.039	3.315	0.022	0.045	316	2384	100	168	8173	8341	233	8268	8501	Error	Error	-5.604	168	8173	233	8268	247570	3355265	0.245	11.430	0	0	0
1	6	9	"A51"	"A51"	15290	64705	100	660	740	434	58	548	548	628	547	87	18	4	0	10233	9993	3496	34	2318	2318	2382	657	27	96	93	0	0.000	0.000	0.000	0.000	0.000	0.000	0.000	0.000	0.000	0.000	0.000	0.000	0.000	0.000	0.014	0.025	0.041	0.040	4.044	0.019	0.031	316	2384	100	112	7915	8027	192	7675	7867	Error	Error	-6.143	112	7915	192	7675	233937	3157734	0.205	11.584	0	0	0
1	7	9	"A52"	"A52"	15590	64705	100	754	782	450	57	567	567	637	523	82	21	5	0	9008	8351	3243	38	2315	2315	2376	652	27	88	85	0	0.000	0.000	0.000	0.000	0.000	0.000	0.000	0.000	0.000	0.000	0.000	0.000	0.000	0.000	0.028	0.036	0.059	0.065	4.512	0.022	0.023	316	2384	100	187	6693	6880	215	6036	6251	Error	Error	-5.162	187	6693	215	6036	247265	2638914	0.277	9.164	0	0	0
1	8	9	"A52"	"A52"	15890	64705	100	716	791	444	56	583	583	639	414	64	26	8	0	9045	8827	2733	30	2356	2356	2409	704	29	96	93	0	0.000	0.000	0.000	0.000	0.000	0.000	0.000	0.000	0.000	0.000	0.000	0.000	0.000	0.000	0.020	0.032	0.050	0.049	3.147	0.028	0.045	316	2384	100	133	6689	6822	208	6471	6679	Error	Error	-5.652	133	6689	208	6471	249897	2789293	0.367	9.116	0	0	0
1	9	9	"A52"	"A52"	16190	64705	100	790	835	449	53	584	584	647	403	62	34	10	0	9729	9661	2804	29	2447	2447	2507	714	28	96	94	0	0.000	0.000	0.000	0.000	0.000	0.000	0.000	0.000	0.000	0.000	0.000	0.000	0.000	0.000	0.028	0.035	0.052	0.048	2.892	0.025	0.041	316	2384	100	206	7282	7488	251	7214	7465	Error	Error	-5.144	206	7282	251	7214	263703	3052904	0.467	10.020	0	0	0
1	10	9	"A53"	"A53"	16490	64700	100	765	821	447	54	608	608	673	401	59	27	8	0	9876	9742	4786	49	2502	2502	2579	1466	56	87	82	0	0.000	0.000	0.000	0.000	0.000	0.000	0.000	0.000	0.000	0.000	0.000	0.000	0.000	0.000	0.021	0.029	0.049	0.050	3.988	0.020	0.034	316	2384	100	157	7374	7531	213	7240	7453	Error	Error	-5.554	157	7374	213	7240	259298	3078557	0.369	4.886	0	0	0
1	11	9	"A53"	"A53"	16790	64700	100	749	832	429	51	650	650	755	1502	198	1	0	0	9866	9835	3088	31	2604	2604	2851	2083	73	94	86	0	0.000	0.000	0.000	0.000	0.000	0.000	0.000	0.000	0.000	0.000	0.000	0.000	0.000	0.000	0.014	0.025	0.045	0.040	3.419	0.016	0.020	316	2384	100	99	7262	7361	182	7231	7413	Error	Error	-6.197	99	7262	182	7231	262922	3107788	0.051	3.353	0	0	0
1	12	9	"A53"	"A53"	17090	64700	100	917	1292	3996	309	619	619	695	492	70	33	12	0	8047	8516	3289	38	2490	2490	2610	1751	67	91	76	0	0.000	0.000	0.000	0.000	0.000	0.000	0.000	0.000	0.000	0.000	0.000	0.000	0.000	0.000	0.054	0.112	0.076	0.074	5.242	0.398	0.206	316	2384	100	298	5557	5855	673	6026	6699	Error	Error	-4.221	298	5557	673	6026	408294	2691122	1.213	3.373	0	0	0
1	13	9	"A54"	"A54"	17390	64700	100	725	794	422	53	603	603	682	422	61	27	7	0	7473	7471	3396	45	2513	2513	2558	655	25	87	80	0	0.000	0.000	0.000	0.000	0.000	0.000	0.000	0.000	0.000	0.000	0.000	0.000	0.000	0.000	0.025	0.039	0.074	0.072	4.256	0.018	0.015	316	2384	100	122	4960	5082	191	4958	5149	Error	Error	-5.345	122	4960	191	4958	250964	2360937	0.265	7.501	0	0	0
1	14	9	"A54"	"A54"	17690	64700	100	647	710	397	55	582	582	648	390	60	25	5	0	8470	8164	2925	35	2496	2496	2553	746	29	92	88	0	0.000	0.000	0.000	0.000	0.000	0.000	0.000	0.000	0.000	0.000	0.000	0.000	0.000	0.000	0.011	0.023	0.063	0.058	3.761	0.013	0.009	316	2384	100	65	5974	6039	128	5668	5796	Error	Error	-6.522	65	5974	128	5668	224365	2579899	0.159	7.521	0	0	0
1	15	9	"A54"	"A54"	17990	64700	100	704	773	421	54	599	599	664	433	65	23	7	0	7775	7352	2558	34	2509	2509	2590	1343	51	86	76	0	0.000	0.000	0.000	0.000	0.000	0.000	0.000	0.000	0.000	0.000	0.000	0.000	0.000	0.000	0.020	0.036	0.068	0.065	4.105	0.025	0.024	316	2384	100	105	5266	5371	174	4843	5017	Error	Error	-5.648	105	5266	174	4843	244329	2323153	0.252	3.546	0	0	0
1	16	9	"A55"	"A55"	18290	64695	100	657	715	397	55	600	600	693	688	99	7	0	0	5767	6165	2945	47	2561	2561	2661	1524	57	68	51	0	0.000	0.000	0.000	0.000	0.000	0.000	0.000	0.000	0.000	0.000	0.000	0.000	0.000	0.000	0.018	0.032	0.085	0.101	4.382	0.021	0.014	316	2384	100	57	3206	3263	115	3604	3719	Error	Error	-5.814	57	3206	115	3604	225882	1948085	0.032	2.299	0	0	0
1	17	9	"A55"	"A55"	18590	64695	100	732	803	434	54	637	637	700	407	58	25	9	0	6700	6624	2805	42	2780	2780	2901	1341	46	79	64	0	0.000	0.000	0.000	0.000	0.000	0.000	0.000	0.000	0.000	0.000	0.000	0.000	0.000	0.000	0.024	0.043	0.109	0.108	4.860	0.022	0.015	316	2384	100	95	3920	4015	166	3844	4010	Error	Error	-5.367	95	3920	166	3844	253814	2093250	0.253	2.776	0	0	0
1	18	9	"A55"	"A55"	18890	64695	100	707	756	405	53	632	632	688	408	59	22	4	0	5785	5996	2386	39	2863	2863	3013	1452	48	68	50	0	0.000	0.000	0.000	0.000	0.000	0.000	0.000	0.000	0.000	0.000	0.000	0.000	0.000	0.000	0.026	0.040	0.103	0.106	4.355	0.011	0.005	316	2384	100	75	2922	2997	124	3133	3257	Error	Error	-5.284	75	2922	124	3133	238985	1894860	0.167	2.054	0	0	0
1	1	10	"A56"	"A56"	13790	65010	100	742	815	480	58	555	555	636	423	66	31	10	0	12443	11804	4363	36	2344	2344	2408	698	28	97	94	0	0.000	0.000	0.000	0.000	0.000	0.000	0.000	0.000	0.000	0.000	0.000	0.000	0.000	0.000	0.019	0.027	0.042	0.038	3.436	0.018	0.041	316	2384	100	187	10099	10286	260	9460	9720	Error	Error	-5.755	187	10099	260	9460	257506	3729960	0.423	13.461	0	0	0
1	2	10	"A56"	"A56"	14090	65010	100	733	819	489	59	534	534	603	385	63	36	13	0	11745	12170	3597	29	2308	2308	2367	636	26	100	99	0	0.000	0.000	0.000	0.000	0.000	0.000	0.000	0.000	0.000	0.000	0.000	0.000	0.000	0.000	0.021	0.029	0.043	0.035	2.928	0.024	0.066	316	2384	100	199	9437	9636	285	9862	10147	Error	Error	-5.567	199	9437	285	9862	258798	3845645	0.561	15.414	0	0	0
1	3	10	"A56"	"A56"	14390	65010	100	678	796	570	71	557	557	640	813	127	9	0	0	11067	11357	3319	29	2384	2384	2491	1567	62	98	97	0	0.000	0.000	0.000	0.000	0.000	0.000	0.000	0.000	0.000	0.000	0.000	0.000	0.000	0.000	0.014	0.027	0.039	0.032	3.444	0.020	0.041	316	2384	100	121	8683	8804	239	8973	9212	Error	Error	-6.165	121	8683	239	8973	251428	3588668	0.192	5.658	0	0	0
1	4	10	"A57"	"A57"	14690	65005	100	650	701	430	61	567	567	639	503	78	16	3	0	8822	8606	4071	47	2360	2360	2418	701	28	89	85	0	0.000	0.000	0.000	0.000	0.000	0.000	0.000	0.000	0.000	0.000	0.000	0.000	0.000	0.000	0.013	0.021	0.059	0.068	4.853	0.015	0.017	316	2384	100	83	6462	6545	134	6246	6380	Error	Error	-6.283	83	6462	134	6246	221594	2719339	0.123	8.827	0	0	0
1	5	10	"A57"	"A57"	14990	65005	100	717	773	423	54	555	555	627	412	65	31	10	0	10852	10360	3679	35	2374	2374	2465	925	37	93	91	0	0.000	0.000	0.000	0.000	0.000	0.000	0.000	0.000	0.000	0.000	0.000	0.000	0.000	0.000	0.019	0.027	0.046	0.048	3.415	0.019	0.033	316	2384	100	162	8478	8640	218	7986	8204	Error	Error	-5.710	162	8478	218	7986	244308	3273913	0.354	8.535	0	0	0
1	6	10	"A57"	"A57"	15290	65005	100	727	785	435	55	546	546	607	384	63	32	11	0	10888	10673	3963	37	2324	2324	2367	645	27	97	94	0	0.000	0.000	0.000	0.000	0.000	0.000	0.000	0.000	0.000	0.000	0.000	0.000	0.000	0.000	0.021	0.029	0.049	0.039	3.459	0.026	0.069	316	2384	100	181	8564	8745	239	8349	8588	Error	Error	-5.564	181	8564	239	8349	247940	3372543	0.464	12.878	0	0	0
1	7	10	"A58"	"A58"	15590	65005	100	684	1150	4229	367	569	569	638	394	61	28	15	0	7614	7963	5408	67	2307	2307	2367	699	29	87	81	0	0.000	0.000	0.000	0.000	0.000	0.000	0.000	0.000	0.000	0.000	0.000	0.000	0.000	0.000	0.022	0.103	0.083	0.081	4.863	0.410	0.317	316	2384	100	115	5307	5422	581	5656	6237	Error	Error	-5.528	115	5307	581	5656	363541	2516163	1.299	8.006	0	0	0
1	8	10	"A58"	"A58"	15890	65005	100	711	765	436	56	555	555	619	379	61	30	10	0	8755	8709	3350	38	2315	2315	2374	651	27	97	93	0	0.000	0.000	0.000	0.000	0.000	0.000	0.000	0.000	0.000	0.000	0.000	0.000	0.000	0.000	0.024	0.033	0.056	0.056	3.105	0.026	0.043	316	2384	100	156	6440	6596	210	6394	6604	Error	Error	-5.367	156	6440	210	6394	241616	2751957	0.385	9.731	0	0	0
1	9	10	"A58"	"A58"	16190	65005	100	685	766	589	76	573	573	631	383	60	26	6	0	9056	8851	3331	37	2398	2398	2482	870	35	92	89	0	0.000	0.000	0.000	0.000	0.000	0.000	0.000	0.000	0.000	0.000	0.000	0.000	0.000	0.000	0.017	0.030	0.061	0.052	3.849	0.024	0.031	316	2384	100	112	6658	6770	193	6453	6646	Error	Error	-5.894	112	6658	193	6453	242044	2796771	0.352	7.321	0	0	0
1	10	10	"A59"	"A59"	16495	65000	100	2530	4055	3581	88	561	561	655	554	84	69	59	0	8606	8385	3471	41	2374	2374	2429	673	27	93	87	0	0.000	0.000	0.000	0.000	0.000	0.000	0.000	0.000	0.000	0.000	0.000	0.000	0.000	0.000	0.316	0.581	0.431	0.362	3.425	0.829	0.486	316	2384	100	1969	6232	8201	3494	6011	9505	Error	Error	-1.662	1969	6232	3494	6011	1281524	2649768	6.137	8.850	0	0	0
1	11	10	"A59"	"A59"	16795	65000	100	3160	3966	3194	80	603	603	751	1021	135	64	53	0	9261	8786	3060	34	2373	2373	2488	869	34	90	88	0	0.000	0.000	0.000	0.000	0.000	0.000	0.000	0.000	0.000	0.000	0.000	0.000	0.000	0.000	0.371	0.524	0.448	0.348	3.656	0.836	0.455	316	2384	100	2557	6888	9445	3363	6413	9776	Error	Error	-1.430	2557	6888	3363	6413	1253117	2776458	3.149	7.247	0	0	0
1	12	10	"A59"	"A59"	17095	65000	100	4538	4886	3510	71	605	605	677	486	71	83	75	0	9428	9256	3379	36	2390	2390	2455	683	27	96	93	0	0.000	0.000	0.000	0.000	0.000	0.000	0.000	0.000	0.000	0.000	0.000	0.000	0.000	0.000	0.559	0.624	0.528	0.455	2.789	0.765	0.541	316	2384	100	3933	7038	10971	4281	6866	11147	Error	Error	-0.840	3933	7038	4281	6866	1544127	2924975	8.660	9.958	0	0	0
1	13	10	"A60"	"A60"	17395	65000	100	705	731	388	53	596	596	653	387	59	22	7	0	4661	5737	3669	63	2408	2408	2450	648	26	75	62	0	0.000	0.000	0.000	0.000	0.000	0.000	0.000	0.000	0.000	0.000	0.000	0.000	0.000	0.000	0.048	0.041	0.105	0.104	5.161	0.014	0.008	316	2384	100	109	2253	2362	135	3329	3464	Error	Error	-4.369	109	2253	135	3329	230966	1813032	0.202	5.073	0	0	0
1	14	10	"A60"	"A60"	17695	65000	100	654	705	382	54	616	616	685	718	104	6	0	0	5679	6434	3517	54	2429	2429	2478	660	26	81	70	0	0.000	0.000	0.000	0.000	0.000	0.000	0.000	0.000	0.000	0.000	0.000	0.000	0.000	0.000	0.012	0.022	0.106	0.114	4.908	0.013	0.007	316	2384	100	38	3250	3288	89	4005	4094	Error	Error	-6.418	38	3250	89	4005	222843	2033195	0.028	5.994	0	0	0
1	15	10	"A60"	"A60"	17995	65000	100	676	738	404	54	613	613	683	526	77	17	3	0	4691	5558	2714	48	2514	2514	2585	709	27	83	67	0	0.000	0.000	0.000	0.000	0.000	0.000	0.000	0.000	0.000	0.000	0.000	0.000	0.000	0.000	0.029	0.041	0.110	0.114	4.839	0.028	0.020	316	2384	100	63	2177	2240	125	3044	3169	Error	Error	-5.111	63	2177	125	3044	233174	1756396	0.105	4.193	0	0	0
1	16	10	"A61"	"A61"	18295	65000	100	650	678	354	52	610	610	668	381	57	15	4	0	7020	7048	3113	44	2552	2552	2606	686	26	85	77	0	0.000	0.000	0.000	0.000	0.000	0.000	0.000	0.000	0.000	0.000	0.000	0.000	0.000	0.000	0.009	0.015	0.058	0.072	4.838	0.010	0.004	316	2384	100	40	4468	4508	68	4496	4564	Error	Error	-6.803	40	4468	68	4496	214373	2227264	0.026	6.475	0	0	0
1	17	10	"A61"	"A61"	18595	64995	100	754	805	424	52	603	603	660	394	59	28	11	0	9061	8590	3390	39	2686	2686	2753	843	30	88	85	0	0.000	0.000	0.000	0.000	0.000	0.000	0.000	0.000	0.000	0.000	0.000	0.000	0.000	0.000	0.024	0.034	0.063	0.057	3.800	0.022	0.030	316	2384	100	151	6375	6526	202	5904	6106	Error	Error	-5.400	151	6375	202	5904	254241	2714512	0.368	6.924	0	0	0
1	18	10	"A61"	"A61"	18895	64995	100	642	760	916	120	651	651	698	403	57	18	3	0	7317	7181	2681	37	2857	2857	3005	1254	41	83	70	0	0.000	0.000	0.000	0.000	0.000	0.000	0.000	0.000	0.000	0.000	0.000	0.000	0.000	0.000	-0.002	0.025	0.082	0.084	4.544	0.032	0.021	316	2384	100	-9	4460	4451	109	4324	4433	Error	Error	Error	-9	4460	109	4324	240312	2269150	0.154	3.330	0	0	0
1	1	11	"A62"	"A62"	13795	65310	100	636	730	553	75	526	526	623	571	91	18	3	0	5416	5616	2090	37	2325	2325	2390	819	34	88	77	0	0.000	0.000	0.000	0.000	0.000	0.000	0.000	0.000	0.000	0.000	0.000	0.000	0.000	0.000	0.036	0.062	0.117	0.109	4.620	0.037	0.023	316	2384	100	110	3091	3201	204	3291	3495	Error	Error	-4.812	110	3091	204	3291	230621	1774644	0.187	3.939	0	0	0
1	2	11	"A62"	"A62"	14095	65310	100	582	669	395	59	526	526	644	930	144	5	0	0	6215	6610	2355	35	2298	2298	2390	838	35	96	91	0	0.000	0.000	0.000	0.000	0.000	0.000	0.000	0.000	0.000	0.000	0.000	0.000	0.000	0.000	0.014	0.033	0.071	0.070	4.023	0.008	0.000	316	2384	100	56	3917	3973	143	4312	4455	Error	Error	-6.128	56	3917	143	4312	211463	2088645	0.027	5.036	0	0	0
1	3	11	"A62"	"A62"	14395	65310	100	649	755	467	61	546	546	630	604	95	17	2	0	6445	7330	3246	44	2366	2366	2514	1114	44	92	83	0	0.000	0.000	0.000	0.000	0.000	0.000	0.000	0.000	0.000	0.000	0.000	0.000	0.000	0.000	0.025	0.042	0.080	0.062	4.489	0.051	0.037	316	2384	100	103	4079	4182	209	4964	5173	Error	Error	-5.307	103	4079	209	4964	238613	2316258	0.207	4.323	0	0	0
1	4	11	"A63"	"A63"	14695	65305	100	700	791	446	56	550	550	616	404	65	29	12	0	14864	13065	5627	43	2302	2302	2394	887	37	88	85	0	0.000	0.000	0.000	0.000	0.000	0.000	0.000	0.000	0.000	0.000	0.000	0.000	0.000	0.000	0.012	0.022	0.032	0.033	5.146	0.016	0.045	316	2384	100	150	12562	12712	241	10763	11004	Error	Error	-6.388	150	12562	241	10763	249809	4128638	0.433	12.030	0	0	0
1	5	11	"A63"	"A63"	14995	65305	100	729	808	430	53	552	552	610	387	63	32	12	0	14604	13136	4897	37	2339	2339	2510	1290	51	90	88	0	0.000	0.000	0.000	0.000	0.000	0.000	0.000	0.000	0.000	0.000	0.000	0.000	0.000	0.000	0.014	0.024	0.034	0.033	3.765	0.019	0.065	316	2384	100	177	12265	12442	256	10797	11053	Error	Error	-6.115	177	12265	256	10797	255183	4150929	0.512	8.237	0	0	0
1	6	11	"A63"	"A63"	15295	65305	100	690	782	490	62	536	536	610	414	67	30	12	0	15303	13901	4979	35	2314	2314	2440	996	40	94	90	0	0.000	0.000	0.000	0.000	0.000	0.000	0.000	0.000	0.000	0.000	0.000	0.000	0.000	0.000	0.012	0.021	0.034	0.028	4.277	0.015	0.034	316	2384	100	154	12989	13143	246	11587	11833	Error	Error	-6.398	154	12989	246	11587	246999	4392683	0.415	11.507	0	0	0
1	7	11	"A64"	"A64"	15595	65305	100	693	753	432	57	545	545	613	377	61	30	10	0	10971	9949	4219	42	2298	2298	2412	1132	46	86	83	0	0.000	0.000	0.000	0.000	0.000	0.000	0.000	0.000	0.000	0.000	0.000	0.000	0.000	0.000	0.017	0.027	0.051	0.047	5.012	0.022	0.049	316	2384	100	148	8673	8821	208	7651	7859	Error	Error	-5.873	148	8673	208	7651	238057	3143853	0.371	6.658	0	0	0
1	8	11	"A64"	"A64"	15895	65305	100	719	777	422	54	561	561	619	386	62	30	9	0	11115	10398	3437	33	2350	2350	2451	911	37	93	91	0	0.000	0.000	0.000	0.000	0.000	0.000	0.000	0.000	0.000	0.000	0.000	0.000	0.000	0.000	0.018	0.027	0.047	0.045	3.575	0.020	0.039	316	2384	100	158	8765	8923	216	8048	8264	Error	Error	-5.794	158	8765	216	8048	245578	3285739	0.409	8.723	0	0	0
1	9	11	"A64"	"A64"	16195	65305	100	727	790	430	54	566	566	633	393	62	29	11	0	10770	10245	3431	33	2366	2366	2495	989	39	92	88	0	0.000	0.000	0.000	0.000	0.000	0.000	0.000	0.000	0.000	0.000	0.000	0.000	0.000	0.000	0.019	0.028	0.044	0.044	3.300	0.021	0.042	316	2384	100	161	8404	8565	224	7879	8103	Error	Error	-5.706	161	8404	224	7879	249767	3237351	0.399	7.836	0	0	0
1	10	11	"A65"	"A65"	16495	65305	100	722	840	673	80	545	545	615	393	63	31	13	0	14225	13247	4619	34	2329	2329	2389	704	29	95	92	0	0.000	0.000	0.000	0.000	0.000	0.000	0.000	0.000	0.000	0.000	0.000	0.000	0.000	0.000	0.015	0.027	0.034	0.032	4.606	0.020	0.054	316	2384	100	177	11896	12073	295	10918	11213	Error	Error	-6.071	177	11896	295	10918	265411	4185912	0.573	15.423	0	0	0
1	11	11	"A65"	"A65"	16795	65300	100	745	787	408	51	547	547	599	368	61	31	10	0	13394	12470	4828	38	2347	2347	2703	1988	73	87	84	0	0.000	0.000	0.000	0.000	0.000	0.000	0.000	0.000	0.000	0.000	0.000	0.000	0.000	0.000	0.018	0.024	0.033	0.030	4.115	0.022	0.099	316	2384	100	198	11047	11245	240	10123	10363	Error	Error	-5.802	198	11047	240	10123	248816	3940384	0.511	4.913	0	0	0
1	12	11	"A65"	"A65"	17095	65300	100	778	874	821	93	531	531	595	380	63	40	15	0	13546	12502	5011	40	2353	2353	2583	1696	65	88	83	0	0.000	0.000	0.000	0.000	0.000	0.000	0.000	0.000	0.000	0.000	0.000	0.000	0.000	0.000	0.022	0.034	0.042	0.038	3.863	0.025	0.071	316	2384	100	247	11193	11440	343	10149	10492	Error	Error	-5.502	247	11193	343	10149	276294	3950633	0.734	5.848	0	0	0
1	13	11	"A66"	"A66"	17395	65300	100	767	987	2499	253	548	548	613	383	62	35	11	0	11405	10314	5887	57	2354	2354	2431	764	31	87	81	0	0.000	0.000	0.000	0.000	0.000	0.000	0.000	0.000	0.000	0.000	0.000	0.000	0.000	0.000	0.024	0.055	0.053	0.066	4.243	0.103	0.120	316	2384	100	219	9051	9270	439	7960	8399	Error	Error	-5.369	219	9051	439	7960	311930	3259102	0.977	10.318	0	0	0
1	14	11	"A66"	"A66"	17700	65300	100	703	809	454	56	598	598	659	490	74	25	6	0	10813	9747	4273	43	2483	2483	2542	769	30	86	83	0	0.000	0.000	0.000	0.000	0.000	0.000	0.000	0.000	0.000	0.000	0.000	0.000	0.000	0.000	0.013	0.029	0.054	0.051	5.013	0.020	0.034	316	2384	100	105	8330	8435	211	7264	7475	Error	Error	-6.310	105	8330	211	7264	255641	3079903	0.306	9.369	0	0	0
1	15	11	"A66"	"A66"	18000	65300	100	708	780	433	55	592	592	652	409	62	26	8	0	10005	9253	3870	41	2460	2460	2558	932	36	85	80	0	0.000	0.000	0.000	0.000	0.000	0.000	0.000	0.000	0.000	0.000	0.000	0.000	0.000	0.000	0.015	0.028	0.055	0.057	4.711	0.021	0.028	316	2384	100	116	7545	7661	188	6793	6981	Error	Error	-6.023	116	7545	188	6793	246427	2923977	0.313	7.183	0	0	0
1	16	11	"A67"	"A67"	18300	65300	100	718	818	920	112	619	619	679	384	56	26	8	0	6796	7136	3594	50	2515	2515	2580	702	27	82	75	0	0.000	0.000	0.000	0.000	0.000	0.000	0.000	0.000	0.000	0.000	0.000	0.000	0.000	0.000	0.023	0.043	0.082	0.081	5.661	0.040	0.034	316	2384	100	99	4281	4380	199	4621	4820	Error	Error	-5.434	99	4281	199	4621	258376	2254968	0.362	6.490	0	0	0
1	17	11	"A67"	"A67"	18600	65295	100	738	779	388	49	642	642	711	574	80	12	2	0	5394	6081	2860	47	2697	2697	2927	1301	44	71	51	0	0.000	0.000	0.000	0.000	0.000	0.000	0.000	0.000	0.000	0.000	0.000	0.000	0.000	0.000	0.036	0.040	0.104	0.103	5.212	0.028	0.031	316	2384	100	96	2697	2793	137	3384	3521	Error	Error	-4.812	96	2697	137	3384	246234	1921469	0.118	2.424	0	0	0
1	18	11	"A67"	"A67"	18900	65295	100	717	790	457	57	671	671	735	496	67	16	4	0	5702	6341	2913	45	2895	2895	3161	1446	45	69	49	0	0.000	0.000	0.000	0.000	0.000	0.000	0.000	0.000	0.000	0.000	0.000	0.000	0.000	0.000	0.016	0.035	0.105	0.111	4.863	0.015	0.008	316	2384	100	46	2807	2853	119	3446	3565	Error	Error	-5.931	46	2807	119	3446	249768	2003815	0.111	2.199	0	0	0
1	1	12	"A68"	"A68"	13795	65610	100	619	685	410	59	534	534	592	378	63	25	7	0	8663	8448	3439	40	2300	2300	2370	716	30	96	91	0	0.000	0.000	0.000	0.000	0.000	0.000	0.000	0.000	0.000	0.000	0.000	0.000	0.000	0.000	0.013	0.025	0.052	0.052	3.637	0.015	0.015	316	2384	100	85	6363	6448	151	6148	6299	Error	Error	-6.226	85	6363	151	6148	216345	2669530	0.246	8.489	0	0	0
1	2	12	"A68"	"A68"	14095	65610	100	666	736	577	78	517	517	596	788	132	8	0	0	8073	8606	4347	50	2297	2297	2347	670	28	96	93	0	0.000	0.000	0.000	0.000	0.000	0.000	0.000	0.000	0.000	0.000	0.000	0.000	0.000	0.000	0.026	0.035	0.050	0.047	3.969	0.041	0.070	316	2384	100	149	5776	5925	219	6309	6528	Error	Error	-5.277	149	5776	219	6309	232640	2719595	0.178	9.342	0	0	0
1	3	12	"A68"	"A68"	14395	65610	100	661	739	422	57	543	543	662	1727	260	0	0	0	9372	9749	4106	42	2386	2386	2617	2292	87	91	78	0	0.000	0.000	0.000	0.000	0.000	0.000	0.000	0.000	0.000	0.000	0.000	0.000	0.000	0.000	0.017	0.027	0.052	0.043	3.572	0.192	0.099	316	2384	100	118	6986	7104	196	7363	7559	Error	Error	-5.888	118	6986	196	7363	233648	3080790	0.045	3.112	0	0	0
1	4	12	"A69"	"A69"	14695	65605	100	793	896	514	57	538	538	609	424	69	37	17	0	19677	17338	7819	45	2329	2329	2434	945	38	93	87	0	0.000	0.000	0.000	0.000	0.000	0.000	0.000	0.000	0.000	0.000	0.000	0.000	0.000	0.000	0.015	0.024	0.029	0.031	4.243	0.021	0.120	316	2384	100	255	17348	17603	358	15009	15367	Error	Error	-6.088	255	17348	358	15009	283130	5478855	0.677	15.771	0	0	0
1	5	12	"A69"	"A69"	15000	65605	100	723	785	446	56	677	677	5947	16288	273	0	0	0	15964	14797	5449	36	2626	2626	9510	18514	194	7	0	0	0.000	0.000	0.000	0.000	0.000	0.000	0.000	0.000	0.000	0.000	0.000	0.000	0.000	0.000	0.003	0.009	0.020	0.021	3.940	0.514	0.524	316	2384	100	46	13338	13384	108	12171	12279	Error	Error	-8.180	46	13338	108	12171	247958	4675708	-0.317	0.286	0	0	0
1	6	12	"A69"	"A69"	15300	65605	100	776	832	453	54	551	551	655	1138	173	4	0	0	17980	16442	5783	35	2330	2330	2483	1120	45	95	91	0	0.000	0.000	0.000	0.000	0.000	0.000	0.000	0.000	0.000	0.000	0.000	0.000	0.000	0.000	0.014	0.020	0.029	0.025	3.506	0.015	0.009	316	2384	100	225	15650	15875	281	14112	14393	Error	Error	-6.120	225	15650	281	14112	262842	5195648	0.156	12.463	0	0	0
1	7	12	"A70"	"A70"	15600	65605	100	707	730	382	52	551	551	617	408	66	24	6	0	10067	9894	5104	51	2321	2321	2390	675	28	90	84	0	0.000	0.000	0.000	0.000	0.000	0.000	0.000	0.000	0.000	0.000	0.000	0.000	0.000	0.000	0.020	0.024	0.043	0.046	4.517	0.017	0.030	316	2384	100	156	7746	7902	179	7573	7752	Error	Error	-5.634	156	7746	179	7573	230787	3126353	0.277	11.117	0	0	0
1	8	12	"A70"	"A70"	15900	65605	100	687	766	447	58	550	550	612	368	60	30	13	0	12028	10884	4291	39	2314	2314	2386	747	31	93	90	0	0.000	0.000	0.000	0.000	0.000	0.000	0.000	0.000	0.000	0.000	0.000	0.000	0.000	0.000	0.014	0.025	0.052	0.042	3.648	0.020	0.050	316	2384	100	137	9714	9851	216	8570	8786	Error	Error	-6.148	137	9714	216	8570	241925	3439356	0.418	11.376	0	0	0
1	9	12	"A70"	"A70"	16200	65605	100	643	711	434	61	553	553	614	382	62	25	10	0	10031	10456	4580	43	2410	2410	2784	2013	72	88	79	0	0.000	0.000	0.000	0.000	0.000	0.000	0.000	0.000	0.000	0.000	0.000	0.000	0.000	0.000	0.012	0.020	0.042	0.044	4.494	0.017	0.044	316	2384	100	90	7621	7711	158	8046	8204	Error	Error	-6.404	90	7621	158	8046	224541	3303968	0.254	3.811	0	0	0
1	10	12	"A71"	"A71"	16500	65605	100	761	785	414	52	520	520	594	454	76	30	8	0	16427	14757	5689	38	2367	2367	2431	832	34	93	88	0	0.000	0.000	0.000	0.000	0.000	0.000	0.000	0.000	0.000	0.000	0.000	0.000	0.000	0.000	0.017	0.021	0.033	0.030	4.134	0.015	0.051	316	2384	100	241	14060	14301	265	12390	12655	Error	Error	-5.866	241	14060	265	12390	248108	4663209	0.421	14.815	0	0	0
1	11	12	"A71"	"A71"	16800	65600	100	713	793	459	57	533	533	592	385	65	31	11	0	16482	15292	6667	43	2405	2405	2792	2366	84	87	83	0	0.000	0.000	0.000	0.000	0.000	0.000	0.000	0.000	0.000	0.000	0.000	0.000	0.000	0.000	0.013	0.020	0.027	0.030	4.538	0.012	0.043	316	2384	100	180	14077	14257	260	12887	13147	Error	Error	-6.289	180	14077	260	12887	250440	4832225	0.522	5.283	0	0	0
1	12	12	"A71"	"A71"	17100	65600	100	786	801	434	54	540	540	615	464	75	27	6	0	17466	16196	6127	37	2378	2378	2557	1444	56	91	87	0	0.000	0.000	0.000	0.000	0.000	0.000	0.000	0.000	0.000	0.000	0.000	0.000	0.000	0.000	0.016	0.019	0.028	0.027	3.666	0.015	0.074	316	2384	100	246	15088	15334	261	13818	14079	Error	Error	-5.939	246	15088	261	13818	253049	5117954	0.401	9.445	0	0	0
1	13	12	"A72"	"A72"	17400	65600	100	695	749	409	54	546	546	681	1867	274	0	0	0	12596	11613	4397	37	2410	2410	2622	2269	86	90	81	0	0.000	0.000	0.000	0.000	0.000	0.000	0.000	0.000	0.000	0.000	0.000	0.000	0.000	0.000	0.015	0.022	0.039	0.038	4.114	0.176	0.088	316	2384	100	149	10186	10335	203	9203	9406	Error	Error	-6.095	149	10186	203	9203	236667	3669708	0.036	3.963	0	0	0
1	14	12	"A72"	"A72"	17700	65600	100	750	788	402	51	550	550	614	380	61	26	12	0	11692	11000	3191	29	2479	2479	2598	1022	39	97	95	0	0.000	0.000	0.000	0.000	0.000	0.000	0.000	0.000	0.000	0.000	0.000	0.000	0.000	0.000	0.022	0.028	0.033	0.035	3.121	0.020	0.044	316	2384	100	200	9213	9413	238	8521	8759	Error	Error	-5.526	200	9213	238	8521	249148	3476032	0.458	8.221	0	0	0
1	15	12	"A72"	"A72"	18000	65600	100	680	735	432	58	548	548	621	416	66	25	8	0	10992	10709	2985	27	2481	2481	2624	1084	41	95	94	0	0.000	0.000	0.000	0.000	0.000	0.000	0.000	0.000	0.000	0.000	0.000	0.000	0.000	0.000	0.016	0.023	0.042	0.039	3.152	0.018	0.033	316	2384	100	132	8511	8643	187	8228	8415	Error	Error	-6.011	132	8511	187	8228	232137	3383940	0.274	7.458	0	0	0
1	16	12	"A73"	"A73"	18300	65600	100	649	681	382	56	561	561	628	447	71	18	3	0	3572	4213	2248	53	2483	2483	2559	1509	58	36	17	0	0.000	0.000	0.000	0.000	0.000	0.000	0.000	0.000	0.000	0.000	0.000	0.000	0.000	0.000	0.081	0.069	0.247	0.250	4.795	0.019	0.004	316	2384	100	88	1089	1177	120	1730	1850	Error	Error	-3.629	88	1089	120	1730	215211	1331213	0.119	1.096	0	0	0
1	17	12	"A73"	"A73"	18605	65595	100	661	709	396	55	604	604	707	1523	215	0	0	0	3527	4053	1932	47	2611	2611	2706	1232	45	39	19	0	0.000	0.000	0.000	0.000	0.000	0.000	0.000	0.000	0.000	0.000	0.000	0.000	0.000	0.000	0.062	0.073	0.241	0.272	5.584	1.789	0.012	316	2384	100	57	916	973	105	1442	1547	Error	Error	-4.006	57	916	105	1442	223987	1280631	0.001	1.093	0	0	0
1	18	12	"A73"	"A73"	18905	65595	100	666	731	423	57	633	633	729	1394	191	0	0	0	3592	4210	1921	45	2844	2844	2915	876	30	47	27	0	0.000	0.000	0.000	0.000	0.000	0.000	0.000	0.000	0.000	0.000	0.000	0.000	0.000	0.000	0.044	0.072	0.285	0.258	5.907	0.032	0.008	316	2384	100	33	748	781	98	1366	1464	Error	Error	-4.503	33	748	98	1366	230944	1330444	0.001	1.478	0	0	0
1	1	13	"A74"	"A74"	13800	65910	100	683	769	456	59	552	552	644	1047	162	5	0	0	13529	13148	4043	30	2310	2310	2374	868	36	97	96	0	0.000	0.000	0.000	0.000	0.000	0.000	0.000	0.000	0.000	0.000	0.000	0.000	0.000	0.000	0.012	0.020	0.036	0.029	3.707	0.018	0.004	316	2384	100	131	11219	11350	217	10838	11055	Error	Error	-6.420	131	11219	217	10838	243082	4154798	0.119	12.412	0	0	0
1	2	13	"A74"	"A74"	14100	65910	100	721	762	450	59	519	519	667	1993	298	0	0	0	14390	14064	3959	28	2333	2333	2541	2487	97	96	95	0	0.000	0.000	0.000	0.000	0.000	0.000	0.000	0.000	0.000	0.000	0.000	0.000	0.000	0.000	0.017	0.021	0.032	0.026	3.749	0.126	0.060	316	2384	100	202	12057	12259	243	11731	11974	Error	Error	-5.899	202	12057	243	11731	240928	4444172	0.048	4.633	0	0	0
1	3	13	"A74"	"A74"	14400	65910	100	857	1199	1153	96	522	522	677	1925	284	9	3	0	17991	19918	11148	55	2358	2358	2668	2695	101	95	93	1	0.000	0.000	0.000	0.000	0.000	0.000	0.000	0.000	0.000	0.000	0.000	0.000	0.000	0.000	0.021	0.039	0.037	0.034	3.105	0.091	0.100	316	2384	100	335	15633	15968	677	17560	18237	Error	Error	-5.544	335	15633	677	17560	378902	6294056	0.271	6.401	0	0	0
1	4	13	"A75"	"A75"	14700	65910	100	712	753	398	52	506	506	616	1457	236	1	0	0	13331	12833	4434	34	2281	2281	2404	1057	43	94	91	0	0.000	0.000	0.000	0.000	0.000	0.000	0.000	0.000	0.000	0.000	0.000	0.000	0.000	0.000	0.019	0.023	0.034	0.030	3.517	0.017	0.052	316	2384	100	206	11050	11256	247	10552	10799	Error	Error	-5.745	206	11050	247	10552	237860	4055141	0.094	9.867	0	0	0
1	5	13	"A75"	"A75"	15000	65905	100	680	770	431	55	531	531	606	492	81	24	6	0	10778	10766	3398	31	2327	2327	2496	1249	50	95	93	0	0.000	0.000	0.000	0.000	0.000	0.000	0.000	0.000	0.000	0.000	0.000	0.000	0.000	0.000	0.018	0.028	0.050	0.040	3.719	0.029	0.059	316	2384	100	149	8451	8600	239	8439	8678	Error	Error	-5.826	149	8451	239	8439	243247	3402009	0.333	6.621	0	0	0
1	6	13	"A75"	"A75"	15300	65905	100	653	720	386	53	523	523	594	377	63	29	8	0	10610	10340	3025	29	2333	2333	2448	974	39	95	93	0	0.000	0.000	0.000	0.000	0.000	0.000	0.000	0.000	0.000	0.000	0.000	0.000	0.000	0.000	0.016	0.025	0.042	0.035	3.887	0.018	0.036	316	2384	100	130	8277	8407	197	8007	8204	Error	Error	-5.993	130	8277	197	8007	227425	3267445	0.334	8.103	0	0	0
1	7	13	"A76"	"A76"	15600	65905	100	746	827	430	51	517	517	613	805	131	12	1	0	12876	12246	4139	33	2289	2289	2378	824	34	94	92	0	0.000	0.000	0.000	0.000	0.000	0.000	0.000	0.000	0.000	0.000	0.000	0.000	0.000	0.000	0.022	0.031	0.037	0.033	3.663	0.026	0.095	316	2384	100	229	10587	10816	310	9957	10267	Error	Error	-5.531	229	10587	310	9957	261386	3869724	0.266	11.976	0	0	0
1	8	13	"A76"	"A76"	15905	65905	100	728	792	439	55	526	526	597	374	62	36	13	0	11839	11369	4309	37	2325	2325	2399	786	32	93	89	0	0.000	0.000	0.000	0.000	0.000	0.000	0.000	0.000	0.000	0.000	0.000	0.000	0.000	0.000	0.021	0.029	0.041	0.037	3.643	0.021	0.057	316	2384	100	202	9514	9716	266	9044	9310	Error	Error	-5.558	202	9514	266	9044	250244	3592675	0.521	11.412	0	0	0
1	9	13	"A76"	"A76"	16205	65905	100	697	785	470	59	515	515	582	363	62	35	13	0	14178	13197	4791	36	2358	2358	2698	2070	76	91	88	0	0.000	0.000	0.000	0.000	0.000	0.000	0.000	0.000	0.000	0.000	0.000	0.000	0.000	0.000	0.015	0.025	0.038	0.034	4.674	0.020	0.069	316	2384	100	182	11820	12002	270	10839	11109	Error	Error	-6.021	182	11820	270	10839	248189	4170234	0.559	5.072	0	0	0
1	10	13	"A77"	"A77"	16505	65905	100	1386	1444	913	63	535	535	609	487	79	68	41	0	11196	10975	3948	35	2344	2344	2429	898	36	94	91	0	0.000	0.000	0.000	0.000	0.000	0.000	0.000	0.000	0.000	0.000	0.000	0.000	0.000	0.000	0.096	0.105	0.107	0.095	2.530	0.095	0.348	316	2384	100	851	8852	9703	909	8631	9540	Error	Error	-3.379	851	8852	909	8631	456408	3468022	1.715	9.517	0	0	0
1	11	13	"A77"	"A77"	16805	65900	100	1071	1205	728	60	558	558	662	957	144	28	6	0	10771	10986	4539	41	2399	2399	2754	2078	75	87	84	0	0.000	0.000	0.000	0.000	0.000	0.000	0.000	0.000	0.000	0.000	0.000	0.000	0.000	0.000	0.061	0.075	0.087	0.080	2.784	0.113	0.293	316	2384	100	513	8372	8885	647	8587	9234	Error	Error	-4.029	513	8372	647	8587	380752	3471459	0.567	3.962	0	0	0
1	12	13	"A77"	"A77"	17105	65900	100	1173	1251	651	52	557	557	614	397	64	64	41	0	9740	9169	3407	37	2349	2349	2454	846	34	89	87	0	0.000	0.000	0.000	0.000	0.000	0.000	0.000	0.000	0.000	0.000	0.000	0.000	0.000	0.000	0.083	0.102	0.110	0.104	2.937	0.096	0.334	316	2384	100	616	7391	8007	694	6820	7514	Error	Error	-3.585	616	7391	694	6820	395363	2897473	1.605	7.937	0	0	0
1	13	13	"A78"	"A78"	17405	65900	100	649	740	392	52	532	532	591	377	63	28	9	0	11793	11410	4674	40	2320	2320	2404	781	32	92	88	0	0.000	0.000	0.000	0.000	0.000	0.000	0.000	0.000	0.000	0.000	0.000	0.000	0.000	0.000	0.012	0.023	0.037	0.034	3.967	0.016	0.039	316	2384	100	117	9473	9590	208	9090	9298	Error	Error	-6.339	117	9473	208	9090	233968	3605676	0.395	11.531	0	0	0
1	14	13	"A78"	"A78"	17705	65900	100	781	816	451	55	570	570	634	632	99	18	1	0	10517	10689	4836	45	2434	2434	2617	1173	44	94	92	0	0.000	0.000	0.000	0.000	0.000	0.000	0.000	0.000	0.000	0.000	0.000	0.000	0.000	0.000	0.026	0.030	0.049	0.044	3.971	0.024	0.073	316	2384	100	211	8083	8294	246	8255	8501	Error	Error	-5.260	211	8083	246	8255	257777	3377818	0.288	6.882	0	0	0
1	15	13	"A78"	"A78"	18005	65900	100	779	856	485	56	555	555	623	387	62	38	16	0	10124	10983	5720	52	2477	2477	2655	1159	43	91	90	0	0.000	0.000	0.000	0.000	0.000	0.000	0.000	0.000	0.000	0.000	0.000	0.000	0.000	0.000	0.029	0.035	0.057	0.050	3.874	0.026	0.085	316	2384	100	224	7647	7871	301	8506	8807	Error	Error	-5.093	224	7647	301	8506	270440	3470618	0.602	7.186	0	0	0
1	16	13	"A79"	"A79"	18305	65900	100	678	755	415	54	564	564	637	403	63	26	8	0	8512	8084	3222	39	2509	2509	2558	678	26	93	87	0	0.000	0.000	0.000	0.000	0.000	0.000	0.000	0.000	0.000	0.000	0.000	0.000	0.000	0.000	0.019	0.034	0.064	0.058	4.459	0.019	0.007	316	2384	100	114	6003	6117	191	5575	5766	Error	Error	-5.719	114	6003	191	5575	238686	2554638	0.293	8.150	0	0	0
1	17	13	"A79"	"A79"	18605	65895	100	672	748	434	58	578	578	652	421	64	22	5	0	7293	7294	3031	41	2630	2630	2840	1404	49	82	72	0	0.000	0.000	0.000	0.000	0.000	0.000	0.000	0.000	0.000	0.000	0.000	0.000	0.000	0.000	0.020	0.036	0.075	0.070	4.103	0.026	0.027	316	2384	100	94	4663	4757	170	4664	4834	Error	Error	-5.632	94	4663	170	4664	236300	2305018	0.228	3.172	0	0	0
1	18	13	"A79"	"A79"	18905	65895	100	679	734	412	56	601	601	679	683	100	10	0	0	7162	7051	2541	36	2798	2798	2988	1230	41	86	75	0	0.000	0.000	0.000	0.000	0.000	0.000	0.000	0.000	0.000	0.000	0.000	0.000	0.000	0.000	0.018	0.031	0.085	0.085	3.890	0.022	0.018	316	2384	100	78	4364	4442	133	4253	4386	Error	Error	-5.806	78	4364	133	4253	232004	2228038	0.081	3.303	0	0	0
1	1	14	"A80"	"A80"	13805	66210	100	633	716	430	60	547	547	616	417	67	22	6	0	12200	11829	4143	35	2335	2335	2399	802	33	95	93	0	0.000	0.000	0.000	0.000	0.000	0.000	0.000	0.000	0.000	0.000	0.000	0.000	0.000	0.000	0.009	0.018	0.038	0.030	4.145	0.012	0.018	316	2384	100	86	9865	9951	169	9494	9663	Error	Error	-6.842	86	9865	169	9494	226135	3738120	0.240	11.758	0	0	0
1	2	14	"A80"	"A80"	14105	66210	100	685	768	424	55	549	549	643	1110	172	3	0	0	12377	12140	4125	33	2317	2317	2413	888	36	97	96	0	0.000	0.000	0.000	0.000	0.000	0.000	0.000	0.000	0.000	0.000	0.000	0.000	0.000	0.000	0.014	0.022	0.033	0.029	3.436	0.018	0.051	316	2384	100	136	10060	10196	219	9823	10042	Error	Error	-6.209	136	10060	219	9823	242824	3836312	0.113	10.954	0	0	0
1	3	14	"A80"	"A80"	14405	66210	100	693	772	446	57	545	545	596	381	63	31	12	0	11893	11807	3342	28	2314	2314	2499	1216	48	95	94	0	0.000	0.000	0.000	0.000	0.000	0.000	0.000	0.000	0.000	0.000	0.000	0.000	0.000	0.000	0.015	0.024	0.038	0.032	3.639	0.016	0.035	316	2384	100	148	9579	9727	227	9493	9720	Error	Error	-6.016	148	9579	227	9493	243897	3730998	0.462	7.655	0	0	0
1	4	14	"A81"	"A81"	14705	66210	100	734	801	427	53	518	518	579	369	63	37	15	0	14445	13554	5435	40	2282	2282	2341	712	30	94	91	0	0.000	0.000	0.000	0.000	0.000	0.000	0.000	0.000	0.000	0.000	0.000	0.000	0.000	0.000	0.018	0.025	0.038	0.035	4.054	0.018	0.062	316	2384	100	216	12163	12379	283	11272	11555	Error	Error	-5.815	216	12163	283	11272	252967	4283221	0.602	15.749	0	0	0
1	5	14	"A81"	"A81"	15005	66205	100	655	730	457	62	514	514	579	382	65	30	11	0	14281	13917	4682	33	2320	2320	2641	1685	63	92	91	0	0.000	0.000	0.000	0.000	0.000	0.000	0.000	0.000	0.000	0.000	0.000	0.000	0.000	0.000	0.012	0.019	0.034	0.030	3.786	0.012	0.029	316	2384	100	141	11961	12102	216	11597	11813	Error	Error	-6.406	141	11961	216	11597	230633	4397760	0.395	6.692	0	0	0
1	6	14	"A81"	"A81"	15305	66205	100	830	858	471	54	511	511	616	1072	174	5	0	0	15215	15333	5832	38	2290	2290	2461	1268	51	94	92	0	0.000	0.000	0.000	0.000	0.000	0.000	0.000	0.000	0.000	0.000	0.000	0.000	0.000	0.000	0.025	0.027	0.037	0.032	2.908	0.027	0.025	316	2384	100	319	12925	13244	347	13043	13390	Error	Error	-5.340	319	12925	347	13043	271108	4845328	0.226	10.151	0	0	0
1	7	14	"A82"	"A82"	15605	66205	100	715	788	400	50	532	532	592	399	67	30	9	0	13101	12123	4234	34	2299	2299	2363	708	29	94	90	0	0.000	0.000	0.000	0.000	0.000	0.000	0.000	0.000	0.000	0.000	0.000	0.000	0.000	0.000	0.017	0.026	0.035	0.033	3.751	0.019	0.056	316	2384	100	183	10802	10985	256	9824	10080	Error	Error	-5.883	183	10802	256	9824	248991	3830799	0.491	13.785	0	0	0
1	8	14	"A82"	"A82"	15905	66205	100	664	766	441	57	538	538	609	394	64	29	10	0	12238	12253	3497	28	2352	2352	2472	913	36	96	96	0	0.000	0.000	0.000	0.000	0.000	0.000	0.000	0.000	0.000	0.000	0.000	0.000	0.000	0.000	0.013	0.023	0.036	0.029	4.226	0.021	0.053	316	2384	100	126	9886	10012	228	9901	10129	Error	Error	-6.294	126	9886	228	9901	242086	3871842	0.398	10.713	0	0	0
1	9	14	"A82"	"A82"	16205	66205	100	726	770	404	52	525	525	593	450	75	25	6	0	14757	14387	4056	28	2372	2372	2713	1813	66	94	94	0	0.000	0.000	0.000	0.000	0.000	0.000	0.000	0.000	0.000	0.000	0.000	0.000	0.000	0.000	0.016	0.020	0.029	0.027	3.385	0.017	0.061	316	2384	100	201	12385	12586	245	12015	12260	Error	Error	-5.945	201	12385	245	12015	243406	4546255	0.393	6.439	0	0	0
1	10	14	"A83"	"A83"	16505	66205	100	5169	5151	3145	61	529	529	589	382	64	89	84	0	11445	10958	3229	29	2320	2320	2373	687	28	98	94	0	0.000	0.000	0.000	0.000	0.000	0.000	0.000	0.000	0.000	0.000	0.000	0.000	0.000	0.000	0.508	0.535	0.522	0.428	2.309	0.592	0.658	316	2384	100	4640	9125	13765	4622	8638	13260	Error	Error	-0.976	4640	9125	4622	8638	1627689	3462695	11.942	12.496	0	0	0
1	11	14	"A83"	"A83"	16805	66200	100	7109	6653	3596	54	584	584	1090	4386	402	71	21	0	11130	10814	3057	28	2404	2404	3115	5242	168	88	21	0	0.000	0.000	0.000	0.000	0.000	0.000	0.000	0.000	0.000	0.000	0.000	0.000	0.000	0.000	0.748	0.722	0.747	0.603	2.645	0.843	0.752	316	2384	100	6525	8726	15251	6069	8410	14479	Error	Error	-0.419	6525	8726	6069	8410	2102245	3417134	1.268	1.469	0	0	0
1	12	14	"A83"	"A83"	17110	66200	100	6114	5735	3581	62	582	582	716	1308	182	78	69	0	9433	9068	2380	26	2383	2383	2507	948	37	95	93	0	0.000	0.000	0.000	0.000	0.000	0.000	0.000	0.000	0.000	0.000	0.000	0.000	0.000	0.000	0.785	0.771	0.809	0.596	2.682	0.968	0.582	316	2384	100	5532	7050	12582	5153	6685	11838	Error	Error	-0.350	5532	7050	5153	6685	1812197	2865446	3.837	6.921	0	0	0
1	13	14	"A84"	"A84"	17410	66200	100	710	722	361	50	550	550	619	389	62	27	6	0	9183	8939	2663	29	2357	2357	2431	743	30	95	92	0	0.000	0.000	0.000	0.000	0.000	0.000	0.000	0.000	0.000	0.000	0.000	0.000	0.000	0.000	0.023	0.026	0.050	0.045	4.017	0.018	0.024	316	2384	100	160	6826	6986	172	6582	6754	Error	Error	-5.415	160	6826	172	6582	228120	2824635	0.265	8.759	0	0	0
1	14	14	"A84"	"A84"	17710	66200	100	718	769	433	56	554	554	612	369	60	29	12	0	9665	9385	2416	25	2400	2400	2503	891	35	97	94	0	0.000	0.000	0.000	0.000	0.000	0.000	0.000	0.000	0.000	0.000	0.000	0.000	0.000	0.000	0.023	0.031	0.052	0.046	3.433	0.030	0.061	316	2384	100	164	7265	7429	215	6985	7200	Error	Error	-5.469	164	7265	215	6985	242860	2965550	0.425	7.724	0	0	0
1	15	14	"A84"	"A84"	18010	66200	100	737	1261	4134	327	571	571	627	361	57	36	22	0	9896	9664	2780	28	2447	2447	2579	970	37	97	95	0	0.000	0.000	0.000	0.000	0.000	0.000	0.000	0.000	0.000	0.000	0.000	0.000	0.000	0.000	0.022	0.096	0.063	0.051	4.046	0.153	0.028	316	2384	100	166	7449	7615	690	7217	7907	Error	Error	-5.488	166	7449	690	7217	398434	3053940	1.756	7.304	0	0	0
1	16	14	"A85"	"A85"	18310	66200	100	608	678	402	59	573	573	653	795	121	6	0	0	7402	7245	2762	38	2467	2467	2539	716	28	92	84	0	0.000	0.000	0.000	0.000	0.000	0.000	0.000	0.000	0.000	0.000	0.000	0.000	0.000	0.000	0.007	0.022	0.061	0.065	3.767	0.008	0.003	316	2384	100	35	4935	4970	105	4778	4883	Error	Error	-7.140	35	4935	105	4778	214164	2289509	0.031	6.573	0	0	0
1	17	14	"A85"	"A85"	18610	66200	100	686	739	413	55	590	590	683	924	135	3	0	0	7612	7580	2249	29	2566	2566	2731	1071	39	93	89	0	0.000	0.000	0.000	0.000	0.000	0.000	0.000	0.000	0.000	0.000	0.000	0.000	0.000	0.000	0.019	0.030	0.068	0.059	3.968	0.023	0.024	316	2384	100	96	5046	5142	149	5014	5163	Error	Error	-5.716	96	5046	149	5014	233669	2395369	0.061	4.528	0	0	0
1	18	14	"A85"	"A85"	18910	66195	100	676	759	481	63	641	641	806	1770	219	0	0	0	6496	6483	2337	36	2787	2787	3027	2643	87	69	21	0	0.000	0.000	0.000	0.000	0.000	0.000	0.000	0.000	0.000	0.000	0.000	0.000	0.000	0.000	0.009	0.032	0.107	0.089	4.071	0.244	0.229	316	2384	100	35	3709	3744	118	3696	3814	Error	Error	-6.728	35	3709	118	3696	239815	2048678	-0.027	1.308	0	0	0
1	1	15	"A86"	"A86"	13805	66510	100	745	810	466	57	589	589	963	2685	278	0	0	0	8372	7977	3390	42	2361	2361	3385	6548	193	41	0	0	0.000	0.000	0.000	0.000	0.000	0.000	0.000	0.000	0.000	0.000	0.000	0.000	0.000	0.000	0.026	0.039	0.058	0.067	3.810	0.164	0.282	316	2384	100	156	6011	6167	221	5616	5837	Error	Error	-5.268	156	6011	221	5616	255864	2520881	-0.057	0.701	0	0	0
1	2	15	"A86"	"A86"	14105	66510	100	688	746	401	53	542	542	683	1487	217	0	0	0	9017	8772	2567	29	2302	2302	2585	3082	119	90	62	0	0.000	0.000	0.000	0.000	0.000	0.000	0.000	0.000	0.000	0.000	0.000	0.000	0.000	0.000	0.022	0.032	0.057	0.053	3.407	0.019	0.021	316	2384	100	146	6715	6861	204	6470	6674	Error	Error	-5.523	146	6715	204	6470	235666	2772015	0.042	2.007	0	0	0
1	3	15	"A86"	"A86"	14410	66510	100	664	753	422	56	538	538	606	393	64	30	9	0	8753	8548	2539	29	2307	2307	2504	1156	46	95	91	0	0.000	0.000	0.000	0.000	0.000	0.000	0.000	0.000	0.000	0.000	0.000	0.000	0.000	0.000	0.020	0.034	0.053	0.049	3.459	0.022	0.032	316	2384	100	126	6446	6572	215	6241	6456	Error	Error	-5.677	126	6446	215	6241	238016	2701110	0.374	5.228	0	0	0
1	4	15	"A87"	"A87"	14710	66510	100	701	741	439	59	556	556	628	429	68	22	6	0	8462	7996	2645	33	2282	2282	2363	820	34	93	90	0	0.000	0.000	0.000	0.000	0.000	0.000	0.000	0.000	0.000	0.000	0.000	0.000	0.000	0.000	0.023	0.032	0.050	0.047	4.361	0.025	0.024	316	2384	100	145	6180	6325	185	5714	5899	Error	Error	-5.413	145	6180	185	5714	234091	2526677	0.263	6.870	0	0	0
1	5	15	"A87"	"A87"	15010	66505	100	757	778	407	52	565	565	679	1436	211	0	0	0	9342	8910	3129	35	2370	2370	2613	1399	53	89	86	0	0.000	0.000	0.000	0.000	0.000	0.000	0.000	0.000	0.000	0.000	0.000	0.000	0.000	0.000	0.028	0.033	0.057	0.050	3.576	0.036	0.002	316	2384	100	192	6972	7164	213	6540	6753	Error	Error	-5.182	192	6972	213	6540	245803	2815714	0.069	4.501	0	0	0
1	6	15	"A87"	"A87"	15310	66505	100	691	731	380	51	546	546	627	712	113	8	0	0	8504	8434	3070	36	2343	2343	2487	1091	43	90	89	0	0.000	0.000	0.000	0.000	0.000	0.000	0.000	0.000	0.000	0.000	0.000	0.000	0.000	0.000	0.024	0.030	0.053	0.051	4.521	0.021	0.006	316	2384	100	145	6161	6306	185	6091	6276	Error	Error	-5.409	145	6161	185	6091	230838	2665082	0.146	5.451	0	0	0
1	7	15	"A88"	"A88"	15610	66505	100	686	729	387	53	527	527	586	370	63	29	10	0	11998	11018	5053	45	2237	2237	2352	927	39	88	85	0	0.000	0.000	0.000	0.000	0.000	0.000	0.000	0.000	0.000	0.000	0.000	0.000	0.000	0.000	0.016	0.023	0.039	0.037	4.925	0.016	0.045	316	2384	100	159	9761	9920	202	8781	8983	Error	Error	-5.940	159	9761	202	8781	230372	3481649	0.386	9.348	0	0	0
1	8	15	"A88"	"A88"	15910	66505	100	744	784	388	49	531	531	590	372	63	33	13	0	11136	10804	3856	35	2228	2228	2370	1025	43	93	91	0	0.000	0.000	0.000	0.000	0.000	0.000	0.000	0.000	0.000	0.000	0.000	0.000	0.000	0.000	0.024	0.030	0.039	0.037	4.528	0.022	0.057	316	2384	100	213	8908	9121	253	8576	8829	Error	Error	-5.386	213	8908	253	8576	247851	3414053	0.522	8.228	0	0	0
1	9	15	"A88"	"A88"	16210	66505	100	659	742	479	64	546	546	607	394	64	27	10	0	10882	10717	4102	38	2276	2276	2467	1225	49	89	88	0	0.000	0.000	0.000	0.000	0.000	0.000	0.000	0.000	0.000	0.000	0.000	0.000	0.000	0.000	0.013	0.023	0.041	0.041	4.622	0.020	0.048	316	2384	100	113	8606	8719	196	8441	8637	Error	Error	-6.251	113	8606	196	8441	234507	3386638	0.343	6.735	0	0	0
1	10	15	"A89"	"A89"	16510	66505	100	777	864	484	56	529	529	587	357	60	40	18	0	11879	11049	5016	45	2230	2230	2307	736	31	95	92	0	0.000	0.000	0.000	0.000	0.000	0.000	0.000	0.000	0.000	0.000	0.000	0.000	0.000	0.000	0.026	0.038	0.051	0.045	3.741	0.035	0.160	316	2384	100	248	9649	9897	335	8819	9154	Error	Error	-5.282	248	9649	335	8819	273163	3491425	0.776	11.878	0	0	0
1	11	15	"A89"	"A89"	16810	66505	100	668	1010	3682	364	537	537	624	613	98	19	5	0	9497	10038	5985	59	2299	2299	2761	2629	95	76	58	0	0.000	0.000	0.000	0.000	0.000	0.000	0.000	0.000	0.000	0.000	0.000	0.000	0.000	0.000	0.018	0.061	0.047	0.046	4.023	0.108	0.081	316	2384	100	131	7198	7329	473	7739	8212	Error	Error	-5.780	131	7198	473	7739	319005	3171906	0.630	2.768	0	0	0
1	12	15	"A89"	"A89"	17110	66500	100	787	898	586	65	567	567	636	570	89	27	6	0	10156	9917	6277	63	2312	2312	2527	1296	51	81	67	0	0.000	0.000	0.000	0.000	0.000	0.000	0.000	0.000	0.000	0.000	0.000	0.000	0.000	0.000	0.028	0.044	0.066	0.071	4.358	0.031	0.106	316	2384	100	220	7844	8064	331	7605	7936	Error	Error	-5.156	220	7844	331	7605	283877	3133926	0.460	5.702	0	0	0
1	13	15	"A90"	"A90"	17410	66500	100	742	807	560	69	564	564	665	792	119	12	1	0	8764	8148	3311	40	2337	2337	2490	1681	67	81	76	0	0.000	0.000	0.000	0.000	0.000	0.000	0.000	0.000	0.000	0.000	0.000	0.000	0.000	0.000	0.028	0.042	0.070	0.073	3.843	0.029	0.030	316	2384	100	178	6427	6605	243	5811	6054	Error	Error	-5.174	178	6427	243	5811	254865	2574648	0.179	3.366	0	0	0
1	14	15	"A90"	"A90"	17710	66500	100	737	781	404	51	558	558	614	362	58	31	10	0	8585	8325	2804	33	2330	2330	2576	1323	51	90	88	0	0.000	0.000	0.000	0.000	0.000	0.000	0.000	0.000	0.000	0.000	0.000	0.000	0.000	0.000	0.029	0.037	0.054	0.049	3.303	0.024	0.044	316	2384	100	179	6255	6434	223	5995	6218	Error	Error	-5.127	179	6255	223	5995	246802	2630659	0.461	4.345	0	0	0
1	15	15	"A90"	"A90"	18010	66500	100	718	772	436	56	551	551	638	787	123	9	0	0	9872	9649	3522	36	2347	2347	2609	1478	56	90	87	0	0.000	0.000	0.000	0.000	0.000	0.000	0.000	0.000	0.000	0.000	0.000	0.000	0.000	0.000	0.022	0.030	0.051	0.045	4.348	0.020	0.006	316	2384	100	167	7525	7692	221	7302	7523	Error	Error	-5.494	167	7525	221	7302	244034	3049076	0.170	4.763	0	0	0
1	16	15	"A91"	"A91"	18315	66500	100	688	754	415	55	560	560	632	388	61	28	8	0	8966	8255	3064	37	2374	2374	2453	916	37	88	84	0	0.000	0.000	0.000	0.000	0.000	0.000	0.000	0.000	0.000	0.000	0.000	0.000	0.000	0.000	0.019	0.033	0.059	0.054	3.961	0.022	0.027	316	2384	100	128	6592	6720	194	5881	6075	Error	Error	-5.687	128	6592	194	5881	238134	2608460	0.314	6.334	0	0	0
1	17	15	"A91"	"A91"	18615	66500	100	741	765	446	58	573	573	634	392	61	28	8	0	8255	7915	2804	35	2489	2489	2639	1083	41	88	85	0	0.000	0.000	0.000	0.000	0.000	0.000	0.000	0.000	0.000	0.000	0.000	0.000	0.000	0.000	0.029	0.035	0.072	0.069	4.160	0.025	0.034	316	2384	100	168	5766	5934	192	5426	5618	Error	Error	-5.101	168	5766	192	5426	241844	2501090	0.334	4.872	0	0	0
1	18	15	"A91"	"A91"	18915	66495	100	644	713	374	52	599	599	666	595	89	11	0	0	6646	6539	2407	36	2706	2706	2866	1066	37	84	75	0	0.000	0.000	0.000	0.000	0.000	0.000	0.000	0.000	0.000	0.000	0.000	0.000	0.000	0.000	0.011	0.030	0.085	0.074	5.326	0.020	0.013	316	2384	100	45	3940	3985	114	3833	3947	Error	Error	-6.452	45	3940	114	3833	225439	2066243	0.079	3.446	0	0	0
1	1	16	"A92"	"A92"	13810	66810	100	703	764	441	57	561	561	658	861	130	7	0	0	8082	7972	3649	45	2252	2252	2427	2112	87	80	65	0	0.000	0.000	0.000	0.000	0.000	0.000	0.000	0.000	0.000	0.000	0.000	0.000	0.000	0.000	0.024	0.035	0.065	0.056	4.089	0.030	0.004	316	2384	100	142	5830	5972	203	5720	5923	Error	Error	-5.360	142	5830	203	5720	241272	2519189	0.123	2.625	0	0	0
1	2	16	"A92"	"A92"	14110	66810	100	749	814	459	56	559	559	632	573	90	21	2	0	8810	8571	3390	39	2181	2181	2332	1223	52	93	81	0	0.000	0.000	0.000	0.000	0.000	0.000	0.000	0.000	0.000	0.000	0.000	0.000	0.000	0.000	0.029	0.040	0.063	0.056	3.915	0.027	0.056	316	2384	100	190	6629	6819	255	6390	6645	Error	Error	-5.125	190	6629	255	6390	257144	2708343	0.318	5.101	0	0	0
1	3	16	"A92"	"A92"	14410	66810	100	782	839	492	58	531	531	608	399	65	37	14	0	12452	11567	4317	37	2194	2194	2451	1344	54	97	89	0	0.000	0.000	0.000	0.000	0.000	0.000	0.000	0.000	0.000	0.000	0.000	0.000	0.000	0.000	0.024	0.033	0.047	0.046	3.019	0.026	0.087	316	2384	100	251	10258	10509	308	9373	9681	Error	Error	-5.353	251	10258	308	9373	265118	3655085	0.579	6.783	0	0	0
1	4	16	"A93"	"A93"	14710	66810	100	674	737	459	62	551	551	613	429	69	23	8	0	10510	9838	3729	37	2154	2154	2223	724	32	95	92	0	0.000	0.000	0.000	0.000	0.000	0.000	0.000	0.000	0.000	0.000	0.000	0.000	0.000	0.000	0.015	0.024	0.044	0.042	3.931	0.014	0.015	316	2384	100	123	8356	8479	186	7684	7870	Error	Error	-6.086	123	8356	186	7684	232833	3108857	0.289	10.518	0	0	0
1	5	16	"A93"	"A93"	15010	66805	100	711	777	426	54	541	541	607	380	62	31	12	0	10814	10552	3864	36	2224	2224	2517	2008	79	92	86	0	0.000	0.000	0.000	0.000	0.000	0.000	0.000	0.000	0.000	0.000	0.000	0.000	0.000	0.000	0.020	0.028	0.040	0.038	4.438	0.017	0.043	316	2384	100	170	8590	8760	236	8328	8564	Error	Error	-5.659	170	8590	236	8328	245435	3334433	0.447	4.001	0	0	0
1	6	16	"A93"	"A93"	15310	66805	100	667	768	463	60	540	540	601	396	65	31	12	0	12878	12680	4698	37	2161	2161	2300	1496	65	94	93	0	0.000	0.000	0.000	0.000	0.000	0.000	0.000	0.000	0.000	0.000	0.000	0.000	0.000	0.000	0.012	0.022	0.041	0.033	3.750	0.015	0.042	316	2384	100	127	10717	10844	228	10519	10747	Error	Error	-6.399	127	10717	228	10519	242634	4006809	0.422	6.939	0	0	0
1	7	16	"A94"	"A94"	15615	66805	100	687	728	387	53	566	566	1010	4065	402	0	0	0	12837	11527	4760	41	2239	2239	2833	4373	154	81	66	0	0.000	0.000	0.000	0.000	0.000	0.000	0.000	0.000	0.000	0.000	0.000	0.000	0.000	0.000	0.011	0.017	0.030	0.030	5.033	0.487	0.253	316	2384	100	121	10598	10719	162	9288	9450	Error	Error	-6.453	121	10598	162	9288	230111	3642548	-0.069	1.988	0	0	0
1	8	16	"A94"	"A94"	15915	66805	100	733	770	426	55	520	520	580	398	68	31	11	0	14210	13597	5228	38	2107	2107	2303	1685	73	92	90	0	0.000	0.000	0.000	0.000	0.000	0.000	0.000	0.000	0.000	0.000	0.000	0.000	0.000	0.000	0.018	0.022	0.031	0.030	4.057	0.017	0.065	316	2384	100	213	12103	12316	250	11490	11740	Error	Error	-5.828	213	12103	250	11490	243201	4296565	0.477	6.703	0	0	0
1	9	16	"A94"	"A94"	16215	66805	100	773	834	430	51	541	541	713	2420	339	0	0	0	16851	16127	5198	32	2174	2174	2522	2828	112	92	90	0	0.000	0.000	0.000	0.000	0.000	0.000	0.000	0.000	0.000	0.000	0.000	0.000	0.000	0.000	0.016	0.021	0.030	0.028	3.605	0.017	0.077	316	2384	100	232	14677	14909	293	13953	14246	Error	Error	-5.983	232	14677	293	13953	263429	5096244	0.050	4.811	0	0	0
1	10	16	"A95"	"A95"	16515	66805	100	839	1040	858	82	532	532	593	460	77	40	19	0	15497	16480	9703	58	2145	2145	2217	713	32	95	93	0	0.000	0.000	0.000	0.000	0.000	0.000	0.000	0.000	0.000	0.000	0.000	0.000	0.000	0.000	0.023	0.035	0.041	0.031	3.565	0.039	0.195	316	2384	100	307	13352	13659	508	14335	14843	Error	Error	-5.443	307	13352	508	14335	328765	5207784	0.972	20.004	0	0	0
1	11	16	"A95"	"A95"	16815	66805	100	920	1671	5075	303	545	545	596	383	64	48	28	0	14569	17014	12366	72	2171	2171	2407	1863	77	96	87	1	0.000	0.000	0.000	0.000	0.000	0.000	0.000	0.000	0.000	0.000	0.000	0.000	0.000	0.000	0.030	0.076	0.046	0.042	3.364	0.079	0.062	316	2384	100	375	12398	12773	1126	14843	15969	Error	Error	-5.047	375	12398	1126	14843	528147	5376540	2.807	7.841	0	0	0
1	12	16	"A95"	"A95"	17115	66800	100	817	1058	1593	150	525	525	593	380	64	44	19	0	13397	14734	10833	73	2115	2115	2281	1170	51	94	87	2	0.000	0.000	0.000	0.000	0.000	0.000	0.000	0.000	0.000	0.000	0.000	0.000	0.000	0.000	0.026	0.042	0.039	0.036	3.963	0.036	0.099	316	2384	100	292	11282	11574	533	12619	13152	Error	Error	-5.272	292	11282	533	12619	334170	4655863	1.224	10.644	0	0	0
1	13	16	"A96"	"A96"	17415	66800	100	704	808	511	63	549	549	613	398	64	30	10	0	7721	8315	6877	82	2134	2134	2203	625	28	86	77	0	0.000	0.000	0.000	0.000	0.000	0.000	0.000	0.000	0.000	0.000	0.000	0.000	0.000	0.000	0.028	0.042	0.062	0.072	4.321	0.035	0.131	316	2384	100	155	5587	5742	259	6181	6440	Error	Error	-5.172	155	5587	259	6181	255180	2627686	0.490	9.779	0	0	0
1	14	16	"A96"	"A96"	17715	66800	100	674	798	595	74	560	560	762	2464	323	1	0	0	7556	9291	6611	71	2250	2250	2524	2715	107	67	49	0	0.000	0.000	0.000	0.000	0.000	0.000	0.000	0.000	0.000	0.000	0.000	0.000	0.000	0.000	0.021	0.034	0.061	0.059	3.486	0.268	0.161	316	2384	100	114	5306	5420	238	7041	7279	Error	Error	-5.541	114	5306	238	7041	252013	2936042	0.015	2.492	0	0	0
1	15	16	"A96"	"A96"	18015	66800	100	668	770	458	59	539	539	602	377	62	31	13	0	7814	8557	4829	56	2222	2222	2291	698	30	95	87	0	0.000	0.000	0.000	0.000	0.000	0.000	0.000	0.000	0.000	0.000	0.000	0.000	0.000	0.000	0.023	0.036	0.059	0.053	4.217	0.032	0.082	316	2384	100	129	5592	5721	231	6335	6566	Error	Error	-5.438	129	5592	231	6335	243361	2703983	0.446	8.977	0	0	0
1	16	16	"A97"	"A97"	18315	66800	100	677	734	441	60	563	563	689	1941	281	0	0	0	7790	7969	3833	48	2212	2212	2275	683	30	90	82	0	0.000	0.000	0.000	0.000	0.000	0.000	0.000	0.000	0.000	0.000	0.000	0.000	0.000	0.000	0.020	0.030	0.060	0.063	4.343	0.022	0.032	316	2384	100	114	5578	5692	171	5757	5928	Error	Error	-5.613	114	5578	171	5757	231990	2518247	0.023	8.337	0	0	0
1	17	16	"A97"	"A97"	18615	66800	100	699	752	386	51	559	559	614	368	59	28	9	0	10135	9989	3435	34	2311	2311	2436	1013	41	94	91	0	0.000	0.000	0.000	0.000	0.000	0.000	0.000	0.000	0.000	0.000	0.000	0.000	0.000	0.000	0.018	0.025	0.039	0.034	3.315	0.020	0.043	316	2384	100	140	7824	7964	193	7678	7871	Error	Error	-5.804	140	7824	193	7678	237475	3156531	0.375	7.456	0	0	0
1	18	16	"A97"	"A97"	18915	66795	100	635	693	383	55	605	605	705	1426	202	0	0	0	6423	6510	2364	36	2495	2495	2618	955	36	88	79	0	0.000	0.000	0.000	0.000	0.000	0.000	0.000	0.000	0.000	0.000	0.000	0.000	0.000	0.000	0.008	0.022	0.074	0.069	3.675	0.010	0.005	316	2384	100	30	3928	3958	88	4015	4103	Error	Error	-7.033	30	3928	88	4015	219034	2057271	-0.008	4.075	0	0	0
1	1	17	"A98"	"A98"	13815	67110	100	599	653	378	57	563	563	649	1093	168	2	0	0	3396	4283	3623	84	2190	2190	2331	2121	90	31	17	0	0.000	0.000	0.000	0.000	0.000	0.000	0.000	0.000	0.000	0.000	0.000	0.000	0.000	0.000	0.030	0.043	0.242	0.231	5.288	0.010	0.004	316	2384	100	36	1206	1242	90	2093	2183	Error	Error	-5.066	36	1206	90	2093	206232	1353570	0.004	0.920	0	0	0
1	2	17	"A98"	"A98"	14115	67110	100	679	890	2480	278	535	535	624	697	111	12	2	0	4375	5172	3396	65	2172	2172	2379	2885	121	38	16	0	0.000	0.000	0.000	0.000	0.000	0.000	0.000	0.000	0.000	0.000	0.000	0.000	0.000	0.000	0.065	0.118	0.131	0.137	4.358	0.045	0.006	316	2384	100	144	2203	2347	355	3000	3355	Error	Error	-3.935	144	2203	355	3000	281176	1634426	0.382	0.968	0	0	0
1	3	17	"A98"	"A98"	14415	67110	100	579	641	371	57	552	552	610	368	60	22	5	0	3719	4484	2587	57	2181	2181	2283	1507	66	50	24	0	0.000	0.000	0.000	0.000	0.000	0.000	0.000	0.000	0.000	0.000	0.000	0.000	0.000	0.000	0.018	0.039	0.137	0.121	4.384	0.021	0.012	316	2384	100	27	1538	1565	89	2303	2392	Error	Error	-5.832	27	1538	89	2303	202433	1416961	0.084	1.461	0	0	0
1	4	17	"A99"	"A99"	14715	67110	100	3890	3921	2665	67	543	543	723	1506	208	70	53	0	7890	7588	2873	37	2181	2181	2609	4230	162	70	13	0	0.000	0.000	0.000	0.000	0.000	0.000	0.000	0.000	0.000	0.000	0.000	0.000	0.000	0.000	0.586	0.625	0.566	0.514	2.333	0.643	0.606	316	2384	100	3347	5709	9056	3378	5407	8785	Error	Error	-0.770	3347	5709	3378	5407	1239117	2397843	2.124	1.177	0	0	0
1	5	17	"A99"	"A99"	15015	67110	100	3173	3584	2855	79	547	547	716	902	125	68	58	0	7624	7310	2873	39	2179	2179	2403	2079	86	83	64	0	0.000	0.000	0.000	0.000	0.000	0.000	0.000	0.000	0.000	0.000	0.000	0.000	0.000	0.000	0.482	0.592	0.516	0.444	2.723	0.491	0.395	316	2384	100	2626	5445	8071	3037	5131	8168	Error	Error	-1.052	2626	5445	3037	5131	1132590	2309961	3.180	2.360	0	0	0
1	6	17	"A99"	"A99"	15315	67105	100	4190	4207	2794	66	552	552	654	647	98	81	75	0	8827	8227	2969	36	2120	2120	2197	808	36	91	86	0	0.000	0.000	0.000	0.000	0.000	0.000	0.000	0.000	0.000	0.000	0.000	0.000	0.000	0.000	0.542	0.598	0.569	0.508	2.247	0.679	0.667	316	2384	100	3638	6707	10345	3655	6107	9762	Error	Error	-0.883	3638	6707	3655	6107	1329370	2599697	5.491	7.463	0	0	0
1	7	17	"A100"	"A100"	15615	67105	100	682	759	499	65	526	526	585	475	81	23	6	0	10060	9475	4046	42	2129	2129	2215	760	34	87	82	0	0.000	0.000	0.000	0.000	0.000	0.000	0.000	0.000	0.000	0.000	0.000	0.000	0.000	0.000	0.020	0.032	0.051	0.047	4.820	0.020	0.041	316	2384	100	156	7931	8087	233	7346	7579	Error	Error	-5.668	156	7931	233	7346	239820	2994100	0.366	9.553	0	0	0
1	8	17	"A100"	"A100"	15915	67105	100	663	730	423	57	540	540	613	424	69	26	9	0	8602	8102	3097	38	2194	2194	2453	1840	75	84	78	0	0.000	0.000	0.000	0.000	0.000	0.000	0.000	0.000	0.000	0.000	0.000	0.000	0.000	0.000	0.019	0.032	0.066	0.069	4.480	0.025	0.036	316	2384	100	123	6408	6531	190	5908	6098	Error	Error	-5.703	123	6408	190	5908	230703	2560125	0.276	3.070	0	0	0
1	9	17	"A100"	"A100"	16215	67105	100	610	694	386	55	529	529	600	394	65	25	6	0	8823	8488	3813	44	2190	2190	2491	1422	57	85	82	0	0.000	0.000	0.000	0.000	0.000	0.000	0.000	0.000	0.000	0.000	0.000	0.000	0.000	0.000	0.012	0.026	0.057	0.053	5.079	0.022	0.042	316	2384	100	81	6633	6714	165	6298	6463	Error	Error	-6.356	81	6633	165	6298	219158	2682093	0.239	4.217	0	0	0
1	10	17	"A101"	"A101"	16515	67105	100	1183	2088	2326	111	526	526	605	642	106	50	35	0	5793	7493	5076	67	2093	2093	2155	704	32	82	74	0	0.000	0.000	0.000	0.000	0.000	0.000	0.000	0.000	0.000	0.000	0.000	0.000	0.000	0.000	0.178	0.289	0.260	0.249	3.359	0.334	0.633	316	2384	100	657	3700	4357	1562	5400	6962	Error	Error	-2.494	657	3700	1562	5400	659676	2367843	2.310	7.582	0	0	0
1	11	17	"A101"	"A101"	16820	67105	100	1183	2299	2526	109	538	538	678	1648	243	31	20	0	5602	8010	5839	72	2133	2133	2336	2151	92	63	41	0	0.000	0.000	0.000	0.000	0.000	0.000	0.000	0.000	0.000	0.000	0.000	0.000	0.000	0.000	0.186	0.300	0.269	0.245	3.420	0.415	0.419	316	2384	100	645	3469	4114	1761	5877	7638	Error	Error	-2.427	645	3469	1761	5877	726543	2531168	0.984	2.638	0	0	0
1	12	17	"A101"	"A101"	17120	67100	100	1044	2036	2499	122	552	552	701	1422	202	25	17	0	4023	5359	3531	65	2069	2069	2269	1831	80	54	28	0	0.000	0.000	0.000	0.000	0.000	0.000	0.000	0.000	0.000	0.000	0.000	0.000	0.000	0.000	0.252	0.451	0.372	0.313	3.609	0.593	0.428	316	2384	100	492	1954	2446	1484	3290	4774	Error	Error	-1.990	492	1954	1484	3290	643383	1693396	0.939	1.688	0	0	0
1	13	17	"A102"	"A102"	17420	67100	100	1044	2369	2939	124	528	528	590	473	80	52	38	0	4904	6067	3749	61	2076	2076	2165	1075	49	74	58	0	0.000	0.000	0.000	0.000	0.000	0.000	0.000	0.000	0.000	0.000	0.000	0.000	0.000	0.000	0.182	0.461	0.324	0.286	3.514	0.557	0.465	316	2384	100	516	2828	3344	1841	3991	5832	Error	Error	-2.454	516	2828	1841	3991	748636	1917171	3.761	3.630	0	0	0
1	14	17	"A102"	"A102"	17720	67100	100	1017	2119	2608	123	539	539	612	419	68	51	36	0	6315	7683	4588	59	2163	2163	2227	712	31	86	77	0	0.000	0.000	0.000	0.000	0.000	0.000	0.000	0.000	0.000	0.000	0.000	0.000	0.000	0.000	0.115	0.286	0.214	0.192	3.385	0.383	0.573	316	2384	100	478	4152	4630	1580	5520	7100	Error	Error	-3.119	478	4152	1580	5520	669545	2427889	3.597	7.663	0	0	0
1	15	17	"A102"	"A102"	18020	67100	100	1070	2129	2694	126	542	542	615	566	92	48	31	0	5926	6511	3283	50	2171	2171	2262	840	37	84	75	0	0.000	0.000	0.000	0.000	0.000	0.000	0.000	0.000	0.000	0.000	0.000	0.000	0.000	0.000	0.141	0.366	0.253	0.241	3.269	0.598	0.563	316	2384	100	528	3755	4283	1587	4340	5927	Error	Error	-2.830	528	3755	1587	4340	672877	2057378	2.675	5.058	0	0	0
1	16	17	"A103"	"A103"	18320	67100	100	649	725	453	62	558	558	630	687	109	9	1	0	7419	6791	2530	37	2253	2253	2327	1022	43	84	79	0	0.000	0.000	0.000	0.000	0.000	0.000	0.000	0.000	0.000	0.000	0.000	0.000	0.000	0.000	0.018	0.037	0.078	0.075	4.876	0.201	0.253	316	2384	100	91	5166	5257	167	4538	4705	Error	Error	-5.827	91	5166	167	4538	228975	2146104	0.138	4.368	0	0	0
1	17	17	"A103"	"A103"	18620	67100	100	684	770	448	58	615	615	773	2362	305	0	0	0	6269	6075	2237	36	2346	2346	2589	2343	90	77	30	0	0.000	0.000	0.000	0.000	0.000	0.000	0.000	0.000	0.000	0.000	0.000	0.000	0.000	0.000	0.018	0.042	0.093	0.093	4.019	0.602	0.150	316	2384	100	69	3923	3992	155	3729	3884	Error	Error	-5.829	69	3923	155	3729	243185	1919798	-0.001	1.488	0	0	0
1	18	17	"A103"	"A103"	18920	67100	100	662	711	387	54	614	614	667	391	58	20	5	0	5490	5282	1781	33	2417	2417	2489	692	27	85	75	0	0.000	0.000	0.000	0.000	0.000	0.000	0.000	0.000	0.000	0.000	0.000	0.000	0.000	0.000	0.016	0.034	0.107	0.098	4.597	0.024	0.010	316	2384	100	48	3073	3121	97	2865	2962	Error	Error	-6.000	48	3073	97	2865	224732	1669114	0.113	4.036	0	0	0
1	1	18	"A104"	"A104"	13815	67410	100	719	805	448	55	582	582	733	1788	243	0	0	0	9274	8438	3915	46	2271	2271	2517	2762	109	75	63	0	0.000	0.000	0.000	0.000	0.000	0.000	0.000	0.000	0.000	0.000	0.000	0.000	0.000	0.000	0.020	0.036	0.068	0.063	4.427	0.259	0.145	316	2384	100	137	7003	7140	223	6167	6390	Error	Error	-5.676	137	7003	223	6167	254244	2666488	0.040	2.144	0	0	0
1	2	18	"A104"	"A104"	14120	67410	100	661	754	440	58	555	555	625	405	64	27	10	0	8875	8581	4503	52	2252	2252	2376	1636	68	92	80	0	0.000	0.000	0.000	0.000	0.000	0.000	0.000	0.000	0.000	0.000	0.000	0.000	0.000	0.000	0.016	0.031	0.060	0.051	4.083	0.014	0.017	316	2384	100	106	6623	6729	199	6329	6528	Error	Error	-5.965	106	6623	199	6329	238262	2711745	0.319	3.793	0	0	0
1	3	18	"A104"	"A104"	14420	67410	100	705	790	447	56	549	549	619	384	62	31	12	0	9172	8688	2678	30	2277	2277	2459	2010	81	89	84	0	0.000	0.000	0.000	0.000	0.000	0.000	0.000	0.000	0.000	0.000	0.000	0.000	0.000	0.000	0.023	0.038	0.055	0.053	3.649	0.016	0.020	316	2384	100	156	6895	7051	241	6411	6652	Error	Error	-5.466	156	6895	241	6411	249788	2745479	0.445	3.099	0	0	0
1	4	18	"A105"	"A105"	14720	67410	100	691	779	426	54	575	575	1314	5608	426	0	0	0	8197	8198	2585	31	2255	2255	3121	6475	207	41	0	0	0.000	0.000	0.000	0.000	0.000	0.000	0.000	0.000	0.000	0.000	0.000	0.000	0.000	0.000	0.020	0.034	0.056	0.051	3.571	0.031	0.056	316	2384	100	116	5942	6058	204	5943	6147	Error	Error	-5.679	116	5942	204	5943	246090	2590723	-0.095	0.784	0	0	0
1	5	18	"A105"	"A105"	15020	67410	100	735	787	407	51	560	560	634	465	73	25	5	0	8869	8761	2926	33	2209	2209	2429	2182	89	90	82	0	0.000	0.000	0.000	0.000	0.000	0.000	0.000	0.000	0.000	0.000	0.000	0.000	0.000	0.000	0.026	0.035	0.058	0.053	3.891	0.010	0.011	316	2384	100	175	6660	6835	227	6552	6779	Error	Error	-5.250	175	6660	227	6552	248614	2768340	0.329	2.902	0	0	0
1	6	18	"A105"	"A105"	15320	67405	100	757	819	480	58	558	558	625	387	61	34	11	0	8730	8587	4301	50	2209	2209	2344	1661	70	88	85	0	0.000	0.000	0.000	0.000	0.000	0.000	0.000	0.000	0.000	0.000	0.000	0.000	0.000	0.000	0.031	0.041	0.062	0.064	3.761	0.021	0.036	316	2384	100	199	6521	6720	261	6378	6639	Error	Error	-5.034	199	6521	261	6378	258777	2713535	0.501	3.759	0	0	0
1	7	18	"A106"	"A106"	15620	67405	100	545	676	794	117	558	558	622	421	67	17	5	0	2614	2916	1190	40	2186	2186	2284	1874	82	14	2	0	0.000	0.000	0.000	0.000	0.000	0.000	0.000	0.000	0.000	0.000	0.000	0.000	0.000	0.000	-0.030	0.162	0.401	0.488	5.397	0.008	0.001	316	2384	100	-13	428	415	118	730	848	Error	Error	Error	-13	428	118	730	213696	921536	0.128	0.337	0	0	0
1	8	18	"A106"	"A106"	15920	67405	100	561	645	414	64	546	546	591	366	61	21	8	0	2833	3187	1387	43	2142	2142	2282	2209	96	17	4	0	0.000	0.000	0.000	0.000	0.000	0.000	0.000	0.000	0.000	0.000	0.000	0.000	0.000	0.000	0.022	0.095	0.341	0.301	5.264	0.015	0.002	316	2384	100	15	691	706	99	1045	1144	Error	Error	-5.526	15	691	99	1045	203783	1006972	0.148	0.410	0	0	0
1	9	18	"A106"	"A106"	16220	67405	100	600	629	368	58	530	530	625	1383	221	0	0	0	3336	3817	1871	49	2153	2153	2320	2324	100	23	8	0	0.000	0.000	0.000	0.000	0.000	0.000	0.000	0.000	0.000	0.000	0.000	0.000	0.000	0.000	0.059	0.059	0.213	0.199	5.381	0.007	0.003	316	2384	100	70	1183	1253	99	1664	1763	Error	Error	-4.079	70	1183	99	1664	198871	1206047	0.003	0.644	0	0	0
1	10	18	"A107"	"A107"	16520	67405	100	599	660	373	56	529	529	627	1054	168	1	0	0	4875	5931	3525	59	2092	2092	2219	1823	82	63	40	0	0.000	0.000	0.000	0.000	0.000	0.000	0.000	0.000	0.000	0.000	0.000	0.000	0.000	0.000	0.025	0.034	0.085	0.082	5.704	0.250	0.298	316	2384	100	70	2783	2853	131	3839	3970	Error	Error	-5.313	70	2783	131	3839	208639	1874042	0.031	2.036	0	0	0
1	11	18	"A107"	"A107"	16820	67405	100	584	658	427	64	531	531	591	392	66	22	8	0	5781	6653	3706	55	2123	2123	2226	1661	74	74	54	0	0.000	0.000	0.000	0.000	0.000	0.000	0.000	0.000	0.000	0.000	0.000	0.000	0.000	0.000	0.014	0.028	0.076	0.073	4.951	0.030	0.039	316	2384	100	53	3658	3711	127	4530	4657	Error	Error	-6.109	53	3658	127	4530	207883	2102327	0.171	2.665	0	0	0
1	12	18	"A107"	"A107"	17120	67400	100	622	689	420	60	532	532	587	361	61	28	9	0	5009	5993	3376	56	2098	2098	2211	1552	70	72	47	0	0.000	0.000	0.000	0.000	0.000	0.000	0.000	0.000	0.000	0.000	0.000	0.000	0.000	0.000	0.031	0.040	0.084	0.089	5.285	0.017	0.013	316	2384	100	90	2911	3001	157	3895	4052	Error	Error	-5.015	90	2911	157	3895	217866	1893796	0.283	2.437	0	0	0
1	13	18	"A108"	"A108"	17420	67400	100	639	685	398	58	532	532	595	397	66	25	6	0	5288	6513	3846	59	2130	2130	2231	1323	59	73	56	0	0.000	0.000	0.000	0.000	0.000	0.000	0.000	0.000	0.000	0.000	0.000	0.000	0.000	0.000	0.034	0.035	0.094	0.097	5.037	0.020	0.017	316	2384	100	107	3158	3265	153	4383	4536	Error	Error	-4.883	107	3158	153	4383	216339	2058149	0.227	3.237	0	0	0
1	14	18	"A108"	"A108"	17720	67400	100	578	644	406	63	557	557	611	363	59	22	7	0	5057	6191	3566	57	2191	2191	2272	1335	58	70	51	0	0.000	0.000	0.000	0.000	0.000	0.000	0.000	0.000	0.000	0.000	0.000	0.000	0.000	0.000	0.007	0.022	0.100	0.096	6.338	0.013	0.010	316	2384	100	21	2866	2887	87	4000	4087	Error	Error	-7.093	21	2866	87	4000	203502	1956420	0.091	2.936	0	0	0
1	15	18	"A108"	"A108"	18025	67400	100	591	662	395	59	551	551	621	522	84	17	1	0	6884	7184	3245	45	2201	2201	2259	1124	49	87	73	0	0.000	0.000	0.000	0.000	0.000	0.000	0.000	0.000	0.000	0.000	0.000	0.000	0.000	0.000	0.009	0.022	0.065	0.056	4.655	0.017	0.015	316	2384	100	40	4683	4723	111	4983	5094	Error	Error	-6.871	40	4683	111	4983	209131	2270203	0.079	4.382	0	0	0
1	16	18	"A109"	"A109"	18325	67400	100	580	635	356	56	561	561	638	522	81	10	1	0	2743	3000	1146	38	2254	2254	2357	1543	65	16	5	0	0.000	0.000	0.000	0.000	0.000	0.000	0.000	0.000	0.000	0.000	0.000	0.000	0.000	0.000	0.039	0.099	0.379	0.455	5.700	0.162	0.272	316	2384	100	19	489	508	74	746	820	Error	Error	-4.686	19	489	74	746	200591	947964	-0.006	0.417	0	0	0
1	17	18	"A109"	"A109"	18625	67400	100	608	661	380	57	585	585	642	390	60	16	5	0	2859	3101	1155	37	2318	2318	2359	592	25	47	26	0	0.000	0.000	0.000	0.000	0.000	0.000	0.000	0.000	0.000	0.000	0.000	0.000	0.000	0.000	0.043	0.097	0.332	0.245	5.971	0.025	0.002	316	2384	100	23	541	564	76	783	859	Error	Error	-4.556	23	541	76	783	208782	980043	0.049	1.253	0	0	0
1	18	18	"A109"	"A109"	18925	67400	100	593	649	381	58	600	600	655	432	65	15	4	0	2901	3093	1008	32	2445	2445	2471	617	24	42	21	0	0.000	0.000	0.000	0.000	0.000	0.000	0.000	0.000	0.000	0.000	0.000	0.000	0.000	0.000	-0.015	0.076	0.422	0.359	4.834	0.048	0.004	316	2384	100	-7	456	449	49	648	697	Error	Error	Error	-7	456	49	648	205019	977511	-0.014	1.008	0	0	0
1	1	19	"A110"	"A110"	13820	67710	100	748	804	429	53	615	615	710	1072	150	3	0	0	4878	5702	2946	51	2492	2492	2708	2756	101	46	26	0	0.000	0.000	0.000	0.000	0.000	0.000	0.000	0.000	0.000	0.000	0.000	0.000	0.000	0.000	0.056	0.059	0.118	0.116	5.149	0.069	0.033	316	2384	100	133	2386	2519	189	3210	3399	Error	Error	-4.165	133	2386	189	3210	254192	1801722	0.088	1.086	0	0	0
1	2	19	"A110"	"A110"	14120	67710	100	708	774	476	61	648	648	750	1535	204	0	0	0	5255	6308	3321	52	2475	2475	2807	2576	91	51	37	0	0.000	0.000	0.000	0.000	0.000	0.000	0.000	0.000	0.000	0.000	0.000	0.000	0.000	0.000	0.022	0.033	0.093	0.096	5.253	0.018	0.004	316	2384	100	60	2780	2840	126	3833	3959	Error	Error	-5.534	60	2780	126	3833	244591	1993428	0.016	1.359	0	0	0
1	3	19	"A110"	"A110"	14420	67710	100	721	764	417	54	615	615	723	1297	179	0	0	0	5317	6178	2920	47	2487	2487	2841	2407	84	54	37	0	0.000	0.000	0.000	0.000	0.000	0.000	0.000	0.000	0.000	0.000	0.000	0.000	0.000	0.000	0.037	0.040	0.095	0.088	4.286	0.013	0.001	316	2384	100	106	2830	2936	149	3691	3840	Error	Error	-4.739	106	2830	149	3691	241340	1952383	0.032	1.386	0	0	0
1	4	19	"A111"	"A111"	14720	67710	100	655	707	408	57	588	588	699	885	126	6	0	0	4532	5993	5433	90	2368	2368	2502	1898	75	53	35	0	0.000	0.000	0.000	0.000	0.000	0.000	0.000	0.000	0.000	0.000	0.000	0.000	0.000	0.000	0.031	0.033	0.115	0.128	4.401	0.003	0.000	316	2384	100	67	2164	2231	119	3625	3744	Error	Error	-5.013	67	2164	119	3625	223463	1893671	0.009	1.839	0	0	0
1	5	19	"A111"	"A111"	15020	67710	100	661	697	379	54	581	581	667	717	107	7	0	0	5628	6471	4397	67	2395	2395	2606	2373	91	61	33	0	0.000	0.000	0.000	0.000	0.000	0.000	0.000	0.000	0.000	0.000	0.000	0.000	0.000	0.000	0.025	0.028	0.091	0.085	4.469	0.024	0.016	316	2384	100	80	3233	3313	116	4076	4192	Error	Error	-5.337	80	3233	116	4076	220165	2044820	0.042	1.629	0	0	0
1	6	19	"A111"	"A111"	15325	67705	100	681	738	415	56	580	580	672	678	100	9	0	0	5372	6233	3678	59	2325	2325	2549	2403	94	59	32	0	0.000	0.000	0.000	0.000	0.000	0.000	0.000	0.000	0.000	0.000	0.000	0.000	0.000	0.000	0.033	0.040	0.093	0.090	4.792	0.066	0.177	316	2384	100	101	3047	3148	158	3908	4066	Error	Error	-4.915	101	3047	158	3908	233096	1969694	0.097	1.533	0	0	0
1	7	19	"A112"	"A112"	15625	67705	100	3501	8030	9914	123	618	618	1208	4846	401	42	25	0	7653	7811	3990	51	2382	2382	3570	7523	210	35	0	0	0.000	0.000	0.000	0.000	0.000	0.000	0.000	0.000	0.000	0.000	0.000	0.000	0.000	0.000	0.547	1.365	0.916	0.823	2.723	0.785	0.470	316	2384	100	2883	5271	8154	7412	5429	12841	Error	Error	-0.871	2883	5271	7412	5429	2537583	2468256	1.408	0.564	0	0	0
1	8	19	"A112"	"A112"	15925	67705	100	3995	8757	10319	117	599	599	740	1135	153	70	56	0	9273	9060	4391	48	2341	2341	2534	1841	72	82	72	0	0.000	0.000	0.000	0.000	0.000	0.000	0.000	0.000	0.000	0.000	0.000	0.000	0.000	0.000	0.490	1.214	0.749	0.684	2.847	1.879	0.509	316	2384	100	3396	6932	10328	8158	6719	14877	Error	Error	-1.029	3396	6932	8158	6719	2767314	2863070	7.063	3.545	0	0	0
1	9	19	"A112"	"A112"	16225	67705	100	2756	6434	8704	135	600	600	969	2462	254	44	31	0	7218	7887	3950	50	2368	2368	2865	3435	119	67	32	0	0.000	0.000	0.000	0.000	0.000	0.000	0.000	0.000	0.000	0.000	0.000	0.000	0.000	0.000	0.445	1.057	0.635	0.586	2.829	1.548	0.494	316	2384	100	2156	4850	7006	5834	5519	11353	Error	Error	-1.170	2156	4850	5834	5519	2033009	2492417	2.220	1.462	0	0	0
1	10	19	"A113"	"A113"	16525	67705	100	644	910	3373	370	549	549	612	415	67	24	7	0	6374	6843	3894	56	2285	2285	2426	1921	79	61	50	0	0.000	0.000	0.000	0.000	0.000	0.000	0.000	0.000	0.000	0.000	0.000	0.000	0.000	0.000	0.023	0.079	0.090	0.086	5.449	0.026	0.001	316	2384	100	95	4089	4184	361	4558	4919	Error	Error	-5.428	95	4089	361	4558	287667	2162256	0.718	2.299	0	0	0
1	11	19	"A113"	"A113"	16825	67705	100	744	793	446	56	571	571	632	511	80	23	6	0	6112	6931	3527	50	2270	2270	2578	2125	82	66	48	0	0.000	0.000	0.000	0.000	0.000	0.000	0.000	0.000	0.000	0.000	0.000	0.000	0.000	0.000	0.045	0.048	0.090	0.092	4.139	0.032	0.045	316	2384	100	173	3842	4015	222	4661	4883	Error	Error	-4.473	173	3842	222	4661	250690	2190343	0.315	2.048	0	0	0
1	12	19	"A113"	"A113"	17125	67705	100	706	762	431	56	564	564	627	410	65	26	8	0	8195	8073	3827	47	2260	2260	2389	1950	81	79	66	0	0.000	0.000	0.000	0.000	0.000	0.000	0.000	0.000	0.000	0.000	0.000	0.000	0.000	0.000	0.024	0.034	0.062	0.062	3.535	0.022	0.033	316	2384	100	142	5935	6077	198	5813	6011	Error	Error	-5.385	142	5935	198	5813	240892	2551081	0.329	2.915	0	0	0
1	13	19	"A114"	"A114"	17425	67700	100	672	734	449	61	554	554	663	989	149	5	0	0	9179	7981	4263	53	2290	2290	2651	3240	122	64	53	0	0.000	0.000	0.000	0.000	0.000	0.000	0.000	0.000	0.000	0.000	0.000	0.000	0.000	0.000	0.017	0.032	0.067	0.084	4.508	0.023	0.038	316	2384	100	118	6889	7007	180	5691	5871	Error	Error	-5.867	118	6889	180	5691	232051	2521849	0.072	1.645	0	0	0
1	14	19	"A114"	"A114"	17725	67700	100	639	760	458	60	555	555	630	485	76	25	7	0	9338	8541	3684	43	2285	2285	2587	2151	83	77	74	0	0.000	0.000	0.000	0.000	0.000	0.000	0.000	0.000	0.000	0.000	0.000	0.000	0.000	0.000	0.012	0.033	0.056	0.060	5.126	0.025	0.047	316	2384	100	84	7053	7137	205	6256	6461	Error	Error	-6.392	84	7053	205	6256	240120	2698886	0.268	2.768	0	0	0
1	15	19	"A114"	"A114"	18025	67700	100	672	739	392	53	578	578	633	503	79	18	4	0	8100	7749	3077	39	2297	2297	2568	2111	82	81	74	0	0.000	0.000	0.000	0.000	0.000	0.000	0.000	0.000	0.000	0.000	0.000	0.000	0.000	0.000	0.016	0.030	0.064	0.059	4.078	0.020	0.013	316	2384	100	94	5803	5897	161	5452	5613	Error	Error	-5.948	94	5803	161	5452	233533	2448621	0.211	2.454	0	0	0
1	16	19	"A115"	"A115"	18325	67700	100	660	723	441	60	606	606	708	1434	202	1	0	0	3985	4989	2834	56	2333	2333	2399	987	41	63	45	0	0.000	0.000	0.000	0.000	0.000	0.000	0.000	0.000	0.000	0.000	0.000	0.000	0.000	0.000	0.033	0.044	0.120	0.122	4.904	0.036	0.027	316	2384	100	54	1652	1706	117	2656	2773	Error	Error	-4.935	54	1652	117	2656	228350	1576419	0.010	2.624	0	0	0
1	17	19	"A115"	"A115"	18625	67700	100	652	710	412	58	596	596	660	396	60	22	5	0	3981	4649	2235	48	2440	2440	2533	883	34	66	46	0	0.000	0.000	0.000	0.000	0.000	0.000	0.000	0.000	0.000	0.000	0.000	0.000	0.000	0.000	0.036	0.052	0.173	0.169	5.795	0.010	0.004	316	2384	100	56	1541	1597	114	2209	2323	Error	Error	-4.782	56	1541	114	2209	224323	1469060	0.126	2.396	0	0	0
1	18	19	"A115"	"A115"	18930	67700	100	675	741	426	57	630	630	694	416	59	21	6	0	3832	4267	1795	42	2584	2584	2683	1857	69	36	13	0	0.000	0.000	0.000	0.000	0.000	0.000	0.000	0.000	0.000	0.000	0.000	0.000	0.000	0.000	0.036	0.066	0.217	0.216	4.950	0.011	0.002	316	2384	100	45	1248	1293	111	1683	1794	Error	Error	-4.794	45	1248	111	1683	234196	1348282	0.113	0.853	0	0	0
1	1	20	"A116"	"A116"	13825	68010	100	690	785	442	56	648	648	714	497	69	18	3	0	6753	6316	2744	43	2580	2580	2829	2343	82	66	41	0	0.000	0.000	0.000	0.000	0.000	0.000	0.000	0.000	0.000	0.000	0.000	0.000	0.000	0.000	0.010	0.037	0.091	0.111	6.775	0.024	0.021	316	2384	100	42	4173	4215	137	3736	3873	Error	Error	-6.635	42	4173	137	3736	248106	1995845	0.143	1.488	0	0	0
1	2	20	"A116"	"A116"	14125	68010	100	755	832	465	55	616	616	698	931	133	7	0	0	8949	8554	3294	38	2531	2531	2827	2360	83	80	71	0	0.000	0.000	0.000	0.000	0.000	0.000	0.000	0.000	0.000	0.000	0.000	0.000	0.000	0.000	0.022	0.036	0.063	0.061	3.915	0.032	0.010	316	2384	100	139	6418	6557	216	6023	6239	Error	Error	-5.529	139	6418	216	6023	263023	2702970	0.144	2.427	0	0	0
1	3	20	"A116"	"A116"	14425	68010	100	767	823	438	53	624	624	689	445	64	25	6	0	8870	8979	5041	56	2481	2481	2731	1875	68	90	83	0	0.000	0.000	0.000	0.000	0.000	0.000	0.000	0.000	0.000	0.000	0.000	0.000	0.000	0.000	0.022	0.031	0.056	0.054	3.587	0.013	0.014	316	2384	100	143	6389	6532	199	6498	6697	Error	Error	-5.482	143	6389	199	6498	260054	2837264	0.301	3.332	0	0	0
1	4	20	"A117"	"A117"	14725	68010	100	698	795	505	63	613	613	712	1408	197	2	0	0	2954	3229	1217	37	2455	2455	2588	2240	86	10	2	0	0.000	0.000	0.000	0.000	0.000	0.000	0.000	0.000	0.000	0.000	0.000	0.000	0.000	0.000	0.170	0.235	0.444	0.422	5.609	0.092	0.034	316	2384	100	85	499	584	182	774	956	Error	Error	-2.554	85	499	182	774	251269	1020518	0.059	0.286	0	0	0
1	5	20	"A117"	"A117"	15025	68010	100	790	843	521	61	604	604	685	534	77	22	5	0	2956	3377	2756	81	2401	2401	2657	3092	116	6	1	0	0.000	0.000	0.000	0.000	0.000	0.000	0.000	0.000	0.000	0.000	0.000	0.000	0.000	0.000	0.335	0.245	0.406	0.465	4.488	0.021	0.014	316	2384	100	186	555	741	239	976	1215	Error	Error	-1.577	186	555	239	976	266536	1067245	0.296	0.233	0	0	0
1	6	20	"A117"	"A117"	15325	68010	100	745	877	603	68	587	587	673	602	89	22	8	0	3013	3401	1336	39	2373	2373	2449	1192	48	35	15	0	0.000	0.000	0.000	0.000	0.000	0.000	0.000	0.000	0.000	0.000	0.000	0.000	0.000	0.000	0.247	0.282	0.400	0.386	4.116	0.120	0.097	316	2384	100	158	640	798	290	1028	1318	Error	Error	-2.018	158	640	290	1028	277080	1074774	0.339	0.799	0	0	0
1	7	20	"A118"	"A118"	15625	68005	100	620	686	413	60	584	584	659	541	82	14	2	0	3839	4707	4246	90	2368	2368	2615	2093	80	39	18	0	0.000	0.000	0.000	0.000	0.000	0.000	0.000	0.000	0.000	0.000	0.000	0.000	0.000	0.000	0.024	0.044	0.163	0.195	5.600	0.007	0.002	316	2384	100	36	1471	1507	102	2339	2441	Error	Error	-5.353	36	1471	102	2339	216846	1487355	0.050	1.000	0	0	0
1	8	20	"A118"	"A118"	15925	68005	100	650	729	431	59	559	559	635	459	72	20	6	0	5268	6598	5019	76	2376	2376	2619	2370	90	56	36	0	0.000	0.000	0.000	0.000	0.000	0.000	0.000	0.000	0.000	0.000	0.000	0.000	0.000	0.000	0.031	0.040	0.101	0.107	5.174	0.016	0.018	316	2384	100	91	2892	2983	170	4222	4392	Error	Error	-4.990	91	2892	170	4222	230248	2085054	0.205	1.679	0	0	0
1	9	20	"A118"	"A118"	16230	68005	100	601	686	419	61	597	597	660	404	61	19	6	0	6835	7339	3408	46	2394	2394	2500	1151	46	84	72	0	0.000	0.000	0.000	0.000	0.000	0.000	0.000	0.000	0.000	0.000	0.000	0.000	0.000	0.000	0.001	0.018	0.065	0.059	4.681	0.009	0.006	316	2384	100	4	4441	4445	89	4945	5034	Error	Error	Error	4	4441	89	4945	216714	2319043	0.064	4.204	0	0	0
1	10	20	"A119"	"A119"	16530	68005	100	870	1087	767	70	567	567	641	437	68	43	26	0	3633	4917	3598	73	2349	2349	2600	3355	129	31	10	0	0.000	0.000	0.000	0.000	0.000	0.000	0.000	0.000	0.000	0.000	0.000	0.000	0.000	0.000	0.236	0.202	0.256	0.288	3.657	0.079	0.145	316	2384	100	303	1284	1587	520	2568	3088	Error	Error	-2.083	303	1284	520	2568	343423	1553865	1.021	0.691	0	0	0
1	11	20	"A119"	"A119"	16830	68005	100	986	1178	825	70	572	572	634	396	62	51	33	0	4938	5919	3226	54	2329	2329	2476	1714	69	62	43	0	0.000	0.000	0.000	0.000	0.000	0.000	0.000	0.000	0.000	0.000	0.000	0.000	0.000	0.000	0.159	0.169	0.191	0.198	3.824	0.179	0.421	316	2384	100	414	2609	3023	606	3590	4196	Error	Error	-2.656	414	2609	606	3590	372145	1870557	1.374	2.009	0	0	0
1	12	20	"A119"	"A119"	17130	68005	100	968	1234	906	73	588	588	642	405	63	48	30	0	4715	5516	2785	50	2314	2314	2419	1647	68	61	42	0	0.000	0.000	0.000	0.000	0.000	0.000	0.000	0.000	0.000	0.000	0.000	0.000	0.000	0.000	0.158	0.202	0.222	0.206	3.167	0.188	0.349	316	2384	100	380	2401	2781	646	3202	3848	Error	Error	-2.660	380	2401	646	3202	389915	1742994	1.462	1.880	0	0	0
1	13	20	"A120"	"A120"	17430	68000	100	743	876	616	70	574	574	629	384	61	32	17	0	3039	3634	2623	72	2296	2296	2422	2117	87	19	7	0	0.000	0.000	0.000	0.000	0.000	0.000	0.000	0.000	0.000	0.000	0.000	0.000	0.000	0.000	0.227	0.226	0.371	0.394	3.646	0.056	0.044	316	2384	100	169	743	912	302	1338	1640	Error	Error	-2.136	169	743	302	1338	276908	1148198	0.643	0.573	0	0	0
1	14	20	"A120"	"A120"	17730	68000	100	757	948	696	73	601	601	685	1062	155	12	2	0	3100	3530	1560	44	2348	2348	2463	1877	76	23	8	0	0.000	0.000	0.000	0.000	0.000	0.000	0.000	0.000	0.000	0.000	0.000	0.000	0.000	0.000	0.207	0.294	0.390	0.421	3.929	0.069	0.067	316	2384	100	156	752	908	347	1182	1529	Error	Error	-2.269	156	752	347	1182	299504	1115331	0.248	0.568	0	0	0
1	15	20	"A120"	"A120"	18030	68000	100	785	989	752	76	597	597	706	1148	162	12	3	0	3223	3508	1474	42	2351	2351	2500	2334	93	17	4	0	0.000	0.000	0.000	0.000	0.000	0.000	0.000	0.000	0.000	0.000	0.000	0.000	0.000	0.000	0.216	0.339	0.388	0.365	4.437	0.320	0.333	316	2384	100	188	872	1060	392	1157	1549	Error	Error	-2.214	188	872	392	1157	312571	1108639	0.247	0.432	0	0	0
1	16	20	"A121"	"A121"	18330	68000	100	634	684	405	59	604	604	683	880	128	3	0	0	5105	6415	3771	58	2399	2399	2522	1865	73	58	41	0	0.000	0.000	0.000	0.000	0.000	0.000	0.000	0.000	0.000	0.000	0.000	0.000	0.000	0.000	0.011	0.020	0.085	0.093	4.796	0.011	0.007	316	2384	100	30	2706	2736	80	4016	4096	Error	Error	-6.495	30	2706	80	4016	216206	2027139	0.001	2.087	0	0	0
1	17	20	"A121"	"A121"	18630	68000	100	662	753	442	58	623	623	730	1525	208	1	0	0	7460	7325	3154	43	2471	2471	2594	1198	46	84	69	0	0.000	0.000	0.000	0.000	0.000	0.000	0.000	0.000	0.000	0.000	0.000	0.000	0.000	0.000	0.008	0.027	0.080	0.078	4.601	0.015	0.003	316	2384	100	39	4989	5028	130	4854	4984	Error	Error	-6.999	39	4989	130	4854	238070	2314704	0.015	3.949	0	0	0
1	18	20	"A121"	"A121"	18930	68000	100	646	706	389	55	629	629	739	1510	204	0	0	0	6148	6375	2629	41	2545	2545	2637	1482	56	72	54	0	0.000	0.000	0.000	0.000	0.000	0.000	0.000	0.000	0.000	0.000	0.000	0.000	0.000	0.000	0.005	0.020	0.073	0.076	4.802	0.163	0.020	316	2384	100	17	3603	3620	77	3830	3907	Error	Error	-7.728	17	3603	77	3830	223107	2014362	-0.022	2.522	0	0	0
1	1	21	"Blank"	"Blank"	13830	68310	100	625	686	444	64	629	629	719	725	100	6	0	0	2539	2589	627	24	2565	2565	2734	2320	84	0	0	0	0.000	0.000	0.000	0.000	0.000	0.000	0.000	0.000	0.000	0.000	0.000	0.000	0.000	0.000	0.154	2.375	0.570	0.574	5.386	0.428	0.316	316	2384	100	-4	-26	-30	57	24	81	Error	Error	-2.700	-4	-26	57	24	216756	817984	-0.046	-0.062	0	0	0
1	2	21	"Blank"	"Blank"	14130	68310	100	608	681	394	57	615	615	693	447	64	18	3	0	2479	2527	637	25	2488	2488	2634	1882	71	0	0	0	0.000	0.000	0.000	0.000	0.000	0.000	0.000	0.000	0.000	0.000	0.000	0.000	0.000	0.000	0.778	1.692	0.614	0.551	4.769	0.023	0.004	316	2384	100	-7	-9	-16	66	39	105	Error	Error	-0.363	-7	-9	66	39	215183	798493	-0.027	-0.057	0	0	0
1	3	21	"Blank"	"Blank"	14430	68310	100	654	685	373	54	619	619	707	593	83	9	0	0	2478	2508	557	22	2455	2455	2625	2363	90	0	0	0	0.000	0.000	0.000	0.000	0.000	0.000	0.000	0.000	0.000	0.000	0.000	0.000	0.000	0.000	1.522	1.245	0.604	0.623	5.110	0.027	0.013	316	2384	100	35	23	58	66	53	119	Error	Error	0.606	35	23	66	53	216506	792483	-0.037	-0.050	0	0	0
1	4	21	"Blank"	"Blank"	14730	68310	100	617	688	427	62	608	608	673	462	68	16	4	0	2494	2633	2646	100	2444	2444	2495	870	34	7	0	0	0.000	0.000	0.000	0.000	0.000	0.000	0.000	0.000	0.000	0.000	0.000	0.000	0.000	0.000	0.180	0.423	0.649	0.740	4.511	0.001	0.000	316	2384	100	9	50	59	80	189	269	Error	Error	-2.474	9	50	80	189	217433	832146	0.032	0.159	0	0	0
1	5	21	"Blank"	"Blank"	15030	68310	100	576	630	376	59	598	598	713	1466	205	0	0	0	2384	2435	605	24	2447	2447	2632	2723	103	0	0	0	0.000	0.000	0.000	0.000	0.000	0.000	0.000	0.000	0.000	0.000	0.000	0.000	0.000	0.000	0.349	-2.667	0.635	0.546	4.879	70.973	0.001	316	2384	100	-22	-63	-85	32	-12	20	Error	Error	-1.518	-22	-63	32	-12	198977	769378	-0.057	-0.072	0	0	0
1	6	21	"Blank"	"Blank"	15330	68310	100	599	642	379	59	587	587	672	1125	167	1	0	0	2327	2393	610	25	2404	2404	2489	806	32	9	0	0	0.000	0.000	0.000	0.000	0.000	0.000	0.000	0.000	0.000	0.000	0.000	0.000	0.000	0.000	-0.156	-5.000	0.697	0.662	4.671	0.087	0.021	316	2384	100	12	-77	-65	55	-11	44	Error	Error	Error	12	-77	55	-11	202961	756329	-0.027	-0.119	0	0	0
1	7	21	"Blank"	"Blank"	15630	68305	100	599	667	385	57	597	597	670	636	94	8	0	0	2436	2487	734	29	2387	2387	2520	2335	92	0	0	0	0.000	0.000	0.000	0.000	0.000	0.000	0.000	0.000	0.000	0.000	0.000	0.000	0.000	0.000	0.041	0.700	0.715	0.612	4.797	0.005	0.000	316	2384	100	2	49	51	70	100	170	Error	Error	-4.615	2	49	70	100	210720	786045	-0.005	-0.014	0	0	0
1	8	21	"Blank"	"Blank"	15930	68305	100	575	630	361	57	612	612	722	1474	204	0	0	0	2321	2467	1717	69	2387	2387	2559	2468	96	0	0	0	0.000	0.000	0.000	0.000	0.000	0.000	0.000	0.000	0.000	0.000	0.000	0.000	0.000	0.000	0.561	0.225	0.764	0.641	5.049	0.005	0.000	316	2384	100	-37	-66	-103	18	80	98	Error	Error	-0.835	-37	-66	18	80	198978	779588	-0.062	-0.037	0	0	0
1	9	21	"Blank"	"Blank"	16230	68305	100	564	616	350	56	602	602	692	1169	168	0	0	0	2314	2360	621	26	2370	2370	2482	1864	75	0	0	0	0.000	0.000	0.000	0.000	0.000	0.000	0.000	0.000	0.000	0.000	0.000	0.000	0.000	0.000	0.679	-1.400	0.624	0.624	4.626	39.027	0.000	316	2384	100	-38	-56	-94	14	-10	4	Error	Error	-0.559	-38	-56	14	-10	194649	745860	-0.065	-0.065	0	0	0
1	10	21	"Blank"	"Blank"	16530	68305	100	576	644	363	56	585	585	655	495	75	13	0	0	2438	2460	894	36	2332	2332	2405	763	31	14	2	0	0.000	0.000	0.000	0.000	0.000	0.000	0.000	0.000	0.000	0.000	0.000	0.000	0.000	0.000	-0.085	0.461	0.657	0.584	4.499	0.230	0.076	316	2384	100	-9	106	97	59	128	187	Error	Error	Error	-9	106	59	128	203564	777394	-0.022	0.072	0	0	0
1	11	21	"Blank"	"Blank"	16830	68305	100	589	635	380	59	580	580	659	454	68	13	3	0	2342	2403	612	25	2357	2357	2433	1332	54	3	0	0	0.000	0.000	0.000	0.000	0.000	0.000	0.000	0.000	0.000	0.000	0.000	0.000	0.000	0.000	-0.600	1.196	0.608	0.568	4.576	0.010	0.002	316	2384	100	9	-15	-6	55	46	101	Error	Error	Error	9	-15	55	46	200724	759242	-0.053	-0.023	0	0	0
1	12	21	"Blank"	"Blank"	17130	68305	100	543	712	1033	145	576	576	646	448	69	15	5	0	2326	2488	1653	66	2330	2330	2392	766	32	12	2	0	0.000	0.000	0.000	0.000	0.000	0.000	0.000	0.000	0.000	0.000	0.000	0.000	0.000	0.000	8.250	0.861	0.659	0.632	3.910	0.162	0.031	316	2384	100	-33	-4	-37	136	158	294	Error	Error	3.044	-33	-4	136	158	225102	786337	0.147	0.125	0	0	0
1	13	21	"Blank"	"Blank"	17435	68300	100	592	638	361	56	593	593	654	408	62	15	3	0	2331	2387	761	31	2357	2357	2416	809	33	8	0	0	0.000	0.000	0.000	0.000	0.000	0.000	0.000	0.000	0.000	0.000	0.000	0.000	0.000	0.000	0.038	1.500	0.565	0.579	6.221	-0.040	0.003	316	2384	100	-1	-26	-27	45	30	75	Error	Error	-4.700	-1	-26	45	30	201633	754196	-0.039	-0.036	0	0	0
1	14	21	"Blank"	"Blank"	17735	68300	100	578	666	387	58	603	603	660	424	64	18	3	0	2341	2388	593	24	2362	2362	2458	1644	66	1	0	0	0.000	0.000	0.000	0.000	0.000	0.000	0.000	0.000	0.000	0.000	0.000	0.000	0.000	0.000	1.190	2.423	0.539	0.622	4.335	0.002	0.000	316	2384	100	-25	-21	-46	63	26	89	Error	Error	0.252	-25	-21	63	26	210329	754555	0.014	-0.043	0	0	0
1	15	21	"Blank"	"Blank"	18035	68300	100	565	694	951	137	622	622	1240	4817	388	0	0	0	2360	2491	1402	56	2388	2388	2583	2572	99	0	0	0	0.000	0.000	0.000	0.000	0.000	0.000	0.000	0.000	0.000	0.000	0.000	0.000	0.000	0.000	2.036	0.699	0.593	0.539	4.716	0.004	0.000	316	2384	100	-57	-28	-85	72	103	175	Error	Error	1.026	-57	-28	72	103	219204	787209	-0.113	-0.036	0	0	0
1	16	21	"Blank"	"Blank"	18335	68300	100	627	668	399	59	593	593	652	384	58	20	5	0	2445	2524	1645	65	2418	2418	2490	1504	60	1	0	0	0.000	0.000	0.000	0.000	0.000	0.000	0.000	0.000	0.000	0.000	0.000	0.000	0.000	0.000	1.259	0.708	0.614	0.669	3.715	-0.004	0.000	316	2384	100	34	27	61	75	106	181	Error	Error	0.333	34	27	75	106	210995	797445	0.042	0.023	0	0	0
1	17	21	"Blank"	"Blank"	18635	68300	100	607	671	374	55	605	605	708	1543	217	0	0	0	2473	2546	1139	44	2457	2457	2541	1685	66	0	0	0	0.000	0.000	0.000	0.000	0.000	0.000	0.000	0.000	0.000	0.000	0.000	0.000	0.000	0.000	0.125	0.742	0.731	0.726	4.931	0.015	0.001	316	2384	100	2	16	18	66	89	155	Error	Error	-3.000	2	16	66	89	211894	804440	-0.024	0.003	0	0	0
1	18	21	"Blank"	"Blank"	18935	68300	100	673	713	391	54	651	651	698	421	60	17	3	0	2594	2790	3319	118	2566	2566	2640	1247	47	3	0	0	0.000	0.000	0.000	0.000	0.000	0.000	0.000	0.000	0.000	0.000	0.000	0.000	0.000	0.000	0.786	0.277	0.712	0.717	4.798	0.009	0.002	316	2384	100	22	28	50	62	224	286	Error	Error	-0.348	22	28	62	224	225167	881705	0.036	0.120	0	0	0
