# Supplementary material for: Application of hybridization control probe to increase accuracy on ligation detection or minisequencing diagnostic microarrays
Source: BMC Res Notes. 2009 Dec 14;2:249. doi: 10.1186/1756-0500-2-249 (PMC2799435; doi:10.1186/1756-0500-2-249)
Supplement: Additional file 3 — Gpr_files. Zip-compressed file containing raw microarray data in GenePix results format (.gpr) and GAL (GenePix Array List) files. [file 1756-0500-2-249-S3.ZIP › gpr_files/slide9/lasi9_2-16.gpr]

ATF	1.0
30	76    
"Type=GenePix Results 3"
"DateTime=2009/05/28 13:55:46"
"Settings=C:\Axon\Data\HPV\280509\lasi9.gps"
"GalFile=C:\Axon\Data\HPV\ArrayIt_032009_InstiBioGalfile.gal"
"ArrayOfArrays=2-16"
"PixelSize=5"
"Wavelengths=532	488"
"ImageFiles=C:\Axon\Data\HPV\280509\lasi9.tif 2	C:\Axon\Data\HPV\280509\lasi9.tif 3"
"NormalizationMethod=None"
"NormalizationFactors=1	1"
"JpegImage="
"StdDev=Type 1"
"RatioFormulations=W1/W3 (/532)	W1/W4 (/488)	W3/W4 (532/488)"
"FeatureType=Circular"
"Barcode="
"BackgroundSubtraction=LocalFeature"
"ImageOrigin=0, 0"
"JpegOrigin=0, 0"
"Creator=GenePix Pro 6.1.0.2"
"Scanner=GenePix 4200A 01 Autoloader [2]"
"FocusPosition=0"
"Temperature=23.31"
"LinesAveraged=1"
"Comment="
"PMTGain=610	580"
"ScanPower=100	100"
"LaserPower=2.72	2.58"
"Filters=Standard Green	Standard Blue"
"ScanRegion=728,0,3848,13784"
"Supplier="
"Block"	"Column"	"Row"	"Name"	"ID"	"X"	"Y"	"Dia."	"F532 Median"	"F532 Mean"	"F532 SD"	"F532 CV"	"B532"	"B532 Median"	"B532 Mean"	"B532 SD"	"B532 CV"	"% > B532+1SD"	"% > B532+2SD"	"F532 % Sat."	"F488 Median"	"F488 Mean"	"F488 SD"	"F488 CV"	"B488"	"B488 Median"	"B488 Mean"	"B488 SD"	"B488 CV"	"% > B488+1SD"	"% > B488+2SD"	"F488 % Sat."	"Ratio of Medians (1/532)"	"Ratio of Means (1/532)"	"Median of Ratios (1/532)"	"Mean of Ratios (1/532)"	"Ratios SD (1/532)"	"Rgn Ratio (1/532)"	"Rgn R2 (1/532)"	"Ratio of Medians (1/488)"	"Ratio of Means (1/488)"	"Median of Ratios (1/488)"	"Mean of Ratios (1/488)"	"Ratios SD (1/488)"	"Rgn Ratio (1/488)"	"Rgn R2 (1/488)"	"Ratio of Medians (532/488)"	"Ratio of Means (532/488)"	"Median of Ratios (532/488)"	"Mean of Ratios (532/488)"	"Ratios SD (532/488)"	"Rgn Ratio (532/488)"	"Rgn R2 (532/488)"	"F Pixels"	"B Pixels"	"Circularity"	"Sum of Medians (1/532)"	"Sum of Medians (1/488)"	"Sum of Medians (532/488)"	"Sum of Means (1/532)"	"Sum of Means (1/488)"	"Sum of Means (532/488)"	"Log Ratio (1/532)"	"Log Ratio (1/488)"	"Log Ratio (532/488)"	"F532 Median - B532"	"F488 Median - B488"	"F532 Mean - B532"	"F488 Mean - B488"	"F532 Total Intensity"	"F488 Total Intensity"	"SNR 532"	"SNR 488"	"Flags"	"Normalize"	"Autoflag"
1	1	1	"A1"	"A1"	12955	-310	100	0	0	0	0	0	0	0	0	0	0	0	0	0	0	0	0	0	0	0	0	0	0	0	0	0.000	0.000	0.000	0.000	0.000	0.000	0.000	0.000	0.000	0.000	0.000	0.000	0.000	0.000	0.000	0.000	0.000	0.000	0.000	0.000	0.000	0	0	100	0	0	0	0	0	0	Error	Error	Error	0	0	0	0	0	0	0.000	0.000	0	0	0
1	2	1	"A1"	"A1"	13250	-310	100	0	0	0	0	0	0	0	0	0	0	0	0	0	0	0	0	0	0	0	0	0	0	0	0	0.000	0.000	0.000	0.000	0.000	0.000	0.000	0.000	0.000	0.000	0.000	0.000	0.000	0.000	0.000	0.000	0.000	0.000	0.000	0.000	0.000	0	0	100	0	0	0	0	0	0	Error	Error	Error	0	0	0	0	0	0	0.000	0.000	0	0	0
1	3	1	"A1"	"A1"	13550	-310	100	0	0	0	0	0	0	0	0	0	0	0	0	0	0	0	0	0	0	0	0	0	0	0	0	0.000	0.000	0.000	0.000	0.000	0.000	0.000	0.000	0.000	0.000	0.000	0.000	0.000	0.000	0.000	0.000	0.000	0.000	0.000	0.000	0.000	0	0	100	0	0	0	0	0	0	Error	Error	Error	0	0	0	0	0	0	0.000	0.000	0	0	0
1	4	1	"A2"	"A2"	13850	-310	100	0	0	0	0	0	0	0	0	0	0	0	0	0	0	0	0	0	0	0	0	0	0	0	0	0.000	0.000	0.000	0.000	0.000	0.000	0.000	0.000	0.000	0.000	0.000	0.000	0.000	0.000	0.000	0.000	0.000	0.000	0.000	0.000	0.000	0	0	100	0	0	0	0	0	0	Error	Error	Error	0	0	0	0	0	0	0.000	0.000	0	0	0
1	5	1	"A2"	"A2"	14150	-310	100	0	0	0	0	0	0	0	0	0	0	0	0	0	0	0	0	0	0	0	0	0	0	0	0	0.000	0.000	0.000	0.000	0.000	0.000	0.000	0.000	0.000	0.000	0.000	0.000	0.000	0.000	0.000	0.000	0.000	0.000	0.000	0.000	0.000	0	0	100	0	0	0	0	0	0	Error	Error	Error	0	0	0	0	0	0	0.000	0.000	0	0	0
1	6	1	"A2"	"A2"	14450	-310	100	0	0	0	0	0	0	0	0	0	0	0	0	0	0	0	0	0	0	0	0	0	0	0	0	0.000	0.000	0.000	0.000	0.000	0.000	0.000	0.000	0.000	0.000	0.000	0.000	0.000	0.000	0.000	0.000	0.000	0.000	0.000	0.000	0.000	0	0	100	0	0	0	0	0	0	Error	Error	Error	0	0	0	0	0	0	0.000	0.000	0	0	0
1	7	1	"A3"	"A3"	14750	-310	100	0	0	0	0	0	0	0	0	0	0	0	0	0	0	0	0	0	0	0	0	0	0	0	0	0.000	0.000	0.000	0.000	0.000	0.000	0.000	0.000	0.000	0.000	0.000	0.000	0.000	0.000	0.000	0.000	0.000	0.000	0.000	0.000	0.000	0	0	100	0	0	0	0	0	0	Error	Error	Error	0	0	0	0	0	0	0.000	0.000	0	0	0
1	8	1	"A3"	"A3"	15050	-315	100	0	0	0	0	0	0	0	0	0	0	0	0	0	0	0	0	0	0	0	0	0	0	0	0	0.000	0.000	0.000	0.000	0.000	0.000	0.000	0.000	0.000	0.000	0.000	0.000	0.000	0.000	0.000	0.000	0.000	0.000	0.000	0.000	0.000	0	0	100	0	0	0	0	0	0	Error	Error	Error	0	0	0	0	0	0	0.000	0.000	0	0	0
1	9	1	"A3"	"A3"	15350	-315	100	0	0	0	0	0	0	0	0	0	0	0	0	0	0	0	0	0	0	0	0	0	0	0	0	0.000	0.000	0.000	0.000	0.000	0.000	0.000	0.000	0.000	0.000	0.000	0.000	0.000	0.000	0.000	0.000	0.000	0.000	0.000	0.000	0.000	0	0	100	0	0	0	0	0	0	Error	Error	Error	0	0	0	0	0	0	0.000	0.000	0	0	0
1	10	1	"A4"	"A4"	15650	-315	100	0	0	0	0	0	0	0	0	0	0	0	0	0	0	0	0	0	0	0	0	0	0	0	0	0.000	0.000	0.000	0.000	0.000	0.000	0.000	0.000	0.000	0.000	0.000	0.000	0.000	0.000	0.000	0.000	0.000	0.000	0.000	0.000	0.000	0	0	100	0	0	0	0	0	0	Error	Error	Error	0	0	0	0	0	0	0.000	0.000	0	0	0
1	11	1	"A4"	"A4"	15950	-315	100	0	0	0	0	0	0	0	0	0	0	0	0	0	0	0	0	0	0	0	0	0	0	0	0	0.000	0.000	0.000	0.000	0.000	0.000	0.000	0.000	0.000	0.000	0.000	0.000	0.000	0.000	0.000	0.000	0.000	0.000	0.000	0.000	0.000	0	0	100	0	0	0	0	0	0	Error	Error	Error	0	0	0	0	0	0	0.000	0.000	0	0	0
1	12	1	"A4"	"A4"	16250	-315	100	0	0	0	0	0	0	0	0	0	0	0	0	0	0	0	0	0	0	0	0	0	0	0	0	0.000	0.000	0.000	0.000	0.000	0.000	0.000	0.000	0.000	0.000	0.000	0.000	0.000	0.000	0.000	0.000	0.000	0.000	0.000	0.000	0.000	0	0	100	0	0	0	0	0	0	Error	Error	Error	0	0	0	0	0	0	0.000	0.000	0	0	0
1	13	1	"A5"	"A5"	16550	-315	100	0	0	0	0	0	0	0	0	0	0	0	0	0	0	0	0	0	0	0	0	0	0	0	0	0.000	0.000	0.000	0.000	0.000	0.000	0.000	0.000	0.000	0.000	0.000	0.000	0.000	0.000	0.000	0.000	0.000	0.000	0.000	0.000	0.000	0	0	100	0	0	0	0	0	0	Error	Error	Error	0	0	0	0	0	0	0.000	0.000	0	0	0
1	14	1	"A5"	"A5"	16850	-320	100	0	0	0	0	0	0	0	0	0	0	0	0	0	0	0	0	0	0	0	0	0	0	0	0	0.000	0.000	0.000	0.000	0.000	0.000	0.000	0.000	0.000	0.000	0.000	0.000	0.000	0.000	0.000	0.000	0.000	0.000	0.000	0.000	0.000	0	0	100	0	0	0	0	0	0	Error	Error	Error	0	0	0	0	0	0	0.000	0.000	0	0	0
1	15	1	"A5"	"A5"	17150	-320	100	0	0	0	0	0	0	0	0	0	0	0	0	0	0	0	0	0	0	0	0	0	0	0	0	0.000	0.000	0.000	0.000	0.000	0.000	0.000	0.000	0.000	0.000	0.000	0.000	0.000	0.000	0.000	0.000	0.000	0.000	0.000	0.000	0.000	0	0	100	0	0	0	0	0	0	Error	Error	Error	0	0	0	0	0	0	0.000	0.000	0	0	0
1	16	1	"A6"	"A6"	17450	-320	100	0	0	0	0	0	0	0	0	0	0	0	0	0	0	0	0	0	0	0	0	0	0	0	0	0.000	0.000	0.000	0.000	0.000	0.000	0.000	0.000	0.000	0.000	0.000	0.000	0.000	0.000	0.000	0.000	0.000	0.000	0.000	0.000	0.000	0	0	100	0	0	0	0	0	0	Error	Error	Error	0	0	0	0	0	0	0.000	0.000	0	0	0
1	17	1	"A6"	"A6"	17750	-320	100	0	0	0	0	0	0	0	0	0	0	0	0	0	0	0	0	0	0	0	0	0	0	0	0	0.000	0.000	0.000	0.000	0.000	0.000	0.000	0.000	0.000	0.000	0.000	0.000	0.000	0.000	0.000	0.000	0.000	0.000	0.000	0.000	0.000	0	0	100	0	0	0	0	0	0	Error	Error	Error	0	0	0	0	0	0	0.000	0.000	0	0	0
1	18	1	"A6"	"A6"	18050	-320	100	0	0	0	0	0	0	0	0	0	0	0	0	0	0	0	0	0	0	0	0	0	0	0	0	0.000	0.000	0.000	0.000	0.000	0.000	0.000	0.000	0.000	0.000	0.000	0.000	0.000	0.000	0.000	0.000	0.000	0.000	0.000	0.000	0.000	0	0	100	0	0	0	0	0	0	Error	Error	Error	0	0	0	0	0	0	0.000	0.000	0	0	0
1	1	2	"A7"	"A7"	12955	-10	100	0	0	0	0	0	0	0	0	0	0	0	0	0	0	0	0	0	0	0	0	0	0	0	0	0.000	0.000	0.000	0.000	0.000	0.000	0.000	0.000	0.000	0.000	0.000	0.000	0.000	0.000	0.000	0.000	0.000	0.000	0.000	0.000	0.000	0	0	100	0	0	0	0	0	0	Error	Error	Error	0	0	0	0	0	0	0.000	0.000	0	0	0
1	2	2	"A7"	"A7"	13255	-10	100	0	0	0	0	0	0	0	0	0	0	0	0	0	0	0	0	0	0	0	0	0	0	0	0	0.000	0.000	0.000	0.000	0.000	0.000	0.000	0.000	0.000	0.000	0.000	0.000	0.000	0.000	0.000	0.000	0.000	0.000	0.000	0.000	0.000	0	0	100	0	0	0	0	0	0	Error	Error	Error	0	0	0	0	0	0	0.000	0.000	0	0	0
1	3	2	"A7"	"A7"	13555	-10	100	0	0	0	0	0	0	0	0	0	0	0	0	0	0	0	0	0	0	0	0	0	0	0	0	0.000	0.000	0.000	0.000	0.000	0.000	0.000	0.000	0.000	0.000	0.000	0.000	0.000	0.000	0.000	0.000	0.000	0.000	0.000	0.000	0.000	0	0	100	0	0	0	0	0	0	Error	Error	Error	0	0	0	0	0	0	0.000	0.000	0	0	0
1	4	2	"A8"	"A8"	13855	-10	100	0	0	0	0	0	0	0	0	0	0	0	0	0	0	0	0	0	0	0	0	0	0	0	0	0.000	0.000	0.000	0.000	0.000	0.000	0.000	0.000	0.000	0.000	0.000	0.000	0.000	0.000	0.000	0.000	0.000	0.000	0.000	0.000	0.000	0	0	100	0	0	0	0	0	0	Error	Error	Error	0	0	0	0	0	0	0.000	0.000	0	0	0
1	5	2	"A8"	"A8"	14155	-10	100	0	0	0	0	0	0	0	0	0	0	0	0	0	0	0	0	0	0	0	0	0	0	0	0	0.000	0.000	0.000	0.000	0.000	0.000	0.000	0.000	0.000	0.000	0.000	0.000	0.000	0.000	0.000	0.000	0.000	0.000	0.000	0.000	0.000	0	0	100	0	0	0	0	0	0	Error	Error	Error	0	0	0	0	0	0	0.000	0.000	0	0	0
1	6	2	"A8"	"A8"	14455	-10	100	0	0	0	0	0	0	0	0	0	0	0	0	0	0	0	0	0	0	0	0	0	0	0	0	0.000	0.000	0.000	0.000	0.000	0.000	0.000	0.000	0.000	0.000	0.000	0.000	0.000	0.000	0.000	0.000	0.000	0.000	0.000	0.000	0.000	0	0	100	0	0	0	0	0	0	Error	Error	Error	0	0	0	0	0	0	0.000	0.000	0	0	0
1	7	2	"A9"	"A9"	14755	-10	100	0	0	0	0	0	0	0	0	0	0	0	0	0	0	0	0	0	0	0	0	0	0	0	0	0.000	0.000	0.000	0.000	0.000	0.000	0.000	0.000	0.000	0.000	0.000	0.000	0.000	0.000	0.000	0.000	0.000	0.000	0.000	0.000	0.000	0	0	100	0	0	0	0	0	0	Error	Error	Error	0	0	0	0	0	0	0.000	0.000	0	0	0
1	8	2	"A9"	"A9"	15055	-15	100	0	0	0	0	0	0	0	0	0	0	0	0	0	0	0	0	0	0	0	0	0	0	0	0	0.000	0.000	0.000	0.000	0.000	0.000	0.000	0.000	0.000	0.000	0.000	0.000	0.000	0.000	0.000	0.000	0.000	0.000	0.000	0.000	0.000	0	0	100	0	0	0	0	0	0	Error	Error	Error	0	0	0	0	0	0	0.000	0.000	0	0	0
1	9	2	"A9"	"A9"	15355	-15	100	0	0	0	0	0	0	0	0	0	0	0	0	0	0	0	0	0	0	0	0	0	0	0	0	0.000	0.000	0.000	0.000	0.000	0.000	0.000	0.000	0.000	0.000	0.000	0.000	0.000	0.000	0.000	0.000	0.000	0.000	0.000	0.000	0.000	0	0	100	0	0	0	0	0	0	Error	Error	Error	0	0	0	0	0	0	0.000	0.000	0	0	0
1	10	2	"A10"	"A10"	15655	-15	100	0	0	0	0	0	0	0	0	0	0	0	0	0	0	0	0	0	0	0	0	0	0	0	0	0.000	0.000	0.000	0.000	0.000	0.000	0.000	0.000	0.000	0.000	0.000	0.000	0.000	0.000	0.000	0.000	0.000	0.000	0.000	0.000	0.000	0	0	100	0	0	0	0	0	0	Error	Error	Error	0	0	0	0	0	0	0.000	0.000	0	0	0
1	11	2	"A10"	"A10"	15955	-15	100	0	0	0	0	0	0	0	0	0	0	0	0	0	0	0	0	0	0	0	0	0	0	0	0	0.000	0.000	0.000	0.000	0.000	0.000	0.000	0.000	0.000	0.000	0.000	0.000	0.000	0.000	0.000	0.000	0.000	0.000	0.000	0.000	0.000	0	0	100	0	0	0	0	0	0	Error	Error	Error	0	0	0	0	0	0	0.000	0.000	0	0	0
1	12	2	"A10"	"A10"	16255	-15	100	0	0	0	0	0	0	0	0	0	0	0	0	0	0	0	0	0	0	0	0	0	0	0	0	0.000	0.000	0.000	0.000	0.000	0.000	0.000	0.000	0.000	0.000	0.000	0.000	0.000	0.000	0.000	0.000	0.000	0.000	0.000	0.000	0.000	0	0	100	0	0	0	0	0	0	Error	Error	Error	0	0	0	0	0	0	0.000	0.000	0	0	0
1	13	2	"A11"	"A11"	16555	-15	100	0	0	0	0	0	0	0	0	0	0	0	0	0	0	0	0	0	0	0	0	0	0	0	0	0.000	0.000	0.000	0.000	0.000	0.000	0.000	0.000	0.000	0.000	0.000	0.000	0.000	0.000	0.000	0.000	0.000	0.000	0.000	0.000	0.000	0	0	100	0	0	0	0	0	0	Error	Error	Error	0	0	0	0	0	0	0.000	0.000	0	0	0
1	14	2	"A11"	"A11"	16855	-20	100	0	0	0	0	0	0	0	0	0	0	0	0	0	0	0	0	0	0	0	0	0	0	0	0	0.000	0.000	0.000	0.000	0.000	0.000	0.000	0.000	0.000	0.000	0.000	0.000	0.000	0.000	0.000	0.000	0.000	0.000	0.000	0.000	0.000	0	0	100	0	0	0	0	0	0	Error	Error	Error	0	0	0	0	0	0	0.000	0.000	0	0	0
1	15	2	"A11"	"A11"	17155	-20	100	0	0	0	0	0	0	0	0	0	0	0	0	0	0	0	0	0	0	0	0	0	0	0	0	0.000	0.000	0.000	0.000	0.000	0.000	0.000	0.000	0.000	0.000	0.000	0.000	0.000	0.000	0.000	0.000	0.000	0.000	0.000	0.000	0.000	0	0	100	0	0	0	0	0	0	Error	Error	Error	0	0	0	0	0	0	0.000	0.000	0	0	0
1	16	2	"A12"	"A12"	17455	-20	100	0	0	0	0	0	0	0	0	0	0	0	0	0	0	0	0	0	0	0	0	0	0	0	0	0.000	0.000	0.000	0.000	0.000	0.000	0.000	0.000	0.000	0.000	0.000	0.000	0.000	0.000	0.000	0.000	0.000	0.000	0.000	0.000	0.000	0	0	100	0	0	0	0	0	0	Error	Error	Error	0	0	0	0	0	0	0.000	0.000	0	0	0
1	17	2	"A12"	"A12"	17755	-20	100	0	0	0	0	0	0	0	0	0	0	0	0	0	0	0	0	0	0	0	0	0	0	0	0	0.000	0.000	0.000	0.000	0.000	0.000	0.000	0.000	0.000	0.000	0.000	0.000	0.000	0.000	0.000	0.000	0.000	0.000	0.000	0.000	0.000	0	0	100	0	0	0	0	0	0	Error	Error	Error	0	0	0	0	0	0	0.000	0.000	0	0	0
1	18	2	"A12"	"A12"	18055	-20	100	0	0	0	0	0	0	0	0	0	0	0	0	0	0	0	0	0	0	0	0	0	0	0	0	0.000	0.000	0.000	0.000	0.000	0.000	0.000	0.000	0.000	0.000	0.000	0.000	0.000	0.000	0.000	0.000	0.000	0.000	0.000	0.000	0.000	0	0	100	0	0	0	0	0	0	Error	Error	Error	0	0	0	0	0	0	0.000	0.000	0	0	0
1	1	3	"A13"	"A13"	12960	285	100	510	583	362	62	450	450	507	354	69	22	6	0	4131	4537	2115	46	1777	1777	1845	621	33	85	73	0	0.000	0.000	0.000	0.000	0.000	0.000	0.000	0.000	0.000	0.000	0.000	0.000	0.000	0.000	0.025	0.048	0.099	0.098	4.610	0.036	0.035	316	2384	100	60	2354	2414	133	2760	2893	Error	Error	-5.294	60	2354	133	2760	184233	1433794	0.215	4.335	0	0	0
1	2	3	"A13"	"A13"	13260	285	100	494	542	329	60	432	432	488	330	67	20	5	0	3909	4455	2471	55	1787	1787	1900	726	38	70	60	0	0.000	0.000	0.000	0.000	0.000	0.000	0.000	0.000	0.000	0.000	0.000	0.000	0.000	0.000	0.029	0.041	0.095	0.119	5.671	0.031	0.032	316	2384	100	62	2122	2184	110	2668	2778	Error	Error	-5.097	62	2122	110	2668	171153	1407687	0.164	3.519	0	0	0
1	3	3	"A13"	"A13"	13560	285	100	558	617	372	60	425	425	474	299	63	35	12	0	5775	5848	3159	54	1842	1842	2035	1125	55	73	64	0	0.000	0.000	0.000	0.000	0.000	0.000	0.000	0.000	0.000	0.000	0.000	0.000	0.000	0.000	0.034	0.048	0.085	0.092	4.891	0.031	0.055	316	2384	100	133	3933	4066	192	4006	4198	Error	Error	-4.886	133	3933	192	4006	194847	1848071	0.478	3.389	0	0	0
1	4	3	"A14"	"A14"	13860	285	100	589	625	356	56	430	430	482	319	66	30	11	0	7558	7742	3414	44	1797	1797	1865	592	31	92	89	0	0.000	0.000	0.000	0.000	0.000	0.000	0.000	0.000	0.000	0.000	0.000	0.000	0.000	0.000	0.028	0.033	0.052	0.048	4.012	0.025	0.052	316	2384	100	159	5761	5920	195	5945	6140	Error	Error	-5.179	159	5761	195	5945	197630	2446405	0.448	9.927	0	0	0
1	5	3	"A14"	"A14"	14160	285	100	513	559	326	58	429	429	480	308	64	24	8	0	5452	5317	2338	43	1905	1905	2196	1312	59	75	65	0	0.000	0.000	0.000	0.000	0.000	0.000	0.000	0.000	0.000	0.000	0.000	0.000	0.000	0.000	0.024	0.038	0.072	0.079	4.556	0.027	0.039	316	2384	100	84	3547	3631	130	3412	3542	Error	Error	-5.400	84	3547	130	3412	176624	1680187	0.256	2.379	0	0	0
1	6	3	"A14"	"A14"	14460	285	100	570	634	403	63	441	441	487	315	64	33	12	0	5811	6021	2514	41	1822	1822	1967	848	43	91	85	0	0.000	0.000	0.000	0.000	0.000	0.000	0.000	0.000	0.000	0.000	0.000	0.000	0.000	0.000	0.032	0.046	0.080	0.073	4.725	0.034	0.049	316	2384	100	129	3989	4118	193	4199	4392	Error	Error	-4.951	129	3989	193	4199	200252	1902513	0.467	4.781	0	0	0
1	7	3	"A15"	"A15"	14760	280	100	579	618	353	57	437	437	490	325	66	31	8	0	6806	6861	2944	42	1874	1874	2036	891	43	88	84	0	0.000	0.000	0.000	0.000	0.000	0.000	0.000	0.000	0.000	0.000	0.000	0.000	0.000	0.000	0.029	0.036	0.071	0.064	3.801	0.025	0.043	316	2384	100	142	4932	5074	181	4987	5168	Error	Error	-5.118	142	4932	181	4987	195414	2168201	0.394	5.415	0	0	0
1	8	3	"A15"	"A15"	15060	280	100	496	544	317	58	443	443	505	334	66	20	5	0	5215	5390	2518	46	2072	2072	2783	2071	74	68	31	0	0.000	0.000	0.000	0.000	0.000	0.000	0.000	0.000	0.000	0.000	0.000	0.000	0.000	0.000	0.017	0.030	0.076	0.071	5.327	0.025	0.044	316	2384	100	53	3143	3196	101	3318	3419	Error	Error	-5.890	53	3143	101	3318	171925	1703116	0.117	1.259	0	0	0
1	9	3	"A15"	"A15"	15360	280	100	594	628	324	51	455	455	507	351	69	26	5	0	6926	7184	2690	37	1947	1947	2309	1448	62	94	82	0	0.000	0.000	0.000	0.000	0.000	0.000	0.000	0.000	0.000	0.000	0.000	0.000	0.000	0.000	0.028	0.033	0.054	0.047	3.000	0.023	0.035	316	2384	100	139	4979	5118	173	5237	5410	Error	Error	-5.163	139	4979	173	5237	198502	2270172	0.345	3.367	0	0	0
1	10	3	"A16"	"A16"	15660	280	100	599	636	349	54	445	445	500	334	66	28	9	0	6510	6401	2239	34	1819	1819	1872	628	33	96	92	0	0.000	0.000	0.000	0.000	0.000	0.000	0.000	0.000	0.000	0.000	0.000	0.000	0.000	0.000	0.033	0.042	0.058	0.056	3.506	0.037	0.069	316	2384	100	154	4691	4845	191	4582	4773	Error	Error	-4.929	154	4691	191	4582	201075	2022603	0.407	7.212	0	0	0
1	11	3	"A16"	"A16"	15960	280	100	614	656	366	55	446	446	494	308	62	36	14	0	6441	6484	1971	30	1830	1830	1966	800	40	96	93	0	0.000	0.000	0.000	0.000	0.000	0.000	0.000	0.000	0.000	0.000	0.000	0.000	0.000	0.000	0.036	0.045	0.073	0.063	2.858	0.030	0.042	316	2384	100	168	4611	4779	210	4654	4864	Error	Error	-4.779	168	4611	210	4654	207362	2049037	0.526	5.648	0	0	0
1	12	3	"A16"	"A16"	16260	280	100	632	686	455	66	446	446	500	318	63	35	12	0	7078	6796	2315	34	1860	1860	1941	699	36	93	88	0	0.000	0.000	0.000	0.000	0.000	0.000	0.000	0.000	0.000	0.000	0.000	0.000	0.000	0.000	0.036	0.049	0.067	0.060	3.902	0.036	0.064	316	2384	100	186	5218	5404	240	4936	5176	Error	Error	-4.810	186	5218	240	4936	216705	2147545	0.585	6.946	0	0	0
1	13	3	"A17"	"A17"	16560	280	100	538	580	320	55	435	435	488	321	65	25	7	0	4772	5073	2220	43	1858	1858	1931	634	32	86	79	0	0.000	0.000	0.000	0.000	0.000	0.000	0.000	0.000	0.000	0.000	0.000	0.000	0.000	0.000	0.035	0.045	0.090	0.087	4.268	0.026	0.022	316	2384	100	103	2914	3017	145	3215	3360	Error	Error	-4.822	103	2914	145	3215	183127	1603170	0.287	4.956	0	0	0
1	14	3	"A17"	"A17"	16860	275	100	583	632	354	56	441	441	503	348	69	28	8	0	5114	5077	2084	41	1899	1899	1997	693	34	85	77	0	0.000	0.000	0.000	0.000	0.000	0.000	0.000	0.000	0.000	0.000	0.000	0.000	0.000	0.000	0.044	0.060	0.094	0.099	4.269	0.030	0.027	316	2384	100	142	3215	3357	191	3178	3369	Error	Error	-4.501	142	3215	191	3178	199594	1604392	0.371	4.444	0	0	0
1	15	3	"A17"	"A17"	17160	275	100	551	591	349	59	464	464	528	433	82	18	3	0	4517	4726	2129	45	1909	1909	2057	960	46	79	63	0	0.000	0.000	0.000	0.000	0.000	0.000	0.000	0.000	0.000	0.000	0.000	0.000	0.000	0.000	0.033	0.045	0.112	0.109	4.027	0.080	0.080	316	2384	100	87	2608	2695	127	2817	2944	Error	Error	-4.906	87	2608	127	2817	186857	1493330	0.145	2.780	0	0	0
1	16	3	"A18"	"A18"	17460	275	100	579	634	374	58	461	461	515	344	66	27	7	0	5780	5640	2069	36	1885	1885	1912	523	27	92	86	0	0.000	0.000	0.000	0.000	0.000	0.000	0.000	0.000	0.000	0.000	0.000	0.000	0.000	0.000	0.030	0.046	0.080	0.070	3.934	0.033	0.037	316	2384	100	118	3895	4013	173	3755	3928	Error	Error	-5.045	118	3895	173	3755	200223	1782348	0.346	7.128	0	0	0
1	17	3	"A18"	"A18"	17760	275	100	615	666	421	63	477	477	520	317	60	31	12	0	5877	5636	2184	38	1985	1985	2235	1146	51	82	72	0	0.000	0.000	0.000	0.000	0.000	0.000	0.000	0.000	0.000	0.000	0.000	0.000	0.000	0.000	0.035	0.052	0.087	0.089	3.811	0.039	0.059	316	2384	100	138	3892	4030	189	3651	3840	Error	Error	-4.818	138	3892	189	3651	210553	1781001	0.461	2.968	0	0	0
1	18	3	"A18"	"A18"	18060	275	100	654	710	426	60	515	515	567	366	64	25	8	0	6166	6051	2452	40	1988	1988	2135	883	41	87	77	0	0.000	0.000	0.000	0.000	0.000	0.000	0.000	0.000	0.000	0.000	0.000	0.000	0.000	0.000	0.033	0.048	0.073	0.069	4.338	0.041	0.055	316	2384	100	139	4178	4317	195	4063	4258	Error	Error	-4.910	139	4178	195	4063	224418	1912268	0.391	4.435	0	0	0
1	1	4	"A19"	"A19"	12965	585	100	552	613	486	79	435	435	483	356	73	24	7	0	4670	4845	3030	62	1777	1777	1902	765	40	86	80	0	0.000	0.000	0.000	0.000	0.000	0.000	0.000	0.000	0.000	0.000	0.000	0.000	0.000	0.000	0.040	0.058	0.100	0.089	3.762	0.069	0.118	316	2384	100	117	2893	3010	178	3068	3246	Error	Error	-4.628	117	2893	178	3068	193825	1530919	0.365	3.847	0	0	0
1	2	4	"A19"	"A19"	13265	585	100	532	664	959	144	443	443	493	329	66	28	8	0	4590	4499	2710	60	1829	1829	1991	903	45	76	66	0	0.000	0.000	0.000	0.000	0.000	0.000	0.000	0.000	0.000	0.000	0.000	0.000	0.000	0.000	0.032	0.083	0.124	0.125	4.097	0.137	0.226	316	2384	100	89	2761	2850	221	2670	2891	Error	Error	-4.955	89	2761	221	2670	209923	1421776	0.520	2.777	0	0	0
1	3	4	"A19"	"A19"	13565	585	100	497	555	343	61	434	434	484	306	63	27	9	0	3589	3695	1352	36	1850	1850	2063	949	46	70	45	0	0.000	0.000	0.000	0.000	0.000	0.000	0.000	0.000	0.000	0.000	0.000	0.000	0.000	0.000	0.036	0.066	0.189	0.179	5.244	0.145	0.035	316	2384	100	63	1739	1802	121	1845	1966	Error	Error	-4.787	63	1739	121	1845	175453	1167484	0.232	1.720	0	0	0
1	4	4	"A20"	"A20"	13865	585	100	514	570	347	60	430	430	482	316	65	23	8	0	5479	6030	2794	46	1918	1918	2097	1313	62	86	65	0	0.000	0.000	0.000	0.000	0.000	0.000	0.000	0.000	0.000	0.000	0.000	0.000	0.000	0.000	0.024	0.034	0.063	0.056	4.072	0.019	0.021	316	2384	100	84	3561	3645	140	4112	4252	Error	Error	-5.406	84	3561	140	4112	180121	1905559	0.278	2.995	0	0	0
1	5	4	"A20"	"A20"	14165	585	100	555	598	343	57	441	441	499	339	67	25	9	0	6548	7163	3661	51	2155	2155	2618	2067	78	80	52	0	0.000	0.000	0.000	0.000	0.000	0.000	0.000	0.000	0.000	0.000	0.000	0.000	0.000	0.000	0.026	0.031	0.068	0.058	4.058	0.021	0.057	316	2384	100	114	4393	4507	157	5008	5165	Error	Error	-5.268	114	4393	157	5008	188978	2263600	0.292	2.199	0	0	0
1	6	4	"A20"	"A20"	14465	585	100	495	566	371	65	450	450	502	328	65	23	7	0	4975	5693	2924	51	2059	2059	2481	2051	82	65	35	0	0.000	0.000	0.000	0.000	0.000	0.000	0.000	0.000	0.000	0.000	0.000	0.000	0.000	0.000	0.015	0.032	0.068	0.091	4.705	0.018	0.027	316	2384	100	45	2916	2961	116	3634	3750	Error	Error	-6.018	45	2916	116	3634	178720	1799025	0.195	1.566	0	0	0
1	7	4	"A21"	"A21"	14765	580	100	506	581	347	59	435	435	483	306	63	27	10	0	5014	5178	2075	40	1862	1862	1929	664	34	89	84	0	0.000	0.000	0.000	0.000	0.000	0.000	0.000	0.000	0.000	0.000	0.000	0.000	0.000	0.000	0.023	0.044	0.088	0.080	4.258	0.025	0.022	316	2384	100	71	3152	3223	146	3316	3462	Error	Error	-5.472	71	3152	146	3316	183543	1636171	0.320	4.893	0	0	0
1	8	4	"A21"	"A21"	15065	580	100	515	582	338	58	424	424	471	315	66	26	11	0	7033	7380	2920	39	1929	1929	2155	1121	52	96	87	0	0.000	0.000	0.000	0.000	0.000	0.000	0.000	0.000	0.000	0.000	0.000	0.000	0.000	0.000	0.018	0.029	0.052	0.048	3.732	0.017	0.021	316	2384	100	91	5104	5195	158	5451	5609	Error	Error	-5.810	91	5104	158	5451	183796	2332031	0.352	4.661	0	0	0
1	9	4	"A21"	"A21"	15365	580	100	554	624	513	82	445	445	493	329	66	29	9	0	6493	7027	3533	50	1958	1958	2213	1143	51	93	77	0	0.000	0.000	0.000	0.000	0.000	0.000	0.000	0.000	0.000	0.000	0.000	0.000	0.000	0.000	0.024	0.035	0.062	0.057	3.945	0.020	0.026	316	2384	100	109	4535	4644	179	5069	5248	Error	Error	-5.379	109	4535	179	5069	197051	2220526	0.398	4.212	0	0	0
1	10	4	"A22"	"A22"	15665	580	100	530	599	353	58	435	435	484	322	66	30	10	0	7383	7236	3197	44	1884	1884	2106	1114	52	87	80	0	0.000	0.000	0.000	0.000	0.000	0.000	0.000	0.000	0.000	0.000	0.000	0.000	0.000	0.000	0.017	0.031	0.061	0.058	4.444	0.022	0.040	316	2384	100	95	5499	5594	164	5352	5516	Error	Error	-5.855	95	5499	164	5352	189205	2286524	0.357	4.605	0	0	0
1	11	4	"A22"	"A22"	15965	580	100	553	613	360	58	422	422	473	306	64	34	12	0	6924	7100	2084	29	1932	1932	2225	1168	52	99	93	0	0.000	0.000	0.000	0.000	0.000	0.000	0.000	0.000	0.000	0.000	0.000	0.000	0.000	0.000	0.026	0.037	0.060	0.052	3.158	0.028	0.042	316	2384	100	131	4992	5123	191	5168	5359	Error	Error	-5.252	131	4992	191	5168	193724	2243721	0.458	4.174	0	0	0
1	12	4	"A22"	"A22"	16265	580	100	584	622	339	54	435	435	490	314	64	30	9	0	4933	4880	1743	35	1970	1970	2174	1017	46	84	68	0	0.000	0.000	0.000	0.000	0.000	0.000	0.000	0.000	0.000	0.000	0.000	0.000	0.000	0.000	0.050	0.064	0.094	0.096	4.106	0.035	0.034	316	2384	100	149	2963	3112	187	2910	3097	Error	Error	-4.314	149	2963	187	2910	196594	1542018	0.420	2.661	0	0	0
1	13	4	"A23"	"A23"	16565	575	100	578	633	365	57	441	441	489	307	62	31	12	0	6040	5919	1686	28	2114	2114	2185	697	31	97	90	0	0.000	0.000	0.000	0.000	0.000	0.000	0.000	0.000	0.000	0.000	0.000	0.000	0.000	0.000	0.035	0.050	0.082	0.068	3.804	0.031	0.029	316	2384	100	137	3926	4063	192	3805	3997	Error	Error	-4.841	137	3926	192	3805	200132	1870517	0.469	5.357	0	0	0
1	14	4	"A23"	"A23"	16865	575	100	540	592	331	55	455	455	516	354	68	21	4	0	5629	5824	1992	34	2091	2091	2204	774	35	94	84	0	0.000	0.000	0.000	0.000	0.000	0.000	0.000	0.000	0.000	0.000	0.000	0.000	0.000	0.000	0.024	0.037	0.082	0.070	4.269	0.027	0.026	316	2384	100	85	3538	3623	137	3733	3870	Error	Error	-5.379	85	3538	137	3733	186935	1840500	0.215	4.677	0	0	0
1	15	4	"A23"	"A23"	17165	575	100	528	580	337	58	461	461	513	329	64	19	7	0	4882	5023	1802	35	2100	2100	2258	843	37	90	75	0	0.000	0.000	0.000	0.000	0.000	0.000	0.000	0.000	0.000	0.000	0.000	0.000	0.000	0.000	0.024	0.041	0.083	0.087	3.593	0.026	0.016	316	2384	100	67	2782	2849	119	2923	3042	Error	Error	-5.376	67	2782	119	2923	183140	1587327	0.204	3.280	0	0	0
1	16	4	"A24"	"A24"	17465	575	100	567	603	347	57	468	468	534	392	73	20	4	0	4835	5055	2028	40	2038	2038	2104	735	34	87	75	0	0.000	0.000	0.000	0.000	0.000	0.000	0.000	0.000	0.000	0.000	0.000	0.000	0.000	0.000	0.035	0.045	0.095	0.094	4.030	0.027	0.017	316	2384	100	99	2797	2896	135	3017	3152	Error	Error	-4.820	99	2797	135	3017	190438	1597275	0.176	4.015	0	0	0
1	17	4	"A24"	"A24"	17765	575	100	573	606	350	57	483	483	544	364	66	21	3	0	5023	4827	1812	37	2163	2163	2365	1071	45	75	65	0	0.000	0.000	0.000	0.000	0.000	0.000	0.000	0.000	0.000	0.000	0.000	0.000	0.000	0.000	0.031	0.046	0.111	0.105	3.768	0.022	0.012	316	2384	100	90	2860	2950	123	2664	2787	Error	Error	-4.990	90	2860	123	2664	191555	1525386	0.170	2.299	0	0	0
1	18	4	"A24"	"A24"	18065	575	100	584	630	357	56	503	503	560	385	68	20	5	0	4953	4755	1720	36	1958	1958	2043	1327	64	76	58	0	0.000	0.000	0.000	0.000	0.000	0.000	0.000	0.000	0.000	0.000	0.000	0.000	0.000	0.000	0.027	0.045	0.100	0.099	5.309	0.013	0.007	316	2384	100	81	2995	3076	127	2797	2924	Error	Error	-5.208	81	2995	127	2797	199052	1502646	0.182	2.044	0	0	0
1	1	5	"A25"	"A25"	12970	885	100	562	603	378	62	423	423	472	298	63	30	12	0	6492	6412	2272	35	2058	2058	2265	1090	48	93	81	0	0.000	0.000	0.000	0.000	0.000	0.000	0.000	0.000	0.000	0.000	0.000	0.000	0.000	0.000	0.031	0.041	0.079	0.066	4.030	0.026	0.037	316	2384	100	139	4434	4573	180	4354	4534	Error	Error	-4.995	139	4434	180	4354	190607	2026139	0.440	3.805	0	0	0
1	2	5	"A25"	"A25"	13270	885	100	560	621	571	91	439	439	484	306	63	28	8	0	6481	6518	2399	36	2127	2127	2352	1189	50	90	79	0	0.000	0.000	0.000	0.000	0.000	0.000	0.000	0.000	0.000	0.000	0.000	0.000	0.000	0.000	0.028	0.041	0.069	0.063	3.498	0.033	0.044	316	2384	100	121	4354	4475	182	4391	4573	Error	Error	-5.169	121	4354	182	4391	196388	2059657	0.448	3.504	0	0	0
1	3	5	"A25"	"A25"	13570	885	100	576	621	406	65	453	453	502	314	62	29	9	0	5438	5916	2207	37	2078	2078	2385	1306	54	89	67	0	0.000	0.000	0.000	0.000	0.000	0.000	0.000	0.000	0.000	0.000	0.000	0.000	0.000	0.000	0.037	0.044	0.081	0.070	4.200	0.020	0.018	316	2384	100	123	3360	3483	168	3838	4006	Error	Error	-4.772	123	3360	168	3838	196137	1869337	0.379	2.704	0	0	0
1	4	5	"A26"	"A26"	13870	885	100	526	578	328	56	432	432	489	332	67	23	7	0	5757	5731	1627	28	2059	2059	2202	868	39	94	85	0	0.000	0.000	0.000	0.000	0.000	0.000	0.000	0.000	0.000	0.000	0.000	0.000	0.000	0.000	0.025	0.040	0.073	0.059	3.505	0.025	0.019	316	2384	100	94	3698	3792	146	3672	3818	Error	Error	-5.298	94	3698	146	3672	182669	1811038	0.268	4.066	0	0	0
1	5	5	"A26"	"A26"	14170	885	100	527	564	327	57	434	434	489	318	65	23	9	0	4700	4960	1645	33	2250	2250	2607	1290	49	81	44	0	0.000	0.000	0.000	0.000	0.000	0.000	0.000	0.000	0.000	0.000	0.000	0.000	0.000	0.000	0.038	0.048	0.088	0.084	3.629	0.018	0.009	316	2384	100	93	2450	2543	130	2710	2840	Error	Error	-4.719	93	2450	130	2710	178356	1567317	0.236	1.824	0	0	0
1	6	5	"A26"	"A26"	14470	885	100	519	578	345	59	446	446	503	318	63	27	8	0	5748	5856	1702	29	2185	2185	2329	892	38	96	89	0	0.000	0.000	0.000	0.000	0.000	0.000	0.000	0.000	0.000	0.000	0.000	0.000	0.000	0.000	0.020	0.036	0.072	0.068	3.152	0.019	0.011	316	2384	100	73	3563	3636	132	3671	3803	Error	Error	-5.609	73	3563	132	3671	182597	1850453	0.236	3.954	0	0	0
1	7	5	"A27"	"A27"	14770	880	100	500	570	343	60	435	435	492	326	66	27	7	0	6578	6158	2340	37	1855	1855	1909	574	30	88	85	0	0.000	0.000	0.000	0.000	0.000	0.000	0.000	0.000	0.000	0.000	0.000	0.000	0.000	0.000	0.014	0.031	0.065	0.065	3.861	0.027	0.031	316	2384	100	65	4723	4788	135	4303	4438	Error	Error	-6.183	65	4723	135	4303	180269	1945914	0.239	7.402	0	0	0
1	8	5	"A27"	"A27"	15070	880	100	516	588	372	63	449	449	506	310	61	26	9	0	5723	5629	2161	38	1881	1881	1967	690	35	89	83	0	0.000	0.000	0.000	0.000	0.000	0.000	0.000	0.000	0.000	0.000	0.000	0.000	0.000	0.000	0.017	0.037	0.067	0.062	4.460	0.022	0.017	316	2384	100	67	3842	3909	139	3748	3887	Error	Error	-5.842	67	3842	139	3748	185853	1778772	0.265	5.307	0	0	0
1	9	5	"A27"	"A27"	15370	880	100	564	605	328	54	447	447	495	314	63	27	7	0	6455	6484	2677	41	1869	1869	2018	931	46	88	83	0	0.000	0.000	0.000	0.000	0.000	0.000	0.000	0.000	0.000	0.000	0.000	0.000	0.000	0.000	0.026	0.034	0.058	0.062	4.642	0.016	0.016	316	2384	100	117	4586	4703	158	4615	4773	Error	Error	-5.293	117	4586	158	4615	191060	2048920	0.350	4.797	0	0	0
1	10	5	"A28"	"A28"	15670	880	100	532	585	345	58	435	435	481	301	62	27	8	0	5938	5672	2287	40	1775	1775	1804	524	29	88	83	0	0.000	0.000	0.000	0.000	0.000	0.000	0.000	0.000	0.000	0.000	0.000	0.000	0.000	0.000	0.023	0.038	0.066	0.066	4.251	0.033	0.048	316	2384	100	97	4163	4260	150	3897	4047	Error	Error	-5.423	97	4163	150	3897	184778	1792342	0.346	7.382	0	0	0
1	11	5	"A28"	"A28"	15970	880	100	529	606	383	63	443	443	506	333	65	25	8	0	5140	5472	1710	31	1833	1833	2014	970	48	95	88	0	0.000	0.000	0.000	0.000	0.000	0.000	0.000	0.000	0.000	0.000	0.000	0.000	0.000	0.000	0.026	0.045	0.089	0.072	3.416	0.030	0.030	316	2384	100	86	3307	3393	163	3639	3802	Error	Error	-5.265	86	3307	163	3639	191488	1729039	0.300	3.565	0	0	0
1	12	5	"A28"	"A28"	16270	880	100	519	581	356	61	462	462	510	324	63	23	9	0	4554	4547	1710	37	1844	1844	1924	704	36	86	75	0	0.000	0.000	0.000	0.000	0.000	0.000	0.000	0.000	0.000	0.000	0.000	0.000	0.000	0.000	0.021	0.044	0.106	0.086	3.901	0.037	0.029	316	2384	100	57	2710	2767	119	2703	2822	Error	Error	-5.571	57	2710	119	2703	183469	1436858	0.219	3.726	0	0	0
1	13	5	"A29"	"A29"	16570	875	100	562	623	358	57	461	461	520	364	70	24	8	0	5777	6201	2360	38	1936	1936	2082	886	42	98	92	0	0.000	0.000	0.000	0.000	0.000	0.000	0.000	0.000	0.000	0.000	0.000	0.000	0.000	0.000	0.026	0.038	0.070	0.060	3.768	0.044	0.048	316	2384	100	101	3841	3942	162	4265	4427	Error	Error	-5.249	101	3841	162	4265	196823	1959400	0.283	4.649	0	0	0
1	14	5	"A29"	"A29"	16870	875	100	579	639	373	58	460	460	519	371	71	25	6	0	5561	5805	2488	42	1982	1982	2120	821	38	94	85	0	0.000	0.000	0.000	0.000	0.000	0.000	0.000	0.000	0.000	0.000	0.000	0.000	0.000	0.000	0.033	0.047	0.078	0.069	3.512	0.036	0.055	316	2384	100	119	3579	3698	179	3823	4002	Error	Error	-4.911	119	3579	179	3823	201788	1834402	0.323	4.488	0	0	0
1	15	5	"A29"	"A29"	17170	875	100	562	621	343	55	476	476	524	336	64	24	8	0	5400	5781	2174	37	2046	2046	2232	997	44	93	80	0	0.000	0.000	0.000	0.000	0.000	0.000	0.000	0.000	0.000	0.000	0.000	0.000	0.000	0.000	0.026	0.039	0.077	0.064	3.409	0.024	0.022	316	2384	100	86	3354	3440	145	3735	3880	Error	Error	-5.285	86	3354	145	3735	196256	1826762	0.289	3.560	0	0	0
1	16	5	"A30"	"A30"	17470	875	100	575	628	358	57	498	498	572	523	91	14	1	0	5055	5107	1511	29	2003	2003	2116	1050	49	92	74	0	0.000	0.000	0.000	0.000	0.000	0.000	0.000	0.000	0.000	0.000	0.000	0.000	0.000	0.000	0.025	0.042	0.093	0.079	3.710	0.029	0.016	316	2384	100	77	3052	3129	130	3104	3234	Error	Error	-5.309	77	3052	130	3104	198353	1613887	0.107	2.849	0	0	0
1	17	5	"A30"	"A30"	17765	875	100	532	632	385	60	507	507	573	366	63	24	6	0	4511	4613	1901	41	2084	2084	2211	855	38	87	70	0	0.000	0.000	0.000	0.000	0.000	0.000	0.000	0.000	0.000	0.000	0.000	0.000	0.000	0.000	0.010	0.049	0.144	0.098	4.183	0.052	0.045	316	2384	100	25	2427	2452	125	2529	2654	Error	Error	-6.601	25	2427	125	2529	199839	1457649	0.161	2.809	0	0	0
1	18	5	"A30"	"A30"	18065	875	100	580	630	363	57	518	518	576	371	64	23	4	0	4864	4868	1313	26	2009	2009	2088	666	31	94	87	0	0.000	0.000	0.000	0.000	0.000	0.000	0.000	0.000	0.000	0.000	0.000	0.000	0.000	0.000	0.022	0.039	0.109	0.099	3.973	0.030	0.014	316	2384	100	62	2855	2917	112	2859	2971	Error	Error	-5.525	62	2855	112	2859	198947	1538230	0.146	4.174	0	0	0
1	1	6	"A31"	"A31"	12975	1185	100	597	662	381	57	454	454	508	316	62	34	13	0	5297	5346	1471	27	1935	1935	2168	1025	47	94	82	0	0.000	0.000	0.000	0.000	0.000	0.000	0.000	0.000	0.000	0.000	0.000	0.000	0.000	0.000	0.043	0.061	0.097	0.087	3.209	0.034	0.032	316	2384	100	143	3362	3505	208	3411	3619	Error	Error	-4.555	143	3362	208	3411	209136	1689420	0.487	3.100	0	0	0
1	2	6	"A31"	"A31"	13275	1185	100	595	652	365	55	459	459	509	320	62	31	10	0	5634	5611	1945	34	2017	2017	2266	1131	49	87	75	0	0.000	0.000	0.000	0.000	0.000	0.000	0.000	0.000	0.000	0.000	0.000	0.000	0.000	0.000	0.038	0.054	0.087	0.086	3.736	0.034	0.044	316	2384	100	136	3617	3753	193	3594	3787	Error	Error	-4.733	136	3617	193	3594	206135	1773156	0.447	2.958	0	0	0
1	3	6	"A31"	"A31"	13575	1185	100	585	629	359	57	473	473	520	317	60	29	12	0	5723	5785	2405	41	2083	2083	2433	1362	55	79	60	0	0.000	0.000	0.000	0.000	0.000	0.000	0.000	0.000	0.000	0.000	0.000	0.000	0.000	0.000	0.031	0.042	0.086	0.081	4.181	0.034	0.054	316	2384	100	112	3640	3752	156	3702	3858	Error	Error	-5.022	112	3640	156	3702	198648	1828118	0.344	2.461	0	0	0
1	4	6	"A32"	"A32"	13875	1185	100	567	625	352	56	455	455	502	310	61	29	11	0	4758	4617	1795	38	1876	1876	1964	681	34	83	74	0	0.000	0.000	0.000	0.000	0.000	0.000	0.000	0.000	0.000	0.000	0.000	0.000	0.000	0.000	0.039	0.062	0.104	0.091	4.519	0.041	0.039	316	2384	100	112	2882	2994	170	2741	2911	Error	Error	-4.685	112	2882	170	2741	197499	1459109	0.397	3.896	0	0	0
1	5	6	"A32"	"A32"	14175	1185	100	522	569	327	57	464	464	516	329	63	21	6	0	4818	4574	1883	41	1945	1945	2185	1114	50	74	60	0	0.000	0.000	0.000	0.000	0.000	0.000	0.000	0.000	0.000	0.000	0.000	0.000	0.000	0.000	0.020	0.040	0.107	0.091	4.950	0.025	0.019	316	2384	100	58	2873	2931	105	2629	2734	Error	Error	-5.630	58	2873	105	2629	179756	1445340	0.161	2.145	0	0	0
1	6	6	"A32"	"A32"	14475	1180	100	524	589	351	59	459	459	511	321	62	24	10	0	4580	4775	1706	35	1919	1919	2010	678	33	91	81	0	0.000	0.000	0.000	0.000	0.000	0.000	0.000	0.000	0.000	0.000	0.000	0.000	0.000	0.000	0.024	0.046	0.091	0.080	4.422	0.028	0.019	316	2384	100	65	2661	2726	130	2856	2986	Error	Error	-5.355	65	2661	130	2856	186065	1508932	0.243	4.078	0	0	0
1	7	6	"A33"	"A33"	14775	1180	100	577	607	345	56	462	462	516	320	62	27	6	0	3501	3520	1121	31	1839	1839	1889	579	30	83	66	0	0.000	0.000	0.000	0.000	0.000	0.000	0.000	0.000	0.000	0.000	0.000	0.000	0.000	0.000	0.069	0.086	0.174	0.150	4.062	0.044	0.020	316	2384	100	115	1662	1777	145	1681	1826	Error	Error	-3.853	115	1662	145	1681	191825	1112277	0.284	2.817	0	0	0
1	8	6	"A33"	"A33"	15075	1180	100	505	587	382	65	484	484	531	334	62	24	7	0	4078	4096	1604	39	1892	1892	1999	754	37	84	69	0	0.000	0.000	0.000	0.000	0.000	0.000	0.000	0.000	0.000	0.000	0.000	0.000	0.000	0.000	0.010	0.047	0.138	0.119	4.532	0.026	0.012	316	2384	100	21	2186	2207	103	2204	2307	Error	Error	-6.702	21	2186	103	2204	185551	1294261	0.168	2.781	0	0	0
1	9	6	"A33"	"A33"	15375	1180	100	565	608	344	56	489	489	554	437	78	17	2	0	4459	4436	1451	32	1916	1916	2098	988	47	83	68	0	0.000	0.000	0.000	0.000	0.000	0.000	0.000	0.000	0.000	0.000	0.000	0.000	0.000	0.000	0.030	0.047	0.121	0.102	3.375	0.052	0.024	316	2384	100	76	2543	2619	119	2520	2639	Error	Error	-5.064	76	2543	119	2520	192078	1401763	0.124	2.366	0	0	0
1	10	6	"A34"	"A34"	15675	1180	100	539	585	319	54	454	454	514	330	64	24	6	0	4692	4724	1751	37	1819	1819	1889	667	35	87	78	0	0.000	0.000	0.000	0.000	0.000	0.000	0.000	0.000	0.000	0.000	0.000	0.000	0.000	0.000	0.030	0.045	0.092	0.084	5.222	0.028	0.018	316	2384	100	85	2873	2958	131	2905	3036	Error	Error	-5.079	85	2873	131	2905	184875	1492773	0.215	4.250	0	0	0
1	11	6	"A34"	"A34"	15975	1180	100	570	596	343	57	458	458	506	312	61	26	8	0	5638	5286	1749	33	1843	1843	2028	1022	50	87	78	0	0.000	0.000	0.000	0.000	0.000	0.000	0.000	0.000	0.000	0.000	0.000	0.000	0.000	0.000	0.030	0.040	0.085	0.082	3.979	0.023	0.020	316	2384	100	112	3795	3907	138	3443	3581	Error	Error	-5.083	112	3795	138	3443	188459	1670288	0.288	3.188	0	0	0
1	12	6	"A34"	"A34"	16275	1180	100	594	635	344	54	465	465	519	349	67	24	7	0	5350	5312	2192	41	1825	1825	1944	831	42	84	77	0	0.000	0.000	0.000	0.000	0.000	0.000	0.000	0.000	0.000	0.000	0.000	0.000	0.000	0.000	0.037	0.049	0.087	0.080	3.896	0.034	0.038	316	2384	100	129	3525	3654	170	3487	3657	Error	Error	-4.772	129	3525	170	3487	200716	1678658	0.332	4.053	0	0	0
1	13	6	"A35"	"A35"	16575	1175	100	586	657	392	59	478	478	540	368	68	24	8	0	7322	7075	2650	37	1881	1881	2196	1459	66	88	78	0	0.000	0.000	0.000	0.000	0.000	0.000	0.000	0.000	0.000	0.000	0.000	0.000	0.000	0.000	0.020	0.034	0.061	0.052	4.117	0.024	0.033	316	2384	100	108	5441	5549	179	5194	5373	Error	Error	-5.655	108	5441	179	5194	207692	2235660	0.318	3.344	0	0	0
1	14	6	"A35"	"A35"	16870	1175	100	527	589	347	58	492	492	549	529	96	9	1	0	7687	7428	3185	42	1900	1900	2372	1783	75	83	74	0	0.000	0.000	0.000	0.000	0.000	0.000	0.000	0.000	0.000	0.000	0.000	0.000	0.000	0.000	0.006	0.018	0.056	0.049	4.213	0.033	0.026	316	2384	100	35	5787	5822	97	5528	5625	Error	Error	-7.369	35	5787	97	5528	186145	2347150	0.076	2.836	0	0	0
1	15	6	"A35"	"A35"	17170	1175	100	550	629	384	61	480	480	525	337	64	25	9	0	8290	8096	3816	47	1941	1941	2531	2237	88	79	70	0	0.000	0.000	0.000	0.000	0.000	0.000	0.000	0.000	0.000	0.000	0.000	0.000	0.000	0.000	0.011	0.024	0.055	0.055	4.947	0.016	0.035	316	2384	100	70	6349	6419	149	6155	6304	Error	Error	-6.503	70	6349	149	6155	198668	2558458	0.309	2.488	0	0	0
1	16	6	"A36"	"A36"	17470	1175	100	533	611	356	58	455	455	515	333	64	25	11	0	6053	8296	5545	66	1843	1843	1927	759	39	88	79	0	0.000	0.000	0.000	0.000	0.000	0.000	0.000	0.000	0.000	0.000	0.000	0.000	0.000	0.000	0.019	0.024	0.047	0.045	4.814	0.022	0.061	316	2384	100	78	4210	4288	156	6453	6609	Error	Error	-5.754	78	4210	156	6453	192999	2621519	0.288	8.391	0	0	0
1	17	6	"A36"	"A36"	17770	1175	100	687	730	400	54	492	492	542	330	60	36	15	0	11120	10265	4895	47	1955	1955	2215	1364	61	85	81	0	0.000	0.000	0.000	0.000	0.000	0.000	0.000	0.000	0.000	0.000	0.000	0.000	0.000	0.000	0.021	0.029	0.042	0.053	4.805	0.018	0.058	316	2384	100	195	9165	9360	238	8310	8548	Error	Error	-5.555	195	9165	238	8310	230818	3243875	0.570	5.902	0	0	0
1	18	6	"A36"	"A36"	18070	1175	100	668	694	401	57	496	496	579	855	147	7	0	0	9458	9776	5249	53	1954	1954	2091	932	44	87	82	0	0.000	0.000	0.000	0.000	0.000	0.000	0.000	0.000	0.000	0.000	0.000	0.000	0.000	0.000	0.023	0.025	0.041	0.048	4.536	0.021	0.073	316	2384	100	172	7504	7676	198	7822	8020	Error	Error	-5.447	172	7504	198	7822	219293	3089341	0.135	8.246	0	0	0
1	1	7	"A37"	"A37"	12980	1485	100	692	716	352	49	473	473	599	1786	298	0	0	0	12251	11869	3684	31	1803	1803	1874	1110	59	98	97	0	0.000	0.000	0.000	0.000	0.000	0.000	0.000	0.000	0.000	0.000	0.000	0.000	0.000	0.000	0.021	0.024	0.035	0.029	2.873	0.020	0.078	316	2384	100	219	10448	10667	243	10066	10309	Error	Error	-5.576	219	10448	243	10066	226394	3750589	0.066	9.005	0	0	0
1	2	7	"A37"	"A37"	13280	1485	100	754	811	423	52	440	440	494	322	65	49	22	0	19885	18709	5501	29	1793	1793	2070	1437	69	97	96	0	0.000	0.000	0.000	0.000	0.000	0.000	0.000	0.000	0.000	0.000	0.000	0.000	0.000	0.000	0.017	0.022	0.025	0.022	3.244	0.019	0.143	316	2384	100	314	18092	18406	371	16916	17287	Error	Error	-5.848	314	18092	371	16916	256390	5912096	0.984	11.579	0	0	0
1	3	7	"A37"	"A37"	13580	1485	100	711	774	406	52	457	457	508	317	62	43	18	0	16320	15596	4560	29	1904	1904	2337	1993	85	96	94	0	0.000	0.000	0.000	0.000	0.000	0.000	0.000	0.000	0.000	0.000	0.000	0.000	0.000	0.000	0.018	0.023	0.025	0.023	3.969	0.019	0.123	316	2384	100	254	14416	14670	317	13692	14009	Error	Error	-5.827	254	14416	317	13692	244455	4928321	0.839	6.653	0	0	0
1	4	7	"A38"	"A38"	13880	1485	100	590	646	353	54	428	428	484	315	65	33	13	0	14605	14234	4073	28	1806	1806	1892	679	35	99	98	0	0.000	0.000	0.000	0.000	0.000	0.000	0.000	0.000	0.000	0.000	0.000	0.000	0.000	0.000	0.013	0.018	0.024	0.021	3.023	0.014	0.057	316	2384	100	162	12799	12961	218	12428	12646	Error	Error	-6.304	162	12799	218	12428	204164	4497980	0.514	18.177	0	0	0
1	5	7	"A38"	"A38"	14180	1485	100	626	677	340	50	447	447	504	316	62	34	9	0	11104	10426	3913	37	1849	1849	2290	1752	76	90	85	0	0.000	0.000	0.000	0.000	0.000	0.000	0.000	0.000	0.000	0.000	0.000	0.000	0.000	0.000	0.019	0.027	0.034	0.033	3.730	0.025	0.104	316	2384	100	179	9255	9434	230	8577	8807	Error	Error	-5.692	179	9255	230	8577	213992	3294600	0.547	4.644	0	0	0
1	6	7	"A38"	"A38"	14480	1480	100	575	621	335	53	444	444	500	359	71	23	6	0	9709	9950	4695	47	1787	1787	2239	1904	85	86	82	0	0.000	0.000	0.000	0.000	0.000	0.000	0.000	0.000	0.000	0.000	0.000	0.000	0.000	0.000	0.017	0.022	0.033	0.034	3.544	0.016	0.050	316	2384	100	131	7922	8053	177	8163	8340	Error	Error	-5.918	131	7922	177	8163	196391	3144209	0.337	4.050	0	0	0
1	7	7	"A39"	"A39"	14780	1480	100	589	625	342	54	440	440	486	304	62	32	11	0	8494	8537	3261	38	1771	1771	1826	542	29	94	93	0	0.000	0.000	0.000	0.000	0.000	0.000	0.000	0.000	0.000	0.000	0.000	0.000	0.000	0.000	0.022	0.027	0.044	0.043	3.409	0.019	0.043	316	2384	100	149	6723	6872	185	6766	6951	Error	Error	-5.496	149	6723	185	6766	197414	2697644	0.457	12.382	0	0	0
1	8	7	"A39"	"A39"	15080	1480	100	605	651	339	52	463	463	508	326	64	28	9	0	9376	8788	3130	35	1834	1834	1984	1318	66	89	86	0	0.000	0.000	0.000	0.000	0.000	0.000	0.000	0.000	0.000	0.000	0.000	0.000	0.000	0.000	0.019	0.027	0.044	0.040	3.337	0.029	0.099	316	2384	100	142	7542	7684	188	6954	7142	Error	Error	-5.731	142	7542	188	6954	205675	2777133	0.439	5.162	0	0	0
1	9	7	"A39"	"A39"	15380	1480	100	588	644	374	58	448	448	497	318	63	32	11	0	9510	9182	2870	31	1801	1801	1933	993	51	93	90	0	0.000	0.000	0.000	0.000	0.000	0.000	0.000	0.000	0.000	0.000	0.000	0.000	0.000	0.000	0.018	0.027	0.043	0.036	4.098	0.023	0.067	316	2384	100	140	7709	7849	196	7381	7577	Error	Error	-5.783	140	7709	196	7381	203412	2901371	0.462	7.300	0	0	0
1	10	7	"A40"	"A40"	15680	1480	100	607	668	380	56	426	426	480	316	65	38	15	0	10907	10947	3413	31	1790	1790	1867	645	34	99	98	0	0.000	0.000	0.000	0.000	0.000	0.000	0.000	0.000	0.000	0.000	0.000	0.000	0.000	0.000	0.020	0.026	0.038	0.029	3.259	0.022	0.077	316	2384	100	181	9117	9298	242	9157	9399	Error	Error	-5.654	181	9117	242	9157	211242	3459269	0.595	14.078	0	0	0
1	11	7	"A40"	"A40"	15975	1480	100	594	664	352	53	434	434	495	318	64	35	14	0	11796	11453	3907	34	1813	1813	2154	1737	80	95	93	0	0.000	0.000	0.000	0.000	0.000	0.000	0.000	0.000	0.000	0.000	0.000	0.000	0.000	0.000	0.016	0.024	0.029	0.024	3.847	0.018	0.064	316	2384	100	160	9983	10143	230	9640	9870	Error	Error	-5.963	160	9983	230	9640	209844	3619264	0.531	5.353	0	0	0
1	12	7	"A40"	"A40"	16275	1475	100	616	691	379	54	447	447	505	334	66	37	15	0	10580	10062	3681	36	1809	1809	2134	1556	72	90	88	0	0.000	0.000	0.000	0.000	0.000	0.000	0.000	0.000	0.000	0.000	0.000	0.000	0.000	0.000	0.019	0.030	0.044	0.036	4.142	0.026	0.097	316	2384	100	169	8771	8940	244	8253	8497	Error	Error	-5.698	169	8771	244	8253	218331	3179713	0.557	5.095	0	0	0
1	13	7	"A41"	"A41"	16575	1475	100	617	657	370	56	453	453	631	2317	367	0	0	0	9762	9931	4839	48	1784	1784	1957	1656	84	87	82	0	0.000	0.000	0.000	0.000	0.000	0.000	0.000	0.000	0.000	0.000	0.000	0.000	0.000	0.000	0.021	0.025	0.040	0.038	4.101	0.023	0.081	316	2384	100	164	7978	8142	204	8147	8351	Error	Error	-5.604	164	7978	204	8147	207585	3138335	0.011	4.815	0	0	0
1	14	7	"A41"	"A41"	16875	1475	100	672	730	408	55	433	433	494	317	64	42	19	0	16787	16375	7694	46	1829	1829	2133	1708	80	91	87	0	0.000	0.000	0.000	0.000	0.000	0.000	0.000	0.000	0.000	0.000	0.000	0.000	0.000	0.000	0.016	0.020	0.026	0.022	3.287	0.018	0.141	316	2384	100	239	14958	15197	297	14546	14843	Error	Error	-5.968	239	14958	297	14546	230792	5174574	0.744	8.338	0	0	0
1	15	7	"A41"	"A41"	17175	1475	100	605	713	437	61	463	463	522	366	70	33	14	0	14110	12993	5673	43	1842	1842	2092	1607	76	87	84	0	0.000	0.000	0.000	0.000	0.000	0.000	0.000	0.000	0.000	0.000	0.000	0.000	0.000	0.000	0.012	0.022	0.031	0.031	5.026	0.017	0.056	316	2384	100	142	12268	12410	250	11151	11401	Error	Error	-6.433	142	12268	250	11151	225158	4105738	0.522	6.783	0	0	0
1	16	7	"A42"	"A42"	17475	1475	100	656	696	410	58	448	448	501	357	71	35	10	0	12086	12573	6411	50	1785	1785	1870	852	45	91	87	0	0.000	0.000	0.000	0.000	0.000	0.000	0.000	0.000	0.000	0.000	0.000	0.000	0.000	0.000	0.020	0.023	0.030	0.031	4.478	0.019	0.066	316	2384	100	208	10301	10509	248	10788	11036	Error	Error	-5.630	208	10301	248	10788	219947	3973152	0.546	12.562	0	0	0
1	17	7	"A42"	"A42"	17775	1475	100	632	722	491	68	478	478	531	353	66	31	12	0	10433	10076	4378	43	1901	1901	2528	2720	107	85	74	0	0.000	0.000	0.000	0.000	0.000	0.000	0.000	0.000	0.000	0.000	0.000	0.000	0.000	0.000	0.018	0.030	0.040	0.036	3.550	0.022	0.081	316	2384	100	154	8532	8686	244	8175	8419	Error	Error	-5.792	154	8532	244	8175	228113	3184072	0.541	2.775	0	0	0
1	18	7	"A42"	"A42"	18075	1475	100	701	751	429	57	475	475	519	317	61	43	18	0	12658	11906	4751	39	1878	1878	1985	1121	56	95	91	0	0.000	0.000	0.000	0.000	0.000	0.000	0.000	0.000	0.000	0.000	0.000	0.000	0.000	0.000	0.021	0.028	0.042	0.037	3.011	0.023	0.095	316	2384	100	226	10780	11006	276	10028	10304	Error	Error	-5.576	226	10780	276	10028	237191	3762315	0.732	8.850	0	0	0
1	1	8	"A43"	"A43"	12985	1785	100	655	696	411	59	451	451	506	319	63	38	13	0	11866	10791	5214	48	1754	1754	1806	500	27	95	94	0	0.000	0.000	0.000	0.000	0.000	0.000	0.000	0.000	0.000	0.000	0.000	0.000	0.000	0.000	0.020	0.027	0.040	0.039	3.782	0.021	0.078	316	2384	100	204	10112	10316	245	9037	9282	Error	Error	-5.631	204	10112	245	9037	219809	3409899	0.596	17.970	0	0	0
1	2	8	"A43"	"A43"	13285	1785	100	659	697	360	51	444	444	498	311	62	38	16	0	12812	13192	7471	56	1773	1773	1828	573	31	96	93	0	0.000	0.000	0.000	0.000	0.000	0.000	0.000	0.000	0.000	0.000	0.000	0.000	0.000	0.000	0.019	0.022	0.027	0.028	3.512	0.017	0.097	316	2384	100	215	11039	11254	253	11419	11672	Error	Error	-5.682	215	11039	253	11419	220318	4168734	0.640	19.832	0	0	0
1	3	8	"A43"	"A43"	13585	1785	100	685	725	411	56	447	447	510	347	68	38	12	0	14096	13249	5975	45	1816	1816	1940	873	45	98	97	0	0.000	0.000	0.000	0.000	0.000	0.000	0.000	0.000	0.000	0.000	0.000	0.000	0.000	0.000	0.019	0.024	0.031	0.030	3.435	0.019	0.092	316	2384	100	238	12280	12518	278	11433	11711	Error	Error	-5.689	238	12280	278	11433	229098	4186831	0.620	12.954	0	0	0
1	4	8	"A44"	"A44"	13885	1785	100	630	691	373	53	446	446	491	312	63	36	17	0	10480	10695	3805	35	1759	1759	1800	553	30	99	98	0	0.000	0.000	0.000	0.000	0.000	0.000	0.000	0.000	0.000	0.000	0.000	0.000	0.000	0.000	0.021	0.027	0.039	0.034	3.027	0.020	0.064	316	2384	100	184	8721	8905	245	8936	9181	Error	Error	-5.567	184	8721	245	8936	218437	3379475	0.641	16.085	0	0	0
1	5	8	"A44"	"A44"	14185	1780	100	620	664	349	52	426	426	481	315	65	35	12	0	13236	13111	4838	36	1857	1857	2295	2047	89	93	90	0	0.000	0.000	0.000	0.000	0.000	0.000	0.000	0.000	0.000	0.000	0.000	0.000	0.000	0.000	0.017	0.021	0.029	0.029	4.078	0.015	0.064	316	2384	100	194	11379	11573	238	11254	11492	Error	Error	-5.874	194	11379	238	11254	209689	4143193	0.581	5.284	0	0	0
1	6	8	"A44"	"A44"	14485	1780	100	593	642	374	58	442	442	492	315	64	29	14	0	10188	10116	3539	34	1865	1865	2082	1098	52	94	92	0	0.000	0.000	0.000	0.000	0.000	0.000	0.000	0.000	0.000	0.000	0.000	0.000	0.000	0.000	0.018	0.024	0.039	0.035	3.975	0.018	0.050	316	2384	100	151	8323	8474	200	8251	8451	Error	Error	-5.784	151	8323	200	8251	202858	3196551	0.476	7.317	0	0	0
1	7	8	"A45"	"A45"	14785	1780	100	544	626	536	85	428	428	483	325	67	28	9	0	8896	8672	3435	39	1714	1714	1796	752	41	91	88	0	0.000	0.000	0.000	0.000	0.000	0.000	0.000	0.000	0.000	0.000	0.000	0.000	0.000	0.000	0.016	0.028	0.044	0.041	3.912	0.027	0.060	316	2384	100	116	7182	7298	198	6958	7156	Error	Error	-5.952	116	7182	198	6958	197869	2740466	0.440	9.144	0	0	0
1	8	8	"A45"	"A45"	15085	1780	100	551	643	448	69	428	428	483	310	64	34	13	0	9330	9812	4249	43	1791	1791	2013	1224	60	91	90	0	0.000	0.000	0.000	0.000	0.000	0.000	0.000	0.000	0.000	0.000	0.000	0.000	0.000	0.000	0.016	0.027	0.039	0.036	3.676	0.023	0.077	316	2384	100	123	7539	7662	215	8021	8236	Error	Error	-5.938	123	7539	215	8021	203303	3100535	0.516	6.372	0	0	0
1	9	8	"A45"	"A45"	15380	1780	100	562	599	333	55	458	458	579	1635	282	0	0	0	8655	8521	3033	35	1835	1835	2355	2980	126	89	61	0	0.000	0.000	0.000	0.000	0.000	0.000	0.000	0.000	0.000	0.000	0.000	0.000	0.000	0.000	0.015	0.021	0.042	0.040	3.721	0.015	0.018	316	2384	100	104	6820	6924	141	6686	6827	Error	Error	-6.035	104	6820	141	6686	189374	2692503	0.012	2.069	0	0	0
1	10	8	"A47"	"A47"	15680	1780	100	592	611	340	55	415	415	472	311	65	33	12	0	8657	8680	3939	45	1769	1769	1881	836	44	90	86	0	0.000	0.000	0.000	0.000	0.000	0.000	0.000	0.000	0.000	0.000	0.000	0.000	0.000	0.000	0.026	0.028	0.052	0.048	3.998	0.016	0.036	316	2384	100	177	6888	7065	196	6911	7107	Error	Error	-5.282	177	6888	196	6911	193015	2742862	0.447	8.133	0	0	0
1	11	8	"A47"	"A47"	15980	1780	100	561	639	362	56	418	418	476	315	66	34	12	0	9581	9666	4215	43	1799	1799	2248	1961	87	88	84	0	0.000	0.000	0.000	0.000	0.000	0.000	0.000	0.000	0.000	0.000	0.000	0.000	0.000	0.000	0.018	0.028	0.043	0.037	3.969	0.018	0.056	316	2384	100	143	7782	7925	221	7867	8088	Error	Error	-5.766	143	7782	221	7867	201977	3054454	0.517	3.783	0	0	0
1	12	8	"A47"	"A47"	16280	1775	100	545	619	367	59	436	436	474	313	66	28	11	0	9919	9792	4639	47	1802	1802	2079	1427	68	83	83	0	0.000	0.000	0.000	0.000	0.000	0.000	0.000	0.000	0.000	0.000	0.000	0.000	0.000	0.000	0.013	0.023	0.037	0.036	4.377	0.015	0.035	316	2384	100	109	8117	8226	183	7990	8173	Error	Error	-6.219	109	8117	183	7990	195628	3094145	0.463	5.405	0	0	0
1	13	8	"A48"	"A48"	16580	1775	100	582	643	389	60	450	450	500	311	62	31	14	0	8913	8620	3823	44	1756	1756	1954	1236	63	84	82	0	0.000	0.000	0.000	0.000	0.000	0.000	0.000	0.000	0.000	0.000	0.000	0.000	0.000	0.000	0.018	0.028	0.049	0.053	4.203	0.021	0.053	316	2384	100	132	7157	7289	193	6864	7057	Error	Error	-5.761	132	7157	193	6864	203297	2723916	0.460	5.393	0	0	0
1	14	8	"A48"	"A48"	16880	1775	100	598	636	371	58	449	449	510	451	88	21	4	0	10155	10133	5330	52	1871	1871	2545	2690	105	79	71	0	0.000	0.000	0.000	0.000	0.000	0.000	0.000	0.000	0.000	0.000	0.000	0.000	0.000	0.000	0.018	0.023	0.038	0.039	4.721	0.019	0.080	316	2384	100	149	8284	8433	187	8262	8449	Error	Error	-5.797	149	8284	187	8262	200848	3202067	0.279	2.821	0	0	0
1	15	8	"A48"	"A48"	17180	1775	100	540	601	362	60	458	458	515	343	66	25	8	0	7848	7603	3404	44	1862	1862	2395	2334	97	79	68	0	0.000	0.000	0.000	0.000	0.000	0.000	0.000	0.000	0.000	0.000	0.000	0.000	0.000	0.000	0.014	0.025	0.051	0.049	5.120	0.018	0.054	316	2384	100	82	5986	6068	143	5741	5884	Error	Error	-6.190	82	5986	143	5741	189768	2402433	0.251	2.231	0	0	0
1	16	8	"A49"	"A49"	17480	1775	100	554	601	346	57	456	456	529	890	168	2	0	0	9750	10570	5526	52	1795	1795	1938	1109	57	90	89	0	0.000	0.000	0.000	0.000	0.000	0.000	0.000	0.000	0.000	0.000	0.000	0.000	0.000	0.000	0.012	0.017	0.029	0.030	3.437	0.045	0.033	316	2384	100	98	7955	8053	145	8775	8920	Error	Error	-6.343	98	7955	145	8775	190040	3340191	0.081	7.784	0	0	0
1	17	8	"A49"	"A49"	17780	1775	100	578	678	521	76	461	461	514	321	62	31	14	0	9700	9704	4725	48	1868	1868	2287	2120	92	85	77	0	0.000	0.000	0.000	0.000	0.000	0.000	0.000	0.000	0.000	0.000	0.000	0.000	0.000	0.000	0.015	0.028	0.050	0.046	3.851	0.029	0.132	316	2384	100	117	7832	7949	217	7836	8053	Error	Error	-6.065	117	7832	217	7836	214260	3066504	0.511	3.499	0	0	0
1	18	8	"A49"	"A49"	18080	1770	100	562	641	382	59	490	490	616	1936	314	0	0	0	8874	8368	3421	40	1960	1960	2267	1624	71	85	80	0	0.000	0.000	0.000	0.000	0.000	0.000	0.000	0.000	0.000	0.000	0.000	0.000	0.000	0.000	0.010	0.024	0.052	0.049	4.079	0.018	0.034	316	2384	100	72	6914	6986	151	6408	6559	Error	Error	-6.585	72	6914	151	6408	202661	2644246	0.013	3.757	0	0	0
1	1	9	"A50"	"A50"	12990	2085	100	661	717	380	52	465	465	522	373	71	35	10	0	11672	11297	3292	29	1799	1799	1914	1606	83	95	94	0	0.000	0.000	0.000	0.000	0.000	0.000	0.000	0.000	0.000	0.000	0.000	0.000	0.000	0.000	0.020	0.027	0.035	0.029	3.332	0.023	0.096	316	2384	100	196	9873	10069	252	9498	9750	Error	Error	-5.655	196	9873	252	9498	226526	3569808	0.523	5.842	0	0	0
1	2	9	"A50"	"A50"	13290	2085	100	2008	2439	2319	95	472	472	530	341	64	82	67	0	65535	49213	21871	44	1961	1961	2715	3775	139	96	94	56	0.000	0.000	0.000	0.000	0.000	0.000	0.000	0.000	0.000	0.000	0.000	0.000	0.000	0.000	0.024	0.042	0.033	0.031	2.318	0.043	0.456	316	2384	100	1536	63574	65110	1967	47252	49219	Error	Error	-5.371	1536	63574	1967	47252	770707	15551247	5.598	12.317	0	0	0
1	3	9	"A50"	"A50"	13590	2085	100	2650	3810	3603	94	463	463	532	382	71	80	70	0	65535	52699	21030	39	1922	1922	3575	6721	188	95	88	68	0.000	0.000	0.000	0.000	0.000	0.000	0.000	0.000	0.000	0.000	0.000	0.000	0.000	0.000	0.034	0.066	0.046	0.042	2.786	0.069	0.491	316	2384	100	2187	63613	65800	3347	50777	54124	Error	Error	-4.862	2187	63613	3347	50777	1203984	16652897	8.581	7.309	0	0	0
1	4	9	"A51"	"A51"	13890	2085	100	1106	1576	1769	112	459	459	515	355	68	63	48	0	39478	39186	24854	63	1831	1831	1984	1457	73	98	94	36	0.000	0.000	0.000	0.000	0.000	0.000	0.000	0.000	0.000	0.000	0.000	0.000	0.000	0.000	0.017	0.030	0.024	0.024	2.841	0.032	0.386	316	2384	100	647	37647	38294	1117	37355	38472	Error	Error	-5.863	647	37647	1117	37355	498141	12382884	2.989	25.533	0	0	0
1	5	9	"A51"	"A51"	14190	2080	100	873	1143	992	86	461	461	523	368	70	51	34	0	32141	32081	22143	69	1866	1866	2474	2973	120	88	83	10	0.000	0.000	0.000	0.000	0.000	0.000	0.000	0.000	0.000	0.000	0.000	0.000	0.000	0.000	0.014	0.023	0.021	0.021	3.957	0.023	0.418	316	2384	100	412	30275	30687	682	30215	30897	Error	Error	-6.199	412	30275	682	30215	361070	10137626	1.685	9.959	0	0	0
1	6	9	"A51"	"A51"	14485	2080	100	593	659	529	80	428	428	476	308	64	31	13	0	11146	10796	4179	38	1798	1798	2004	1255	62	95	93	0	0.000	0.000	0.000	0.000	0.000	0.000	0.000	0.000	0.000	0.000	0.000	0.000	0.000	0.000	0.018	0.026	0.035	0.032	3.321	0.019	0.053	316	2384	100	165	9348	9513	231	8998	9229	Error	Error	-5.824	165	9348	231	8998	208398	3411409	0.594	7.006	0	0	0
1	7	9	"A52"	"A52"	14785	2080	100	559	627	360	57	444	444	489	313	64	28	11	0	9837	9335	3648	39	1699	1699	1749	551	31	95	92	0	0.000	0.000	0.000	0.000	0.000	0.000	0.000	0.000	0.000	0.000	0.000	0.000	0.000	0.000	0.014	0.024	0.034	0.034	3.793	0.018	0.041	316	2384	100	115	8138	8253	183	7636	7819	Error	Error	-6.145	115	8138	183	7636	198038	2949889	0.441	13.768	0	0	0
1	8	9	"A52"	"A52"	15085	2080	100	563	603	359	59	420	420	476	314	65	33	10	0	8778	9260	4133	44	1745	1745	1942	1313	67	90	88	0	0.000	0.000	0.000	0.000	0.000	0.000	0.000	0.000	0.000	0.000	0.000	0.000	0.000	0.000	0.020	0.024	0.042	0.038	3.628	0.019	0.052	316	2384	100	143	7033	7176	183	7515	7698	Error	Error	-5.620	143	7033	183	7515	190493	2926021	0.404	5.573	0	0	0
1	9	9	"A52"	"A52"	15385	2080	100	557	629	391	62	427	427	474	308	64	35	12	0	10589	10305	3675	35	1739	1739	2096	1881	89	95	90	0	0.000	0.000	0.000	0.000	0.000	0.000	0.000	0.000	0.000	0.000	0.000	0.000	0.000	0.000	0.015	0.024	0.034	0.030	3.597	0.018	0.060	316	2384	100	130	8850	8980	202	8566	8768	Error	Error	-6.089	130	8850	202	8566	198665	3256231	0.503	4.364	0	0	0
1	10	9	"A53"	"A53"	15685	2080	100	1215	1316	609	46	421	421	469	314	66	86	64	0	8630	9553	3427	35	1691	1691	1763	618	35	100	100	0	0.000	0.000	0.000	0.000	0.000	0.000	0.000	0.000	0.000	0.000	0.000	0.000	0.000	0.000	0.114	0.114	0.107	0.100	2.456	0.084	0.341	316	2384	100	794	6939	7733	895	7862	8757	Error	Error	-3.128	794	6939	895	7862	415870	3018638	2.697	12.605	0	0	0
1	11	9	"A53"	"A53"	15985	2080	100	1214	1270	574	45	431	431	484	330	68	79	60	0	9967	10235	3516	34	1755	1755	2093	1585	75	97	95	0	0.000	0.000	0.000	0.000	0.000	0.000	0.000	0.000	0.000	0.000	0.000	0.000	0.000	0.000	0.095	0.099	0.100	0.086	2.728	0.078	0.325	316	2384	100	783	8212	8995	839	8480	9319	Error	Error	-3.391	783	8212	839	8480	401303	3234156	2.382	5.137	0	0	0
1	12	9	"A53"	"A53"	16285	2075	100	1201	1256	611	48	433	433	497	356	71	78	54	0	8995	9012	3328	36	1771	1771	2117	1614	76	92	90	0	0.000	0.000	0.000	0.000	0.000	0.000	0.000	0.000	0.000	0.000	0.000	0.000	0.000	0.000	0.106	0.114	0.118	0.106	2.941	0.092	0.367	316	2384	100	768	7224	7992	823	7241	8064	Error	Error	-3.234	768	7224	823	7241	396932	2847784	2.132	4.272	0	0	0
1	13	9	"A54"	"A54"	16585	2075	100	592	643	401	62	421	421	472	300	63	34	14	0	6871	9501	6985	73	1705	1705	1754	581	33	88	83	0	0.000	0.000	0.000	0.000	0.000	0.000	0.000	0.000	0.000	0.000	0.000	0.000	0.000	0.000	0.033	0.028	0.047	0.053	4.360	0.020	0.083	316	2384	100	171	5166	5337	222	7796	8018	Error	Error	-4.917	171	5166	222	7796	203164	3002355	0.570	13.334	0	0	0
1	14	9	"A54"	"A54"	16885	2075	100	573	651	435	66	413	413	469	309	65	35	14	0	10691	12586	8121	64	1708	1708	1857	928	49	88	84	0	0.000	0.000	0.000	0.000	0.000	0.000	0.000	0.000	0.000	0.000	0.000	0.000	0.000	0.000	0.018	0.022	0.033	0.033	5.651	0.019	0.124	316	2384	100	160	8983	9143	238	10878	11116	Error	Error	-5.811	160	8983	238	10878	205807	3977171	0.589	11.561	0	0	0
1	15	9	"A54"	"A54"	17185	2075	100	562	618	354	57	425	425	476	302	63	34	12	0	6647	8660	6145	70	1742	1742	1874	877	46	83	76	0	0.000	0.000	0.000	0.000	0.000	0.000	0.000	0.000	0.000	0.000	0.000	0.000	0.000	0.000	0.028	0.028	0.054	0.049	5.064	0.020	0.079	316	2384	100	137	4905	5042	193	6918	7111	Error	Error	-5.162	137	4905	193	6918	195375	2736431	0.470	7.738	0	0	0
1	16	9	"A55"	"A55"	17485	2075	100	619	676	358	52	427	427	484	308	63	36	15	0	13526	13381	5516	41	1772	1772	1847	626	33	96	94	0	0.000	0.000	0.000	0.000	0.000	0.000	0.000	0.000	0.000	0.000	0.000	0.000	0.000	0.000	0.016	0.021	0.030	0.026	3.341	0.017	0.084	316	2384	100	192	11754	11946	249	11609	11858	Error	Error	-5.936	192	11754	249	11609	213763	4228536	0.623	18.425	0	0	0
1	17	9	"A55"	"A55"	17785	2075	100	680	722	358	49	459	459	513	331	64	36	13	0	12702	12339	4640	37	1879	1879	2167	1682	77	95	90	0	0.000	0.000	0.000	0.000	0.000	0.000	0.000	0.000	0.000	0.000	0.000	0.000	0.000	0.000	0.020	0.025	0.032	0.028	2.955	0.022	0.123	316	2384	100	221	10823	11044	263	10460	10723	Error	Error	-5.614	221	10823	263	10460	228122	3899221	0.631	6.048	0	0	0
1	18	9	"A55"	"A55"	18085	2070	100	674	720	387	53	488	488	560	387	69	31	8	0	10031	9117	3745	41	1977	1977	2425	1845	76	84	80	0	0.000	0.000	0.000	0.000	0.000	0.000	0.000	0.000	0.000	0.000	0.000	0.000	0.000	0.000	0.023	0.032	0.048	0.048	3.765	0.025	0.076	316	2384	100	186	8054	8240	232	7140	7372	Error	Error	-5.436	186	8054	232	7140	227442	2881038	0.413	3.627	0	0	0
1	1	10	"A56"	"A56"	12995	2385	100	566	870	3697	424	453	453	498	315	63	31	12	0	5679	6897	5892	85	1798	1798	1877	638	33	94	90	0	0.000	0.000	0.000	0.000	0.000	0.000	0.000	0.000	0.000	0.000	0.000	0.000	0.000	0.000	0.029	0.082	0.074	0.068	4.014	0.328	0.290	316	2384	100	113	3881	3994	417	5099	5516	Error	Error	-5.102	113	3881	417	5099	274829	2179427	1.181	7.868	0	0	0
1	2	10	"A56"	"A56"	13295	2385	100	935	1078	754	69	445	445	504	381	75	57	34	0	23406	23448	14531	61	1859	1859	2086	1279	61	92	89	1	0.000	0.000	0.000	0.000	0.000	0.000	0.000	0.000	0.000	0.000	0.000	0.000	0.000	0.000	0.023	0.029	0.031	0.031	3.053	0.027	0.273	316	2384	100	490	21547	22037	633	21589	22222	Error	Error	-5.459	490	21547	633	21589	340559	7409478	1.507	16.702	0	0	0
1	3	10	"A56"	"A56"	13590	2385	100	1086	1159	730	62	462	462	512	333	65	64	48	0	43521	36675	22566	61	1820	1820	2579	3373	130	83	79	9	0.000	0.000	0.000	0.000	0.000	0.000	0.000	0.000	0.000	0.000	0.000	0.000	0.000	0.000	0.015	0.020	0.020	0.021	3.136	0.020	0.444	316	2384	100	624	41701	42325	697	34855	35552	Error	Error	-6.062	624	41701	697	34855	366336	11589422	1.943	10.109	0	0	0
1	4	10	"A57"	"A57"	13890	2385	100	1438	1909	1556	81	436	436	501	349	69	68	58	0	62743	42038	25192	59	1814	1814	2372	4321	182	89	87	49	0.000	0.000	0.000	0.000	0.000	0.000	0.000	0.000	0.000	0.000	0.000	0.000	0.000	0.000	0.016	0.037	0.033	0.031	3.073	0.039	0.619	316	2384	100	1002	60929	61931	1473	40224	41697	Error	Error	-5.926	1002	60929	1473	40224	603195	13284151	4.034	9.180	0	0	0
1	5	10	"A57"	"A57"	14190	2380	100	1115	1410	1064	75	509	509	731	849	116	39	17	0	43030	38316	24573	64	1982	1982	7907	17690	223	71	52	27	0.000	0.000	0.000	0.000	0.000	0.000	0.000	0.000	0.000	0.000	0.000	0.000	0.000	0.000	0.015	0.025	0.025	0.025	3.313	0.034	0.611	316	2384	100	606	41048	41654	901	36334	37235	Error	Error	-6.082	606	41048	901	36334	445567	12107934	0.800	1.719	0	0	0
1	6	10	"A57"	"A57"	14490	2380	100	693	721	414	57	423	423	483	315	65	46	18	0	18815	17664	10407	58	1791	1791	2153	2120	98	82	79	0	0.000	0.000	0.000	0.000	0.000	0.000	0.000	0.000	0.000	0.000	0.000	0.000	0.000	0.000	0.016	0.019	0.024	0.029	5.664	0.015	0.151	316	2384	100	270	17024	17294	298	15873	16171	Error	Error	-5.978	270	17024	298	15873	227752	5581713	0.756	7.317	0	0	0
1	7	10	"A58"	"A58"	14790	2380	100	628	681	371	54	425	425	488	332	68	37	16	0	12245	11650	4762	40	1752	1752	1818	635	34	93	91	0	0.000	0.000	0.000	0.000	0.000	0.000	0.000	0.000	0.000	0.000	0.000	0.000	0.000	0.000	0.019	0.026	0.033	0.033	3.763	0.020	0.073	316	2384	100	203	10493	10696	256	9898	10154	Error	Error	-5.692	203	10493	256	9898	215121	3681510	0.581	15.483	0	0	0
1	8	10	"A58"	"A58"	15090	2380	100	609	675	376	55	423	423	465	296	63	42	18	0	13569	12945	5170	39	1748	1748	2095	1935	92	90	87	0	0.000	0.000	0.000	0.000	0.000	0.000	0.000	0.000	0.000	0.000	0.000	0.000	0.000	0.000	0.016	0.023	0.031	0.027	4.356	0.016	0.083	316	2384	100	186	11821	12007	252	11197	11449	Error	Error	-5.990	186	11821	252	11197	213286	4090627	0.709	5.607	0	0	0
1	9	10	"A58"	"A58"	15390	2380	100	565	621	340	54	409	409	461	301	65	36	12	0	12841	12279	5102	41	1774	1774	2252	2502	111	87	86	0	0.000	0.000	0.000	0.000	0.000	0.000	0.000	0.000	0.000	0.000	0.000	0.000	0.000	0.000	0.014	0.020	0.032	0.031	4.463	0.017	0.097	316	2384	100	156	11067	11223	212	10505	10717	Error	Error	-6.149	156	11067	212	10505	196339	3880241	0.532	4.008	0	0	0
1	10	10	"A59"	"A59"	15690	2380	100	719	749	389	51	402	402	454	305	67	50	25	0	23752	21844	7718	35	1689	1689	1874	1431	76	97	94	0	0.000	0.000	0.000	0.000	0.000	0.000	0.000	0.000	0.000	0.000	0.000	0.000	0.000	0.000	0.014	0.017	0.019	0.017	2.693	0.015	0.178	316	2384	100	317	22063	22380	347	20155	20502	Error	Error	-6.121	317	22063	347	20155	236562	6902609	0.967	13.955	0	0	0
1	11	10	"A59"	"A59"	15990	2375	100	735	785	430	54	407	407	465	314	67	51	23	0	22789	19829	8710	43	1739	1739	2519	3472	137	84	82	0	0.000	0.000	0.000	0.000	0.000	0.000	0.000	0.000	0.000	0.000	0.000	0.000	0.000	0.000	0.016	0.021	0.025	0.028	4.710	0.017	0.203	316	2384	100	328	21050	21378	378	18090	18468	Error	Error	-6.004	328	21050	378	18090	248041	6265956	1.019	4.986	0	0	0
1	12	10	"A59"	"A59"	16290	2375	100	712	768	434	56	422	422	463	302	65	48	23	0	23181	20687	8812	42	1721	1721	2380	3234	135	86	83	0	0.000	0.000	0.000	0.000	0.000	0.000	0.000	0.000	0.000	0.000	0.000	0.000	0.000	0.000	0.014	0.018	0.022	0.021	4.085	0.017	0.214	316	2384	100	290	21460	21750	346	18966	19312	Error	Error	-6.209	290	21460	346	18966	242543	6537247	1.010	5.661	0	0	0
1	13	10	"A60"	"A60"	16590	2375	100	580	622	366	58	418	418	463	301	65	36	12	0	12285	13851	7750	55	1710	1710	1849	1174	63	89	87	0	0.000	0.000	0.000	0.000	0.000	0.000	0.000	0.000	0.000	0.000	0.000	0.000	0.000	0.000	0.015	0.017	0.024	0.024	4.601	0.017	0.125	316	2384	100	162	10575	10737	204	12141	12345	Error	Error	-6.029	162	10575	204	12141	196440	4376766	0.528	10.223	0	0	0
1	14	10	"A60"	"A60"	16890	2375	100	579	618	366	59	414	414	470	314	66	32	12	0	14229	14982	8488	56	1761	1761	2164	2267	104	86	84	0	0.000	0.000	0.000	0.000	0.000	0.000	0.000	0.000	0.000	0.000	0.000	0.000	0.000	0.000	0.013	0.015	0.023	0.027	4.468	0.013	0.093	316	2384	100	165	12468	12633	204	13221	13425	Error	Error	-6.240	165	12468	204	13221	195229	4734330	0.471	5.654	0	0	0
1	15	10	"A60"	"A60"	17190	2375	100	622	706	428	60	408	408	465	305	65	40	19	0	17108	15582	7530	48	1734	1734	2024	1726	85	85	84	0	0.000	0.000	0.000	0.000	0.000	0.000	0.000	0.000	0.000	0.000	0.000	0.000	0.000	0.000	0.014	0.022	0.026	0.027	4.189	0.018	0.124	316	2384	100	214	15374	15588	298	13848	14146	Error	Error	-6.167	214	15374	298	13848	223211	4924003	0.790	7.855	0	0	0
1	16	10	"A61"	"A61"	17490	2375	100	577	644	371	57	432	432	484	315	65	34	12	0	10102	11054	5888	53	1797	1797	1928	1108	57	89	87	0	0.000	0.000	0.000	0.000	0.000	0.000	0.000	0.000	0.000	0.000	0.000	0.000	0.000	0.000	0.017	0.023	0.032	0.029	4.891	0.019	0.088	316	2384	100	145	8305	8450	212	9257	9469	Error	Error	-5.840	145	8305	212	9257	203441	3493163	0.508	8.236	0	0	0
1	17	10	"A61"	"A61"	17790	2375	100	668	696	412	59	468	468	537	454	84	23	6	0	11974	11229	4846	43	1882	1882	2286	2010	87	87	84	0	0.000	0.000	0.000	0.000	0.000	0.000	0.000	0.000	0.000	0.000	0.000	0.000	0.000	0.000	0.020	0.024	0.035	0.037	3.841	0.019	0.046	316	2384	100	200	10092	10292	228	9347	9575	Error	Error	-5.657	200	10092	228	9347	219917	3548368	0.350	4.449	0	0	0
1	18	10	"A61"	"A61"	18090	2370	100	609	698	458	65	504	504	602	550	91	17	4	0	11585	10986	6554	59	2020	2020	2501	2241	89	80	73	0	0.000	0.000	0.000	0.000	0.000	0.000	0.000	0.000	0.000	0.000	0.000	0.000	0.000	0.000	0.011	0.022	0.042	0.041	4.468	0.021	0.069	316	2384	100	105	9565	9670	194	8966	9160	Error	Error	-6.509	105	9565	194	8966	220612	3471476	0.175	3.786	0	0	0
1	1	11	"A62"	"A62"	12995	2685	100	637	699	393	56	446	446	494	307	62	40	15	0	8676	11472	11424	99	1805	1805	1942	911	46	88	81	0	0.000	0.000	0.000	0.000	0.000	0.000	0.000	0.000	0.000	0.000	0.000	0.000	0.000	0.000	0.028	0.026	0.046	0.045	4.703	0.016	0.115	316	2384	100	191	6871	7062	253	9667	9920	Error	Error	-5.169	191	6871	253	9667	220937	3625220	0.668	10.461	0	0	0
1	2	11	"A62"	"A62"	13295	2685	100	1125	1458	1166	79	448	448	492	308	62	70	53	0	44670	41590	21039	50	1819	1819	2055	1301	63	99	98	25	0.000	0.000	0.000	0.000	0.000	0.000	0.000	0.000	0.000	0.000	0.000	0.000	0.000	0.000	0.016	0.025	0.022	0.021	2.530	0.027	0.480	316	2384	100	677	42851	43528	1010	39771	40781	Error	Error	-5.984	677	42851	1010	39771	460665	13142378	3.136	30.388	0	0	0
1	3	11	"A62"	"A62"	13595	2685	100	1389	1671	1272	76	420	420	474	363	76	80	60	0	57646	48173	20583	42	1818	1818	2278	2015	88	99	97	44	0.000	0.000	0.000	0.000	0.000	0.000	0.000	0.000	0.000	0.000	0.000	0.000	0.000	0.000	0.017	0.027	0.024	0.022	2.264	0.028	0.513	316	2384	100	969	55828	56797	1251	46355	47606	Error	Error	-5.848	969	55828	1251	46355	527949	15222613	3.298	22.777	0	0	0
1	4	11	"A63"	"A63"	13895	2680	100	907	997	631	63	423	423	472	315	66	60	38	0	30115	31482	23080	73	1766	1766	1935	1165	60	93	90	11	0.000	0.000	0.000	0.000	0.000	0.000	0.000	0.000	0.000	0.000	0.000	0.000	0.000	0.000	0.017	0.019	0.021	0.024	3.326	0.018	0.419	316	2384	100	484	28349	28833	574	29716	30290	Error	Error	-5.872	484	28349	574	29716	315051	9948307	1.667	25.362	0	0	0
1	5	11	"A63"	"A63"	14195	2680	100	842	905	490	54	465	465	529	376	71	50	25	0	24258	26595	17045	64	1970	1970	3780	6624	175	86	66	1	0.000	0.000	0.000	0.000	0.000	0.000	0.000	0.000	0.000	0.000	0.000	0.000	0.000	0.000	0.017	0.018	0.020	0.018	3.218	0.020	0.376	316	2384	100	377	22288	22665	440	24625	25065	Error	Error	-5.886	377	22288	440	24625	286018	8404162	1.000	3.444	0	0	0
1	6	11	"A63"	"A63"	14495	2680	100	662	714	393	55	439	439	504	681	135	13	1	0	18523	16873	6745	39	1796	1796	2247	2251	100	89	86	0	0.000	0.000	0.000	0.000	0.000	0.000	0.000	0.000	0.000	0.000	0.000	0.000	0.000	0.000	0.013	0.018	0.024	0.022	3.600	0.028	0.059	316	2384	100	223	16727	16950	275	15077	15352	Error	Error	-6.229	223	16727	275	15077	225621	5331996	0.308	6.498	0	0	0
1	7	11	"A64"	"A64"	14795	2680	100	720	784	407	51	409	409	473	315	66	49	26	0	24236	22901	7365	32	1702	1702	1770	600	33	99	98	0	0.000	0.000	0.000	0.000	0.000	0.000	0.000	0.000	0.000	0.000	0.000	0.000	0.000	0.000	0.014	0.018	0.019	0.016	3.090	0.015	0.164	316	2384	100	311	22534	22845	375	21199	21574	Error	Error	-6.179	311	22534	375	21199	247608	7236659	0.987	35.218	0	0	0
1	8	11	"A64"	"A64"	15095	2680	100	757	827	502	60	413	413	460	309	67	51	26	0	23521	21858	7349	33	1724	1724	2051	1913	93	96	93	0	0.000	0.000	0.000	0.000	0.000	0.000	0.000	0.000	0.000	0.000	0.000	0.000	0.000	0.000	0.016	0.021	0.023	0.020	2.855	0.019	0.208	316	2384	100	344	21797	22141	414	20134	20548	Error	Error	-5.986	344	21797	414	20134	261214	6907204	1.188	10.354	0	0	0
1	9	11	"A64"	"A64"	15395	2680	100	809	840	419	49	418	418	475	323	68	55	29	0	27086	24585	9025	36	1731	1731	2257	2773	122	96	93	0	0.000	0.000	0.000	0.000	0.000	0.000	0.000	0.000	0.000	0.000	0.000	0.000	0.000	0.000	0.015	0.018	0.021	0.018	2.835	0.016	0.222	316	2384	100	391	25355	25746	422	22854	23276	Error	Error	-6.019	391	25355	422	22854	265452	7768716	1.130	8.052	0	0	0
1	10	11	"A65"	"A65"	15695	2680	100	781	855	449	52	408	408	457	291	63	58	31	0	22738	22339	6610	29	1721	1721	1796	675	37	100	99	0	0.000	0.000	0.000	0.000	0.000	0.000	0.000	0.000	0.000	0.000	0.000	0.000	0.000	0.000	0.018	0.022	0.021	0.019	2.866	0.018	0.204	316	2384	100	373	21017	21390	447	20618	21065	Error	Error	-5.816	373	21017	447	20618	270127	7059158	1.368	30.434	0	0	0
1	11	11	"A65"	"A65"	15995	2675	100	625	680	380	55	401	401	459	309	67	42	18	0	16206	16086	7082	44	1711	1711	2266	2526	111	91	90	0	0.000	0.000	0.000	0.000	0.000	0.000	0.000	0.000	0.000	0.000	0.000	0.000	0.000	0.000	0.015	0.019	0.026	0.023	3.262	0.017	0.143	316	2384	100	224	14495	14719	279	14375	14654	Error	Error	-6.016	224	14495	279	14375	214784	5083146	0.715	5.471	0	0	0
1	12	11	"A65"	"A65"	16295	2675	100	685	736	381	51	406	406	461	302	65	47	21	0	21290	20519	6322	30	1684	1684	1989	1804	90	94	94	0	0.000	0.000	0.000	0.000	0.000	0.000	0.000	0.000	0.000	0.000	0.000	0.000	0.000	0.000	0.014	0.018	0.018	0.017	3.170	0.015	0.158	316	2384	100	279	19606	19885	330	18835	19165	Error	Error	-6.135	279	19606	330	18835	232428	6484075	0.911	10.272	0	0	0
1	13	11	"A66"	"A66"	16595	2675	100	559	610	369	60	399	399	447	290	64	38	13	0	11315	11519	4717	40	1693	1693	1828	996	54	93	92	0	0.000	0.000	0.000	0.000	0.000	0.000	0.000	0.000	0.000	0.000	0.000	0.000	0.000	0.000	0.017	0.021	0.034	0.032	3.225	0.017	0.078	316	2384	100	160	9622	9782	211	9826	10037	Error	Error	-5.910	160	9622	211	9826	192914	3640007	0.562	9.730	0	0	0
1	14	11	"A66"	"A66"	16895	2675	100	569	618	339	54	417	417	478	336	70	29	8	0	9259	9085	4097	45	1726	1726	1942	1318	67	87	84	0	0.000	0.000	0.000	0.000	0.000	0.000	0.000	0.000	0.000	0.000	0.000	0.000	0.000	0.000	0.020	0.027	0.035	0.035	3.996	0.021	0.058	316	2384	100	152	7533	7685	201	7359	7560	Error	Error	-5.631	152	7533	201	7359	195320	2870876	0.417	5.420	0	0	0
1	15	11	"A66"	"A66"	17195	2675	100	574	609	332	54	415	415	468	303	64	32	10	0	9852	10721	5024	46	1757	1757	2077	1904	91	89	87	0	0.000	0.000	0.000	0.000	0.000	0.000	0.000	0.000	0.000	0.000	0.000	0.000	0.000	0.000	0.020	0.022	0.034	0.030	4.029	0.016	0.064	316	2384	100	159	8095	8254	194	8964	9158	Error	Error	-5.670	159	8095	194	8964	192441	3387789	0.465	4.540	0	0	0
1	16	11	"A67"	"A67"	17495	2675	100	513	560	343	61	405	405	465	369	79	22	6	0	3777	5349	4190	78	1689	1689	1753	936	53	73	52	0	0.000	0.000	0.000	0.000	0.000	0.000	0.000	0.000	0.000	0.000	0.000	0.000	0.000	0.000	0.052	0.042	0.094	0.111	5.230	0.054	0.132	316	2384	100	108	2088	2196	155	3660	3815	Error	Error	-4.273	108	2088	155	3660	176935	1690160	0.257	3.842	0	0	0
1	17	11	"A67"	"A67"	17795	2670	100	600	642	369	57	443	443	505	365	72	31	7	0	5905	8600	7008	81	1853	1853	1944	761	39	82	70	0	0.000	0.000	0.000	0.000	0.000	0.000	0.000	0.000	0.000	0.000	0.000	0.000	0.000	0.000	0.039	0.029	0.070	0.072	4.993	0.019	0.067	316	2384	100	157	4052	4209	199	6747	6946	Error	Error	-4.690	157	4052	199	6747	202858	2717481	0.375	8.746	0	0	0
1	18	11	"A67"	"A67"	18095	2670	100	674	818	716	87	506	506	608	722	118	13	5	0	3931	6411	5469	85	1991	1991	2196	1460	66	56	41	0	0.000	0.000	0.000	0.000	0.000	0.000	0.000	0.000	0.000	0.000	0.000	0.000	0.000	0.000	0.087	0.071	0.115	0.126	5.780	0.078	0.105	316	2384	100	168	1940	2108	312	4420	4732	Error	Error	-3.530	168	1940	312	4420	258613	2025749	0.291	2.887	0	0	0
1	1	12	"A68"	"A68"	13000	2985	100	561	606	349	57	434	434	540	1519	281	0	0	0	8896	9640	4440	46	1784	1784	1877	750	39	94	92	0	0.000	0.000	0.000	0.000	0.000	0.000	0.000	0.000	0.000	0.000	0.000	0.000	0.000	0.000	0.018	0.022	0.038	0.037	3.848	0.015	0.035	316	2384	100	127	7112	7239	172	7856	8028	Error	Error	-5.807	127	7112	172	7856	191522	3046250	0.043	10.351	0	0	0
1	2	12	"A68"	"A68"	13300	2985	100	691	735	387	52	439	439	494	343	69	40	13	0	13612	18015	12953	71	1814	1814	2315	2171	93	90	89	0	0.000	0.000	0.000	0.000	0.000	0.000	0.000	0.000	0.000	0.000	0.000	0.000	0.000	0.000	0.021	0.018	0.023	0.024	3.987	0.014	0.150	316	2384	100	252	11798	12050	296	16201	16497	Error	Error	-5.549	252	11798	296	16201	232172	5692631	0.703	7.232	0	0	0
1	3	12	"A68"	"A68"	13600	2985	100	627	739	459	62	436	436	508	369	72	37	17	0	15481	21647	15765	72	1842	1842	4889	10911	223	60	33	1	0.000	0.000	0.000	0.000	0.000	0.000	0.000	0.000	0.000	0.000	0.000	0.000	0.000	0.000	0.014	0.015	0.018	0.018	3.402	0.015	0.329	316	2384	100	191	13639	13830	303	19805	20108	Error	Error	-6.158	191	13639	303	19805	233502	6840537	0.626	1.536	0	0	0
1	4	12	"A69"	"A69"	13900	2980	100	798	885	569	64	422	422	477	320	67	55	30	0	28936	29190	22395	76	1851	1851	2673	4761	178	76	64	7	0.000	0.000	0.000	0.000	0.000	0.000	0.000	0.000	0.000	0.000	0.000	0.000	0.000	0.000	0.014	0.017	0.020	0.024	3.837	0.017	0.441	316	2384	100	376	27085	27461	463	27339	27802	Error	Error	-6.171	376	27085	463	27339	279700	9223930	1.275	5.570	0	0	0
1	5	12	"A69"	"A69"	14200	2980	100	599	636	348	54	436	436	488	313	64	32	11	0	8426	7915	3251	41	1849	1849	2405	2188	90	84	77	0	0.000	0.000	0.000	0.000	0.000	0.000	0.000	0.000	0.000	0.000	0.000	0.000	0.000	0.000	0.025	0.033	0.049	0.049	4.506	0.024	0.089	316	2384	100	163	6577	6740	200	6066	6266	Error	Error	-5.334	163	6577	200	6066	201025	2501166	0.473	2.518	0	0	0
1	6	12	"A69"	"A69"	14500	2980	100	603	633	345	54	419	419	469	303	64	36	13	0	10425	9922	4213	42	1825	1825	2426	2258	93	85	83	0	0.000	0.000	0.000	0.000	0.000	0.000	0.000	0.000	0.000	0.000	0.000	0.000	0.000	0.000	0.021	0.026	0.040	0.042	4.332	0.021	0.088	316	2384	100	184	8600	8784	214	8097	8311	Error	Error	-5.547	184	8600	214	8097	200170	3135363	0.541	3.320	0	0	0
1	7	12	"A70"	"A70"	14800	2980	100	553	636	371	58	428	428	479	325	67	32	12	0	11576	11521	5519	47	1718	1718	1870	1077	57	89	86	0	0.000	0.000	0.000	0.000	0.000	0.000	0.000	0.000	0.000	0.000	0.000	0.000	0.000	0.000	0.013	0.021	0.036	0.031	4.164	0.017	0.069	316	2384	100	125	9858	9983	208	9803	10011	Error	Error	-6.301	125	9858	208	9803	201102	3640526	0.483	8.961	0	0	0
1	8	12	"A70"	"A70"	15100	2980	100	542	603	328	54	418	418	465	310	66	34	10	0	11668	11345	4679	41	1735	1735	2028	1515	74	89	86	0	0.000	0.000	0.000	0.000	0.000	0.000	0.000	0.000	0.000	0.000	0.000	0.000	0.000	0.000	0.012	0.019	0.032	0.031	4.127	0.016	0.067	316	2384	100	124	9933	10057	185	9610	9795	Error	Error	-6.324	124	9933	185	9610	190701	3585145	0.445	6.150	0	0	0
1	9	12	"A70"	"A70"	15400	2980	100	582	650	383	58	411	411	468	338	72	32	12	0	9783	10404	5225	50	1765	1765	2345	2654	113	85	74	0	0.000	0.000	0.000	0.000	0.000	0.000	0.000	0.000	0.000	0.000	0.000	0.000	0.000	0.000	0.021	0.028	0.036	0.031	4.062	0.018	0.094	316	2384	100	171	8018	8189	239	8639	8878	Error	Error	-5.551	171	8018	239	8639	205395	3287644	0.538	3.037	0	0	0
1	10	12	"A71"	"A71"	15700	2980	100	1047	1163	1072	92	435	435	489	328	67	71	46	0	10422	10656	4963	46	1749	1749	2229	1908	85	90	88	0	0.000	0.000	0.000	0.000	0.000	0.000	0.000	0.000	0.000	0.000	0.000	0.000	0.000	0.000	0.071	0.082	0.081	0.077	3.136	0.059	0.164	316	2384	100	612	8673	9285	728	8907	9635	Error	Error	-3.825	612	8673	728	8907	367450	3367215	2.055	4.417	0	0	0
1	11	12	"A71"	"A71"	16000	2975	100	863	918	508	55	440	440	525	403	76	51	23	0	8287	8721	5189	59	1858	1858	2902	3352	115	73	47	0	0.000	0.000	0.000	0.000	0.000	0.000	0.000	0.000	0.000	0.000	0.000	0.000	0.000	0.000	0.066	0.070	0.086	0.081	3.803	0.058	0.303	316	2384	100	423	6429	6852	478	6863	7341	Error	Error	-3.926	423	6429	478	6863	290101	2755878	0.975	1.736	0	0	0
1	12	12	"A71"	"A71"	16300	2975	100	987	1022	607	59	423	423	495	360	72	61	38	0	9177	9415	5168	54	1778	1778	2201	1813	82	81	77	0	0.000	0.000	0.000	0.000	0.000	0.000	0.000	0.000	0.000	0.000	0.000	0.000	0.000	0.000	0.076	0.078	0.085	0.084	3.625	0.060	0.295	316	2384	100	564	7399	7963	599	7637	8236	Error	Error	-3.714	564	7399	599	7637	323094	2975144	1.464	3.979	0	0	0
1	13	12	"A72"	"A72"	16600	2975	100	563	639	392	61	409	409	461	300	65	37	17	0	10378	10525	5248	49	1706	1706	1948	1319	67	89	86	0	0.000	0.000	0.000	0.000	0.000	0.000	0.000	0.000	0.000	0.000	0.000	0.000	0.000	0.000	0.018	0.026	0.040	0.039	4.410	0.018	0.068	316	2384	100	154	8672	8826	230	8819	9049	Error	Error	-5.815	154	8672	230	8819	201895	3325982	0.593	6.503	0	0	0
1	14	12	"A72"	"A72"	16900	2975	100	521	570	345	60	427	427	474	313	66	27	10	0	7443	7341	3566	48	1798	1798	2144	1551	72	80	76	0	0.000	0.000	0.000	0.000	0.000	0.000	0.000	0.000	0.000	0.000	0.000	0.000	0.000	0.000	0.017	0.026	0.059	0.066	4.881	0.016	0.028	316	2384	100	94	5645	5739	143	5543	5686	Error	Error	-5.908	94	5645	143	5543	180177	2319607	0.307	3.351	0	0	0
1	15	12	"A72"	"A72"	17200	2975	100	547	590	336	56	404	404	464	307	66	30	12	0	7645	8449	4461	52	1737	1737	2156	2028	94	84	73	0	0.000	0.000	0.000	0.000	0.000	0.000	0.000	0.000	0.000	0.000	0.000	0.000	0.000	0.000	0.024	0.028	0.046	0.042	4.241	0.020	0.068	316	2384	100	143	5908	6051	186	6712	6898	Error	Error	-5.369	143	5908	186	6712	186585	2669731	0.410	3.103	0	0	0
1	16	12	"A73"	"A73"	17500	2975	100	619	652	357	54	432	432	482	304	63	39	14	0	12081	11580	4212	36	1850	1850	2142	1408	65	92	90	0	0.000	0.000	0.000	0.000	0.000	0.000	0.000	0.000	0.000	0.000	0.000	0.000	0.000	0.000	0.018	0.023	0.033	0.032	3.630	0.018	0.071	316	2384	100	187	10231	10418	220	9730	9950	Error	Error	-5.774	187	10231	220	9730	206137	3659408	0.559	6.703	0	0	0
1	17	12	"A73"	"A73"	17800	2970	100	610	671	542	80	448	448	494	309	62	35	11	0	10846	10277	4561	44	1887	1887	2418	2217	91	85	83	0	0.000	0.000	0.000	0.000	0.000	0.000	0.000	0.000	0.000	0.000	0.000	0.000	0.000	0.000	0.018	0.027	0.039	0.039	4.127	0.025	0.100	316	2384	100	162	8959	9121	223	8390	8613	Error	Error	-5.789	162	8959	223	8390	211907	3247639	0.573	3.545	0	0	0
1	18	12	"A73"	"A73"	18100	2970	100	600	660	351	53	480	480	549	390	71	26	6	0	8850	8333	3083	36	2003	2003	2324	1420	61	85	85	0	0.000	0.000	0.000	0.000	0.000	0.000	0.000	0.000	0.000	0.000	0.000	0.000	0.000	0.000	0.018	0.028	0.053	0.051	5.057	0.021	0.035	316	2384	100	120	6847	6967	180	6330	6510	Error	Error	-5.834	120	6847	180	6330	208645	2633141	0.285	4.232	0	0	0
1	1	13	"A74"	"A74"	13005	3285	100	640	661	367	55	425	425	467	299	64	39	13	0	11266	10883	3811	35	1734	1734	1773	504	28	98	97	0	0.000	0.000	0.000	0.000	0.000	0.000	0.000	0.000	0.000	0.000	0.000	0.000	0.000	0.000	0.023	0.026	0.036	0.032	3.827	0.019	0.063	316	2384	100	215	9532	9747	236	9149	9385	Error	Error	-5.470	215	9532	236	9149	208906	3439171	0.649	18.075	0	0	0
1	2	13	"A74"	"A74"	13305	3285	100	591	626	345	55	465	465	523	420	80	19	3	0	6726	7201	2719	37	1794	1794	1887	823	43	98	96	0	0.000	0.000	0.000	0.000	0.000	0.000	0.000	0.000	0.000	0.000	0.000	0.000	0.000	0.000	0.026	0.030	0.049	0.045	3.954	0.020	0.027	316	2384	100	126	4932	5058	161	5407	5568	Error	Error	-5.291	126	4932	161	5407	197804	2275548	0.245	6.457	0	0	0
1	3	13	"A74"	"A74"	13605	3285	100	553	606	366	60	476	476	532	336	63	27	7	0	7385	7498	2734	36	1898	1898	2291	1458	63	95	87	0	0.000	0.000	0.000	0.000	0.000	0.000	0.000	0.000	0.000	0.000	0.000	0.000	0.000	0.000	0.014	0.023	0.053	0.044	2.932	0.017	0.022	316	2384	100	77	5487	5564	130	5600	5730	Error	Error	-6.155	77	5487	130	5600	191571	2369313	0.220	3.571	0	0	0
1	4	13	"A75"	"A75"	13905	3280	100	596	639	343	53	440	440	496	317	63	32	9	0	7905	8061	3078	38	1799	1799	1898	675	35	95	93	0	0.000	0.000	0.000	0.000	0.000	0.000	0.000	0.000	0.000	0.000	0.000	0.000	0.000	0.000	0.026	0.032	0.045	0.046	3.252	0.019	0.033	316	2384	100	156	6106	6262	199	6262	6461	Error	Error	-5.291	156	6106	199	6262	201854	2547258	0.451	9.130	0	0	0
1	5	13	"A75"	"A75"	14205	3280	100	555	631	361	57	431	431	482	307	63	33	15	0	11411	11235	4320	38	1832	1832	2410	2356	97	91	86	0	0.000	0.000	0.000	0.000	0.000	0.000	0.000	0.000	0.000	0.000	0.000	0.000	0.000	0.000	0.013	0.021	0.037	0.033	4.210	0.016	0.052	316	2384	100	124	9579	9703	200	9403	9603	Error	Error	-6.271	124	9579	200	9403	199503	3550124	0.485	3.746	0	0	0
1	6	13	"A75"	"A75"	14505	3280	100	600	640	357	55	405	405	594	2456	413	0	0	0	12188	12058	4755	39	1765	1765	2367	3841	162	89	74	0	0.000	0.000	0.000	0.000	0.000	0.000	0.000	0.000	0.000	0.000	0.000	0.000	0.000	0.000	0.019	0.023	0.035	0.030	3.844	0.017	0.078	316	2384	100	195	10423	10618	235	10293	10528	Error	Error	-5.740	195	10423	235	10293	202085	3810352	0.019	2.523	0	0	0
1	7	13	"A76"	"A76"	14805	3280	100	619	672	367	54	419	419	466	294	63	38	16	0	15640	15039	5598	37	1731	1731	1819	665	36	97	95	0	0.000	0.000	0.000	0.000	0.000	0.000	0.000	0.000	0.000	0.000	0.000	0.000	0.000	0.000	0.014	0.019	0.023	0.023	3.509	0.014	0.075	316	2384	100	200	13909	14109	253	13308	13561	Error	Error	-6.120	200	13909	253	13308	212264	4752291	0.701	19.880	0	0	0
1	8	13	"A76"	"A76"	15105	3280	100	616	674	384	56	421	421	477	328	68	35	13	0	15153	14689	5912	40	1758	1758	2054	1953	95	92	90	0	0.000	0.000	0.000	0.000	0.000	0.000	0.000	0.000	0.000	0.000	0.000	0.000	0.000	0.000	0.015	0.020	0.024	0.023	3.506	0.016	0.098	316	2384	100	195	13395	13590	253	12931	13184	Error	Error	-6.102	195	13395	253	12931	212897	4641827	0.601	6.470	0	0	0
1	9	13	"A76"	"A76"	15405	3280	100	601	641	397	61	413	413	500	1411	282	0	0	0	14854	15109	5401	35	1740	1740	2272	2914	128	94	94	0	0.000	0.000	0.000	0.000	0.000	0.000	0.000	0.000	0.000	0.000	0.000	0.000	0.000	0.000	0.014	0.017	0.026	0.021	3.509	0.077	0.073	316	2384	100	188	13114	13302	228	13369	13597	Error	Error	-6.124	188	13114	228	13369	202476	4774563	0.100	4.405	0	0	0
1	10	13	"A77"	"A77"	15705	3275	100	3252	3529	2182	61	414	414	466	314	67	90	86	0	8486	8444	2621	31	1732	1732	1825	744	40	98	96	0	0.000	0.000	0.000	0.000	0.000	0.000	0.000	0.000	0.000	0.000	0.000	0.000	0.000	0.000	0.420	0.464	0.390	0.363	2.628	0.430	0.473	316	2384	100	2838	6754	9592	3115	6712	9827	Error	Error	-1.251	2838	6754	3115	6712	1115209	2668173	9.755	8.897	0	0	0
1	11	13	"A77"	"A77"	16005	3275	100	3525	3517	2117	60	424	424	490	343	70	89	85	0	6771	6628	1730	26	1697	1697	1980	1406	71	93	92	0	0.000	0.000	0.000	0.000	0.000	0.000	0.000	0.000	0.000	0.000	0.000	0.000	0.000	0.000	0.611	0.627	0.628	0.517	2.493	0.514	0.357	316	2384	100	3101	5074	8175	3093	4931	8024	Error	Error	-0.710	3101	5074	3093	4931	1111473	2094571	8.825	3.306	0	0	0
1	12	13	"A77"	"A77"	16305	3275	100	3208	3456	2181	63	420	420	555	901	162	80	70	0	8010	7801	2373	30	1653	1653	1910	1381	72	93	91	0	0.000	0.000	0.000	0.000	0.000	0.000	0.000	0.000	0.000	0.000	0.000	0.000	0.000	0.000	0.439	0.494	0.438	0.405	2.662	0.540	0.498	316	2384	100	2788	6357	9145	3036	6148	9184	Error	Error	-1.189	2788	6357	3036	6148	1092135	2465156	3.220	4.266	0	0	0
1	13	13	"A78"	"A78"	16605	3275	100	524	570	335	58	410	410	469	316	67	27	10	0	6825	7227	3340	46	1711	1711	1831	806	44	90	88	0	0.000	0.000	0.000	0.000	0.000	0.000	0.000	0.000	0.000	0.000	0.000	0.000	0.000	0.000	0.022	0.029	0.046	0.048	4.003	0.021	0.042	316	2384	100	114	5114	5228	160	5516	5676	Error	Error	-5.487	114	5114	160	5516	180249	2283705	0.320	6.695	0	0	0
1	14	13	"A78"	"A78"	16905	3275	100	533	568	332	58	439	439	523	572	109	9	0	0	8973	8842	3666	41	1811	1811	2098	1404	66	90	85	0	0.000	0.000	0.000	0.000	0.000	0.000	0.000	0.000	0.000	0.000	0.000	0.000	0.000	0.000	0.013	0.018	0.037	0.033	3.815	0.014	0.025	316	2384	100	94	7162	7256	129	7031	7160	Error	Error	-6.252	94	7162	129	7031	179550	2793952	0.079	4.803	0	0	0
1	15	13	"A78"	"A78"	17205	3275	100	588	630	357	56	434	434	491	389	79	25	5	0	7348	7747	2775	35	1751	1751	1996	1389	69	93	90	0	0.000	0.000	0.000	0.000	0.000	0.000	0.000	0.000	0.000	0.000	0.000	0.000	0.000	0.000	0.028	0.033	0.049	0.045	3.285	0.024	0.059	316	2384	100	154	5597	5751	196	5996	6192	Error	Error	-5.184	154	5597	196	5996	199233	2448152	0.357	4.140	0	0	0
1	16	13	"A79"	"A79"	17505	3275	100	563	617	351	56	426	426	483	311	64	29	10	0	6771	7024	2470	35	1761	1761	1858	729	39	96	95	0	0.000	0.000	0.000	0.000	0.000	0.000	0.000	0.000	0.000	0.000	0.000	0.000	0.000	0.000	0.027	0.036	0.056	0.050	3.655	0.021	0.028	316	2384	100	137	5010	5147	191	5263	5454	Error	Error	-5.193	137	5010	191	5263	194851	2219636	0.431	7.086	0	0	0
1	17	13	"A79"	"A79"	17805	3270	100	548	620	359	57	470	470	584	1669	285	0	0	0	8400	8196	2619	31	1944	1944	2457	2693	109	90	66	0	0.000	0.000	0.000	0.000	0.000	0.000	0.000	0.000	0.000	0.000	0.000	0.000	0.000	0.000	0.012	0.024	0.044	0.041	3.573	0.020	0.038	316	2384	100	78	6456	6534	150	6252	6402	Error	Error	-6.371	78	6456	150	6252	196022	2590088	0.022	2.131	0	0	0
1	18	13	"A79"	"A79"	18105	3270	100	560	630	380	60	494	494	624	1519	243	0	0	0	6731	6945	3100	44	2010	2010	2284	1921	84	90	71	0	0.000	0.000	0.000	0.000	0.000	0.000	0.000	0.000	0.000	0.000	0.000	0.000	0.000	0.000	0.014	0.028	0.056	0.048	3.738	0.280	0.071	316	2384	100	66	4721	4787	136	4935	5071	Error	Error	-6.160	66	4721	136	4935	198960	2194466	0.004	2.426	0	0	0
1	1	14	"A80"	"A80"	13010	3585	100	624	705	418	59	410	410	467	309	66	42	18	0	12378	12100	3834	31	1692	1692	1739	526	30	99	98	0	0.000	0.000	0.000	0.000	0.000	0.000	0.000	0.000	0.000	0.000	0.000	0.000	0.000	0.000	0.020	0.028	0.033	0.026	3.607	0.022	0.091	316	2384	100	214	10686	10900	295	10408	10703	Error	Error	-5.642	214	10686	295	10408	222781	3823486	0.770	19.698	0	0	0
1	2	14	"A80"	"A80"	13310	3585	100	623	691	366	52	422	422	474	314	66	37	17	0	11717	10918	4222	38	1723	1723	1902	1077	56	93	90	0	0.000	0.000	0.000	0.000	0.000	0.000	0.000	0.000	0.000	0.000	0.000	0.000	0.000	0.000	0.020	0.029	0.038	0.034	3.538	0.023	0.091	316	2384	100	201	9994	10195	269	9195	9464	Error	Error	-5.636	201	9994	269	9195	218366	3450183	0.691	8.371	0	0	0
1	3	14	"A80"	"A80"	13610	3580	100	718	750	423	56	438	438	488	304	62	46	24	0	11814	11254	4816	42	1786	1786	2158	1659	76	89	85	0	0.000	0.000	0.000	0.000	0.000	0.000	0.000	0.000	0.000	0.000	0.000	0.000	0.000	0.000	0.028	0.033	0.046	0.043	3.372	0.025	0.114	316	2384	100	280	10028	10308	312	9468	9780	Error	Error	-5.162	280	10028	312	9468	237113	3556141	0.862	5.483	0	0	0
1	4	14	"A81"	"A81"	13910	3580	100	535	582	349	59	408	408	460	307	66	33	11	0	9817	9128	3897	42	1712	1712	1909	969	50	89	87	0	0.000	0.000	0.000	0.000	0.000	0.000	0.000	0.000	0.000	0.000	0.000	0.000	0.000	0.000	0.016	0.023	0.044	0.044	4.551	0.018	0.042	316	2384	100	127	8105	8232	174	7416	7590	Error	Error	-5.996	127	8105	174	7416	183811	2884328	0.397	7.450	0	0	0
1	5	14	"A81"	"A81"	14210	3580	100	571	629	359	57	417	417	475	313	65	34	12	0	9718	11587	6113	52	1915	1915	2513	1822	72	91	87	0	0.000	0.000	0.000	0.000	0.000	0.000	0.000	0.000	0.000	0.000	0.000	0.000	0.000	0.000	0.020	0.022	0.034	0.033	4.218	0.017	0.071	316	2384	100	154	7803	7957	212	9672	9884	Error	Error	-5.663	154	7803	212	9672	198797	3661405	0.492	4.980	0	0	0
1	6	14	"A81"	"A81"	14510	3580	100	527	584	336	57	392	392	455	302	66	30	12	0	8783	9200	4438	48	1735	1735	2073	1451	69	86	85	0	0.000	0.000	0.000	0.000	0.000	0.000	0.000	0.000	0.000	0.000	0.000	0.000	0.000	0.000	0.019	0.026	0.039	0.039	4.835	0.017	0.045	316	2384	100	135	7048	7183	192	7465	7657	Error	Error	-5.706	135	7048	192	7465	184688	2907111	0.427	4.912	0	0	0
1	7	14	"A82"	"A82"	14810	3580	100	602	644	370	57	430	430	507	768	151	7	0	0	8795	8446	3343	39	1715	1715	1892	1256	66	88	87	0	0.000	0.000	0.000	0.000	0.000	0.000	0.000	0.000	0.000	0.000	0.000	0.000	0.000	0.000	0.024	0.032	0.051	0.048	3.988	0.021	0.049	316	2384	100	172	7080	7252	214	6731	6945	Error	Error	-5.363	172	7080	214	6731	203455	2668962	0.178	5.218	0	0	0
1	8	14	"A82"	"A82"	15110	3580	100	587	653	387	59	416	416	471	307	65	37	14	0	11619	10663	4396	41	1737	1737	2192	2180	99	87	84	0	0.000	0.000	0.000	0.000	0.000	0.000	0.000	0.000	0.000	0.000	0.000	0.000	0.000	0.000	0.017	0.027	0.036	0.033	4.184	0.020	0.090	316	2384	100	171	9882	10053	237	8926	9163	Error	Error	-5.853	171	9882	237	8926	206224	3369509	0.593	3.886	0	0	0
1	9	14	"A82"	"A82"	15410	3580	100	606	695	662	95	397	397	450	293	65	42	18	0	10269	11072	5705	51	1768	1768	2561	2956	115	90	76	0	0.000	0.000	0.000	0.000	0.000	0.000	0.000	0.000	0.000	0.000	0.000	0.000	0.000	0.000	0.025	0.032	0.043	0.038	3.582	0.029	0.161	316	2384	100	209	8501	8710	298	9304	9602	Error	Error	-5.346	209	8501	298	9304	219652	3498759	0.836	2.879	0	0	0
1	10	14	"A83"	"A83"	15710	3575	100	621	704	600	85	408	408	471	602	127	15	2	0	12197	11587	5071	43	1666	1666	1768	787	44	91	89	0	0.000	0.000	0.000	0.000	0.000	0.000	0.000	0.000	0.000	0.000	0.000	0.000	0.000	0.000	0.020	0.030	0.036	0.034	3.684	0.022	0.072	316	2384	100	213	10531	10744	296	9921	10217	Error	Error	-5.628	213	10531	296	9921	222307	3661525	0.387	12.476	0	0	0
1	11	14	"A83"	"A83"	16010	3575	100	659	678	355	52	391	391	449	322	71	44	15	0	14864	13932	6058	43	1683	1683	2072	1744	84	94	89	0	0.000	0.000	0.000	0.000	0.000	0.000	0.000	0.000	0.000	0.000	0.000	0.000	0.000	0.000	0.020	0.023	0.030	0.027	3.562	0.019	0.110	316	2384	100	268	13181	13449	287	12249	12536	Error	Error	-5.620	268	13181	287	12249	214195	4402646	0.711	6.800	0	0	0
1	12	14	"A83"	"A83"	16310	3575	100	586	632	402	63	410	410	464	364	78	29	7	0	12503	11365	5391	47	1695	1695	1988	1612	81	88	79	0	0.000	0.000	0.000	0.000	0.000	0.000	0.000	0.000	0.000	0.000	0.000	0.000	0.000	0.000	0.016	0.023	0.030	0.032	3.550	0.020	0.095	316	2384	100	176	10808	10984	222	9670	9892	Error	Error	-5.940	176	10808	222	9670	199829	3591483	0.462	5.817	0	0	0
1	13	14	"A84"	"A84"	16610	3575	100	587	624	343	54	410	410	463	308	66	32	12	0	6978	7197	3578	49	1726	1726	1893	1091	57	83	78	0	0.000	0.000	0.000	0.000	0.000	0.000	0.000	0.000	0.000	0.000	0.000	0.000	0.000	0.000	0.034	0.039	0.056	0.057	4.046	0.029	0.074	316	2384	100	177	5252	5429	214	5471	5685	Error	Error	-4.891	177	5252	214	5471	197320	2274115	0.523	4.862	0	0	0
1	14	14	"A84"	"A84"	16910	3575	100	559	612	369	60	423	423	474	339	71	27	11	0	7660	8290	4874	58	1706	1706	1990	1504	75	80	75	0	0.000	0.000	0.000	0.000	0.000	0.000	0.000	0.000	0.000	0.000	0.000	0.000	0.000	0.000	0.023	0.029	0.050	0.054	4.322	0.022	0.075	316	2384	100	136	5954	6090	189	6584	6773	Error	Error	-5.452	136	5954	189	6584	193297	2619667	0.407	4.189	0	0	0
1	15	14	"A84"	"A84"	17210	3575	100	561	601	329	54	432	432	484	325	67	28	8	0	7267	7736	3632	46	1745	1745	2001	1524	76	87	79	0	0.000	0.000	0.000	0.000	0.000	0.000	0.000	0.000	0.000	0.000	0.000	0.000	0.000	0.000	0.023	0.028	0.047	0.044	4.549	0.021	0.055	316	2384	100	129	5522	5651	169	5991	6160	Error	Error	-5.420	129	5522	169	5991	189806	2444617	0.360	3.763	0	0	0
1	16	14	"A85"	"A85"	17510	3570	100	517	583	336	57	418	418	478	352	73	25	7	0	5504	5306	1898	35	1806	1806	2006	1041	51	85	80	0	0.000	0.000	0.000	0.000	0.000	0.000	0.000	0.000	0.000	0.000	0.000	0.000	0.000	0.000	0.027	0.047	0.082	0.071	4.330	0.036	0.035	316	2384	100	99	3698	3797	165	3500	3665	Error	Error	-5.223	99	3698	165	3500	184336	1676570	0.298	3.170	0	0	0
1	17	14	"A85"	"A85"	17810	3570	100	575	615	364	59	440	440	495	314	63	30	11	0	6834	6656	2702	40	1879	1879	2330	1704	73	82	73	0	0.000	0.000	0.000	0.000	0.000	0.000	0.000	0.000	0.000	0.000	0.000	0.000	0.000	0.000	0.027	0.037	0.066	0.065	4.101	0.021	0.036	316	2384	100	135	4955	5090	175	4777	4952	Error	Error	-5.198	135	4955	175	4777	194227	2103213	0.382	2.539	0	0	0
1	18	14	"A85"	"A85"	18105	3570	100	569	620	326	52	492	492	543	331	60	25	6	0	6280	5954	2031	34	1993	1993	2238	1112	49	86	82	0	0.000	0.000	0.000	0.000	0.000	0.000	0.000	0.000	0.000	0.000	0.000	0.000	0.000	0.000	0.018	0.032	0.071	0.063	4.727	0.022	0.023	316	2384	100	77	4287	4364	128	3961	4089	Error	Error	-5.799	77	4287	128	3961	195967	1881477	0.233	3.342	0	0	0
1	1	15	"A86"	"A86"	13015	3885	100	594	648	382	58	399	399	451	298	66	38	14	0	11561	11588	4389	37	1603	1603	1647	472	28	100	100	0	0.000	0.000	0.000	0.000	0.000	0.000	0.000	0.000	0.000	0.000	0.000	0.000	0.000	0.000	0.020	0.025	0.034	0.028	3.213	0.018	0.072	316	2384	100	195	9958	10153	249	9985	10234	Error	Error	-5.674	195	9958	249	9985	204836	3661965	0.661	21.061	0	0	0
1	2	15	"A86"	"A86"	13315	3885	100	667	724	381	52	419	419	460	300	65	46	21	0	18296	18295	7156	39	1648	1648	1857	1646	88	99	95	0	0.000	0.000	0.000	0.000	0.000	0.000	0.000	0.000	0.000	0.000	0.000	0.000	0.000	0.000	0.015	0.018	0.024	0.021	2.565	0.015	0.125	316	2384	100	248	16648	16896	305	16647	16952	Error	Error	-6.069	248	16648	305	16647	228748	5781155	0.880	9.987	0	0	0
1	3	15	"A86"	"A86"	13615	3880	100	742	922	1808	196	404	404	461	302	65	51	24	0	20976	20690	7778	37	1736	1736	2179	2040	93	96	94	0	0.000	0.000	0.000	0.000	0.000	0.000	0.000	0.000	0.000	0.000	0.000	0.000	0.000	0.000	0.018	0.027	0.021	0.019	3.242	0.022	0.046	316	2384	100	338	19240	19578	518	18954	19472	Error	Error	-5.831	338	19240	518	18954	291319	6538045	1.526	9.074	0	0	0
1	4	15	"A87"	"A87"	13915	3880	100	569	627	345	55	391	391	447	299	66	35	16	0	13197	13334	5261	39	1695	1695	1832	804	43	99	98	0	0.000	0.000	0.000	0.000	0.000	0.000	0.000	0.000	0.000	0.000	0.000	0.000	0.000	0.000	0.015	0.020	0.028	0.022	3.384	0.014	0.056	316	2384	100	178	11502	11680	236	11639	11875	Error	Error	-6.014	178	11502	236	11639	198083	4213402	0.602	14.306	0	0	0
1	5	15	"A87"	"A87"	14215	3880	100	562	639	348	54	407	407	455	304	66	34	15	0	14593	14470	5883	40	1825	1825	2300	2014	87	99	92	0	0.000	0.000	0.000	0.000	0.000	0.000	0.000	0.000	0.000	0.000	0.000	0.000	0.000	0.000	0.012	0.018	0.024	0.021	3.058	0.014	0.066	316	2384	100	155	12768	12923	232	12645	12877	Error	Error	-6.364	155	12768	232	12645	201777	4572500	0.605	6.043	0	0	0
1	6	15	"A87"	"A87"	14515	3880	100	614	658	348	52	400	400	452	300	66	41	17	0	14486	14691	5246	35	1739	1739	1926	1023	53	99	97	0	0.000	0.000	0.000	0.000	0.000	0.000	0.000	0.000	0.000	0.000	0.000	0.000	0.000	0.000	0.017	0.020	0.027	0.022	3.164	0.015	0.075	316	2384	100	214	12747	12961	258	12952	13210	Error	Error	-5.896	214	12747	258	12952	207939	4642209	0.687	12.478	0	0	0
1	7	15	"A88"	"A88"	14815	3880	100	690	743	378	50	417	417	465	316	67	45	20	0	19441	19008	6281	33	1727	1727	1821	732	40	98	97	0	0.000	0.000	0.000	0.000	0.000	0.000	0.000	0.000	0.000	0.000	0.000	0.000	0.000	0.000	0.015	0.019	0.022	0.018	3.061	0.015	0.126	316	2384	100	273	17714	17987	326	17281	17607	Error	Error	-6.020	273	17714	326	17281	234667	6006445	0.880	23.480	0	0	0
1	8	15	"A88"	"A88"	15115	3880	100	739	770	367	47	413	413	467	314	67	50	21	0	22442	21345	6546	30	1718	1718	1969	1474	74	97	96	0	0.000	0.000	0.000	0.000	0.000	0.000	0.000	0.000	0.000	0.000	0.000	0.000	0.000	0.000	0.016	0.018	0.021	0.017	2.705	0.017	0.174	316	2384	100	326	20724	21050	357	19627	19984	Error	Error	-5.990	326	20724	357	19627	243353	6745059	0.965	13.145	0	0	0
1	9	15	"A88"	"A88"	15415	3875	100	680	750	432	57	407	407	469	317	67	46	24	0	20238	18373	6911	37	1744	1744	2079	1766	84	92	90	0	0.000	0.000	0.000	0.000	0.000	0.000	0.000	0.000	0.000	0.000	0.000	0.000	0.000	0.000	0.015	0.021	0.023	0.020	2.957	0.018	0.155	316	2384	100	273	18494	18767	343	16629	16972	Error	Error	-6.082	273	18494	343	16629	237155	5805849	0.886	9.227	0	0	0
1	10	15	"A89"	"A89"	15715	3875	100	663	712	396	55	400	400	445	296	66	47	22	0	17918	17016	6104	35	1656	1656	1755	656	37	98	95	0	0.000	0.000	0.000	0.000	0.000	0.000	0.000	0.000	0.000	0.000	0.000	0.000	0.000	0.000	0.016	0.020	0.028	0.025	2.728	0.017	0.128	316	2384	100	263	16262	16525	312	15360	15672	Error	Error	-5.950	263	16262	312	15360	225091	5377078	0.902	23.264	0	0	0
1	11	15	"A89"	"A89"	16015	3875	100	613	681	400	58	400	400	470	413	87	31	10	0	15418	15289	4693	30	1703	1703	2542	3414	134	95	93	0	0.000	0.000	0.000	0.000	0.000	0.000	0.000	0.000	0.000	0.000	0.000	0.000	0.000	0.000	0.016	0.021	0.027	0.021	3.645	0.018	0.120	316	2384	100	213	13715	13928	281	13586	13867	Error	Error	-6.009	213	13715	281	13586	215061	4831249	0.511	3.734	0	0	0
1	12	15	"A89"	"A89"	16315	3875	100	680	963	3682	382	411	411	500	1382	276	2	0	0	17065	16081	5962	37	1691	1691	1865	1594	85	95	92	0	0.000	0.000	0.000	0.000	0.000	0.000	0.000	0.000	0.000	0.000	0.000	0.000	0.000	0.000	0.017	0.038	0.026	0.024	3.632	0.034	0.013	316	2384	100	269	15374	15643	552	14390	14942	Error	Error	-5.837	269	15374	552	14390	304215	5081669	0.335	8.918	0	0	0
1	13	15	"A90"	"A90"	16615	3875	100	596	652	357	54	409	409	461	304	65	39	17	0	12380	12150	3411	28	1691	1691	1728	519	30	100	100	0	0.000	0.000	0.000	0.000	0.000	0.000	0.000	0.000	0.000	0.000	0.000	0.000	0.000	0.000	0.017	0.023	0.034	0.028	3.261	0.017	0.061	316	2384	100	187	10689	10876	243	10459	10702	Error	Error	-5.837	187	10689	243	10459	206102	3839375	0.628	20.081	0	0	0
1	14	15	"A90"	"A90"	16915	3875	100	560	596	351	58	411	411	486	1039	213	2	0	0	10756	11636	6058	52	1802	1802	2865	3865	134	83	57	0	0.000	0.000	0.000	0.000	0.000	0.000	0.000	0.000	0.000	0.000	0.000	0.000	0.000	0.000	0.017	0.019	0.033	0.033	4.061	0.016	0.094	316	2384	100	149	8954	9103	185	9834	10019	Error	Error	-5.909	149	8954	185	9834	188428	3676972	0.106	2.269	0	0	0
1	15	15	"A90"	"A90"	17215	3875	100	516	593	400	67	431	431	477	312	65	27	11	0	10379	11371	5091	44	1796	1796	2875	3558	123	88	63	0	0.000	0.000	0.000	0.000	0.000	0.000	0.000	0.000	0.000	0.000	0.000	0.000	0.000	0.000	0.010	0.017	0.029	0.025	3.374	0.019	0.104	316	2384	100	85	8583	8668	162	9575	9737	Error	Error	-6.658	85	8583	162	9575	187458	3593136	0.372	2.388	0	0	0
1	16	15	"A91"	"A91"	17510	3870	100	590	635	367	57	403	403	467	338	72	36	11	0	9800	10364	4328	41	1724	1724	1822	935	51	97	95	0	0.000	0.000	0.000	0.000	0.000	0.000	0.000	0.000	0.000	0.000	0.000	0.000	0.000	0.000	0.023	0.027	0.036	0.032	3.247	0.023	0.085	316	2384	100	187	8076	8263	232	8640	8872	Error	Error	-5.433	187	8076	232	8640	200581	3275146	0.497	9.136	0	0	0
1	17	15	"A91"	"A91"	17810	3870	100	685	715	366	51	433	433	481	309	64	41	18	0	15155	14520	4826	33	1789	1789	2009	1220	60	98	96	0	0.000	0.000	0.000	0.000	0.000	0.000	0.000	0.000	0.000	0.000	0.000	0.000	0.000	0.000	0.019	0.022	0.031	0.027	2.540	0.017	0.088	316	2384	100	252	13366	13618	282	12731	13013	Error	Error	-5.729	252	13366	282	12731	225878	4588448	0.757	10.255	0	0	0
1	18	15	"A91"	"A91"	18110	3870	100	666	699	355	50	457	457	524	355	67	36	9	0	11407	10683	4208	39	1898	1898	2001	781	39	96	93	0	0.000	0.000	0.000	0.000	0.000	0.000	0.000	0.000	0.000	0.000	0.000	0.000	0.000	0.000	0.022	0.028	0.037	0.036	3.400	0.021	0.068	316	2384	100	209	9509	9718	242	8785	9027	Error	Error	-5.508	209	9509	242	8785	221001	3375847	0.493	11.117	0	0	0
1	1	16	"A92"	"A92"	13020	4185	100	530	574	330	57	410	410	465	318	68	29	10	0	4186	5474	3490	63	1599	1599	1641	485	29	93	86	0	0.000	0.000	0.000	0.000	0.000	0.000	0.000	0.000	0.000	0.000	0.000	0.000	0.000	0.000	0.046	0.042	0.094	0.088	4.391	0.025	0.034	316	2384	100	120	2587	2707	164	3875	4039	Error	Error	-4.430	120	2587	164	3875	181514	1729688	0.343	7.903	0	0	0
1	2	16	"A92"	"A92"	13320	4185	100	458	526	367	69	394	394	442	286	64	29	12	0	4488	6163	4645	75	1607	1607	1654	514	31	87	79	0	0.000	0.000	0.000	0.000	0.000	0.000	0.000	0.000	0.000	0.000	0.000	0.000	0.000	0.000	0.022	0.029	0.080	0.080	4.406	0.025	0.059	316	2384	100	64	2881	2945	132	4556	4688	Error	Error	-5.492	64	2881	132	4556	166102	1947587	0.294	8.772	0	0	0
1	3	16	"A92"	"A92"	13620	4180	100	522	568	343	60	404	404	451	302	66	30	11	0	5322	7729	6062	78	1631	1631	1704	589	34	86	77	0	0.000	0.000	0.000	0.000	0.000	0.000	0.000	0.000	0.000	0.000	0.000	0.000	0.000	0.000	0.032	0.027	0.050	0.053	6.215	0.017	0.049	316	2384	100	118	3691	3809	164	6098	6262	Error	Error	-4.967	118	3691	164	6098	179352	2442306	0.387	10.229	0	0	0
1	4	16	"A93"	"A93"	13920	4180	100	1481	1713	1345	78	410	410	458	309	67	69	58	0	10599	9318	5004	53	1638	1638	1699	605	35	92	89	0	0.000	0.000	0.000	0.000	0.000	0.000	0.000	0.000	0.000	0.000	0.000	0.000	0.000	0.000	0.120	0.170	0.167	0.159	2.308	0.185	0.648	316	2384	100	1071	8961	10032	1303	7680	8983	Error	Error	-3.065	1071	8961	1303	7680	541405	2944415	4.061	12.593	0	0	0
1	5	16	"A93"	"A93"	14220	4180	100	1613	1952	1436	73	456	456	705	893	126	56	37	0	11339	11011	5315	48	1774	1774	3088	4156	134	78	58	0	0.000	0.000	0.000	0.000	0.000	0.000	0.000	0.000	0.000	0.000	0.000	0.000	0.000	0.000	0.121	0.162	0.158	0.144	2.635	0.173	0.644	316	2384	100	1157	9565	10722	1496	9237	10733	Error	Error	-3.047	1157	9565	1496	9237	616809	3479564	1.396	1.906	0	0	0
1	6	16	"A93"	"A93"	14520	4180	100	1270	1643	1287	78	405	405	472	389	82	65	52	0	11300	10214	5473	53	1661	1661	1801	1069	59	87	84	0	0.000	0.000	0.000	0.000	0.000	0.000	0.000	0.000	0.000	0.000	0.000	0.000	0.000	0.000	0.090	0.145	0.130	0.119	2.818	0.154	0.575	316	2384	100	865	9639	10504	1238	8553	9791	Error	Error	-3.478	865	9639	1238	8553	519173	3227775	3.010	7.870	0	0	0
1	7	16	"A94"	"A94"	14820	4180	100	635	670	364	54	405	405	451	294	65	42	18	0	12477	12168	6071	49	1744	1744	1962	1197	61	88	85	0	0.000	0.000	0.000	0.000	0.000	0.000	0.000	0.000	0.000	0.000	0.000	0.000	0.000	0.000	0.021	0.025	0.035	0.036	4.149	0.020	0.117	316	2384	100	230	10733	10963	265	10424	10689	Error	Error	-5.544	230	10733	265	10424	211803	3845192	0.745	8.526	0	0	0
1	8	16	"A94"	"A94"	15120	4180	100	589	650	377	58	409	409	456	297	65	38	16	0	13157	12709	5534	43	1744	1744	2151	1984	92	87	87	0	0.000	0.000	0.000	0.000	0.000	0.000	0.000	0.000	0.000	0.000	0.000	0.000	0.000	0.000	0.016	0.022	0.032	0.029	3.961	0.021	0.129	316	2384	100	180	11413	11593	241	10965	11206	Error	Error	-5.987	180	11413	241	10965	205476	4016030	0.653	5.322	0	0	0
1	9	16	"A94"	"A94"	15420	4175	100	622	652	378	57	399	399	450	299	66	41	15	0	10810	11028	5972	54	1755	1755	2312	2390	103	81	77	0	0.000	0.000	0.000	0.000	0.000	0.000	0.000	0.000	0.000	0.000	0.000	0.000	0.000	0.000	0.025	0.027	0.037	0.044	4.339	0.022	0.122	316	2384	100	223	9055	9278	253	9273	9526	Error	Error	-5.344	223	9055	253	9273	206132	3484974	0.676	3.647	0	0	0
1	10	16	"A95"	"A95"	15720	4175	100	1056	1765	1813	102	403	403	464	333	71	63	49	0	7628	9709	7105	73	1651	1651	1707	612	35	83	78	0	0.000	0.000	0.000	0.000	0.000	0.000	0.000	0.000	0.000	0.000	0.000	0.000	0.000	0.000	0.109	0.169	0.162	0.147	2.901	0.187	0.704	316	2384	100	653	5977	6630	1362	8058	9420	Error	Error	-3.194	653	5977	1362	8058	557763	3067929	3.907	13.075	0	0	0
1	11	16	"A95"	"A95"	16020	4175	100	933	1705	1826	107	421	421	529	774	146	39	26	0	7275	9434	7211	76	1668	1668	1977	1785	90	75	60	0	0.000	0.000	0.000	0.000	0.000	0.000	0.000	0.000	0.000	0.000	0.000	0.000	0.000	0.000	0.091	0.165	0.142	0.142	3.322	0.208	0.684	316	2384	100	512	5607	6119	1284	7766	9050	Error	Error	-3.453	512	5607	1284	7766	538714	2981046	1.519	4.178	0	0	0
1	12	16	"A95"	"A95"	16320	4175	100	1226	2021	2283	112	405	405	468	359	76	68	53	0	7799	9995	7343	73	1636	1636	1791	1578	88	79	66	0	0.000	0.000	0.000	0.000	0.000	0.000	0.000	0.000	0.000	0.000	0.000	0.000	0.000	0.000	0.133	0.193	0.169	0.169	2.957	0.228	0.641	316	2384	100	821	6163	6984	1616	8359	9975	Error	Error	-2.908	821	6163	1616	8359	638686	3158542	4.326	5.199	0	0	0
1	13	16	"A96"	"A96"	16615	4175	100	601	733	500	68	419	419	459	299	65	40	24	0	7021	9930	7604	76	1653	1653	1724	644	37	86	81	0	0.000	0.000	0.000	0.000	0.000	0.000	0.000	0.000	0.000	0.000	0.000	0.000	0.000	0.000	0.034	0.038	0.054	0.060	4.425	0.034	0.226	316	2384	100	182	5368	5550	314	8277	8591	Error	Error	-4.882	182	5368	314	8277	231644	3137986	0.916	12.742	0	0	0
1	14	16	"A96"	"A96"	16915	4175	100	720	878	775	88	405	405	458	300	65	50	34	0	10569	12123	8337	68	1676	1676	1868	1147	61	84	75	0	0.000	0.000	0.000	0.000	0.000	0.000	0.000	0.000	0.000	0.000	0.000	0.000	0.000	0.000	0.035	0.045	0.051	0.056	3.419	0.048	0.331	316	2384	100	315	8893	9208	473	10447	10920	Error	Error	-4.819	315	8893	473	10447	277407	3831003	1.400	8.941	0	0	0
1	15	16	"A96"	"A96"	17215	4175	100	636	719	447	62	410	410	465	302	64	43	22	0	9950	10973	6600	60	1733	1733	1948	1286	66	86	80	0	0.000	0.000	0.000	0.000	0.000	0.000	0.000	0.000	0.000	0.000	0.000	0.000	0.000	0.000	0.028	0.033	0.042	0.044	3.810	0.039	0.295	316	2384	100	226	8217	8443	309	9240	9549	Error	Error	-5.184	226	8217	309	9240	227220	3467327	0.841	7.018	0	0	0
1	16	16	"A97"	"A97"	17515	4170	100	561	630	353	56	412	412	468	360	76	28	8	0	10364	9507	4793	50	1704	1704	1826	888	48	83	79	0	0.000	0.000	0.000	0.000	0.000	0.000	0.000	0.000	0.000	0.000	0.000	0.000	0.000	0.000	0.017	0.028	0.040	0.043	4.662	0.021	0.082	316	2384	100	149	8660	8809	218	7803	8021	Error	Error	-5.861	149	8660	218	7803	199236	3004361	0.450	8.650	0	0	0
1	17	16	"A97"	"A97"	17815	4170	100	610	655	405	61	451	451	498	323	64	36	14	0	8841	8868	4417	49	1800	1800	2156	1627	75	82	78	0	0.000	0.000	0.000	0.000	0.000	0.000	0.000	0.000	0.000	0.000	0.000	0.000	0.000	0.000	0.023	0.029	0.057	0.065	4.164	0.023	0.076	316	2384	100	159	7041	7200	204	7068	7272	Error	Error	-5.469	159	7041	204	7068	206904	2802306	0.486	4.125	0	0	0
1	18	16	"A97"	"A97"	18115	4170	100	585	657	441	67	448	448	511	546	106	15	3	0	7662	7375	3318	44	1857	1857	2004	942	47	86	83	0	0.000	0.000	0.000	0.000	0.000	0.000	0.000	0.000	0.000	0.000	0.000	0.000	0.000	0.000	0.024	0.038	0.053	0.051	3.674	0.031	0.069	316	2384	100	137	5805	5942	209	5518	5727	Error	Error	-5.405	137	5805	209	5518	207499	2330653	0.267	5.702	0	0	0
1	1	17	"A98"	"A98"	13025	4485	100	586	664	409	61	400	400	464	464	100	25	6	0	12657	11966	4441	37	1660	1660	1710	824	48	96	94	0	0.000	0.000	0.000	0.000	0.000	0.000	0.000	0.000	0.000	0.000	0.000	0.000	0.000	0.000	0.017	0.026	0.031	0.028	3.164	0.028	0.111	316	2384	100	186	10997	11183	264	10306	10570	Error	Error	-5.886	186	10997	264	10306	209751	3781100	0.431	12.447	0	0	0
1	2	17	"A98"	"A98"	13325	4480	100	642	694	418	60	414	414	460	306	66	40	16	0	13158	12828	5821	45	1637	1637	1810	1321	72	90	88	0	0.000	0.000	0.000	0.000	0.000	0.000	0.000	0.000	0.000	0.000	0.000	0.000	0.000	0.000	0.020	0.025	0.032	0.032	3.748	0.021	0.125	316	2384	100	228	11521	11749	280	11191	11471	Error	Error	-5.659	228	11521	280	11191	219431	4053731	0.765	8.341	0	0	0
1	3	17	"A98"	"A98"	13625	4480	100	630	680	358	52	418	418	471	300	63	41	19	0	14411	13598	4344	31	1749	1749	2431	2496	102	94	92	0	0.000	0.000	0.000	0.000	0.000	0.000	0.000	0.000	0.000	0.000	0.000	0.000	0.000	0.000	0.017	0.022	0.027	0.025	3.105	0.018	0.108	316	2384	100	212	12662	12874	262	11849	12111	Error	Error	-5.900	212	12662	262	11849	214946	4297053	0.697	4.474	0	0	0
1	4	17	"A99"	"A99"	13925	4480	100	596	636	366	57	412	412	459	301	65	35	15	0	9324	9554	3731	39	1700	1700	1814	1452	80	94	92	0	0.000	0.000	0.000	0.000	0.000	0.000	0.000	0.000	0.000	0.000	0.000	0.000	0.000	0.000	0.024	0.029	0.046	0.038	4.026	0.020	0.055	316	2384	100	184	7624	7808	224	7854	8078	Error	Error	-5.373	184	7624	224	7854	201099	3019161	0.588	5.331	0	0	0
1	5	17	"A99"	"A99"	14225	4480	100	648	674	371	55	407	407	464	335	72	37	14	0	10358	10950	4445	40	1766	1766	2111	1797	85	94	92	0	0.000	0.000	0.000	0.000	0.000	0.000	0.000	0.000	0.000	0.000	0.000	0.000	0.000	0.000	0.028	0.029	0.042	0.036	3.625	0.022	0.097	316	2384	100	241	8592	8833	267	9184	9451	Error	Error	-5.156	241	8592	267	9184	213063	3460211	0.627	4.919	0	0	0
1	6	17	"A99"	"A99"	14525	4480	100	700	746	389	52	404	404	457	300	65	49	21	0	14345	14866	6147	41	1726	1726	2056	1636	79	96	95	0	0.000	0.000	0.000	0.000	0.000	0.000	0.000	0.000	0.000	0.000	0.000	0.000	0.000	0.000	0.023	0.026	0.030	0.027	3.111	0.020	0.135	316	2384	100	296	12619	12915	342	13140	13482	Error	Error	-5.414	296	12619	342	13140	235638	4697641	0.963	7.830	0	0	0
1	7	17	"A100"	"A100"	14825	4480	100	457	482	294	60	396	396	454	313	68	20	5	0	2980	3815	2376	62	1637	1637	1679	497	29	81	62	0	0.000	0.000	0.000	0.000	0.000	0.000	0.000	0.000	0.000	0.000	0.000	0.000	0.000	0.000	0.045	0.039	0.107	0.129	4.554	0.020	0.009	316	2384	100	61	1343	1404	86	2178	2264	Error	Error	-4.461	61	1343	86	2178	152463	1205669	0.089	4.298	0	0	0
1	8	17	"A100"	"A100"	15125	4480	100	427	480	320	66	401	401	464	349	75	17	4	0	3332	4902	3550	72	1632	1632	1667	529	31	83	68	0	0.000	0.000	0.000	0.000	0.000	0.000	0.000	0.000	0.000	0.000	0.000	0.000	0.000	0.000	0.015	0.024	0.079	0.077	5.207	0.015	0.013	316	2384	100	26	1700	1726	79	3270	3349	Error	Error	-6.031	26	1700	79	3270	151750	1548914	0.046	6.115	0	0	0
1	9	17	"A100"	"A100"	15425	4475	100	424	494	325	65	414	414	467	307	65	21	6	0	2954	3437	1948	56	1709	1709	1883	1171	62	54	20	0	0.000	0.000	0.000	0.000	0.000	0.000	0.000	0.000	0.000	0.000	0.000	0.000	0.000	0.000	0.008	0.046	0.169	0.181	4.755	0.016	0.013	316	2384	100	10	1245	1255	80	1728	1808	Error	Error	-6.960	10	1245	80	1728	155947	1086177	0.088	1.327	0	0	0
1	10	17	"A101"	"A101"	15725	4475	100	520	566	350	61	414	414	459	294	64	27	10	0	4639	6859	5324	77	1655	1655	1710	516	30	92	84	0	0.000	0.000	0.000	0.000	0.000	0.000	0.000	0.000	0.000	0.000	0.000	0.000	0.000	0.000	0.036	0.029	0.070	0.067	4.129	0.020	0.049	316	2384	100	106	2984	3090	152	5204	5356	Error	Error	-4.815	106	2984	152	5204	178852	2167341	0.364	9.979	0	0	0
1	11	17	"A101"	"A101"	16020	4475	100	475	561	332	59	404	404	453	300	66	29	11	0	7913	10009	6523	65	1670	1670	1753	659	37	91	87	0	0.000	0.000	0.000	0.000	0.000	0.000	0.000	0.000	0.000	0.000	0.000	0.000	0.000	0.000	0.011	0.019	0.041	0.040	4.655	0.015	0.050	316	2384	100	71	6243	6314	157	8339	8496	Error	Error	-6.458	71	6243	157	8339	177429	3162760	0.360	12.528	0	0	0
1	12	17	"A101"	"A101"	16320	4475	100	517	578	353	61	409	409	462	353	76	27	7	0	5514	7832	5943	75	1701	1701	1781	737	41	87	76	0	0.000	0.000	0.000	0.000	0.000	0.000	0.000	0.000	0.000	0.000	0.000	0.000	0.000	0.000	0.028	0.028	0.050	0.058	4.510	0.027	0.071	316	2384	100	108	3813	3921	169	6131	6300	Error	Error	-5.142	108	3813	169	6131	182496	2474775	0.329	8.210	0	0	0
1	13	17	"A102"	"A102"	16620	4475	100	559	597	339	56	400	400	452	302	66	36	11	0	7937	9911	5991	60	1649	1649	1684	498	29	93	91	0	0.000	0.000	0.000	0.000	0.000	0.000	0.000	0.000	0.000	0.000	0.000	0.000	0.000	0.000	0.025	0.024	0.035	0.037	4.440	0.016	0.059	316	2384	100	159	6288	6447	197	8262	8459	Error	Error	-5.306	159	6288	197	8262	188697	3131759	0.480	16.520	0	0	0
1	14	17	"A102"	"A102"	16920	4475	100	563	625	372	59	409	409	457	295	64	38	13	0	8040	10293	6723	65	1617	1617	1687	642	38	93	90	0	0.000	0.000	0.000	0.000	0.000	0.000	0.000	0.000	0.000	0.000	0.000	0.000	0.000	0.000	0.024	0.025	0.042	0.038	3.761	0.019	0.088	316	2384	100	154	6423	6577	216	8676	8892	Error	Error	-5.382	154	6423	216	8676	197635	3252648	0.569	13.405	0	0	0
1	15	17	"A102"	"A102"	17220	4470	100	570	605	369	60	393	393	448	300	66	32	11	0	9131	10608	7037	66	1649	1649	1784	882	49	87	82	0	0.000	0.000	0.000	0.000	0.000	0.000	0.000	0.000	0.000	0.000	0.000	0.000	0.000	0.000	0.024	0.024	0.037	0.041	4.688	0.018	0.085	316	2384	100	177	7482	7659	212	8959	9171	Error	Error	-5.402	177	7482	212	8959	191168	3352153	0.523	10.005	0	0	0
1	16	17	"A103"	"A103"	17520	4470	100	491	557	391	70	404	404	470	361	76	23	5	0	2910	3719	2420	65	1681	1681	1722	631	36	68	48	0	0.000	0.000	0.000	0.000	0.000	0.000	0.000	0.000	0.000	0.000	0.000	0.000	0.000	0.000	0.071	0.075	0.196	0.184	4.741	0.076	0.085	316	2384	100	87	1229	1316	153	2038	2191	Error	Error	-3.820	87	1229	153	2038	175983	1175220	0.241	3.165	0	0	0
1	17	17	"A103"	"A103"	17820	4470	100	481	598	1363	227	416	416	463	298	64	24	7	0	3044	3935	2349	59	1696	1696	1723	472	27	79	61	0	0.000	0.000	0.000	0.000	0.000	0.000	0.000	0.000	0.000	0.000	0.000	0.000	0.000	0.000	0.048	0.081	0.112	0.140	4.718	0.116	0.043	316	2384	100	65	1348	1413	182	2239	2421	Error	Error	-4.374	65	1348	182	2239	189097	1243325	0.453	4.686	0	0	0
1	18	17	"A103"	"A103"	18120	4470	100	508	550	308	56	456	456	515	436	84	11	1	0	2600	3227	1773	54	1797	1797	1876	734	39	53	29	0	0.000	0.000	0.000	0.000	0.000	0.000	0.000	0.000	0.000	0.000	0.000	0.000	0.000	0.000	0.065	0.066	0.211	0.195	4.305	0.090	0.054	316	2384	100	52	803	855	94	1430	1524	Error	Error	-3.949	52	803	94	1430	173891	1019822	0.080	1.841	0	0	0
1	1	18	"A104"	"A104"	13030	4785	100	576	635	363	57	418	418	469	313	66	34	13	0	10817	10313	4841	46	1668	1668	1717	537	31	97	93	0	0.000	0.000	0.000	0.000	0.000	0.000	0.000	0.000	0.000	0.000	0.000	0.000	0.000	0.000	0.017	0.025	0.036	0.034	3.327	0.021	0.073	316	2384	100	158	9149	9307	217	8645	8862	Error	Error	-5.856	158	9149	217	8645	200541	3259039	0.530	16.007	0	0	0
1	2	18	"A104"	"A104"	13330	4780	100	625	673	375	55	408	408	462	300	64	41	19	0	14204	12683	6417	50	1713	1713	1898	1213	63	91	83	0	0.000	0.000	0.000	0.000	0.000	0.000	0.000	0.000	0.000	0.000	0.000	0.000	0.000	0.000	0.017	0.024	0.029	0.028	3.914	0.020	0.125	316	2384	100	217	12491	12708	265	10970	11235	Error	Error	-5.847	217	12491	265	10970	212657	4007823	0.703	8.891	0	0	0
1	3	18	"A104"	"A104"	13630	4780	100	561	636	373	58	403	403	484	988	204	3	0	0	9691	11498	7050	61	1718	1718	2354	3043	129	88	56	0	0.000	0.000	0.000	0.000	0.000	0.000	0.000	0.000	0.000	0.000	0.000	0.000	0.000	0.000	0.020	0.024	0.035	0.032	4.387	0.018	0.116	316	2384	100	158	7973	8131	233	9780	10013	Error	Error	-5.657	158	7973	233	9780	201023	3633402	0.154	3.005	0	0	0
1	4	18	"A105"	"A105"	13930	4780	100	525	603	385	63	400	400	480	1369	285	0	0	0	6403	9256	7378	79	1642	1642	1699	518	30	87	83	0	0.000	0.000	0.000	0.000	0.000	0.000	0.000	0.000	0.000	0.000	0.000	0.000	0.000	0.000	0.026	0.027	0.046	0.051	4.522	0.026	0.004	316	2384	100	125	4761	4886	203	7614	7817	Error	Error	-5.251	125	4761	203	7614	190701	2924880	0.090	14.589	0	0	0
1	5	18	"A105"	"A105"	14230	4780	100	523	589	349	59	415	415	458	297	64	31	11	0	7755	9774	6554	67	1724	1724	2050	1860	90	82	70	0	0.000	0.000	0.000	0.000	0.000	0.000	0.000	0.000	0.000	0.000	0.000	0.000	0.000	0.000	0.018	0.022	0.038	0.038	3.917	0.019	0.107	316	2384	100	108	6031	6139	174	8050	8224	Error	Error	-5.803	108	6031	174	8050	185984	3088620	0.441	4.153	0	0	0
1	6	18	"A105"	"A105"	14530	4780	100	567	601	362	60	417	417	472	330	69	30	8	0	7266	9079	5984	65	1713	1713	1899	1168	61	87	81	0	0.000	0.000	0.000	0.000	0.000	0.000	0.000	0.000	0.000	0.000	0.000	0.000	0.000	0.000	0.027	0.025	0.050	0.051	4.735	0.021	0.070	316	2384	100	150	5553	5703	184	7366	7550	Error	Error	-5.210	150	5553	184	7366	189811	2868996	0.391	6.147	0	0	0
1	7	18	"A106"	"A106"	14830	4780	100	1639	4703	5564	118	422	422	479	346	72	75	61	0	8720	11114	7386	66	1681	1681	1766	749	42	90	86	0	0.000	0.000	0.000	0.000	0.000	0.000	0.000	0.000	0.000	0.000	0.000	0.000	0.000	0.000	0.173	0.454	0.282	0.259	3.144	0.522	0.582	316	2384	100	1217	7039	8256	4281	9433	13714	Error	Error	-2.532	1217	7039	4281	9433	1486049	3512181	12.208	12.481	0	0	0
1	8	18	"A106"	"A106"	15125	4775	100	1435	3371	4356	129	435	435	726	1857	255	37	26	0	10380	11975	7772	64	1694	1694	2125	2503	117	79	67	0	0.000	0.000	0.000	0.000	0.000	0.000	0.000	0.000	0.000	0.000	0.000	0.000	0.000	0.000	0.115	0.286	0.175	0.190	3.095	0.492	0.496	316	2384	100	1000	8686	9686	2936	10281	13217	Error	Error	-3.119	1000	8686	2936	10281	1065100	3783958	1.424	3.935	0	0	0
1	9	18	"A106"	"A106"	15425	4775	100	1988	3735	4169	111	434	434	740	1824	246	46	30	0	13321	13030	7600	58	1732	1732	2330	3000	128	80	71	0	0.000	0.000	0.000	0.000	0.000	0.000	0.000	0.000	0.000	0.000	0.000	0.000	0.000	0.000	0.134	0.292	0.201	0.194	2.715	0.448	0.553	316	2384	100	1554	11589	13143	3301	11298	14599	Error	Error	-2.899	1554	11589	3301	11298	1180365	4117526	1.642	3.567	0	0	0
1	10	18	"A107"	"A107"	15725	4775	100	568	629	368	58	407	407	447	290	64	38	16	0	13660	12330	6627	53	1659	1659	1747	1449	82	87	80	0	0.000	0.000	0.000	0.000	0.000	0.000	0.000	0.000	0.000	0.000	0.000	0.000	0.000	0.000	0.013	0.021	0.029	0.028	3.635	0.017	0.093	316	2384	100	161	12001	12162	222	10671	10893	Error	Error	-6.220	161	12001	222	10671	198917	3896195	0.628	7.304	0	0	0
1	11	18	"A107"	"A107"	16025	4775	100	576	656	391	59	403	403	453	315	69	37	18	0	14020	12681	6309	49	1672	1672	1862	924	49	93	89	0	0.000	0.000	0.000	0.000	0.000	0.000	0.000	0.000	0.000	0.000	0.000	0.000	0.000	0.000	0.014	0.023	0.032	0.027	4.484	0.019	0.099	316	2384	100	173	12348	12521	253	11009	11262	Error	Error	-6.157	173	12348	253	11009	207284	4007208	0.644	11.709	0	0	0
1	12	18	"A107"	"A107"	16325	4775	100	602	659	384	58	407	407	462	308	66	40	20	0	12228	12102	6621	54	1685	1685	1893	1124	59	91	86	0	0.000	0.000	0.000	0.000	0.000	0.000	0.000	0.000	0.000	0.000	0.000	0.000	0.000	0.000	0.018	0.024	0.038	0.036	4.143	0.019	0.111	316	2384	100	195	10543	10738	252	10417	10669	Error	Error	-5.757	195	10543	252	10417	208332	3824193	0.640	9.083	0	0	0
1	13	18	"A108"	"A108"	16625	4775	100	624	675	383	56	413	413	458	300	65	39	18	0	16357	14542	7149	49	1714	1714	1815	1125	61	87	85	0	0.000	0.000	0.000	0.000	0.000	0.000	0.000	0.000	0.000	0.000	0.000	0.000	0.000	0.000	0.014	0.020	0.026	0.028	4.218	0.019	0.148	316	2384	100	211	14643	14854	262	12828	13090	Error	Error	-6.117	211	14643	262	12828	213292	4595178	0.723	11.313	0	0	0
1	14	18	"A108"	"A108"	16925	4775	100	583	669	384	57	415	415	465	308	66	40	17	0	15859	13444	6304	46	1706	1706	1941	1707	87	85	82	0	0.000	0.000	0.000	0.000	0.000	0.000	0.000	0.000	0.000	0.000	0.000	0.000	0.000	0.000	0.012	0.022	0.032	0.031	4.717	0.019	0.121	316	2384	100	168	14153	14321	254	11738	11992	Error	Error	-6.397	168	14153	254	11738	211424	4248416	0.662	6.739	0	0	0
1	15	18	"A108"	"A108"	17225	4770	100	601	633	364	57	390	390	447	301	67	40	14	0	16726	14244	7667	53	1691	1691	2128	2450	115	80	78	0	0.000	0.000	0.000	0.000	0.000	0.000	0.000	0.000	0.000	0.000	0.000	0.000	0.000	0.000	0.014	0.019	0.028	0.029	4.031	0.019	0.165	316	2384	100	211	15035	15246	243	12553	12796	Error	Error	-6.155	211	15035	243	12553	200155	4501046	0.618	4.945	0	0	0
1	16	18	"A109"	"A109"	17525	4770	100	494	555	349	62	401	401	456	317	69	29	8	0	5073	7635	6147	80	1666	1666	1713	560	32	82	75	0	0.000	0.000	0.000	0.000	0.000	0.000	0.000	0.000	0.000	0.000	0.000	0.000	0.000	0.000	0.027	0.026	0.060	0.073	6.121	0.018	0.045	316	2384	100	93	3407	3500	154	5969	6123	Error	Error	-5.195	93	3407	154	5969	175279	2412657	0.312	10.575	0	0	0
1	17	18	"A109"	"A109"	17825	4770	100	546	610	366	60	413	413	461	301	65	34	13	0	7142	9647	6274	65	1697	1697	1812	815	44	86	84	0	0.000	0.000	0.000	0.000	0.000	0.000	0.000	0.000	0.000	0.000	0.000	0.000	0.000	0.000	0.024	0.025	0.038	0.041	4.255	0.021	0.090	316	2384	100	133	5445	5578	197	7950	8147	Error	Error	-5.355	133	5445	197	7950	192766	3048459	0.495	9.613	0	0	0
1	18	18	"A109"	"A109"	18125	4770	100	548	598	367	61	426	426	504	446	88	19	4	0	6365	8231	5390	65	1756	1756	1894	1254	66	82	74	0	0.000	0.000	0.000	0.000	0.000	0.000	0.000	0.000	0.000	0.000	0.000	0.000	0.000	0.000	0.026	0.027	0.050	0.054	4.560	0.020	0.054	316	2384	100	122	4609	4731	172	6475	6647	Error	Error	-5.240	122	4609	172	6475	188931	2601068	0.211	5.053	0	0	0
1	1	19	"A110"	"A110"	13035	5085	100	647	679	405	59	405	405	464	306	65	43	18	0	11310	10816	3785	34	1704	1704	1760	535	30	99	97	0	0.000	0.000	0.000	0.000	0.000	0.000	0.000	0.000	0.000	0.000	0.000	0.000	0.000	0.000	0.025	0.030	0.042	0.037	2.912	0.025	0.093	316	2384	100	242	9606	9848	274	9112	9386	Error	Error	-5.311	242	9606	274	9112	214433	3417896	0.703	16.927	0	0	0
1	2	19	"A110"	"A110"	13335	5080	100	623	697	385	55	418	418	487	548	112	27	2	0	12300	11209	3808	33	1724	1724	1914	1222	63	98	93	0	0.000	0.000	0.000	0.000	0.000	0.000	0.000	0.000	0.000	0.000	0.000	0.000	0.000	0.000	0.019	0.029	0.046	0.032	3.666	0.026	0.097	316	2384	100	205	10576	10781	279	9485	9764	Error	Error	-5.689	205	10576	279	9485	220231	3542047	0.383	7.606	0	0	0
1	3	19	"A110"	"A110"	13635	5080	100	634	670	345	51	420	420	473	308	65	39	15	0	13305	12697	3987	31	1723	1723	2084	1985	95	100	93	0	0.000	0.000	0.000	0.000	0.000	0.000	0.000	0.000	0.000	0.000	0.000	0.000	0.000	0.000	0.018	0.023	0.032	0.028	2.565	0.021	0.109	316	2384	100	214	11582	11796	250	10974	11224	Error	Error	-5.758	214	11582	250	10974	211733	4012225	0.640	5.347	0	0	0
1	4	19	"A111"	"A111"	13935	5080	100	618	697	441	63	405	405	463	333	71	39	17	0	4695	5327	2984	56	1656	1656	1716	578	33	84	71	0	0.000	0.000	0.000	0.000	0.000	0.000	0.000	0.000	0.000	0.000	0.000	0.000	0.000	0.000	0.070	0.080	0.101	0.103	3.614	0.073	0.204	316	2384	100	213	3039	3252	292	3671	3963	Error	Error	-3.835	213	3039	292	3671	220376	1683193	0.703	6.247	0	0	0
1	5	19	"A111"	"A111"	14230	5080	100	716	752	405	53	410	410	475	419	88	40	12	0	6747	6741	2964	43	1684	1684	1756	1410	80	84	72	0	0.000	0.000	0.000	0.000	0.000	0.000	0.000	0.000	0.000	0.000	0.000	0.000	0.000	0.000	0.060	0.068	0.086	0.075	3.215	0.066	0.021	316	2384	100	306	5063	5369	342	5057	5399	Error	Error	-4.048	306	5063	342	5057	237480	2130167	0.661	3.535	0	0	0
1	6	19	"A111"	"A111"	14530	5080	100	639	692	400	57	406	406	456	296	64	42	21	0	5932	6046	2838	46	1659	1659	1709	582	34	93	84	0	0.000	0.000	0.000	0.000	0.000	0.000	0.000	0.000	0.000	0.000	0.000	0.000	0.000	0.000	0.055	0.065	0.084	0.081	3.289	0.056	0.140	316	2384	100	233	4273	4506	286	4387	4673	Error	Error	-4.197	233	4273	286	4387	218592	1910457	0.797	7.452	0	0	0
1	7	19	"A112"	"A112"	14830	5080	100	577	656	398	60	386	386	447	570	127	22	2	0	14640	13286	7421	55	1632	1632	1685	576	34	95	91	0	0.000	0.000	0.000	0.000	0.000	0.000	0.000	0.000	0.000	0.000	0.000	0.000	0.000	0.000	0.015	0.023	0.034	0.031	3.557	0.020	0.130	316	2384	100	191	13008	13199	270	11654	11924	Error	Error	-6.090	191	13008	270	11654	207216	4198230	0.367	20.141	0	0	0
1	8	19	"A112"	"A112"	15130	5075	100	625	686	382	55	373	373	432	296	68	45	24	0	17085	14633	7800	53	1661	1661	1809	964	53	94	88	0	0.000	0.000	0.000	0.000	0.000	0.000	0.000	0.000	0.000	0.000	0.000	0.000	0.000	0.000	0.016	0.024	0.032	0.030	3.951	0.018	0.134	316	2384	100	252	15424	15676	313	12972	13285	Error	Error	-5.936	252	15424	313	12972	216638	4623892	0.858	13.303	0	0	0
1	9	19	"A112"	"A112"	15430	5075	100	653	690	357	51	411	411	459	335	72	37	15	0	17370	15991	6496	40	1669	1669	1804	904	50	96	95	0	0.000	0.000	0.000	0.000	0.000	0.000	0.000	0.000	0.000	0.000	0.000	0.000	0.000	0.000	0.015	0.019	0.023	0.022	3.109	0.017	0.086	316	2384	100	242	15701	15943	279	14322	14601	Error	Error	-6.020	242	15701	279	14322	217923	5053057	0.690	15.694	0	0	0
1	10	19	"A113"	"A113"	15730	5075	100	837	992	669	67	381	381	433	295	68	61	42	0	8068	9482	6307	66	1620	1620	1655	522	31	95	88	0	0.000	0.000	0.000	0.000	0.000	0.000	0.000	0.000	0.000	0.000	0.000	0.000	0.000	0.000	0.071	0.078	0.098	0.087	2.463	0.068	0.412	316	2384	100	456	6448	6904	611	7862	8473	Error	Error	-3.822	456	6448	611	7862	313527	2996286	1.895	14.994	0	0	0
1	11	19	"A113"	"A113"	16030	5075	100	964	1171	803	68	404	404	456	311	68	63	46	0	10780	10880	6663	61	1669	1669	1760	658	37	94	88	0	0.000	0.000	0.000	0.000	0.000	0.000	0.000	0.000	0.000	0.000	0.000	0.000	0.000	0.000	0.061	0.083	0.088	0.084	2.660	0.085	0.560	316	2384	100	560	9111	9671	767	9211	9978	Error	Error	-4.024	560	9111	767	9211	370078	3438189	2.299	13.860	0	0	0
1	12	19	"A113"	"A113"	16330	5075	100	858	968	618	63	407	407	452	296	65	58	42	0	8022	8627	4692	54	1629	1629	1694	538	31	94	92	0	0.000	0.000	0.000	0.000	0.000	0.000	0.000	0.000	0.000	0.000	0.000	0.000	0.000	0.000	0.071	0.080	0.086	0.082	2.959	0.080	0.424	316	2384	100	451	6393	6844	561	6998	7559	Error	Error	-3.825	451	6393	561	6998	305904	2726006	1.743	12.887	0	0	0
1	13	19	"A114"	"A114"	16630	5075	100	443	479	294	61	389	389	442	302	68	22	6	0	2811	3460	2196	63	1632	1632	1665	477	28	73	57	0	0.000	0.000	0.000	0.000	0.000	0.000	0.000	0.000	0.000	0.000	0.000	0.000	0.000	0.000	0.046	0.049	0.142	0.150	4.275	0.034	0.024	316	2384	100	54	1179	1233	90	1828	1918	Error	Error	-4.448	54	1179	90	1828	151463	1093381	0.123	3.763	0	0	0
1	14	19	"A114"	"A114"	16930	5075	100	501	573	367	64	405	405	463	314	67	28	10	0	3315	4595	3180	69	1649	1649	1684	525	31	82	69	0	0.000	0.000	0.000	0.000	0.000	0.000	0.000	0.000	0.000	0.000	0.000	0.000	0.000	0.000	0.058	0.057	0.107	0.115	5.558	0.034	0.046	316	2384	100	96	1666	1762	168	2946	3114	Error	Error	-4.117	96	1666	168	2946	181220	1452040	0.350	5.545	0	0	0
1	15	19	"A114"	"A114"	17230	5070	100	510	571	342	59	392	392	444	293	65	33	13	0	3412	4788	3480	72	1637	1637	1689	508	30	86	72	0	0.000	0.000	0.000	0.000	0.000	0.000	0.000	0.000	0.000	0.000	0.000	0.000	0.000	0.000	0.066	0.057	0.105	0.104	4.617	0.037	0.075	316	2384	100	118	1775	1893	179	3151	3330	Error	Error	-3.911	118	1775	179	3151	180522	1512938	0.433	6.100	0	0	0
1	16	19	"A115"	"A115"	17530	5070	100	551	610	373	61	415	415	464	313	67	31	12	0	13707	12501	7726	61	1683	1683	1850	1132	61	85	75	0	0.000	0.000	0.000	0.000	0.000	0.000	0.000	0.000	0.000	0.000	0.000	0.000	0.000	0.000	0.011	0.018	0.028	0.029	4.742	0.015	0.092	316	2384	100	136	12024	12160	195	10818	11013	Error	Error	-6.466	136	12024	195	10818	192747	3950361	0.466	9.409	0	0	0
1	17	19	"A115"	"A115"	17830	5070	100	694	736	387	52	427	427	481	354	73	40	15	0	17571	16068	7016	43	1744	1744	2085	1843	88	94	93	0	0.000	0.000	0.000	0.000	0.000	0.000	0.000	0.000	0.000	0.000	0.000	0.000	0.000	0.000	0.017	0.022	0.029	0.026	3.129	0.019	0.149	316	2384	100	267	15827	16094	309	14324	14633	Error	Error	-5.889	267	15827	309	14324	232571	5077387	0.720	7.587	0	0	0
1	18	19	"A115"	"A115"	18130	5070	100	633	691	404	58	439	439	534	641	120	17	1	0	14798	13916	6606	47	1812	1812	2128	2178	102	92	83	0	0.000	0.000	0.000	0.000	0.000	0.000	0.000	0.000	0.000	0.000	0.000	0.000	0.000	0.000	0.015	0.021	0.030	0.029	4.143	0.022	0.083	316	2384	100	194	12986	13180	252	12104	12356	Error	Error	-6.065	194	12986	252	12104	218205	4397327	0.245	5.412	0	0	0
1	1	20	"A116"	"A116"	13040	5380	100	438	508	319	62	414	414	462	305	66	22	7	0	1754	1773	505	28	1706	1706	1735	495	28	15	5	0	0.000	0.000	0.000	0.000	0.000	0.000	0.000	0.000	0.000	0.000	0.000	0.000	0.000	0.000	0.500	1.403	0.605	0.585	4.937	0.041	0.001	316	2384	100	24	48	72	94	67	161	Error	Error	-1.000	24	48	94	67	160491	560208	0.151	0.077	0	0	0
1	2	20	"A116"	"A116"	13340	5380	100	376	441	319	72	394	394	480	588	122	7	0	0	1575	1634	609	37	1611	1611	1696	911	53	3	0	0	0.000	0.000	0.000	0.000	0.000	0.000	0.000	0.000	0.000	0.000	0.000	0.000	0.000	0.000	0.500	2.043	0.750	0.685	5.825	0.578	0.618	316	2384	100	-18	-36	-54	47	23	70	Error	Error	-1.000	-18	-36	47	23	139494	516428	-0.066	-0.068	0	0	0
1	3	20	"A116"	"A116"	13635	5380	100	403	457	304	66	424	424	480	404	84	10	1	0	1662	1710	476	27	1651	1651	1693	537	31	16	2	0	0.000	0.000	0.000	0.000	0.000	0.000	0.000	0.000	0.000	0.000	0.000	0.000	0.000	0.000	-1.909	0.559	0.575	0.611	4.115	0.102	0.013	316	2384	100	-21	11	-10	33	59	92	Error	Error	Error	-21	11	33	59	144294	540403	-0.057	0.032	0	0	0
1	4	20	"A117"	"A117"	13935	5380	100	415	458	298	65	417	417	467	344	73	14	2	0	1630	1682	504	29	1638	1638	1671	514	30	15	4	0	0.000	0.000	0.000	0.000	0.000	0.000	0.000	0.000	0.000	0.000	0.000	0.000	0.000	0.000	0.250	0.932	0.570	0.650	4.758	0.115	0.005	316	2384	100	-2	-8	-10	41	44	85	Error	Error	-2.000	-2	-8	41	44	144689	531534	-0.026	0.021	0	0	0
1	5	20	"A117"	"A117"	14235	5380	100	410	454	310	68	384	384	439	289	65	21	8	0	1616	1673	511	30	1609	1609	1641	468	28	19	3	0	0.000	0.000	0.000	0.000	0.000	0.000	0.000	0.000	0.000	0.000	0.000	0.000	0.000	0.000	3.714	1.094	0.598	0.656	4.319	0.036	0.001	316	2384	100	26	7	33	70	64	134	Error	Error	1.893	26	7	70	64	143555	528687	0.052	0.068	0	0	0
1	6	20	"A117"	"A117"	14535	5380	100	407	442	319	72	413	413	492	576	117	4	0	0	1621	1673	529	31	1662	1662	1767	970	54	4	0	0	0.000	0.000	0.000	0.000	0.000	0.000	0.000	0.000	0.000	0.000	0.000	0.000	0.000	0.000	0.146	2.636	0.549	0.588	4.057	0.394	0.223	316	2384	100	-6	-41	-47	29	11	40	Error	Error	-2.773	-6	-41	29	11	139667	528821	-0.087	-0.097	0	0	0
1	7	20	"A118"	"A118"	14835	5380	100	356	400	266	66	380	380	448	350	78	10	2	0	1665	1672	468	27	1650	1650	1688	608	36	10	1	0	0.000	0.000	0.000	0.000	0.000	0.000	0.000	0.000	0.000	0.000	0.000	0.000	0.000	0.000	-1.600	0.909	0.485	0.471	4.394	0.113	0.014	316	2384	100	-24	15	-9	20	22	42	Error	Error	Error	-24	15	20	22	126400	528410	-0.137	-0.026	0	0	0
1	8	20	"A118"	"A118"	15135	5375	100	375	441	286	64	376	376	435	318	73	16	5	0	1619	1644	461	28	1619	1619	1645	461	28	16	2	0	0.000	0.000	0.000	0.000	0.000	0.000	0.000	0.000	0.000	0.000	0.000	0.000	0.000	0.000	100000.000	2.600	0.608	0.608	5.450	-0.006	0.000	316	2384	100	-1	0	-1	65	25	90	Error	Error	16.610	-1	0	65	25	139362	519504	0.019	-0.002	0	0	0
1	9	20	"A118"	"A118"	15435	5375	100	407	435	300	68	402	402	448	291	64	15	5	0	1622	1707	1027	60	1610	1610	1642	457	27	18	4	0	0.000	0.000	0.000	0.000	0.000	0.000	0.000	0.000	0.000	0.000	0.000	0.000	0.000	0.000	0.417	0.340	0.512	0.498	4.205	0.058	0.010	316	2384	100	5	12	17	33	97	130	Error	Error	-1.263	5	12	33	97	137312	539406	-0.045	0.142	0	0	0
1	10	20	"A119"	"A119"	15735	5375	100	416	462	294	63	385	385	435	294	67	19	5	0	1534	1585	500	31	1595	1595	1635	468	28	11	2	0	0.000	0.000	0.000	0.000	0.000	0.000	0.000	0.000	0.000	0.000	0.000	0.000	0.000	0.000	-0.508	-7.700	0.642	0.636	4.959	-0.019	0.000	316	2384	100	31	-61	-30	77	-10	67	Error	Error	Error	31	-61	77	-10	146083	500881	0.092	-0.107	0	0	0
1	11	20	"A119"	"A119"	16035	5375	100	376	439	296	67	406	406	465	481	103	8	0	0	1594	1618	455	28	1613	1613	1664	557	33	11	1	0	0.000	0.000	0.000	0.000	0.000	0.000	0.000	0.000	0.000	0.000	0.000	0.000	0.000	0.000	1.579	6.600	0.753	0.659	3.913	0.804	0.093	316	2384	100	-30	-19	-49	33	5	38	Error	Error	0.659	-30	-19	33	5	138595	511238	-0.054	-0.083	0	0	0
1	12	20	"A119"	"A119"	16335	5375	100	382	442	283	64	409	409	455	299	65	18	4	0	1647	1675	455	27	1623	1623	1652	477	28	18	2	0	0.000	0.000	0.000	0.000	0.000	0.000	0.000	0.000	0.000	0.000	0.000	0.000	0.000	0.000	-1.125	0.635	0.699	0.696	5.160	0.026	0.001	316	2384	100	-27	24	-3	33	52	85	Error	Error	Error	-27	24	33	52	139694	529369	-0.043	0.048	0	0	0
1	13	20	"A120"	"A120"	16635	5375	100	380	430	297	69	392	392	455	351	77	15	2	0	1561	1592	447	28	1610	1610	1655	575	34	11	1	0	0.000	0.000	0.000	0.000	0.000	0.000	0.000	0.000	0.000	0.000	0.000	0.000	0.000	0.000	0.245	-2.111	0.599	0.562	3.639	0.209	0.058	316	2384	100	-12	-49	-61	38	-18	20	Error	Error	-2.030	-12	-49	38	-18	135895	503146	-0.071	-0.110	0	0	0
1	14	20	"A120"	"A120"	16935	5370	100	395	439	277	63	393	393	452	317	70	16	4	0	1564	1629	476	29	1600	1600	1666	612	36	8	1	0	0.000	0.000	0.000	0.000	0.000	0.000	0.000	0.000	0.000	0.000	0.000	0.000	0.000	0.000	-0.056	1.586	0.599	0.454	4.516	0.121	0.005	316	2384	100	2	-36	-34	46	29	75	Error	Error	Error	2	-36	46	29	138866	514919	-0.041	-0.060	0	0	0
1	15	20	"A120"	"A120"	17235	5370	100	385	435	304	69	411	411	459	299	65	17	3	0	1619	1687	736	43	1610	1610	1655	480	29	16	3	0	0.000	0.000	0.000	0.000	0.000	0.000	0.000	0.000	0.000	0.000	0.000	0.000	0.000	0.000	-2.889	0.312	0.634	0.640	4.063	0.043	0.003	316	2384	100	-26	9	-17	24	77	101	Error	Error	Error	-26	9	24	77	137500	533004	-0.080	0.067	0	0	0
1	16	20	"A121"	"A121"	17535	5370	100	394	470	312	66	417	417	469	312	66	18	5	0	1674	1694	505	29	1641	1641	1687	480	28	18	4	0	0.000	0.000	0.000	0.000	0.000	0.000	0.000	0.000	0.000	0.000	0.000	0.000	0.000	0.000	-0.697	1.000	0.689	0.705	5.212	0.022	0.000	316	2384	100	-23	33	10	53	53	106	Error	Error	Error	-23	33	53	53	148662	535248	0.003	0.015	0	0	0
1	17	20	"A121"	"A121"	17835	5370	100	410	481	345	71	415	415	465	303	65	20	8	0	1710	1732	479	27	1681	1681	1710	475	27	18	3	0	0.000	0.000	0.000	0.000	0.000	0.000	0.000	0.000	0.000	0.000	0.000	0.000	0.000	0.000	-0.172	1.294	0.716	0.724	4.906	0.031	0.001	316	2384	100	-5	29	24	66	51	117	Error	Error	Error	-5	29	66	51	152071	547390	0.053	0.046	0	0	0
1	18	20	"A121"	"A121"	18135	5370	100	451	497	297	59	455	455	506	340	67	15	2	0	1721	1766	480	27	1753	1753	1786	494	27	13	4	0	0.000	0.000	0.000	0.000	0.000	0.000	0.000	0.000	0.000	0.000	0.000	0.000	0.000	0.000	0.125	3.231	0.714	0.717	4.681	-0.054	0.002	316	2384	100	-4	-32	-36	42	13	55	Error	Error	-3.000	-4	-32	42	13	157100	558082	-0.026	-0.040	0	0	0
1	1	21	"Blank"	"Blank"	13040	5680	100	364	419	272	64	395	395	444	293	65	16	4	0	1595	1630	466	28	1604	1604	1722	2045	118	0	0	0	0.000	0.000	0.000	0.000	0.000	0.000	0.000	0.000	0.000	0.000	0.000	0.000	0.000	0.000	3.444	0.923	0.629	0.623	3.749	0.048	0.003	316	2384	100	-31	-9	-40	24	26	50	Error	Error	1.784	-31	-9	24	26	132490	515171	-0.085	-0.045	0	0	0
1	2	21	"Blank"	"Blank"	13340	5680	100	380	420	264	62	386	386	447	416	93	9	0	0	1561	1568	451	28	1582	1582	1623	560	34	10	0	0	0.000	0.000	0.000	0.000	0.000	0.000	0.000	0.000	0.000	0.000	0.000	0.000	0.000	0.000	0.286	-2.429	0.504	0.519	4.688	0.018	0.000	316	2384	100	-6	-21	-27	34	-14	20	Error	Error	-1.807	-6	-21	34	-14	132851	495359	-0.065	-0.098	0	0	0
1	3	21	"Blank"	"Blank"	13640	5680	100	440	639	1120	175	400	400	490	567	115	12	3	0	1675	2143	3509	163	1598	1598	1740	1687	96	3	1	0	0.000	0.000	0.000	0.000	0.000	0.000	0.000	0.000	0.000	0.000	0.000	0.000	0.000	0.000	0.519	0.439	0.638	0.590	4.486	0.299	0.391	316	2384	100	40	77	117	239	545	784	Error	Error	-0.945	40	77	239	545	201982	677165	0.263	0.239	0	0	0
1	4	21	"Blank"	"Blank"	13940	5680	100	416	452	300	66	415	415	510	1064	208	0	0	0	1529	1568	463	29	1592	1592	1766	2199	124	0	0	0	0.000	0.000	0.000	0.000	0.000	0.000	0.000	0.000	0.000	0.000	0.000	0.000	0.000	0.000	-0.016	-1.542	0.715	0.722	4.570	-0.013	0.000	316	2384	100	1	-63	-62	37	-24	13	Error	Error	Error	1	-63	37	-24	142890	495487	-0.055	-0.090	0	0	0
1	5	21	"Blank"	"Blank"	14240	5680	100	452	619	1407	227	405	405	460	325	70	24	10	0	1610	1873	2038	108	1595	1595	1643	509	30	20	7	0	0.000	0.000	0.000	0.000	0.000	0.000	0.000	0.000	0.000	0.000	0.000	0.000	0.000	0.000	3.133	0.770	0.626	0.549	4.211	0.598	0.523	316	2384	100	47	15	62	214	278	492	Error	Error	1.648	47	15	214	278	195692	591991	0.489	0.452	0	0	0
1	6	21	"Blank"	"Blank"	14540	5680	100	428	473	294	62	398	398	454	304	66	20	5	0	1561	1596	449	28	1610	1610	1662	680	40	8	0	0	0.000	0.000	0.000	0.000	0.000	0.000	0.000	0.000	0.000	0.000	0.000	0.000	0.000	0.000	-0.612	-5.357	0.570	0.600	4.581	0.034	0.006	316	2384	100	30	-49	-19	75	-14	61	Error	Error	Error	30	-49	75	-14	149345	504222	0.063	-0.097	0	0	0
1	7	21	"Blank"	"Blank"	14840	5675	100	448	484	301	62	412	412	470	371	78	14	3	0	1633	1671	515	30	1629	1629	1717	754	43	7	0	0	0.000	0.000	0.000	0.000	0.000	0.000	0.000	0.000	0.000	0.000	0.000	0.000	0.000	0.000	9.000	1.714	0.593	0.639	4.830	0.152	0.031	316	2384	100	36	4	40	72	42	114	Error	Error	3.170	36	4	72	42	153060	527886	0.038	-0.061	0	0	0
1	8	21	"Blank"	"Blank"	15140	5675	100	357	436	315	72	417	417	470	340	72	15	5	0	1594	1671	561	33	1629	1629	1694	653	38	6	1	0	0.000	0.000	0.000	0.000	0.000	0.000	0.000	0.000	0.000	0.000	0.000	0.000	0.000	0.000	1.714	0.452	0.740	0.709	3.635	0.179	0.095	316	2384	100	-60	-35	-95	19	42	61	Error	Error	0.778	-60	-35	19	42	137849	528128	-0.100	-0.035	0	0	0
1	9	21	"Blank"	"Blank"	15440	5675	100	372	420	280	66	415	415	530	605	114	4	0	0	1589	1616	451	27	1616	1616	1835	1533	83	0	0	0	0.000	0.000	0.000	0.000	0.000	0.000	0.000	0.000	0.000	0.000	0.000	0.000	0.000	0.000	1.593	100000.000	0.654	0.649	4.315	0.110	0.010	316	2384	100	-43	-27	-70	5	0	5	Error	Error	0.671	-43	-27	5	0	132730	510630	-0.182	-0.143	0	0	0
1	10	21	"Blank"	"Blank"	15740	5675	100	372	443	294	66	377	377	437	312	71	19	5	0	1545	1586	451	28	1567	1567	1612	593	36	12	0	0	0.000	0.000	0.000	0.000	0.000	0.000	0.000	0.000	0.000	0.000	0.000	0.000	0.000	0.000	0.227	3.474	0.679	0.692	4.218	0.093	0.006	316	2384	100	-5	-22	-27	66	19	85	Error	Error	-2.138	-5	-22	66	19	139846	501289	0.019	-0.044	0	0	0
1	11	21	"Blank"	"Blank"	16040	5675	100	400	449	303	67	385	385	443	300	67	18	5	0	1534	1582	428	27	1584	1584	1616	480	29	14	2	0	0.000	0.000	0.000	0.000	0.000	0.000	0.000	0.000	0.000	0.000	0.000	0.000	0.000	0.000	-0.300	-32.000	0.650	0.655	4.634	0.041	0.001	316	2384	100	15	-50	-35	64	-2	62	Error	Error	Error	15	-50	64	-2	141971	500027	0.020	-0.071	0	0	0
1	12	21	"Blank"	"Blank"	16340	5675	100	427	468	308	65	397	397	453	304	67	15	6	0	1550	1571	490	31	1569	1569	1616	489	30	15	4	0	0.000	0.000	0.000	0.000	0.000	0.000	0.000	0.000	0.000	0.000	0.000	0.000	0.000	0.000	-1.579	35.500	0.502	0.534	5.020	0.100	0.008	316	2384	100	30	-19	11	71	2	73	Error	Error	Error	30	-19	71	2	147955	496542	0.049	-0.092	0	0	0
1	13	21	"Blank"	"Blank"	16640	5675	100	358	425	284	66	396	396	447	291	65	16	4	0	1568	1618	454	28	1593	1593	1624	473	29	18	2	0	0.000	0.000	0.000	0.000	0.000	0.000	0.000	0.000	0.000	0.000	0.000	0.000	0.000	0.000	1.520	1.160	0.564	0.565	4.670	0.066	0.004	316	2384	100	-38	-25	-63	29	25	54	Error	Error	0.604	-38	-25	29	25	134270	511413	-0.076	-0.013	0	0	0
1	14	21	"Blank"	"Blank"	16940	5670	100	410	458	332	72	398	398	451	298	66	15	5	0	1582	1627	538	33	1603	1603	1651	515	31	13	2	0	0.000	0.000	0.000	0.000	0.000	0.000	0.000	0.000	0.000	0.000	0.000	0.000	0.000	0.000	-0.571	2.500	0.518	0.574	3.905	0.106	0.014	316	2384	100	12	-21	-9	60	24	84	Error	Error	Error	12	-21	60	24	144669	513975	0.023	-0.047	0	0	0
1	15	21	"Blank"	"Blank"	17240	5670	100	411	477	324	67	410	410	482	750	155	3	0	0	1668	1706	559	32	1641	1641	1747	1976	113	0	0	0	0.000	0.000	0.000	0.000	0.000	0.000	0.000	0.000	0.000	0.000	0.000	0.000	0.000	0.000	0.037	1.031	0.602	0.619	4.068	0.028	0.003	316	2384	100	1	27	28	67	65	132	Error	Error	-4.755	1	27	67	65	150851	539215	-0.007	-0.021	0	0	0
1	16	21	"Blank"	"Blank"	17540	5670	100	459	497	288	57	423	423	472	323	68	19	4	0	1621	1656	473	28	1643	1643	1693	569	33	12	0	0	0.000	0.000	0.000	0.000	0.000	0.000	0.000	0.000	0.000	0.000	0.000	0.000	0.000	0.000	-1.636	5.692	0.604	0.633	4.814	0.052	0.005	316	2384	100	36	-22	14	74	13	87	Error	Error	Error	36	-22	74	13	156915	523166	0.077	-0.065	0	0	0
1	17	21	"Blank"	"Blank"	17840	5670	100	438	465	285	61	428	428	483	324	67	15	2	0	1751	1741	460	26	1694	1694	1744	509	29	17	1	0	0.000	0.000	0.000	0.000	0.000	0.000	0.000	0.000	0.000	0.000	0.000	0.000	0.000	0.000	0.175	0.787	0.571	0.640	4.509	-0.003	0.000	316	2384	100	10	57	67	37	47	84	Error	Error	-2.511	10	57	37	47	146830	550179	-0.056	-0.006	0	0	0
1	18	21	"Blank"	"Blank"	18140	5670	100	427	467	286	61	448	448	507	327	64	12	2	0	1735	1827	723	39	1761	1761	1806	596	33	12	2	0	0.000	0.000	0.000	0.000	0.000	0.000	0.000	0.000	0.000	0.000	0.000	0.000	0.000	0.000	0.808	0.288	0.644	0.602	4.039	0.033	0.002	316	2384	100	-21	-26	-47	19	66	85	Error	Error	-0.308	-21	-26	19	66	147568	577454	-0.122	0.035	0	0	0
