# Supplementary material for: Application of hybridization control probe to increase accuracy on ligation detection or minisequencing diagnostic microarrays
Source: BMC Res Notes. 2009 Dec 14;2:249. doi: 10.1186/1756-0500-2-249 (PMC2799435; doi:10.1186/1756-0500-2-249)
Supplement: Additional file 3 — Gpr_files. Zip-compressed file containing raw microarray data in GenePix results format (.gpr) and GAL (GenePix Array List) files. [file 1756-0500-2-249-S3.ZIP › gpr_files/slide9/lasi9_3-16.gpr]

ATF	1.0
30	76    
"Type=GenePix Results 3"
"DateTime=2009/05/28 13:55:46"
"Settings=C:\Axon\Data\HPV\280509\lasi9.gps"
"GalFile=C:\Axon\Data\HPV\ArrayIt_032009_InstiBioGalfile.gal"
"ArrayOfArrays=3-16"
"PixelSize=5"
"Wavelengths=532	488"
"ImageFiles=C:\Axon\Data\HPV\280509\lasi9.tif 2	C:\Axon\Data\HPV\280509\lasi9.tif 3"
"NormalizationMethod=None"
"NormalizationFactors=1	1"
"JpegImage="
"StdDev=Type 1"
"RatioFormulations=W1/W3 (/532)	W1/W4 (/488)	W3/W4 (532/488)"
"FeatureType=Circular"
"Barcode="
"BackgroundSubtraction=LocalFeature"
"ImageOrigin=0, 0"
"JpegOrigin=0, 0"
"Creator=GenePix Pro 6.1.0.2"
"Scanner=GenePix 4200A 01 Autoloader [2]"
"FocusPosition=0"
"Temperature=23.31"
"LinesAveraged=1"
"Comment="
"PMTGain=610	580"
"ScanPower=100	100"
"LaserPower=2.72	2.58"
"Filters=Standard Green	Standard Blue"
"ScanRegion=728,0,3848,13784"
"Supplier="
"Block"	"Column"	"Row"	"Name"	"ID"	"X"	"Y"	"Dia."	"F532 Median"	"F532 Mean"	"F532 SD"	"F532 CV"	"B532"	"B532 Median"	"B532 Mean"	"B532 SD"	"B532 CV"	"% > B532+1SD"	"% > B532+2SD"	"F532 % Sat."	"F488 Median"	"F488 Mean"	"F488 SD"	"F488 CV"	"B488"	"B488 Median"	"B488 Mean"	"B488 SD"	"B488 CV"	"% > B488+1SD"	"% > B488+2SD"	"F488 % Sat."	"Ratio of Medians (1/532)"	"Ratio of Means (1/532)"	"Median of Ratios (1/532)"	"Mean of Ratios (1/532)"	"Ratios SD (1/532)"	"Rgn Ratio (1/532)"	"Rgn R2 (1/532)"	"Ratio of Medians (1/488)"	"Ratio of Means (1/488)"	"Median of Ratios (1/488)"	"Mean of Ratios (1/488)"	"Ratios SD (1/488)"	"Rgn Ratio (1/488)"	"Rgn R2 (1/488)"	"Ratio of Medians (532/488)"	"Ratio of Means (532/488)"	"Median of Ratios (532/488)"	"Mean of Ratios (532/488)"	"Ratios SD (532/488)"	"Rgn Ratio (532/488)"	"Rgn R2 (532/488)"	"F Pixels"	"B Pixels"	"Circularity"	"Sum of Medians (1/532)"	"Sum of Medians (1/488)"	"Sum of Medians (532/488)"	"Sum of Means (1/532)"	"Sum of Means (1/488)"	"Sum of Means (532/488)"	"Log Ratio (1/532)"	"Log Ratio (1/488)"	"Log Ratio (532/488)"	"F532 Median - B532"	"F488 Median - B488"	"F532 Mean - B532"	"F488 Mean - B488"	"F532 Total Intensity"	"F488 Total Intensity"	"SNR 532"	"SNR 488"	"Flags"	"Normalize"	"Autoflag"
1	1	1	"A1"	"A1"	4085	8420	100	536	570	360	63	442	442	491	313	63	24	10	0	4202	4257	1886	44	1724	1724	1770	533	30	86	74	0	0.000	0.000	0.000	0.000	0.000	0.000	0.000	0.000	0.000	0.000	0.000	0.000	0.000	0.000	0.038	0.051	0.112	0.108	4.360	0.042	0.035	316	2384	100	94	2478	2572	128	2533	2661	Error	Error	-4.720	94	2478	128	2533	180076	1345159	0.252	4.666	0	0	0
1	2	1	"A1"	"A1"	4385	8415	100	506	553	349	63	428	428	476	300	63	25	10	0	4667	4699	1614	34	1748	1748	1815	627	34	90	83	0	0.000	0.000	0.000	0.000	0.000	0.000	0.000	0.000	0.000	0.000	0.000	0.000	0.000	0.000	0.027	0.042	0.091	0.080	3.515	0.026	0.017	316	2384	100	78	2919	2997	125	2951	3076	Error	Error	-5.226	78	2919	125	2951	174754	1484771	0.257	4.600	0	0	0
1	3	1	"A1"	"A1"	4685	8415	100	486	559	345	61	421	421	474	315	66	27	7	0	5127	5013	1462	29	1702	1702	1775	578	32	93	91	0	0.000	0.000	0.000	0.000	0.000	0.000	0.000	0.000	0.000	0.000	0.000	0.000	0.000	0.000	0.019	0.042	0.090	0.072	3.957	0.034	0.029	316	2384	100	65	3425	3490	138	3311	3449	Error	Error	-5.720	65	3425	138	3311	176785	1584155	0.270	5.602	0	0	0
1	4	1	"A2"	"A2"	4985	8415	100	448	494	318	64	419	419	472	312	66	20	6	0	4369	4171	1872	44	1717	1717	1766	559	31	78	70	0	0.000	0.000	0.000	0.000	0.000	0.000	0.000	0.000	0.000	0.000	0.000	0.000	0.000	0.000	0.011	0.031	0.091	0.092	5.299	0.024	0.013	316	2384	100	29	2652	2681	75	2454	2529	Error	Error	-6.515	29	2652	75	2454	156180	1318035	0.071	4.302	0	0	0
1	5	1	"A2"	"A2"	5285	8415	100	513	563	340	60	441	441	507	345	68	26	5	0	5240	5079	1931	38	1767	1767	1840	658	35	86	78	0	0.000	0.000	0.000	0.000	0.000	0.000	0.000	0.000	0.000	0.000	0.000	0.000	0.000	0.000	0.021	0.037	0.089	0.090	5.314	0.031	0.028	316	2384	100	72	3473	3545	122	3312	3434	Error	Error	-5.592	72	3473	122	3312	178037	1604851	0.162	4.922	0	0	0
1	6	1	"A2"	"A2"	5585	8415	100	534	571	321	56	459	459	506	317	62	25	6	0	5238	5253	1689	32	1814	1814	1867	563	30	95	90	0	0.000	0.000	0.000	0.000	0.000	0.000	0.000	0.000	0.000	0.000	0.000	0.000	0.000	0.000	0.022	0.033	0.078	0.076	3.995	0.026	0.020	316	2384	100	75	3424	3499	112	3439	3551	Error	Error	-5.513	75	3424	112	3439	180455	1659870	0.205	6.014	0	0	0
1	7	1	"A3"	"A3"	5885	8415	100	462	525	318	60	450	450	515	356	69	18	4	0	3735	3991	2168	54	1816	1816	1917	774	40	61	54	0	0.000	0.000	0.000	0.000	0.000	0.000	0.000	0.000	0.000	0.000	0.000	0.000	0.000	0.000	0.006	0.034	0.135	0.159	5.113	0.046	0.037	316	2384	100	12	1919	1931	75	2175	2250	Error	Error	-7.321	12	1919	75	2175	165857	1261183	0.028	2.680	0	0	0
1	8	1	"A3"	"A3"	6185	8410	100	512	576	322	55	447	447	503	371	73	20	5	0	5255	5278	2336	44	1768	1768	1849	807	43	86	73	0	0.000	0.000	0.000	0.000	0.000	0.000	0.000	0.000	0.000	0.000	0.000	0.000	0.000	0.000	0.019	0.037	0.083	0.080	4.395	0.026	0.026	316	2384	100	65	3487	3552	129	3510	3639	Error	Error	-5.745	65	3487	129	3510	181912	1667964	0.197	4.249	0	0	0
1	9	1	"A3"	"A3"	6485	8410	100	540	603	376	62	430	430	488	328	67	28	10	0	5784	5617	1854	33	1759	1759	1824	554	30	93	90	0	0.000	0.000	0.000	0.000	0.000	0.000	0.000	0.000	0.000	0.000	0.000	0.000	0.000	0.000	0.027	0.045	0.074	0.064	3.874	0.028	0.024	316	2384	100	110	4025	4135	173	3858	4031	Error	Error	-5.193	110	4025	173	3858	190676	1775096	0.351	6.847	0	0	0
1	10	1	"A4"	"A4"	6785	8410	100	530	566	343	60	451	451	510	339	66	25	7	0	4015	4116	2184	53	1788	1788	1904	754	39	63	56	0	0.000	0.000	0.000	0.000	0.000	0.000	0.000	0.000	0.000	0.000	0.000	0.000	0.000	0.000	0.035	0.049	0.125	0.166	6.111	0.047	0.062	316	2384	100	79	2227	2306	115	2328	2443	Error	Error	-4.817	79	2227	115	2328	178960	1300721	0.165	2.934	0	0	0
1	11	1	"A4"	"A4"	7085	8410	100	480	559	338	60	424	424	492	423	85	19	4	0	5834	5623	1703	30	1750	1750	1856	879	47	93	89	0	0.000	0.000	0.000	0.000	0.000	0.000	0.000	0.000	0.000	0.000	0.000	0.000	0.000	0.000	0.014	0.035	0.076	0.063	3.904	0.039	0.050	316	2384	100	56	4084	4140	135	3873	4008	Error	Error	-6.188	56	4084	135	3873	176663	1777002	0.158	4.286	0	0	0
1	12	1	"A4"	"A4"	7385	8410	100	520	570	322	56	408	408	474	330	69	26	7	0	5037	5049	1875	37	1746	1746	1795	592	32	92	86	0	0.000	0.000	0.000	0.000	0.000	0.000	0.000	0.000	0.000	0.000	0.000	0.000	0.000	0.000	0.034	0.049	0.088	0.084	3.030	0.038	0.049	316	2384	100	112	3291	3403	162	3303	3465	Error	Error	-4.877	112	3291	162	3303	180187	1595348	0.291	5.497	0	0	0
1	13	1	"A5"	"A5"	7685	8410	100	518	531	300	56	406	406	462	306	66	26	4	0	2489	2848	1319	46	1713	1713	1754	574	32	57	37	0	0.000	0.000	0.000	0.000	0.000	0.000	0.000	0.000	0.000	0.000	0.000	0.000	0.000	0.000	0.144	0.110	0.278	0.248	3.807	0.038	0.012	316	2384	100	112	776	888	125	1135	1260	Error	Error	-2.793	112	776	125	1135	167707	900004	0.225	1.906	0	0	0
1	14	1	"A5"	"A5"	7985	8405	100	468	515	323	62	415	415	479	353	73	20	5	0	2667	2958	1375	46	1711	1711	1763	563	31	61	42	0	0.000	0.000	0.000	0.000	0.000	0.000	0.000	0.000	0.000	0.000	0.000	0.000	0.000	0.000	0.055	0.080	0.212	0.207	4.194	0.058	0.016	316	2384	100	53	956	1009	100	1247	1347	Error	Error	-4.173	53	956	100	1247	162635	934706	0.102	2.123	0	0	0
1	15	1	"A5"	"A5"	8285	8405	100	451	510	332	65	435	435	491	330	67	18	5	0	3004	3349	1374	41	1760	1760	1806	541	29	75	55	0	0.000	0.000	0.000	0.000	0.000	0.000	0.000	0.000	0.000	0.000	0.000	0.000	0.000	0.000	0.013	0.047	0.197	0.205	5.411	0.028	0.007	316	2384	100	16	1244	1260	75	1589	1664	Error	Error	-6.281	16	1244	75	1589	161121	1058416	0.058	2.852	0	0	0
1	16	1	"A6"	"A6"	8585	8405	100	599	646	367	56	449	449	531	904	170	3	0	0	4156	4700	2351	50	1824	1824	1897	594	31	82	69	0	0.000	0.000	0.000	0.000	0.000	0.000	0.000	0.000	0.000	0.000	0.000	0.000	0.000	0.000	0.064	0.068	0.113	0.122	4.287	0.053	0.058	316	2384	100	150	2332	2482	197	2876	3073	Error	Error	-3.959	150	2332	197	2876	204030	1485179	0.127	4.719	0	0	0
1	17	1	"A6"	"A6"	8885	8405	100	508	562	354	62	424	424	481	315	65	24	7	0	3862	4320	2384	55	1830	1830	1879	656	34	70	61	0	0.000	0.000	0.000	0.000	0.000	0.000	0.000	0.000	0.000	0.000	0.000	0.000	0.000	0.000	0.041	0.055	0.125	0.132	5.052	0.049	0.077	316	2384	100	84	2032	2116	138	2490	2628	Error	Error	-4.596	84	2032	138	2490	177679	1365167	0.257	3.721	0	0	0
1	18	1	"A6"	"A6"	9185	8405	100	519	577	353	61	457	457	567	1499	264	0	0	0	3992	4521	2189	48	1890	1890	2038	2052	100	50	29	0	0.000	0.000	0.000	0.000	0.000	0.000	0.000	0.000	0.000	0.000	0.000	0.000	0.000	0.000	0.029	0.046	0.105	0.118	4.410	0.125	0.365	316	2384	100	62	2102	2164	120	2631	2751	Error	Error	-5.083	62	2102	120	2631	182357	1428702	0.007	1.210	0	0	0
1	1	2	"A7"	"A7"	4085	8715	100	557	617	386	62	487	487	540	343	63	21	6	0	3962	5591	3597	64	1850	1850	1918	654	34	74	62	0	0.000	0.000	0.000	0.000	0.000	0.000	0.000	0.000	0.000	0.000	0.000	0.000	0.000	0.000	0.033	0.035	0.102	0.107	5.872	0.022	0.020	316	2384	100	70	2112	2182	130	3741	3871	Error	Error	-4.915	70	2112	130	3741	194879	1766890	0.224	5.616	0	0	0
1	2	2	"A7"	"A7"	4385	8715	100	589	654	436	66	496	496	545	320	58	27	8	0	4557	4747	2127	44	1957	1957	2013	606	30	80	71	0	0.000	0.000	0.000	0.000	0.000	0.000	0.000	0.000	0.000	0.000	0.000	0.000	0.000	0.000	0.036	0.057	0.115	0.115	4.608	0.030	0.019	316	2384	100	93	2600	2693	158	2790	2948	Error	Error	-4.805	93	2600	158	2790	206746	1500054	0.341	4.512	0	0	0
1	3	2	"A7"	"A7"	4685	8715	100	571	637	664	104	513	513	571	391	68	17	3	0	4540	5212	2545	48	1987	1987	2068	733	35	84	68	0	0.000	0.000	0.000	0.000	0.000	0.000	0.000	0.000	0.000	0.000	0.000	0.000	0.000	0.000	0.023	0.038	0.090	0.097	4.895	0.064	0.073	316	2384	100	58	2553	2611	124	3225	3349	Error	Error	-5.460	58	2553	124	3225	201326	1647082	0.169	4.289	0	0	0
1	4	2	"A8"	"A8"	4985	8715	100	598	628	357	56	494	494	535	323	60	28	9	0	5712	5701	2932	51	1889	1889	1940	560	28	78	73	0	0.000	0.000	0.000	0.000	0.000	0.000	0.000	0.000	0.000	0.000	0.000	0.000	0.000	0.000	0.027	0.035	0.094	0.094	4.891	0.023	0.021	316	2384	100	104	3823	3927	134	3812	3946	Error	Error	-5.200	104	3823	134	3812	198310	1801518	0.288	6.716	0	0	0
1	5	2	"A8"	"A8"	5290	8715	100	626	867	2297	264	488	488	542	327	60	30	13	0	7345	7503	3108	41	1891	1891	1966	669	34	94	89	0	0.000	0.000	0.000	0.000	0.000	0.000	0.000	0.000	0.000	0.000	0.000	0.000	0.000	0.000	0.025	0.068	0.054	0.059	4.449	0.026	0.003	316	2384	100	138	5454	5592	379	5612	5991	Error	Error	-5.305	138	5454	379	5612	273953	2370804	0.994	8.277	0	0	0
1	6	2	"A8"	"A8"	5590	8715	100	626	659	332	50	489	489	537	325	60	30	8	0	6609	6580	2751	41	1921	1921	1965	562	28	90	86	0	0.000	0.000	0.000	0.000	0.000	0.000	0.000	0.000	0.000	0.000	0.000	0.000	0.000	0.000	0.029	0.036	0.062	0.062	4.066	0.022	0.025	316	2384	100	137	4688	4825	170	4659	4829	Error	Error	-5.097	137	4688	170	4659	208086	2079307	0.375	8.212	0	0	0
1	7	2	"A9"	"A9"	5890	8715	100	605	651	343	52	506	506	561	340	60	25	6	0	5337	5679	3051	53	1984	1984	2048	628	30	75	69	0	0.000	0.000	0.000	0.000	0.000	0.000	0.000	0.000	0.000	0.000	0.000	0.000	0.000	0.000	0.030	0.039	0.093	0.107	5.175	0.028	0.031	316	2384	100	99	3353	3452	145	3695	3840	Error	Error	-5.082	99	3353	145	3695	205600	1794544	0.265	5.782	0	0	0
1	8	2	"A9"	"A9"	6190	8710	100	627	672	364	54	520	520	566	331	58	30	9	0	5771	5949	2727	45	2010	2010	2091	700	33	84	77	0	0.000	0.000	0.000	0.000	0.000	0.000	0.000	0.000	0.000	0.000	0.000	0.000	0.000	0.000	0.028	0.039	0.085	0.096	4.775	0.025	0.027	316	2384	100	107	3761	3868	152	3939	4091	Error	Error	-5.135	107	3761	152	3939	212447	1879938	0.320	5.511	0	0	0
1	9	2	"A9"	"A9"	6490	8710	100	647	696	378	54	529	529	587	341	58	28	10	0	5291	5829	2453	42	2059	2059	2153	705	32	90	81	0	0.000	0.000	0.000	0.000	0.000	0.000	0.000	0.000	0.000	0.000	0.000	0.000	0.000	0.000	0.037	0.044	0.081	0.072	4.010	0.037	0.045	316	2384	100	118	3232	3350	167	3770	3937	Error	Error	-4.776	118	3232	167	3770	219785	1842110	0.320	5.214	0	0	0
1	10	2	"A10"	"A10"	6790	8710	100	601	653	379	58	543	543	586	349	59	20	6	0	5378	5084	2231	43	2107	2107	2161	602	27	79	70	0	0.000	0.000	0.000	0.000	0.000	0.000	0.000	0.000	0.000	0.000	0.000	0.000	0.000	0.000	0.018	0.037	0.092	0.097	5.348	0.033	0.027	316	2384	100	58	3271	3329	110	2977	3087	Error	Error	-5.818	58	3271	110	2977	206329	1606411	0.192	4.855	0	0	0
1	11	2	"A10"	"A10"	7090	8710	100	595	682	431	63	530	530	572	332	58	26	9	0	6371	6039	2095	34	2137	2137	2223	715	32	90	82	0	0.000	0.000	0.000	0.000	0.000	0.000	0.000	0.000	0.000	0.000	0.000	0.000	0.000	0.000	0.015	0.039	0.064	0.065	3.729	0.025	0.022	316	2384	100	65	4234	4299	152	3902	4054	Error	Error	-6.025	65	4234	152	3902	215392	1908343	0.331	5.337	0	0	0
1	12	2	"A10"	"A10"	7390	8710	100	622	702	377	53	548	548	599	393	65	23	6	0	6004	5682	2048	36	2131	2131	2189	655	29	90	81	0	0.000	0.000	0.000	0.000	0.000	0.000	0.000	0.000	0.000	0.000	0.000	0.000	0.000	0.000	0.019	0.043	0.093	0.080	4.585	0.027	0.014	316	2384	100	74	3873	3947	154	3551	3705	Error	Error	-5.710	74	3873	154	3551	221919	1795495	0.262	5.333	0	0	0
1	13	2	"A11"	"A11"	7690	8710	100	524	559	318	56	477	477	532	324	60	20	4	0	3629	4286	2469	57	1946	1946	2002	583	29	62	55	0	0.000	0.000	0.000	0.000	0.000	0.000	0.000	0.000	0.000	0.000	0.000	0.000	0.000	0.000	0.028	0.035	0.118	0.136	5.171	0.019	0.009	316	2384	100	47	1683	1730	82	2340	2422	Error	Error	-5.162	47	1683	82	2340	176707	1354519	0.083	3.918	0	0	0
1	14	2	"A11"	"A11"	7990	8705	100	539	602	350	58	527	527	562	323	57	24	6	0	5074	5487	2333	42	2017	2017	2058	539	26	90	85	0	0.000	0.000	0.000	0.000	0.000	0.000	0.000	0.000	0.000	0.000	0.000	0.000	0.000	0.000	0.004	0.022	0.091	0.084	4.241	0.016	0.008	316	2384	100	12	3057	3069	75	3470	3545	Error	Error	-7.993	12	3057	75	3470	190256	1733832	0.124	6.362	0	0	0
1	15	2	"A11"	"A11"	8290	8705	100	564	609	324	53	487	487	545	327	60	22	5	0	5344	5771	2368	41	1996	1996	2036	547	26	93	87	0	0.000	0.000	0.000	0.000	0.000	0.000	0.000	0.000	0.000	0.000	0.000	0.000	0.000	0.000	0.023	0.032	0.065	0.070	3.620	0.017	0.010	316	2384	100	77	3348	3425	122	3775	3897	Error	Error	-5.442	77	3348	122	3775	192297	1823683	0.196	6.828	0	0	0
1	16	2	"A12"	"A12"	8590	8705	100	582	624	357	57	523	523	568	319	56	23	5	0	4270	4429	1962	44	2077	2077	2126	590	27	75	65	0	0.000	0.000	0.000	0.000	0.000	0.000	0.000	0.000	0.000	0.000	0.000	0.000	0.000	0.000	0.027	0.043	0.120	0.129	4.772	0.018	0.006	316	2384	100	59	2193	2252	101	2352	2453	Error	Error	-5.216	59	2193	101	2352	197176	1399661	0.176	3.903	0	0	0
1	17	2	"A12"	"A12"	8890	8705	100	654	673	314	46	551	551	602	417	69	18	2	0	6188	5956	1930	32	2168	2168	2249	713	31	89	85	0	0.000	0.000	0.000	0.000	0.000	0.000	0.000	0.000	0.000	0.000	0.000	0.000	0.000	0.000	0.026	0.032	0.064	0.063	3.380	0.031	0.016	316	2384	100	103	4020	4123	122	3788	3910	Error	Error	-5.286	103	4020	122	3788	212727	1882044	0.170	5.199	0	0	0
1	18	2	"A12"	"A12"	9190	8705	100	639	709	363	51	555	555	609	343	56	27	9	0	4658	4990	2069	41	2189	2189	2247	596	26	87	76	0	0.000	0.000	0.000	0.000	0.000	0.000	0.000	0.000	0.000	0.000	0.000	0.000	0.000	0.000	0.034	0.055	0.111	0.101	3.950	0.036	0.027	316	2384	100	84	2469	2553	154	2801	2955	Error	Error	-4.877	84	2469	154	2801	224080	1576756	0.292	4.602	0	0	0
1	1	3	"A13"	"A13"	4090	9015	100	623	698	438	62	408	408	466	308	66	38	17	0	12439	11286	7373	65	1651	1651	1816	1292	71	73	67	0	0.000	0.000	0.000	0.000	0.000	0.000	0.000	0.000	0.000	0.000	0.000	0.000	0.000	0.000	0.020	0.030	0.036	0.050	4.635	0.021	0.124	316	2384	100	215	10788	11003	290	9635	9925	Error	Error	-5.649	215	10788	290	9635	220534	3566226	0.753	7.330	0	0	0
1	2	3	"A13"	"A13"	4390	9015	100	591	640	354	55	419	419	471	309	65	38	12	0	12304	11586	5934	51	1685	1685	2055	2042	99	82	78	0	0.000	0.000	0.000	0.000	0.000	0.000	0.000	0.000	0.000	0.000	0.000	0.000	0.000	0.000	0.016	0.022	0.036	0.037	4.183	0.020	0.109	316	2384	100	172	10619	10791	221	9901	10122	Error	Error	-5.948	172	10619	221	9901	202119	3661091	0.547	4.667	0	0	0
1	3	3	"A13"	"A13"	4690	9015	100	603	693	797	115	428	428	481	318	66	33	10	0	9734	9603	4538	47	1704	1704	1906	1125	59	92	88	0	0.000	0.000	0.000	0.000	0.000	0.000	0.000	0.000	0.000	0.000	0.000	0.000	0.000	0.000	0.022	0.034	0.039	0.036	4.092	0.042	0.130	316	2384	100	175	8030	8205	265	7899	8164	Error	Error	-5.520	175	8030	265	7899	219089	3034603	0.667	6.842	0	0	0
1	4	3	"A14"	"A14"	4990	9015	100	1007	1235	1153	93	428	428	485	355	73	59	45	0	7679	6896	4173	60	1654	1654	1746	687	39	71	67	0	0.000	0.000	0.000	0.000	0.000	0.000	0.000	0.000	0.000	0.000	0.000	0.000	0.000	0.000	0.096	0.154	0.156	0.170	3.421	0.146	0.406	316	2384	100	579	6025	6604	807	5242	6049	Error	Error	-3.379	579	6025	807	5242	390366	2179277	2.113	7.496	0	0	0
1	5	3	"A14"	"A14"	5290	9015	100	1308	1473	917	62	421	421	472	310	65	74	61	0	9240	8785	3565	40	1666	1666	1764	789	44	87	85	0	0.000	0.000	0.000	0.000	0.000	0.000	0.000	0.000	0.000	0.000	0.000	0.000	0.000	0.000	0.117	0.148	0.135	0.134	2.950	0.129	0.464	316	2384	100	887	7574	8461	1052	7119	8171	Error	Error	-3.094	887	7574	1052	7119	465608	2776013	3.229	8.899	0	0	0
1	6	3	"A14"	"A14"	5590	9015	100	1287	1343	868	64	428	428	511	730	142	54	25	0	8876	7899	3906	49	1672	1672	1828	1421	77	77	74	0	0.000	0.000	0.000	0.000	0.000	0.000	0.000	0.000	0.000	0.000	0.000	0.000	0.000	0.000	0.119	0.147	0.146	0.167	2.790	0.134	0.507	316	2384	100	859	7204	8063	915	6227	7142	Error	Error	-3.068	859	7204	915	6227	424501	2496099	1.140	4.272	0	0	0
1	7	3	"A15"	"A15"	5890	9010	100	522	569	349	61	412	412	457	290	63	32	15	0	5531	7108	5608	78	1656	1656	1808	919	50	59	54	0	0.000	0.000	0.000	0.000	0.000	0.000	0.000	0.000	0.000	0.000	0.000	0.000	0.000	0.000	0.028	0.029	0.064	0.085	7.219	0.018	0.049	316	2384	100	110	3875	3985	157	5452	5609	Error	Error	-5.139	110	3875	157	5452	179879	2246000	0.386	5.767	0	0	0
1	8	3	"A15"	"A15"	6190	9010	100	520	555	302	54	435	435	517	695	134	4	0	0	7462	7515	4380	58	1726	1726	1831	838	45	78	74	0	0.000	0.000	0.000	0.000	0.000	0.000	0.000	0.000	0.000	0.000	0.000	0.000	0.000	0.000	0.015	0.021	0.049	0.053	5.270	0.018	0.006	316	2384	100	85	5736	5821	120	5789	5909	Error	Error	-6.076	85	5736	120	5789	175247	2374685	0.055	6.783	0	0	0
1	9	3	"A15"	"A15"	6495	9010	100	511	591	333	56	437	437	502	413	82	21	4	0	7340	7197	3730	51	1734	1734	1843	764	41	82	77	0	0.000	0.000	0.000	0.000	0.000	0.000	0.000	0.000	0.000	0.000	0.000	0.000	0.000	0.000	0.013	0.028	0.056	0.057	4.765	0.024	0.044	316	2384	100	74	5606	5680	154	5463	5617	Error	Error	-6.243	74	5606	154	5463	186767	2274290	0.215	7.008	0	0	0
1	10	3	"A16"	"A16"	6795	9010	100	622	678	349	51	475	475	536	333	62	31	13	0	8065	7719	3736	48	1841	1841	1892	565	29	87	81	0	0.000	0.000	0.000	0.000	0.000	0.000	0.000	0.000	0.000	0.000	0.000	0.000	0.000	0.000	0.024	0.035	0.056	0.051	4.652	0.021	0.035	316	2384	100	147	6224	6371	203	5878	6081	Error	Error	-5.404	147	6224	203	5878	214314	2439304	0.426	10.313	0	0	0
1	11	3	"A16"	"A16"	7095	9010	100	548	578	315	54	458	458	501	307	61	27	6	0	8712	8150	2833	34	1803	1803	1943	958	49	91	88	0	0.000	0.000	0.000	0.000	0.000	0.000	0.000	0.000	0.000	0.000	0.000	0.000	0.000	0.000	0.013	0.019	0.045	0.039	4.263	0.015	0.024	316	2384	100	90	6909	6999	120	6347	6467	Error	Error	-6.262	90	6909	120	6347	182585	2575529	0.251	6.479	0	0	0
1	12	3	"A16"	"A16"	7395	9010	100	532	606	369	60	446	446	500	317	63	28	12	0	9202	8559	3081	35	1807	1807	1895	749	39	93	89	0	0.000	0.000	0.000	0.000	0.000	0.000	0.000	0.000	0.000	0.000	0.000	0.000	0.000	0.000	0.012	0.024	0.039	0.036	4.543	0.017	0.028	316	2384	100	86	7395	7481	160	6752	6912	Error	Error	-6.426	86	7395	160	6752	191483	2704702	0.334	8.897	0	0	0
1	13	3	"A17"	"A17"	7695	9010	100	506	566	356	62	438	438	489	302	61	26	9	0	5642	5397	2798	51	1756	1756	1831	615	33	77	71	0	0.000	0.000	0.000	0.000	0.000	0.000	0.000	0.000	0.000	0.000	0.000	0.000	0.000	0.000	0.017	0.035	0.070	0.086	5.302	0.019	0.015	316	2384	100	68	3886	3954	128	3641	3769	Error	Error	-5.837	68	3886	128	3641	178989	1705564	0.255	5.798	0	0	0
1	14	3	"A17"	"A17"	7995	9005	100	545	577	325	56	438	438	495	316	63	25	7	0	6311	6025	3035	50	1757	1757	1815	555	30	82	75	0	0.000	0.000	0.000	0.000	0.000	0.000	0.000	0.000	0.000	0.000	0.000	0.000	0.000	0.000	0.023	0.033	0.066	0.074	4.832	0.015	0.012	316	2384	100	107	4554	4661	139	4268	4407	Error	Error	-5.411	107	4554	139	4268	182387	1903830	0.259	7.586	0	0	0
1	15	3	"A17"	"A17"	8295	9005	100	532	570	305	53	448	448	497	303	60	24	8	0	6132	5937	2149	36	1776	1776	1840	610	33	91	87	0	0.000	0.000	0.000	0.000	0.000	0.000	0.000	0.000	0.000	0.000	0.000	0.000	0.000	0.000	0.019	0.029	0.061	0.065	4.106	0.016	0.011	316	2384	100	84	4356	4440	122	4161	4283	Error	Error	-5.696	84	4356	122	4161	180143	1875934	0.241	6.716	0	0	0
1	16	3	"A18"	"A18"	8595	9005	100	531	581	315	54	472	472	522	322	61	21	6	0	5567	5580	2393	42	1811	1811	1853	519	28	86	81	0	0.000	0.000	0.000	0.000	0.000	0.000	0.000	0.000	0.000	0.000	0.000	0.000	0.000	0.000	0.016	0.029	0.068	0.066	5.033	0.018	0.013	316	2384	100	59	3756	3815	109	3769	3878	Error	Error	-5.992	59	3756	109	3769	183599	1763318	0.183	7.181	0	0	0
1	17	3	"A18"	"A18"	8895	9005	100	602	656	373	56	476	476	522	315	60	29	12	0	6296	6598	2619	39	1857	1857	1906	590	30	94	91	0	0.000	0.000	0.000	0.000	0.000	0.000	0.000	0.000	0.000	0.000	0.000	0.000	0.000	0.000	0.028	0.038	0.065	0.053	4.305	0.030	0.049	316	2384	100	126	4439	4565	180	4741	4921	Error	Error	-5.139	126	4439	180	4741	207228	2084879	0.425	7.953	0	0	0
1	18	3	"A18"	"A18"	9195	9005	100	614	671	365	54	496	496	548	350	63	28	9	0	7815	7625	2483	32	1927	1927	2051	814	39	94	92	0	0.000	0.000	0.000	0.000	0.000	0.000	0.000	0.000	0.000	0.000	0.000	0.000	0.000	0.000	0.020	0.031	0.057	0.051	3.768	0.019	0.024	316	2384	100	118	5888	6006	175	5698	5873	Error	Error	-5.641	118	5888	175	5698	211921	2409384	0.351	6.848	0	0	0
1	1	4	"A19"	"A19"	4095	9315	100	548	629	428	68	395	395	449	293	65	36	17	0	8815	10085	6841	67	1586	1586	1677	658	39	83	79	0	0.000	0.000	0.000	0.000	0.000	0.000	0.000	0.000	0.000	0.000	0.000	0.000	0.000	0.000	0.021	0.028	0.048	0.052	4.890	0.022	0.105	316	2384	100	153	7229	7382	234	8499	8733	Error	Error	-5.562	153	7229	234	8499	198906	3186818	0.614	12.778	0	0	0
1	2	4	"A19"	"A19"	4395	9315	100	553	631	419	66	397	397	452	306	67	36	14	0	11685	12178	7778	63	1615	1615	1809	1180	65	81	78	0	0.000	0.000	0.000	0.000	0.000	0.000	0.000	0.000	0.000	0.000	0.000	0.000	0.000	0.000	0.015	0.022	0.031	0.030	5.161	0.017	0.089	316	2384	100	156	10070	10226	234	10563	10797	Error	Error	-6.012	156	10070	234	10563	199510	3848371	0.585	8.787	0	0	0
1	3	4	"A19"	"A19"	4695	9315	100	542	613	373	60	401	401	454	321	70	33	11	0	9448	9069	4272	47	1602	1602	1914	1606	83	84	79	0	0.000	0.000	0.000	0.000	0.000	0.000	0.000	0.000	0.000	0.000	0.000	0.000	0.000	0.000	0.018	0.028	0.041	0.039	3.660	0.019	0.061	316	2384	100	141	7846	7987	212	7467	7679	Error	Error	-5.798	141	7846	212	7467	193629	2865665	0.495	4.455	0	0	0
1	4	4	"A20"	"A20"	4995	9315	100	671	704	429	60	394	394	443	295	66	49	23	0	22740	18189	10140	55	1585	1585	1807	1414	78	83	74	0	0.000	0.000	0.000	0.000	0.000	0.000	0.000	0.000	0.000	0.000	0.000	0.000	0.000	0.000	0.013	0.019	0.024	0.029	4.144	0.014	0.138	316	2384	100	277	21155	21432	310	16604	16914	Error	Error	-6.255	277	21155	310	16604	222328	5747657	0.885	11.586	0	0	0
1	5	4	"A20"	"A20"	5295	9315	100	628	673	384	57	388	388	446	300	67	43	18	0	19188	18281	5365	29	1599	1599	1904	1832	96	97	96	0	0.000	0.000	0.000	0.000	0.000	0.000	0.000	0.000	0.000	0.000	0.000	0.000	0.000	0.000	0.014	0.017	0.022	0.019	2.796	0.014	0.104	316	2384	100	240	17589	17829	285	16682	16967	Error	Error	-6.195	240	17589	285	16682	212666	5776943	0.757	8.939	0	0	0
1	6	4	"A20"	"A20"	5595	9315	100	635	718	383	53	407	407	454	289	63	43	20	0	17549	16374	5231	31	1647	1647	1965	1961	99	95	92	0	0.000	0.000	0.000	0.000	0.000	0.000	0.000	0.000	0.000	0.000	0.000	0.000	0.000	0.000	0.014	0.021	0.023	0.020	3.520	0.017	0.135	316	2384	100	228	15902	16130	311	14727	15038	Error	Error	-6.124	228	15902	311	14727	227011	5174235	0.913	7.348	0	0	0
1	7	4	"A21"	"A21"	5895	9310	100	524	573	350	61	402	402	484	624	128	9	1	0	13053	10839	7241	66	1588	1588	1992	2100	105	67	62	0	0.000	0.000	0.000	0.000	0.000	0.000	0.000	0.000	0.000	0.000	0.000	0.000	0.000	0.000	0.011	0.018	0.031	0.038	7.035	0.018	0.108	316	2384	100	122	11465	11587	171	9251	9422	Error	Error	-6.554	122	11465	171	9251	181154	3425102	0.143	4.213	0	0	0
1	8	4	"A21"	"A21"	6195	9310	100	619	664	364	54	413	413	469	369	78	35	10	0	14611	13386	4812	35	1618	1618	1999	2096	104	91	88	0	0.000	0.000	0.000	0.000	0.000	0.000	0.000	0.000	0.000	0.000	0.000	0.000	0.000	0.000	0.016	0.021	0.032	0.029	3.282	0.016	0.052	316	2384	100	206	12993	13199	251	11768	12019	Error	Error	-5.979	206	12993	251	11768	209762	4229995	0.528	5.433	0	0	0
1	9	4	"A21"	"A21"	6495	9310	100	544	623	368	59	401	401	463	313	67	37	13	0	13808	12445	5527	44	1626	1626	1906	1787	93	85	83	0	0.000	0.000	0.000	0.000	0.000	0.000	0.000	0.000	0.000	0.000	0.000	0.000	0.000	0.000	0.012	0.021	0.034	0.032	4.145	0.018	0.098	316	2384	100	143	12182	12325	222	10819	11041	Error	Error	-6.413	143	12182	222	10819	196757	3932697	0.511	5.898	0	0	0
1	10	4	"A22"	"A22"	6795	9310	100	590	645	354	54	425	425	476	301	63	40	12	0	12014	10378	5347	51	1650	1650	1883	1542	81	79	75	0	0.000	0.000	0.000	0.000	0.000	0.000	0.000	0.000	0.000	0.000	0.000	0.000	0.000	0.000	0.016	0.025	0.040	0.041	5.314	0.017	0.073	316	2384	100	165	10364	10529	220	8728	8948	Error	Error	-5.973	165	10364	220	8728	203750	3279520	0.561	5.509	0	0	0
1	11	4	"A22"	"A22"	7095	9310	100	586	627	377	60	415	415	464	310	66	31	12	0	11960	11425	4084	35	1643	1643	1928	1916	99	92	87	0	0.000	0.000	0.000	0.000	0.000	0.000	0.000	0.000	0.000	0.000	0.000	0.000	0.000	0.000	0.017	0.022	0.030	0.027	3.297	0.021	0.103	316	2384	100	171	10317	10488	212	9782	9994	Error	Error	-5.915	171	10317	212	9782	198242	3610449	0.526	4.957	0	0	0
1	12	4	"A22"	"A22"	7400	9310	100	635	697	377	54	421	421	480	326	67	39	14	0	14497	13969	3855	27	1668	1668	1762	778	44	99	97	0	0.000	0.000	0.000	0.000	0.000	0.000	0.000	0.000	0.000	0.000	0.000	0.000	0.000	0.000	0.017	0.022	0.028	0.023	3.163	0.018	0.078	316	2384	100	214	12829	13043	276	12301	12577	Error	Error	-5.906	214	12829	276	12301	220190	4414252	0.666	15.690	0	0	0
1	13	4	"A23"	"A23"	7700	9305	100	587	661	446	67	400	400	454	298	65	35	14	0	12560	10643	5520	51	1658	1658	1784	848	47	87	80	0	0.000	0.000	0.000	0.000	0.000	0.000	0.000	0.000	0.000	0.000	0.000	0.000	0.000	0.000	0.017	0.029	0.039	0.040	4.136	0.024	0.105	316	2384	100	187	10902	11089	261	8985	9246	Error	Error	-5.865	187	10902	261	8985	208754	3363309	0.695	10.447	0	0	0
1	14	4	"A23"	"A23"	8000	9305	100	601	676	360	53	410	410	475	475	100	27	4	0	13977	13626	3731	27	1663	1663	1767	982	55	98	96	0	0.000	0.000	0.000	0.000	0.000	0.000	0.000	0.000	0.000	0.000	0.000	0.000	0.000	0.000	0.016	0.022	0.030	0.023	2.954	0.025	0.087	316	2384	100	191	12314	12505	266	11963	12229	Error	Error	-6.011	191	12314	266	11963	213669	4305737	0.423	12.076	0	0	0
1	15	4	"A23"	"A23"	8300	9305	100	560	614	338	55	425	425	468	299	63	31	11	0	10439	10131	2246	22	1691	1691	1749	584	33	99	99	0	0.000	0.000	0.000	0.000	0.000	0.000	0.000	0.000	0.000	0.000	0.000	0.000	0.000	0.000	0.015	0.022	0.031	0.028	2.867	0.017	0.041	316	2384	100	135	8748	8883	189	8440	8629	Error	Error	-6.018	135	8748	189	8440	193867	3201389	0.488	14.353	0	0	0
1	16	4	"A24"	"A24"	8600	9305	100	539	591	354	59	440	440	490	317	64	28	10	0	8011	7512	4156	55	1700	1700	1814	836	46	79	73	0	0.000	0.000	0.000	0.000	0.000	0.000	0.000	0.000	0.000	0.000	0.000	0.000	0.000	0.000	0.016	0.026	0.051	0.061	5.750	0.016	0.029	316	2384	100	99	6311	6410	151	5812	5963	Error	Error	-5.994	99	6311	151	5812	186628	2373677	0.319	6.816	0	0	0
1	17	4	"A24"	"A24"	8900	9305	100	590	645	343	53	430	430	512	808	157	4	0	0	10208	9871	3354	33	1753	1753	1854	821	44	96	93	0	0.000	0.000	0.000	0.000	0.000	0.000	0.000	0.000	0.000	0.000	0.000	0.000	0.000	0.000	0.019	0.026	0.040	0.031	3.242	0.020	0.063	316	2384	100	160	8455	8615	215	8118	8333	Error	Error	-5.724	160	8455	215	8118	203667	3119355	0.165	9.765	0	0	0
1	18	4	"A24"	"A24"	9200	9305	100	632	695	377	54	425	425	486	352	72	37	13	0	10574	9863	3583	36	1794	1794	1860	651	35	95	92	0	0.000	0.000	0.000	0.000	0.000	0.000	0.000	0.000	0.000	0.000	0.000	0.000	0.000	0.000	0.024	0.033	0.048	0.042	3.703	0.026	0.081	316	2384	100	207	8780	8987	270	8069	8339	Error	Error	-5.407	207	8780	270	8069	219737	3116583	0.594	12.293	0	0	0
1	1	5	"A25"	"A25"	4100	9615	100	530	567	356	62	399	399	452	301	66	26	11	0	10806	9753	5630	57	1605	1605	1796	1092	60	80	74	0	0.000	0.000	0.000	0.000	0.000	0.000	0.000	0.000	0.000	0.000	0.000	0.000	0.000	0.000	0.014	0.021	0.034	0.041	5.422	0.016	0.053	316	2384	100	131	9201	9332	168	8148	8316	Error	Error	-6.134	131	9201	168	8148	179273	3081885	0.382	7.287	0	0	0
1	2	5	"A25"	"A25"	4400	9615	100	571	600	313	52	391	391	453	330	72	34	9	0	11917	11718	5611	47	1619	1619	1779	901	50	90	86	0	0.000	0.000	0.000	0.000	0.000	0.000	0.000	0.000	0.000	0.000	0.000	0.000	0.000	0.000	0.017	0.021	0.030	0.030	3.594	0.014	0.055	316	2384	100	180	10298	10478	209	10099	10308	Error	Error	-5.838	180	10298	209	10099	189561	3703024	0.445	11.031	0	0	0
1	3	5	"A25"	"A25"	4700	9615	100	511	561	301	53	398	398	446	306	68	28	8	0	10262	10447	3665	35	1588	1588	1763	1152	65	96	94	0	0.000	0.000	0.000	0.000	0.000	0.000	0.000	0.000	0.000	0.000	0.000	0.000	0.000	0.000	0.013	0.018	0.030	0.025	3.253	0.013	0.038	316	2384	100	113	8674	8787	163	8859	9022	Error	Error	-6.262	113	8674	163	8859	177216	3301164	0.376	7.538	0	0	0
1	4	5	"A26"	"A26"	5000	9615	100	539	568	336	59	381	381	436	294	67	31	12	0	9600	9227	4947	53	1650	1650	1976	1782	90	79	72	0	0.000	0.000	0.000	0.000	0.000	0.000	0.000	0.000	0.000	0.000	0.000	0.000	0.000	0.000	0.020	0.025	0.036	0.042	4.481	0.017	0.056	316	2384	100	158	7950	8108	187	7577	7764	Error	Error	-5.653	158	7950	187	7577	179566	2915612	0.449	4.069	0	0	0
1	5	5	"A26"	"A26"	5300	9615	100	480	518	303	58	391	391	436	300	68	25	6	0	8994	8839	3052	34	1688	1688	2128	2031	95	91	87	0	0.000	0.000	0.000	0.000	0.000	0.000	0.000	0.000	0.000	0.000	0.000	0.000	0.000	0.000	0.012	0.018	0.033	0.030	3.077	0.017	0.052	316	2384	100	89	7306	7395	127	7151	7278	Error	Error	-6.359	89	7306	127	7151	163545	2792976	0.273	3.304	0	0	0
1	6	5	"A26"	"A26"	5600	9615	100	494	554	330	59	380	380	438	290	66	31	11	0	10583	10641	4458	41	1622	1622	1876	1476	78	93	88	0	0.000	0.000	0.000	0.000	0.000	0.000	0.000	0.000	0.000	0.000	0.000	0.000	0.000	0.000	0.013	0.019	0.031	0.027	3.638	0.015	0.052	316	2384	100	114	8961	9075	174	9019	9193	Error	Error	-6.297	114	8961	174	9019	175037	3362625	0.400	5.938	0	0	0
1	7	5	"A27"	"A27"	5900	9610	100	491	567	363	64	404	404	447	297	66	31	12	0	8848	8642	6488	75	1588	1588	2002	2097	104	58	55	0	0.000	0.000	0.000	0.000	0.000	0.000	0.000	0.000	0.000	0.000	0.000	0.000	0.000	0.000	0.012	0.023	0.047	0.064	6.924	0.015	0.064	316	2384	100	87	7260	7347	163	7054	7217	Error	Error	-6.383	87	7260	163	7054	179232	2730953	0.404	3.166	0	0	0
1	8	5	"A27"	"A27"	6200	9610	100	470	567	367	64	382	382	443	343	77	26	9	0	10847	10306	5631	54	1565	1565	1658	788	47	87	81	0	0.000	0.000	0.000	0.000	0.000	0.000	0.000	0.000	0.000	0.000	0.000	0.000	0.000	0.000	0.009	0.021	0.033	0.037	5.434	0.047	0.124	316	2384	100	88	9282	9370	185	8741	8926	Error	Error	-6.721	88	9282	185	8741	179278	3256773	0.362	10.975	0	0	0
1	9	5	"A27"	"A27"	6500	9610	100	529	565	340	60	382	382	438	293	66	32	11	0	12759	11180	5782	51	1561	1561	1792	1238	69	81	79	0	0.000	0.000	0.000	0.000	0.000	0.000	0.000	0.000	0.000	0.000	0.000	0.000	0.000	0.000	0.013	0.019	0.028	0.031	4.531	0.013	0.048	316	2384	100	147	11198	11345	183	9619	9802	Error	Error	-6.251	147	11198	183	9619	178441	3532764	0.433	7.583	0	0	0
1	10	5	"A28"	"A28"	6800	9610	100	545	607	361	59	400	400	450	299	66	34	13	0	14043	11830	7068	59	1571	1571	1889	1679	88	73	71	0	0.000	0.000	0.000	0.000	0.000	0.000	0.000	0.000	0.000	0.000	0.000	0.000	0.000	0.000	0.012	0.020	0.029	0.036	6.171	0.013	0.059	316	2384	100	145	12472	12617	207	10259	10466	Error	Error	-6.426	145	12472	207	10259	191693	3738208	0.525	5.921	0	0	0
1	11	5	"A28"	"A28"	7100	9610	100	500	585	345	58	390	390	439	291	66	34	13	0	15121	13920	5858	42	1660	1660	1910	1516	79	87	85	0	0.000	0.000	0.000	0.000	0.000	0.000	0.000	0.000	0.000	0.000	0.000	0.000	0.000	0.000	0.008	0.016	0.024	0.022	5.096	0.012	0.059	316	2384	100	110	13461	13571	195	12260	12455	Error	Error	-6.935	110	13461	195	12260	184888	4398788	0.502	7.922	0	0	0
1	12	5	"A28"	"A28"	7400	9610	100	594	634	372	58	387	387	435	290	66	39	13	0	14508	13782	5932	43	1642	1642	1894	1435	75	90	86	0	0.000	0.000	0.000	0.000	0.000	0.000	0.000	0.000	0.000	0.000	0.000	0.000	0.000	0.000	0.016	0.020	0.025	0.026	3.623	0.015	0.078	316	2384	100	207	12866	13073	247	12140	12387	Error	Error	-5.958	207	12866	247	12140	200261	4354961	0.686	8.284	0	0	0
1	13	5	"A29"	"A29"	7700	9605	100	479	528	323	61	389	389	451	326	72	24	7	0	9662	8460	5207	61	1617	1617	1820	1205	66	70	68	0	0.000	0.000	0.000	0.000	0.000	0.000	0.000	0.000	0.000	0.000	0.000	0.000	0.000	0.000	0.011	0.020	0.039	0.056	6.915	0.012	0.024	316	2384	100	90	8045	8135	139	6843	6982	Error	Error	-6.482	90	8045	139	6843	166946	2673350	0.236	5.510	0	0	0
1	14	5	"A29"	"A29"	8000	9605	100	498	552	359	65	397	397	454	305	67	27	7	0	8795	8481	3640	42	1624	1624	1687	528	31	95	89	0	0.000	0.000	0.000	0.000	0.000	0.000	0.000	0.000	0.000	0.000	0.000	0.000	0.000	0.000	0.014	0.023	0.040	0.038	3.986	0.021	0.038	316	2384	100	101	7171	7272	155	6857	7012	Error	Error	-6.150	101	7171	155	6857	174457	2679997	0.321	12.867	0	0	0
1	15	5	"A29"	"A29"	8300	9605	100	524	564	337	59	419	419	498	620	124	10	0	0	6881	6610	2461	37	1652	1652	1730	920	53	90	86	0	0.000	0.000	0.000	0.000	0.000	0.000	0.000	0.000	0.000	0.000	0.000	0.000	0.000	0.000	0.020	0.029	0.060	0.051	4.001	0.016	0.015	316	2384	100	105	5229	5334	145	4958	5103	Error	Error	-5.638	105	5229	145	4958	178154	2088618	0.106	5.304	0	0	0
1	16	5	"A30"	"A30"	8605	9605	100	491	547	330	60	392	392	439	290	66	33	12	0	8919	8634	3337	38	1622	1622	1692	571	33	94	90	0	0.000	0.000	0.000	0.000	0.000	0.000	0.000	0.000	0.000	0.000	0.000	0.000	0.000	0.000	0.014	0.022	0.047	0.039	3.783	0.016	0.034	316	2384	100	99	7297	7396	155	7012	7167	Error	Error	-6.204	99	7297	155	7012	172756	2728350	0.372	12.158	0	0	0
1	17	5	"A30"	"A30"	8905	9605	100	528	580	360	62	425	425	492	500	101	13	2	0	9867	9178	3071	33	1677	1677	1769	1072	60	93	91	0	0.000	0.000	0.000	0.000	0.000	0.000	0.000	0.000	0.000	0.000	0.000	0.000	0.000	0.000	0.013	0.021	0.033	0.029	3.712	0.012	0.019	316	2384	100	103	8190	8293	155	7501	7656	Error	Error	-6.313	103	8190	155	7501	183189	2900182	0.176	6.911	0	0	0
1	18	5	"A30"	"A30"	9205	9605	100	503	559	329	58	435	435	482	307	63	25	10	0	9412	8858	3090	34	1695	1695	1732	484	27	95	93	0	0.000	0.000	0.000	0.000	0.000	0.000	0.000	0.000	0.000	0.000	0.000	0.000	0.000	0.000	0.009	0.017	0.035	0.032	3.766	0.013	0.020	316	2384	100	68	7717	7785	124	7163	7287	Error	Error	-6.826	68	7717	124	7163	176737	2799206	0.251	14.723	0	0	0
1	1	6	"A31"	"A31"	4105	9915	100	592	627	343	54	386	386	487	1242	255	1	0	0	13860	14145	7646	54	1602	1602	1718	775	45	91	88	0	0.000	0.000	0.000	0.000	0.000	0.000	0.000	0.000	0.000	0.000	0.000	0.000	0.000	0.000	0.017	0.019	0.025	0.026	4.538	0.014	0.074	316	2384	100	206	12258	12464	241	12543	12784	Error	Error	-5.895	206	12258	241	12543	197983	4469828	0.113	16.035	0	0	0
1	2	6	"A31"	"A31"	4405	9915	100	604	643	342	53	391	391	443	303	68	37	15	0	16712	16177	6647	41	1750	1750	1946	1202	61	95	92	0	0.000	0.000	0.000	0.000	0.000	0.000	0.000	0.000	0.000	0.000	0.000	0.000	0.000	0.000	0.014	0.017	0.022	0.021	3.347	0.014	0.087	316	2384	100	213	14962	15175	252	14427	14679	Error	Error	-6.134	213	14962	252	14427	203055	5112075	0.660	11.839	0	0	0
1	3	6	"A31"	"A31"	4705	9915	100	619	662	356	53	377	377	431	292	67	43	16	0	19202	19801	7385	37	1707	1707	1830	882	48	98	97	0	0.000	0.000	0.000	0.000	0.000	0.000	0.000	0.000	0.000	0.000	0.000	0.000	0.000	0.000	0.014	0.016	0.018	0.017	3.135	0.012	0.091	316	2384	100	242	17495	17737	285	18094	18379	Error	Error	-6.176	242	17495	285	18094	209336	6257008	0.791	20.375	0	0	0
1	4	6	"A32"	"A32"	5005	9915	100	602	994	2478	249	370	370	435	363	83	36	13	0	15612	16221	10609	65	1570	1570	1668	722	43	93	89	1	0.000	0.000	0.000	0.000	0.000	0.000	0.000	0.000	0.000	0.000	0.000	0.000	0.000	0.000	0.017	0.043	0.027	0.028	4.276	0.104	0.273	316	2384	100	232	14042	14274	624	14651	15275	Error	Error	-5.919	232	14042	624	14651	314076	5125867	1.540	20.157	0	0	0
1	5	6	"A32"	"A32"	5305	9915	100	518	586	353	60	391	391	441	293	66	35	13	0	13427	12774	4009	31	1599	1599	1817	1196	65	96	93	0	0.000	0.000	0.000	0.000	0.000	0.000	0.000	0.000	0.000	0.000	0.000	0.000	0.000	0.000	0.011	0.017	0.029	0.027	3.626	0.013	0.046	316	2384	100	127	11828	11955	195	11175	11370	Error	Error	-6.541	127	11828	195	11175	185049	4036648	0.495	9.161	0	0	0
1	6	6	"A32"	"A32"	5605	9910	100	566	616	404	65	384	384	443	457	103	23	3	0	15057	14645	6077	41	1549	1549	1725	1040	60	94	93	0	0.000	0.000	0.000	0.000	0.000	0.000	0.000	0.000	0.000	0.000	0.000	0.000	0.000	0.000	0.013	0.018	0.025	0.021	3.755	0.016	0.102	316	2384	100	182	13508	13690	232	13096	13328	Error	Error	-6.214	182	13508	232	13096	194671	4627720	0.379	12.423	0	0	0
1	7	6	"A33"	"A33"	5905	9910	100	552	605	364	60	387	387	436	291	66	37	15	0	11388	12587	8827	70	1533	1533	1613	683	42	85	77	0	0.000	0.000	0.000	0.000	0.000	0.000	0.000	0.000	0.000	0.000	0.000	0.000	0.000	0.000	0.017	0.020	0.031	0.035	4.928	0.015	0.093	316	2384	100	165	9855	10020	218	11054	11272	Error	Error	-5.900	165	9855	218	11054	191326	3977338	0.581	16.067	0	0	0
1	8	6	"A33"	"A33"	6205	9910	100	611	658	369	56	369	369	418	294	70	43	19	0	15191	15374	9054	58	1533	1533	1604	701	43	91	87	0	0.000	0.000	0.000	0.000	0.000	0.000	0.000	0.000	0.000	0.000	0.000	0.000	0.000	0.000	0.018	0.021	0.027	0.026	4.143	0.016	0.132	316	2384	100	242	13658	13900	289	13841	14130	Error	Error	-5.819	242	13658	289	13841	207773	4858325	0.816	19.643	0	0	0
1	9	6	"A33"	"A33"	6505	9910	100	589	631	370	58	386	386	437	310	70	38	14	0	16482	15846	9180	57	1527	1527	1663	955	57	93	88	0	0.000	0.000	0.000	0.000	0.000	0.000	0.000	0.000	0.000	0.000	0.000	0.000	0.000	0.000	0.014	0.017	0.023	0.022	4.228	0.014	0.109	316	2384	100	203	14955	15158	245	14319	14564	Error	Error	-6.203	203	14955	245	14319	199443	5007324	0.626	14.851	0	0	0
1	10	6	"A34"	"A34"	6805	9910	100	491	545	303	55	391	391	446	306	68	26	8	0	10930	10377	6445	62	1527	1527	1596	597	37	83	78	0	0.000	0.000	0.000	0.000	0.000	0.000	0.000	0.000	0.000	0.000	0.000	0.000	0.000	0.000	0.011	0.017	0.030	0.039	6.636	0.012	0.036	316	2384	100	100	9403	9503	154	8850	9004	Error	Error	-6.555	100	9403	154	8850	172268	3279174	0.324	14.709	0	0	0
1	11	6	"A34"	"A34"	7105	9910	100	571	616	356	57	386	386	431	289	67	40	18	0	13704	13339	5185	38	1613	1613	1719	898	52	97	95	0	0.000	0.000	0.000	0.000	0.000	0.000	0.000	0.000	0.000	0.000	0.000	0.000	0.000	0.000	0.015	0.020	0.030	0.025	2.949	0.015	0.070	316	2384	100	185	12091	12276	230	11726	11956	Error	Error	-6.030	185	12091	230	11726	194713	4214991	0.640	12.940	0	0	0
1	12	6	"A34"	"A34"	7405	9910	100	524	568	342	60	375	375	435	316	72	29	10	0	11813	11587	4784	41	1645	1645	1734	629	36	97	93	0	0.000	0.000	0.000	0.000	0.000	0.000	0.000	0.000	0.000	0.000	0.000	0.000	0.000	0.000	0.015	0.019	0.028	0.027	3.403	0.016	0.057	316	2384	100	149	10168	10317	193	9942	10135	Error	Error	-6.093	149	10168	193	9942	179400	3661546	0.421	15.665	0	0	0
1	13	6	"A35"	"A35"	7705	9905	100	468	533	353	66	401	401	463	314	67	25	10	0	8626	8420	4341	51	2047	2047	2898	2633	90	75	60	0	0.000	0.000	0.000	0.000	0.000	0.000	0.000	0.000	0.000	0.000	0.000	0.000	0.000	0.000	0.010	0.021	0.046	0.044	5.252	0.016	0.045	316	2384	100	67	6579	6646	132	6373	6505	Error	Error	-6.618	67	6579	132	6373	168549	2660658	0.223	2.097	0	0	0
1	14	6	"A35"	"A35"	8005	9905	100	519	552	326	59	405	405	460	310	67	25	9	0	10345	10719	3970	37	1747	1747	2083	1707	81	96	91	0	0.000	0.000	0.000	0.000	0.000	0.000	0.000	0.000	0.000	0.000	0.000	0.000	0.000	0.000	0.013	0.016	0.026	0.025	3.628	0.012	0.030	316	2384	100	114	8598	8712	147	8972	9119	Error	Error	-6.237	114	8598	147	8972	174572	3387057	0.297	5.059	0	0	0
1	15	6	"A35"	"A35"	8305	9905	100	621	1068	4024	376	408	408	500	1040	208	6	2	0	8913	9609	4748	49	1734	1734	1908	1007	52	100	99	0	0.000	0.000	0.000	0.000	0.000	0.000	0.000	0.000	0.000	0.000	0.000	0.000	0.000	0.000	0.030	0.084	0.051	0.043	3.047	0.302	0.262	316	2384	100	213	7179	7392	660	7875	8535	Error	Error	-5.075	213	7179	660	7875	337380	3036580	0.546	7.647	0	0	0
1	16	6	"A36"	"A36"	8605	9905	100	478	524	322	61	395	395	446	298	66	28	8	0	7461	6741	3586	53	1616	1616	1688	726	43	77	75	0	0.000	0.000	0.000	0.000	0.000	0.000	0.000	0.000	0.000	0.000	0.000	0.000	0.000	0.000	0.014	0.025	0.054	0.073	5.589	0.017	0.026	316	2384	100	83	5845	5928	129	5125	5254	Error	Error	-6.138	83	5845	129	5125	165620	2130092	0.262	6.960	0	0	0
1	17	6	"A36"	"A36"	8905	9905	100	554	571	314	54	416	416	461	301	65	27	11	0	9196	9121	3781	41	1630	1630	1660	487	29	97	95	0	0.000	0.000	0.000	0.000	0.000	0.000	0.000	0.000	0.000	0.000	0.000	0.000	0.000	0.000	0.018	0.021	0.038	0.035	3.269	0.015	0.031	316	2384	100	138	7566	7704	155	7491	7646	Error	Error	-5.777	138	7566	155	7491	180502	2882140	0.365	15.320	0	0	0
1	18	6	"A36"	"A36"	9205	9905	100	534	566	325	57	414	414	469	309	65	25	8	0	7308	7215	3175	44	1691	1691	1727	479	27	97	93	0	0.000	0.000	0.000	0.000	0.000	0.000	0.000	0.000	0.000	0.000	0.000	0.000	0.000	0.000	0.021	0.028	0.052	0.046	4.198	0.018	0.027	316	2384	100	120	5617	5737	152	5524	5676	Error	Error	-5.549	120	5617	152	5524	178774	2279986	0.314	11.457	0	0	0
1	1	7	"A37"	"A37"	4110	10215	100	536	575	307	53	401	401	460	325	70	27	6	0	9551	9889	3177	32	2217	2217	2764	2184	79	96	87	0	0.000	0.000	0.000	0.000	0.000	0.000	0.000	0.000	0.000	0.000	0.000	0.000	0.000	0.000	0.018	0.023	0.034	0.028	3.375	0.016	0.047	316	2384	100	135	7334	7469	174	7672	7846	Error	Error	-5.764	135	7334	174	7672	181802	3124894	0.354	3.262	0	0	0
1	2	7	"A37"	"A37"	4410	10215	100	590	649	364	56	418	418	471	306	64	37	16	0	10061	10479	2677	25	3047	3047	4153	3603	86	96	46	0	0.000	0.000	0.000	0.000	0.000	0.000	0.000	0.000	0.000	0.000	0.000	0.000	0.000	0.000	0.025	0.031	0.045	0.037	3.248	0.020	0.085	316	2384	100	172	7014	7186	231	7432	7663	Error	Error	-5.350	172	7014	231	7432	205218	3311392	0.582	1.756	0	0	0
1	3	7	"A37"	"A37"	4710	10215	100	609	668	367	54	418	418	474	309	65	36	15	0	10495	10757	2588	24	2775	2775	3531	2849	80	98	84	0	0.000	0.000	0.000	0.000	0.000	0.000	0.000	0.000	0.000	0.000	0.000	0.000	0.000	0.000	0.025	0.031	0.040	0.033	3.283	0.017	0.053	316	2384	100	191	7720	7911	250	7982	8232	Error	Error	-5.337	191	7720	250	7982	210940	3399310	0.628	2.536	0	0	0
1	4	7	"A38"	"A38"	5010	10215	100	516	583	343	58	378	378	434	299	68	36	14	0	12501	11096	5937	53	1627	1627	1775	997	56	85	79	0	0.000	0.000	0.000	0.000	0.000	0.000	0.000	0.000	0.000	0.000	0.000	0.000	0.000	0.000	0.013	0.022	0.033	0.032	4.958	0.015	0.063	316	2384	100	138	10874	11012	205	9469	9674	Error	Error	-6.300	138	10874	205	9469	184196	3506389	0.498	9.349	0	0	0
1	5	7	"A38"	"A38"	5310	10215	100	576	632	408	64	380	380	441	493	111	21	2	0	13606	13238	4410	33	1586	1586	1682	714	42	97	95	0	0.000	0.000	0.000	0.000	0.000	0.000	0.000	0.000	0.000	0.000	0.000	0.000	0.000	0.000	0.016	0.022	0.027	0.025	3.224	0.017	0.025	316	2384	100	196	12020	12216	252	11652	11904	Error	Error	-5.938	196	12020	252	11652	199722	4183174	0.387	16.185	0	0	0
1	6	7	"A38"	"A38"	5610	10210	100	518	566	318	56	393	393	450	306	68	26	10	0	16162	14634	7372	50	1550	1550	1843	1786	96	84	80	0	0.000	0.000	0.000	0.000	0.000	0.000	0.000	0.000	0.000	0.000	0.000	0.000	0.000	0.000	0.009	0.013	0.020	0.022	3.877	0.009	0.038	316	2384	100	125	14612	14737	173	13084	13257	Error	Error	-6.869	125	14612	173	13084	178750	4624442	0.379	7.162	0	0	0
1	7	7	"A39"	"A39"	5910	10210	100	581	620	383	61	390	390	438	308	70	31	14	0	10396	12175	9574	78	1537	1537	1641	767	46	78	73	0	0.000	0.000	0.000	0.000	0.000	0.000	0.000	0.000	0.000	0.000	0.000	0.000	0.000	0.000	0.022	0.022	0.037	0.041	5.824	0.013	0.073	316	2384	100	191	8859	9050	230	10638	10868	Error	Error	-5.535	191	8859	230	10638	195767	3847356	0.591	13.734	0	0	0
1	8	7	"A39"	"A39"	6210	10210	100	509	577	339	58	375	375	427	288	67	33	13	0	11587	11877	5924	49	1498	1498	1552	578	37	94	92	0	0.000	0.000	0.000	0.000	0.000	0.000	0.000	0.000	0.000	0.000	0.000	0.000	0.000	0.000	0.013	0.019	0.028	0.027	4.356	0.013	0.054	316	2384	100	134	10089	10223	202	10379	10581	Error	Error	-6.234	134	10089	202	10379	182308	3753096	0.521	17.863	0	0	0
1	9	7	"A39"	"A39"	6510	10210	100	552	598	357	59	379	379	430	302	70	37	13	0	15085	16720	10742	64	1516	1516	1604	639	39	91	87	0	0.000	0.000	0.000	0.000	0.000	0.000	0.000	0.000	0.000	0.000	0.000	0.000	0.000	0.000	0.013	0.014	0.024	0.024	3.995	0.011	0.089	316	2384	100	173	13569	13742	219	15204	15423	Error	Error	-6.293	173	13569	219	15204	189083	5283560	0.556	23.656	0	0	0
1	10	7	"A40"	"A40"	6810	10210	100	548	585	363	62	381	381	437	287	65	35	12	0	10711	10702	6246	58	1539	1539	1609	567	35	92	88	0	0.000	0.000	0.000	0.000	0.000	0.000	0.000	0.000	0.000	0.000	0.000	0.000	0.000	0.000	0.018	0.022	0.038	0.041	4.007	0.016	0.067	316	2384	100	167	9172	9339	204	9163	9367	Error	Error	-5.779	167	9172	204	9163	184869	3381967	0.516	16.037	0	0	0
1	11	7	"A40"	"A40"	7110	10210	100	560	620	353	56	364	364	434	311	71	38	15	0	18775	18823	7144	37	1549	1549	1698	1008	59	96	94	0	0.000	0.000	0.000	0.000	0.000	0.000	0.000	0.000	0.000	0.000	0.000	0.000	0.000	0.000	0.011	0.015	0.018	0.017	3.381	0.012	0.091	316	2384	100	196	17226	17422	256	17274	17530	Error	Error	-6.458	196	17226	256	17274	196035	5948162	0.598	16.989	0	0	0
1	12	7	"A40"	"A40"	7410	10205	100	526	588	341	57	386	386	437	299	68	33	12	0	12480	11825	5458	46	1621	1621	1733	831	47	91	89	0	0.000	0.000	0.000	0.000	0.000	0.000	0.000	0.000	0.000	0.000	0.000	0.000	0.000	0.000	0.013	0.020	0.030	0.030	5.526	0.012	0.038	316	2384	100	140	10859	10999	202	10204	10406	Error	Error	-6.277	140	10859	202	10204	185891	3736731	0.505	12.144	0	0	0
1	13	7	"A41"	"A41"	7710	10205	100	482	546	330	60	386	386	440	294	66	29	12	0	8826	9087	5181	57	1755	1755	2269	2696	118	75	64	0	0.000	0.000	0.000	0.000	0.000	0.000	0.000	0.000	0.000	0.000	0.000	0.000	0.000	0.000	0.014	0.022	0.043	0.046	5.883	0.016	0.080	316	2384	100	96	7071	7167	160	7332	7492	Error	Error	-6.203	96	7071	160	7332	172407	2871492	0.361	2.529	0	0	0
1	14	7	"A41"	"A41"	8010	10205	100	513	570	326	57	418	418	476	333	69	26	6	0	10247	9578	4198	43	1741	1741	2050	1731	84	82	81	0	0.000	0.000	0.000	0.000	0.000	0.000	0.000	0.000	0.000	0.000	0.000	0.000	0.000	0.000	0.011	0.019	0.036	0.036	5.023	0.021	0.069	316	2384	100	95	8506	8601	152	7837	7989	Error	Error	-6.484	95	8506	152	7837	180006	3026650	0.282	4.349	0	0	0
1	15	7	"A41"	"A41"	8310	10205	100	513	561	344	61	405	405	481	474	98	14	2	0	7229	6869	2386	34	1657	1657	1934	1545	79	87	83	0	0.000	0.000	0.000	0.000	0.000	0.000	0.000	0.000	0.000	0.000	0.000	0.000	0.000	0.000	0.019	0.030	0.056	0.058	3.459	0.015	0.023	316	2384	100	108	5572	5680	156	5212	5368	Error	Error	-5.689	108	5572	156	5212	177250	2170535	0.169	3.194	0	0	0
1	16	7	"A42"	"A42"	8610	10205	100	539	627	466	74	416	416	468	304	64	34	12	0	9390	9753	5917	60	1603	1603	1667	572	34	89	85	0	0.000	0.000	0.000	0.000	0.000	0.000	0.000	0.000	0.000	0.000	0.000	0.000	0.000	0.000	0.016	0.026	0.038	0.043	5.895	0.015	0.036	316	2384	100	123	7787	7910	211	8150	8361	Error	Error	-5.984	123	7787	211	8150	198100	3082067	0.523	14.136	0	0	0
1	17	7	"A42"	"A42"	8910	10205	100	505	558	334	59	403	403	457	295	64	30	11	0	8255	10117	6387	63	1608	1608	1692	717	42	98	92	0	0.000	0.000	0.000	0.000	0.000	0.000	0.000	0.000	0.000	0.000	0.000	0.000	0.000	0.000	0.015	0.018	0.036	0.035	4.091	0.010	0.028	316	2384	100	102	6647	6749	155	8509	8664	Error	Error	-6.026	102	6647	155	8509	176453	3196934	0.342	11.750	0	0	0
1	18	7	"A42"	"A42"	9210	10205	100	484	550	338	61	432	432	482	307	63	25	9	0	6283	6977	4144	59	1710	1710	1740	487	27	93	86	0	0.000	0.000	0.000	0.000	0.000	0.000	0.000	0.000	0.000	0.000	0.000	0.000	0.000	0.000	0.011	0.022	0.059	0.052	4.839	0.015	0.020	316	2384	100	52	4573	4625	118	5267	5385	Error	Error	-6.458	52	4573	118	5267	173933	2204633	0.221	10.754	0	0	0
1	1	8	"A43"	"A43"	4115	10515	100	614	657	388	59	393	393	445	299	67	39	17	0	20190	19003	8537	44	1655	1655	2005	1861	92	88	86	0	0.000	0.000	0.000	0.000	0.000	0.000	0.000	0.000	0.000	0.000	0.000	0.000	0.000	0.000	0.012	0.015	0.019	0.019	3.792	0.013	0.115	316	2384	100	221	18535	18756	264	17348	17612	Error	Error	-6.390	221	18535	264	17348	207575	6004910	0.709	9.134	0	0	0
1	2	8	"A43"	"A43"	4415	10515	100	623	679	436	64	399	399	451	300	66	40	17	0	15465	15398	5603	36	1670	1670	1834	1042	56	97	96	0	0.000	0.000	0.000	0.000	0.000	0.000	0.000	0.000	0.000	0.000	0.000	0.000	0.000	0.000	0.016	0.020	0.025	0.021	3.306	0.016	0.086	316	2384	100	224	13795	14019	280	13728	14008	Error	Error	-5.945	224	13795	280	13728	214710	4865700	0.760	13.017	0	0	0
1	3	8	"A43"	"A43"	4715	10515	100	634	677	343	50	413	413	459	303	66	41	15	0	16722	16667	5178	31	1639	1639	1882	1642	87	100	97	0	0.000	0.000	0.000	0.000	0.000	0.000	0.000	0.000	0.000	0.000	0.000	0.000	0.000	0.000	0.015	0.018	0.021	0.019	2.953	0.013	0.075	316	2384	100	221	15083	15304	264	15028	15292	Error	Error	-6.093	221	15083	264	15028	213925	5266837	0.719	9.004	0	0	0
1	4	8	"A44"	"A44"	5015	10515	100	590	629	366	58	391	391	446	303	67	39	14	0	16468	16012	7048	44	1649	1649	1692	569	33	97	96	0	0.000	0.000	0.000	0.000	0.000	0.000	0.000	0.000	0.000	0.000	0.000	0.000	0.000	0.000	0.013	0.017	0.022	0.021	3.322	0.013	0.089	316	2384	100	199	14819	15018	238	14363	14601	Error	Error	-6.219	199	14819	238	14363	198632	5059781	0.604	25.167	0	0	0
1	5	8	"A44"	"A44"	5315	10510	100	548	617	376	60	377	377	439	321	73	33	13	0	12893	13299	4867	36	1648	1648	1840	1142	62	98	98	0	0.000	0.000	0.000	0.000	0.000	0.000	0.000	0.000	0.000	0.000	0.000	0.000	0.000	0.000	0.015	0.021	0.031	0.024	3.840	0.017	0.080	316	2384	100	171	11245	11416	240	11651	11891	Error	Error	-6.039	171	11245	240	11651	194859	4202559	0.555	10.034	0	0	0
1	6	8	"A44"	"A44"	5615	10510	100	528	590	340	57	392	392	445	339	76	27	9	0	11790	11538	3587	31	1608	1608	1739	1122	64	96	93	0	0.000	0.000	0.000	0.000	0.000	0.000	0.000	0.000	0.000	0.000	0.000	0.000	0.000	0.000	0.013	0.020	0.030	0.025	3.668	0.013	0.044	316	2384	100	136	10182	10318	198	9930	10128	Error	Error	-6.226	136	10182	198	9930	186379	3646148	0.428	8.734	0	0	0
1	7	8	"A45"	"A45"	5915	10510	100	573	610	365	59	376	376	436	303	69	40	16	0	15964	15148	7801	51	1592	1592	1680	723	43	93	88	0	0.000	0.000	0.000	0.000	0.000	0.000	0.000	0.000	0.000	0.000	0.000	0.000	0.000	0.000	0.014	0.017	0.026	0.024	4.434	0.013	0.085	316	2384	100	197	14372	14569	234	13556	13790	Error	Error	-6.189	197	14372	234	13556	192656	4786730	0.574	18.628	0	0	0
1	8	8	"A45"	"A45"	6215	10510	100	568	628	358	57	372	372	433	299	69	37	13	0	13983	14758	5353	36	1563	1563	1624	555	34	99	99	0	0.000	0.000	0.000	0.000	0.000	0.000	0.000	0.000	0.000	0.000	0.000	0.000	0.000	0.000	0.016	0.019	0.023	0.020	3.148	0.014	0.078	316	2384	100	196	12420	12616	256	13195	13451	Error	Error	-5.986	196	12420	256	13195	198589	4663641	0.652	23.665	0	0	0
1	9	8	"A45"	"A45"	6515	10510	100	551	603	340	56	385	385	434	339	78	29	10	0	13063	13648	5195	38	1591	1591	1691	885	52	98	98	0	0.000	0.000	0.000	0.000	0.000	0.000	0.000	0.000	0.000	0.000	0.000	0.000	0.000	0.000	0.014	0.018	0.023	0.019	3.654	0.015	0.056	316	2384	100	166	11472	11638	218	12057	12275	Error	Error	-6.111	166	11472	218	12057	190614	4312678	0.499	13.511	0	0	0
1	10	8	"A47"	"A47"	6815	10510	100	539	610	380	62	381	381	434	303	69	37	15	0	11824	11731	4850	41	1651	1651	1809	985	54	95	93	0	0.000	0.000	0.000	0.000	0.000	0.000	0.000	0.000	0.000	0.000	0.000	0.000	0.000	0.000	0.016	0.023	0.036	0.028	4.054	0.015	0.058	316	2384	100	158	10173	10331	229	10080	10309	Error	Error	-6.009	158	10173	229	10080	192657	3706896	0.581	10.073	0	0	0
1	11	8	"A47"	"A47"	7115	10510	100	554	591	341	57	371	371	420	281	66	39	14	0	12666	13449	4191	31	1720	1720	1926	983	51	100	100	0	0.000	0.000	0.000	0.000	0.000	0.000	0.000	0.000	0.000	0.000	0.000	0.000	0.000	0.000	0.017	0.019	0.027	0.023	2.846	0.014	0.055	316	2384	100	183	10946	11129	220	11729	11949	Error	Error	-5.902	183	10946	220	11729	186899	4249913	0.609	11.722	0	0	0
1	12	8	"A47"	"A47"	7415	10505	100	590	619	354	57	376	376	441	391	88	29	9	0	14761	15038	5083	33	1713	1713	1919	1046	54	98	97	0	0.000	0.000	0.000	0.000	0.000	0.000	0.000	0.000	0.000	0.000	0.000	0.000	0.000	0.000	0.016	0.018	0.026	0.022	3.126	0.014	0.071	316	2384	100	214	13048	13262	243	13325	13568	Error	Error	-5.930	214	13048	243	13325	195632	4752143	0.455	12.542	0	0	0
1	13	8	"A48"	"A48"	7715	10505	100	545	635	397	62	393	393	446	364	81	29	11	0	13138	13051	6344	48	1629	1629	1699	581	34	95	92	0	0.000	0.000	0.000	0.000	0.000	0.000	0.000	0.000	0.000	0.000	0.000	0.000	0.000	0.000	0.013	0.021	0.027	0.027	4.317	0.015	0.044	316	2384	100	152	11509	11661	242	11422	11664	Error	Error	-6.243	152	11509	242	11422	200594	4124170	0.519	19.539	0	0	0
1	14	8	"A48"	"A48"	8015	10505	100	532	572	342	59	405	405	463	354	76	24	7	0	10589	10737	5187	48	1651	1651	1748	914	52	89	86	0	0.000	0.000	0.000	0.000	0.000	0.000	0.000	0.000	0.000	0.000	0.000	0.000	0.000	0.000	0.014	0.018	0.031	0.030	4.875	0.014	0.036	316	2384	100	127	8938	9065	167	9086	9253	Error	Error	-6.137	127	8938	167	9086	180697	3392748	0.308	9.835	0	0	0
1	15	8	"A48"	"A48"	8315	10505	100	539	583	335	57	406	406	455	303	66	31	10	0	8923	9328	4503	48	1598	1598	1688	772	45	91	87	0	0.000	0.000	0.000	0.000	0.000	0.000	0.000	0.000	0.000	0.000	0.000	0.000	0.000	0.000	0.018	0.023	0.038	0.036	4.188	0.017	0.059	316	2384	100	133	7325	7458	177	7730	7907	Error	Error	-5.783	133	7325	177	7730	184356	2947657	0.422	9.896	0	0	0
1	16	8	"A49"	"A49"	8615	10505	100	536	599	340	56	424	424	514	1017	197	1	0	0	9896	9729	4149	42	1572	1572	1769	2735	154	85	77	0	0.000	0.000	0.000	0.000	0.000	0.000	0.000	0.000	0.000	0.000	0.000	0.000	0.000	0.000	0.013	0.021	0.035	0.031	3.838	0.019	0.054	316	2384	100	112	8324	8436	175	8157	8332	Error	Error	-6.216	112	8324	175	8157	189416	3074214	0.084	2.910	0	0	0
1	17	8	"A49"	"A49"	8915	10505	100	591	621	351	56	413	413	461	306	66	36	12	0	11532	10966	4850	44	1594	1594	1672	810	48	91	86	0	0.000	0.000	0.000	0.000	0.000	0.000	0.000	0.000	0.000	0.000	0.000	0.000	0.000	0.000	0.018	0.022	0.032	0.035	3.857	0.016	0.058	316	2384	100	178	9938	10116	208	9372	9580	Error	Error	-5.803	178	9938	208	9372	196369	3465390	0.523	11.474	0	0	0
1	18	8	"A49"	"A49"	9215	10500	100	513	570	339	59	433	433	479	322	67	25	8	0	7901	7955	3790	47	1728	1728	1774	559	31	91	87	0	0.000	0.000	0.000	0.000	0.000	0.000	0.000	0.000	0.000	0.000	0.000	0.000	0.000	0.000	0.013	0.022	0.045	0.046	4.495	0.018	0.035	316	2384	100	80	6173	6253	137	6227	6364	Error	Error	-6.270	80	6173	137	6227	180184	2513639	0.283	11.057	0	0	0
1	1	9	"A50"	"A50"	4115	10815	100	538	557	329	59	383	383	437	295	67	31	10	0	14174	12665	6724	53	1496	1496	1550	502	32	94	90	0	0.000	0.000	0.000	0.000	0.000	0.000	0.000	0.000	0.000	0.000	0.000	0.000	0.000	0.000	0.012	0.016	0.026	0.026	3.745	0.010	0.040	316	2384	100	155	12678	12833	174	11169	11343	Error	Error	-6.354	155	12678	174	11169	176153	4002131	0.407	22.141	0	0	0
1	2	9	"A50"	"A50"	4415	10815	100	542	584	361	61	390	390	443	298	67	34	12	0	7970	9843	6366	64	1514	1514	1583	521	32	98	94	0	0.000	0.000	0.000	0.000	0.000	0.000	0.000	0.000	0.000	0.000	0.000	0.000	0.000	0.000	0.024	0.023	0.039	0.042	3.393	0.019	0.080	316	2384	100	152	6456	6608	194	8329	8523	Error	Error	-5.408	152	6456	194	8329	184646	3110377	0.473	15.854	0	0	0
1	3	9	"A50"	"A50"	4715	10815	100	513	571	348	60	400	400	458	331	72	30	9	0	8324	11050	7761	70	1574	1574	1758	1268	72	90	76	0	0.000	0.000	0.000	0.000	0.000	0.000	0.000	0.000	0.000	0.000	0.000	0.000	0.000	0.000	0.017	0.018	0.033	0.037	4.660	0.012	0.047	316	2384	100	113	6750	6863	171	9476	9647	Error	Error	-5.900	113	6750	171	9476	180382	3491709	0.341	7.328	0	0	0
1	4	9	"A51"	"A51"	5015	10815	100	553	592	351	59	396	396	448	302	67	32	12	0	10828	9689	4639	47	1562	1562	1640	744	45	88	82	0	0.000	0.000	0.000	0.000	0.000	0.000	0.000	0.000	0.000	0.000	0.000	0.000	0.000	0.000	0.017	0.024	0.033	0.039	5.102	0.015	0.037	316	2384	100	157	9266	9423	196	8127	8323	Error	Error	-5.883	157	9266	196	8127	187099	3061632	0.477	10.819	0	0	0
1	5	9	"A51"	"A51"	5320	10810	100	471	538	316	58	395	395	463	715	154	5	0	0	9276	9529	3385	35	1546	1546	1665	812	48	100	98	0	0.000	0.000	0.000	0.000	0.000	0.000	0.000	0.000	0.000	0.000	0.000	0.000	0.000	0.000	0.010	0.018	0.032	0.023	4.312	0.011	0.002	316	2384	100	76	7730	7806	143	7983	8126	Error	Error	-6.668	76	7730	143	7983	170102	3011125	0.105	9.685	0	0	0
1	6	9	"A51"	"A51"	5620	10810	100	519	560	304	54	385	385	436	297	68	30	10	0	9525	9929	3542	35	1559	1559	1664	748	44	98	97	0	0.000	0.000	0.000	0.000	0.000	0.000	0.000	0.000	0.000	0.000	0.000	0.000	0.000	0.000	0.017	0.021	0.033	0.029	3.125	0.016	0.050	316	2384	100	134	7966	8100	175	8370	8545	Error	Error	-5.894	134	7966	175	8370	176940	3137516	0.418	11.049	0	0	0
1	7	9	"A52"	"A52"	5920	10810	100	475	522	318	60	377	377	425	292	68	27	8	0	7156	7205	2930	40	1579	1579	1707	849	49	92	85	0	0.000	0.000	0.000	0.000	0.000	0.000	0.000	0.000	0.000	0.000	0.000	0.000	0.000	0.000	0.018	0.026	0.047	0.047	4.622	0.015	0.022	316	2384	100	98	5577	5675	145	5626	5771	Error	Error	-5.831	98	5577	145	5626	164971	2276922	0.332	6.476	0	0	0
1	8	9	"A52"	"A52"	6220	10810	100	530	581	369	63	399	399	445	290	65	31	10	0	8559	8705	2735	31	1593	1593	1688	663	39	97	96	0	0.000	0.000	0.000	0.000	0.000	0.000	0.000	0.000	0.000	0.000	0.000	0.000	0.000	0.000	0.019	0.026	0.041	0.035	3.547	0.018	0.036	316	2384	100	131	6966	7097	182	7112	7294	Error	Error	-5.733	131	6966	182	7112	183573	2750923	0.469	10.584	0	0	0
1	9	9	"A52"	"A52"	6520	10810	100	479	527	313	59	393	393	494	963	194	1	0	0	7800	8147	2628	32	1632	1632	1864	1576	84	95	93	0	0.000	0.000	0.000	0.000	0.000	0.000	0.000	0.000	0.000	0.000	0.000	0.000	0.000	0.000	0.014	0.021	0.040	0.035	3.351	0.114	0.087	316	2384	100	86	6168	6254	134	6515	6649	Error	Error	-6.164	86	6168	134	6515	166376	2574360	0.034	3.987	0	0	0
1	10	9	"A53"	"A53"	6820	10810	100	505	575	512	89	391	391	453	398	87	18	6	0	8076	7705	3780	49	1645	1645	1822	1131	62	80	76	0	0.000	0.000	0.000	0.000	0.000	0.000	0.000	0.000	0.000	0.000	0.000	0.000	0.000	0.000	0.018	0.030	0.049	0.049	4.134	0.022	0.044	316	2384	100	114	6431	6545	184	6060	6244	Error	Error	-5.818	114	6431	184	6060	181812	2434693	0.307	5.202	0	0	0
1	11	9	"A53"	"A53"	7120	10810	100	453	519	395	76	364	364	428	310	72	27	8	0	7794	7941	2440	30	1650	1650	1965	1528	77	95	92	0	0.000	0.000	0.000	0.000	0.000	0.000	0.000	0.000	0.000	0.000	0.000	0.000	0.000	0.000	0.014	0.025	0.043	0.035	3.751	0.020	0.040	316	2384	100	89	6144	6233	155	6291	6446	Error	Error	-6.109	89	6144	155	6291	164057	2509482	0.294	3.911	0	0	0
1	12	9	"A53"	"A53"	7420	10805	100	498	560	362	64	392	392	454	358	78	23	9	0	7969	7975	3025	37	1621	1621	1899	1467	77	92	88	0	0.000	0.000	0.000	0.000	0.000	0.000	0.000	0.000	0.000	0.000	0.000	0.000	0.000	0.000	0.017	0.026	0.046	0.044	3.473	0.031	0.074	316	2384	100	106	6348	6454	168	6354	6522	Error	Error	-5.904	106	6348	168	6354	176900	2520149	0.296	4.142	0	0	0
1	13	9	"A54"	"A54"	7720	10805	100	433	495	316	63	375	375	439	383	87	20	4	0	6155	6304	3201	50	1556	1556	1686	847	50	82	79	0	0.000	0.000	0.000	0.000	0.000	0.000	0.000	0.000	0.000	0.000	0.000	0.000	0.000	0.000	0.013	0.025	0.060	0.067	5.171	0.010	0.010	316	2384	100	58	4599	4657	120	4748	4868	Error	Error	-6.309	58	4599	120	4748	156471	1992164	0.146	5.452	0	0	0
1	14	9	"A54"	"A54"	8020	10805	100	552	572	318	55	384	384	440	297	67	34	10	0	8070	9103	4323	47	1532	1532	1615	688	42	94	92	0	0.000	0.000	0.000	0.000	0.000	0.000	0.000	0.000	0.000	0.000	0.000	0.000	0.000	0.000	0.026	0.025	0.039	0.038	3.489	0.016	0.042	316	2384	100	168	6538	6706	188	7571	7759	Error	Error	-5.282	168	6538	188	7571	180691	2876490	0.444	10.884	0	0	0
1	15	9	"A54"	"A54"	8320	10805	100	459	531	346	65	398	398	445	303	68	28	10	0	7966	8600	4236	49	1586	1586	1659	728	43	89	86	0	0.000	0.000	0.000	0.000	0.000	0.000	0.000	0.000	0.000	0.000	0.000	0.000	0.000	0.000	0.010	0.019	0.044	0.044	4.740	0.012	0.023	316	2384	100	61	6380	6441	133	7014	7147	Error	Error	-6.709	61	6380	133	7014	167673	2717559	0.284	9.534	0	0	0
1	16	9	"A55"	"A55"	8620	10805	100	500	536	327	61	428	428	676	2094	309	0	0	0	6845	6867	2982	43	1593	1593	2292	5533	241	42	3	0	0.000	0.000	0.000	0.000	0.000	0.000	0.000	0.000	0.000	0.000	0.000	0.000	0.000	0.000	0.014	0.020	0.050	0.046	3.264	0.321	0.675	316	2384	100	72	5252	5324	108	5274	5382	Error	Error	-6.189	72	5252	108	5274	169359	2170068	-0.067	0.827	0	0	0
1	17	9	"A55"	"A55"	8920	10805	100	517	566	326	57	408	408	465	322	69	27	8	0	9484	9127	3320	36	1608	1608	1688	767	45	93	91	0	0.000	0.000	0.000	0.000	0.000	0.000	0.000	0.000	0.000	0.000	0.000	0.000	0.000	0.000	0.014	0.021	0.038	0.034	4.237	0.016	0.033	316	2384	100	109	7876	7985	158	7519	7677	Error	Error	-6.175	109	7876	158	7519	178836	2884140	0.314	9.699	0	0	0
1	18	9	"A55"	"A55"	9220	10800	100	482	537	317	59	435	435	482	301	62	24	6	0	6435	6166	2763	44	1731	1731	1781	580	32	88	83	0	0.000	0.000	0.000	0.000	0.000	0.000	0.000	0.000	0.000	0.000	0.000	0.000	0.000	0.000	0.010	0.023	0.050	0.058	5.911	0.016	0.017	316	2384	100	47	4704	4751	102	4435	4537	Error	Error	-6.645	47	4704	102	4435	169539	1948308	0.183	7.560	0	0	0
1	1	10	"A56"	"A56"	4120	11115	100	525	548	336	61	396	396	438	302	68	27	9	0	10196	10056	4231	42	1825	1825	2349	2151	91	88	81	0	0.000	0.000	0.000	0.000	0.000	0.000	0.000	0.000	0.000	0.000	0.000	0.000	0.000	0.000	0.015	0.018	0.034	0.033	3.871	0.013	0.039	316	2384	100	129	8371	8500	152	8231	8383	Error	Error	-6.020	129	8371	152	8231	173135	3177822	0.364	3.583	0	0	0
1	2	10	"A56"	"A56"	4420	11115	100	529	571	344	60	391	391	437	286	65	31	14	0	8810	9292	3606	38	1647	1647	1734	653	37	99	97	0	0.000	0.000	0.000	0.000	0.000	0.000	0.000	0.000	0.000	0.000	0.000	0.000	0.000	0.000	0.019	0.024	0.039	0.033	3.209	0.017	0.042	316	2384	100	138	7163	7301	180	7645	7825	Error	Error	-5.698	138	7163	180	7645	180285	2936220	0.469	11.574	0	0	0
1	3	10	"A56"	"A56"	4720	11115	100	576	613	327	53	413	413	474	317	66	32	10	0	10972	11670	4282	36	2057	2057	2543	1715	67	99	96	0	0.000	0.000	0.000	0.000	0.000	0.000	0.000	0.000	0.000	0.000	0.000	0.000	0.000	0.000	0.018	0.021	0.033	0.027	3.017	0.014	0.042	316	2384	100	163	8915	9078	200	9613	9813	Error	Error	-5.773	163	8915	200	9613	193736	3687668	0.438	5.322	0	0	0
1	4	10	"A57"	"A57"	5020	11115	100	526	576	340	59	408	408	594	2527	425	0	0	0	10684	10047	4832	48	1553	1553	1678	2093	124	82	78	0	0.000	0.000	0.000	0.000	0.000	0.000	0.000	0.000	0.000	0.000	0.000	0.000	0.000	0.000	0.013	0.020	0.036	0.035	4.427	0.015	0.041	316	2384	100	118	9131	9249	168	8494	8662	Error	Error	-6.274	118	9131	168	8494	181862	3174725	-0.007	3.999	0	0	0
1	5	10	"A57"	"A57"	5320	11110	100	556	601	345	57	376	376	433	307	70	38	12	0	14031	13708	4781	34	1516	1516	1595	596	37	97	95	0	0.000	0.000	0.000	0.000	0.000	0.000	0.000	0.000	0.000	0.000	0.000	0.000	0.000	0.000	0.014	0.018	0.028	0.023	3.507	0.014	0.072	316	2384	100	180	12515	12695	225	12192	12417	Error	Error	-6.120	180	12515	225	12192	189800	4331620	0.547	20.324	0	0	0
1	6	10	"A57"	"A57"	5620	11110	100	540	621	367	59	373	373	437	302	69	39	17	0	13357	13188	4716	35	1568	1568	1639	756	46	97	95	0	0.000	0.000	0.000	0.000	0.000	0.000	0.000	0.000	0.000	0.000	0.000	0.000	0.000	0.000	0.014	0.021	0.030	0.023	3.594	0.016	0.075	316	2384	100	167	11789	11956	248	11620	11868	Error	Error	-6.141	167	11789	248	11620	196323	4167317	0.609	15.276	0	0	0
1	7	10	"A58"	"A58"	5920	11110	100	516	542	341	62	396	396	441	296	67	25	8	0	9437	8074	4985	61	1554	1554	1693	952	56	70	67	0	0.000	0.000	0.000	0.000	0.000	0.000	0.000	0.000	0.000	0.000	0.000	0.000	0.000	0.000	0.015	0.022	0.045	0.059	6.196	0.014	0.033	316	2384	100	120	7883	8003	146	6520	6666	Error	Error	-6.038	120	7883	146	6520	171180	2551323	0.341	6.703	0	0	0
1	8	10	"A58"	"A58"	6225	11110	100	558	598	351	58	392	392	453	360	79	28	8	0	9156	9107	3679	40	1571	1571	1614	578	35	95	93	0	0.000	0.000	0.000	0.000	0.000	0.000	0.000	0.000	0.000	0.000	0.000	0.000	0.000	0.000	0.022	0.027	0.038	0.036	3.770	0.028	0.058	316	2384	100	166	7585	7751	206	7536	7742	Error	Error	-5.514	166	7585	206	7536	188815	2877854	0.403	12.964	0	0	0
1	9	10	"A58"	"A58"	6525	11110	100	521	554	297	53	376	376	424	287	67	31	10	0	10741	10567	3074	29	1525	1525	1580	508	32	99	98	0	0.000	0.000	0.000	0.000	0.000	0.000	0.000	0.000	0.000	0.000	0.000	0.000	0.000	0.000	0.016	0.020	0.029	0.025	3.330	0.015	0.045	316	2384	100	145	9216	9361	178	9042	9220	Error	Error	-5.990	145	9216	178	9042	175016	3339274	0.453	17.691	0	0	0
1	10	10	"A59"	"A59"	6825	11110	100	2400	2267	1146	50	381	381	453	373	82	85	79	0	9306	9055	3681	40	1621	1621	1795	1076	59	90	86	0	0.000	0.000	0.000	0.000	0.000	0.000	0.000	0.000	0.000	0.000	0.000	0.000	0.000	0.000	0.263	0.254	0.276	0.244	2.238	0.214	0.558	316	2384	100	2019	7685	9704	1886	7434	9320	Error	Error	-1.928	2019	7685	1886	7434	716517	2861263	4.863	6.747	0	0	0
1	11	10	"A59"	"A59"	7125	11105	100	2063	2093	980	46	385	385	453	355	78	90	83	0	10860	11002	3009	27	1624	1624	1830	1206	65	99	98	0	0.000	0.000	0.000	0.000	0.000	0.000	0.000	0.000	0.000	0.000	0.000	0.000	0.000	0.000	0.182	0.182	0.180	0.158	2.374	0.156	0.477	316	2384	100	1678	9236	10914	1708	9378	11086	Error	Error	-2.461	1678	9236	1708	9378	661334	3476611	4.620	7.605	0	0	0
1	12	10	"A59"	"A59"	7425	11105	100	2316	2397	999	41	376	376	432	297	68	96	93	0	9981	10095	2626	26	1588	1588	1717	808	47	100	100	0	0.000	0.000	0.000	0.000	0.000	0.000	0.000	0.000	0.000	0.000	0.000	0.000	0.000	0.000	0.231	0.238	0.229	0.223	2.015	0.202	0.525	316	2384	100	1940	8393	10333	2021	8507	10528	Error	Error	-2.113	1940	8393	2021	8507	757577	3190131	6.616	10.369	0	0	0
1	13	10	"A60"	"A60"	7725	11105	100	461	527	342	64	380	380	434	311	71	28	9	0	7822	9395	6940	73	1501	1501	1576	592	37	84	78	0	0.000	0.000	0.000	0.000	0.000	0.000	0.000	0.000	0.000	0.000	0.000	0.000	0.000	0.000	0.013	0.019	0.042	0.050	5.604	0.015	0.049	316	2384	100	81	6321	6402	147	7894	8041	Error	Error	-6.286	81	6321	147	7894	166450	2968976	0.299	13.208	0	0	0
1	14	10	"A60"	"A60"	8025	11105	100	468	553	361	65	370	370	422	281	66	33	12	0	13614	13297	7846	59	1538	1538	1580	515	32	96	94	0	0.000	0.000	0.000	0.000	0.000	0.000	0.000	0.000	0.000	0.000	0.000	0.000	0.000	0.000	0.008	0.016	0.026	0.025	4.546	0.013	0.072	316	2384	100	98	12076	12174	183	11759	11942	Error	Error	-6.945	98	12076	183	11759	174820	4201987	0.466	22.751	0	0	0
1	15	10	"A60"	"A60"	8325	11105	100	538	572	313	54	389	389	441	297	67	32	11	0	11830	12330	6808	55	1528	1528	1580	527	33	96	94	0	0.000	0.000	0.000	0.000	0.000	0.000	0.000	0.000	0.000	0.000	0.000	0.000	0.000	0.000	0.014	0.017	0.029	0.026	3.785	0.012	0.055	316	2384	100	149	10302	10451	183	10802	10985	Error	Error	-6.111	149	10302	183	10802	180738	3896184	0.441	20.398	0	0	0
1	16	10	"A61"	"A61"	8625	11105	100	559	624	377	60	383	383	434	291	67	38	15	0	12768	12030	6071	50	1550	1550	1604	540	33	92	88	0	0.000	0.000	0.000	0.000	0.000	0.000	0.000	0.000	0.000	0.000	0.000	0.000	0.000	0.000	0.016	0.023	0.035	0.036	4.916	0.016	0.068	316	2384	100	176	11218	11394	241	10480	10721	Error	Error	-5.994	176	11218	241	10480	197117	3801456	0.653	19.307	0	0	0
1	17	10	"A61"	"A61"	8925	11105	100	616	676	371	54	412	412	467	333	71	37	12	0	13465	13112	4115	31	1632	1632	1677	536	31	98	96	0	0.000	0.000	0.000	0.000	0.000	0.000	0.000	0.000	0.000	0.000	0.000	0.000	0.000	0.000	0.017	0.023	0.031	0.026	4.124	0.017	0.079	316	2384	100	204	11833	12037	264	11480	11744	Error	Error	-5.858	204	11833	264	11480	213711	4143480	0.628	21.334	0	0	0
1	18	10	"A61"	"A61"	9225	11100	100	561	624	366	58	439	439	491	312	63	34	10	0	10707	10198	3209	31	1758	1758	1815	570	31	96	94	0	0.000	0.000	0.000	0.000	0.000	0.000	0.000	0.000	0.000	0.000	0.000	0.000	0.000	0.000	0.014	0.022	0.039	0.033	3.594	0.019	0.056	316	2384	100	122	8949	9071	185	8440	8625	Error	Error	-6.197	122	8949	185	8440	197042	3222719	0.426	14.707	0	0	0
1	1	11	"A62"	"A62"	4125	11415	100	570	620	370	59	380	380	428	296	69	40	15	0	14916	14441	8774	60	1518	1518	1585	595	37	93	86	0	0.000	0.000	0.000	0.000	0.000	0.000	0.000	0.000	0.000	0.000	0.000	0.000	0.000	0.000	0.014	0.019	0.026	0.029	4.929	0.014	0.101	316	2384	100	190	13398	13588	240	12923	13163	Error	Error	-6.140	190	13398	240	12923	195806	4563446	0.649	21.607	0	0	0
1	2	11	"A62"	"A62"	4425	11415	100	562	630	353	56	390	390	493	1488	301	0	0	0	17433	16963	8791	51	1529	1529	1679	2037	121	90	85	0	0.000	0.000	0.000	0.000	0.000	0.000	0.000	0.000	0.000	0.000	0.000	0.000	0.000	0.000	0.011	0.016	0.020	0.020	4.037	0.028	0.079	316	2384	100	172	15904	16076	240	15434	15674	Error	Error	-6.531	172	15904	240	15434	199227	5360345	0.092	7.503	0	0	0
1	3	11	"A62"	"A62"	4725	11415	100	601	662	373	56	402	402	456	325	71	36	13	0	18931	17402	6464	37	1588	1588	1750	1271	72	95	93	0	0.000	0.000	0.000	0.000	0.000	0.000	0.000	0.000	0.000	0.000	0.000	0.000	0.000	0.000	0.011	0.016	0.021	0.019	3.409	0.014	0.085	316	2384	100	199	17343	17542	260	15814	16074	Error	Error	-6.445	199	17343	260	15814	209194	5499139	0.634	12.315	0	0	0
1	4	11	"A63"	"A63"	5025	11410	100	540	589	339	57	378	378	440	424	96	23	6	0	13114	12410	7772	62	1566	1566	1741	1199	68	81	74	0	0.000	0.000	0.000	0.000	0.000	0.000	0.000	0.000	0.000	0.000	0.000	0.000	0.000	0.000	0.014	0.019	0.030	0.034	5.541	0.013	0.066	316	2384	100	162	11548	11710	211	10844	11055	Error	Error	-6.156	162	11548	211	10844	186156	3921672	0.351	8.898	0	0	0
1	5	11	"A63"	"A63"	5325	11410	100	605	649	360	55	394	394	467	409	87	30	8	0	17741	16643	7131	42	1618	1618	1886	1571	83	91	89	0	0.000	0.000	0.000	0.000	0.000	0.000	0.000	0.000	0.000	0.000	0.000	0.000	0.000	0.000	0.013	0.017	0.021	0.019	3.452	0.015	0.106	316	2384	100	211	16123	16334	255	15025	15280	Error	Error	-6.256	211	16123	255	15025	205179	5259162	0.445	9.393	0	0	0
1	6	11	"A63"	"A63"	5625	11410	100	517	555	327	58	412	412	561	1988	354	0	0	0	10005	10271	4631	45	1553	1553	1797	1558	86	90	85	0	0.000	0.000	0.000	0.000	0.000	0.000	0.000	0.000	0.000	0.000	0.000	0.000	0.000	0.000	0.012	0.016	0.031	0.028	3.593	0.018	0.034	316	2384	100	105	8452	8557	143	8718	8861	Error	Error	-6.331	105	8452	143	8718	175232	3245569	-0.003	5.439	0	0	0
1	7	11	"A64"	"A64"	5925	11410	100	561	744	1974	265	390	390	450	317	70	35	13	0	8965	8035	4405	54	1552	1552	1714	1022	59	79	72	0	0.000	0.000	0.000	0.000	0.000	0.000	0.000	0.000	0.000	0.000	0.000	0.000	0.000	0.000	0.023	0.055	0.056	0.063	5.315	0.038	0.017	316	2384	100	171	7413	7584	354	6483	6837	Error	Error	-5.438	171	7413	354	6483	235016	2538966	0.927	6.185	0	0	0
1	8	11	"A64"	"A64"	6225	11410	100	538	598	352	58	392	392	444	335	75	29	11	0	11185	11027	4343	39	1575	1575	1737	1035	59	94	91	0	0.000	0.000	0.000	0.000	0.000	0.000	0.000	0.000	0.000	0.000	0.000	0.000	0.000	0.000	0.015	0.022	0.030	0.028	3.458	0.019	0.088	316	2384	100	146	9610	9756	206	9452	9658	Error	Error	-6.040	146	9610	206	9452	188814	3484433	0.460	8.976	0	0	0
1	9	11	"A64"	"A64"	6525	11410	100	541	577	337	58	388	388	443	393	88	24	5	0	13041	12825	4245	33	1572	1572	1745	1292	74	96	94	0	0.000	0.000	0.000	0.000	0.000	0.000	0.000	0.000	0.000	0.000	0.000	0.000	0.000	0.000	0.013	0.017	0.025	0.022	3.565	0.015	0.061	316	2384	100	153	11469	11622	189	11253	11442	Error	Error	-6.228	153	11469	189	11253	182215	4052778	0.341	8.576	0	0	0
1	10	11	"A65"	"A65"	6825	11410	100	603	659	396	60	362	362	418	290	69	44	21	0	23123	18690	10844	58	1531	1531	1714	1382	80	79	76	0	0.000	0.000	0.000	0.000	0.000	0.000	0.000	0.000	0.000	0.000	0.000	0.000	0.000	0.000	0.011	0.017	0.025	0.029	4.742	0.013	0.130	316	2384	100	241	21592	21833	297	17159	17456	Error	Error	-6.485	241	21592	297	17159	208332	5905921	0.831	12.284	0	0	0
1	11	11	"A65"	"A65"	7125	11405	100	546	598	327	54	368	368	419	299	71	37	14	0	19542	17479	8807	50	1616	1616	2009	2533	126	83	80	0	0.000	0.000	0.000	0.000	0.000	0.000	0.000	0.000	0.000	0.000	0.000	0.000	0.000	0.000	0.010	0.014	0.021	0.023	4.300	0.012	0.132	316	2384	100	178	17926	18104	230	15863	16093	Error	Error	-6.654	178	17926	230	15863	188835	5523416	0.599	6.107	0	0	0
1	12	11	"A65"	"A65"	7430	11405	100	634	691	378	54	369	369	424	289	68	47	21	0	24478	22177	8162	36	1553	1553	1693	1170	69	94	91	0	0.000	0.000	0.000	0.000	0.000	0.000	0.000	0.000	0.000	0.000	0.000	0.000	0.000	0.000	0.012	0.016	0.019	0.017	3.823	0.013	0.136	316	2384	100	265	22925	23190	322	20624	20946	Error	Error	-6.435	265	22925	322	20624	218445	7007936	0.924	17.508	0	0	0
1	13	11	"A66"	"A66"	7730	11405	100	522	605	367	60	391	391	445	305	68	36	12	0	16152	14544	8235	56	1562	1562	1690	970	57	84	79	0	0.000	0.000	0.000	0.000	0.000	0.000	0.000	0.000	0.000	0.000	0.000	0.000	0.000	0.000	0.009	0.016	0.023	0.024	5.039	0.014	0.092	316	2384	100	131	14590	14721	214	12982	13196	Error	Error	-6.799	131	14590	214	12982	191033	4595840	0.525	13.252	0	0	0
1	14	11	"A66"	"A66"	8030	11405	100	523	584	343	58	383	383	440	302	68	33	14	0	13872	13291	6008	45	1550	1550	1629	641	39	93	92	0	0.000	0.000	0.000	0.000	0.000	0.000	0.000	0.000	0.000	0.000	0.000	0.000	0.000	0.000	0.011	0.017	0.027	0.025	4.638	0.012	0.052	316	2384	100	140	12322	12462	201	11741	11942	Error	Error	-6.460	140	12322	201	11741	184387	4200088	0.477	18.193	0	0	0
1	15	11	"A66"	"A66"	8330	11405	100	553	596	364	61	372	372	440	348	79	31	8	0	15165	14221	5312	37	1568	1568	1686	855	50	95	94	0	0.000	0.000	0.000	0.000	0.000	0.000	0.000	0.000	0.000	0.000	0.000	0.000	0.000	0.000	0.013	0.018	0.025	0.021	3.592	0.015	0.079	316	2384	100	181	13597	13778	224	12653	12877	Error	Error	-6.231	181	13597	224	12653	188339	4493856	0.448	14.661	0	0	0
1	16	11	"A67"	"A67"	8630	11405	100	555	605	342	56	379	379	442	320	72	33	12	0	13398	12666	7136	56	1544	1544	1640	719	43	88	81	0	0.000	0.000	0.000	0.000	0.000	0.000	0.000	0.000	0.000	0.000	0.000	0.000	0.000	0.000	0.015	0.020	0.026	0.025	4.932	0.016	0.094	316	2384	100	176	11854	12030	226	11122	11348	Error	Error	-6.074	176	11854	226	11122	191122	4002387	0.509	15.335	0	0	0
1	17	11	"A67"	"A67"	8930	11400	100	660	707	359	50	414	414	467	317	67	42	17	0	14680	13761	5182	37	1644	1644	1753	922	52	93	91	0	0.000	0.000	0.000	0.000	0.000	0.000	0.000	0.000	0.000	0.000	0.000	0.000	0.000	0.000	0.019	0.024	0.030	0.029	3.385	0.017	0.077	316	2384	100	246	13036	13282	293	12117	12410	Error	Error	-5.728	246	13036	293	12117	223516	4348393	0.757	13.024	0	0	0
1	18	11	"A67"	"A67"	9230	11400	100	582	636	365	57	437	437	515	995	193	2	0	0	9428	8828	4226	47	1747	1747	1844	733	39	88	84	0	0.000	0.000	0.000	0.000	0.000	0.000	0.000	0.000	0.000	0.000	0.000	0.000	0.000	0.000	0.019	0.028	0.045	0.046	4.194	0.020	0.052	316	2384	100	145	7681	7826	199	7081	7280	Error	Error	-5.727	145	7681	199	7081	200862	2789711	0.122	9.528	0	0	0
1	1	12	"A68"	"A68"	4130	11715	100	587	618	335	54	402	402	451	294	65	36	12	0	12995	13406	7702	57	1539	1539	1599	530	33	93	87	0	0.000	0.000	0.000	0.000	0.000	0.000	0.000	0.000	0.000	0.000	0.000	0.000	0.000	0.000	0.016	0.018	0.025	0.028	4.046	0.014	0.086	316	2384	100	185	11456	11641	216	11867	12083	Error	Error	-5.952	185	11456	216	11867	195410	4236229	0.568	22.277	0	0	0
1	2	12	"A68"	"A68"	4430	11715	100	526	549	307	55	378	378	440	317	72	28	7	0	12470	12613	5558	44	1549	1549	1649	816	49	96	94	0	0.000	0.000	0.000	0.000	0.000	0.000	0.000	0.000	0.000	0.000	0.000	0.000	0.000	0.000	0.014	0.015	0.024	0.021	3.002	0.011	0.033	316	2384	100	148	10921	11069	171	11064	11235	Error	Error	-6.205	148	10921	171	11064	173364	3985699	0.344	13.436	0	0	0
1	3	12	"A68"	"A68"	4730	11715	100	598	646	354	54	375	375	441	306	69	42	16	0	13264	13863	5448	39	1580	1580	1658	726	43	98	97	0	0.000	0.000	0.000	0.000	0.000	0.000	0.000	0.000	0.000	0.000	0.000	0.000	0.000	0.000	0.019	0.022	0.029	0.024	3.252	0.015	0.072	316	2384	100	223	11684	11907	271	12283	12554	Error	Error	-5.711	223	11684	271	12283	204164	4380825	0.670	16.811	0	0	0
1	4	12	"A69"	"A69"	5030	11710	100	591	666	387	58	374	374	428	307	71	42	21	0	21044	17770	10242	57	1545	1545	1652	917	55	84	80	0	0.000	0.000	0.000	0.000	0.000	0.000	0.000	0.000	0.000	0.000	0.000	0.000	0.000	0.000	0.011	0.018	0.025	0.026	4.870	0.017	0.111	316	2384	100	217	19499	19716	292	16225	16517	Error	Error	-6.490	217	19499	292	16225	210464	5615375	0.775	17.577	0	0	0
1	5	12	"A69"	"A69"	5330	11710	100	688	736	395	53	394	394	446	290	65	50	24	0	25988	24241	8559	35	1614	1614	1793	1405	78	96	94	0	0.000	0.000	0.000	0.000	0.000	0.000	0.000	0.000	0.000	0.000	0.000	0.000	0.000	0.000	0.012	0.015	0.017	0.016	2.906	0.014	0.178	316	2384	100	294	24374	24668	342	22627	22969	Error	Error	-6.373	294	24374	342	22627	232637	7660090	1.000	15.977	0	0	0
1	6	12	"A69"	"A69"	5630	11710	100	670	737	425	57	398	398	469	469	100	31	8	0	22388	20069	8216	40	1566	1566	1733	1036	59	95	93	0	0.000	0.000	0.000	0.000	0.000	0.000	0.000	0.000	0.000	0.000	0.000	0.000	0.000	0.000	0.013	0.018	0.021	0.021	3.257	0.014	0.066	316	2384	100	272	20822	21094	339	18503	18842	Error	Error	-6.258	272	20822	339	18503	232741	6341942	0.571	17.699	0	0	0
1	7	12	"A70"	"A70"	5930	11710	100	570	615	349	56	402	402	479	468	97	19	3	0	15385	13996	8834	63	1716	1716	1925	1233	64	77	73	0	0.000	0.000	0.000	0.000	0.000	0.000	0.000	0.000	0.000	0.000	0.000	0.000	0.000	0.000	0.012	0.017	0.024	0.029	4.549	0.014	0.058	316	2384	100	168	13669	13837	213	12280	12493	Error	Error	-6.346	168	13669	213	12280	194321	4422589	0.291	9.790	0	0	0
1	8	12	"A70"	"A70"	6230	11710	100	622	676	412	60	367	367	430	298	69	44	19	0	21144	19732	8147	41	1607	1607	1709	701	41	98	96	0	0.000	0.000	0.000	0.000	0.000	0.000	0.000	0.000	0.000	0.000	0.000	0.000	0.000	0.000	0.013	0.017	0.021	0.019	3.184	0.015	0.148	316	2384	100	255	19537	19792	309	18125	18434	Error	Error	-6.260	255	19537	309	18125	213528	6235362	0.826	25.710	0	0	0
1	9	12	"A70"	"A70"	6530	11710	100	656	677	371	54	383	383	436	299	68	47	18	0	21079	20427	7009	34	1540	1540	1623	710	43	99	98	0	0.000	0.000	0.000	0.000	0.000	0.000	0.000	0.000	0.000	0.000	0.000	0.000	0.000	0.000	0.014	0.016	0.021	0.017	3.243	0.012	0.106	316	2384	100	273	19539	19812	294	18887	19181	Error	Error	-6.161	273	19539	294	18887	213963	6454812	0.806	26.485	0	0	0
1	10	12	"A71"	"A71"	6830	11705	100	584	636	370	58	384	384	436	304	69	38	18	0	19929	16330	9641	59	1595	1595	2033	2365	116	75	72	0	0.000	0.000	0.000	0.000	0.000	0.000	0.000	0.000	0.000	0.000	0.000	0.000	0.000	0.000	0.011	0.017	0.024	0.027	5.741	0.013	0.118	316	2384	100	200	18334	18534	252	14735	14987	Error	Error	-6.518	200	18334	252	14735	200963	5160397	0.658	6.045	0	0	0
1	11	12	"A71"	"A71"	7130	11705	100	690	722	356	49	375	375	421	285	67	51	24	0	22768	21763	6456	29	1618	1618	1806	1221	67	99	99	0	0.000	0.000	0.000	0.000	0.000	0.000	0.000	0.000	0.000	0.000	0.000	0.000	0.000	0.000	0.015	0.017	0.019	0.017	2.765	0.014	0.149	316	2384	100	315	21150	21465	347	20145	20492	Error	Error	-6.069	315	21150	347	20145	228187	6877019	1.056	16.345	0	0	0
1	12	12	"A71"	"A71"	7430	11705	100	593	652	346	53	380	380	433	301	69	39	15	0	18448	18138	4481	24	1616	1616	1888	1432	75	100	100	0	0.000	0.000	0.000	0.000	0.000	0.000	0.000	0.000	0.000	0.000	0.000	0.000	0.000	0.000	0.013	0.016	0.018	0.016	3.014	0.015	0.123	316	2384	100	213	16832	17045	272	16522	16794	Error	Error	-6.304	213	16832	272	16522	206095	5731714	0.728	11.348	0	0	0
1	13	12	"A72"	"A72"	7730	11705	100	519	579	355	61	397	397	448	296	66	32	11	0	12470	12311	4338	35	1752	1752	2031	1374	67	96	92	0	0.000	0.000	0.000	0.000	0.000	0.000	0.000	0.000	0.000	0.000	0.000	0.000	0.000	0.000	0.011	0.017	0.026	0.023	3.629	0.012	0.039	316	2384	100	122	10718	10840	182	10559	10741	Error	Error	-6.457	122	10718	182	10559	183104	3890194	0.443	7.482	0	0	0
1	14	12	"A72"	"A72"	8030	11705	100	515	579	352	60	380	380	433	285	65	35	14	0	12128	12678	3991	31	1678	1678	1854	949	51	99	98	0	0.000	0.000	0.000	0.000	0.000	0.000	0.000	0.000	0.000	0.000	0.000	0.000	0.000	0.000	0.013	0.018	0.027	0.024	2.899	0.015	0.064	316	2384	100	135	10450	10585	199	11000	11199	Error	Error	-6.274	135	10450	199	11000	182951	4006240	0.512	11.406	0	0	0
1	15	12	"A72"	"A72"	8330	11705	100	514	560	323	57	389	389	442	298	67	33	8	0	11226	11685	3040	26	1749	1749	2049	1303	63	100	98	0	0.000	0.000	0.000	0.000	0.000	0.000	0.000	0.000	0.000	0.000	0.000	0.000	0.000	0.000	0.013	0.017	0.032	0.024	2.899	0.015	0.047	316	2384	100	125	9477	9602	171	9936	10107	Error	Error	-6.244	125	9477	171	9936	177057	3692606	0.396	7.395	0	0	0
1	16	12	"A73"	"A73"	8635	11705	100	506	552	342	61	400	400	453	323	71	26	9	0	4882	7435	5660	76	1574	1574	1655	664	40	85	75	0	0.000	0.000	0.000	0.000	0.000	0.000	0.000	0.000	0.000	0.000	0.000	0.000	0.000	0.000	0.032	0.026	0.053	0.053	4.520	0.024	0.071	316	2384	100	106	3308	3414	152	5861	6013	Error	Error	-4.964	106	3308	152	5861	174359	2349408	0.307	8.705	0	0	0
1	17	12	"A73"	"A73"	8935	11700	100	484	541	349	64	407	407	457	293	64	26	10	0	3640	6299	5400	85	1683	1683	1742	567	32	84	68	0	0.000	0.000	0.000	0.000	0.000	0.000	0.000	0.000	0.000	0.000	0.000	0.000	0.000	0.000	0.039	0.029	0.081	0.083	6.084	0.018	0.039	316	2384	100	77	1957	2034	134	4616	4750	Error	Error	-4.668	77	1957	134	4616	170971	1990561	0.287	8.037	0	0	0
1	18	12	"A73"	"A73"	9235	11700	100	505	576	356	61	431	431	484	316	65	30	8	0	4883	6101	3480	57	1756	1756	1800	533	29	95	88	0	0.000	0.000	0.000	0.000	0.000	0.000	0.000	0.000	0.000	0.000	0.000	0.000	0.000	0.000	0.024	0.033	0.079	0.075	4.368	0.025	0.038	316	2384	100	74	3127	3201	145	4345	4490	Error	Error	-5.401	74	3127	145	4345	181946	1928005	0.291	8.069	0	0	0
1	1	13	"A74"	"A74"	4135	12015	100	575	603	334	55	422	422	483	316	65	31	8	0	11410	10620	5086	47	1636	1636	1755	912	51	87	82	0	0.000	0.000	0.000	0.000	0.000	0.000	0.000	0.000	0.000	0.000	0.000	0.000	0.000	0.000	0.016	0.020	0.033	0.032	4.750	0.016	0.062	316	2384	100	153	9774	9927	181	8984	9165	Error	Error	-5.997	153	9774	181	8984	190578	3356002	0.380	9.720	0	0	0
1	2	13	"A74"	"A74"	4435	12015	100	482	546	325	59	396	396	439	286	65	27	12	0	10281	10642	4217	39	1565	1565	1621	581	35	97	96	0	0.000	0.000	0.000	0.000	0.000	0.000	0.000	0.000	0.000	0.000	0.000	0.000	0.000	0.000	0.010	0.017	0.030	0.025	4.354	0.011	0.028	316	2384	100	86	8716	8802	150	9077	9227	Error	Error	-6.663	86	8716	150	9077	172654	3362762	0.374	15.527	0	0	0
1	3	13	"A74"	"A74"	4735	12015	100	497	549	333	60	392	392	458	315	68	26	9	0	11141	11261	3353	29	1668	1668	1948	1364	70	97	96	0	0.000	0.000	0.000	0.000	0.000	0.000	0.000	0.000	0.000	0.000	0.000	0.000	0.000	0.000	0.011	0.016	0.029	0.023	3.423	0.013	0.031	316	2384	100	105	9473	9578	157	9593	9750	Error	Error	-6.495	105	9473	157	9593	173453	3558336	0.289	6.828	0	0	0
1	4	13	"A75"	"A75"	5035	12010	100	507	555	324	58	398	398	516	1189	230	0	0	0	10573	10420	5027	48	1774	1774	2188	2321	106	86	75	0	0.000	0.000	0.000	0.000	0.000	0.000	0.000	0.000	0.000	0.000	0.000	0.000	0.000	0.000	0.012	0.018	0.031	0.028	3.671	0.017	0.061	316	2384	100	109	8799	8908	157	8646	8803	Error	Error	-6.335	109	8799	157	8646	175504	3292741	0.033	3.547	0	0	0
1	5	13	"A75"	"A75"	5335	12010	100	518	571	339	59	391	391	468	491	104	17	2	0	9182	9681	3808	39	1715	1715	2069	1783	86	96	89	0	0.000	0.000	0.000	0.000	0.000	0.000	0.000	0.000	0.000	0.000	0.000	0.000	0.000	0.000	0.017	0.023	0.036	0.028	3.883	0.016	0.050	316	2384	100	127	7467	7594	180	7966	8146	Error	Error	-5.878	127	7467	180	7966	180565	3059333	0.210	4.269	0	0	0
1	6	13	"A75"	"A75"	5635	12010	100	498	553	324	58	385	385	436	303	69	30	11	0	7718	7552	2692	35	1689	1689	1925	1457	75	90	85	0	0.000	0.000	0.000	0.000	0.000	0.000	0.000	0.000	0.000	0.000	0.000	0.000	0.000	0.000	0.019	0.029	0.044	0.045	3.627	0.022	0.063	316	2384	100	113	6029	6142	168	5863	6031	Error	Error	-5.738	113	6029	168	5863	174761	2386319	0.386	3.862	0	0	0
1	7	13	"A76"	"A76"	5935	12010	100	546	580	359	61	384	384	443	332	74	30	9	0	6141	7346	4742	64	1645	1645	1790	1026	57	84	75	0	0.000	0.000	0.000	0.000	0.000	0.000	0.000	0.000	0.000	0.000	0.000	0.000	0.000	0.000	0.036	0.034	0.061	0.055	4.162	0.023	0.054	316	2384	100	162	4496	4658	196	5701	5897	Error	Error	-4.795	162	4496	196	5701	183130	2321473	0.413	5.415	0	0	0
1	8	13	"A76"	"A76"	6235	12010	100	496	576	410	71	384	384	460	877	190	4	0	0	9828	10208	3908	38	1627	1627	1792	1048	58	97	93	0	0.000	0.000	0.000	0.000	0.000	0.000	0.000	0.000	0.000	0.000	0.000	0.000	0.000	0.000	0.014	0.022	0.032	0.029	4.004	0.015	0.003	316	2384	100	112	8201	8313	192	8581	8773	Error	Error	-6.194	112	8201	192	8581	181912	3225771	0.132	8.031	0	0	0
1	9	13	"A76"	"A76"	6535	12010	100	465	512	327	63	387	387	435	307	70	24	8	0	9001	9106	3731	40	1663	1663	1821	942	51	93	91	0	0.000	0.000	0.000	0.000	0.000	0.000	0.000	0.000	0.000	0.000	0.000	0.000	0.000	0.000	0.011	0.017	0.036	0.034	3.944	0.014	0.028	316	2384	100	78	7338	7416	125	7443	7568	Error	Error	-6.556	78	7338	125	7443	161899	2877549	0.251	7.734	0	0	0
1	10	13	"A77"	"A77"	6835	12005	100	929	937	470	50	377	377	437	303	69	68	46	0	8722	8958	4485	50	1674	1674	1950	1577	80	86	79	0	0.000	0.000	0.000	0.000	0.000	0.000	0.000	0.000	0.000	0.000	0.000	0.000	0.000	0.000	0.078	0.077	0.083	0.077	2.848	0.053	0.289	316	2384	100	552	7048	7600	560	7284	7844	Error	Error	-3.674	552	7048	560	7284	295987	2830674	1.650	4.444	0	0	0
1	11	13	"A77"	"A77"	7135	12005	100	886	929	614	66	393	393	458	328	71	62	34	0	7613	8529	3970	46	1722	1722	2210	2175	98	89	75	0	0.000	0.000	0.000	0.000	0.000	0.000	0.000	0.000	0.000	0.000	0.000	0.000	0.000	0.000	0.084	0.079	0.078	0.075	2.870	0.059	0.289	316	2384	100	493	5891	6384	536	6807	7343	Error	Error	-3.579	493	5891	536	6807	293569	2695054	1.436	2.905	0	0	0
1	12	13	"A77"	"A77"	7435	12005	100	875	886	445	50	399	399	448	306	68	62	38	0	8265	9447	4782	50	1703	1703	2045	1664	81	91	86	0	0.000	0.000	0.000	0.000	0.000	0.000	0.000	0.000	0.000	0.000	0.000	0.000	0.000	0.000	0.073	0.063	0.072	0.068	2.981	0.045	0.238	316	2384	100	476	6562	7038	487	7744	8231	Error	Error	-3.785	476	6562	487	7744	280067	2985164	1.431	4.448	0	0	0
1	13	13	"A78"	"A78"	7735	12005	100	474	540	342	63	395	395	448	292	65	28	11	0	9343	10593	5964	56	1692	1692	1916	1357	70	92	83	0	0.000	0.000	0.000	0.000	0.000	0.000	0.000	0.000	0.000	0.000	0.000	0.000	0.000	0.000	0.010	0.016	0.030	0.030	4.318	0.013	0.051	316	2384	100	79	7651	7730	145	8901	9046	Error	Error	-6.598	79	7651	145	8901	170782	3347455	0.315	6.394	0	0	0
1	14	13	"A78"	"A78"	8035	12005	100	507	531	306	57	394	394	451	394	87	23	2	0	8232	8658	3462	39	1681	1681	1854	1073	57	94	93	0	0.000	0.000	0.000	0.000	0.000	0.000	0.000	0.000	0.000	0.000	0.000	0.000	0.000	0.000	0.017	0.020	0.042	0.040	3.371	0.011	0.009	316	2384	100	113	6551	6664	137	6977	7114	Error	Error	-5.857	113	6551	137	6977	167704	2736001	0.203	6.341	0	0	0
1	15	13	"A78"	"A78"	8335	12005	100	538	580	337	58	402	402	445	290	65	34	13	0	8491	9385	4009	42	1709	1709	1911	1194	62	96	93	0	0.000	0.000	0.000	0.000	0.000	0.000	0.000	0.000	0.000	0.000	0.000	0.000	0.000	0.000	0.020	0.023	0.038	0.033	3.423	0.018	0.057	316	2384	100	136	6782	6918	178	7676	7854	Error	Error	-5.640	136	6782	178	7676	183407	2965695	0.466	6.260	0	0	0
1	16	13	"A79"	"A79"	8635	12005	100	550	588	345	58	405	405	465	368	79	26	6	0	10752	10079	4362	43	1616	1616	1686	700	41	94	90	0	0.000	0.000	0.000	0.000	0.000	0.000	0.000	0.000	0.000	0.000	0.000	0.000	0.000	0.000	0.016	0.022	0.036	0.036	3.956	0.022	0.038	316	2384	100	145	9136	9281	183	8463	8646	Error	Error	-5.977	145	9136	183	8463	185740	3184939	0.334	11.990	0	0	0
1	17	13	"A79"	"A79"	8935	12000	100	558	601	338	56	413	413	462	301	65	31	13	0	7943	8069	2827	35	1713	1713	1871	1010	53	94	93	0	0.000	0.000	0.000	0.000	0.000	0.000	0.000	0.000	0.000	0.000	0.000	0.000	0.000	0.000	0.023	0.030	0.046	0.045	3.474	0.020	0.050	316	2384	100	145	6230	6375	188	6356	6544	Error	Error	-5.425	145	6230	188	6356	189893	2549767	0.462	6.137	0	0	0
1	18	13	"A79"	"A79"	9235	12000	100	572	600	334	55	440	440	495	324	65	27	7	0	7763	7413	2168	29	1787	1787	1891	705	37	93	91	0	0.000	0.000	0.000	0.000	0.000	0.000	0.000	0.000	0.000	0.000	0.000	0.000	0.000	0.000	0.022	0.028	0.053	0.051	3.765	0.019	0.025	316	2384	100	132	5976	6108	160	5626	5786	Error	Error	-5.501	132	5976	160	5626	189456	2342547	0.324	7.833	0	0	0
1	1	14	"A80"	"A80"	4140	12315	100	611	636	337	52	423	423	482	320	66	31	11	0	9283	9681	5302	54	1632	1632	1695	601	35	92	84	0	0.000	0.000	0.000	0.000	0.000	0.000	0.000	0.000	0.000	0.000	0.000	0.000	0.000	0.000	0.025	0.026	0.037	0.044	4.151	0.015	0.040	316	2384	100	188	7651	7839	213	8049	8262	Error	Error	-5.347	188	7651	213	8049	200982	3059237	0.481	13.288	0	0	0
1	2	14	"A80"	"A80"	4440	12315	100	570	607	354	58	407	407	457	295	64	34	12	0	13231	13101	3897	29	1636	1636	1681	559	33	100	99	0	0.000	0.000	0.000	0.000	0.000	0.000	0.000	0.000	0.000	0.000	0.000	0.000	0.000	0.000	0.014	0.017	0.026	0.022	3.177	0.013	0.045	316	2384	100	163	11595	11758	200	11465	11665	Error	Error	-6.152	163	11595	200	11465	191869	4139872	0.508	20.429	0	0	0
1	3	14	"A80"	"A80"	4740	12310	100	507	543	321	59	377	377	435	323	74	28	8	0	11990	11893	3844	32	1657	1657	1813	968	53	99	98	0	0.000	0.000	0.000	0.000	0.000	0.000	0.000	0.000	0.000	0.000	0.000	0.000	0.000	0.000	0.013	0.016	0.028	0.023	3.111	0.014	0.051	316	2384	100	130	10333	10463	166	10236	10402	Error	Error	-6.313	130	10333	166	10236	171557	3758291	0.334	10.413	0	0	0
1	4	14	"A81"	"A81"	5040	12310	100	512	548	308	56	379	379	437	293	67	32	11	0	11543	11331	4557	40	1618	1618	1728	651	37	95	93	0	0.000	0.000	0.000	0.000	0.000	0.000	0.000	0.000	0.000	0.000	0.000	0.000	0.000	0.000	0.013	0.017	0.029	0.026	4.127	0.012	0.040	316	2384	100	133	9925	10058	169	9713	9882	Error	Error	-6.222	133	9925	169	9713	173142	3580611	0.379	14.751	0	0	0
1	5	14	"A81"	"A81"	5340	12310	100	521	573	341	59	381	381	444	314	70	30	11	0	11328	11477	3736	32	1617	1617	1727	828	47	99	98	0	0.000	0.000	0.000	0.000	0.000	0.000	0.000	0.000	0.000	0.000	0.000	0.000	0.000	0.000	0.014	0.019	0.030	0.025	3.770	0.015	0.045	316	2384	100	140	9711	9851	192	9860	10052	Error	Error	-6.116	140	9711	192	9860	181037	3626814	0.411	11.775	0	0	0
1	6	14	"A81"	"A81"	5640	12310	100	534	582	328	56	395	395	462	514	111	17	0	0	12997	13226	3769	28	1593	1593	1699	703	41	100	100	0	0.000	0.000	0.000	0.000	0.000	0.000	0.000	0.000	0.000	0.000	0.000	0.000	0.000	0.000	0.012	0.016	0.027	0.020	3.508	0.011	0.023	316	2384	100	139	11404	11543	187	11633	11820	Error	Error	-6.358	139	11404	187	11633	183922	4179401	0.233	16.397	0	0	0
1	7	14	"A82"	"A82"	5940	12310	100	495	550	323	58	375	375	430	289	67	30	12	0	8454	8777	4941	56	1570	1570	1680	826	49	90	83	0	0.000	0.000	0.000	0.000	0.000	0.000	0.000	0.000	0.000	0.000	0.000	0.000	0.000	0.000	0.017	0.024	0.043	0.043	4.414	0.015	0.040	316	2384	100	120	6884	7004	175	7207	7382	Error	Error	-5.842	120	6884	175	7207	173913	2773634	0.415	8.592	0	0	0
1	8	14	"A82"	"A82"	6240	12310	100	621	696	491	70	403	403	554	2332	420	0	0	0	16209	15792	5695	36	1655	1655	1870	2625	140	97	93	0	0.000	0.000	0.000	0.000	0.000	0.000	0.000	0.000	0.000	0.000	0.000	0.000	0.000	0.000	0.015	0.021	0.026	0.022	3.051	0.019	0.114	316	2384	100	218	14554	14772	293	14137	14430	Error	Error	-6.061	218	14554	293	14137	219823	4990381	0.061	5.304	0	0	0
1	9	14	"A82"	"A82"	6540	12310	100	532	575	328	57	394	394	449	297	66	33	10	0	7923	8075	3907	48	1681	1681	1815	890	49	99	97	0	0.000	0.000	0.000	0.000	0.000	0.000	0.000	0.000	0.000	0.000	0.000	0.000	0.000	0.000	0.022	0.028	0.053	0.040	3.174	0.018	0.041	316	2384	100	138	6242	6380	181	6394	6575	Error	Error	-5.499	138	6242	181	6394	181590	2551773	0.424	7.034	0	0	0
1	10	14	"A83"	"A83"	6840	12305	100	3492	3686	2046	55	389	389	446	318	71	93	88	0	11190	10806	3097	28	1645	1645	1712	612	35	98	97	0	0.000	0.000	0.000	0.000	0.000	0.000	0.000	0.000	0.000	0.000	0.000	0.000	0.000	0.000	0.325	0.360	0.329	0.312	2.065	0.362	0.636	316	2384	100	3103	9545	12648	3297	9161	12458	Error	Error	-1.621	3103	9545	3297	9161	1164818	3414548	10.189	14.859	0	0	0
1	11	14	"A83"	"A83"	7140	12305	100	3978	4006	1782	44	398	398	506	1050	207	93	76	0	9840	10114	2208	21	1697	1697	1864	1017	54	100	100	0	0.000	0.000	0.000	0.000	0.000	0.000	0.000	0.000	0.000	0.000	0.000	0.000	0.000	0.000	0.440	0.429	0.425	0.382	2.141	0.361	0.447	316	2384	100	3580	8143	11723	3608	8417	12025	Error	Error	-1.186	3580	8143	3608	8417	1265902	3196027	3.333	8.112	0	0	0
1	12	14	"A83"	"A83"	7440	12305	100	3763	4008	1794	44	402	402	469	351	74	100	98	0	10774	11038	2509	22	1672	1672	1850	1028	55	100	100	0	0.000	0.000	0.000	0.000	0.000	0.000	0.000	0.000	0.000	0.000	0.000	0.000	0.000	0.000	0.369	0.385	0.355	0.349	2.003	0.353	0.520	316	2384	100	3361	9102	12463	3606	9366	12972	Error	Error	-1.437	3361	9102	3606	9366	1266672	3488164	10.083	8.938	0	0	0
1	13	14	"A84"	"A84"	7740	12305	100	470	545	353	64	394	394	454	326	71	25	10	0	6973	7766	3852	49	1702	1702	1890	1060	56	88	85	0	0.000	0.000	0.000	0.000	0.000	0.000	0.000	0.000	0.000	0.000	0.000	0.000	0.000	0.000	0.014	0.025	0.052	0.053	4.558	0.016	0.026	316	2384	100	76	5271	5347	151	6064	6215	Error	Error	-6.116	76	5271	151	6064	172108	2454127	0.279	5.543	0	0	0
1	14	14	"A84"	"A84"	8040	12305	100	504	557	352	63	378	378	441	337	76	27	8	0	9368	10259	3906	38	1717	1717	1865	892	47	100	99	0	0.000	0.000	0.000	0.000	0.000	0.000	0.000	0.000	0.000	0.000	0.000	0.000	0.000	0.000	0.016	0.021	0.032	0.027	3.408	0.012	0.022	316	2384	100	126	7651	7777	179	8542	8721	Error	Error	-5.924	126	7651	179	8542	176022	3241977	0.344	9.410	0	0	0
1	15	14	"A84"	"A84"	8340	12305	100	455	507	343	67	392	392	447	309	69	22	7	0	8553	9552	3728	39	1652	1652	1767	834	47	99	98	0	0.000	0.000	0.000	0.000	0.000	0.000	0.000	0.000	0.000	0.000	0.000	0.000	0.000	0.000	0.009	0.015	0.033	0.027	3.238	0.009	0.015	316	2384	100	63	6901	6964	115	7900	8015	Error	Error	-6.775	63	6901	115	7900	160063	3018558	0.194	9.335	0	0	0
1	16	14	"A85"	"A85"	8640	12300	100	470	534	325	60	392	392	449	308	68	26	9	0	6750	6716	2686	39	1580	1580	1647	533	32	93	90	0	0.000	0.000	0.000	0.000	0.000	0.000	0.000	0.000	0.000	0.000	0.000	0.000	0.000	0.000	0.015	0.028	0.050	0.047	3.762	0.019	0.024	316	2384	100	78	5170	5248	142	5136	5278	Error	Error	-6.051	78	5170	142	5136	168804	2122152	0.276	9.510	0	0	0
1	17	14	"A85"	"A85"	8940	12300	100	513	560	342	61	423	423	476	313	65	27	8	0	7433	8091	2797	34	1772	1772	1909	943	49	99	97	0	0.000	0.000	0.000	0.000	0.000	0.000	0.000	0.000	0.000	0.000	0.000	0.000	0.000	0.000	0.016	0.022	0.046	0.039	3.094	0.012	0.016	316	2384	100	90	5661	5751	137	6319	6456	Error	Error	-5.975	90	5661	137	6319	176847	2556624	0.268	6.556	0	0	0
1	18	14	"A85"	"A85"	9240	12300	100	524	565	341	60	464	464	510	306	60	25	10	0	6427	6698	1828	27	1811	1811	1883	597	31	99	98	0	0.000	0.000	0.000	0.000	0.000	0.000	0.000	0.000	0.000	0.000	0.000	0.000	0.000	0.000	0.013	0.021	0.055	0.047	2.994	0.018	0.017	316	2384	100	60	4616	4676	101	4887	4988	Error	Error	-6.266	60	4616	101	4887	178604	2116711	0.180	8.065	0	0	0
1	1	15	"A86"	"A86"	4145	12615	100	515	556	336	60	407	407	468	428	91	19	3	0	7821	8063	4111	50	1563	1563	1643	599	36	90	86	0	0.000	0.000	0.000	0.000	0.000	0.000	0.000	0.000	0.000	0.000	0.000	0.000	0.000	0.000	0.017	0.023	0.047	0.054	3.888	0.015	0.018	316	2384	100	108	6258	6366	149	6500	6649	Error	Error	-5.857	108	6258	149	6500	175844	2547928	0.206	10.718	0	0	0
1	2	15	"A86"	"A86"	4445	12615	100	565	622	384	61	392	392	446	305	68	37	12	0	9713	10313	4679	45	1602	1602	1731	880	50	96	91	0	0.000	0.000	0.000	0.000	0.000	0.000	0.000	0.000	0.000	0.000	0.000	0.000	0.000	0.000	0.021	0.026	0.040	0.035	3.343	0.016	0.051	316	2384	100	173	8111	8284	230	8711	8941	Error	Error	-5.551	173	8111	230	8711	196691	3258964	0.577	9.752	0	0	0
1	3	15	"A86"	"A86"	4745	12610	100	554	597	331	55	390	390	442	295	66	34	10	0	9416	9820	4327	44	1600	1600	1807	1308	72	92	87	0	0.000	0.000	0.000	0.000	0.000	0.000	0.000	0.000	0.000	0.000	0.000	0.000	0.000	0.000	0.021	0.025	0.036	0.032	4.071	0.016	0.058	316	2384	100	164	7816	7980	207	8220	8427	Error	Error	-5.575	164	7816	207	8220	188676	3103111	0.525	6.126	0	0	0
1	4	15	"A87"	"A87"	5045	12610	100	465	516	316	61	370	370	433	334	77	25	8	0	8652	8976	5074	56	1567	1567	1688	893	52	84	80	0	0.000	0.000	0.000	0.000	0.000	0.000	0.000	0.000	0.000	0.000	0.000	0.000	0.000	0.000	0.013	0.020	0.037	0.039	5.280	0.013	0.033	316	2384	100	95	7085	7180	146	7409	7555	Error	Error	-6.221	95	7085	146	7409	162996	2836277	0.249	8.161	0	0	0
1	5	15	"A87"	"A87"	5345	12610	100	469	532	351	65	380	380	453	502	110	15	2	0	8387	8977	4146	46	1572	1572	1711	1045	61	93	90	0	0.000	0.000	0.000	0.000	0.000	0.000	0.000	0.000	0.000	0.000	0.000	0.000	0.000	0.000	0.013	0.021	0.039	0.038	3.727	0.016	0.046	316	2384	100	89	6815	6904	152	7405	7557	Error	Error	-6.259	89	6815	152	7405	168116	2836667	0.157	6.953	0	0	0
1	6	15	"A87"	"A87"	5645	12610	100	511	559	325	58	382	382	452	548	121	13	1	0	8342	8942	4337	48	1549	1549	1650	882	53	93	91	0	0.000	0.000	0.000	0.000	0.000	0.000	0.000	0.000	0.000	0.000	0.000	0.000	0.000	0.000	0.019	0.024	0.040	0.038	4.596	0.013	0.033	316	2384	100	129	6793	6922	177	7393	7570	Error	Error	-5.719	129	6793	177	7393	176653	2825567	0.195	8.268	0	0	0
1	7	15	"A88"	"A88"	5945	12610	100	484	547	333	60	370	370	435	318	73	26	9	0	8824	8818	5704	64	1528	1528	1681	1191	70	73	70	0	0.000	0.000	0.000	0.000	0.000	0.000	0.000	0.000	0.000	0.000	0.000	0.000	0.000	0.000	0.016	0.024	0.036	0.045	6.201	0.016	0.064	316	2384	100	114	7296	7410	177	7290	7467	Error	Error	-6.000	114	7296	177	7290	172741	2786560	0.352	5.992	0	0	0
1	8	15	"A88"	"A88"	6245	12610	100	514	596	367	61	400	400	646	2963	458	0	0	0	11167	10654	4475	42	1587	1587	1895	3244	171	90	63	0	0.000	0.000	0.000	0.000	0.000	0.000	0.000	0.000	0.000	0.000	0.000	0.000	0.000	0.000	0.012	0.022	0.034	0.028	4.114	0.018	0.003	316	2384	100	114	9580	9694	196	9067	9263	Error	Error	-6.393	114	9580	196	9067	188201	3366626	-0.017	2.700	0	0	0
1	9	15	"A88"	"A88"	6545	12605	100	487	523	321	61	384	384	444	377	84	20	5	0	9437	9727	4110	42	1565	1565	1774	1442	81	91	89	0	0.000	0.000	0.000	0.000	0.000	0.000	0.000	0.000	0.000	0.000	0.000	0.000	0.000	0.000	0.013	0.017	0.033	0.031	4.042	0.008	0.007	316	2384	100	103	7872	7975	139	8162	8301	Error	Error	-6.256	103	7872	139	8162	165405	3073869	0.210	5.515	0	0	0
1	10	15	"A89"	"A89"	6845	12605	100	510	545	338	62	386	386	444	338	76	25	9	0	9720	9537	5946	62	1575	1575	1729	963	55	76	73	0	0.000	0.000	0.000	0.000	0.000	0.000	0.000	0.000	0.000	0.000	0.000	0.000	0.000	0.000	0.015	0.020	0.039	0.041	4.865	0.014	0.044	316	2384	100	124	8145	8269	159	7962	8121	Error	Error	-6.038	124	8145	159	7962	172112	3013717	0.299	8.108	0	0	0
1	11	15	"A89"	"A89"	7145	12605	100	559	639	634	99	401	401	455	333	73	32	10	0	11923	11097	4087	36	1600	1600	1791	1305	72	92	90	0	0.000	0.000	0.000	0.000	0.000	0.000	0.000	0.000	0.000	0.000	0.000	0.000	0.000	0.000	0.015	0.025	0.031	0.033	3.460	0.018	0.047	316	2384	100	158	10323	10481	238	9497	9735	Error	Error	-6.030	158	10323	238	9497	202046	3506764	0.553	7.131	0	0	0
1	12	15	"A89"	"A89"	7445	12605	100	538	582	330	56	395	395	481	1375	285	0	0	0	13066	12195	5225	42	1578	1578	1761	1159	65	92	89	0	0.000	0.000	0.000	0.000	0.000	0.000	0.000	0.000	0.000	0.000	0.000	0.000	0.000	0.000	0.012	0.018	0.026	0.024	3.467	0.015	0.061	316	2384	100	143	11488	11631	187	10617	10804	Error	Error	-6.328	143	11488	187	10617	183981	3853671	0.073	9.003	0	0	0
1	13	15	"A90"	"A90"	7745	12605	100	502	538	335	62	398	398	641	2742	427	0	0	0	6592	6467	2897	44	1586	1586	2027	3547	174	72	20	0	0.000	0.000	0.000	0.000	0.000	0.000	0.000	0.000	0.000	0.000	0.000	0.000	0.000	0.000	0.021	0.029	0.053	0.061	4.593	0.021	0.034	316	2384	100	104	5006	5110	140	4881	5021	Error	Error	-5.589	104	5006	140	4881	170108	2043450	-0.038	1.252	0	0	0
1	14	15	"A90"	"A90"	8045	12605	100	538	563	325	57	401	401	444	303	68	31	6	0	7208	7519	2686	35	1618	1618	1691	700	41	96	94	0	0.000	0.000	0.000	0.000	0.000	0.000	0.000	0.000	0.000	0.000	0.000	0.000	0.000	0.000	0.025	0.027	0.051	0.039	3.093	0.022	0.045	316	2384	100	137	5590	5727	162	5901	6063	Error	Error	-5.351	137	5590	162	5901	177901	2375854	0.393	8.326	0	0	0
1	15	15	"A90"	"A90"	8345	12605	100	536	559	304	54	396	396	452	301	66	29	8	0	7331	7731	2746	35	1644	1644	1789	1055	58	99	95	0	0.000	0.000	0.000	0.000	0.000	0.000	0.000	0.000	0.000	0.000	0.000	0.000	0.000	0.000	0.025	0.027	0.045	0.039	3.246	0.017	0.040	316	2384	100	140	5687	5827	163	6087	6250	Error	Error	-5.344	140	5687	163	6087	176755	2443034	0.355	5.632	0	0	0
1	16	15	"A91"	"A91"	8645	12600	100	471	526	330	62	405	405	452	298	65	26	8	0	5799	5724	2408	42	1620	1620	1703	659	38	87	82	0	0.000	0.000	0.000	0.000	0.000	0.000	0.000	0.000	0.000	0.000	0.000	0.000	0.000	0.000	0.016	0.029	0.064	0.069	4.431	0.019	0.019	316	2384	100	66	4179	4245	121	4104	4225	Error	Error	-5.985	66	4179	121	4104	166143	1808774	0.248	6.102	0	0	0
1	17	15	"A91"	"A91"	8945	12600	100	531	648	1351	208	424	424	481	331	68	26	8	0	6627	6748	2389	35	1764	1764	1917	1045	54	96	89	0	0.000	0.000	0.000	0.000	0.000	0.000	0.000	0.000	0.000	0.000	0.000	0.000	0.000	0.000	0.022	0.045	0.057	0.055	3.983	0.026	0.011	316	2384	100	107	4863	4970	224	4984	5208	Error	Error	-5.506	107	4863	224	4984	204838	2132381	0.505	4.623	0	0	0
1	18	15	"A91"	"A91"	9245	12600	100	563	599	349	58	461	461	512	321	62	23	7	0	5625	5542	1766	31	1852	1852	1940	688	35	94	89	0	0.000	0.000	0.000	0.000	0.000	0.000	0.000	0.000	0.000	0.000	0.000	0.000	0.000	0.000	0.027	0.037	0.078	0.074	3.416	0.026	0.026	316	2384	100	102	3773	3875	138	3690	3828	Error	Error	-5.209	102	3773	138	3690	189136	1751314	0.271	5.235	0	0	0
1	1	16	"A92"	"A92"	4145	12915	100	591	628	365	58	386	386	439	297	67	38	14	0	12863	11672	5000	42	1583	1583	1659	670	40	94	88	0	0.000	0.000	0.000	0.000	0.000	0.000	0.000	0.000	0.000	0.000	0.000	0.000	0.000	0.000	0.018	0.024	0.036	0.034	4.499	0.018	0.073	316	2384	100	205	11280	11485	242	10089	10331	Error	Error	-5.782	205	11280	242	10089	198381	3688208	0.636	14.945	0	0	0
1	2	16	"A92"	"A92"	4445	12915	100	650	698	472	67	388	388	440	291	66	45	20	0	16791	15918	5385	33	1568	1568	1674	920	54	99	99	0	0.000	0.000	0.000	0.000	0.000	0.000	0.000	0.000	0.000	0.000	0.000	0.000	0.000	0.000	0.017	0.022	0.025	0.023	2.818	0.017	0.098	316	2384	100	262	15223	15485	310	14350	14660	Error	Error	-5.861	262	15223	310	14350	220526	5029956	0.887	15.483	0	0	0
1	3	16	"A92"	"A92"	4745	12910	100	669	719	361	50	396	396	447	306	68	46	19	0	20206	20444	4441	21	1653	1653	1919	1649	85	100	100	0	0.000	0.000	0.000	0.000	0.000	0.000	0.000	0.000	0.000	0.000	0.000	0.000	0.000	0.000	0.015	0.017	0.020	0.015	3.211	0.014	0.110	316	2384	100	273	18553	18826	323	18791	19114	Error	Error	-6.087	273	18553	323	18791	227221	6460314	0.889	11.234	0	0	0
1	4	16	"A93"	"A93"	5050	12910	100	490	531	316	59	379	379	441	351	79	22	6	0	9257	8785	4109	46	1576	1576	1655	685	41	90	85	0	0.000	0.000	0.000	0.000	0.000	0.000	0.000	0.000	0.000	0.000	0.000	0.000	0.000	0.000	0.014	0.021	0.038	0.039	4.737	0.013	0.030	316	2384	100	111	7681	7792	152	7209	7361	Error	Error	-6.113	111	7681	152	7209	167857	2776052	0.256	10.409	0	0	0
1	5	16	"A93"	"A93"	5350	12910	100	483	521	313	60	371	371	424	292	68	29	9	0	8741	9212	3773	40	1552	1552	1755	1230	70	94	92	0	0.000	0.000	0.000	0.000	0.000	0.000	0.000	0.000	0.000	0.000	0.000	0.000	0.000	0.000	0.016	0.020	0.035	0.034	3.709	0.011	0.021	316	2384	100	112	7189	7301	150	7660	7810	Error	Error	-6.004	112	7189	150	7660	164653	2910995	0.332	6.063	0	0	0
1	6	16	"A93"	"A93"	5650	12910	100	524	562	337	59	371	371	426	288	67	34	13	0	11797	11379	4149	36	1550	1550	1637	638	38	100	99	0	0.000	0.000	0.000	0.000	0.000	0.000	0.000	0.000	0.000	0.000	0.000	0.000	0.000	0.000	0.015	0.019	0.034	0.029	3.073	0.012	0.032	316	2384	100	153	10247	10400	191	9829	10020	Error	Error	-6.066	153	10247	191	9829	177575	3595717	0.472	15.270	0	0	0
1	7	16	"A94"	"A94"	5950	12910	100	549	587	349	59	375	375	443	577	130	13	1	0	19339	16085	9864	61	1559	1559	1749	1351	77	77	72	0	0.000	0.000	0.000	0.000	0.000	0.000	0.000	0.000	0.000	0.000	0.000	0.000	0.000	0.000	0.010	0.015	0.019	0.023	5.240	0.016	0.033	316	2384	100	174	17780	17954	212	14526	14738	Error	Error	-6.675	174	17780	212	14526	185386	5082887	0.250	10.611	0	0	0
1	8	16	"A94"	"A94"	6250	12910	100	546	581	341	58	378	378	447	446	99	20	5	0	9163	9254	3003	32	1617	1617	1729	669	38	100	99	0	0.000	0.000	0.000	0.000	0.000	0.000	0.000	0.000	0.000	0.000	0.000	0.000	0.000	0.000	0.022	0.027	0.037	0.034	2.860	0.020	0.038	316	2384	100	168	7546	7714	203	7637	7840	Error	Error	-5.489	168	7546	203	7637	183496	2924247	0.300	11.248	0	0	0
1	9	16	"A94"	"A94"	6550	12905	100	553	602	366	60	380	380	435	310	71	37	12	0	16022	15725	6597	41	1581	1581	1833	1408	76	98	96	0	0.000	0.000	0.000	0.000	0.000	0.000	0.000	0.000	0.000	0.000	0.000	0.000	0.000	0.000	0.012	0.016	0.023	0.020	3.672	0.011	0.054	316	2384	100	173	14441	14614	222	14144	14366	Error	Error	-6.383	173	14441	222	14144	190286	4969108	0.539	9.866	0	0	0
1	10	16	"A95"	"A95"	6850	12905	100	491	564	423	75	372	372	428	294	68	31	10	0	14444	12812	6048	47	1530	1530	1652	942	57	87	83	0	0.000	0.000	0.000	0.000	0.000	0.000	0.000	0.000	0.000	0.000	0.000	0.000	0.000	0.000	0.009	0.017	0.028	0.027	4.522	0.015	0.067	316	2384	100	119	12914	13033	192	11282	11474	Error	Error	-6.762	119	12914	192	11282	178228	4048553	0.463	11.847	0	0	0
1	11	16	"A95"	"A95"	7150	12905	100	679	704	376	53	400	400	449	302	67	47	20	0	17185	17009	4196	24	1557	1557	1663	832	50	100	100	0	0.000	0.000	0.000	0.000	0.000	0.000	0.000	0.000	0.000	0.000	0.000	0.000	0.000	0.000	0.018	0.020	0.027	0.021	2.857	0.016	0.108	316	2384	100	279	15628	15907	304	15452	15756	Error	Error	-5.808	279	15628	304	15452	222595	5374710	0.844	18.445	0	0	0
1	12	16	"A95"	"A95"	7450	12905	100	647	822	1627	197	381	381	439	322	73	44	20	0	18677	18519	5380	29	1580	1580	1646	635	38	100	100	0	0.000	0.000	0.000	0.000	0.000	0.000	0.000	0.000	0.000	0.000	0.000	0.000	0.000	0.000	0.016	0.026	0.024	0.019	3.200	0.024	0.045	316	2384	100	266	17097	17363	441	16939	17380	Error	Error	-6.006	266	17097	441	16939	259604	5852075	1.189	26.572	0	0	0
1	13	16	"A96"	"A96"	7750	12905	100	516	571	353	61	397	397	484	1056	218	2	0	0	13594	13156	5204	39	1626	1626	1714	664	38	98	94	0	0.000	0.000	0.000	0.000	0.000	0.000	0.000	0.000	0.000	0.000	0.000	0.000	0.000	0.000	0.010	0.015	0.024	0.020	3.811	0.013	0.003	316	2384	100	119	11968	12087	174	11530	11704	Error	Error	-6.652	119	11968	174	11530	180337	4157262	0.082	17.232	0	0	0
1	14	16	"A96"	"A96"	8050	12905	100	536	587	357	60	374	374	438	317	72	34	10	0	11756	11624	4228	36	1575	1575	1659	621	37	100	100	0	0.000	0.000	0.000	0.000	0.000	0.000	0.000	0.000	0.000	0.000	0.000	0.000	0.000	0.000	0.016	0.021	0.032	0.028	2.768	0.017	0.065	316	2384	100	162	10181	10343	213	10049	10262	Error	Error	-5.974	162	10181	213	10049	185386	3673137	0.470	16.047	0	0	0
1	15	16	"A96"	"A96"	8350	12900	100	559	625	379	60	391	391	445	297	66	37	14	0	13582	14012	4190	29	1634	1634	1754	824	46	100	100	0	0.000	0.000	0.000	0.000	0.000	0.000	0.000	0.000	0.000	0.000	0.000	0.000	0.000	0.000	0.014	0.019	0.027	0.022	3.147	0.013	0.055	316	2384	100	168	11948	12116	234	12378	12612	Error	Error	-6.152	168	11948	234	12378	197561	4427942	0.606	14.876	0	0	0
1	16	16	"A97"	"A97"	8650	12900	100	516	567	332	58	390	390	442	295	66	30	11	0	11887	11717	4374	37	1619	1619	1648	493	29	100	98	0	0.000	0.000	0.000	0.000	0.000	0.000	0.000	0.000	0.000	0.000	0.000	0.000	0.000	0.000	0.012	0.018	0.026	0.021	3.552	0.013	0.040	316	2384	100	126	10268	10394	177	10098	10275	Error	Error	-6.349	126	10268	177	10098	179278	3702670	0.424	20.424	0	0	0
1	17	16	"A97"	"A97"	8950	12900	100	549	582	335	57	433	433	484	309	63	28	9	0	8398	8750	2462	28	1697	1697	1752	542	30	100	100	0	0.000	0.000	0.000	0.000	0.000	0.000	0.000	0.000	0.000	0.000	0.000	0.000	0.000	0.000	0.017	0.021	0.038	0.030	3.691	0.014	0.020	316	2384	100	116	6701	6817	149	7053	7202	Error	Error	-5.852	116	6701	149	7053	183878	2765019	0.317	12.911	0	0	0
1	18	16	"A97"	"A97"	9250	12900	100	569	618	337	54	450	450	511	434	84	18	3	0	7176	7365	1839	24	1836	1836	1915	1200	62	100	97	0	0.000	0.000	0.000	0.000	0.000	0.000	0.000	0.000	0.000	0.000	0.000	0.000	0.000	0.000	0.022	0.030	0.045	0.040	3.146	0.051	0.080	316	2384	100	119	5340	5459	168	5529	5697	Error	Error	-5.488	119	5340	168	5529	195376	2327263	0.247	4.542	0	0	0
1	1	17	"A98"	"A98"	4150	13215	100	413	476	336	70	412	412	458	316	68	18	6	0	2557	3518	2612	74	1582	1582	1629	468	28	67	50	0	0.000	0.000	0.000	0.000	0.000	0.000	0.000	0.000	0.000	0.000	0.000	0.000	0.000	0.000	0.001	0.033	0.168	0.168	6.115	0.021	0.012	316	2384	100	1	975	976	64	1936	2000	Error	Error	-9.929	1	975	64	1936	150405	1111590	0.057	4.036	0	0	0
1	2	17	"A98"	"A98"	4450	13210	100	469	517	299	57	388	388	437	289	66	27	8	0	3600	5482	4179	76	1557	1557	1604	510	31	85	74	0	0.000	0.000	0.000	0.000	0.000	0.000	0.000	0.000	0.000	0.000	0.000	0.000	0.000	0.000	0.040	0.033	0.083	0.084	4.604	0.018	0.034	316	2384	100	81	2043	2124	129	3925	4054	Error	Error	-4.657	81	2043	129	3925	163215	1732192	0.277	7.604	0	0	0
1	3	17	"A98"	"A98"	4750	13210	100	444	513	338	65	385	385	438	310	70	24	9	0	3973	5515	4106	74	1552	1552	1608	559	34	83	76	0	0.000	0.000	0.000	0.000	0.000	0.000	0.000	0.000	0.000	0.000	0.000	0.000	0.000	0.000	0.024	0.032	0.088	0.092	4.855	0.022	0.042	316	2384	100	59	2421	2480	128	3963	4091	Error	Error	-5.359	59	2421	128	3963	161960	1742797	0.242	6.989	0	0	0
1	4	17	"A99"	"A99"	5050	13210	100	2059	2436	1900	77	378	378	439	315	71	78	67	0	10572	9050	4921	54	1550	1550	1589	562	35	82	77	0	0.000	0.000	0.000	0.000	0.000	0.000	0.000	0.000	0.000	0.000	0.000	0.000	0.000	0.000	0.186	0.274	0.266	0.254	2.680	0.275	0.656	316	2384	100	1681	9022	10703	2058	7500	9558	Error	Error	-2.424	1681	9022	2058	7500	769776	2859731	6.340	13.276	0	0	0
1	5	17	"A99"	"A99"	5350	13210	100	1994	2486	2121	85	394	394	478	552	115	65	56	0	9844	9045	4365	48	1540	1540	1664	977	58	92	87	0	0.000	0.000	0.000	0.000	0.000	0.000	0.000	0.000	0.000	0.000	0.000	0.000	0.000	0.000	0.193	0.279	0.226	0.204	2.821	0.345	0.661	316	2384	100	1600	8304	9904	2092	7505	9597	Error	Error	-2.376	1600	8304	2092	7505	785476	2858309	3.638	7.555	0	0	0
1	6	17	"A99"	"A99"	5650	13210	100	3005	3120	1869	59	383	383	455	382	83	88	81	0	11170	10316	3800	36	1538	1538	1620	729	45	95	92	0	0.000	0.000	0.000	0.000	0.000	0.000	0.000	0.000	0.000	0.000	0.000	0.000	0.000	0.000	0.272	0.312	0.293	0.253	2.289	0.320	0.732	316	2384	100	2622	9632	12254	2737	8778	11515	Error	Error	-1.877	2622	9632	2737	8778	985822	3259949	6.976	11.929	0	0	0
1	7	17	"A100"	"A100"	5950	13210	100	482	521	307	58	380	380	433	301	69	30	6	0	9623	9481	6463	68	1611	1611	1742	1013	58	77	69	0	0.000	0.000	0.000	0.000	0.000	0.000	0.000	0.000	0.000	0.000	0.000	0.000	0.000	0.000	0.013	0.018	0.037	0.049	5.663	0.014	0.055	316	2384	100	102	8012	8114	141	7870	8011	Error	Error	-6.296	102	8012	141	7870	164543	2995879	0.292	7.640	0	0	0
1	8	17	"A100"	"A100"	6255	13210	100	564	628	363	57	387	387	435	288	66	38	16	0	12746	12457	5705	45	1558	1558	1647	699	42	96	93	0	0.000	0.000	0.000	0.000	0.000	0.000	0.000	0.000	0.000	0.000	0.000	0.000	0.000	0.000	0.016	0.022	0.027	0.024	3.534	0.017	0.094	316	2384	100	177	11188	11365	241	10899	11140	Error	Error	-5.982	177	11188	241	10899	198482	3936348	0.670	15.465	0	0	0
1	9	17	"A100"	"A100"	6555	13205	100	488	567	347	61	373	373	438	351	80	28	8	0	8503	9562	4898	51	1556	1556	1703	1080	63	94	88	0	0.000	0.000	0.000	0.000	0.000	0.000	0.000	0.000	0.000	0.000	0.000	0.000	0.000	0.000	0.017	0.024	0.039	0.034	3.900	0.016	0.046	316	2384	100	115	6947	7062	194	8006	8200	Error	Error	-5.917	115	6947	194	8006	179102	3021725	0.368	7.277	0	0	0
1	10	17	"A101"	"A101"	6855	13205	100	1474	2507	2302	91	382	382	434	343	79	70	58	0	8533	9408	6310	67	1529	1529	1595	541	33	86	81	0	0.000	0.000	0.000	0.000	0.000	0.000	0.000	0.000	0.000	0.000	0.000	0.000	0.000	0.000	0.156	0.270	0.244	0.226	2.337	0.291	0.800	316	2384	100	1092	7004	8096	2125	7879	10004	Error	Error	-2.681	1092	7004	2125	7879	792093	2973063	6.044	14.442	0	0	0
1	11	17	"A101"	"A101"	7155	13205	100	1466	2600	2479	95	389	389	450	333	74	77	65	0	8074	10192	6380	62	1552	1552	1626	675	41	88	86	0	0.000	0.000	0.000	0.000	0.000	0.000	0.000	0.000	0.000	0.000	0.000	0.000	0.000	0.000	0.165	0.256	0.208	0.189	2.411	0.292	0.787	316	2384	100	1077	6522	7599	2211	8640	10851	Error	Error	-2.598	1077	6522	2211	8640	821709	3220786	6.456	12.690	0	0	0
1	12	17	"A101"	"A101"	7455	13205	100	1768	2827	2577	91	394	394	448	298	66	82	69	0	10233	11163	6025	53	1544	1544	1609	621	38	93	90	0	0.000	0.000	0.000	0.000	0.000	0.000	0.000	0.000	0.000	0.000	0.000	0.000	0.000	0.000	0.158	0.253	0.197	0.182	2.428	0.280	0.714	316	2384	100	1374	8689	10063	2433	9619	12052	Error	Error	-2.661	1374	8689	2433	9619	893177	3527537	7.983	15.385	0	0	0
1	13	17	"A102"	"A102"	7755	13205	100	760	1052	912	86	394	394	444	339	76	51	36	0	6843	8714	5743	65	1505	1505	1569	490	31	91	86	0	0.000	0.000	0.000	0.000	0.000	0.000	0.000	0.000	0.000	0.000	0.000	0.000	0.000	0.000	0.069	0.091	0.091	0.093	3.003	0.094	0.459	316	2384	100	366	5338	5704	658	7209	7867	Error	Error	-3.866	366	5338	658	7209	332435	2753470	1.794	14.582	0	0	0
1	14	17	"A102"	"A102"	8055	13205	100	1028	1378	1049	76	387	387	440	320	72	68	50	0	14587	13864	6584	47	1533	1533	1608	699	43	93	91	0	0.000	0.000	0.000	0.000	0.000	0.000	0.000	0.000	0.000	0.000	0.000	0.000	0.000	0.000	0.049	0.080	0.072	0.070	3.272	0.079	0.458	316	2384	100	641	13054	13695	991	12331	13322	Error	Error	-4.348	641	13054	991	12331	435494	4381071	2.931	17.534	0	0	0
1	15	17	"A102"	"A102"	8355	13200	100	980	1355	1129	83	392	392	450	324	72	64	47	0	13831	13382	6561	49	1567	1567	1673	835	49	90	87	0	0.000	0.000	0.000	0.000	0.000	0.000	0.000	0.000	0.000	0.000	0.000	0.000	0.000	0.000	0.048	0.082	0.070	0.066	3.515	0.083	0.460	316	2384	100	588	12264	12852	963	11815	12778	Error	Error	-4.382	588	12264	963	11815	428249	4228799	2.793	14.023	0	0	0
1	16	17	"A103"	"A103"	8655	13200	100	552	606	374	61	389	389	440	309	70	34	15	0	11649	10474	5221	49	1597	1597	1650	548	33	91	85	0	0.000	0.000	0.000	0.000	0.000	0.000	0.000	0.000	0.000	0.000	0.000	0.000	0.000	0.000	0.016	0.024	0.037	0.041	4.538	0.043	0.089	316	2384	100	163	10052	10215	217	8877	9094	Error	Error	-5.946	163	10052	217	8877	191373	3309797	0.537	16.102	0	0	0
1	17	17	"A103"	"A103"	8955	13200	100	536	591	341	57	436	436	485	309	63	29	8	0	6435	6263	1925	30	1680	1680	1737	582	33	94	91	0	0.000	0.000	0.000	0.000	0.000	0.000	0.000	0.000	0.000	0.000	0.000	0.000	0.000	0.000	0.021	0.034	0.057	0.054	3.614	0.026	0.035	316	2384	100	100	4755	4855	155	4583	4738	Error	Error	-5.571	100	4755	155	4583	186863	1979223	0.343	7.777	0	0	0
1	18	17	"A103"	"A103"	9255	13200	100	516	591	340	57	446	446	498	323	64	27	7	0	6701	6368	2356	36	1807	1807	1861	584	31	88	87	0	0.000	0.000	0.000	0.000	0.000	0.000	0.000	0.000	0.000	0.000	0.000	0.000	0.000	0.000	0.014	0.032	0.056	0.055	3.978	0.021	0.021	316	2384	100	70	4894	4964	145	4561	4706	Error	Error	-6.128	70	4894	145	4561	186904	2012261	0.288	7.717	0	0	0
1	1	18	"A104"	"A104"	4155	13515	100	534	589	338	57	408	408	476	632	132	9	0	0	5880	5490	2228	40	1596	1596	1627	479	29	90	84	0	0.000	0.000	0.000	0.000	0.000	0.000	0.000	0.000	0.000	0.000	0.000	0.000	0.000	0.000	0.029	0.046	0.077	0.084	4.268	0.044	0.009	316	2384	100	126	4284	4410	181	3894	4075	Error	Error	-5.087	126	4284	181	3894	186107	1734901	0.179	8.065	0	0	0
1	2	18	"A104"	"A104"	4455	13510	100	506	565	327	57	387	387	440	287	65	32	10	0	9780	9415	2978	31	1562	1562	1601	508	31	97	96	0	0.000	0.000	0.000	0.000	0.000	0.000	0.000	0.000	0.000	0.000	0.000	0.000	0.000	0.000	0.014	0.023	0.034	0.028	3.670	0.018	0.050	316	2384	100	119	8218	8337	178	7853	8031	Error	Error	-6.110	119	8218	178	7853	178521	2975175	0.436	15.382	0	0	0
1	3	18	"A104"	"A104"	4755	13510	100	549	618	342	55	395	395	450	316	70	33	12	0	9193	9476	3456	36	1558	1558	1617	565	34	98	97	0	0.000	0.000	0.000	0.000	0.000	0.000	0.000	0.000	0.000	0.000	0.000	0.000	0.000	0.000	0.020	0.028	0.033	0.033	3.527	0.018	0.047	316	2384	100	154	7635	7789	223	7918	8141	Error	Error	-5.632	154	7635	223	7918	195287	2994383	0.532	13.910	0	0	0
1	4	18	"A105"	"A105"	5055	13510	100	517	572	325	56	388	388	447	303	67	32	10	0	7354	7373	4645	63	1548	1548	1681	917	54	75	70	0	0.000	0.000	0.000	0.000	0.000	0.000	0.000	0.000	0.000	0.000	0.000	0.000	0.000	0.000	0.022	0.032	0.049	0.051	5.336	0.020	0.059	316	2384	100	129	5806	5935	184	5825	6009	Error	Error	-5.492	129	5806	184	5825	180830	2329886	0.413	6.207	0	0	0
1	5	18	"A105"	"A105"	5355	13510	100	607	628	342	54	381	381	442	524	118	18	2	0	9326	9698	4011	41	1531	1531	1608	575	35	95	95	0	0.000	0.000	0.000	0.000	0.000	0.000	0.000	0.000	0.000	0.000	0.000	0.000	0.000	0.000	0.029	0.030	0.044	0.040	3.519	0.017	0.011	316	2384	100	226	7795	8021	247	8167	8414	Error	Error	-5.108	226	7795	247	8167	198443	3064664	0.355	14.070	0	0	0
1	6	18	"A105"	"A105"	5655	13510	100	576	604	325	53	363	363	456	1387	304	0	0	0	10002	10248	4482	43	1524	1524	1583	613	38	97	95	0	0.000	0.000	0.000	0.000	0.000	0.000	0.000	0.000	0.000	0.000	0.000	0.000	0.000	0.000	0.025	0.028	0.034	0.031	3.216	0.042	0.005	316	2384	100	213	8478	8691	241	8724	8965	Error	Error	-5.315	213	8478	241	8724	190762	3238463	0.107	14.135	0	0	0
1	7	18	"A106"	"A106"	5955	13510	100	416	480	318	66	364	364	419	290	69	25	11	0	2848	4247	3233	76	1487	1487	1522	458	30	75	61	0	0.000	0.000	0.000	0.000	0.000	0.000	0.000	0.000	0.000	0.000	0.000	0.000	0.000	0.000	0.038	0.042	0.149	0.156	5.595	0.022	0.022	316	2384	100	52	1361	1413	116	2760	2876	Error	Error	-4.710	52	1361	116	2760	151532	1342147	0.210	5.950	0	0	0
1	8	18	"A106"	"A106"	6255	13505	100	446	493	307	62	377	377	453	960	211	1	0	0	4080	5567	3651	65	1478	1478	1513	512	33	91	81	0	0.000	0.000	0.000	0.000	0.000	0.000	0.000	0.000	0.000	0.000	0.000	0.000	0.000	0.000	0.027	0.028	0.078	0.069	3.711	0.022	0.034	316	2384	100	69	2602	2671	116	4089	4205	Error	Error	-5.237	69	2602	116	4089	155708	1759193	0.042	7.918	0	0	0
1	9	18	"A106"	"A106"	6555	13505	100	450	485	319	65	396	396	448	310	69	23	5	0	3581	4572	2699	59	1523	1523	1570	507	32	87	79	0	0.000	0.000	0.000	0.000	0.000	0.000	0.000	0.000	0.000	0.000	0.000	0.000	0.000	0.000	0.026	0.029	0.095	0.109	4.259	0.017	0.011	316	2384	100	54	2058	2112	89	3049	3138	Error	Error	-5.252	54	2058	89	3049	153223	1444826	0.119	5.921	0	0	0
1	10	18	"A107"	"A107"	6855	13505	100	497	557	341	61	387	387	436	290	66	32	11	0	4530	5306	3254	61	1552	1552	1614	602	37	85	72	0	0.000	0.000	0.000	0.000	0.000	0.000	0.000	0.000	0.000	0.000	0.000	0.000	0.000	0.000	0.037	0.045	0.086	0.103	4.912	0.033	0.078	316	2384	100	110	2978	3088	170	3754	3924	Error	Error	-4.759	110	2978	170	3754	176014	1676683	0.417	6.133	0	0	0
1	11	18	"A107"	"A107"	7155	13505	100	598	626	391	62	373	373	434	293	67	40	14	0	5642	6263	3518	56	1567	1567	1623	508	31	91	84	0	0.000	0.000	0.000	0.000	0.000	0.000	0.000	0.000	0.000	0.000	0.000	0.000	0.000	0.000	0.055	0.054	0.082	0.081	4.172	0.032	0.072	316	2384	100	225	4075	4300	253	4696	4949	Error	Error	-4.179	225	4075	253	4696	197855	1979053	0.655	9.134	0	0	0
1	12	18	"A107"	"A107"	7460	13505	100	516	568	351	61	385	385	446	344	77	25	8	0	5000	5680	3610	63	1532	1532	1621	725	44	78	65	0	0.000	0.000	0.000	0.000	0.000	0.000	0.000	0.000	0.000	0.000	0.000	0.000	0.000	0.000	0.038	0.044	0.081	0.084	5.165	0.027	0.066	316	2384	100	131	3468	3599	183	4148	4331	Error	Error	-4.726	131	3468	183	4148	179441	1795005	0.355	5.599	0	0	0
1	13	18	"A108"	"A108"	7760	13505	100	519	559	321	57	398	398	498	1524	306	0	0	0	6793	7845	4369	55	1528	1528	1663	2054	123	81	57	0	0.000	0.000	0.000	0.000	0.000	0.000	0.000	0.000	0.000	0.000	0.000	0.000	0.000	0.000	0.023	0.025	0.047	0.046	4.599	0.019	0.043	316	2384	100	121	5265	5386	161	6317	6478	Error	Error	-5.443	121	5265	161	6317	176525	2478868	0.040	3.010	0	0	0
1	14	18	"A108"	"A108"	8060	13505	100	499	548	338	61	386	386	445	349	78	27	8	0	7634	8755	4544	51	1508	1508	1539	460	29	97	95	0	0.000	0.000	0.000	0.000	0.000	0.000	0.000	0.000	0.000	0.000	0.000	0.000	0.000	0.000	0.018	0.022	0.042	0.037	3.497	0.017	0.049	316	2384	100	113	6126	6239	162	7247	7409	Error	Error	-5.761	113	6126	162	7247	173262	2766498	0.295	15.687	0	0	0
1	15	18	"A108"	"A108"	8360	13500	100	459	524	390	74	382	382	441	364	82	19	5	0	8041	9199	5018	54	1528	1528	1569	486	30	94	92	0	0.000	0.000	0.000	0.000	0.000	0.000	0.000	0.000	0.000	0.000	0.000	0.000	0.000	0.000	0.012	0.019	0.038	0.032	4.329	0.011	0.012	316	2384	100	77	6513	6590	142	7671	7813	Error	Error	-6.402	77	6513	142	7671	165648	2906764	0.228	15.700	0	0	0
1	16	18	"A109"	"A109"	8660	13500	100	392	457	317	69	381	381	435	326	74	20	5	0	2901	3789	2381	62	1515	1515	1562	476	30	82	64	0	0.000	0.000	0.000	0.000	0.000	0.000	0.000	0.000	0.000	0.000	0.000	0.000	0.000	0.000	0.008	0.033	0.124	0.123	5.415	0.015	0.006	316	2384	100	11	1386	1397	76	2274	2350	Error	Error	-6.977	11	1386	76	2274	144500	1197315	0.067	4.679	0	0	0
1	17	18	"A109"	"A109"	8960	13500	100	463	524	364	69	443	443	580	2120	365	0	0	0	3005	3411	1619	47	1615	1615	1665	511	30	79	62	0	0.000	0.000	0.000	0.000	0.000	0.000	0.000	0.000	0.000	0.000	0.000	0.000	0.000	0.000	0.014	0.045	0.137	0.138	3.831	0.028	0.007	316	2384	100	20	1390	1410	81	1796	1877	Error	Error	-6.119	20	1390	81	1796	165566	1077842	-0.026	3.417	0	0	0
1	18	18	"A109"	"A109"	9260	13500	100	459	524	331	63	438	438	490	317	64	22	8	0	2836	3543	1905	53	1704	1704	1736	519	29	73	52	0	0.000	0.000	0.000	0.000	0.000	0.000	0.000	0.000	0.000	0.000	0.000	0.000	0.000	0.000	0.019	0.047	0.162	0.189	5.206	0.023	0.009	316	2384	100	21	1132	1153	86	1839	1925	Error	Error	-5.752	21	1132	86	1839	165732	1119592	0.107	3.482	0	0	0
1	1	19	"A110"	"A110"	4160	13815	100	459	523	328	62	404	404	463	308	66	24	8	0	4452	5481	3657	66	1574	1574	1618	461	28	81	70	0	0.000	0.000	0.000	0.000	0.000	0.000	0.000	0.000	0.000	0.000	0.000	0.000	0.000	0.000	0.019	0.030	0.089	0.088	5.502	0.018	0.019	316	2384	100	55	2878	2933	119	3907	4026	Error	Error	-5.709	55	2878	119	3907	165363	1732136	0.195	8.380	0	0	0
1	2	19	"A110"	"A110"	4460	13810	100	509	568	336	59	394	394	453	305	67	31	12	0	5511	6923	4253	61	1577	1577	1631	535	32	87	81	0	0.000	0.000	0.000	0.000	0.000	0.000	0.000	0.000	0.000	0.000	0.000	0.000	0.000	0.000	0.029	0.033	0.064	0.066	4.670	0.019	0.037	316	2384	100	115	3934	4049	174	5346	5520	Error	Error	-5.096	115	3934	174	5346	179457	2187512	0.377	9.892	0	0	0
1	3	19	"A110"	"A110"	4760	13810	100	476	530	310	58	400	400	451	304	67	25	7	0	7724	7765	3423	44	1521	1521	1590	642	40	93	90	0	0.000	0.000	0.000	0.000	0.000	0.000	0.000	0.000	0.000	0.000	0.000	0.000	0.000	0.000	0.012	0.021	0.042	0.040	4.060	0.014	0.021	316	2384	100	76	6203	6279	130	6244	6374	Error	Error	-6.351	76	6203	130	6244	167589	2453641	0.260	9.618	0	0	0
1	4	19	"A111"	"A111"	5060	13810	100	455	539	358	66	383	383	431	288	66	27	13	0	5603	8277	6238	75	1515	1515	1562	516	33	86	78	0	0.000	0.000	0.000	0.000	0.000	0.000	0.000	0.000	0.000	0.000	0.000	0.000	0.000	0.000	0.018	0.023	0.045	0.045	6.293	0.018	0.062	316	2384	100	72	4088	4160	156	6762	6918	Error	Error	-5.827	72	4088	156	6762	170337	2615586	0.375	13.014	0	0	0
1	5	19	"A111"	"A111"	5360	13810	100	563	620	369	59	376	376	429	291	67	40	16	0	10505	11419	6551	57	1529	1529	1597	670	41	92	89	0	0.000	0.000	0.000	0.000	0.000	0.000	0.000	0.000	0.000	0.000	0.000	0.000	0.000	0.000	0.021	0.025	0.036	0.035	3.874	0.017	0.064	316	2384	100	187	8976	9163	244	9890	10134	Error	Error	-5.585	187	8976	244	9890	196000	3608443	0.656	14.660	0	0	0
1	6	19	"A111"	"A111"	5660	13810	100	499	562	346	61	377	377	444	398	89	21	6	0	8163	10625	6922	65	1517	1517	1588	617	38	94	91	0	0.000	0.000	0.000	0.000	0.000	0.000	0.000	0.000	0.000	0.000	0.000	0.000	0.000	0.000	0.018	0.020	0.026	0.028	4.033	0.015	0.062	316	2384	100	122	6646	6768	185	9108	9293	Error	Error	-5.768	122	6646	185	9108	177440	3357589	0.296	14.647	0	0	0
1	7	19	"A112"	"A112"	5960	13810	100	2810	5943	6871	115	378	378	446	340	76	82	67	0	9317	10569	6910	65	1519	1519	1610	762	47	86	79	0	0.000	0.000	0.000	0.000	0.000	0.000	0.000	0.000	0.000	0.000	0.000	0.000	0.000	0.000	0.312	0.615	0.410	0.400	2.716	0.757	0.610	316	2384	100	2432	7798	10230	5565	9050	14615	Error	Error	-1.681	2432	7798	5565	9050	1877944	3339713	16.168	11.757	0	0	0
1	8	19	"A112"	"A112"	6260	13805	100	4933	7792	7546	96	400	400	475	563	118	85	77	0	11841	11200	5011	44	1511	1511	1609	889	55	89	87	0	0.000	0.000	0.000	0.000	0.000	0.000	0.000	0.000	0.000	0.000	0.000	0.000	0.000	0.000	0.439	0.763	0.520	0.502	2.871	1.068	0.596	316	2384	100	4533	10330	14863	7392	9689	17081	Error	Error	-1.188	4533	10330	7392	9689	2462200	3539140	12.996	10.789	0	0	0
1	9	19	"A112"	"A112"	6560	13805	100	6814	7444	5619	75	401	401	477	378	79	88	86	0	11547	10696	4226	39	1544	1544	1636	797	48	92	89	0	0.000	0.000	0.000	0.000	0.000	0.000	0.000	0.000	0.000	0.000	0.000	0.000	0.000	0.000	0.641	0.770	0.651	0.581	2.385	0.874	0.687	316	2384	100	6413	10003	16416	7043	9152	16195	Error	Error	-0.641	6413	10003	7043	9152	2352337	3379819	18.431	11.368	0	0	0
1	10	19	"A113"	"A113"	6860	13805	100	480	537	335	62	386	386	438	293	66	28	9	0	5934	6699	4369	65	1520	1520	1580	535	33	80	71	0	0.000	0.000	0.000	0.000	0.000	0.000	0.000	0.000	0.000	0.000	0.000	0.000	0.000	0.000	0.021	0.029	0.058	0.070	6.269	0.013	0.015	316	2384	100	94	4414	4508	151	5179	5330	Error	Error	-5.553	94	4414	151	5179	169559	2116845	0.338	9.568	0	0	0
1	11	19	"A113"	"A113"	7160	13805	100	517	568	352	61	402	402	452	312	69	28	10	0	9341	8825	4115	46	1583	1583	1656	574	34	93	89	0	0.000	0.000	0.000	0.000	0.000	0.000	0.000	0.000	0.000	0.000	0.000	0.000	0.000	0.000	0.015	0.023	0.038	0.036	4.030	0.019	0.048	316	2384	100	115	7758	7873	166	7242	7408	Error	Error	-6.076	115	7758	166	7242	179530	2788811	0.372	12.490	0	0	0
1	12	19	"A113"	"A113"	7460	13805	100	489	548	321	58	375	375	441	318	72	27	8	0	8858	9301	5440	58	1554	1554	1610	535	33	91	88	0	0.000	0.000	0.000	0.000	0.000	0.000	0.000	0.000	0.000	0.000	0.000	0.000	0.000	0.000	0.016	0.022	0.038	0.037	4.530	0.015	0.043	316	2384	100	114	7304	7418	173	7747	7920	Error	Error	-6.002	114	7304	173	7747	173107	2939041	0.336	14.376	0	0	0
1	13	19	"A114"	"A114"	7760	13805	100	583	608	335	55	382	382	431	283	65	40	16	0	16439	13373	7129	53	1515	1515	1581	709	44	87	79	0	0.000	0.000	0.000	0.000	0.000	0.000	0.000	0.000	0.000	0.000	0.000	0.000	0.000	0.000	0.013	0.019	0.025	0.032	5.665	0.015	0.094	316	2384	100	201	14924	15125	226	11858	12084	Error	Error	-6.214	201	14924	226	11858	192204	4225848	0.625	16.632	0	0	0
1	14	19	"A114"	"A114"	8060	13800	100	597	648	356	54	376	376	434	297	68	40	16	0	15588	14198	5485	38	1518	1518	1636	955	58	91	88	0	0.000	0.000	0.000	0.000	0.000	0.000	0.000	0.000	0.000	0.000	0.000	0.000	0.000	0.000	0.016	0.021	0.025	0.024	4.319	0.016	0.091	316	2384	100	221	14070	14291	272	12680	12952	Error	Error	-5.992	221	14070	272	12680	204798	4486607	0.721	13.154	0	0	0
1	15	19	"A114"	"A114"	8365	13800	100	569	643	379	58	390	390	447	415	92	27	6	0	15146	14101	4985	35	1567	1567	1789	1671	93	92	90	0	0.000	0.000	0.000	0.000	0.000	0.000	0.000	0.000	0.000	0.000	0.000	0.000	0.000	0.000	0.013	0.020	0.026	0.024	3.369	0.024	0.090	316	2384	100	179	13579	13758	253	12534	12787	Error	Error	-6.245	179	13579	253	12534	203125	4456012	0.472	7.368	0	0	0
1	16	19	"A115"	"A115"	8665	13800	100	471	532	326	61	397	397	442	292	66	26	9	0	3624	5484	3978	72	1556	1556	1597	467	29	82	72	0	0.000	0.000	0.000	0.000	0.000	0.000	0.000	0.000	0.000	0.000	0.000	0.000	0.000	0.000	0.036	0.034	0.098	0.092	4.605	0.021	0.034	316	2384	100	74	2068	2142	135	3928	4063	Error	Error	-4.805	74	2068	135	3928	168036	1732925	0.308	8.323	0	0	0
1	17	19	"A115"	"A115"	8965	13800	100	526	549	319	58	410	410	468	320	68	23	8	0	6173	6830	3612	52	1607	1607	1657	560	33	92	86	0	0.000	0.000	0.000	0.000	0.000	0.000	0.000	0.000	0.000	0.000	0.000	0.000	0.000	0.000	0.025	0.027	0.055	0.054	4.160	0.016	0.019	316	2384	100	116	4566	4682	139	5223	5362	Error	Error	-5.299	116	4566	139	5223	173555	2158206	0.253	9.238	0	0	0
1	18	19	"A115"	"A115"	9265	13800	100	501	546	319	58	409	409	466	351	75	23	5	0	5854	6811	3794	55	1651	1651	1702	504	29	93	87	0	0.000	0.000	0.000	0.000	0.000	0.000	0.000	0.000	0.000	0.000	0.000	0.000	0.000	0.000	0.022	0.027	0.049	0.051	4.678	0.020	0.026	316	2384	100	92	4203	4295	137	5160	5297	Error	Error	-5.514	92	4203	137	5160	172380	2152323	0.228	10.137	0	0	0
1	1	20	"A116"	"A116"	4165	14110	100	458	506	327	64	419	419	473	315	66	21	6	0	5480	5200	2470	47	1601	1601	1644	508	30	81	76	0	0.000	0.000	0.000	0.000	0.000	0.000	0.000	0.000	0.000	0.000	0.000	0.000	0.000	0.000	0.010	0.024	0.077	0.081	4.645	0.011	0.005	316	2384	100	39	3879	3918	87	3599	3686	Error	Error	-6.636	39	3879	87	3599	160049	1643301	0.105	7.000	0	0	0
1	2	20	"A116"	"A116"	4465	14110	100	531	601	338	56	403	403	453	294	64	35	13	0	10186	9720	3091	31	1590	1590	1646	547	33	96	94	0	0.000	0.000	0.000	0.000	0.000	0.000	0.000	0.000	0.000	0.000	0.000	0.000	0.000	0.000	0.015	0.024	0.040	0.032	3.818	0.019	0.052	316	2384	100	128	8596	8724	198	8130	8328	Error	Error	-6.069	128	8596	198	8130	189759	3071618	0.503	14.761	0	0	0
1	3	20	"A116"	"A116"	4765	14110	100	556	598	349	58	393	393	450	326	72	30	11	0	11720	11175	3622	32	1587	1587	1632	573	35	98	97	0	0.000	0.000	0.000	0.000	0.000	0.000	0.000	0.000	0.000	0.000	0.000	0.000	0.000	0.000	0.016	0.021	0.030	0.028	2.943	0.016	0.053	316	2384	100	163	10133	10296	205	9588	9793	Error	Error	-5.958	163	10133	205	9588	188996	3531428	0.454	16.654	0	0	0
1	4	20	"A117"	"A117"	5065	14110	100	444	523	359	68	369	369	423	296	69	27	10	0	2413	3212	2139	66	1489	1489	1531	455	29	68	50	0	0.000	0.000	0.000	0.000	0.000	0.000	0.000	0.000	0.000	0.000	0.000	0.000	0.000	0.000	0.081	0.089	0.178	0.168	4.690	0.065	0.062	316	2384	100	75	924	999	154	1723	1877	Error	Error	-3.623	75	924	154	1723	165350	1014840	0.338	3.695	0	0	0
1	5	20	"A117"	"A117"	5365	14110	100	498	570	372	65	387	387	441	299	67	29	13	0	3136	3941	2251	57	1478	1478	1513	449	29	87	74	0	0.000	0.000	0.000	0.000	0.000	0.000	0.000	0.000	0.000	0.000	0.000	0.000	0.000	0.000	0.067	0.074	0.117	0.119	3.539	0.062	0.085	316	2384	100	111	1658	1769	183	2463	2646	Error	Error	-3.901	111	1658	183	2463	180097	1245458	0.431	5.408	0	0	0
1	6	20	"A117"	"A117"	5665	14110	100	457	511	342	66	394	394	448	329	73	22	6	0	2805	3157	1505	47	1504	1504	1540	456	29	82	61	0	0.000	0.000	0.000	0.000	0.000	0.000	0.000	0.000	0.000	0.000	0.000	0.000	0.000	0.000	0.048	0.071	0.169	0.149	4.246	0.063	0.035	316	2384	100	63	1301	1364	117	1653	1770	Error	Error	-4.368	63	1301	117	1653	161620	997733	0.191	3.546	0	0	0
1	7	20	"A118"	"A118"	5965	14110	100	483	523	315	60	383	383	434	306	70	27	8	0	8886	9525	5423	56	1494	1494	1527	453	29	92	89	0	0.000	0.000	0.000	0.000	0.000	0.000	0.000	0.000	0.000	0.000	0.000	0.000	0.000	0.000	0.014	0.017	0.037	0.036	4.689	0.011	0.022	316	2384	100	100	7392	7492	140	8031	8171	Error	Error	-6.208	100	7392	140	8031	165241	3009880	0.291	17.656	0	0	0
1	8	20	"A118"	"A118"	6265	14105	100	572	604	344	56	379	379	424	279	65	40	18	0	12378	11962	5183	43	1506	1506	1555	501	32	98	97	0	0.000	0.000	0.000	0.000	0.000	0.000	0.000	0.000	0.000	0.000	0.000	0.000	0.000	0.000	0.018	0.022	0.032	0.027	3.716	0.015	0.064	316	2384	100	193	10872	11065	225	10456	10681	Error	Error	-5.816	193	10872	225	10456	191019	3779856	0.645	20.772	0	0	0
1	9	20	"A118"	"A118"	6565	14105	100	505	548	327	59	375	375	427	308	72	31	10	0	10812	10975	4831	44	1535	1535	1584	534	33	97	96	0	0.000	0.000	0.000	0.000	0.000	0.000	0.000	0.000	0.000	0.000	0.000	0.000	0.000	0.000	0.014	0.018	0.031	0.026	3.345	0.014	0.049	316	2384	100	130	9277	9407	173	9440	9613	Error	Error	-6.157	130	9277	173	9440	173219	3468239	0.393	17.586	0	0	0
1	10	20	"A119"	"A119"	6865	14105	100	1276	1344	797	59	387	387	447	334	74	75	59	0	9466	8821	3945	44	1519	1519	1553	458	29	94	92	0	0.000	0.000	0.000	0.000	0.000	0.000	0.000	0.000	0.000	0.000	0.000	0.000	0.000	0.000	0.112	0.131	0.131	0.126	2.191	0.129	0.558	316	2384	100	889	7947	8836	957	7302	8259	Error	Error	-3.160	889	7947	957	7302	424578	2787412	2.686	15.869	0	0	0
1	11	20	"A119"	"A119"	7165	14105	100	1262	1407	857	60	384	384	445	338	75	75	60	0	11291	11137	4548	40	1523	1523	1572	508	32	99	99	0	0.000	0.000	0.000	0.000	0.000	0.000	0.000	0.000	0.000	0.000	0.000	0.000	0.000	0.000	0.090	0.106	0.099	0.090	2.501	0.102	0.539	316	2384	100	878	9768	10646	1023	9614	10637	Error	Error	-3.476	878	9768	1023	9614	444760	3519218	2.846	18.829	0	0	0
1	12	20	"A119"	"A119"	7465	14105	100	1393	1528	860	56	380	380	431	296	68	86	73	0	12447	12322	3987	32	1571	1571	1612	496	30	100	100	0	0.000	0.000	0.000	0.000	0.000	0.000	0.000	0.000	0.000	0.000	0.000	0.000	0.000	0.000	0.093	0.107	0.097	0.088	2.177	0.106	0.587	316	2384	100	1013	10876	11889	1148	10751	11899	Error	Error	-3.424	1013	10876	1148	10751	482837	3893641	3.706	21.593	0	0	0
1	13	20	"A120"	"A120"	7765	14105	100	812	887	549	61	376	376	430	291	67	60	37	0	8469	8282	4115	49	1500	1500	1533	461	30	96	92	0	0.000	0.000	0.000	0.000	0.000	0.000	0.000	0.000	0.000	0.000	0.000	0.000	0.000	0.000	0.063	0.075	0.082	0.079	3.130	0.068	0.316	316	2384	100	436	6969	7405	511	6782	7293	Error	Error	-3.999	436	6969	511	6782	280420	2617183	1.570	14.640	0	0	0
1	14	20	"A120"	"A120"	8065	14100	100	828	876	496	56	385	385	434	294	67	62	37	0	9830	9575	4750	49	1558	1558	1594	502	31	98	95	0	0.000	0.000	0.000	0.000	0.000	0.000	0.000	0.000	0.000	0.000	0.000	0.000	0.000	0.000	0.054	0.061	0.066	0.062	2.562	0.058	0.353	316	2384	100	443	8272	8715	491	8017	8508	Error	Error	-4.223	443	8272	491	8017	276788	3025578	1.503	15.898	0	0	0
1	15	20	"A120"	"A120"	8365	14100	100	747	834	486	58	396	396	453	303	66	55	32	0	5770	6676	3656	54	1573	1573	1620	494	30	98	91	0	0.000	0.000	0.000	0.000	0.000	0.000	0.000	0.000	0.000	0.000	0.000	0.000	0.000	0.000	0.084	0.086	0.096	0.093	3.211	0.073	0.272	316	2384	100	351	4197	4548	438	5103	5541	Error	Error	-3.580	351	4197	438	5103	263609	2109634	1.257	10.235	0	0	0
1	16	20	"A121"	"A121"	8665	14100	100	477	547	350	63	397	397	457	320	70	27	9	0	9463	10018	5493	54	1579	1579	1610	482	29	95	90	0	0.000	0.000	0.000	0.000	0.000	0.000	0.000	0.000	0.000	0.000	0.000	0.000	0.000	0.000	0.010	0.018	0.041	0.036	4.503	0.012	0.025	316	2384	100	80	7884	7964	150	8439	8589	Error	Error	-6.623	80	7884	150	8439	172724	3165835	0.281	17.444	0	0	0
1	17	20	"A121"	"A121"	8965	14100	100	527	581	356	61	388	388	436	288	66	33	15	0	13076	12996	5028	38	1569	1569	1653	647	39	99	98	0	0.000	0.000	0.000	0.000	0.000	0.000	0.000	0.000	0.000	0.000	0.000	0.000	0.000	0.000	0.012	0.017	0.029	0.024	3.272	0.012	0.044	316	2384	100	139	11507	11646	193	11427	11620	Error	Error	-6.371	139	11507	193	11427	183620	4106684	0.503	17.532	0	0	0
1	18	20	"A121"	"A121"	9265	14100	100	598	638	368	57	418	418	469	345	73	32	10	0	12912	12857	5323	41	1655	1655	1701	539	31	100	99	0	0.000	0.000	0.000	0.000	0.000	0.000	0.000	0.000	0.000	0.000	0.000	0.000	0.000	0.000	0.016	0.020	0.027	0.024	3.720	0.015	0.043	316	2384	100	180	11257	11437	220	11202	11422	Error	Error	-5.967	180	11257	220	11202	201734	4062669	0.490	20.698	0	0	0
1	1	21	"Blank"	"Blank"	4170	14410	100	379	434	287	66	405	405	457	293	64	16	5	0	1569	1603	473	29	1542	1542	1578	470	29	17	4	0	0.000	0.000	0.000	0.000	0.000	0.000	0.000	0.000	0.000	0.000	0.000	0.000	0.000	0.000	-0.963	0.475	0.544	0.540	4.265	-0.014	0.000	316	2384	100	-26	27	1	29	61	90	Error	Error	Error	-26	27	29	61	137056	506443	-0.078	0.053	0	0	0
1	2	21	"Blank"	"Blank"	4470	14410	100	391	449	313	69	401	401	453	290	64	18	7	0	1524	1579	466	29	1521	1521	1552	457	29	16	5	0	0.000	0.000	0.000	0.000	0.000	0.000	0.000	0.000	0.000	0.000	0.000	0.000	0.000	0.000	-3.333	0.828	0.692	0.631	4.705	-0.002	0.000	316	2384	100	-10	3	-7	48	58	106	Error	Error	Error	-10	3	48	58	141922	499024	-0.014	0.059	0	0	0
1	3	21	"Blank"	"Blank"	4770	14410	100	412	440	272	61	402	402	459	344	74	13	1	0	1521	1546	470	30	1518	1518	1551	463	29	18	2	0	0.000	0.000	0.000	0.000	0.000	0.000	0.000	0.000	0.000	0.000	0.000	0.000	0.000	0.000	3.333	1.357	0.583	0.610	5.011	0.052	0.001	316	2384	100	10	3	13	38	28	66	Error	Error	1.737	10	3	38	28	139007	488398	-0.055	-0.011	0	0	0
1	4	21	"Blank"	"Blank"	5070	14410	100	392	442	297	67	381	381	438	308	70	18	4	0	1468	1496	433	28	1513	1513	1559	498	31	10	1	0	0.000	0.000	0.000	0.000	0.000	0.000	0.000	0.000	0.000	0.000	0.000	0.000	0.000	0.000	-0.244	-3.588	0.790	0.713	4.528	0.072	0.005	316	2384	100	11	-45	-34	61	-17	44	Error	Error	Error	11	-45	61	-17	139668	472768	0.013	-0.127	0	0	0
1	5	21	"Blank"	"Blank"	5370	14410	100	392	438	279	63	384	384	446	344	77	17	1	0	1473	1490	423	28	1478	1478	1532	747	48	6	0	0	0.000	0.000	0.000	0.000	0.000	0.000	0.000	0.000	0.000	0.000	0.000	0.000	0.000	0.000	-1.600	4.500	0.764	0.746	4.250	0.190	0.169	316	2384	100	8	-5	3	54	12	66	Error	Error	Error	8	-5	54	12	138359	470814	-0.023	-0.056	0	0	0
1	6	21	"Blank"	"Blank"	5670	14410	100	376	435	297	68	388	388	442	316	71	17	4	0	1478	1494	451	30	1487	1487	1522	484	31	16	2	0	0.000	0.000	0.000	0.000	0.000	0.000	0.000	0.000	0.000	0.000	0.000	0.000	0.000	0.000	1.333	6.714	0.595	0.603	4.532	0.022	0.000	316	2384	100	-12	-9	-21	47	7	54	Error	Error	0.415	-12	-9	47	7	137498	472015	-0.022	-0.058	0	0	0
1	7	21	"Blank"	"Blank"	5970	14405	100	347	424	330	77	385	385	433	332	76	17	3	0	1412	1461	443	30	1454	1454	1499	443	29	17	3	0	0.000	0.000	0.000	0.000	0.000	0.000	0.000	0.000	0.000	0.000	0.000	0.000	0.000	0.000	0.905	5.571	0.679	0.684	5.495	0.234	0.007	316	2384	100	-38	-42	-80	39	7	46	Error	Error	-0.144	-38	-42	39	7	133948	461561	-0.027	-0.086	0	0	0
1	8	21	"Blank"	"Blank"	6270	14405	100	408	464	327	70	379	379	432	293	67	20	6	0	1462	1515	449	29	1461	1461	1491	435	29	17	5	0	0.000	0.000	0.000	0.000	0.000	0.000	0.000	0.000	0.000	0.000	0.000	0.000	0.000	0.000	29.000	1.574	0.660	0.633	4.369	0.025	0.000	316	2384	100	29	1	30	85	54	139	Error	Error	4.858	29	1	85	54	146529	478856	0.109	0.055	0	0	0
1	9	21	"Blank"	"Blank"	6570	14405	100	370	431	294	68	397	397	443	407	91	12	1	0	1446	1480	421	28	1479	1479	1524	452	29	13	3	0	0.000	0.000	0.000	0.000	0.000	0.000	0.000	0.000	0.000	0.000	0.000	0.000	0.000	0.000	0.818	34.000	0.773	0.850	3.735	-0.076	0.003	316	2384	100	-27	-33	-60	34	1	35	Error	Error	-0.290	-27	-33	34	1	136326	467623	-0.029	-0.097	0	0	0
1	10	21	"Blank"	"Blank"	6870	14405	100	381	459	326	71	369	369	438	391	89	17	4	0	1468	1488	453	30	1501	1501	1521	444	29	13	2	0	0.000	0.000	0.000	0.000	0.000	0.000	0.000	0.000	0.000	0.000	0.000	0.000	0.000	0.000	-0.364	-6.923	0.578	0.739	5.116	1.499	0.003	316	2384	100	12	-33	-21	90	-13	77	Error	Error	Error	12	-33	90	-13	144919	470342	0.054	-0.074	0	0	0
1	11	21	"Blank"	"Blank"	7170	14405	100	395	437	281	64	387	387	444	316	71	16	3	0	1463	1495	405	27	1476	1476	1536	511	33	11	1	0	0.000	0.000	0.000	0.000	0.000	0.000	0.000	0.000	0.000	0.000	0.000	0.000	0.000	0.000	-0.615	2.632	0.596	0.678	5.062	0.110	0.016	316	2384	100	8	-13	-5	50	19	69	Error	Error	Error	8	-13	50	19	138089	472461	-0.022	-0.080	0	0	0
1	12	21	"Blank"	"Blank"	7470	14405	100	359	404	262	64	384	384	435	301	69	14	3	0	1479	1520	455	29	1498	1498	1541	462	29	17	2	0	0.000	0.000	0.000	0.000	0.000	0.000	0.000	0.000	0.000	0.000	0.000	0.000	0.000	0.000	1.316	0.909	0.509	0.508	5.143	-0.033	0.001	316	2384	100	-25	-19	-44	20	22	42	Error	Error	0.396	-25	-19	20	22	127807	480256	-0.103	-0.045	0	0	0
1	13	21	"Blank"	"Blank"	7770	14405	100	372	428	282	65	393	393	435	284	65	19	3	0	1501	1540	457	29	1494	1494	1530	445	29	16	3	0	0.000	0.000	0.000	0.000	0.000	0.000	0.000	0.000	0.000	0.000	0.000	0.000	0.000	0.000	-3.000	0.761	0.628	0.647	3.857	0.003	0.000	316	2384	100	-21	7	-14	35	46	81	Error	Error	Error	-21	7	35	46	135305	486536	-0.025	0.022	0	0	0
1	14	21	"Blank"	"Blank"	8070	14400	100	354	433	322	74	385	385	437	297	67	18	6	0	1528	1582	461	29	1520	1520	1553	467	30	17	5	0	0.000	0.000	0.000	0.000	0.000	0.000	0.000	0.000	0.000	0.000	0.000	0.000	0.000	0.000	-3.875	0.774	0.660	0.710	5.095	-0.001	0.000	316	2384	100	-31	8	-23	48	62	110	Error	Error	Error	-31	8	48	62	136872	499909	-0.013	0.062	0	0	0
1	15	21	"Blank"	"Blank"	8370	14400	100	381	451	311	68	392	392	443	296	66	16	8	0	1449	1495	441	29	1500	1500	1532	459	29	16	2	0	0.000	0.000	0.000	0.000	0.000	0.000	0.000	0.000	0.000	0.000	0.000	0.000	0.000	0.000	0.216	-11.800	0.649	0.732	4.501	-0.029	0.001	316	2384	100	-11	-51	-62	59	-5	54	Error	Error	-2.213	-11	-51	59	-5	142423	472424	0.027	-0.081	0	0	0
1	16	21	"Blank"	"Blank"	8670	14400	100	396	432	279	64	366	366	424	290	68	18	3	0	1468	1500	473	31	1504	1504	1556	477	30	13	3	0	0.000	0.000	0.000	0.000	0.000	0.000	0.000	0.000	0.000	0.000	0.000	0.000	0.000	0.000	-0.833	-16.500	0.683	0.772	4.891	0.033	0.001	316	2384	100	30	-36	-6	66	-4	62	Error	Error	Error	30	-36	66	-4	136564	473921	0.028	-0.117	0	0	0
1	17	21	"Blank"	"Blank"	8970	14400	100	418	442	272	61	371	371	439	303	69	16	4	0	1525	1572	487	30	1536	1536	1582	538	34	13	2	0	0.000	0.000	0.000	0.000	0.000	0.000	0.000	0.000	0.000	0.000	0.000	0.000	0.000	0.000	-4.273	1.972	0.544	0.537	3.986	-0.002	0.000	316	2384	100	47	-11	36	71	36	107	Error	Error	Error	47	-11	71	36	139607	496684	0.010	-0.019	0	0	0
1	18	21	"Blank"	"Blank"	9270	14400	100	406	474	366	77	398	398	456	307	67	18	5	0	1539	1573	478	30	1610	1610	1654	472	28	15	3	0	0.000	0.000	0.000	0.000	0.000	0.000	0.000	0.000	0.000	0.000	0.000	0.000	0.000	0.000	-0.113	-2.054	0.533	0.598	4.980	0.060	0.003	316	2384	100	8	-71	-63	76	-37	39	Error	Error	Error	8	-71	76	-37	149726	497055	0.059	-0.172	0	0	0
