# Supplementary material for: Application of hybridization control probe to increase accuracy on ligation detection or minisequencing diagnostic microarrays
Source: BMC Res Notes. 2009 Dec 14;2:249. doi: 10.1186/1756-0500-2-249 (PMC2799435; doi:10.1186/1756-0500-2-249)
Supplement: Additional file 3 — Gpr_files. Zip-compressed file containing raw microarray data in GenePix results format (.gpr) and GAL (GenePix Array List) files. [file 1756-0500-2-249-S3.ZIP › gpr_files/slide9/lasi9_4-16.gpr]

ATF	1.0
30	76    
"Type=GenePix Results 3"
"DateTime=2009/05/28 13:55:46"
"Settings=C:\Axon\Data\HPV\280509\lasi9.gps"
"GalFile=C:\Axon\Data\HPV\ArrayIt_032009_InstiBioGalfile.gal"
"ArrayOfArrays=4-16"
"PixelSize=5"
"Wavelengths=532	488"
"ImageFiles=C:\Axon\Data\HPV\280509\lasi9.tif 2	C:\Axon\Data\HPV\280509\lasi9.tif 3"
"NormalizationMethod=None"
"NormalizationFactors=1	1"
"JpegImage="
"StdDev=Type 1"
"RatioFormulations=W1/W3 (/532)	W1/W4 (/488)	W3/W4 (532/488)"
"FeatureType=Circular"
"Barcode="
"BackgroundSubtraction=LocalFeature"
"ImageOrigin=0, 0"
"JpegOrigin=0, 0"
"Creator=GenePix Pro 6.1.0.2"
"Scanner=GenePix 4200A 01 Autoloader [2]"
"FocusPosition=0"
"Temperature=23.31"
"LinesAveraged=1"
"Comment="
"PMTGain=610	580"
"ScanPower=100	100"
"LaserPower=2.72	2.58"
"Filters=Standard Green	Standard Blue"
"ScanRegion=728,0,3848,13784"
"Supplier="
"Block"	"Column"	"Row"	"Name"	"ID"	"X"	"Y"	"Dia."	"F532 Median"	"F532 Mean"	"F532 SD"	"F532 CV"	"B532"	"B532 Median"	"B532 Mean"	"B532 SD"	"B532 CV"	"% > B532+1SD"	"% > B532+2SD"	"F532 % Sat."	"F488 Median"	"F488 Mean"	"F488 SD"	"F488 CV"	"B488"	"B488 Median"	"B488 Mean"	"B488 SD"	"B488 CV"	"% > B488+1SD"	"% > B488+2SD"	"F488 % Sat."	"Ratio of Medians (1/532)"	"Ratio of Means (1/532)"	"Median of Ratios (1/532)"	"Mean of Ratios (1/532)"	"Ratios SD (1/532)"	"Rgn Ratio (1/532)"	"Rgn R2 (1/532)"	"Ratio of Medians (1/488)"	"Ratio of Means (1/488)"	"Median of Ratios (1/488)"	"Mean of Ratios (1/488)"	"Ratios SD (1/488)"	"Rgn Ratio (1/488)"	"Rgn R2 (1/488)"	"Ratio of Medians (532/488)"	"Ratio of Means (532/488)"	"Median of Ratios (532/488)"	"Mean of Ratios (532/488)"	"Ratios SD (532/488)"	"Rgn Ratio (532/488)"	"Rgn R2 (532/488)"	"F Pixels"	"B Pixels"	"Circularity"	"Sum of Medians (1/532)"	"Sum of Medians (1/488)"	"Sum of Medians (532/488)"	"Sum of Means (1/532)"	"Sum of Means (1/488)"	"Sum of Means (532/488)"	"Log Ratio (1/532)"	"Log Ratio (1/488)"	"Log Ratio (532/488)"	"F532 Median - B532"	"F488 Median - B488"	"F532 Mean - B532"	"F488 Mean - B488"	"F532 Total Intensity"	"F488 Total Intensity"	"SNR 532"	"SNR 488"	"Flags"	"Normalize"	"Autoflag"
1	1	1	"A1"	"A1"	13105	8400	100	549	584	337	57	501	501	552	338	61	22	5	0	2591	3164	1577	49	2070	2070	2112	599	28	47	30	0	0.000	0.000	0.000	0.000	0.000	0.000	0.000	0.000	0.000	0.000	0.000	0.000	0.000	0.000	0.092	0.076	0.292	0.312	4.429	0.050	0.020	316	2384	100	48	521	569	83	1094	1177	Error	Error	-3.440	48	521	83	1094	184586	999819	0.095	1.756	0	0	0
1	2	1	"A1"	"A1"	13405	8395	100	506	558	341	61	497	497	548	331	60	20	4	0	4292	4240	2147	50	1970	1970	2030	614	30	68	58	0	0.000	0.000	0.000	0.000	0.000	0.000	0.000	0.000	0.000	0.000	0.000	0.000	0.000	0.000	0.004	0.027	0.144	0.150	5.464	0.042	0.036	316	2384	100	9	2322	2331	61	2270	2331	Error	Error	-8.011	9	2322	61	2270	176399	1339779	0.030	3.599	0	0	0
1	3	1	"A1"	"A1"	13705	8395	100	555	612	356	58	455	455	515	345	66	28	6	0	2738	3099	1747	56	1967	1967	2034	657	32	54	28	0	0.000	0.000	0.000	0.000	0.000	0.000	0.000	0.000	0.000	0.000	0.000	0.000	0.000	0.000	0.130	0.139	0.356	0.292	4.486	0.107	0.100	316	2384	100	100	771	871	157	1132	1289	Error	Error	-2.947	100	771	157	1132	193273	979372	0.281	1.621	0	0	0
1	4	1	"A2"	"A2"	14005	8395	100	451	536	351	65	468	468	524	335	63	20	5	0	2818	3492	1876	53	1977	1977	2047	690	33	53	39	0	0.000	0.000	0.000	0.000	0.000	0.000	0.000	0.000	0.000	0.000	0.000	0.000	0.000	0.000	-0.020	0.045	0.246	0.233	5.695	0.058	0.034	316	2384	100	-17	841	824	68	1515	1583	Error	Error	Error	-17	841	68	1515	169341	1103620	0.036	2.094	0	0	0
1	5	1	"A2"	"A2"	14305	8395	100	566	738	903	122	485	485	643	1529	237	2	1	0	5232	5481	2705	49	1951	1951	2276	3437	151	45	10	0	0.000	0.000	0.000	0.000	0.000	0.000	0.000	0.000	0.000	0.000	0.000	0.000	0.000	0.000	0.025	0.072	0.089	0.085	3.487	0.351	0.635	316	2384	100	81	3281	3362	253	3530	3783	Error	Error	-5.340	81	3281	253	3530	233073	1732127	0.062	0.932	0	0	0
1	6	1	"A2"	"A2"	14605	8395	100	624	1377	2580	187	479	479	601	837	139	19	10	0	4610	6461	7482	115	1992	1992	2246	1971	87	63	25	0	0.000	0.000	0.000	0.000	0.000	0.000	0.000	0.000	0.000	0.000	0.000	0.000	0.000	0.000	0.055	0.201	0.186	0.138	4.106	0.295	0.781	316	2384	100	145	2618	2763	898	4469	5367	Error	Error	-4.174	145	2618	898	4469	435042	2041671	0.927	2.139	0	0	0
1	7	1	"A3"	"A3"	14905	8390	100	771	2225	7169	322	485	485	626	881	140	25	12	0	4721	7139	10178	142	2036	2036	2364	2433	102	51	31	2	0.000	0.000	0.000	0.000	0.000	0.000	0.000	0.000	0.000	0.000	0.000	0.000	0.000	0.000	0.107	0.341	0.196	0.190	4.104	0.503	0.615	316	2384	100	286	2685	2971	1740	5103	6843	Error	Error	-3.231	286	2685	1740	5103	703110	2255977	1.815	1.963	0	0	0
1	8	1	"A3"	"A3"	15205	8390	100	599	924	1039	112	477	477	615	813	132	17	8	0	3321	4497	3391	75	1972	1972	2287	2091	91	41	22	0	0.000	0.000	0.000	0.000	0.000	0.000	0.000	0.000	0.000	0.000	0.000	0.000	0.000	0.000	0.090	0.177	0.218	0.216	4.502	0.297	0.646	316	2384	100	122	1349	1471	447	2525	2972	Error	Error	-3.467	122	1349	447	2525	291841	1421096	0.380	1.057	0	0	0
1	9	1	"A3"	"A3"	15505	8390	100	480	525	323	61	466	466	553	478	86	10	1	0	2552	3012	1516	50	1968	1968	2138	1229	57	31	16	0	0.000	0.000	0.000	0.000	0.000	0.000	0.000	0.000	0.000	0.000	0.000	0.000	0.000	0.000	0.024	0.057	0.332	0.288	4.972	0.070	0.046	316	2384	100	14	584	598	59	1044	1103	Error	Error	-5.382	14	584	59	1044	165749	951636	-0.059	0.711	0	0	0
1	10	1	"A4"	"A4"	15805	8390	100	589	694	673	96	478	478	578	882	152	6	1	0	3695	4367	2463	56	2050	2050	2258	2158	95	45	24	0	0.000	0.000	0.000	0.000	0.000	0.000	0.000	0.000	0.000	0.000	0.000	0.000	0.000	0.000	0.067	0.093	0.159	0.181	5.212	0.122	0.137	316	2384	100	111	1645	1756	216	2317	2533	Error	Error	-3.889	111	1645	216	2317	219148	1380042	0.132	0.977	0	0	0
1	11	1	"A4"	"A4"	16105	8390	100	655	765	520	67	499	499	628	1055	167	6	1	0	4400	4886	2730	55	2071	2071	2318	2062	88	52	33	0	0.000	0.000	0.000	0.000	0.000	0.000	0.000	0.000	0.000	0.000	0.000	0.000	0.000	0.000	0.067	0.094	0.134	0.152	5.652	0.106	0.133	316	2384	100	156	2329	2485	266	2815	3081	Error	Error	-3.900	156	2329	266	2815	241780	1543957	0.130	1.245	0	0	0
1	12	1	"A4"	"A4"	16405	8385	100	660	910	1321	145	465	465	557	929	166	10	4	0	5165	5882	4829	82	1963	1963	2167	2162	99	65	38	0	0.000	0.000	0.000	0.000	0.000	0.000	0.000	0.000	0.000	0.000	0.000	0.000	0.000	0.000	0.061	0.114	0.129	0.121	4.606	0.200	0.545	316	2384	100	195	3202	3397	445	3919	4364	Error	Error	-4.037	195	3202	445	3919	287674	1858560	0.380	1.718	0	0	0
1	13	1	"A5"	"A5"	16705	8385	100	582	663	405	61	542	542	644	907	140	5	0	0	3314	3788	1810	47	2266	2266	2382	1203	50	45	25	0	0.000	0.000	0.000	0.000	0.000	0.000	0.000	0.000	0.000	0.000	0.000	0.000	0.000	0.000	0.038	0.080	0.259	0.240	4.946	0.318	0.087	316	2384	100	40	1048	1088	121	1522	1643	Error	Error	-4.711	40	1048	121	1522	209389	1196867	0.021	1.169	0	0	0
1	14	1	"A5"	"A5"	17005	8385	100	604	699	492	70	545	545	634	553	87	15	4	0	3649	4468	2566	57	2217	2217	2434	1979	81	40	23	0	0.000	0.000	0.000	0.000	0.000	0.000	0.000	0.000	0.000	0.000	0.000	0.000	0.000	0.000	0.041	0.068	0.176	0.176	4.819	0.174	0.483	316	2384	100	59	1432	1491	154	2251	2405	Error	Error	-4.601	59	1432	154	2251	220789	1411995	0.118	1.028	0	0	0
1	15	1	"A5"	"A5"	17305	8385	100	631	681	371	54	519	519	615	734	119	7	0	0	3604	4149	1897	45	2182	2182	2313	1513	65	46	23	0	0.000	0.000	0.000	0.000	0.000	0.000	0.000	0.000	0.000	0.000	0.000	0.000	0.000	0.000	0.079	0.082	0.160	0.151	4.895	0.157	0.173	316	2384	100	112	1422	1534	162	1967	2129	Error	Error	-3.666	112	1422	162	1967	215344	1310953	0.090	1.213	0	0	0
1	16	1	"A6"	"A6"	17605	8385	100	596	683	424	62	526	526	577	338	58	28	10	0	4306	4838	2567	53	2223	2223	2298	758	32	65	54	0	0.000	0.000	0.000	0.000	0.000	0.000	0.000	0.000	0.000	0.000	0.000	0.000	0.000	0.000	0.034	0.060	0.144	0.129	5.251	0.053	0.067	316	2384	100	70	2083	2153	157	2615	2772	Error	Error	-4.895	70	2083	157	2615	215806	1528884	0.314	3.351	0	0	0
1	17	1	"A6"	"A6"	17905	8380	100	617	705	413	58	531	531	598	501	83	21	4	0	5018	5813	3106	53	2259	2259	2385	894	37	75	64	0	0.000	0.000	0.000	0.000	0.000	0.000	0.000	0.000	0.000	0.000	0.000	0.000	0.000	0.000	0.031	0.049	0.097	0.097	5.332	0.050	0.090	316	2384	100	86	2759	2845	174	3554	3728	Error	Error	-5.004	86	2759	174	3554	222724	1836957	0.214	3.834	0	0	0
1	18	1	"A6"	"A6"	18205	8380	100	661	700	403	57	493	493	556	390	70	27	9	0	5361	6063	3149	51	2107	2107	2209	1091	49	77	63	0	0.000	0.000	0.000	0.000	0.000	0.000	0.000	0.000	0.000	0.000	0.000	0.000	0.000	0.000	0.052	0.052	0.092	0.096	4.491	0.033	0.045	316	2384	100	168	3254	3422	207	3956	4163	Error	Error	-4.276	168	3254	207	3956	221344	1916024	0.369	3.533	0	0	0
1	1	2	"A7"	"A7"	13105	8695	100	628	705	401	56	575	575	626	347	55	26	7	0	3355	4277	2879	67	2251	2251	2307	605	26	61	48	0	0.000	0.000	0.000	0.000	0.000	0.000	0.000	0.000	0.000	0.000	0.000	0.000	0.000	0.000	0.048	0.064	0.142	0.163	5.264	0.059	0.073	316	2384	100	53	1104	1157	130	2026	2156	Error	Error	-4.381	53	1104	130	2026	222700	1351613	0.228	3.256	0	0	0
1	2	2	"A7"	"A7"	13405	8695	100	607	639	343	53	567	567	615	359	58	17	5	0	3958	4205	1857	44	2161	2161	2265	784	34	72	53	0	0.000	0.000	0.000	0.000	0.000	0.000	0.000	0.000	0.000	0.000	0.000	0.000	0.000	0.000	0.022	0.035	0.133	0.151	4.515	0.033	0.020	316	2384	100	40	1797	1837	72	2044	2116	Error	Error	-5.489	40	1797	72	2044	201943	1328799	0.067	2.474	0	0	0
1	3	2	"A7"	"A7"	13705	8695	100	557	614	344	56	529	529	585	486	83	11	1	0	4029	4291	1945	45	2076	2076	2239	1146	51	66	42	0	0.000	0.000	0.000	0.000	0.000	0.000	0.000	0.000	0.000	0.000	0.000	0.000	0.000	0.000	0.014	0.038	0.144	0.159	5.102	0.092	0.092	316	2384	100	28	1953	1981	85	2215	2300	Error	Error	-6.124	28	1953	85	2215	194021	1355832	0.060	1.791	0	0	0
1	4	2	"A8"	"A8"	14005	8695	100	644	717	397	55	509	509	568	383	67	28	11	0	4283	5269	3167	60	2082	2082	2187	806	36	64	53	0	0.000	0.000	0.000	0.000	0.000	0.000	0.000	0.000	0.000	0.000	0.000	0.000	0.000	0.000	0.061	0.065	0.117	0.131	6.238	0.037	0.049	316	2384	100	135	2201	2336	208	3187	3395	Error	Error	-4.027	135	2201	208	3187	226488	1665098	0.389	3.824	0	0	0
1	5	2	"A8"	"A8"	14305	8695	100	604	672	365	54	491	491	539	321	59	31	11	0	7387	7427	2898	39	1949	1949	2090	909	43	93	86	0	0.000	0.000	0.000	0.000	0.000	0.000	0.000	0.000	0.000	0.000	0.000	0.000	0.000	0.000	0.021	0.033	0.053	0.050	3.057	0.030	0.066	316	2384	100	113	5438	5551	181	5478	5659	Error	Error	-5.589	113	5438	181	5478	212369	2346859	0.414	5.871	0	0	0
1	6	2	"A8"	"A8"	14605	8690	100	618	656	375	57	465	465	514	308	59	33	12	0	6159	6158	2770	44	1984	1984	2051	676	32	87	79	0	0.000	0.000	0.000	0.000	0.000	0.000	0.000	0.000	0.000	0.000	0.000	0.000	0.000	0.000	0.037	0.046	0.078	0.078	4.020	0.028	0.037	316	2384	100	153	4175	4328	191	4174	4365	Error	Error	-4.770	153	4175	191	4174	207162	1945841	0.461	6.075	0	0	0
1	7	2	"A9"	"A9"	14905	8690	100	581	661	443	67	487	487	532	310	58	30	13	0	4843	5573	3553	63	2037	2037	2100	635	30	73	64	0	0.000	0.000	0.000	0.000	0.000	0.000	0.000	0.000	0.000	0.000	0.000	0.000	0.000	0.000	0.033	0.049	0.105	0.103	4.684	0.044	0.090	316	2384	100	94	2806	2900	174	3536	3710	Error	Error	-4.900	94	2806	174	3536	208950	1760927	0.416	5.469	0	0	0
1	8	2	"A9"	"A9"	15205	8690	100	606	660	386	58	487	487	551	330	59	30	8	0	5083	5472	2614	47	2079	2079	2153	674	31	82	75	0	0.000	0.000	0.000	0.000	0.000	0.000	0.000	0.000	0.000	0.000	0.000	0.000	0.000	0.000	0.040	0.051	0.094	0.094	4.049	0.024	0.019	316	2384	100	119	3004	3123	173	3393	3566	Error	Error	-4.658	119	3004	173	3393	208526	1729031	0.330	4.924	0	0	0
1	9	2	"A9"	"A9"	15505	8690	100	651	674	348	51	499	499	552	341	61	26	8	0	5681	6229	2913	46	2038	2038	2159	783	36	87	80	0	0.000	0.000	0.000	0.000	0.000	0.000	0.000	0.000	0.000	0.000	0.000	0.000	0.000	0.000	0.042	0.042	0.065	0.074	4.570	0.029	0.043	316	2384	100	152	3643	3795	175	4191	4366	Error	Error	-4.583	152	3643	175	4191	212950	1968508	0.358	5.198	0	0	0
1	10	2	"A10"	"A10"	15805	8690	100	588	659	425	64	526	526	589	496	84	16	2	0	4742	4984	2605	52	2122	2122	2211	717	32	68	60	0	0.000	0.000	0.000	0.000	0.000	0.000	0.000	0.000	0.000	0.000	0.000	0.000	0.000	0.000	0.024	0.046	0.119	0.120	4.739	0.038	0.014	316	2384	100	62	2620	2682	133	2862	2995	Error	Error	-5.401	62	2620	133	2862	208296	1574810	0.141	3.868	0	0	0
1	11	2	"A10"	"A10"	16105	8690	100	641	689	398	57	523	523	577	378	65	24	6	0	6994	6732	2421	35	2162	2162	2245	770	34	94	85	0	0.000	0.000	0.000	0.000	0.000	0.000	0.000	0.000	0.000	0.000	0.000	0.000	0.000	0.000	0.024	0.036	0.073	0.063	3.810	0.025	0.027	316	2384	100	118	4832	4950	166	4570	4736	Error	Error	-5.356	118	4832	166	4570	217585	2127410	0.296	5.827	0	0	0
1	12	2	"A10"	"A10"	16405	8685	100	662	726	370	50	516	516	552	314	56	35	12	0	6490	6147	2408	39	2072	2072	2147	669	31	87	82	0	0.000	0.000	0.000	0.000	0.000	0.000	0.000	0.000	0.000	0.000	0.000	0.000	0.000	0.000	0.033	0.052	0.081	0.073	3.955	0.031	0.040	316	2384	100	146	4418	4564	210	4075	4285	Error	Error	-4.919	146	4418	210	4075	229477	1942320	0.554	5.979	0	0	0
1	13	2	"A11"	"A11"	16705	8685	100	621	676	361	53	502	502	561	332	59	27	10	0	4781	5359	3133	58	2142	2142	2217	698	31	68	58	0	0.000	0.000	0.000	0.000	0.000	0.000	0.000	0.000	0.000	0.000	0.000	0.000	0.000	0.000	0.045	0.054	0.114	0.141	5.872	0.025	0.023	316	2384	100	119	2639	2758	174	3217	3391	Error	Error	-4.471	119	2639	174	3217	213590	1693508	0.346	4.501	0	0	0
1	14	2	"A11"	"A11"	17005	8685	100	632	664	343	51	536	536	586	350	59	24	6	0	5489	6775	4109	60	2185	2185	2322	916	39	74	63	0	0.000	0.000	0.000	0.000	0.000	0.000	0.000	0.000	0.000	0.000	0.000	0.000	0.000	0.000	0.029	0.028	0.062	0.077	4.872	0.022	0.037	316	2384	100	96	3304	3400	128	4590	4718	Error	Error	-5.105	96	3304	128	4590	209697	2140990	0.223	4.861	0	0	0
1	15	2	"A11"	"A11"	17305	8685	100	636	663	355	53	540	540	597	350	58	22	5	0	5803	6785	3865	56	2207	2207	2336	960	41	77	67	0	0.000	0.000	0.000	0.000	0.000	0.000	0.000	0.000	0.000	0.000	0.000	0.000	0.000	0.000	0.027	0.027	0.071	0.083	5.738	0.013	0.012	316	2384	100	96	3596	3692	123	4578	4701	Error	Error	-5.227	96	3596	123	4578	209535	2144156	0.189	4.634	0	0	0
1	16	2	"A12"	"A12"	17605	8685	100	686	729	405	55	570	570	617	355	57	28	8	0	4557	4834	2320	47	2273	2273	2359	838	35	66	56	0	0.000	0.000	0.000	0.000	0.000	0.000	0.000	0.000	0.000	0.000	0.000	0.000	0.000	0.000	0.051	0.062	0.149	0.173	5.768	0.041	0.035	316	2384	100	116	2284	2400	159	2561	2720	Error	Error	-4.299	116	2284	159	2561	230482	1527496	0.315	2.953	0	0	0
1	17	2	"A12"	"A12"	17905	8680	100	653	678	348	51	539	539	590	338	57	26	7	0	7244	7181	2591	36	2224	2224	2321	1481	63	86	78	0	0.000	0.000	0.000	0.000	0.000	0.000	0.000	0.000	0.000	0.000	0.000	0.000	0.000	0.000	0.023	0.028	0.056	0.056	3.955	0.020	0.022	316	2384	100	114	5020	5134	139	4957	5096	Error	Error	-5.461	114	5020	139	4957	214371	2269230	0.260	3.282	0	0	0
1	18	2	"A12"	"A12"	18205	8680	100	604	662	359	54	524	524	570	352	61	25	7	0	6707	6654	2938	44	2109	2109	2224	928	41	84	75	0	0.000	0.000	0.000	0.000	0.000	0.000	0.000	0.000	0.000	0.000	0.000	0.000	0.000	0.000	0.017	0.030	0.065	0.062	4.956	0.022	0.025	316	2384	100	80	4598	4678	138	4545	4683	Error	Error	-5.845	80	4598	138	4545	209131	2102514	0.261	4.774	0	0	0
1	1	3	"A13"	"A13"	13110	8995	100	620	671	368	54	483	483	534	330	61	31	12	0	9164	8329	5137	61	1906	1906	2233	1876	84	64	63	0	0.000	0.000	0.000	0.000	0.000	0.000	0.000	0.000	0.000	0.000	0.000	0.000	0.000	0.000	0.019	0.029	0.054	0.069	5.642	0.020	0.068	316	2384	100	137	7258	7395	188	6423	6611	Error	Error	-5.727	137	7258	188	6423	212120	2632075	0.415	3.249	0	0	0
1	2	3	"A13"	"A13"	13410	8995	100	640	679	367	54	460	460	516	331	64	34	12	0	10643	9564	4995	52	1898	1898	2264	2077	91	75	71	0	0.000	0.000	0.000	0.000	0.000	0.000	0.000	0.000	0.000	0.000	0.000	0.000	0.000	0.000	0.021	0.029	0.047	0.050	4.970	0.022	0.108	316	2384	100	180	8745	8925	219	7666	7885	Error	Error	-5.602	180	8745	219	7666	214469	3022123	0.492	3.515	0	0	0
1	3	3	"A13"	"A13"	13710	8995	100	615	650	363	55	459	459	512	322	62	33	11	0	11998	11201	5224	46	1875	1875	2390	2580	107	82	75	0	0.000	0.000	0.000	0.000	0.000	0.000	0.000	0.000	0.000	0.000	0.000	0.000	0.000	0.000	0.015	0.020	0.034	0.032	4.367	0.017	0.074	316	2384	100	156	10123	10279	191	9326	9517	Error	Error	-6.020	156	10123	191	9326	205343	3539424	0.429	3.415	0	0	0
1	4	3	"A14"	"A14"	14010	8995	100	896	1065	675	63	451	451	514	396	77	56	34	0	9118	8533	4692	54	1849	1849	1975	1185	60	76	72	0	0.000	0.000	0.000	0.000	0.000	0.000	0.000	0.000	0.000	0.000	0.000	0.000	0.000	0.000	0.061	0.092	0.106	0.110	3.271	0.081	0.398	316	2384	100	445	7269	7714	614	6684	7298	Error	Error	-4.030	445	7269	614	6684	336463	2696583	1.391	5.534	0	0	0
1	5	3	"A14"	"A14"	14310	8995	100	1017	1118	656	58	457	457	507	322	63	62	46	0	11241	10517	4466	42	1828	1828	2139	2207	103	84	82	0	0.000	0.000	0.000	0.000	0.000	0.000	0.000	0.000	0.000	0.000	0.000	0.000	0.000	0.000	0.059	0.076	0.077	0.068	3.622	0.064	0.345	316	2384	100	560	9413	9973	661	8689	9350	Error	Error	-4.071	560	9413	661	8689	353295	3323438	1.898	3.796	0	0	0
1	6	3	"A14"	"A14"	14610	8990	100	989	1115	695	62	452	452	513	328	63	61	45	0	9373	8489	4279	50	1828	1828	2075	1479	71	76	74	0	0.000	0.000	0.000	0.000	0.000	0.000	0.000	0.000	0.000	0.000	0.000	0.000	0.000	0.000	0.071	0.100	0.109	0.108	3.439	0.089	0.424	316	2384	100	537	7545	8082	663	6661	7324	Error	Error	-3.813	537	7545	663	6661	352327	2682528	1.835	4.337	0	0	0
1	7	3	"A15"	"A15"	14910	8990	100	571	629	357	56	446	446	506	370	73	26	8	0	7600	7989	5417	67	1853	1853	1996	907	45	69	64	0	0.000	0.000	0.000	0.000	0.000	0.000	0.000	0.000	0.000	0.000	0.000	0.000	0.000	0.000	0.022	0.030	0.060	0.069	5.161	0.025	0.071	316	2384	100	125	5747	5872	183	6136	6319	Error	Error	-5.523	125	5747	183	6136	198712	2524526	0.332	6.607	0	0	0
1	8	3	"A15"	"A15"	15210	8990	100	567	631	365	57	456	456	506	322	63	31	10	0	8670	8629	4234	49	1848	1848	2045	1130	55	84	79	0	0.000	0.000	0.000	0.000	0.000	0.000	0.000	0.000	0.000	0.000	0.000	0.000	0.000	0.000	0.016	0.026	0.040	0.048	4.567	0.018	0.048	316	2384	100	111	6822	6933	175	6781	6956	Error	Error	-5.942	111	6822	175	6781	199348	2726806	0.388	5.827	0	0	0
1	9	3	"A15"	"A15"	15510	8990	100	617	670	385	57	458	458	508	382	75	30	9	0	9317	9770	4841	49	1869	1869	2071	1177	56	88	83	0	0.000	0.000	0.000	0.000	0.000	0.000	0.000	0.000	0.000	0.000	0.000	0.000	0.000	0.000	0.021	0.027	0.046	0.042	3.993	0.024	0.091	316	2384	100	159	7448	7607	212	7901	8113	Error	Error	-5.550	159	7448	212	7901	211571	3087246	0.424	6.541	0	0	0
1	10	3	"A16"	"A16"	15810	8990	100	568	609	360	59	467	467	518	318	61	27	10	0	5636	6296	4263	67	1901	1901	2098	1233	58	60	57	0	0.000	0.000	0.000	0.000	0.000	0.000	0.000	0.000	0.000	0.000	0.000	0.000	0.000	0.000	0.027	0.032	0.073	0.097	5.484	0.023	0.055	316	2384	100	101	3735	3836	142	4395	4537	Error	Error	-5.209	101	3735	142	4395	192438	1989601	0.286	3.405	0	0	0
1	11	3	"A16"	"A16"	16110	8985	100	633	700	373	53	458	458	515	320	62	36	15	0	10671	9692	4504	46	1889	1889	2000	915	45	85	81	0	0.000	0.000	0.000	0.000	0.000	0.000	0.000	0.000	0.000	0.000	0.000	0.000	0.000	0.000	0.020	0.031	0.044	0.042	4.744	0.022	0.077	316	2384	100	175	8782	8957	242	7803	8045	Error	Error	-5.649	175	8782	242	7803	221159	3062532	0.578	8.407	0	0	0
1	12	3	"A16"	"A16"	16410	8985	100	581	639	356	55	463	463	528	368	69	26	8	0	10447	9724	5279	54	1891	1891	2012	993	49	78	75	0	0.000	0.000	0.000	0.000	0.000	0.000	0.000	0.000	0.000	0.000	0.000	0.000	0.000	0.000	0.014	0.022	0.038	0.043	4.720	0.017	0.054	316	2384	100	118	8556	8674	176	7833	8009	Error	Error	-6.180	118	8556	176	7833	201974	3072817	0.302	7.766	0	0	0
1	13	3	"A17"	"A17"	16710	8985	100	563	591	321	54	482	482	521	310	59	22	7	0	6771	6772	4284	63	1918	1918	2033	850	41	67	63	0	0.000	0.000	0.000	0.000	0.000	0.000	0.000	0.000	0.000	0.000	0.000	0.000	0.000	0.000	0.017	0.022	0.060	0.073	5.903	0.018	0.034	316	2384	100	81	4853	4934	109	4854	4963	Error	Error	-5.905	81	4853	109	4854	186868	2139876	0.226	5.575	0	0	0
1	14	3	"A17"	"A17"	17010	8985	100	546	604	351	58	468	468	519	328	63	27	8	0	9308	8538	4516	52	1936	1936	2258	1707	75	74	70	0	0.000	0.000	0.000	0.000	0.000	0.000	0.000	0.000	0.000	0.000	0.000	0.000	0.000	0.000	0.011	0.021	0.051	0.046	4.978	0.021	0.067	316	2384	100	78	7372	7450	136	6602	6738	Error	Error	-6.562	78	7372	136	6602	190968	2697980	0.259	3.679	0	0	0
1	15	3	"A17"	"A17"	17310	8985	100	609	708	471	66	465	465	515	318	61	33	16	0	9731	9262	5840	63	1945	1945	2052	849	41	80	77	0	0.000	0.000	0.000	0.000	0.000	0.000	0.000	0.000	0.000	0.000	0.000	0.000	0.000	0.000	0.018	0.033	0.045	0.045	5.149	0.022	0.061	316	2384	100	144	7786	7930	243	7317	7560	Error	Error	-5.757	144	7786	243	7317	223652	2926733	0.607	8.492	0	0	0
1	16	3	"A18"	"A18"	17610	8985	100	612	674	384	56	477	477	532	321	60	32	12	0	8266	7674	4892	63	1943	1943	2100	1059	50	67	60	0	0.000	0.000	0.000	0.000	0.000	0.000	0.000	0.000	0.000	0.000	0.000	0.000	0.000	0.000	0.021	0.034	0.057	0.075	5.779	0.022	0.057	316	2384	100	135	6323	6458	197	5731	5928	Error	Error	-5.550	135	6323	197	5731	213035	2425091	0.442	5.263	0	0	0
1	17	3	"A18"	"A18"	17910	8980	100	686	740	402	54	466	466	535	526	98	26	3	0	8552	8981	4522	50	1941	1941	2137	1914	89	87	72	0	0.000	0.000	0.000	0.000	0.000	0.000	0.000	0.000	0.000	0.000	0.000	0.000	0.000	0.000	0.033	0.039	0.059	0.055	3.592	0.024	0.079	316	2384	100	220	6611	6831	274	7040	7314	Error	Error	-4.909	220	6611	274	7040	233927	2837962	0.390	3.576	0	0	0
1	18	3	"A18"	"A18"	18210	8980	100	635	690	392	56	482	482	537	341	63	31	12	0	7306	7988	4376	54	1954	1954	2086	958	45	86	79	0	0.000	0.000	0.000	0.000	0.000	0.000	0.000	0.000	0.000	0.000	0.000	0.000	0.000	0.000	0.029	0.034	0.051	0.049	4.081	0.029	0.080	316	2384	100	153	5352	5505	208	6034	6242	Error	Error	-5.128	153	5352	208	6034	218072	2524215	0.449	6.161	0	0	0
1	1	4	"A19"	"A19"	13115	9295	100	542	590	351	59	418	418	499	697	139	6	0	0	4713	6455	4794	74	1753	1753	2047	2456	119	56	36	0	0.000	0.000	0.000	0.000	0.000	0.000	0.000	0.000	0.000	0.000	0.000	0.000	0.000	0.000	0.042	0.037	0.063	0.072	4.787	0.092	0.214	316	2384	100	124	2960	3084	172	4702	4874	Error	Error	-4.577	124	2960	172	4702	186431	2039727	0.131	1.795	0	0	0
1	2	4	"A19"	"A19"	13415	9295	100	525	588	360	61	424	424	483	318	65	29	11	0	7230	9000	5893	65	1744	1744	1966	1481	75	81	76	0	0.000	0.000	0.000	0.000	0.000	0.000	0.000	0.000	0.000	0.000	0.000	0.000	0.000	0.000	0.018	0.023	0.045	0.051	5.076	0.021	0.095	316	2384	100	101	5486	5587	164	7256	7420	Error	Error	-5.763	101	5486	164	7256	185943	2843924	0.330	4.749	0	0	0
1	3	4	"A19"	"A19"	13715	9295	100	591	675	396	58	411	411	466	304	65	38	17	0	8285	10876	6809	62	1757	1757	2016	1554	77	91	79	0	0.000	0.000	0.000	0.000	0.000	0.000	0.000	0.000	0.000	0.000	0.000	0.000	0.000	0.000	0.028	0.029	0.039	0.040	4.977	0.023	0.127	316	2384	100	180	6528	6708	264	9119	9383	Error	Error	-5.181	180	6528	264	9119	213359	3436918	0.688	5.701	0	0	0
1	4	4	"A20"	"A20"	14015	9295	100	615	678	389	57	419	419	474	322	67	37	15	0	17261	14371	7295	50	1769	1769	2155	2475	114	79	75	0	0.000	0.000	0.000	0.000	0.000	0.000	0.000	0.000	0.000	0.000	0.000	0.000	0.000	0.000	0.013	0.021	0.027	0.026	4.418	0.017	0.128	316	2384	100	196	15492	15688	259	12602	12861	Error	Error	-6.305	196	15492	259	12602	214170	4541235	0.634	4.936	0	0	0
1	5	4	"A20"	"A20"	14315	9295	100	747	761	387	50	429	429	479	352	73	46	15	0	19606	18824	5815	30	1793	1793	2310	2818	121	95	91	0	0.000	0.000	0.000	0.000	0.000	0.000	0.000	0.000	0.000	0.000	0.000	0.000	0.000	0.000	0.018	0.019	0.022	0.019	3.062	0.017	0.135	316	2384	100	318	17813	18131	332	17031	17363	Error	Error	-5.808	318	17813	332	17031	240585	5948438	0.801	5.860	0	0	0
1	6	4	"A20"	"A20"	14615	9290	100	667	726	362	49	436	436	487	313	64	42	16	0	18818	17298	6187	35	1792	1792	2304	2760	119	92	89	0	0.000	0.000	0.000	0.000	0.000	0.000	0.000	0.000	0.000	0.000	0.000	0.000	0.000	0.000	0.014	0.019	0.022	0.021	3.260	0.015	0.122	316	2384	100	231	17026	17257	290	15506	15796	Error	Error	-6.204	231	17026	290	15506	229489	5466289	0.764	5.433	0	0	0
1	7	4	"A21"	"A21"	14915	9290	100	616	678	386	56	414	414	472	315	66	39	16	0	15568	12954	7215	55	1798	1798	2271	2596	114	74	70	0	0.000	0.000	0.000	0.000	0.000	0.000	0.000	0.000	0.000	0.000	0.000	0.000	0.000	0.000	0.015	0.024	0.032	0.036	5.353	0.020	0.151	316	2384	100	202	13770	13972	264	11156	11420	Error	Error	-6.091	202	13770	264	11156	214400	4093324	0.654	4.115	0	0	0
1	8	4	"A21"	"A21"	15215	9290	100	677	725	373	51	424	424	476	307	64	44	20	0	16243	14262	6007	42	1782	1782	2147	2134	99	86	83	0	0.000	0.000	0.000	0.000	0.000	0.000	0.000	0.000	0.000	0.000	0.000	0.000	0.000	0.000	0.017	0.024	0.031	0.028	3.312	0.022	0.172	316	2384	100	253	14461	14714	301	12480	12781	Error	Error	-5.837	253	14461	301	12480	228956	4506761	0.811	5.677	0	0	0
1	9	4	"A21"	"A21"	15515	9290	100	771	800	404	50	425	425	474	321	67	52	23	0	16649	16300	4007	24	1807	1807	2097	1647	78	99	97	0	0.000	0.000	0.000	0.000	0.000	0.000	0.000	0.000	0.000	0.000	0.000	0.000	0.000	0.000	0.023	0.026	0.030	0.025	2.703	0.021	0.156	316	2384	100	346	14842	15188	375	14493	14868	Error	Error	-5.423	346	14842	375	14493	252719	5150879	1.016	8.624	0	0	0
1	10	4	"A22"	"A22"	15815	9290	100	627	696	435	62	432	432	490	320	65	35	14	0	11954	10187	5256	51	1794	1794	2020	1569	77	79	74	0	0.000	0.000	0.000	0.000	0.000	0.000	0.000	0.000	0.000	0.000	0.000	0.000	0.000	0.000	0.019	0.031	0.042	0.044	4.628	0.023	0.107	316	2384	100	195	10160	10355	264	8393	8657	Error	Error	-5.703	195	10160	264	8393	219931	3218950	0.644	5.205	0	0	0
1	11	4	"A22"	"A22"	16115	9285	100	688	728	399	54	423	423	489	477	97	27	7	0	15433	14363	4437	30	1834	1834	2027	1496	73	97	96	0	0.000	0.000	0.000	0.000	0.000	0.000	0.000	0.000	0.000	0.000	0.000	0.000	0.000	0.000	0.019	0.024	0.030	0.025	2.987	0.020	0.040	316	2384	100	265	13599	13864	305	12529	12834	Error	Error	-5.681	265	13599	305	12529	230160	4538583	0.501	8.246	0	0	0
1	12	4	"A22"	"A22"	16415	9285	100	639	718	398	55	443	443	492	321	65	39	18	0	12088	10748	5229	48	1833	1833	2168	2114	97	84	73	0	0.000	0.000	0.000	0.000	0.000	0.000	0.000	0.000	0.000	0.000	0.000	0.000	0.000	0.000	0.019	0.031	0.040	0.040	4.263	0.026	0.153	316	2384	100	196	10255	10451	275	8915	9190	Error	Error	-5.709	196	10255	275	8915	226964	3396222	0.704	4.059	0	0	0
1	13	4	"A23"	"A23"	16715	9285	100	614	652	369	56	454	454	508	341	67	27	11	0	11283	9576	5382	56	1851	1851	2042	1320	64	74	69	0	0.000	0.000	0.000	0.000	0.000	0.000	0.000	0.000	0.000	0.000	0.000	0.000	0.000	0.000	0.017	0.026	0.043	0.054	5.433	0.022	0.091	316	2384	100	160	9432	9592	198	7725	7923	Error	Error	-5.881	160	9432	198	7725	205877	3026091	0.422	5.708	0	0	0
1	14	4	"A23"	"A23"	17015	9285	100	657	735	412	56	459	459	512	338	66	37	17	0	13912	12523	6046	48	1890	1890	2193	1872	85	83	80	0	0.000	0.000	0.000	0.000	0.000	0.000	0.000	0.000	0.000	0.000	0.000	0.000	0.000	0.000	0.016	0.026	0.037	0.038	3.490	0.024	0.141	316	2384	100	198	12022	12220	276	10633	10909	Error	Error	-5.924	198	12022	276	10633	232278	3957313	0.660	5.518	0	0	0
1	15	4	"A23"	"A23"	17315	9285	100	707	752	383	50	442	442	504	391	77	36	12	0	16240	14562	5484	37	1864	1864	2053	1321	64	95	91	0	0.000	0.000	0.000	0.000	0.000	0.000	0.000	0.000	0.000	0.000	0.000	0.000	0.000	0.000	0.018	0.024	0.030	0.026	3.259	0.019	0.112	316	2384	100	265	14376	14641	310	12698	13008	Error	Error	-5.762	265	14376	310	12698	237654	4601748	0.634	9.469	0	0	0
1	16	4	"A24"	"A24"	17615	9280	100	652	708	390	55	442	442	490	305	62	40	18	0	11021	10555	6247	59	1807	1807	1898	756	39	82	75	0	0.000	0.000	0.000	0.000	0.000	0.000	0.000	0.000	0.000	0.000	0.000	0.000	0.000	0.000	0.023	0.030	0.041	0.045	5.405	0.023	0.116	316	2384	100	210	9214	9424	266	8748	9014	Error	Error	-5.455	210	9214	266	8748	223806	3335351	0.715	11.451	0	0	0
1	17	4	"A24"	"A24"	17915	9280	100	719	773	394	50	459	459	548	1141	208	5	0	0	13247	12573	4864	38	1900	1900	2269	2392	105	91	86	0	0.000	0.000	0.000	0.000	0.000	0.000	0.000	0.000	0.000	0.000	0.000	0.000	0.000	0.000	0.023	0.029	0.033	0.030	2.956	0.024	0.144	316	2384	100	260	11347	11607	314	10673	10987	Error	Error	-5.448	260	11347	314	10673	244167	3973117	0.197	4.308	0	0	0
1	18	4	"A24"	"A24"	18215	9280	100	705	754	393	52	469	469	522	315	60	42	16	0	11024	10615	5238	49	1894	1894	2011	903	44	92	86	0	0.000	0.000	0.000	0.000	0.000	0.000	0.000	0.000	0.000	0.000	0.000	0.000	0.000	0.000	0.026	0.033	0.042	0.042	3.728	0.025	0.104	316	2384	100	236	9130	9366	285	8721	9006	Error	Error	-5.274	236	9130	285	8721	238291	3354469	0.737	9.528	0	0	0
1	1	5	"A25"	"A25"	13120	9595	100	574	651	355	54	414	414	479	468	97	23	4	0	8229	8222	4555	55	1761	1761	1868	862	46	81	75	0	0.000	0.000	0.000	0.000	0.000	0.000	0.000	0.000	0.000	0.000	0.000	0.000	0.000	0.000	0.025	0.037	0.053	0.056	4.708	0.021	0.042	316	2384	100	160	6468	6628	237	6461	6698	Error	Error	-5.337	160	6468	237	6461	205820	2598192	0.368	7.371	0	0	0
1	2	5	"A25"	"A25"	13420	9595	100	557	613	370	60	411	411	494	914	185	5	0	0	8715	7975	4063	50	1740	1740	1870	901	48	82	79	0	0.000	0.000	0.000	0.000	0.000	0.000	0.000	0.000	0.000	0.000	0.000	0.000	0.000	0.000	0.021	0.032	0.054	0.052	4.793	0.059	0.023	316	2384	100	146	6975	7121	202	6235	6437	Error	Error	-5.578	146	6975	202	6235	193635	2520222	0.130	6.776	0	0	0
1	3	5	"A25"	"A25"	13720	9595	100	593	673	513	76	407	407	483	969	200	3	0	0	11541	10946	5224	47	1731	1731	1880	1061	56	91	86	0	0.000	0.000	0.000	0.000	0.000	0.000	0.000	0.000	0.000	0.000	0.000	0.000	0.000	0.000	0.019	0.029	0.043	0.041	4.272	0.023	0.092	316	2384	100	186	9810	9996	266	9215	9481	Error	Error	-5.721	186	9810	266	9215	212529	3458790	0.196	8.545	0	0	0
1	4	5	"A26"	"A26"	14020	9595	100	503	535	299	55	407	407	449	291	64	29	7	0	8165	8363	5669	67	1720	1720	1908	1337	70	68	64	0	0.000	0.000	0.000	0.000	0.000	0.000	0.000	0.000	0.000	0.000	0.000	0.000	0.000	0.000	0.015	0.019	0.035	0.043	5.496	0.012	0.032	316	2384	100	96	6445	6541	128	6643	6771	Error	Error	-6.069	96	6445	128	6643	169188	2642644	0.296	4.828	0	0	0
1	5	5	"A26"	"A26"	14320	9595	100	579	641	376	58	409	409	458	301	65	38	14	0	11080	11040	5052	45	1770	1770	2032	1653	81	87	84	0	0.000	0.000	0.000	0.000	0.000	0.000	0.000	0.000	0.000	0.000	0.000	0.000	0.000	0.000	0.018	0.025	0.040	0.038	4.180	0.018	0.077	316	2384	100	170	9310	9480	232	9270	9502	Error	Error	-5.775	170	9310	232	9270	202649	3488739	0.608	5.449	0	0	0
1	6	5	"A26"	"A26"	14620	9590	100	564	602	341	56	426	426	500	578	115	10	0	0	11871	11177	5911	52	1801	1801	2128	1862	87	79	76	0	0.000	0.000	0.000	0.000	0.000	0.000	0.000	0.000	0.000	0.000	0.000	0.000	0.000	0.000	0.014	0.019	0.034	0.036	4.164	0.018	0.088	316	2384	100	138	10070	10208	176	9376	9552	Error	Error	-6.189	138	10070	176	9376	190326	3531811	0.176	4.860	0	0	0
1	7	5	"A27"	"A27"	14920	9590	100	532	620	395	63	429	429	473	309	65	31	12	0	12260	12361	7481	60	1746	1746	1841	906	49	83	79	0	0.000	0.000	0.000	0.000	0.000	0.000	0.000	0.000	0.000	0.000	0.000	0.000	0.000	0.000	0.010	0.018	0.031	0.037	7.080	0.016	0.081	316	2384	100	103	10514	10617	191	10615	10806	Error	Error	-6.674	103	10514	191	10615	196035	3906094	0.476	11.611	0	0	0
1	8	5	"A27"	"A27"	15220	9590	100	633	655	342	52	417	417	465	337	72	36	9	0	13722	12694	6185	48	1753	1753	1903	1223	64	86	81	0	0.000	0.000	0.000	0.000	0.000	0.000	0.000	0.000	0.000	0.000	0.000	0.000	0.000	0.000	0.018	0.022	0.030	0.034	4.486	0.019	0.094	316	2384	100	216	11969	12185	238	10941	11179	Error	Error	-5.792	216	11969	238	10941	207097	4011191	0.564	8.823	0	0	0
1	9	5	"A27"	"A27"	15520	9590	100	561	618	342	55	390	390	457	333	72	29	10	0	12462	11857	5252	44	1746	1746	1895	1048	55	89	87	0	0.000	0.000	0.000	0.000	0.000	0.000	0.000	0.000	0.000	0.000	0.000	0.000	0.000	0.000	0.016	0.023	0.026	0.026	3.586	0.016	0.067	316	2384	100	171	10716	10887	228	10111	10339	Error	Error	-5.970	171	10716	228	10111	195185	3746694	0.483	9.506	0	0	0
1	10	5	"A28"	"A28"	15820	9590	100	636	831	1085	130	406	406	469	504	107	30	10	0	17031	15270	8803	57	1745	1745	1842	1119	60	86	79	0	0.000	0.000	0.000	0.000	0.000	0.000	0.000	0.000	0.000	0.000	0.000	0.000	0.000	0.000	0.015	0.031	0.030	0.029	4.272	0.039	0.215	316	2384	100	230	15286	15516	425	13525	13950	Error	Error	-6.054	230	15286	425	13525	262665	4825271	0.718	12.000	0	0	0
1	11	5	"A28"	"A28"	16120	9585	100	607	654	347	53	433	433	480	313	65	35	12	0	14068	12681	5411	42	1743	1743	1854	863	46	91	89	0	0.000	0.000	0.000	0.000	0.000	0.000	0.000	0.000	0.000	0.000	0.000	0.000	0.000	0.000	0.014	0.020	0.031	0.028	4.028	0.016	0.068	316	2384	100	174	12325	12499	221	10938	11159	Error	Error	-6.146	174	12325	221	10938	206794	4007348	0.556	12.546	0	0	0
1	12	5	"A28"	"A28"	16420	9585	100	621	706	484	68	427	427	480	376	78	35	12	0	15145	13721	6752	49	1795	1795	1923	1021	53	88	83	0	0.000	0.000	0.000	0.000	0.000	0.000	0.000	0.000	0.000	0.000	0.000	0.000	0.000	0.000	0.015	0.023	0.030	0.030	3.958	0.019	0.107	316	2384	100	194	13350	13544	279	11926	12205	Error	Error	-6.105	194	13350	279	11926	223127	4335681	0.601	11.555	0	0	0
1	13	5	"A29"	"A29"	16720	9585	100	498	568	347	61	425	425	483	371	76	21	6	0	9378	8614	4961	57	1745	1745	1850	849	45	78	71	0	0.000	0.000	0.000	0.000	0.000	0.000	0.000	0.000	0.000	0.000	0.000	0.000	0.000	0.000	0.010	0.021	0.044	0.052	4.989	0.015	0.032	316	2384	100	73	7633	7706	143	6869	7012	Error	Error	-6.708	73	7633	143	6869	179484	2721927	0.229	7.967	0	0	0
1	14	5	"A29"	"A29"	17020	9585	100	558	609	351	57	432	432	486	355	73	25	9	0	11934	10785	4701	43	1785	1785	1892	883	46	90	83	0	0.000	0.000	0.000	0.000	0.000	0.000	0.000	0.000	0.000	0.000	0.000	0.000	0.000	0.000	0.012	0.020	0.032	0.029	4.057	0.016	0.057	316	2384	100	126	10149	10275	177	9000	9177	Error	Error	-6.332	126	10149	177	9000	192468	3407968	0.346	10.071	0	0	0
1	15	5	"A29"	"A29"	17320	9585	100	626	654	345	52	440	440	502	439	87	22	3	0	12308	11551	4156	35	1842	1842	1967	1026	52	92	90	0	0.000	0.000	0.000	0.000	0.000	0.000	0.000	0.000	0.000	0.000	0.000	0.000	0.000	0.000	0.018	0.022	0.033	0.031	3.590	0.014	0.041	316	2384	100	186	10466	10652	214	9709	9923	Error	Error	-5.814	186	10466	214	9709	206510	3650068	0.346	9.341	0	0	0
1	16	5	"A30"	"A30"	17620	9580	100	615	649	362	55	421	421	483	354	73	34	10	0	12948	11447	6534	57	1829	1829	1946	990	50	80	75	0	0.000	0.000	0.000	0.000	0.000	0.000	0.000	0.000	0.000	0.000	0.000	0.000	0.000	0.000	0.017	0.024	0.035	0.039	4.220	0.018	0.017	316	2384	100	194	11119	11313	228	9618	9846	Error	Error	-5.841	194	11119	228	9618	204964	3617238	0.469	9.597	0	0	0
1	17	5	"A30"	"A30"	17920	9580	100	631	682	390	57	456	456	503	317	63	35	16	0	13242	12004	5791	48	1863	1863	2149	1755	81	84	80	0	0.000	0.000	0.000	0.000	0.000	0.000	0.000	0.000	0.000	0.000	0.000	0.000	0.000	0.000	0.015	0.022	0.031	0.032	4.125	0.018	0.085	316	2384	100	175	11379	11554	226	10141	10367	Error	Error	-6.023	175	11379	226	10141	215425	3793371	0.565	5.615	0	0	0
1	18	5	"A30"	"A30"	18220	9580	100	626	687	397	57	459	459	517	428	82	27	7	0	10811	10096	5167	51	1886	1886	2028	2124	104	78	75	0	0.000	0.000	0.000	0.000	0.000	0.000	0.000	0.000	0.000	0.000	0.000	0.000	0.000	0.000	0.019	0.028	0.046	0.046	5.482	0.016	0.061	316	2384	100	167	8925	9092	228	8210	8438	Error	Error	-5.740	167	8925	228	8210	216952	3190252	0.397	3.798	0	0	0
1	1	6	"A31"	"A31"	13125	9895	100	610	651	380	58	407	407	469	316	67	37	14	0	14588	13251	6038	45	1754	1754	1814	640	35	93	89	0	0.000	0.000	0.000	0.000	0.000	0.000	0.000	0.000	0.000	0.000	0.000	0.000	0.000	0.000	0.016	0.021	0.031	0.031	4.468	0.014	0.062	316	2384	100	203	12834	13037	244	11497	11741	Error	Error	-5.982	203	12834	244	11497	205768	4187302	0.576	17.870	0	0	0
1	2	6	"A31"	"A31"	13425	9895	100	667	705	355	50	409	409	466	333	71	41	14	0	17467	16737	5784	34	1811	1811	1971	981	49	98	96	0	0.000	0.000	0.000	0.000	0.000	0.000	0.000	0.000	0.000	0.000	0.000	0.000	0.000	0.000	0.016	0.020	0.026	0.023	2.859	0.016	0.106	316	2384	100	258	15656	15914	296	14926	15222	Error	Error	-5.923	258	15656	296	14926	222863	5288987	0.718	15.052	0	0	0
1	3	6	"A31"	"A31"	13725	9895	100	655	742	433	58	399	399	472	710	150	15	2	0	17221	17048	5782	33	1795	1795	1937	948	48	97	95	0	0.000	0.000	0.000	0.000	0.000	0.000	0.000	0.000	0.000	0.000	0.000	0.000	0.000	0.000	0.017	0.022	0.025	0.021	2.995	0.020	0.156	316	2384	100	256	15426	15682	343	15253	15596	Error	Error	-5.913	256	15426	343	15253	234462	5387190	0.380	15.940	0	0	0
1	4	6	"A32"	"A32"	14025	9895	100	657	723	423	58	397	397	446	297	66	45	21	0	17361	16899	7233	42	1739	1739	1820	652	35	98	95	0	0.000	0.000	0.000	0.000	0.000	0.000	0.000	0.000	0.000	0.000	0.000	0.000	0.000	0.000	0.017	0.022	0.026	0.022	3.632	0.016	0.100	316	2384	100	260	15622	15882	326	15160	15486	Error	Error	-5.909	260	15622	326	15160	228432	5340099	0.933	23.127	0	0	0
1	5	6	"A32"	"A32"	14325	9895	100	659	926	2516	271	416	416	508	846	166	11	2	0	17199	17390	6468	37	1809	1809	2000	1631	81	96	94	0	0.000	0.000	0.000	0.000	0.000	0.000	0.000	0.000	0.000	0.000	0.000	0.000	0.000	0.000	0.016	0.033	0.025	0.021	3.563	0.055	0.098	316	2384	100	243	15390	15633	510	15581	16091	Error	Error	-5.985	243	15390	510	15581	292465	5495232	0.494	9.436	0	0	0
1	6	6	"A32"	"A32"	14625	9890	100	655	707	384	54	404	404	458	297	64	44	21	0	17920	17162	9358	54	1741	1741	1961	1292	65	88	84	0	0.000	0.000	0.000	0.000	0.000	0.000	0.000	0.000	0.000	0.000	0.000	0.000	0.000	0.000	0.016	0.020	0.024	0.025	3.902	0.016	0.146	316	2384	100	251	16179	16430	303	15421	15724	Error	Error	-6.010	251	16179	303	15421	223434	5423079	0.838	11.765	0	0	0
1	7	6	"A33"	"A33"	14925	9890	100	585	656	397	60	404	404	462	351	75	34	12	0	10346	13486	9567	70	1715	1715	1758	562	31	96	92	0	0.000	0.000	0.000	0.000	0.000	0.000	0.000	0.000	0.000	0.000	0.000	0.000	0.000	0.000	0.021	0.021	0.031	0.032	4.035	0.016	0.073	316	2384	100	181	8631	8812	252	11771	12023	Error	Error	-5.575	181	8631	252	11771	207294	4261618	0.553	20.868	0	0	0
1	8	6	"A33"	"A33"	15225	9890	100	627	705	417	59	408	408	456	299	65	42	20	0	15077	16314	10445	64	1715	1715	1808	856	47	95	93	0	0.000	0.000	0.000	0.000	0.000	0.000	0.000	0.000	0.000	0.000	0.000	0.000	0.000	0.000	0.016	0.020	0.026	0.024	3.283	0.018	0.170	316	2384	100	219	13362	13581	297	14599	14896	Error	Error	-5.931	219	13362	297	14599	222793	5155257	0.833	16.946	0	0	0
1	9	6	"A33"	"A33"	15525	9890	100	662	704	398	56	414	414	472	379	80	37	10	0	15094	15824	8754	55	1690	1690	1774	722	40	98	97	0	0.000	0.000	0.000	0.000	0.000	0.000	0.000	0.000	0.000	0.000	0.000	0.000	0.000	0.000	0.019	0.021	0.026	0.024	3.395	0.016	0.124	316	2384	100	248	13404	13652	290	14134	14424	Error	Error	-5.756	248	13404	290	14134	222480	5000531	0.612	19.460	0	0	0
1	10	6	"A34"	"A34"	15825	9890	100	623	678	404	59	398	398	454	316	69	40	17	0	13720	13932	9894	71	1730	1730	1851	980	52	78	70	0	0.000	0.000	0.000	0.000	0.000	0.000	0.000	0.000	0.000	0.000	0.000	0.000	0.000	0.000	0.019	0.023	0.032	0.039	4.826	0.019	0.154	316	2384	100	225	11990	12215	280	12202	12482	Error	Error	-5.736	225	11990	280	12202	214134	4402478	0.709	12.328	0	0	0
1	11	6	"A34"	"A34"	16125	9885	100	642	732	433	59	423	423	470	315	67	40	20	0	15543	16464	7173	43	1757	1757	1866	870	46	99	97	0	0.000	0.000	0.000	0.000	0.000	0.000	0.000	0.000	0.000	0.000	0.000	0.000	0.000	0.000	0.016	0.021	0.024	0.020	3.216	0.017	0.129	316	2384	100	219	13786	14005	309	14707	15016	Error	Error	-5.976	219	13786	309	14707	231416	5202663	0.832	16.779	0	0	0
1	12	6	"A34"	"A34"	16425	9885	100	669	724	411	56	437	437	486	305	62	42	21	0	14114	14643	8068	55	1770	1770	1836	645	35	91	86	0	0.000	0.000	0.000	0.000	0.000	0.000	0.000	0.000	0.000	0.000	0.000	0.000	0.000	0.000	0.019	0.022	0.029	0.029	5.771	0.019	0.133	316	2384	100	232	12344	12576	287	12873	13160	Error	Error	-5.734	232	12344	287	12873	228894	4627033	0.780	19.856	0	0	0
1	13	6	"A35"	"A35"	16725	9885	100	543	599	349	58	415	415	476	346	72	27	8	0	9323	9015	4463	49	1802	1802	2092	1766	84	83	77	0	0.000	0.000	0.000	0.000	0.000	0.000	0.000	0.000	0.000	0.000	0.000	0.000	0.000	0.000	0.017	0.026	0.038	0.041	4.287	0.019	0.060	316	2384	100	128	7521	7649	184	7213	7397	Error	Error	-5.877	128	7521	184	7213	189349	2848781	0.355	3.920	0	0	0
1	14	6	"A35"	"A35"	17025	9885	100	539	597	360	60	427	427	477	316	66	29	10	0	10752	10750	4004	37	1867	1867	2094	1593	76	93	90	0	0.000	0.000	0.000	0.000	0.000	0.000	0.000	0.000	0.000	0.000	0.000	0.000	0.000	0.000	0.013	0.019	0.030	0.027	3.876	0.017	0.054	316	2384	100	112	8885	8997	170	8883	9053	Error	Error	-6.310	112	8885	170	8883	188672	3397056	0.380	5.434	0	0	0
1	15	6	"A35"	"A35"	17325	9885	100	570	638	360	56	433	433	487	325	66	31	11	0	10983	11617	3332	28	1951	1951	2208	1586	71	99	99	0	0.000	0.000	0.000	0.000	0.000	0.000	0.000	0.000	0.000	0.000	0.000	0.000	0.000	0.000	0.015	0.021	0.030	0.026	3.108	0.013	0.033	316	2384	100	137	9032	9169	205	9666	9871	Error	Error	-6.043	137	9032	205	9666	201703	3670869	0.465	5.933	0	0	0
1	16	6	"A36"	"A36"	17625	9880	100	600	667	367	55	441	441	500	325	65	35	12	0	11205	10757	4884	45	1917	1917	2044	1126	55	86	82	0	0.000	0.000	0.000	0.000	0.000	0.000	0.000	0.000	0.000	0.000	0.000	0.000	0.000	0.000	0.017	0.026	0.037	0.034	4.530	0.017	0.051	316	2384	100	159	9288	9447	226	8840	9066	Error	Error	-5.868	159	9288	226	8840	210873	3399159	0.514	7.738	0	0	0
1	17	6	"A36"	"A36"	17925	9880	100	554	618	350	56	464	464	516	336	65	28	6	0	8661	8562	2729	31	1876	1876	1937	659	34	97	95	0	0.000	0.000	0.000	0.000	0.000	0.000	0.000	0.000	0.000	0.000	0.000	0.000	0.000	0.000	0.013	0.023	0.040	0.033	4.050	0.017	0.028	316	2384	100	90	6785	6875	154	6686	6840	Error	Error	-6.236	90	6785	154	6686	195340	2705533	0.304	10.053	0	0	0
1	18	6	"A36"	"A36"	18225	9880	100	575	641	348	54	469	469	529	366	69	25	7	0	8027	7558	2876	38	1881	1881	1965	634	32	92	89	0	0.000	0.000	0.000	0.000	0.000	0.000	0.000	0.000	0.000	0.000	0.000	0.000	0.000	0.000	0.017	0.030	0.056	0.050	4.877	0.027	0.038	316	2384	100	106	6146	6252	172	5677	5849	Error	Error	-5.858	106	6146	172	5677	202673	2388354	0.306	8.822	0	0	0
1	1	7	"A37"	"A37"	13130	10195	100	589	662	349	52	424	424	483	335	69	34	12	0	10189	10937	4196	38	2184	2184	2774	3216	115	94	73	0	0.000	0.000	0.000	0.000	0.000	0.000	0.000	0.000	0.000	0.000	0.000	0.000	0.000	0.000	0.021	0.027	0.037	0.033	3.179	0.018	0.062	316	2384	100	165	8005	8170	238	8753	8991	Error	Error	-5.600	165	8005	238	8753	209260	3456004	0.534	2.538	0	0	0
1	2	7	"A37"	"A37"	13430	10195	100	677	687	404	58	407	407	466	326	69	42	18	0	12577	12929	5820	45	2248	2248	3233	4167	128	88	64	0	0.000	0.000	0.000	0.000	0.000	0.000	0.000	0.000	0.000	0.000	0.000	0.000	0.000	0.000	0.026	0.026	0.038	0.035	3.715	0.018	0.104	316	2384	100	270	10329	10599	280	10681	10961	Error	Error	-5.258	270	10329	280	10681	216936	4085458	0.678	2.327	0	0	0
1	3	7	"A37"	"A37"	13730	10195	100	662	696	372	53	432	432	525	1385	263	0	0	0	10454	10953	3483	31	2448	2448	3018	2055	68	97	93	0	0.000	0.000	0.000	0.000	0.000	0.000	0.000	0.000	0.000	0.000	0.000	0.000	0.000	0.000	0.029	0.031	0.043	0.038	2.817	0.020	0.058	316	2384	100	230	8006	8236	264	8505	8769	Error	Error	-5.121	230	8006	264	8505	219806	3461240	0.123	3.861	0	0	0
1	4	7	"A38"	"A38"	14030	10195	100	645	686	371	54	396	396	455	309	67	42	17	0	17797	16049	7614	47	1756	1756	1867	1121	60	90	85	0	0.000	0.000	0.000	0.000	0.000	0.000	0.000	0.000	0.000	0.000	0.000	0.000	0.000	0.000	0.016	0.020	0.027	0.028	3.810	0.016	0.128	316	2384	100	249	16041	16290	290	14293	14583	Error	Error	-6.009	249	16041	290	14293	216750	5071559	0.748	12.651	0	0	0
1	5	7	"A38"	"A38"	14330	10195	100	646	714	383	53	411	411	468	317	67	44	17	0	16432	15744	5684	36	1775	1775	1895	1229	64	94	91	0	0.000	0.000	0.000	0.000	0.000	0.000	0.000	0.000	0.000	0.000	0.000	0.000	0.000	0.000	0.016	0.022	0.028	0.025	3.108	0.017	0.105	316	2384	100	235	14657	14892	303	13969	14272	Error	Error	-5.963	235	14657	303	13969	225724	4975136	0.776	11.269	0	0	0
1	6	7	"A38"	"A38"	14630	10190	100	671	696	412	59	391	391	474	616	129	21	2	0	18949	17254	9920	57	1719	1719	1938	1737	89	80	77	0	0.000	0.000	0.000	0.000	0.000	0.000	0.000	0.000	0.000	0.000	0.000	0.000	0.000	0.000	0.016	0.020	0.026	0.028	4.134	0.028	0.089	316	2384	100	280	17230	17510	305	15535	15840	Error	Error	-5.943	280	17230	305	15535	219802	5452407	0.360	8.818	0	0	0
1	7	7	"A39"	"A39"	14930	10190	100	639	671	388	57	410	410	459	303	66	39	19	0	12598	14183	8570	60	1668	1668	1737	1018	58	90	85	0	0.000	0.000	0.000	0.000	0.000	0.000	0.000	0.000	0.000	0.000	0.000	0.000	0.000	0.000	0.021	0.021	0.032	0.032	4.417	0.016	0.111	316	2384	100	229	10930	11159	261	12515	12776	Error	Error	-5.577	229	10930	261	12515	212145	4481938	0.700	12.226	0	0	0
1	8	7	"A39"	"A39"	15230	10190	100	610	645	379	58	409	409	471	472	100	22	4	0	9172	9552	4671	48	1714	1714	1797	1154	64	93	89	0	0.000	0.000	0.000	0.000	0.000	0.000	0.000	0.000	0.000	0.000	0.000	0.000	0.000	0.000	0.027	0.030	0.048	0.042	3.422	0.019	0.064	316	2384	100	201	7458	7659	236	7838	8074	Error	Error	-5.214	201	7458	236	7838	203844	3018415	0.369	6.720	0	0	0
1	9	7	"A39"	"A39"	15530	10190	100	676	724	432	59	396	396	454	302	66	46	22	0	16916	17403	8621	49	1715	1715	1801	684	37	98	95	0	0.000	0.000	0.000	0.000	0.000	0.000	0.000	0.000	0.000	0.000	0.000	0.000	0.000	0.000	0.018	0.021	0.026	0.025	3.061	0.016	0.122	316	2384	100	280	15201	15481	328	15688	16016	Error	Error	-5.763	280	15201	328	15688	228705	5499309	0.894	22.810	0	0	0
1	10	7	"A40"	"A40"	15830	10190	100	536	597	363	60	408	408	503	1393	276	0	0	0	10613	12410	8931	71	1723	1723	1835	972	52	80	76	0	0.000	0.000	0.000	0.000	0.000	0.000	0.000	0.000	0.000	0.000	0.000	0.000	0.000	0.000	0.014	0.018	0.029	0.035	4.175	0.016	0.092	316	2384	100	128	8890	9018	189	10687	10876	Error	Error	-6.118	128	8890	189	10687	188525	3921433	0.067	10.880	0	0	0
1	11	7	"A40"	"A40"	16130	10185	100	582	629	358	56	413	413	472	373	79	29	8	0	12405	12205	6025	49	1744	1744	1870	1029	55	91	87	0	0.000	0.000	0.000	0.000	0.000	0.000	0.000	0.000	0.000	0.000	0.000	0.000	0.000	0.000	0.016	0.021	0.033	0.031	3.951	0.016	0.072	316	2384	100	169	10661	10830	216	10461	10677	Error	Error	-5.979	169	10661	216	10461	198722	3856919	0.421	10.044	0	0	0
1	12	7	"A40"	"A40"	16430	10185	100	600	638	335	52	426	426	473	304	64	33	10	0	10842	12545	7377	58	1755	1755	1875	1022	54	92	86	0	0.000	0.000	0.000	0.000	0.000	0.000	0.000	0.000	0.000	0.000	0.000	0.000	0.000	0.000	0.019	0.020	0.027	0.028	3.780	0.013	0.063	316	2384	100	174	9087	9261	212	10790	11002	Error	Error	-5.707	174	9087	212	10790	201512	3964311	0.543	10.440	0	0	0
1	13	7	"A41"	"A41"	16730	10185	100	504	560	352	62	438	438	492	344	69	23	6	0	8580	7912	3934	49	1840	1840	2226	1962	88	75	73	0	0.000	0.000	0.000	0.000	0.000	0.000	0.000	0.000	0.000	0.000	0.000	0.000	0.000	0.000	0.010	0.020	0.050	0.051	6.028	0.017	0.043	316	2384	100	66	6740	6806	122	6072	6194	Error	Error	-6.674	66	6740	122	6072	176953	2500232	0.198	2.898	0	0	0
1	14	7	"A41"	"A41"	17030	10185	100	587	637	371	58	410	410	489	614	125	12	1	0	11725	11491	4339	37	1918	1918	2496	2914	116	89	83	0	0.000	0.000	0.000	0.000	0.000	0.000	0.000	0.000	0.000	0.000	0.000	0.000	0.000	0.000	0.018	0.024	0.032	0.029	3.441	0.016	0.049	316	2384	100	177	9807	9984	227	9573	9800	Error	Error	-5.792	177	9807	227	9573	201446	3631182	0.241	3.087	0	0	0
1	15	7	"A41"	"A41"	17330	10185	100	745	1754	6777	386	410	410	478	408	85	44	19	0	12453	14388	10991	76	1846	1846	2071	1614	77	91	90	1	0.000	0.000	0.000	0.000	0.000	0.000	0.000	0.000	0.000	0.000	0.000	0.000	0.000	0.000	0.032	0.107	0.044	0.041	3.510	0.274	0.300	316	2384	100	335	10607	10942	1344	12542	13886	Error	Error	-4.985	335	10607	1344	12542	554378	4546715	3.127	7.631	0	0	0
1	16	7	"A42"	"A42"	17630	10180	100	562	687	862	125	444	444	511	447	87	23	7	0	8929	10279	6030	58	1808	1808	1917	1029	53	85	81	0	0.000	0.000	0.000	0.000	0.000	0.000	0.000	0.000	0.000	0.000	0.000	0.000	0.000	0.000	0.017	0.029	0.041	0.041	4.656	0.045	0.114	316	2384	100	118	7121	7239	243	8471	8714	Error	Error	-5.915	118	7121	243	8471	216945	3248270	0.394	8.126	0	0	0
1	17	7	"A42"	"A42"	17930	10180	100	562	634	373	58	463	463	514	369	71	24	9	0	12154	11747	4471	38	1856	1856	1938	759	39	95	93	0	0.000	0.000	0.000	0.000	0.000	0.000	0.000	0.000	0.000	0.000	0.000	0.000	0.000	0.000	0.010	0.017	0.030	0.025	4.236	0.017	0.046	316	2384	100	99	10298	10397	171	9891	10062	Error	Error	-6.701	99	10298	171	9891	200404	3712061	0.325	12.924	0	0	0
1	18	7	"A42"	"A42"	18230	10180	100	595	659	372	56	476	476	533	398	74	20	7	0	8235	8333	3940	47	1912	1912	2011	1405	69	88	76	0	0.000	0.000	0.000	0.000	0.000	0.000	0.000	0.000	0.000	0.000	0.000	0.000	0.000	0.000	0.019	0.029	0.046	0.048	4.377	0.021	0.039	316	2384	100	119	6323	6442	183	6421	6604	Error	Error	-5.732	119	6323	183	6421	208162	2633238	0.317	4.500	0	0	0
1	1	8	"A43"	"A43"	13130	10495	100	609	657	393	59	409	409	463	314	67	37	14	0	16943	15876	8877	55	1830	1830	2423	3111	128	79	76	0	0.000	0.000	0.000	0.000	0.000	0.000	0.000	0.000	0.000	0.000	0.000	0.000	0.000	0.000	0.013	0.018	0.023	0.024	4.324	0.015	0.131	316	2384	100	200	15113	15313	248	14046	14294	Error	Error	-6.240	200	15113	248	14046	207570	5016722	0.618	4.324	0	0	0
1	2	8	"A43"	"A43"	13430	10495	100	711	752	392	52	409	409	464	317	68	47	23	0	21215	20667	6677	32	1925	1925	2226	1644	73	98	95	0	0.000	0.000	0.000	0.000	0.000	0.000	0.000	0.000	0.000	0.000	0.000	0.000	0.000	0.000	0.016	0.018	0.022	0.019	3.122	0.016	0.147	316	2384	100	302	19290	19592	343	18742	19085	Error	Error	-5.997	302	19290	343	18742	237606	6530883	0.909	11.217	0	0	0
1	3	8	"A43"	"A43"	13730	10495	100	706	722	393	54	386	386	442	376	85	41	13	0	17223	17144	5387	31	1969	1969	2383	2030	85	97	96	0	0.000	0.000	0.000	0.000	0.000	0.000	0.000	0.000	0.000	0.000	0.000	0.000	0.000	0.000	0.021	0.022	0.025	0.022	3.049	0.017	0.135	316	2384	100	320	15254	15574	336	15175	15511	Error	Error	-5.575	320	15254	336	15175	228117	5417562	0.745	7.271	0	0	0
1	4	8	"A44"	"A44"	14030	10495	100	594	651	366	56	407	407	461	354	76	32	10	0	15540	15075	5874	38	1742	1742	1826	660	36	99	95	0	0.000	0.000	0.000	0.000	0.000	0.000	0.000	0.000	0.000	0.000	0.000	0.000	0.000	0.000	0.014	0.018	0.024	0.023	3.318	0.013	0.069	316	2384	100	187	13798	13985	244	13333	13577	Error	Error	-6.205	187	13798	244	13333	205561	4763827	0.537	20.074	0	0	0
1	5	8	"A44"	"A44"	14330	10490	100	658	695	328	47	393	393	445	292	65	46	20	0	15221	14940	5161	34	1794	1794	1976	1179	59	99	97	0	0.000	0.000	0.000	0.000	0.000	0.000	0.000	0.000	0.000	0.000	0.000	0.000	0.000	0.000	0.020	0.023	0.028	0.024	3.062	0.016	0.050	316	2384	100	265	13427	13692	302	13146	13448	Error	Error	-5.663	265	13427	302	13146	219677	4720987	0.856	10.996	0	0	0
1	6	8	"A44"	"A44"	14630	10490	100	640	689	391	56	406	406	451	296	65	42	18	0	15399	14565	5515	37	1721	1721	1791	614	34	99	98	0	0.000	0.000	0.000	0.000	0.000	0.000	0.000	0.000	0.000	0.000	0.000	0.000	0.000	0.000	0.017	0.022	0.025	0.023	3.852	0.017	0.098	316	2384	100	234	13678	13912	283	12844	13127	Error	Error	-5.869	234	13678	283	12844	217603	4602617	0.804	20.805	0	0	0
1	7	8	"A45"	"A45"	14930	10490	100	626	666	389	58	396	396	456	353	77	37	12	0	17817	16268	8139	50	1693	1693	1765	668	37	94	90	0	0.000	0.000	0.000	0.000	0.000	0.000	0.000	0.000	0.000	0.000	0.000	0.000	0.000	0.000	0.014	0.019	0.024	0.024	3.597	0.015	0.112	316	2384	100	230	16124	16354	270	14575	14845	Error	Error	-6.131	230	16124	270	14575	210588	5140702	0.595	21.711	0	0	0
1	8	8	"A45"	"A45"	15230	10490	100	679	711	371	52	391	391	443	299	67	48	20	0	18634	17516	6746	38	1741	1741	1789	583	32	99	96	0	0.000	0.000	0.000	0.000	0.000	0.000	0.000	0.000	0.000	0.000	0.000	0.000	0.000	0.000	0.017	0.020	0.023	0.021	3.106	0.017	0.140	316	2384	100	288	16893	17181	320	15775	16095	Error	Error	-5.874	288	16893	320	15775	224581	5534993	0.896	26.976	0	0	0
1	9	8	"A45"	"A45"	15530	10490	100	648	697	380	54	405	405	458	328	71	41	17	0	14834	15674	5798	36	1758	1758	1888	1053	55	99	96	0	0.000	0.000	0.000	0.000	0.000	0.000	0.000	0.000	0.000	0.000	0.000	0.000	0.000	0.000	0.019	0.021	0.026	0.022	3.136	0.017	0.084	316	2384	100	243	13076	13319	292	13916	14208	Error	Error	-5.750	243	13076	292	13916	220326	4952900	0.729	13.092	0	0	0
1	10	8	"A47"	"A47"	15830	10485	100	623	671	396	59	391	391	457	351	76	36	13	0	13170	12550	5546	44	1759	1759	1879	942	50	92	88	0	0.000	0.000	0.000	0.000	0.000	0.000	0.000	0.000	0.000	0.000	0.000	0.000	0.000	0.000	0.020	0.026	0.034	0.034	3.681	0.017	0.074	316	2384	100	232	11411	11643	280	10791	11071	Error	Error	-5.620	232	11411	280	10791	211940	3965915	0.610	11.328	0	0	0
1	11	8	"A47"	"A47"	16130	10485	100	581	620	328	52	403	403	459	315	68	34	11	0	10747	10547	4038	38	1769	1769	1931	977	50	99	95	0	0.000	0.000	0.000	0.000	0.000	0.000	0.000	0.000	0.000	0.000	0.000	0.000	0.000	0.000	0.020	0.025	0.036	0.031	3.205	0.018	0.062	316	2384	100	178	8978	9156	217	8778	8995	Error	Error	-5.656	178	8978	217	8778	195886	3332997	0.511	8.819	0	0	0
1	12	8	"A47"	"A47"	16430	10485	100	605	636	334	52	418	418	468	308	65	36	13	0	11021	11051	3499	31	1783	1783	1875	660	35	100	99	0	0.000	0.000	0.000	0.000	0.000	0.000	0.000	0.000	0.000	0.000	0.000	0.000	0.000	0.000	0.020	0.024	0.033	0.029	2.999	0.017	0.054	316	2384	100	187	9238	9425	218	9268	9486	Error	Error	-5.626	187	9238	218	9268	201053	3492259	0.545	13.903	0	0	0
1	13	8	"A48"	"A48"	16730	10485	100	580	644	361	56	421	421	491	648	131	11	1	0	11760	11736	4405	37	1730	1730	1805	702	38	96	93	0	0.000	0.000	0.000	0.000	0.000	0.000	0.000	0.000	0.000	0.000	0.000	0.000	0.000	0.000	0.016	0.022	0.028	0.027	3.512	0.016	0.054	316	2384	100	159	10030	10189	223	10006	10229	Error	Error	-5.979	159	10030	223	10006	203388	3708472	0.236	14.147	0	0	0
1	14	8	"A48"	"A48"	17030	10485	100	649	708	465	65	411	411	472	430	91	32	7	0	12381	12427	5186	41	1750	1750	1918	1516	79	92	90	0	0.000	0.000	0.000	0.000	0.000	0.000	0.000	0.000	0.000	0.000	0.000	0.000	0.000	0.000	0.022	0.028	0.033	0.028	3.453	0.022	0.115	316	2384	100	238	10631	10869	297	10677	10974	Error	Error	-5.481	238	10631	297	10677	223814	3926804	0.549	6.932	0	0	0
1	15	8	"A48"	"A48"	17330	10485	100	679	753	437	58	396	396	463	363	78	41	16	0	16189	16780	6221	37	1740	1740	1900	1411	74	98	95	0	0.000	0.000	0.000	0.000	0.000	0.000	0.000	0.000	0.000	0.000	0.000	0.000	0.000	0.000	0.020	0.024	0.027	0.022	3.324	0.019	0.158	316	2384	100	283	14449	14732	357	15040	15397	Error	Error	-5.674	283	14449	357	15040	237965	5302398	0.799	10.546	0	0	0
1	16	8	"A49"	"A49"	17630	10480	100	620	658	394	59	404	404	465	348	74	31	12	0	12326	11964	6937	57	1765	1765	1885	1259	66	80	77	0	0.000	0.000	0.000	0.000	0.000	0.000	0.000	0.000	0.000	0.000	0.000	0.000	0.000	0.000	0.020	0.025	0.032	0.037	5.181	0.021	0.120	316	2384	100	216	10561	10777	254	10199	10453	Error	Error	-5.612	216	10561	254	10199	207924	3780701	0.555	8.006	0	0	0
1	17	8	"A49"	"A49"	17930	10480	100	577	645	359	55	440	440	490	313	63	34	11	0	11817	11830	3999	33	1876	1876	1923	565	29	98	96	0	0.000	0.000	0.000	0.000	0.000	0.000	0.000	0.000	0.000	0.000	0.000	0.000	0.000	0.000	0.014	0.021	0.029	0.028	3.802	0.016	0.050	316	2384	100	137	9941	10078	205	9954	10159	Error	Error	-6.181	137	9941	205	9954	203741	3738359	0.495	17.535	0	0	0
1	18	8	"A49"	"A49"	18230	10480	100	611	666	357	53	470	470	530	337	63	29	10	0	8876	8955	3189	35	1943	1943	2058	1930	93	91	83	0	0.000	0.000	0.000	0.000	0.000	0.000	0.000	0.000	0.000	0.000	0.000	0.000	0.000	0.000	0.020	0.028	0.043	0.039	3.676	0.019	0.038	316	2384	100	141	6933	7074	196	7012	7208	Error	Error	-5.620	141	6933	196	7012	210570	2829687	0.404	3.574	0	0	0
1	1	9	"A50"	"A50"	13135	10795	100	554	614	369	60	396	396	443	292	65	38	15	0	9980	12056	7808	64	1647	1647	1691	498	29	97	92	0	0.000	0.000	0.000	0.000	0.000	0.000	0.000	0.000	0.000	0.000	0.000	0.000	0.000	0.000	0.019	0.021	0.031	0.032	4.302	0.016	0.087	316	2384	100	158	8333	8491	218	10409	10627	Error	Error	-5.721	158	8333	218	10409	194181	3809650	0.586	20.813	0	0	0
1	2	9	"A50"	"A50"	13435	10795	100	548	594	340	57	383	383	439	319	72	31	11	0	9198	13231	9787	73	1706	1706	1806	683	37	96	91	0	0.000	0.000	0.000	0.000	0.000	0.000	0.000	0.000	0.000	0.000	0.000	0.000	0.000	0.000	0.022	0.018	0.032	0.031	4.230	0.014	0.071	316	2384	100	165	7492	7657	211	11525	11736	Error	Error	-5.505	165	7492	211	11525	187850	4180884	0.486	16.728	0	0	0
1	3	9	"A50"	"A50"	13735	10795	100	604	680	406	59	390	390	439	287	65	42	20	0	16958	15149	6795	44	1760	1760	1896	850	44	95	92	0	0.000	0.000	0.000	0.000	0.000	0.000	0.000	0.000	0.000	0.000	0.000	0.000	0.000	0.000	0.014	0.022	0.024	0.026	3.782	0.017	0.113	316	2384	100	214	15198	15412	290	13389	13679	Error	Error	-6.150	214	15198	290	13389	214997	4787167	0.840	15.592	0	0	0
1	4	9	"A51"	"A51"	14035	10795	100	546	605	344	56	403	403	457	318	69	31	10	0	12282	11725	4514	38	1765	1765	1866	727	38	97	95	0	0.000	0.000	0.000	0.000	0.000	0.000	0.000	0.000	0.000	0.000	0.000	0.000	0.000	0.000	0.014	0.020	0.029	0.026	3.825	0.015	0.042	316	2384	100	143	10517	10660	202	9960	10162	Error	Error	-6.201	143	10517	202	9960	191039	3704997	0.465	13.561	0	0	0
1	5	9	"A51"	"A51"	14335	10790	100	535	594	339	57	392	392	445	310	69	36	12	0	12804	12477	4083	32	1759	1759	1952	1134	58	97	95	0	0.000	0.000	0.000	0.000	0.000	0.000	0.000	0.000	0.000	0.000	0.000	0.000	0.000	0.000	0.013	0.019	0.029	0.025	4.030	0.013	0.043	316	2384	100	143	11045	11188	202	10718	10920	Error	Error	-6.271	143	11045	202	10718	187727	3942804	0.481	9.281	0	0	0
1	6	9	"A51"	"A51"	14635	10790	100	646	677	385	56	393	393	443	295	66	43	17	0	14625	13639	4541	33	1740	1740	1870	934	49	98	94	0	0.000	0.000	0.000	0.000	0.000	0.000	0.000	0.000	0.000	0.000	0.000	0.000	0.000	0.000	0.020	0.024	0.030	0.027	3.118	0.041	0.012	316	2384	100	253	12885	13138	284	11899	12183	Error	Error	-5.670	253	12885	284	11899	213848	4309852	0.793	12.601	0	0	0
1	7	9	"A52"	"A52"	14935	10790	100	497	574	357	62	413	413	462	303	65	29	11	0	8295	8403	4224	50	1790	1790	1967	1085	55	87	81	0	0.000	0.000	0.000	0.000	0.000	0.000	0.000	0.000	0.000	0.000	0.000	0.000	0.000	0.000	0.013	0.024	0.043	0.042	5.075	0.021	0.062	316	2384	100	84	6505	6589	161	6613	6774	Error	Error	-6.275	84	6505	161	6613	181329	2655361	0.370	5.932	0	0	0
1	8	9	"A52"	"A52"	15235	10790	100	551	629	385	61	403	403	459	296	64	34	14	0	10357	10427	4833	46	1821	1821	1939	885	45	93	87	0	0.000	0.000	0.000	0.000	0.000	0.000	0.000	0.000	0.000	0.000	0.000	0.000	0.000	0.000	0.017	0.026	0.037	0.036	4.169	0.019	0.070	316	2384	100	148	8536	8684	226	8606	8832	Error	Error	-5.850	148	8536	226	8606	198636	3294857	0.574	9.591	0	0	0
1	9	9	"A52"	"A52"	15535	10790	100	569	612	342	55	392	392	449	310	69	33	12	0	9816	10954	4586	41	1835	1835	2146	1572	73	96	91	0	0.000	0.000	0.000	0.000	0.000	0.000	0.000	0.000	0.000	0.000	0.000	0.000	0.000	0.000	0.022	0.024	0.033	0.030	3.118	0.015	0.047	316	2384	100	177	7981	8158	220	9119	9339	Error	Error	-5.495	177	7981	220	9119	193477	3461470	0.526	5.603	0	0	0
1	10	9	"A53"	"A53"	15835	10785	100	565	642	384	59	390	390	442	302	68	40	19	0	8980	8676	4441	51	1774	1774	2003	1225	61	80	76	0	0.000	0.000	0.000	0.000	0.000	0.000	0.000	0.000	0.000	0.000	0.000	0.000	0.000	0.000	0.024	0.037	0.056	0.050	5.233	0.026	0.088	316	2384	100	175	7206	7381	252	6902	7154	Error	Error	-5.364	175	7206	252	6902	202927	2741649	0.662	5.447	0	0	0
1	11	9	"A53"	"A53"	16135	10785	100	522	575	322	56	405	405	491	826	168	3	0	0	7231	7595	3626	47	1742	1742	1934	1078	55	90	84	0	0.000	0.000	0.000	0.000	0.000	0.000	0.000	0.000	0.000	0.000	0.000	0.000	0.000	0.000	0.021	0.029	0.043	0.044	4.495	0.026	0.005	316	2384	100	117	5489	5606	170	5853	6023	Error	Error	-5.552	117	5489	170	5853	181787	2399958	0.102	5.251	0	0	0
1	12	9	"A53"	"A53"	16435	10785	100	532	571	327	57	416	416	467	332	71	27	7	0	7938	7829	2758	35	1704	1704	1757	536	30	95	91	0	0.000	0.000	0.000	0.000	0.000	0.000	0.000	0.000	0.000	0.000	0.000	0.000	0.000	0.000	0.019	0.025	0.050	0.042	3.453	0.019	0.026	316	2384	100	116	6234	6350	155	6125	6280	Error	Error	-5.748	116	6234	155	6125	180327	2473814	0.313	11.328	0	0	0
1	13	9	"A54"	"A54"	16735	10785	100	549	558	291	52	415	415	479	671	140	4	0	0	6565	6548	3324	50	1724	1724	1827	805	44	80	77	0	0.000	0.000	0.000	0.000	0.000	0.000	0.000	0.000	0.000	0.000	0.000	0.000	0.000	0.000	0.028	0.030	0.054	0.062	4.308	0.021	0.043	316	2384	100	134	4841	4975	143	4824	4967	Error	Error	-5.175	134	4841	143	4824	176256	2069014	0.118	5.865	0	0	0
1	14	9	"A54"	"A54"	17035	10785	100	519	556	322	57	413	413	461	313	67	28	7	0	6658	7051	3313	46	1794	1794	1976	997	50	86	83	0	0.000	0.000	0.000	0.000	0.000	0.000	0.000	0.000	0.000	0.000	0.000	0.000	0.000	0.000	0.022	0.027	0.056	0.054	4.298	0.017	0.025	316	2384	100	106	4864	4970	143	5257	5400	Error	Error	-5.520	106	4864	143	5257	175563	2228152	0.304	5.090	0	0	0
1	15	9	"A54"	"A54"	17335	10780	100	527	584	359	61	402	402	449	296	65	30	11	0	8213	8557	4143	48	1771	1771	2036	1325	65	88	86	0	0.000	0.000	0.000	0.000	0.000	0.000	0.000	0.000	0.000	0.000	0.000	0.000	0.000	0.000	0.019	0.027	0.038	0.039	3.878	0.019	0.056	316	2384	100	125	6442	6567	182	6786	6968	Error	Error	-5.688	125	6442	182	6786	184682	2703892	0.456	4.922	0	0	0
1	16	9	"A55"	"A55"	17635	10780	100	525	571	315	55	417	417	475	321	67	27	7	0	7845	7824	4532	57	1731	1731	1820	852	46	80	74	0	0.000	0.000	0.000	0.000	0.000	0.000	0.000	0.000	0.000	0.000	0.000	0.000	0.000	0.000	0.018	0.025	0.046	0.048	5.992	0.016	0.036	316	2384	100	108	6114	6222	154	6093	6247	Error	Error	-5.823	108	6114	154	6093	180285	2472332	0.299	7.047	0	0	0
1	17	9	"A55"	"A55"	17935	10780	100	592	644	361	56	428	428	476	313	65	33	14	0	8598	8079	3161	39	1792	1792	1887	787	41	90	87	0	0.000	0.000	0.000	0.000	0.000	0.000	0.000	0.000	0.000	0.000	0.000	0.000	0.000	0.000	0.024	0.034	0.060	0.058	3.589	0.025	0.060	316	2384	100	164	6806	6970	216	6287	6503	Error	Error	-5.375	164	6806	216	6287	203374	2552806	0.537	7.868	0	0	0
1	18	9	"A55"	"A55"	18235	10780	100	552	609	367	60	483	483	534	372	69	19	6	0	5789	5557	2336	42	1960	1960	2041	1475	72	75	65	0	0.000	0.000	0.000	0.000	0.000	0.000	0.000	0.000	0.000	0.000	0.000	0.000	0.000	0.000	0.018	0.035	0.075	0.074	5.092	0.024	0.021	316	2384	100	69	3829	3898	126	3597	3723	Error	Error	-5.794	69	3829	126	3597	192319	1755932	0.202	2.384	0	0	0
1	1	10	"A56"	"A56"	13140	11095	100	518	587	378	64	376	376	435	300	68	34	14	0	11186	10844	4195	38	1634	1634	1766	1416	80	96	92	0	0.000	0.000	0.000	0.000	0.000	0.000	0.000	0.000	0.000	0.000	0.000	0.000	0.000	0.000	0.015	0.023	0.033	0.025	3.632	0.017	0.063	316	2384	100	142	9552	9694	211	9210	9421	Error	Error	-6.072	142	9552	211	9210	185632	3426828	0.507	6.411	0	0	0
1	2	10	"A56"	"A56"	13440	11095	100	598	647	412	63	388	388	445	352	79	35	12	0	10901	11053	4649	42	1689	1689	1811	1253	69	95	92	0	0.000	0.000	0.000	0.000	0.000	0.000	0.000	0.000	0.000	0.000	0.000	0.000	0.000	0.000	0.023	0.028	0.038	0.033	3.634	0.024	0.079	316	2384	100	210	9212	9422	259	9364	9623	Error	Error	-5.455	210	9212	259	9364	204431	3492645	0.574	7.376	0	0	0
1	3	10	"A56"	"A56"	13740	11095	100	549	595	324	54	379	379	429	295	68	35	11	0	10903	10996	4275	38	1697	1697	1851	1418	76	95	93	0	0.000	0.000	0.000	0.000	0.000	0.000	0.000	0.000	0.000	0.000	0.000	0.000	0.000	0.000	0.018	0.023	0.032	0.028	3.624	0.016	0.061	316	2384	100	170	9206	9376	216	9299	9515	Error	Error	-5.759	170	9206	216	9299	188026	3474672	0.563	6.449	0	0	0
1	4	10	"A57"	"A57"	14040	11095	100	581	647	388	59	394	394	462	797	172	8	0	0	11576	11239	5415	48	1696	1696	1769	646	36	93	90	0	0.000	0.000	0.000	0.000	0.000	0.000	0.000	0.000	0.000	0.000	0.000	0.000	0.000	0.000	0.019	0.027	0.038	0.034	3.689	0.021	0.095	316	2384	100	187	9880	10067	253	9543	9796	Error	Error	-5.723	187	9880	253	9543	204378	3551670	0.232	14.659	0	0	0
1	5	10	"A57"	"A57"	14340	11090	100	569	629	364	57	374	374	427	300	70	39	16	0	14740	13888	4203	30	1670	1670	1900	1346	70	96	95	0	0.000	0.000	0.000	0.000	0.000	0.000	0.000	0.000	0.000	0.000	0.000	0.000	0.000	0.000	0.015	0.021	0.026	0.023	3.127	0.017	0.089	316	2384	100	195	13070	13265	255	12218	12473	Error	Error	-6.067	195	13070	255	12218	198674	4388517	0.673	8.906	0	0	0
1	6	10	"A57"	"A57"	14640	11090	100	580	632	367	58	387	387	442	296	66	36	17	0	12975	12223	6326	51	1711	1711	1922	1202	62	86	82	0	0.000	0.000	0.000	0.000	0.000	0.000	0.000	0.000	0.000	0.000	0.000	0.000	0.000	0.000	0.017	0.023	0.028	0.030	3.836	0.018	0.092	316	2384	100	193	11264	11457	245	10512	10757	Error	Error	-5.867	193	11264	245	10512	199819	3862432	0.642	8.570	0	0	0
1	7	10	"A58"	"A58"	14940	11090	100	581	634	409	64	409	409	465	356	76	30	11	0	10803	10509	5368	51	1688	1688	1744	566	32	90	87	0	0.000	0.000	0.000	0.000	0.000	0.000	0.000	0.000	0.000	0.000	0.000	0.000	0.000	0.000	0.019	0.026	0.040	0.043	5.124	0.021	0.053	316	2384	100	172	9115	9287	225	8821	9046	Error	Error	-5.728	172	9115	225	8821	200501	3320885	0.475	15.486	0	0	0
1	8	10	"A58"	"A58"	15240	11090	100	578	632	385	60	370	370	426	294	69	40	17	0	14235	13910	5010	36	1665	1665	1767	827	46	98	95	0	0.000	0.000	0.000	0.000	0.000	0.000	0.000	0.000	0.000	0.000	0.000	0.000	0.000	0.000	0.017	0.021	0.027	0.024	3.308	0.017	0.096	316	2384	100	208	12570	12778	262	12245	12507	Error	Error	-5.917	208	12570	262	12245	199604	4395457	0.701	14.683	0	0	0
1	9	10	"A58"	"A58"	15540	11090	100	639	679	337	49	386	386	442	294	66	44	18	0	14926	14372	4502	31	1696	1696	1785	745	41	99	97	0	0.000	0.000	0.000	0.000	0.000	0.000	0.000	0.000	0.000	0.000	0.000	0.000	0.000	0.000	0.019	0.023	0.027	0.024	3.053	0.019	0.130	316	2384	100	253	13230	13483	293	12676	12969	Error	Error	-5.709	253	13230	293	12676	214554	4541600	0.806	16.895	0	0	0
1	10	10	"A59"	"A59"	15840	11085	100	1631	1648	725	43	393	393	450	353	78	88	76	0	8892	8860	2190	24	1717	1717	1791	742	41	100	98	0	0.000	0.000	0.000	0.000	0.000	0.000	0.000	0.000	0.000	0.000	0.000	0.000	0.000	0.000	0.173	0.176	0.171	0.154	2.179	0.158	0.507	316	2384	100	1238	7175	8413	1255	7143	8398	Error	Error	-2.535	1238	7175	1255	7143	520758	2799811	3.394	9.527	0	0	0
1	11	10	"A59"	"A59"	16140	11085	100	1483	1502	639	42	400	400	458	320	69	88	75	0	9538	9622	2816	29	1734	1734	1881	1050	55	99	99	0	0.000	0.000	0.000	0.000	0.000	0.000	0.000	0.000	0.000	0.000	0.000	0.000	0.000	0.000	0.139	0.140	0.141	0.123	2.718	0.115	0.417	316	2384	100	1083	7804	8887	1102	7888	8990	Error	Error	-2.849	1083	7804	1102	7888	474662	3040604	3.263	7.372	0	0	0
1	12	10	"A59"	"A59"	16440	11085	100	1336	1405	693	49	409	409	480	355	73	81	62	0	9675	9731	3160	32	1759	1759	1924	992	51	97	96	0	0.000	0.000	0.000	0.000	0.000	0.000	0.000	0.000	0.000	0.000	0.000	0.000	0.000	0.000	0.117	0.125	0.116	0.107	2.905	0.112	0.418	316	2384	100	927	7916	8843	996	7972	8968	Error	Error	-3.094	927	7916	996	7972	444114	3074939	2.606	7.870	0	0	0
1	13	10	"A60"	"A60"	16740	11085	100	471	543	367	67	399	399	451	310	68	23	10	0	5378	7961	6082	76	1714	1714	1771	564	31	86	78	0	0.000	0.000	0.000	0.000	0.000	0.000	0.000	0.000	0.000	0.000	0.000	0.000	0.000	0.000	0.020	0.023	0.043	0.049	5.402	0.017	0.044	316	2384	100	72	3664	3736	144	6247	6391	Error	Error	-5.669	72	3664	144	6247	171715	2515549	0.297	10.975	0	0	0
1	14	10	"A60"	"A60"	17040	11085	100	568	612	359	58	375	375	433	301	69	37	14	0	7454	10616	7707	72	1650	1650	1714	540	31	93	89	0	0.000	0.000	0.000	0.000	0.000	0.000	0.000	0.000	0.000	0.000	0.000	0.000	0.000	0.000	0.033	0.026	0.040	0.039	4.109	0.016	0.066	316	2384	100	193	5804	5997	237	8966	9203	Error	Error	-4.910	193	5804	237	8966	193525	3354753	0.595	16.485	0	0	0
1	15	10	"A60"	"A60"	17340	11080	100	549	618	380	61	406	406	473	405	85	26	8	0	8926	10683	6816	63	1712	1712	1835	986	53	87	83	0	0.000	0.000	0.000	0.000	0.000	0.000	0.000	0.000	0.000	0.000	0.000	0.000	0.000	0.000	0.020	0.024	0.035	0.041	4.944	0.017	0.065	316	2384	100	143	7214	7357	212	8971	9183	Error	Error	-5.657	143	7214	212	8971	195134	3375843	0.358	8.974	0	0	0
1	16	10	"A61"	"A61"	17640	11080	100	570	595	316	53	410	410	466	301	64	33	10	0	10988	9523	5440	57	1760	1760	1864	847	45	78	74	0	0.000	0.000	0.000	0.000	0.000	0.000	0.000	0.000	0.000	0.000	0.000	0.000	0.000	0.000	0.017	0.024	0.034	0.044	5.135	0.018	0.073	316	2384	100	160	9228	9388	185	7763	7948	Error	Error	-5.850	160	9228	185	7763	187907	3009392	0.429	9.043	0	0	0
1	17	10	"A61"	"A61"	17940	11080	100	604	648	365	56	433	433	487	333	68	32	11	0	13447	13065	5466	41	1842	1842	1946	753	38	94	92	0	0.000	0.000	0.000	0.000	0.000	0.000	0.000	0.000	0.000	0.000	0.000	0.000	0.000	0.000	0.015	0.019	0.028	0.027	3.407	0.015	0.063	316	2384	100	171	11605	11776	215	11223	11438	Error	Error	-6.085	171	11605	215	11223	204708	4128670	0.483	14.766	0	0	0
1	18	10	"A61"	"A61"	18240	11080	100	577	621	357	57	464	464	514	318	61	25	10	0	8741	8448	2396	28	1927	1927	1998	709	35	95	93	0	0.000	0.000	0.000	0.000	0.000	0.000	0.000	0.000	0.000	0.000	0.000	0.000	0.000	0.000	0.017	0.024	0.041	0.039	3.635	0.017	0.027	316	2384	100	113	6814	6927	157	6521	6678	Error	Error	-5.914	113	6814	157	6521	196355	2669674	0.336	9.097	0	0	0
1	1	11	"A62"	"A62"	13145	11395	100	528	616	383	62	396	396	451	326	72	33	13	0	11983	14108	8878	62	1652	1652	1753	1487	84	87	82	0	0.000	0.000	0.000	0.000	0.000	0.000	0.000	0.000	0.000	0.000	0.000	0.000	0.000	0.000	0.013	0.018	0.025	0.025	5.144	0.012	0.067	316	2384	100	132	10331	10463	220	12456	12676	Error	Error	-6.290	132	10331	220	12456	194587	4458276	0.506	8.309	0	0	0
1	2	11	"A62"	"A62"	13445	11395	100	567	631	387	61	384	384	464	964	207	5	0	0	16168	15958	10001	62	1644	1644	1724	1049	60	89	83	0	0.000	0.000	0.000	0.000	0.000	0.000	0.000	0.000	0.000	0.000	0.000	0.000	0.000	0.000	0.013	0.017	0.022	0.026	4.519	0.013	0.099	316	2384	100	183	14524	14707	247	14314	14561	Error	Error	-6.310	183	14524	247	14314	199243	5042845	0.173	13.569	0	0	0
1	3	11	"A62"	"A62"	13745	11395	100	648	705	402	57	385	385	446	519	116	28	6	0	17554	18215	9396	51	1666	1666	1889	1534	81	94	92	0	0.000	0.000	0.000	0.000	0.000	0.000	0.000	0.000	0.000	0.000	0.000	0.000	0.000	0.000	0.017	0.019	0.026	0.023	3.251	0.015	0.044	316	2384	100	263	15888	16151	320	16549	16869	Error	Error	-5.917	263	15888	320	16549	222821	5755795	0.499	10.643	0	0	0
1	4	11	"A63"	"A63"	14045	11395	100	664	711	405	56	393	393	446	296	66	46	22	0	19990	17905	8327	46	1686	1686	1761	1113	63	92	86	0	0.000	0.000	0.000	0.000	0.000	0.000	0.000	0.000	0.000	0.000	0.000	0.000	0.000	0.000	0.015	0.020	0.024	0.024	3.762	0.016	0.146	316	2384	100	271	18304	18575	318	16219	16537	Error	Error	-6.078	271	18304	318	16219	224540	5657918	0.895	14.505	0	0	0
1	5	11	"A63"	"A63"	14345	11390	100	595	647	379	58	400	400	441	294	66	37	15	0	20441	18242	7389	40	1701	1701	2070	2318	111	93	89	0	0.000	0.000	0.000	0.000	0.000	0.000	0.000	0.000	0.000	0.000	0.000	0.000	0.000	0.000	0.010	0.015	0.019	0.018	3.182	0.013	0.107	316	2384	100	195	18740	18935	247	16541	16788	Error	Error	-6.587	195	18740	247	16541	204590	5764483	0.701	6.977	0	0	0
1	6	11	"A63"	"A63"	14645	11390	100	653	710	378	53	390	390	446	304	68	48	23	0	20322	18381	7765	42	1712	1712	1941	1689	87	90	85	0	0.000	0.000	0.000	0.000	0.000	0.000	0.000	0.000	0.000	0.000	0.000	0.000	0.000	0.000	0.014	0.019	0.023	0.021	3.614	0.015	0.114	316	2384	100	263	18610	18873	320	16669	16989	Error	Error	-6.145	263	18610	320	16669	224265	5808304	0.868	9.734	0	0	0
1	7	11	"A64"	"A64"	14945	11390	100	561	617	373	60	383	383	429	283	65	39	16	0	11324	11611	6087	52	1667	1667	1731	609	35	91	87	0	0.000	0.000	0.000	0.000	0.000	0.000	0.000	0.000	0.000	0.000	0.000	0.000	0.000	0.000	0.018	0.024	0.036	0.036	4.533	0.019	0.102	316	2384	100	178	9657	9835	234	9944	10178	Error	Error	-5.762	178	9657	234	9944	194878	3669095	0.664	16.223	0	0	0
1	8	11	"A64"	"A64"	15245	11390	100	564	611	373	61	393	393	446	310	69	37	15	0	12976	12168	5276	43	1637	1637	1831	1405	76	89	87	0	0.000	0.000	0.000	0.000	0.000	0.000	0.000	0.000	0.000	0.000	0.000	0.000	0.000	0.000	0.015	0.021	0.031	0.032	3.987	0.016	0.073	316	2384	100	171	11339	11510	218	10531	10749	Error	Error	-6.051	171	11339	218	10531	193118	3845169	0.532	7.357	0	0	0
1	9	11	"A64"	"A64"	15545	11390	100	551	611	378	61	377	377	437	314	71	37	12	0	12101	12612	5633	44	1641	1641	1829	1117	61	95	92	0	0.000	0.000	0.000	0.000	0.000	0.000	0.000	0.000	0.000	0.000	0.000	0.000	0.000	0.000	0.017	0.021	0.030	0.027	3.258	0.016	0.072	316	2384	100	174	10460	10634	234	10971	11205	Error	Error	-5.910	174	10460	234	10971	193221	3985412	0.554	9.654	0	0	0
1	10	11	"A65"	"A65"	15845	11385	100	619	671	388	57	390	390	439	293	66	42	18	0	19760	17338	9120	52	1666	1666	1765	831	47	87	84	0	0.000	0.000	0.000	0.000	0.000	0.000	0.000	0.000	0.000	0.000	0.000	0.000	0.000	0.000	0.013	0.018	0.022	0.025	4.126	0.016	0.158	316	2384	100	229	18094	18323	281	15672	15953	Error	Error	-6.304	229	18094	281	15672	212140	5478868	0.792	18.740	0	0	0
1	11	11	"A65"	"A65"	16145	11385	100	686	726	393	54	377	377	433	301	69	50	25	0	20320	18935	6384	33	1676	1676	1856	1368	73	94	93	0	0.000	0.000	0.000	0.000	0.000	0.000	0.000	0.000	0.000	0.000	0.000	0.000	0.000	0.000	0.017	0.020	0.026	0.023	3.569	0.018	0.170	316	2384	100	309	18644	18953	349	17259	17608	Error	Error	-5.915	309	18644	349	17259	229285	5983514	0.973	12.485	0	0	0
1	12	11	"A65"	"A65"	16445	11385	100	654	687	411	59	393	393	436	294	67	45	21	0	19021	17454	7452	42	1702	1702	1948	1933	99	89	86	0	0.000	0.000	0.000	0.000	0.000	0.000	0.000	0.000	0.000	0.000	0.000	0.000	0.000	0.000	0.015	0.019	0.022	0.023	4.507	0.016	0.146	316	2384	100	261	17319	17580	294	15752	16046	Error	Error	-6.052	261	17319	294	15752	217228	5515511	0.854	8.022	0	0	0
1	13	11	"A66"	"A66"	16745	11385	100	561	627	352	56	386	386	439	299	68	40	15	0	13467	12229	6372	52	1679	1679	1789	892	49	86	82	0	0.000	0.000	0.000	0.000	0.000	0.000	0.000	0.000	0.000	0.000	0.000	0.000	0.000	0.000	0.015	0.023	0.032	0.036	4.645	0.017	0.089	316	2384	100	175	11788	11963	241	10550	10791	Error	Error	-6.074	175	11788	241	10550	198265	3864355	0.629	11.704	0	0	0
1	14	11	"A66"	"A66"	17045	11385	100	524	557	304	54	378	378	428	300	70	29	9	0	8944	8710	3093	35	1663	1663	1789	925	51	94	91	0	0.000	0.000	0.000	0.000	0.000	0.000	0.000	0.000	0.000	0.000	0.000	0.000	0.000	0.000	0.020	0.025	0.034	0.030	3.597	0.018	0.040	316	2384	100	146	7281	7427	179	7047	7226	Error	Error	-5.640	146	7281	179	7047	176166	2752334	0.430	7.482	0	0	0
1	15	11	"A66"	"A66"	17345	11380	100	583	636	347	54	401	401	461	318	68	33	14	0	15487	14152	5997	42	1811	1811	1980	1136	57	89	87	0	0.000	0.000	0.000	0.000	0.000	0.000	0.000	0.000	0.000	0.000	0.000	0.000	0.000	0.000	0.013	0.019	0.027	0.024	4.427	0.015	0.076	316	2384	100	182	13676	13858	235	12341	12576	Error	Error	-6.232	182	13676	235	12341	200978	4471914	0.550	10.715	0	0	0
1	16	11	"A67"	"A67"	17645	11380	100	580	619	339	54	409	409	469	305	65	35	12	0	12015	10966	4575	41	1798	1798	1889	808	42	90	87	0	0.000	0.000	0.000	0.000	0.000	0.000	0.000	0.000	0.000	0.000	0.000	0.000	0.000	0.000	0.017	0.023	0.036	0.034	3.768	0.016	0.055	316	2384	100	171	10217	10388	210	9168	9378	Error	Error	-5.901	171	10217	210	9168	195760	3465261	0.492	11.234	0	0	0
1	17	11	"A67"	"A67"	17945	11380	100	618	671	392	58	447	447	500	380	76	28	11	0	11619	11288	4660	41	1824	1824	1926	820	42	93	90	0	0.000	0.000	0.000	0.000	0.000	0.000	0.000	0.000	0.000	0.000	0.000	0.000	0.000	0.000	0.017	0.024	0.036	0.032	3.762	0.024	0.065	316	2384	100	171	9795	9966	224	9464	9688	Error	Error	-5.840	171	9795	224	9464	212041	3566874	0.450	11.417	0	0	0
1	18	11	"A67"	"A67"	18245	11380	100	647	714	467	65	472	472	543	465	85	23	4	0	9617	8982	3040	33	1940	1940	2125	1174	55	93	90	0	0.000	0.000	0.000	0.000	0.000	0.000	0.000	0.000	0.000	0.000	0.000	0.000	0.000	0.000	0.023	0.034	0.044	0.042	3.361	0.025	0.053	316	2384	100	175	7677	7852	242	7042	7284	Error	Error	-5.455	175	7677	242	7042	225602	2838248	0.368	5.841	0	0	0
1	1	12	"A68"	"A68"	13150	11695	100	634	659	367	55	381	381	439	297	67	44	18	0	12371	13583	7277	53	1667	1667	1718	559	32	96	92	0	0.000	0.000	0.000	0.000	0.000	0.000	0.000	0.000	0.000	0.000	0.000	0.000	0.000	0.000	0.024	0.023	0.031	0.030	3.336	0.019	0.121	316	2384	100	253	10704	10957	278	11916	12194	Error	Error	-5.403	253	10704	278	11916	208301	4292380	0.741	21.225	0	0	0
1	2	12	"A68"	"A68"	13450	11695	100	575	612	336	54	389	389	445	332	74	34	9	0	13263	14437	7365	51	1679	1679	1828	1134	62	93	89	0	0.000	0.000	0.000	0.000	0.000	0.000	0.000	0.000	0.000	0.000	0.000	0.000	0.000	0.000	0.016	0.017	0.024	0.021	4.562	0.011	0.047	316	2384	100	186	11584	11770	223	12758	12981	Error	Error	-5.961	186	11584	223	12758	193459	4562115	0.503	11.119	0	0	0
1	3	12	"A68"	"A68"	13750	11695	100	586	652	399	61	395	395	443	296	66	40	18	0	15021	14530	5130	35	1703	1703	1854	1161	62	98	96	0	0.000	0.000	0.000	0.000	0.000	0.000	0.000	0.000	0.000	0.000	0.000	0.000	0.000	0.000	0.014	0.020	0.026	0.023	3.279	0.014	0.069	316	2384	100	191	13318	13509	257	12827	13084	Error	Error	-6.124	191	13318	257	12827	205983	4591491	0.706	10.918	0	0	0
1	4	12	"A69"	"A69"	14050	11695	100	635	715	419	58	390	390	446	293	65	45	23	0	24245	21538	10531	48	1666	1666	1742	600	34	95	93	0	0.000	0.000	0.000	0.000	0.000	0.000	0.000	0.000	0.000	0.000	0.000	0.000	0.000	0.000	0.011	0.016	0.019	0.018	3.317	0.015	0.196	316	2384	100	245	22579	22824	325	19872	20197	Error	Error	-6.526	245	22579	325	19872	225969	6806125	0.918	32.993	0	0	0
1	5	12	"A69"	"A69"	14350	11690	100	660	670	363	54	410	410	474	499	105	21	3	0	15740	15453	4370	28	1738	1738	2022	1952	96	98	98	0	0.000	0.000	0.000	0.000	0.000	0.000	0.000	0.000	0.000	0.000	0.000	0.000	0.000	0.000	0.018	0.019	0.026	0.024	2.675	0.017	0.105	316	2384	100	250	14002	14252	260	13715	13975	Error	Error	-5.808	250	14002	260	13715	211633	4883258	0.393	6.881	0	0	0
1	6	12	"A69"	"A69"	14650	11690	100	628	692	383	55	396	396	525	1509	287	0	0	0	19309	18505	5778	31	1679	1679	2018	2140	106	96	93	0	0.000	0.000	0.000	0.000	0.000	0.000	0.000	0.000	0.000	0.000	0.000	0.000	0.000	0.000	0.013	0.018	0.021	0.019	3.124	0.012	0.005	316	2384	100	232	17630	17862	296	16826	17122	Error	Error	-6.248	232	17630	296	16826	218766	5847687	0.111	7.704	0	0	0
1	7	12	"A70"	"A70"	14950	11690	100	582	629	380	60	389	389	430	284	66	40	18	0	12697	13766	8686	63	1662	1662	1692	507	29	95	93	0	0.000	0.000	0.000	0.000	0.000	0.000	0.000	0.000	0.000	0.000	0.000	0.000	0.000	0.000	0.017	0.020	0.030	0.026	4.907	0.016	0.108	316	2384	100	193	11035	11228	240	12104	12344	Error	Error	-5.837	193	11035	240	12104	198770	4350002	0.701	23.815	0	0	0
1	8	12	"A70"	"A70"	15250	11690	100	719	742	389	52	394	394	445	310	69	50	20	0	19247	18309	7886	43	1718	1718	1797	756	42	98	95	0	0.000	0.000	0.000	0.000	0.000	0.000	0.000	0.000	0.000	0.000	0.000	0.000	0.000	0.000	0.019	0.021	0.024	0.021	3.354	0.018	0.161	316	2384	100	325	17529	17854	348	16591	16939	Error	Error	-5.753	325	17529	348	16591	234437	5785574	0.958	21.841	0	0	0
1	9	12	"A70"	"A70"	15550	11690	100	570	687	542	78	389	389	438	342	78	35	15	0	12879	12818	4154	32	1711	1711	1843	966	52	99	98	0	0.000	0.000	0.000	0.000	0.000	0.000	0.000	0.000	0.000	0.000	0.000	0.000	0.000	0.000	0.016	0.027	0.028	0.025	3.491	0.025	0.121	316	2384	100	181	11168	11349	298	11107	11405	Error	Error	-5.947	181	11168	298	11107	217243	4050624	0.728	11.361	0	0	0
1	10	12	"A71"	"A71"	15850	11685	100	681	722	416	57	362	362	419	295	70	53	25	0	19094	17524	7095	40	1645	1645	1715	641	37	96	94	0	0.000	0.000	0.000	0.000	0.000	0.000	0.000	0.000	0.000	0.000	0.000	0.000	0.000	0.000	0.018	0.023	0.026	0.025	3.399	0.019	0.167	316	2384	100	319	17449	17768	360	15879	16239	Error	Error	-5.773	319	17449	360	15879	228145	5537629	1.027	24.663	0	0	0
1	11	12	"A71"	"A71"	16150	11685	100	644	694	357	51	362	362	410	280	68	50	25	0	20041	19790	5107	25	1686	1686	1774	810	45	100	100	0	0.000	0.000	0.000	0.000	0.000	0.000	0.000	0.000	0.000	0.000	0.000	0.000	0.000	0.000	0.015	0.018	0.020	0.017	2.714	0.016	0.144	316	2384	100	282	18355	18637	332	18104	18436	Error	Error	-6.024	282	18355	332	18104	219344	6253590	1.014	22.242	0	0	0
1	12	12	"A71"	"A71"	16450	11685	100	630	648	364	56	367	367	438	521	118	24	2	0	16433	15722	7128	45	1653	1653	1696	537	31	99	99	0	0.000	0.000	0.000	0.000	0.000	0.000	0.000	0.000	0.000	0.000	0.000	0.000	0.000	0.000	0.018	0.020	0.026	0.023	2.867	0.016	0.027	316	2384	100	263	14780	15043	281	14069	14350	Error	Error	-5.812	263	14780	281	14069	204711	4967997	0.403	26.119	0	0	0
1	13	12	"A72"	"A72"	16750	11685	100	523	580	345	59	372	372	426	292	68	36	13	0	9853	9611	3826	39	1637	1637	1707	666	39	94	91	0	0.000	0.000	0.000	0.000	0.000	0.000	0.000	0.000	0.000	0.000	0.000	0.000	0.000	0.000	0.018	0.026	0.037	0.034	3.793	0.019	0.058	316	2384	100	151	8216	8367	208	7974	8182	Error	Error	-5.766	151	8216	208	7974	183254	3037217	0.527	11.868	0	0	0
1	14	12	"A72"	"A72"	17050	11685	100	499	563	332	58	366	366	422	292	69	35	14	0	11246	11312	4353	38	1696	1696	1835	879	47	96	93	0	0.000	0.000	0.000	0.000	0.000	0.000	0.000	0.000	0.000	0.000	0.000	0.000	0.000	0.000	0.014	0.020	0.033	0.029	3.731	0.014	0.049	316	2384	100	133	9550	9683	197	9616	9813	Error	Error	-6.166	133	9550	197	9616	178057	3574592	0.483	10.782	0	0	0
1	15	12	"A72"	"A72"	17350	11680	100	571	609	341	55	396	396	451	298	66	37	15	0	11271	11182	3739	33	1991	1991	2292	1416	61	95	92	0	0.000	0.000	0.000	0.000	0.000	0.000	0.000	0.000	0.000	0.000	0.000	0.000	0.000	0.000	0.019	0.023	0.040	0.033	3.241	0.023	0.105	316	2384	100	175	9280	9455	213	9191	9404	Error	Error	-5.729	175	9280	213	9191	192493	3533500	0.530	6.278	0	0	0
1	16	12	"A73"	"A73"	17650	11680	100	490	555	324	58	424	424	477	306	64	27	6	0	3105	4306	3000	69	1853	1853	1898	578	30	71	52	0	0.000	0.000	0.000	0.000	0.000	0.000	0.000	0.000	0.000	0.000	0.000	0.000	0.000	0.000	0.053	0.053	0.143	0.119	5.878	0.024	0.021	316	2384	100	66	1252	1318	131	2453	2584	Error	Error	-4.246	66	1252	131	2453	175422	1360664	0.255	4.166	0	0	0
1	17	12	"A73"	"A73"	17950	11680	100	580	679	512	75	425	425	480	312	65	36	14	0	4034	6454	5079	78	1850	1850	1920	597	31	85	65	0	0.000	0.000	0.000	0.000	0.000	0.000	0.000	0.000	0.000	0.000	0.000	0.000	0.000	0.000	0.071	0.055	0.077	0.091	5.273	0.032	0.069	316	2384	100	155	2184	2339	254	4604	4858	Error	Error	-3.817	155	2184	254	4604	214581	2039448	0.638	7.595	0	0	0
1	18	12	"A73"	"A73"	18250	11680	100	554	607	360	59	469	469	524	339	64	25	8	0	3037	3852	2292	59	1928	1928	1985	883	44	58	36	0	0.000	0.000	0.000	0.000	0.000	0.000	0.000	0.000	0.000	0.000	0.000	0.000	0.000	0.000	0.077	0.072	0.203	0.215	6.220	0.024	0.014	316	2384	100	85	1109	1194	138	1924	2062	Error	Error	-3.706	85	1109	138	1924	191953	1217195	0.245	2.114	0	0	0
1	1	13	"A74"	"A74"	13155	11995	100	590	630	348	55	408	408	458	325	70	35	11	0	12051	11778	4593	38	1796	1796	2024	1235	61	94	91	0	0.000	0.000	0.000	0.000	0.000	0.000	0.000	0.000	0.000	0.000	0.000	0.000	0.000	0.000	0.018	0.022	0.033	0.027	3.714	0.017	0.065	316	2384	100	182	10255	10437	222	9982	10204	Error	Error	-5.816	182	10255	222	9982	199030	3721721	0.529	7.898	0	0	0
1	2	13	"A74"	"A74"	13455	11995	100	569	608	385	63	391	391	448	303	67	34	10	0	10839	10909	3968	36	1758	1758	1891	931	49	98	95	0	0.000	0.000	0.000	0.000	0.000	0.000	0.000	0.000	0.000	0.000	0.000	0.000	0.000	0.000	0.020	0.024	0.032	0.027	3.117	0.018	0.053	316	2384	100	178	9081	9259	217	9151	9368	Error	Error	-5.673	178	9081	217	9151	192027	3447165	0.528	9.686	0	0	0
1	3	13	"A74"	"A74"	13755	11995	100	614	672	376	55	389	389	447	301	67	43	19	0	13653	14135	4366	30	1776	1776	1951	1075	55	100	99	0	0.000	0.000	0.000	0.000	0.000	0.000	0.000	0.000	0.000	0.000	0.000	0.000	0.000	0.000	0.019	0.023	0.029	0.026	2.685	0.019	0.114	316	2384	100	225	11877	12102	283	12359	12642	Error	Error	-5.722	225	11877	283	12359	212229	4466758	0.748	11.334	0	0	0
1	4	13	"A75"	"A75"	14055	11990	100	597	637	366	57	399	399	454	295	64	38	14	0	10518	11022	5363	48	1796	1796	2031	1425	70	89	86	0	0.000	0.000	0.000	0.000	0.000	0.000	0.000	0.000	0.000	0.000	0.000	0.000	0.000	0.000	0.023	0.026	0.037	0.035	3.892	0.020	0.092	316	2384	100	198	8722	8920	238	9226	9464	Error	Error	-5.461	198	8722	238	9226	201360	3482946	0.620	6.309	0	0	0
1	5	13	"A75"	"A75"	14355	11990	100	582	625	359	57	409	409	517	921	178	3	0	0	10015	10457	3918	37	1854	1854	2317	2342	101	94	86	0	0.000	0.000	0.000	0.000	0.000	0.000	0.000	0.000	0.000	0.000	0.000	0.000	0.000	0.000	0.021	0.025	0.040	0.033	3.179	0.020	0.080	316	2384	100	173	8161	8334	216	8603	8819	Error	Error	-5.560	173	8161	216	8603	197459	3304254	0.117	3.476	0	0	0
1	6	13	"A75"	"A75"	14655	11990	100	556	604	348	57	385	385	448	303	67	33	16	0	8299	8714	3157	36	1789	1789	1992	1382	69	93	91	0	0.000	0.000	0.000	0.000	0.000	0.000	0.000	0.000	0.000	0.000	0.000	0.000	0.000	0.000	0.026	0.032	0.040	0.038	3.168	0.025	0.093	316	2384	100	171	6510	6681	219	6925	7144	Error	Error	-5.251	171	6510	219	6925	190977	2753622	0.515	4.864	0	0	0
1	7	13	"A76"	"A76"	14955	11990	100	498	536	339	63	391	391	442	313	70	26	8	0	7687	7907	4067	51	1730	1730	1815	733	40	88	82	0	0.000	0.000	0.000	0.000	0.000	0.000	0.000	0.000	0.000	0.000	0.000	0.000	0.000	0.000	0.018	0.023	0.043	0.046	4.279	0.017	0.031	316	2384	100	107	5957	6064	145	6177	6322	Error	Error	-5.799	107	5957	145	6177	169294	2498581	0.300	8.311	0	0	0
1	8	13	"A76"	"A76"	15255	11990	100	574	607	362	59	401	401	449	302	67	33	12	0	9747	10010	3517	35	1770	1770	1887	933	49	96	94	0	0.000	0.000	0.000	0.000	0.000	0.000	0.000	0.000	0.000	0.000	0.000	0.000	0.000	0.000	0.022	0.025	0.038	0.033	2.859	0.019	0.062	316	2384	100	173	7977	8150	206	8240	8446	Error	Error	-5.527	173	7977	206	8240	191728	3163107	0.523	8.706	0	0	0
1	9	13	"A76"	"A76"	15555	11990	100	520	574	345	60	392	392	447	303	67	31	9	0	6981	7242	2846	39	1759	1759	1996	1338	67	95	88	0	0.000	0.000	0.000	0.000	0.000	0.000	0.000	0.000	0.000	0.000	0.000	0.000	0.000	0.000	0.025	0.033	0.052	0.047	3.462	0.021	0.048	316	2384	100	128	5222	5350	182	5483	5665	Error	Error	-5.350	128	5222	182	5483	181296	2288466	0.419	3.921	0	0	0
1	10	13	"A77"	"A77"	15855	11985	100	895	936	498	53	406	406	462	322	69	63	37	0	8565	8739	4473	51	1767	1767	2061	1598	77	81	79	0	0.000	0.000	0.000	0.000	0.000	0.000	0.000	0.000	0.000	0.000	0.000	0.000	0.000	0.000	0.072	0.076	0.085	0.081	3.314	0.058	0.299	316	2384	100	489	6798	7287	530	6972	7502	Error	Error	-3.797	489	6798	530	6972	295665	2761440	1.472	4.179	0	0	0
1	11	13	"A77"	"A77"	16155	11985	100	957	1013	506	49	395	395	453	313	69	69	46	0	8366	8576	3487	40	1766	1766	2060	1574	76	89	86	0	0.000	0.000	0.000	0.000	0.000	0.000	0.000	0.000	0.000	0.000	0.000	0.000	0.000	0.000	0.085	0.091	0.100	0.086	2.929	0.062	0.286	316	2384	100	562	6600	7162	618	6810	7428	Error	Error	-3.554	562	6600	618	6810	320152	2710130	1.789	4.140	0	0	0
1	12	13	"A77"	"A77"	16455	11985	100	881	930	522	56	393	393	459	342	74	61	31	0	8279	8575	4676	54	1803	1803	2164	1767	81	80	76	0	0.000	0.000	0.000	0.000	0.000	0.000	0.000	0.000	0.000	0.000	0.000	0.000	0.000	0.000	0.075	0.079	0.084	0.089	3.363	0.059	0.284	316	2384	100	488	6476	6964	537	6772	7309	Error	Error	-3.730	488	6476	537	6772	293903	2709787	1.377	3.628	0	0	0
1	13	13	"A78"	"A78"	16755	11985	100	506	547	321	58	400	400	460	325	70	26	7	0	8001	7853	3356	42	1832	1832	1961	965	49	89	84	0	0.000	0.000	0.000	0.000	0.000	0.000	0.000	0.000	0.000	0.000	0.000	0.000	0.000	0.000	0.017	0.024	0.041	0.040	3.947	0.016	0.027	316	2384	100	106	6169	6275	147	6021	6168	Error	Error	-5.863	106	6169	147	6021	172735	2481395	0.268	6.106	0	0	0
1	14	13	"A78"	"A78"	17055	11985	100	547	574	337	58	378	378	427	285	66	33	11	0	10059	10262	5705	55	1718	1718	2036	1567	76	85	80	0	0.000	0.000	0.000	0.000	0.000	0.000	0.000	0.000	0.000	0.000	0.000	0.000	0.000	0.000	0.020	0.023	0.031	0.034	4.639	0.013	0.046	316	2384	100	169	8341	8510	196	8544	8740	Error	Error	-5.625	169	8341	196	8544	181354	3242759	0.516	5.250	0	0	0
1	15	13	"A78"	"A78"	17355	11980	100	512	588	349	59	419	419	475	360	75	25	7	0	8739	9665	4822	49	1989	1989	2356	1726	73	89	84	0	0.000	0.000	0.000	0.000	0.000	0.000	0.000	0.000	0.000	0.000	0.000	0.000	0.000	0.000	0.014	0.022	0.037	0.034	4.187	0.016	0.030	316	2384	100	93	6750	6843	169	7676	7845	Error	Error	-6.182	93	6750	169	7676	185928	3054184	0.314	4.235	0	0	0
1	16	13	"A79"	"A79"	17655	11980	100	583	636	368	57	453	453	499	319	63	30	10	0	8090	7734	3908	50	1961	1961	2259	1310	57	77	75	0	0.000	0.000	0.000	0.000	0.000	0.000	0.000	0.000	0.000	0.000	0.000	0.000	0.000	0.000	0.021	0.032	0.058	0.055	4.794	0.019	0.038	316	2384	100	130	6129	6259	183	5773	5956	Error	Error	-5.559	130	6129	183	5773	201048	2444096	0.429	4.179	0	0	0
1	17	13	"A79"	"A79"	17955	11980	100	569	605	359	59	443	443	486	305	62	29	10	0	9045	9157	2977	32	1972	1972	2281	1435	62	94	92	0	0.000	0.000	0.000	0.000	0.000	0.000	0.000	0.000	0.000	0.000	0.000	0.000	0.000	0.000	0.018	0.023	0.042	0.039	3.971	0.013	0.026	316	2384	100	126	7073	7199	162	7185	7347	Error	Error	-5.811	126	7073	162	7185	191041	2893709	0.390	4.792	0	0	0
1	18	13	"A79"	"A79"	18255	11980	100	618	650	342	52	464	464	519	340	65	28	9	0	8088	7948	2052	25	2011	2011	2111	831	39	96	94	0	0.000	0.000	0.000	0.000	0.000	0.000	0.000	0.000	0.000	0.000	0.000	0.000	0.000	0.000	0.025	0.031	0.046	0.041	3.490	0.024	0.044	316	2384	100	154	6077	6231	186	5937	6123	Error	Error	-5.302	154	6077	186	5937	205285	2511516	0.385	7.024	0	0	0
1	1	14	"A80"	"A80"	13155	12295	100	500	567	342	60	417	417	488	811	166	3	0	0	8207	8208	4255	51	1748	1748	1930	1298	67	81	75	0	0.000	0.000	0.000	0.000	0.000	0.000	0.000	0.000	0.000	0.000	0.000	0.000	0.000	0.000	0.013	0.023	0.048	0.047	4.402	0.017	0.041	316	2384	100	83	6459	6542	150	6460	6610	Error	Error	-6.282	83	6459	150	6460	179088	2593774	0.097	4.837	0	0	0
1	2	14	"A80"	"A80"	13455	12295	100	507	559	337	60	403	403	452	303	67	26	10	0	11446	10566	4762	45	1771	1771	2096	1874	89	84	80	0	0.000	0.000	0.000	0.000	0.000	0.000	0.000	0.000	0.000	0.000	0.000	0.000	0.000	0.000	0.011	0.018	0.025	0.028	3.872	0.012	0.033	316	2384	100	104	9675	9779	156	8795	8951	Error	Error	-6.540	104	9675	156	8795	176559	3338884	0.353	4.520	0	0	0
1	3	14	"A80"	"A80"	13755	12295	100	561	633	371	58	381	381	441	314	71	37	14	0	14290	13575	5249	38	1802	1802	2134	1939	90	95	91	0	0.000	0.000	0.000	0.000	0.000	0.000	0.000	0.000	0.000	0.000	0.000	0.000	0.000	0.000	0.014	0.021	0.030	0.025	3.788	0.017	0.094	316	2384	100	180	12488	12668	252	11773	12025	Error	Error	-6.116	180	12488	252	11773	200134	4289708	0.611	5.900	0	0	0
1	4	14	"A81"	"A81"	14055	12290	100	588	642	379	59	380	380	434	318	73	39	16	0	13583	12791	5918	46	1756	1756	1882	1027	54	91	87	0	0.000	0.000	0.000	0.000	0.000	0.000	0.000	0.000	0.000	0.000	0.000	0.000	0.000	0.000	0.018	0.024	0.033	0.033	3.562	0.019	0.087	316	2384	100	208	11827	12035	262	11035	11297	Error	Error	-5.829	208	11827	262	11035	202793	4041964	0.654	10.622	0	0	0
1	5	14	"A81"	"A81"	14355	12290	100	564	635	368	57	400	400	460	336	73	32	14	0	12349	12892	4282	33	1800	1800	2110	1703	80	99	96	0	0.000	0.000	0.000	0.000	0.000	0.000	0.000	0.000	0.000	0.000	0.000	0.000	0.000	0.000	0.016	0.021	0.031	0.027	2.664	0.021	0.093	316	2384	100	164	10549	10713	235	11092	11327	Error	Error	-6.007	164	10549	235	11092	200613	4073742	0.521	6.331	0	0	0
1	6	14	"A81"	"A81"	14655	12290	100	583	622	324	52	423	423	471	310	65	33	11	0	10875	10549	3581	33	1787	1787	1930	1061	54	97	93	0	0.000	0.000	0.000	0.000	0.000	0.000	0.000	0.000	0.000	0.000	0.000	0.000	0.000	0.000	0.018	0.023	0.033	0.027	3.292	0.020	0.068	316	2384	100	160	9088	9248	199	8762	8961	Error	Error	-5.828	160	9088	199	8762	196441	3333414	0.487	8.123	0	0	0
1	7	14	"A82"	"A82"	14955	12290	100	578	641	359	56	389	389	443	306	69	39	16	0	13960	12904	5141	39	1716	1716	1774	586	33	96	93	0	0.000	0.000	0.000	0.000	0.000	0.000	0.000	0.000	0.000	0.000	0.000	0.000	0.000	0.000	0.015	0.023	0.030	0.029	3.511	0.017	0.077	316	2384	100	189	12244	12433	252	11188	11440	Error	Error	-6.018	189	12244	252	11188	202412	4077769	0.647	18.993	0	0	0
1	8	14	"A82"	"A82"	15255	12290	100	593	656	399	60	393	393	464	535	115	22	3	0	12787	12500	4467	35	1794	1794	2021	1251	61	94	92	0	0.000	0.000	0.000	0.000	0.000	0.000	0.000	0.000	0.000	0.000	0.000	0.000	0.000	0.000	0.018	0.025	0.033	0.030	3.426	0.020	0.094	316	2384	100	200	10993	11193	263	10706	10969	Error	Error	-5.780	200	10993	263	10706	207453	3949870	0.359	8.376	0	0	0
1	9	14	"A82"	"A82"	15555	12285	100	589	657	396	60	403	403	455	302	66	37	16	0	12681	13380	4162	31	1818	1818	2045	1278	62	99	97	0	0.000	0.000	0.000	0.000	0.000	0.000	0.000	0.000	0.000	0.000	0.000	0.000	0.000	0.000	0.017	0.022	0.028	0.023	3.475	0.020	0.104	316	2384	100	186	10863	11049	254	11562	11816	Error	Error	-5.868	186	10863	254	11562	207745	4227950	0.669	8.869	0	0	0
1	10	14	"A83"	"A83"	15855	12285	100	3830	4311	3216	74	450	450	535	548	102	77	73	0	9097	8147	3828	46	1880	1880	2032	1014	49	81	75	0	0.000	0.000	0.000	0.000	0.000	0.000	0.000	0.000	0.000	0.000	0.000	0.000	0.000	0.000	0.468	0.616	0.525	0.532	2.413	0.711	0.577	316	2384	100	3380	7217	10597	3861	6267	10128	Error	Error	-1.094	3380	7217	3861	6267	1362337	2574440	6.891	6.031	0	0	0
1	11	14	"A83"	"A83"	16155	12285	100	5329	5469	2676	48	434	434	516	515	99	96	93	0	11262	11416	2191	19	1899	1899	2158	1239	57	100	100	0	0.000	0.000	0.000	0.000	0.000	0.000	0.000	0.000	0.000	0.000	0.000	0.000	0.000	0.000	0.523	0.529	0.483	0.438	2.295	0.575	0.490	316	2384	100	4895	9363	14258	5035	9517	14552	Error	Error	-0.936	4895	9363	5035	9517	1728117	3607323	9.617	7.472	0	0	0
1	12	14	"A83"	"A83"	16455	12285	100	4179	4477	2990	66	423	423	566	894	157	81	71	0	9946	10426	3709	35	1860	1860	2117	1316	62	96	94	0	0.000	0.000	0.000	0.000	0.000	0.000	0.000	0.000	0.000	0.000	0.000	0.000	0.000	0.000	0.465	0.473	0.412	0.372	2.904	0.498	0.424	316	2384	100	3756	8086	11842	4054	8566	12620	Error	Error	-1.106	3756	8086	4054	8566	1414617	3294696	4.375	6.314	0	0	0
1	13	14	"A84"	"A84"	16755	12285	100	496	580	607	104	397	397	460	427	92	18	4	0	7913	7931	4339	54	1813	1813	2015	1316	65	79	72	0	0.000	0.000	0.000	0.000	0.000	0.000	0.000	0.000	0.000	0.000	0.000	0.000	0.000	0.000	0.016	0.030	0.054	0.060	5.459	0.015	0.011	316	2384	100	99	6100	6199	183	6118	6301	Error	Error	-5.945	99	6100	183	6118	183148	2506317	0.281	4.495	0	0	0
1	14	14	"A84"	"A84"	17055	12285	100	562	624	365	58	396	396	452	302	66	35	16	0	9267	9707	3851	39	1786	1786	2018	1519	75	93	91	0	0.000	0.000	0.000	0.000	0.000	0.000	0.000	0.000	0.000	0.000	0.000	0.000	0.000	0.000	0.022	0.029	0.039	0.034	3.866	0.020	0.064	316	2384	100	166	7481	7647	228	7921	8149	Error	Error	-5.494	166	7481	228	7921	197158	3067434	0.570	5.062	0	0	0
1	15	14	"A84"	"A84"	17355	12280	100	520	581	373	64	404	404	457	309	67	31	13	0	8856	9414	4015	42	1878	1878	2273	2060	90	92	82	0	0.000	0.000	0.000	0.000	0.000	0.000	0.000	0.000	0.000	0.000	0.000	0.000	0.000	0.000	0.017	0.023	0.046	0.040	3.205	0.018	0.054	316	2384	100	116	6978	7094	177	7536	7713	Error	Error	-5.911	116	6978	177	7536	183731	2974792	0.401	3.467	0	0	0
1	16	14	"A85"	"A85"	17655	12280	100	573	610	348	57	437	437	483	332	68	26	8	0	7103	7298	2378	32	1910	1910	2212	1333	60	97	89	0	0.000	0.000	0.000	0.000	0.000	0.000	0.000	0.000	0.000	0.000	0.000	0.000	0.000	0.000	0.026	0.032	0.050	0.045	3.369	0.022	0.026	316	2384	100	136	5193	5329	173	5388	5561	Error	Error	-5.255	136	5193	173	5388	192787	2306173	0.383	3.815	0	0	0
1	17	14	"A85"	"A85"	17955	12280	100	577	613	340	55	420	420	481	332	69	31	9	0	7688	8110	2121	26	1918	1918	2121	1100	51	98	97	0	0.000	0.000	0.000	0.000	0.000	0.000	0.000	0.000	0.000	0.000	0.000	0.000	0.000	0.000	0.027	0.031	0.051	0.043	2.791	0.019	0.029	316	2384	100	157	5770	5927	193	6192	6385	Error	Error	-5.200	157	5770	193	6192	193697	2562743	0.398	5.445	0	0	0
1	18	14	"A85"	"A85"	18255	12280	100	560	618	354	57	447	447	552	1213	219	0	0	0	6150	6391	1954	30	1964	1964	2080	1126	54	94	89	0	0.000	0.000	0.000	0.000	0.000	0.000	0.000	0.000	0.000	0.000	0.000	0.000	0.000	0.000	0.027	0.039	0.073	0.059	3.367	0.299	0.082	316	2384	100	113	4186	4299	171	4427	4598	Error	Error	-5.211	113	4186	171	4427	195157	2019639	0.054	3.829	0	0	0
1	1	15	"A86"	"A86"	13160	12595	100	594	632	373	59	391	391	464	446	96	25	4	0	9270	9335	3248	34	1746	1746	1867	1444	77	97	93	0	0.000	0.000	0.000	0.000	0.000	0.000	0.000	0.000	0.000	0.000	0.000	0.000	0.000	0.000	0.027	0.032	0.042	0.036	3.160	0.055	0.143	316	2384	100	203	7524	7727	241	7589	7830	Error	Error	-5.212	203	7524	241	7589	199846	2949939	0.377	5.172	0	0	0
1	2	15	"A86"	"A86"	13460	12595	100	613	667	350	52	406	406	457	311	68	41	14	0	11928	11970	5022	41	1755	1755	2006	1759	87	92	88	0	0.000	0.000	0.000	0.000	0.000	0.000	0.000	0.000	0.000	0.000	0.000	0.000	0.000	0.000	0.020	0.026	0.036	0.029	4.079	0.018	0.064	316	2384	100	207	10173	10380	261	10215	10476	Error	Error	-5.619	207	10173	261	10215	210636	3782447	0.675	5.665	0	0	0
1	3	15	"A86"	"A86"	13760	12595	100	601	627	329	52	394	394	450	311	69	38	12	0	8521	8974	3289	36	1819	1819	2156	1454	67	95	93	0	0.000	0.000	0.000	0.000	0.000	0.000	0.000	0.000	0.000	0.000	0.000	0.000	0.000	0.000	0.031	0.033	0.047	0.043	3.113	0.022	0.057	316	2384	100	207	6702	6909	233	7155	7388	Error	Error	-5.017	207	6702	233	7155	198265	2835804	0.569	4.689	0	0	0
1	4	15	"A87"	"A87"	14060	12590	100	512	596	358	60	386	386	437	306	70	34	12	0	8094	8217	3412	41	1785	1785	1917	1014	52	93	89	0	0.000	0.000	0.000	0.000	0.000	0.000	0.000	0.000	0.000	0.000	0.000	0.000	0.000	0.000	0.020	0.033	0.049	0.040	4.045	0.025	0.073	316	2384	100	126	6309	6435	210	6432	6642	Error	Error	-5.646	126	6309	210	6432	188316	2596427	0.520	6.213	0	0	0
1	5	15	"A87"	"A87"	14360	12590	100	554	606	347	57	409	409	478	425	88	21	4	0	9404	10087	3983	39	1799	1799	2182	2092	95	95	88	0	0.000	0.000	0.000	0.000	0.000	0.000	0.000	0.000	0.000	0.000	0.000	0.000	0.000	0.000	0.019	0.024	0.037	0.030	3.546	0.017	0.057	316	2384	100	145	7605	7750	197	8288	8485	Error	Error	-5.713	145	7605	197	8288	191375	3187455	0.301	3.779	0	0	0
1	6	15	"A87"	"A87"	14660	12590	100	528	569	354	62	400	400	470	359	76	24	5	0	7685	8061	3600	44	1760	1760	1988	1261	63	91	86	0	0.000	0.000	0.000	0.000	0.000	0.000	0.000	0.000	0.000	0.000	0.000	0.000	0.000	0.000	0.022	0.027	0.048	0.044	3.826	0.017	0.034	316	2384	100	128	5925	6053	169	6301	6470	Error	Error	-5.533	128	5925	169	6301	179927	2547387	0.276	4.816	0	0	0
1	7	15	"A88"	"A88"	14960	12590	100	530	588	342	58	404	404	454	307	67	33	12	0	8609	7747	4146	53	1738	1738	1837	825	44	78	73	0	0.000	0.000	0.000	0.000	0.000	0.000	0.000	0.000	0.000	0.000	0.000	0.000	0.000	0.000	0.018	0.031	0.054	0.060	4.815	0.022	0.060	316	2384	100	126	6871	6997	184	6009	6193	Error	Error	-5.769	126	6871	184	6009	185953	2448047	0.436	7.164	0	0	0
1	8	15	"A88"	"A88"	15260	12590	100	576	610	367	60	402	402	460	344	74	31	9	0	9319	9768	4347	44	1771	1771	1950	1097	56	93	89	0	0.000	0.000	0.000	0.000	0.000	0.000	0.000	0.000	0.000	0.000	0.000	0.000	0.000	0.000	0.023	0.026	0.042	0.037	4.033	0.017	0.038	316	2384	100	174	7548	7722	208	7997	8205	Error	Error	-5.439	174	7548	208	7997	192756	3086743	0.436	7.127	0	0	0
1	9	15	"A88"	"A88"	15560	12585	100	542	602	362	60	417	417	470	304	64	29	10	0	7815	8132	3266	40	1785	1785	2080	1343	64	91	88	0	0.000	0.000	0.000	0.000	0.000	0.000	0.000	0.000	0.000	0.000	0.000	0.000	0.000	0.000	0.021	0.029	0.043	0.040	3.903	0.018	0.040	316	2384	100	125	6030	6155	185	6347	6532	Error	Error	-5.592	125	6030	185	6347	190198	2569679	0.434	4.506	0	0	0
1	10	15	"A89"	"A89"	15860	12585	100	666	700	372	53	467	467	516	342	66	36	11	0	11996	11061	4519	40	1804	1804	1866	631	33	92	88	0	0.000	0.000	0.000	0.000	0.000	0.000	0.000	0.000	0.000	0.000	0.000	0.000	0.000	0.000	0.020	0.025	0.039	0.040	3.267	0.020	0.071	316	2384	100	199	10192	10391	233	9257	9490	Error	Error	-5.679	199	10192	233	9257	221271	3495274	0.538	14.572	0	0	0
1	11	15	"A89"	"A89"	16160	12585	100	680	745	411	55	486	486	546	359	65	32	12	0	10525	10484	3200	30	1896	1896	2130	1206	56	96	94	0	0.000	0.000	0.000	0.000	0.000	0.000	0.000	0.000	0.000	0.000	0.000	0.000	0.000	0.000	0.022	0.030	0.036	0.030	4.143	0.017	0.036	316	2384	100	194	8629	8823	259	8588	8847	Error	Error	-5.475	194	8629	259	8588	235329	3312823	0.554	6.927	0	0	0
1	12	15	"A89"	"A89"	16460	12585	100	625	669	376	56	412	412	462	311	67	37	16	0	13195	12123	4874	40	1753	1753	1901	972	51	92	87	0	0.000	0.000	0.000	0.000	0.000	0.000	0.000	0.000	0.000	0.000	0.000	0.000	0.000	0.000	0.019	0.025	0.032	0.030	3.421	0.020	0.096	316	2384	100	213	11442	11655	257	10370	10627	Error	Error	-5.747	213	11442	257	10370	211514	3830744	0.666	10.516	0	0	0
1	13	15	"A90"	"A90"	16760	12585	100	598	645	354	54	396	396	448	302	67	37	18	0	7541	7624	4398	57	1752	1752	1825	638	34	80	75	0	0.000	0.000	0.000	0.000	0.000	0.000	0.000	0.000	0.000	0.000	0.000	0.000	0.000	0.000	0.035	0.042	0.060	0.069	3.954	0.031	0.100	316	2384	100	202	5789	5991	249	5872	6121	Error	Error	-4.841	202	5789	249	5872	203899	2409140	0.652	9.089	0	0	0
1	14	15	"A90"	"A90"	17060	12580	100	474	546	342	62	403	403	453	302	66	27	10	0	6938	7266	4254	58	1808	1808	2155	1822	84	72	65	0	0.000	0.000	0.000	0.000	0.000	0.000	0.000	0.000	0.000	0.000	0.000	0.000	0.000	0.000	0.014	0.026	0.054	0.065	5.802	0.020	0.064	316	2384	100	71	5130	5201	143	5458	5601	Error	Error	-6.175	71	5130	143	5458	172561	2296051	0.308	2.805	0	0	0
1	15	15	"A90"	"A90"	17360	12580	100	529	577	354	61	396	396	454	310	68	30	10	0	7802	7885	3347	42	1812	1812	2148	1532	71	89	85	0	0.000	0.000	0.000	0.000	0.000	0.000	0.000	0.000	0.000	0.000	0.000	0.000	0.000	0.000	0.022	0.030	0.046	0.044	3.846	0.025	0.067	316	2384	100	133	5990	6123	181	6073	6254	Error	Error	-5.493	133	5990	181	6073	182442	2491640	0.397	3.745	0	0	0
1	16	15	"A91"	"A91"	17660	12580	100	630	1133	4539	400	427	427	478	308	64	39	17	0	8357	7573	4281	56	1832	1832	2031	1593	78	72	69	0	0.000	0.000	0.000	0.000	0.000	0.000	0.000	0.000	0.000	0.000	0.000	0.000	0.000	0.000	0.031	0.123	0.062	0.073	5.325	0.243	0.055	316	2384	100	203	6525	6728	706	5741	6447	Error	Error	-5.006	203	6525	706	5741	358163	2393012	2.127	3.479	0	0	0
1	17	15	"A91"	"A91"	17960	12580	100	571	621	376	60	438	438	578	1834	317	0	0	0	7290	7278	2664	36	1907	1907	2165	1350	62	88	86	0	0.000	0.000	0.000	0.000	0.000	0.000	0.000	0.000	0.000	0.000	0.000	0.000	0.000	0.000	0.025	0.034	0.058	0.056	4.358	0.022	0.038	316	2384	100	133	5383	5516	183	5371	5554	Error	Error	-5.339	133	5383	183	5371	196100	2299935	0.023	3.787	0	0	0
1	18	15	"A91"	"A91"	18260	12580	100	581	635	338	53	456	456	549	1390	253	0	0	0	6877	7064	2602	36	1995	1995	2133	833	39	92	90	0	0.000	0.000	0.000	0.000	0.000	0.000	0.000	0.000	0.000	0.000	0.000	0.000	0.000	0.000	0.026	0.035	0.050	0.047	3.629	0.015	0.014	316	2384	100	125	4882	5007	179	5069	5248	Error	Error	-5.287	125	4882	179	5069	200611	2232177	0.062	5.920	0	0	0
1	1	16	"A92"	"A92"	13165	12895	100	639	723	427	59	411	411	470	391	83	33	13	0	14531	13516	4981	36	1731	1731	1779	559	31	96	93	0	0.000	0.000	0.000	0.000	0.000	0.000	0.000	0.000	0.000	0.000	0.000	0.000	0.000	0.000	0.018	0.026	0.029	0.026	3.927	0.021	0.100	316	2384	100	228	12800	13028	312	11785	12097	Error	Error	-5.811	228	12800	312	11785	228424	4271083	0.647	20.996	0	0	0
1	2	16	"A92"	"A92"	13465	12895	100	601	656	367	55	395	395	449	308	68	38	16	0	15870	14482	6006	41	1712	1712	2007	2055	102	91	87	0	0.000	0.000	0.000	0.000	0.000	0.000	0.000	0.000	0.000	0.000	0.000	0.000	0.000	0.000	0.015	0.020	0.029	0.026	3.355	0.019	0.147	316	2384	100	206	14158	14364	261	12770	13031	Error	Error	-6.103	206	14158	261	12770	207376	4576253	0.672	6.071	0	0	0
1	3	16	"A92"	"A92"	13765	12895	100	680	771	681	88	379	379	439	294	66	50	22	0	19299	18476	5617	30	1726	1726	2182	2697	123	97	94	0	0.000	0.000	0.000	0.000	0.000	0.000	0.000	0.000	0.000	0.000	0.000	0.000	0.000	0.000	0.017	0.023	0.024	0.020	3.076	0.020	0.140	316	2384	100	301	17573	17874	392	16750	17142	Error	Error	-5.867	301	17573	392	16750	243750	5838332	1.129	6.042	0	0	0
1	4	16	"A93"	"A93"	14065	12890	100	536	620	567	91	392	392	438	289	65	36	11	0	10484	10679	5385	50	1781	1781	1867	650	34	94	90	0	0.000	0.000	0.000	0.000	0.000	0.000	0.000	0.000	0.000	0.000	0.000	0.000	0.000	0.000	0.017	0.026	0.032	0.029	4.641	0.016	0.039	316	2384	100	144	8703	8847	228	8898	9126	Error	Error	-5.917	144	8703	228	8898	195816	3374554	0.630	13.557	0	0	0
1	5	16	"A93"	"A93"	14365	12890	100	606	658	348	52	386	386	442	306	69	38	15	0	13463	13328	4553	34	1830	1830	1987	1083	54	100	99	0	0.000	0.000	0.000	0.000	0.000	0.000	0.000	0.000	0.000	0.000	0.000	0.000	0.000	0.000	0.019	0.024	0.028	0.025	2.934	0.018	0.087	316	2384	100	220	11633	11853	272	11498	11770	Error	Error	-5.725	220	11633	272	11498	207940	4211721	0.706	10.472	0	0	0
1	6	16	"A93"	"A93"	14665	12890	100	528	593	359	60	392	392	452	320	70	32	10	0	9466	9346	3869	41	1778	1778	1931	958	49	96	90	0	0.000	0.000	0.000	0.000	0.000	0.000	0.000	0.000	0.000	0.000	0.000	0.000	0.000	0.000	0.018	0.027	0.042	0.037	3.547	0.018	0.045	316	2384	100	136	7688	7824	201	7568	7769	Error	Error	-5.821	136	7688	201	7568	187403	2953269	0.441	7.740	0	0	0
1	7	16	"A94"	"A94"	14965	12890	100	650	670	391	58	395	395	451	306	67	42	17	0	15437	14681	6791	46	1736	1736	1807	738	40	93	91	0	0.000	0.000	0.000	0.000	0.000	0.000	0.000	0.000	0.000	0.000	0.000	0.000	0.000	0.000	0.019	0.021	0.027	0.028	3.445	0.018	0.126	316	2384	100	255	13701	13956	275	12945	13220	Error	Error	-5.748	255	13701	275	12945	211850	4639280	0.716	17.444	0	0	0
1	8	16	"A94"	"A94"	15265	12890	100	623	720	552	76	391	391	446	300	67	43	20	0	16683	16103	5570	34	1730	1730	1794	650	36	98	97	0	0.000	0.000	0.000	0.000	0.000	0.000	0.000	0.000	0.000	0.000	0.000	0.000	0.000	0.000	0.016	0.023	0.026	0.023	2.958	0.019	0.099	316	2384	100	232	14953	15185	329	14373	14702	Error	Error	-6.010	232	14953	329	14373	227402	5088619	0.913	22.014	0	0	0
1	9	16	"A94"	"A94"	15565	12885	100	621	694	397	57	409	409	473	397	83	35	10	0	15417	14827	5764	38	1747	1747	1905	966	50	95	93	0	0.000	0.000	0.000	0.000	0.000	0.000	0.000	0.000	0.000	0.000	0.000	0.000	0.000	0.000	0.016	0.022	0.030	0.026	3.537	0.019	0.109	316	2384	100	212	13670	13882	285	13080	13365	Error	Error	-6.011	212	13670	285	13080	219256	4685401	0.557	13.377	0	0	0
1	10	16	"A95"	"A95"	15865	12885	100	621	666	369	55	411	411	465	314	67	39	16	0	10663	10607	6079	57	1738	1738	1856	962	51	81	79	0	0.000	0.000	0.000	0.000	0.000	0.000	0.000	0.000	0.000	0.000	0.000	0.000	0.000	0.000	0.024	0.029	0.043	0.047	4.367	0.021	0.102	316	2384	100	210	8925	9135	255	8869	9124	Error	Error	-5.409	210	8925	255	8869	210398	3351693	0.640	9.097	0	0	0
1	11	16	"A95"	"A95"	16165	12885	100	714	785	501	63	405	405	450	285	63	50	28	0	17504	17158	4244	24	1751	1751	1959	1314	67	100	100	0	0.000	0.000	0.000	0.000	0.000	0.000	0.000	0.000	0.000	0.000	0.000	0.000	0.000	0.000	0.020	0.025	0.026	0.022	3.030	0.020	0.135	316	2384	100	309	15753	16062	380	15407	15787	Error	Error	-5.672	309	15753	380	15407	248003	5421880	1.175	11.567	0	0	0
1	12	16	"A95"	"A95"	16465	12885	100	632	656	375	57	401	401	458	355	77	35	9	0	15966	14674	6558	44	1726	1726	1990	1670	83	88	84	0	0.000	0.000	0.000	0.000	0.000	0.000	0.000	0.000	0.000	0.000	0.000	0.000	0.000	0.000	0.016	0.020	0.026	0.026	3.390	0.017	0.087	316	2384	100	231	14240	14471	255	12948	13203	Error	Error	-5.946	231	14240	255	12948	207391	4636828	0.558	7.595	0	0	0
1	13	16	"A96"	"A96"	16765	12885	100	557	605	325	53	392	392	451	449	99	20	3	0	9275	9199	2223	24	1801	1801	1872	683	36	99	98	0	0.000	0.000	0.000	0.000	0.000	0.000	0.000	0.000	0.000	0.000	0.000	0.000	0.000	0.000	0.022	0.029	0.036	0.032	3.228	0.022	0.063	316	2384	100	165	7474	7639	213	7398	7611	Error	Error	-5.501	165	7474	213	7398	191176	2906943	0.343	10.728	0	0	0
1	14	16	"A96"	"A96"	17065	12880	100	525	581	334	57	387	387	440	301	68	31	11	0	11313	10950	4433	40	1762	1762	2106	2000	94	90	86	0	0.000	0.000	0.000	0.000	0.000	0.000	0.000	0.000	0.000	0.000	0.000	0.000	0.000	0.000	0.014	0.021	0.029	0.026	3.884	0.017	0.083	316	2384	100	138	9551	9689	194	9188	9382	Error	Error	-6.113	138	9551	194	9188	183478	3460153	0.468	4.422	0	0	0
1	15	16	"A96"	"A96"	17365	12880	100	555	614	423	68	414	414	468	378	80	26	8	0	9637	9634	2842	29	1769	1769	2023	1680	83	97	94	0	0.000	0.000	0.000	0.000	0.000	0.000	0.000	0.000	0.000	0.000	0.000	0.000	0.000	0.000	0.018	0.025	0.041	0.032	3.137	0.019	0.027	316	2384	100	141	7868	8009	200	7865	8065	Error	Error	-5.802	141	7868	200	7865	194031	3044301	0.386	4.530	0	0	0
1	16	16	"A97"	"A97"	17665	12880	100	650	684	363	53	415	415	472	384	81	33	9	0	13903	12910	5790	44	1793	1793	1877	804	42	93	88	0	0.000	0.000	0.000	0.000	0.000	0.000	0.000	0.000	0.000	0.000	0.000	0.000	0.000	0.000	0.019	0.024	0.034	0.030	4.333	0.019	0.053	316	2384	100	235	12110	12345	269	11117	11386	Error	Error	-5.687	235	12110	269	11117	216105	4079602	0.552	13.723	0	0	0
1	17	16	"A97"	"A97"	17965	12880	100	609	654	351	53	406	406	461	302	65	40	18	0	11186	11179	3261	29	1822	1822	1971	1132	57	100	100	0	0.000	0.000	0.000	0.000	0.000	0.000	0.000	0.000	0.000	0.000	0.000	0.000	0.000	0.000	0.022	0.027	0.042	0.033	2.758	0.023	0.094	316	2384	100	203	9364	9567	248	9357	9605	Error	Error	-5.528	203	9364	248	9357	206511	3532418	0.639	8.134	0	0	0
1	18	16	"A97"	"A97"	18265	12880	100	624	690	407	58	443	443	491	309	62	37	18	0	9885	10149	4054	39	1905	1905	2011	850	42	98	97	0	0.000	0.000	0.000	0.000	0.000	0.000	0.000	0.000	0.000	0.000	0.000	0.000	0.000	0.000	0.023	0.030	0.043	0.037	3.211	0.026	0.093	316	2384	100	181	7980	8161	247	8244	8491	Error	Error	-5.462	181	7980	247	8244	218148	3207114	0.644	9.574	0	0	0
1	1	17	"A98"	"A98"	13170	13195	100	473	518	304	58	410	410	462	311	67	25	4	0	3441	4243	2630	61	1711	1711	1809	1602	88	53	22	0	0.000	0.000	0.000	0.000	0.000	0.000	0.000	0.000	0.000	0.000	0.000	0.000	0.000	0.000	0.036	0.043	0.129	0.112	5.162	0.010	0.007	316	2384	100	63	1730	1793	108	2532	2640	Error	Error	-4.779	63	1730	108	2532	163814	1340740	0.180	1.519	0	0	0
1	2	17	"A98"	"A98"	13470	13195	100	439	488	300	61	386	386	439	301	68	21	7	0	3609	4754	3533	74	1696	1696	1778	1419	79	56	35	0	0.000	0.000	0.000	0.000	0.000	0.000	0.000	0.000	0.000	0.000	0.000	0.000	0.000	0.000	0.028	0.033	0.101	0.104	7.260	0.013	0.008	316	2384	100	53	1913	1966	102	3058	3160	Error	Error	-5.174	53	1913	102	3058	154315	1502146	0.163	2.097	0	0	0
1	3	17	"A98"	"A98"	13770	13195	100	502	552	349	63	388	388	436	293	67	28	11	0	3951	5840	4183	71	1685	1685	1825	1656	90	68	37	0	0.000	0.000	0.000	0.000	0.000	0.000	0.000	0.000	0.000	0.000	0.000	0.000	0.000	0.000	0.050	0.039	0.087	0.085	4.138	0.018	0.030	316	2384	100	114	2266	2380	164	4155	4319	Error	Error	-4.313	114	2266	164	4155	174456	1845291	0.396	2.425	0	0	0
1	4	17	"A99"	"A99"	14070	13190	100	2864	3197	2488	77	392	392	451	320	70	79	73	0	11946	10322	4890	47	1686	1686	1765	1096	62	83	78	0	0.000	0.000	0.000	0.000	0.000	0.000	0.000	0.000	0.000	0.000	0.000	0.000	0.000	0.000	0.241	0.325	0.295	0.267	2.533	0.300	0.588	316	2384	100	2472	10260	12732	2805	8636	11441	Error	Error	-2.053	2472	10260	2805	8636	1010391	3261830	8.581	7.807	0	0	0
1	5	17	"A99"	"A99"	14370	13190	100	4371	4375	2436	55	388	388	468	457	97	92	89	0	11457	11190	3708	33	1723	1723	1891	1194	63	94	93	0	0.000	0.000	0.000	0.000	0.000	0.000	0.000	0.000	0.000	0.000	0.000	0.000	0.000	0.000	0.409	0.421	0.402	0.373	2.171	0.415	0.693	316	2384	100	3983	9734	13717	3987	9467	13454	Error	Error	-1.289	3983	9734	3987	9467	1382565	3535918	8.549	7.788	0	0	0
1	6	17	"A99"	"A99"	14670	13190	100	3294	3618	2509	69	411	411	486	488	100	83	75	0	11602	10719	4495	41	1742	1742	1935	1700	87	87	82	0	0.000	0.000	0.000	0.000	0.000	0.000	0.000	0.000	0.000	0.000	0.000	0.000	0.000	0.000	0.292	0.357	0.331	0.290	2.255	0.373	0.707	316	2384	100	2883	9860	12743	3207	8977	12184	Error	Error	-1.774	2883	9860	3207	8977	1143231	3387233	6.418	5.167	0	0	0
1	7	17	"A100"	"A100"	14970	13190	100	568	594	348	58	396	396	449	298	66	37	13	0	8950	8406	3701	44	1732	1732	1805	675	37	88	83	0	0.000	0.000	0.000	0.000	0.000	0.000	0.000	0.000	0.000	0.000	0.000	0.000	0.000	0.000	0.024	0.030	0.050	0.052	3.945	0.019	0.049	316	2384	100	172	7218	7390	198	6674	6872	Error	Error	-5.391	172	7218	198	6674	187650	2656239	0.487	9.779	0	0	0
1	8	17	"A100"	"A100"	15270	13190	100	567	607	348	57	399	399	453	298	65	36	12	0	9633	9948	4239	42	1761	1761	1974	1266	64	91	89	0	0.000	0.000	0.000	0.000	0.000	0.000	0.000	0.000	0.000	0.000	0.000	0.000	0.000	0.000	0.021	0.025	0.039	0.036	3.440	0.021	0.077	316	2384	100	168	7872	8040	208	8187	8395	Error	Error	-5.550	168	7872	208	8187	191818	3143634	0.517	6.299	0	0	0
1	9	17	"A100"	"A100"	15570	13185	100	595	652	383	58	404	404	457	308	67	37	16	0	10661	10590	4855	45	1733	1733	1922	1259	65	90	87	0	0.000	0.000	0.000	0.000	0.000	0.000	0.000	0.000	0.000	0.000	0.000	0.000	0.000	0.000	0.021	0.028	0.038	0.036	4.783	0.021	0.084	316	2384	100	191	8928	9119	248	8857	9105	Error	Error	-5.547	191	8928	248	8857	205902	3346460	0.633	6.885	0	0	0
1	10	17	"A101"	"A101"	15870	13185	100	957	1937	2238	115	405	405	452	296	65	59	48	0	4935	7654	6432	84	1726	1726	1786	595	33	76	67	0	0.000	0.000	0.000	0.000	0.000	0.000	0.000	0.000	0.000	0.000	0.000	0.000	0.000	0.000	0.172	0.258	0.253	0.218	2.729	0.282	0.757	316	2384	100	552	3209	3761	1532	5928	7460	Error	Error	-2.539	552	3209	1532	5928	612037	2418730	5.017	9.862	0	0	0
1	11	17	"A101"	"A101"	16170	13185	100	1620	2572	2466	95	394	394	462	367	79	75	61	0	10247	10784	6361	58	1712	1712	1845	1288	69	88	81	0	0.000	0.000	0.000	0.000	0.000	0.000	0.000	0.000	0.000	0.000	0.000	0.000	0.000	0.000	0.144	0.240	0.194	0.174	2.508	0.251	0.676	316	2384	100	1226	8535	9761	2178	9072	11250	Error	Error	-2.799	1226	8535	2178	9072	812855	3407891	5.749	6.940	0	0	0
1	12	17	"A101"	"A101"	16470	13185	100	1122	2213	2552	115	422	422	646	2813	435	19	11	0	5750	7689	5568	72	1732	1732	2043	2488	121	64	44	0	0.000	0.000	0.000	0.000	0.000	0.000	0.000	0.000	0.000	0.000	0.000	0.000	0.000	0.000	0.174	0.301	0.232	0.230	3.051	0.459	0.386	316	2384	100	700	4018	4718	1791	5957	7748	Error	Error	-2.521	700	4018	1791	5957	699303	2429681	0.557	2.269	0	0	0
1	13	17	"A102"	"A102"	16770	13185	100	663	859	633	73	382	382	433	287	66	49	29	0	8148	10284	7456	72	1711	1711	1782	661	37	81	76	0	0.000	0.000	0.000	0.000	0.000	0.000	0.000	0.000	0.000	0.000	0.000	0.000	0.000	0.000	0.044	0.056	0.061	0.069	4.096	0.052	0.365	316	2384	100	281	6437	6718	477	8573	9050	Error	Error	-4.518	281	6437	477	8573	271381	3249792	1.484	12.862	0	0	0
1	14	17	"A102"	"A102"	17070	13180	100	847	1002	736	73	396	396	450	312	69	56	38	0	12475	13728	8422	61	1729	1729	1862	996	53	84	81	0	0.000	0.000	0.000	0.000	0.000	0.000	0.000	0.000	0.000	0.000	0.000	0.000	0.000	0.000	0.042	0.051	0.055	0.058	3.791	0.048	0.421	316	2384	100	451	10746	11197	606	11999	12605	Error	Error	-4.575	451	10746	606	11999	316623	4337928	1.769	11.914	0	0	0
1	15	17	"A102"	"A102"	17370	13180	100	715	922	737	79	420	420	488	527	107	37	18	0	8462	8636	4512	52	1779	1779	1931	1171	60	86	84	0	0.000	0.000	0.000	0.000	0.000	0.000	0.000	0.000	0.000	0.000	0.000	0.000	0.000	0.000	0.044	0.073	0.080	0.071	3.293	0.099	0.239	316	2384	100	295	6683	6978	502	6857	7359	Error	Error	-4.502	295	6683	502	6857	291194	2728901	0.824	5.726	0	0	0
1	16	17	"A103"	"A103"	17670	13180	100	631	682	581	85	406	406	458	311	67	39	13	0	11583	10014	5202	51	1812	1812	1938	949	48	83	75	0	0.000	0.000	0.000	0.000	0.000	0.000	0.000	0.000	0.000	0.000	0.000	0.000	0.000	0.000	0.023	0.034	0.040	0.046	4.924	0.021	0.059	316	2384	100	225	9771	9996	276	8202	8478	Error	Error	-5.441	225	9771	276	8202	215630	3164480	0.720	8.510	0	0	0
1	17	17	"A103"	"A103"	17970	13180	100	551	598	340	56	429	429	488	377	77	25	5	0	7686	7462	3523	47	1864	1864	2046	1608	78	82	72	0	0.000	0.000	0.000	0.000	0.000	0.000	0.000	0.000	0.000	0.000	0.000	0.000	0.000	0.000	0.021	0.030	0.052	0.055	4.716	0.020	0.028	316	2384	100	122	5822	5944	169	5598	5767	Error	Error	-5.577	122	5822	169	5598	189099	2357881	0.292	3.368	0	0	0
1	18	17	"A103"	"A103"	18270	13180	100	612	668	374	55	453	453	501	339	67	34	10	0	8707	7995	3466	43	1939	1939	2007	666	33	86	81	0	0.000	0.000	0.000	0.000	0.000	0.000	0.000	0.000	0.000	0.000	0.000	0.000	0.000	0.000	0.023	0.036	0.056	0.051	4.852	0.026	0.048	316	2384	100	159	6768	6927	215	6056	6271	Error	Error	-5.412	159	6768	215	6056	210963	2526282	0.493	8.991	0	0	0
1	1	18	"A104"	"A104"	13175	13495	100	589	621	370	59	396	396	452	300	66	39	12	0	10014	9511	4531	47	1752	1752	1811	603	33	91	85	0	0.000	0.000	0.000	0.000	0.000	0.000	0.000	0.000	0.000	0.000	0.000	0.000	0.000	0.000	0.023	0.029	0.047	0.045	3.961	0.021	0.072	316	2384	100	193	8262	8455	225	7759	7984	Error	Error	-5.420	193	8262	225	7759	196091	3005400	0.563	12.769	0	0	0
1	2	18	"A104"	"A104"	13475	13495	100	583	643	387	60	394	394	450	310	68	38	16	0	11947	11158	4194	37	1734	1734	1816	722	39	94	91	0	0.000	0.000	0.000	0.000	0.000	0.000	0.000	0.000	0.000	0.000	0.000	0.000	0.000	0.000	0.019	0.026	0.036	0.032	4.066	0.022	0.100	316	2384	100	189	10213	10402	249	9424	9673	Error	Error	-5.756	189	10213	249	9424	203048	3525791	0.623	12.939	0	0	0
1	3	18	"A104"	"A104"	13775	13495	100	622	655	344	52	395	395	446	293	65	44	16	0	13802	13656	3153	23	1716	1716	1881	1060	56	99	98	0	0.000	0.000	0.000	0.000	0.000	0.000	0.000	0.000	0.000	0.000	0.000	0.000	0.000	0.000	0.019	0.022	0.030	0.025	2.786	0.017	0.086	316	2384	100	227	12086	12313	260	11940	12200	Error	Error	-5.735	227	12086	260	11940	207009	4315374	0.713	11.108	0	0	0
1	4	18	"A105"	"A105"	14075	13490	100	589	651	340	52	395	395	442	294	66	38	16	0	11019	11109	4383	39	1707	1707	1784	629	35	96	94	0	0.000	0.000	0.000	0.000	0.000	0.000	0.000	0.000	0.000	0.000	0.000	0.000	0.000	0.000	0.021	0.027	0.034	0.030	3.361	0.019	0.077	316	2384	100	194	9312	9506	256	9402	9658	Error	Error	-5.585	194	9312	256	9402	205587	3510368	0.711	14.825	0	0	0
1	5	18	"A105"	"A105"	14375	13490	100	586	643	338	52	375	375	438	320	73	36	13	0	9639	10127	3621	35	1707	1707	1846	928	50	98	98	0	0.000	0.000	0.000	0.000	0.000	0.000	0.000	0.000	0.000	0.000	0.000	0.000	0.000	0.000	0.027	0.032	0.038	0.034	3.073	0.021	0.055	316	2384	100	211	7932	8143	268	8420	8688	Error	Error	-5.232	211	7932	268	8420	203322	3199994	0.641	8.923	0	0	0
1	6	18	"A105"	"A105"	14675	13490	100	577	616	363	58	383	383	449	479	106	20	3	0	7946	8197	2697	32	1706	1706	1782	630	35	98	97	0	0.000	0.000	0.000	0.000	0.000	0.000	0.000	0.000	0.000	0.000	0.000	0.000	0.000	0.000	0.031	0.036	0.050	0.044	3.411	0.024	0.053	316	2384	100	194	6240	6434	233	6491	6724	Error	Error	-5.007	194	6240	233	6491	194626	2590228	0.349	10.183	0	0	0
1	7	18	"A106"	"A106"	14975	13490	100	448	495	306	61	393	393	451	306	67	21	6	0	2720	3362	2123	63	1638	1638	1701	616	36	66	43	0	0.000	0.000	0.000	0.000	0.000	0.000	0.000	0.000	0.000	0.000	0.000	0.000	0.000	0.000	0.051	0.059	0.186	0.203	4.745	0.031	0.017	316	2384	100	55	1082	1137	102	1724	1826	Error	Error	-4.298	55	1082	102	1724	156363	1062415	0.144	2.696	0	0	0
1	8	18	"A106"	"A106"	15275	13490	100	461	503	313	62	415	415	466	366	78	17	3	0	3032	4203	2874	68	1686	1686	1738	568	32	75	58	0	0.000	0.000	0.000	0.000	0.000	0.000	0.000	0.000	0.000	0.000	0.000	0.000	0.000	0.000	0.034	0.035	0.133	0.139	4.569	0.023	0.017	316	2384	100	46	1346	1392	88	2517	2605	Error	Error	-4.871	46	1346	88	2517	158904	1328000	0.101	4.340	0	0	0
1	9	18	"A106"	"A106"	15575	13485	100	411	475	315	66	401	401	450	295	65	21	6	0	3919	4815	2681	55	1720	1720	1752	521	29	90	80	0	0.000	0.000	0.000	0.000	0.000	0.000	0.000	0.000	0.000	0.000	0.000	0.000	0.000	0.000	0.005	0.024	0.076	0.088	5.066	0.015	0.009	316	2384	100	10	2199	2209	74	3095	3169	Error	Error	-7.781	10	2199	74	3095	150114	1521560	0.085	5.879	0	0	0
1	10	18	"A107"	"A107"	15875	13485	100	549	587	345	58	413	413	477	603	126	10	1	0	5837	6285	3473	55	1705	1705	1776	596	33	87	80	0	0.000	0.000	0.000	0.000	0.000	0.000	0.000	0.000	0.000	0.000	0.000	0.000	0.000	0.000	0.033	0.038	0.067	0.080	4.691	0.019	0.023	316	2384	100	136	4132	4268	174	4580	4754	Error	Error	-4.925	136	4132	174	4580	185437	1986053	0.182	7.565	0	0	0
1	11	18	"A107"	"A107"	16175	13485	100	526	607	392	64	395	395	458	430	93	26	6	0	6655	6969	3652	52	1713	1713	1784	607	34	92	85	0	0.000	0.000	0.000	0.000	0.000	0.000	0.000	0.000	0.000	0.000	0.000	0.000	0.000	0.000	0.027	0.040	0.070	0.060	3.865	0.028	0.064	316	2384	100	131	4942	5073	212	5256	5468	Error	Error	-5.237	131	4942	212	5256	191894	2202131	0.347	8.542	0	0	0
1	12	18	"A107"	"A107"	16475	13485	100	508	546	318	58	392	392	448	383	85	23	4	0	5825	6614	4041	61	1672	1672	1736	677	38	89	75	0	0.000	0.000	0.000	0.000	0.000	0.000	0.000	0.000	0.000	0.000	0.000	0.000	0.000	0.000	0.028	0.031	0.064	0.062	4.003	0.029	0.038	316	2384	100	116	4153	4269	154	4942	5096	Error	Error	-5.162	116	4153	154	4942	172431	2090174	0.256	7.205	0	0	0
1	13	18	"A108"	"A108"	16775	13485	100	507	574	376	65	377	377	447	468	104	21	3	0	6677	8736	5888	67	1673	1673	1735	706	40	90	86	0	0.000	0.000	0.000	0.000	0.000	0.000	0.000	0.000	0.000	0.000	0.000	0.000	0.000	0.000	0.026	0.028	0.050	0.054	4.203	0.016	0.047	316	2384	100	130	5004	5134	197	7063	7260	Error	Error	-5.266	130	5004	197	7063	181439	2760551	0.271	9.916	0	0	0
1	14	18	"A108"	"A108"	17075	13480	100	503	549	327	59	395	395	441	295	66	30	11	0	7511	8183	4470	54	1697	1697	1770	629	35	89	85	0	0.000	0.000	0.000	0.000	0.000	0.000	0.000	0.000	0.000	0.000	0.000	0.000	0.000	0.000	0.019	0.024	0.046	0.047	4.599	0.019	0.060	316	2384	100	108	5814	5922	154	6486	6640	Error	Error	-5.750	108	5814	154	6486	173504	2585924	0.366	10.196	0	0	0
1	15	18	"A108"	"A108"	17375	13480	100	516	562	339	60	405	405	450	295	65	28	10	0	7865	9448	5541	58	1714	1714	1819	674	37	93	90	0	0.000	0.000	0.000	0.000	0.000	0.000	0.000	0.000	0.000	0.000	0.000	0.000	0.000	0.000	0.018	0.020	0.040	0.036	4.490	0.016	0.049	316	2384	100	111	6151	6262	157	7734	7891	Error	Error	-5.792	111	6151	157	7734	177497	2985466	0.380	11.319	0	0	0
1	16	18	"A109"	"A109"	17675	13480	100	434	482	296	61	405	405	532	1972	370	0	0	0	2909	3566	2170	60	1739	1739	1784	547	30	71	52	0	0.000	0.000	0.000	0.000	0.000	0.000	0.000	0.000	0.000	0.000	0.000	0.000	0.000	0.000	0.025	0.042	0.194	0.172	4.838	0.015	0.005	316	2384	100	29	1170	1199	77	1827	1904	Error	Error	-5.334	29	1170	77	1827	152212	1126707	-0.025	3.258	0	0	0
1	17	18	"A109"	"A109"	17975	13480	100	482	537	307	57	433	433	480	297	61	21	7	0	3073	3601	1777	49	1809	1809	1848	518	28	76	56	0	0.000	0.000	0.000	0.000	0.000	0.000	0.000	0.000	0.000	0.000	0.000	0.000	0.000	0.000	0.039	0.058	0.135	0.124	5.019	0.023	0.008	316	2384	100	49	1264	1313	104	1792	1896	Error	Error	-4.689	49	1264	104	1792	169788	1137813	0.192	3.384	0	0	0
1	18	18	"A109"	"A109"	18275	13480	100	495	530	311	58	464	464	515	354	68	15	4	0	2816	3078	1283	41	1912	1912	1964	583	29	68	36	0	0.000	0.000	0.000	0.000	0.000	0.000	0.000	0.000	0.000	0.000	0.000	0.000	0.000	0.000	0.034	0.057	0.211	0.230	4.289	0.029	0.006	316	2384	100	31	904	935	66	1166	1232	Error	Error	-4.866	31	904	66	1166	167539	972727	0.042	1.911	0	0	0
1	1	19	"A110"	"A110"	13180	13795	100	490	558	344	61	399	399	452	322	71	25	11	0	6282	7666	4937	64	1705	1705	1757	527	29	87	81	0	0.000	0.000	0.000	0.000	0.000	0.000	0.000	0.000	0.000	0.000	0.000	0.000	0.000	0.000	0.020	0.027	0.052	0.050	4.659	0.018	0.047	316	2384	100	91	4577	4668	159	5961	6120	Error	Error	-5.652	91	4577	159	5961	176398	2422467	0.329	11.213	0	0	0
1	2	19	"A110"	"A110"	13480	13795	100	541	607	417	68	389	389	447	341	76	31	11	0	7604	9061	5634	62	1726	1726	1833	1859	101	81	68	0	0.000	0.000	0.000	0.000	0.000	0.000	0.000	0.000	0.000	0.000	0.000	0.000	0.000	0.000	0.026	0.030	0.043	0.042	4.432	0.023	0.095	316	2384	100	152	5878	6030	218	7335	7553	Error	Error	-5.273	152	5878	218	7335	191844	2863232	0.469	3.888	0	0	0
1	3	19	"A110"	"A110"	13780	13790	100	545	592	393	66	396	396	449	292	65	32	12	0	9195	10215	5440	53	1713	1713	1841	917	49	93	90	0	0.000	0.000	0.000	0.000	0.000	0.000	0.000	0.000	0.000	0.000	0.000	0.000	0.000	0.000	0.020	0.023	0.032	0.033	3.670	0.017	0.065	316	2384	100	149	7482	7631	196	8502	8698	Error	Error	-5.650	149	7482	196	8502	187080	3227984	0.490	9.132	0	0	0
1	4	19	"A111"	"A111"	14080	13790	100	503	565	368	65	389	389	455	514	112	15	3	0	6193	9425	7717	81	1652	1652	1715	544	31	86	81	0	0.000	0.000	0.000	0.000	0.000	0.000	0.000	0.000	0.000	0.000	0.000	0.000	0.000	0.000	0.025	0.023	0.036	0.045	4.689	0.017	0.017	316	2384	100	114	4541	4655	176	7773	7949	Error	Error	-5.316	114	4541	176	7773	178676	2978292	0.214	14.173	0	0	0
1	5	19	"A111"	"A111"	14380	13790	100	537	601	360	59	388	388	443	298	67	37	13	0	8309	10303	6134	59	1682	1682	1782	1439	80	91	82	0	0.000	0.000	0.000	0.000	0.000	0.000	0.000	0.000	0.000	0.000	0.000	0.000	0.000	0.000	0.022	0.025	0.038	0.036	3.670	0.017	0.064	316	2384	100	149	6627	6776	213	8621	8834	Error	Error	-5.475	149	6627	213	8621	189995	3255860	0.530	5.921	0	0	0
1	6	19	"A111"	"A111"	14680	13790	100	490	561	369	65	411	411	455	304	66	25	11	0	7660	9786	6306	64	1696	1696	1802	1554	86	90	74	0	0.000	0.000	0.000	0.000	0.000	0.000	0.000	0.000	0.000	0.000	0.000	0.000	0.000	0.000	0.013	0.019	0.033	0.033	4.016	0.017	0.064	316	2384	100	79	5964	6043	150	8090	8240	Error	Error	-6.238	79	5964	150	8090	177144	3092313	0.349	5.138	0	0	0
1	7	19	"A112"	"A112"	14980	13790	100	3154	5650	6105	108	402	402	455	335	73	80	72	0	11231	11182	6760	60	1695	1695	1768	607	34	88	80	0	0.000	0.000	0.000	0.000	0.000	0.000	0.000	0.000	0.000	0.000	0.000	0.000	0.000	0.000	0.289	0.553	0.388	0.391	2.558	0.657	0.636	316	2384	100	2752	9536	12288	5248	9487	14735	Error	Error	-1.793	2752	9536	5248	9487	1785350	3533604	15.507	15.509	0	0	0
1	8	19	"A112"	"A112"	15280	13785	100	3775	7786	8751	112	397	397	460	444	96	86	79	0	11909	11460	5366	46	1696	1696	1795	835	46	91	89	0	0.000	0.000	0.000	0.000	0.000	0.000	0.000	0.000	0.000	0.000	0.000	0.000	0.000	0.000	0.331	0.757	0.420	0.432	2.783	1.086	0.549	316	2384	100	3378	10213	13591	7389	9764	17153	Error	Error	-1.596	3378	10213	7389	9764	2460370	3621492	16.500	11.575	0	0	0
1	9	19	"A112"	"A112"	15580	13785	100	4158	7931	7770	97	419	419	487	400	82	89	87	0	13079	12421	4859	39	1716	1716	1829	869	47	93	91	0	0.000	0.000	0.000	0.000	0.000	0.000	0.000	0.000	0.000	0.000	0.000	0.000	0.000	0.000	0.329	0.702	0.423	0.474	2.435	0.959	0.537	316	2384	100	3739	11363	15102	7512	10705	18217	Error	Error	-1.604	3739	11363	7512	10705	2506071	3925067	18.610	12.189	0	0	0
1	10	19	"A113"	"A113"	15880	13785	100	514	652	1080	165	386	386	439	292	66	32	14	0	5640	8074	5958	73	1699	1699	1739	568	32	85	79	0	0.000	0.000	0.000	0.000	0.000	0.000	0.000	0.000	0.000	0.000	0.000	0.000	0.000	0.000	0.032	0.042	0.055	0.058	6.028	0.026	0.029	316	2384	100	128	3941	4069	266	6375	6641	Error	Error	-4.944	128	3941	266	6375	206168	2551354	0.729	11.153	0	0	0
1	11	19	"A113"	"A113"	16180	13785	100	516	599	451	75	388	388	443	296	66	35	13	0	10712	10546	5452	51	1723	1723	1784	609	34	94	92	0	0.000	0.000	0.000	0.000	0.000	0.000	0.000	0.000	0.000	0.000	0.000	0.000	0.000	0.000	0.014	0.024	0.037	0.036	4.942	0.017	0.056	316	2384	100	128	8989	9117	211	8823	9034	Error	Error	-6.134	128	8989	211	8823	189145	3332410	0.527	14.388	0	0	0
1	12	19	"A113"	"A113"	16480	13785	100	525	607	365	60	386	386	433	295	68	34	15	0	10666	10806	5509	50	1715	1715	1787	680	38	92	90	0	0.000	0.000	0.000	0.000	0.000	0.000	0.000	0.000	0.000	0.000	0.000	0.000	0.000	0.000	0.016	0.024	0.031	0.031	3.981	0.022	0.102	316	2384	100	139	8951	9090	221	9091	9312	Error	Error	-6.009	139	8951	221	9091	191822	3414573	0.590	13.263	0	0	0
1	13	19	"A114"	"A114"	16780	13785	100	596	664	396	59	381	381	426	290	68	41	20	0	18628	16314	8151	49	1677	1677	1750	616	35	90	86	0	0.000	0.000	0.000	0.000	0.000	0.000	0.000	0.000	0.000	0.000	0.000	0.000	0.000	0.000	0.013	0.019	0.024	0.027	4.828	0.017	0.148	316	2384	100	215	16951	17166	283	14637	14920	Error	Error	-6.301	215	16951	283	14637	209850	5155367	0.821	23.643	0	0	0
1	14	19	"A114"	"A114"	17080	13780	100	629	657	389	59	398	398	460	348	75	36	12	0	14983	13596	5142	37	1734	1734	1894	1288	68	89	88	0	0.000	0.000	0.000	0.000	0.000	0.000	0.000	0.000	0.000	0.000	0.000	0.000	0.000	0.000	0.017	0.022	0.026	0.026	4.703	0.016	0.073	316	2384	100	231	13249	13480	259	11862	12121	Error	Error	-5.842	231	13249	259	11862	207498	4296451	0.566	9.085	0	0	0
1	15	19	"A114"	"A114"	17380	13780	100	607	672	400	59	401	401	454	330	72	38	15	0	18680	17215	6406	37	1755	1755	1949	1223	62	91	90	0	0.000	0.000	0.000	0.000	0.000	0.000	0.000	0.000	0.000	0.000	0.000	0.000	0.000	0.000	0.012	0.018	0.023	0.020	4.059	0.013	0.077	316	2384	100	206	16925	17131	271	15460	15731	Error	Error	-6.360	206	16925	271	15460	212265	5439835	0.661	12.482	0	0	0
1	16	19	"A115"	"A115"	17680	13780	100	490	529	333	62	404	404	457	333	72	25	6	0	4574	6047	4405	72	1748	1748	1793	544	30	82	69	0	0.000	0.000	0.000	0.000	0.000	0.000	0.000	0.000	0.000	0.000	0.000	0.000	0.000	0.000	0.030	0.029	0.069	0.083	4.810	0.021	0.040	316	2384	100	86	2826	2912	125	4299	4424	Error	Error	-5.038	86	2826	125	4299	167083	1910730	0.216	7.820	0	0	0
1	17	19	"A115"	"A115"	17980	13780	100	566	613	387	63	422	422	471	307	65	31	14	0	6218	7642	4328	56	1810	1810	1878	580	30	93	89	0	0.000	0.000	0.000	0.000	0.000	0.000	0.000	0.000	0.000	0.000	0.000	0.000	0.000	0.000	0.033	0.033	0.052	0.050	3.381	0.027	0.070	316	2384	100	144	4408	4552	191	5832	6023	Error	Error	-4.936	144	4408	191	5832	193649	2414919	0.463	9.938	0	0	0
1	18	19	"A115"	"A115"	18280	13780	100	532	572	334	58	451	451	506	330	65	24	6	0	4423	5412	3017	55	1906	1906	1969	666	33	84	75	0	0.000	0.000	0.000	0.000	0.000	0.000	0.000	0.000	0.000	0.000	0.000	0.000	0.000	0.000	0.032	0.035	0.087	0.088	5.026	0.026	0.032	316	2384	100	81	2517	2598	121	3506	3627	Error	Error	-4.958	81	2517	121	3506	180748	1710057	0.200	5.170	0	0	0
1	1	20	"A116"	"A116"	13180	14095	100	575	619	345	55	406	406	468	365	77	28	7	0	12405	11685	5599	47	1740	1740	1824	734	40	93	88	0	0.000	0.000	0.000	0.000	0.000	0.000	0.000	0.000	0.000	0.000	0.000	0.000	0.000	0.000	0.016	0.021	0.034	0.031	3.259	0.016	0.071	316	2384	100	169	10665	10834	213	9945	10158	Error	Error	-5.980	169	10665	213	9945	195574	3692357	0.414	13.435	0	0	0
1	2	20	"A116"	"A116"	13480	14095	100	606	649	356	54	399	399	457	314	68	38	13	0	12598	12458	4518	36	1772	1772	1877	756	40	97	95	0	0.000	0.000	0.000	0.000	0.000	0.000	0.000	0.000	0.000	0.000	0.000	0.000	0.000	0.000	0.019	0.023	0.031	0.028	3.278	0.018	0.080	316	2384	100	207	10826	11033	250	10686	10936	Error	Error	-5.709	207	10826	250	10686	205135	3936617	0.611	13.996	0	0	0
1	3	20	"A116"	"A116"	13780	14090	100	609	664	350	52	388	388	457	475	103	26	3	0	12993	12523	3711	29	1771	1771	1980	1337	67	99	97	0	0.000	0.000	0.000	0.000	0.000	0.000	0.000	0.000	0.000	0.000	0.000	0.000	0.000	0.000	0.020	0.026	0.031	0.027	2.993	0.019	0.061	316	2384	100	221	11222	11443	276	10752	11028	Error	Error	-5.666	221	11222	276	10752	209940	3957271	0.436	7.886	0	0	0
1	4	20	"A117"	"A117"	14080	14090	100	482	623	990	158	397	397	447	289	64	31	13	0	2770	3671	2771	75	1688	1688	1720	510	29	71	53	0	0.000	0.000	0.000	0.000	0.000	0.000	0.000	0.000	0.000	0.000	0.000	0.000	0.000	0.000	0.079	0.114	0.182	0.185	4.864	0.173	0.215	316	2384	100	85	1082	1167	226	1983	2209	Error	Error	-3.670	85	1082	226	1983	196765	1160090	0.609	3.825	0	0	0
1	5	20	"A117"	"A117"	14380	14090	100	530	623	414	66	394	394	446	327	73	30	13	0	3564	4169	2130	51	1714	1714	1756	546	31	87	73	0	0.000	0.000	0.000	0.000	0.000	0.000	0.000	0.000	0.000	0.000	0.000	0.000	0.000	0.000	0.074	0.093	0.132	0.132	3.905	0.079	0.129	316	2384	100	136	1850	1986	229	2455	2684	Error	Error	-3.766	136	1850	229	2455	196775	1317495	0.541	4.419	0	0	0
1	6	20	"A117"	"A117"	14680	14090	100	569	734	855	116	391	391	451	315	69	38	20	0	3437	4596	3309	71	1695	1695	1765	693	39	80	56	0	0.000	0.000	0.000	0.000	0.000	0.000	0.000	0.000	0.000	0.000	0.000	0.000	0.000	0.000	0.102	0.118	0.160	0.171	3.208	0.126	0.258	316	2384	100	178	1742	1920	343	2901	3244	Error	Error	-3.291	178	1742	343	2901	232065	1452284	0.898	4.085	0	0	0
1	7	20	"A118"	"A118"	14980	14090	100	478	539	348	64	404	404	443	282	63	30	13	0	5167	8080	6455	79	1688	1688	1747	560	32	88	81	0	0.000	0.000	0.000	0.000	0.000	0.000	0.000	0.000	0.000	0.000	0.000	0.000	0.000	0.000	0.021	0.021	0.059	0.064	5.624	0.012	0.028	316	2384	100	74	3479	3553	135	6392	6527	Error	Error	-5.555	74	3479	135	6392	170262	2553194	0.340	11.309	0	0	0
1	8	20	"A118"	"A118"	15280	14085	100	546	606	351	57	389	389	441	306	69	33	12	0	7493	9260	6062	65	1684	1684	1784	741	41	91	84	0	0.000	0.000	0.000	0.000	0.000	0.000	0.000	0.000	0.000	0.000	0.000	0.000	0.000	0.000	0.027	0.029	0.046	0.045	4.228	0.018	0.069	316	2384	100	157	5809	5966	217	7576	7793	Error	Error	-5.209	157	5809	217	7576	191651	2926108	0.539	10.089	0	0	0
1	9	20	"A118"	"A118"	15580	14085	100	515	575	341	59	408	408	449	290	64	31	10	0	12030	12366	6242	50	1704	1704	1791	742	41	97	95	0	0.000	0.000	0.000	0.000	0.000	0.000	0.000	0.000	0.000	0.000	0.000	0.000	0.000	0.000	0.010	0.016	0.026	0.024	4.182	0.011	0.043	316	2384	100	107	10326	10433	167	10662	10829	Error	Error	-6.593	107	10326	167	10662	181592	3907623	0.434	14.252	0	0	0
1	10	20	"A119"	"A119"	15880	14085	100	974	1228	929	75	380	380	446	461	103	58	38	0	11031	11321	7395	65	1698	1698	1811	1156	63	85	75	0	0.000	0.000	0.000	0.000	0.000	0.000	0.000	0.000	0.000	0.000	0.000	0.000	0.000	0.000	0.064	0.088	0.095	0.086	3.106	0.089	0.609	316	2384	100	594	9333	9927	848	9623	10471	Error	Error	-3.974	594	9333	848	9623	388073	3577526	1.696	8.227	0	0	0
1	11	20	"A119"	"A119"	16180	14085	100	1195	1391	850	61	384	384	444	299	67	76	63	0	12480	11991	5389	44	1706	1706	1772	572	32	99	99	0	0.000	0.000	0.000	0.000	0.000	0.000	0.000	0.000	0.000	0.000	0.000	0.000	0.000	0.000	0.075	0.098	0.097	0.080	2.298	0.098	0.618	316	2384	100	811	10774	11585	1007	10285	11292	Error	Error	-3.732	811	10774	1007	10285	439609	3789247	3.167	17.865	0	0	0
1	12	20	"A119"	"A119"	16480	14085	100	960	1147	792	69	368	368	421	283	67	65	51	0	12001	11789	6815	57	1663	1663	1751	676	38	98	94	0	0.000	0.000	0.000	0.000	0.000	0.000	0.000	0.000	0.000	0.000	0.000	0.000	0.000	0.000	0.057	0.077	0.081	0.073	2.452	0.077	0.584	316	2384	100	592	10338	10930	779	10126	10905	Error	Error	-4.126	592	10338	779	10126	362593	3725187	2.565	14.849	0	0	0
1	13	20	"A120"	"A120"	16780	14080	100	533	624	432	69	378	378	432	291	67	37	17	0	6158	7618	5663	74	1676	1676	1735	550	31	82	70	0	0.000	0.000	0.000	0.000	0.000	0.000	0.000	0.000	0.000	0.000	0.000	0.000	0.000	0.000	0.035	0.041	0.063	0.065	4.886	0.040	0.195	316	2384	100	155	4482	4637	246	5942	6188	Error	Error	-4.854	155	4482	246	5942	197261	2407194	0.660	10.696	0	0	0
1	14	20	"A120"	"A120"	17080	14080	100	575	676	446	65	411	411	470	385	81	32	12	0	4805	6040	3797	62	1720	1720	1801	1113	61	75	58	0	0.000	0.000	0.000	0.000	0.000	0.000	0.000	0.000	0.000	0.000	0.000	0.000	0.000	0.000	0.053	0.061	0.086	0.091	4.231	0.050	0.141	316	2384	100	164	3085	3249	265	4320	4585	Error	Error	-4.234	164	3085	265	4320	213537	1908655	0.535	3.809	0	0	0
1	15	20	"A120"	"A120"	17380	14080	100	718	762	458	60	390	390	445	312	70	50	26	0	9587	9646	5224	54	1743	1743	1804	579	32	97	94	0	0.000	0.000	0.000	0.000	0.000	0.000	0.000	0.000	0.000	0.000	0.000	0.000	0.000	0.000	0.042	0.047	0.057	0.054	3.048	0.039	0.191	316	2384	100	328	7844	8172	372	7903	8275	Error	Error	-4.580	328	7844	372	7903	240643	3048265	1.016	13.544	0	0	0
1	16	20	"A121"	"A121"	17680	14080	100	590	647	375	57	390	390	444	296	66	40	19	0	15424	15089	7068	46	1764	1764	1816	582	32	96	94	0	0.000	0.000	0.000	0.000	0.000	0.000	0.000	0.000	0.000	0.000	0.000	0.000	0.000	0.000	0.015	0.019	0.027	0.024	3.536	0.015	0.082	316	2384	100	200	13660	13860	257	13325	13582	Error	Error	-6.094	200	13660	257	13325	204340	4768279	0.686	22.806	0	0	0
1	17	20	"A121"	"A121"	17980	14080	100	589	644	366	56	432	432	485	319	65	32	11	0	10990	10889	4398	40	1862	1862	1907	562	29	99	95	0	0.000	0.000	0.000	0.000	0.000	0.000	0.000	0.000	0.000	0.000	0.000	0.000	0.000	0.000	0.017	0.023	0.036	0.031	3.525	0.017	0.049	316	2384	100	157	9128	9285	212	9027	9239	Error	Error	-5.861	157	9128	212	9027	203516	3440868	0.498	15.982	0	0	0
1	18	20	"A121"	"A121"	18280	14080	100	591	637	352	55	440	440	489	311	63	34	11	0	10056	10115	3848	38	1940	1940	2001	622	31	99	96	0	0.000	0.000	0.000	0.000	0.000	0.000	0.000	0.000	0.000	0.000	0.000	0.000	0.000	0.000	0.019	0.024	0.038	0.032	3.535	0.016	0.039	316	2384	100	151	8116	8267	197	8175	8372	Error	Error	-5.748	151	8116	197	8175	201365	3196354	0.476	13.045	0	0	0
1	1	21	"Blank"	"Blank"	13185	14395	100	355	443	406	91	386	386	441	315	71	18	5	0	1642	1702	504	29	1633	1633	1707	750	43	9	1	0	0.000	0.000	0.000	0.000	0.000	0.000	0.000	0.000	0.000	0.000	0.000	0.000	0.000	0.000	-3.444	0.826	0.626	0.634	4.578	0.077	0.021	316	2384	100	-31	9	-22	57	69	126	Error	Error	Error	-31	9	57	69	139873	537712	0.006	-0.007	0	0	0
1	2	21	"Blank"	"Blank"	13485	14395	100	406	471	340	72	390	390	450	340	75	16	5	0	1765	1778	520	29	1698	1698	1792	1269	70	2	0	0	0.000	0.000	0.000	0.000	0.000	0.000	0.000	0.000	0.000	0.000	0.000	0.000	0.000	0.000	0.239	1.013	0.519	0.489	4.688	0.068	0.066	316	2384	100	16	67	83	81	80	161	Error	Error	-2.066	16	67	81	80	148679	561801	0.062	-0.011	0	0	0
1	3	21	"Blank"	"Blank"	13785	14390	100	358	413	278	67	382	382	451	512	113	6	0	0	1602	1669	514	30	1655	1655	1722	812	47	7	0	0	0.000	0.000	0.000	0.000	0.000	0.000	0.000	0.000	0.000	0.000	0.000	0.000	0.000	0.000	0.453	2.214	0.524	0.580	5.130	0.192	0.022	316	2384	100	-24	-53	-77	31	14	45	Error	Error	-1.143	-24	-53	31	14	130482	527428	-0.074	-0.065	0	0	0
1	4	21	"Blank"	"Blank"	14085	14390	100	395	435	284	65	378	378	429	293	68	16	3	0	1660	1736	592	34	1643	1643	1683	500	29	17	6	0	0.000	0.000	0.000	0.000	0.000	0.000	0.000	0.000	0.000	0.000	0.000	0.000	0.000	0.000	1.000	0.613	0.530	0.522	4.491	0.071	0.008	316	2384	100	17	17	34	57	93	150	Error	Error	0.000	17	17	57	93	137445	548587	0.020	0.106	0	0	0
1	5	21	"Blank"	"Blank"	14385	14390	100	376	436	282	64	393	393	442	296	66	17	4	0	1605	1670	528	31	1653	1653	1697	532	31	14	3	0	0.000	0.000	0.000	0.000	0.000	0.000	0.000	0.000	0.000	0.000	0.000	0.000	0.000	0.000	0.354	2.529	0.485	0.483	3.795	0.095	0.015	316	2384	100	-17	-48	-65	43	17	60	Error	Error	-1.497	-17	-48	43	17	137837	527841	-0.020	-0.051	0	0	0
1	6	21	"Blank"	"Blank"	14685	14390	100	363	432	300	69	393	393	444	304	68	17	5	0	1594	1659	548	33	1676	1676	1718	551	32	12	2	0	0.000	0.000	0.000	0.000	0.000	0.000	0.000	0.000	0.000	0.000	0.000	0.000	0.000	0.000	0.366	-2.294	0.800	0.715	5.047	0.085	0.009	316	2384	100	-30	-82	-112	39	-17	22	Error	Error	-1.451	-30	-82	39	-17	136669	524393	-0.039	-0.107	0	0	0
1	7	21	"Blank"	"Blank"	14985	14390	100	417	476	350	73	399	399	470	773	164	2	0	0	1700	1798	999	55	1677	1677	1717	511	29	19	3	0	0.000	0.000	0.000	0.000	0.000	0.000	0.000	0.000	0.000	0.000	0.000	0.000	0.000	0.000	0.783	0.636	0.509	0.510	4.295	0.099	0.025	316	2384	100	18	23	41	77	121	198	Error	Error	-0.354	18	23	77	121	150354	568096	0.008	0.159	0	0	0
1	8	21	"Blank"	"Blank"	15285	14385	100	377	429	283	65	403	403	455	297	65	13	6	0	1788	1788	536	29	1679	1679	1731	536	30	16	2	0	0.000	0.000	0.000	0.000	0.000	0.000	0.000	0.000	0.000	0.000	0.000	0.000	0.000	0.000	-0.239	0.239	0.530	0.465	4.557	-0.008	0.000	316	2384	100	-26	109	83	26	109	135	Error	Error	Error	-26	109	26	109	135605	565076	-0.088	0.106	0	0	0
1	9	21	"Blank"	"Blank"	15585	14385	100	393	459	312	67	384	384	449	325	72	16	6	0	1730	1792	520	29	1673	1673	1736	608	35	16	3	0	0.000	0.000	0.000	0.000	0.000	0.000	0.000	0.000	0.000	0.000	0.000	0.000	0.000	0.000	0.158	0.630	0.618	0.569	4.153	0.000	0.000	316	2384	100	9	57	66	75	119	194	Error	Error	-2.663	9	57	75	119	144958	566148	0.031	0.092	0	0	0
1	10	21	"Blank"	"Blank"	15885	14385	100	353	419	289	68	391	391	442	292	66	18	4	0	1745	1733	449	25	1677	1677	1740	515	29	13	1	0	0.000	0.000	0.000	0.000	0.000	0.000	0.000	0.000	0.000	0.000	0.000	0.000	0.000	0.000	-0.559	0.500	0.702	0.754	3.777	0.003	0.000	316	2384	100	-38	68	30	28	56	84	Error	Error	Error	-38	68	28	56	132409	547686	-0.079	-0.014	0	0	0
1	11	21	"Blank"	"Blank"	16185	14385	100	393	436	268	61	380	380	436	306	70	18	2	0	1675	1691	504	29	1684	1684	1727	518	29	14	2	0	0.000	0.000	0.000	0.000	0.000	0.000	0.000	0.000	0.000	0.000	0.000	0.000	0.000	0.000	-1.444	8.000	0.473	0.471	3.822	0.030	0.001	316	2384	100	13	-9	4	56	7	63	Error	Error	Error	13	-9	56	7	137738	534236	0.000	-0.069	0	0	0
1	12	21	"Blank"	"Blank"	16485	14385	100	400	430	277	64	385	385	432	294	68	18	4	0	1671	1714	509	29	1665	1665	1701	497	29	16	4	0	0.000	0.000	0.000	0.000	0.000	0.000	0.000	0.000	0.000	0.000	0.000	0.000	0.000	0.000	2.500	0.918	0.501	0.497	4.350	0.062	0.006	316	2384	100	15	6	21	45	49	94	Error	Error	1.322	15	6	45	49	136027	541776	-0.007	0.026	0	0	0
1	13	21	"Blank"	"Blank"	16785	14380	100	439	474	288	60	399	399	461	319	69	20	4	0	1709	1786	510	28	1713	1713	1772	584	32	15	3	0	0.000	0.000	0.000	0.000	0.000	0.000	0.000	0.000	0.000	0.000	0.000	0.000	0.000	0.000	-10.000	1.027	0.562	0.601	5.067	0.113	0.035	316	2384	100	40	-4	36	75	73	148	Error	Error	Error	40	-4	75	73	149708	564413	0.041	0.024	0	0	0
1	14	21	"Blank"	"Blank"	17085	14380	100	423	474	293	61	399	399	449	291	64	21	6	0	1670	1726	532	30	1714	1714	1767	544	30	15	3	0	0.000	0.000	0.000	0.000	0.000	0.000	0.000	0.000	0.000	0.000	0.000	0.000	0.000	0.000	-0.545	6.250	0.596	0.573	4.881	-0.015	0.000	316	2384	100	24	-44	-20	75	12	87	Error	Error	Error	24	-44	75	12	149817	545357	0.086	-0.075	0	0	0
1	15	21	"Blank"	"Blank"	17385	14380	100	400	459	297	64	385	385	439	299	68	19	7	0	1743	1809	548	30	1703	1703	1772	600	33	12	3	0	0.000	0.000	0.000	0.000	0.000	0.000	0.000	0.000	0.000	0.000	0.000	0.000	0.000	0.000	0.375	0.698	0.551	0.642	5.065	0.003	0.000	316	2384	100	15	40	55	74	106	180	Error	Error	-1.415	15	40	74	106	144942	571639	0.067	0.062	0	0	0
1	16	21	"Blank"	"Blank"	17685	14380	100	390	455	305	67	408	408	463	341	73	17	4	0	1700	1768	576	32	1742	1742	1789	536	29	15	3	0	0.000	0.000	0.000	0.000	0.000	0.000	0.000	0.000	0.000	0.000	0.000	0.000	0.000	0.000	0.429	1.808	0.552	0.648	4.456	0.035	0.001	316	2384	100	-18	-42	-60	47	26	73	Error	Error	-1.222	-18	-42	47	26	143727	558675	-0.023	-0.039	0	0	0
1	17	21	"Blank"	"Blank"	17985	14380	100	401	437	291	66	411	411	469	364	77	9	1	0	1734	1799	545	30	1800	1800	1850	815	44	8	0	0	0.000	0.000	0.000	0.000	0.000	0.000	0.000	0.000	0.000	0.000	0.000	0.000	0.000	0.000	0.152	-26.000	0.418	0.452	4.112	0.246	0.272	316	2384	100	-10	-66	-76	26	-1	25	Error	Error	-2.722	-10	-66	26	-1	138212	568525	-0.088	-0.063	0	0	0
1	18	21	"Blank"	"Blank"	18285	14375	100	433	469	292	62	425	425	472	301	63	18	4	0	1896	1968	594	30	1849	1849	1929	1420	73	2	0	0	0.000	0.000	0.000	0.000	0.000	0.000	0.000	0.000	0.000	0.000	0.000	0.000	0.000	0.000	0.170	0.370	0.620	0.609	5.160	0.003	0.000	316	2384	100	8	47	55	44	119	163	Error	Error	-2.555	8	47	44	119	148298	621793	-0.010	0.027	0	0	0
