# Supplementary material for: Application of hybridization control probe to increase accuracy on ligation detection or minisequencing diagnostic microarrays
Source: BMC Res Notes. 2009 Dec 14;2:249. doi: 10.1186/1756-0500-2-249 (PMC2799435; doi:10.1186/1756-0500-2-249)
Supplement: Additional file 3 — Gpr_files. Zip-compressed file containing raw microarray data in GenePix results format (.gpr) and GAL (GenePix Array List) files. [file 1756-0500-2-249-S3.ZIP › gpr_files/slide9/lasi9_5-16.gpr]

ATF	1.0
30	76    
"Type=GenePix Results 3"
"DateTime=2009/05/28 13:55:46"
"Settings=C:\Axon\Data\HPV\280509\lasi9.gps"
"GalFile=C:\Axon\Data\HPV\ArrayIt_032009_InstiBioGalfile.gal"
"ArrayOfArrays=5-16"
"PixelSize=5"
"Wavelengths=532	488"
"ImageFiles=C:\Axon\Data\HPV\280509\lasi9.tif 2	C:\Axon\Data\HPV\280509\lasi9.tif 3"
"NormalizationMethod=None"
"NormalizationFactors=1	1"
"JpegImage="
"StdDev=Type 1"
"RatioFormulations=W1/W3 (/532)	W1/W4 (/488)	W3/W4 (532/488)"
"FeatureType=Circular"
"Barcode="
"BackgroundSubtraction=LocalFeature"
"ImageOrigin=0, 0"
"JpegOrigin=0, 0"
"Creator=GenePix Pro 6.1.0.2"
"Scanner=GenePix 4200A 01 Autoloader [2]"
"FocusPosition=0"
"Temperature=23.31"
"LinesAveraged=1"
"Comment="
"PMTGain=610	580"
"ScanPower=100	100"
"LaserPower=2.72	2.58"
"Filters=Standard Green	Standard Blue"
"ScanRegion=728,0,3848,13784"
"Supplier="
"Block"	"Column"	"Row"	"Name"	"ID"	"X"	"Y"	"Dia."	"F532 Median"	"F532 Mean"	"F532 SD"	"F532 CV"	"B532"	"B532 Median"	"B532 Mean"	"B532 SD"	"B532 CV"	"% > B532+1SD"	"% > B532+2SD"	"F532 % Sat."	"F488 Median"	"F488 Mean"	"F488 SD"	"F488 CV"	"B488"	"B488 Median"	"B488 Mean"	"B488 SD"	"B488 CV"	"% > B488+1SD"	"% > B488+2SD"	"F488 % Sat."	"Ratio of Medians (1/532)"	"Ratio of Means (1/532)"	"Median of Ratios (1/532)"	"Mean of Ratios (1/532)"	"Ratios SD (1/532)"	"Rgn Ratio (1/532)"	"Rgn R2 (1/532)"	"Ratio of Medians (1/488)"	"Ratio of Means (1/488)"	"Median of Ratios (1/488)"	"Mean of Ratios (1/488)"	"Ratios SD (1/488)"	"Rgn Ratio (1/488)"	"Rgn R2 (1/488)"	"Ratio of Medians (532/488)"	"Ratio of Means (532/488)"	"Median of Ratios (532/488)"	"Mean of Ratios (532/488)"	"Ratios SD (532/488)"	"Rgn Ratio (532/488)"	"Rgn R2 (532/488)"	"F Pixels"	"B Pixels"	"Circularity"	"Sum of Medians (1/532)"	"Sum of Medians (1/488)"	"Sum of Medians (532/488)"	"Sum of Means (1/532)"	"Sum of Means (1/488)"	"Sum of Means (532/488)"	"Log Ratio (1/532)"	"Log Ratio (1/488)"	"Log Ratio (532/488)"	"F532 Median - B532"	"F488 Median - B488"	"F532 Mean - B532"	"F488 Mean - B488"	"F532 Total Intensity"	"F488 Total Intensity"	"SNR 532"	"SNR 488"	"Flags"	"Normalize"	"Autoflag"
1	1	1	"A1"	"A1"	4195	17350	100	444	507	326	64	379	379	441	329	74	24	6	0	3336	3451	1747	50	1605	1605	1693	725	42	62	53	0	0.000	0.000	0.000	0.000	0.000	0.000	0.000	0.000	0.000	0.000	0.000	0.000	0.000	0.000	0.038	0.069	0.176	0.194	5.567	0.043	0.030	316	2384	100	65	1731	1796	128	1846	1974	Error	Error	-4.735	65	1731	128	1846	160347	1090468	0.201	2.425	0	0	0
1	2	1	"A1"	"A1"	4495	17345	100	462	494	285	57	372	372	427	295	69	22	7	0	4137	4224	1579	37	1622	1622	1728	735	42	86	73	0	0.000	0.000	0.000	0.000	0.000	0.000	0.000	0.000	0.000	0.000	0.000	0.000	0.000	0.000	0.036	0.047	0.085	0.082	3.499	0.034	0.030	316	2384	100	90	2515	2605	122	2602	2724	Error	Error	-4.804	90	2515	122	2602	156204	1334844	0.227	3.396	0	0	0
1	3	1	"A1"	"A1"	4795	17345	100	441	495	317	64	380	380	447	355	79	19	6	0	4156	4142	1283	30	1687	1687	1847	869	47	89	70	0	0.000	0.000	0.000	0.000	0.000	0.000	0.000	0.000	0.000	0.000	0.000	0.000	0.000	0.000	0.025	0.047	0.114	0.098	4.142	0.028	0.020	316	2384	100	61	2469	2530	115	2455	2570	Error	Error	-5.339	61	2469	115	2455	156377	1308762	0.135	2.641	0	0	0
1	4	1	"A2"	"A2"	5095	17345	100	424	475	334	70	388	388	461	400	86	14	2	0	4012	3880	2026	52	1689	1689	1824	995	54	61	52	0	0.000	0.000	0.000	0.000	0.000	0.000	0.000	0.000	0.000	0.000	0.000	0.000	0.000	0.000	0.015	0.040	0.153	0.150	4.983	0.090	0.126	316	2384	100	36	2323	2359	87	2191	2278	Error	Error	-6.012	36	2323	87	2191	150209	1225939	0.035	2.066	0	0	0
1	5	1	"A2"	"A2"	5395	17340	100	432	482	303	62	410	410	455	310	68	21	5	0	4539	4449	1776	39	1697	1697	1871	928	49	80	69	0	0.000	0.000	0.000	0.000	0.000	0.000	0.000	0.000	0.000	0.000	0.000	0.000	0.000	0.000	0.008	0.026	0.094	0.097	5.650	0.022	0.018	316	2384	100	22	2842	2864	72	2752	2824	Error	Error	-7.013	22	2842	72	2752	152232	1405814	0.087	2.778	0	0	0
1	6	1	"A2"	"A2"	5695	17340	100	457	512	330	64	403	403	478	612	128	8	0	0	4831	4589	1795	39	1719	1719	1867	874	46	81	73	0	0.000	0.000	0.000	0.000	0.000	0.000	0.000	0.000	0.000	0.000	0.000	0.000	0.000	0.000	0.017	0.038	0.088	0.079	4.251	0.022	0.013	316	2384	100	54	3112	3166	109	2870	2979	Error	Error	-5.849	54	3112	109	2870	161709	1450039	0.056	3.114	0	0	0
1	7	1	"A3"	"A3"	5995	17340	100	438	485	299	61	402	402	447	301	67	21	5	0	2738	3514	2012	57	1683	1683	1789	697	38	59	45	0	0.000	0.000	0.000	0.000	0.000	0.000	0.000	0.000	0.000	0.000	0.000	0.000	0.000	0.000	0.034	0.045	0.138	0.141	5.119	0.011	0.003	316	2384	100	36	1055	1091	83	1831	1914	Error	Error	-4.873	36	1055	83	1831	153373	1110381	0.126	2.475	0	0	0
1	8	1	"A3"	"A3"	6295	17335	100	430	483	296	61	402	402	465	569	122	6	0	0	3675	3829	1671	43	1683	1683	1902	1011	53	68	49	0	0.000	0.000	0.000	0.000	0.000	0.000	0.000	0.000	0.000	0.000	0.000	0.000	0.000	0.000	0.014	0.038	0.121	0.129	4.804	0.038	0.042	316	2384	100	28	1992	2020	81	2146	2227	Error	Error	-6.153	28	1992	81	2146	152504	1210048	0.032	1.906	0	0	0
1	9	1	"A3"	"A3"	6595	17335	100	420	482	338	70	378	378	434	308	70	20	5	0	3712	3758	1721	45	1645	1645	1834	917	50	71	52	0	0.000	0.000	0.000	0.000	0.000	0.000	0.000	0.000	0.000	0.000	0.000	0.000	0.000	0.000	0.020	0.049	0.116	0.114	5.011	0.027	0.018	316	2384	100	42	2067	2109	104	2113	2217	Error	Error	-5.621	42	2067	104	2113	152269	1187602	0.156	2.098	0	0	0
1	10	1	"A4"	"A4"	6895	17335	100	409	470	324	68	367	367	429	476	110	13	2	0	2419	3332	1994	59	1578	1578	1661	668	40	53	44	0	0.000	0.000	0.000	0.000	0.000	0.000	0.000	0.000	0.000	0.000	0.000	0.000	0.000	0.000	0.050	0.059	0.203	0.199	5.996	0.035	0.026	316	2384	100	42	841	883	103	1754	1857	Error	Error	-4.324	42	841	103	1754	148396	1052836	0.086	2.501	0	0	0
1	11	1	"A4"	"A4"	7195	17330	100	404	455	297	65	376	376	428	292	68	24	6	0	2602	2985	1482	49	1646	1646	1897	1104	58	45	27	0	0.000	0.000	0.000	0.000	0.000	0.000	0.000	0.000	0.000	0.000	0.000	0.000	0.000	0.000	0.029	0.059	0.193	0.177	6.036	0.017	0.009	316	2384	100	28	956	984	79	1339	1418	Error	Error	-5.094	28	956	79	1339	143731	943307	0.092	0.986	0	0	0
1	12	1	"A4"	"A4"	7495	17330	100	383	459	318	69	378	378	426	292	68	21	8	0	3075	3537	2059	58	1610	1610	1809	1001	55	53	41	0	0.000	0.000	0.000	0.000	0.000	0.000	0.000	0.000	0.000	0.000	0.000	0.000	0.000	0.000	0.003	0.042	0.151	0.160	4.547	0.029	0.032	316	2384	100	5	1465	1470	81	1927	2008	Error	Error	-8.195	5	1465	81	1927	144897	1117723	0.113	1.726	0	0	0
1	13	1	"A5"	"A5"	7795	17330	100	462	525	332	63	435	435	487	314	64	20	6	0	2423	2832	1460	51	1717	1717	1794	590	32	55	36	0	0.000	0.000	0.000	0.000	0.000	0.000	0.000	0.000	0.000	0.000	0.000	0.000	0.000	0.000	0.038	0.081	0.264	0.250	5.377	0.043	0.012	316	2384	100	27	706	733	90	1115	1205	Error	Error	-4.709	27	706	90	1115	165876	894986	0.121	1.759	0	0	0
1	14	1	"A5"	"A5"	8100	17325	100	383	454	333	73	379	379	442	356	80	16	4	0	2027	2644	1570	59	1632	1632	1722	845	49	39	25	0	0.000	0.000	0.000	0.000	0.000	0.000	0.000	0.000	0.000	0.000	0.000	0.000	0.000	0.000	0.010	0.074	0.234	0.240	5.001	0.055	0.045	316	2384	100	4	395	399	75	1012	1087	Error	Error	-6.626	4	395	75	1012	143489	835471	0.034	1.091	0	0	0
1	15	1	"A5"	"A5"	8400	17325	100	398	472	318	67	404	404	460	300	65	23	6	0	2062	2606	1480	56	1696	1696	1782	630	35	42	24	0	0.000	0.000	0.000	0.000	0.000	0.000	0.000	0.000	0.000	0.000	0.000	0.000	0.000	0.000	-0.016	0.075	0.328	0.355	4.188	0.046	0.022	316	2384	100	-6	366	360	68	910	978	Error	Error	Error	-6	366	68	910	149067	823517	0.040	1.308	0	0	0
1	16	1	"A6"	"A6"	8700	17325	100	590	627	350	55	510	510	565	353	62	20	7	0	4153	5702	4040	70	1974	1974	2185	1245	56	58	48	0	0.000	0.000	0.000	0.000	0.000	0.000	0.000	0.000	0.000	0.000	0.000	0.000	0.000	0.000	0.037	0.031	0.085	0.103	5.636	0.025	0.049	316	2384	100	80	2179	2259	117	3728	3845	Error	Error	-4.768	80	2179	117	3728	198015	1801910	0.176	2.825	0	0	0
1	17	1	"A6"	"A6"	9000	17320	100	678	732	445	60	567	567	633	657	103	11	0	0	5589	6029	3205	53	2072	2072	2436	1617	66	71	52	0	0.000	0.000	0.000	0.000	0.000	0.000	0.000	0.000	0.000	0.000	0.000	0.000	0.000	0.000	0.032	0.042	0.106	0.110	4.535	0.012	0.002	316	2384	100	111	3517	3628	165	3957	4122	Error	Error	-4.986	111	3517	165	3957	231243	1905287	0.151	2.222	0	0	0
1	18	1	"A6"	"A6"	9300	17320	100	663	719	390	54	598	598	703	1596	227	0	0	0	5174	5495	2765	50	2146	2146	2407	1520	63	68	49	0	0.000	0.000	0.000	0.000	0.000	0.000	0.000	0.000	0.000	0.000	0.000	0.000	0.000	0.000	0.021	0.036	0.087	0.097	5.061	0.022	0.024	316	2384	100	65	3028	3093	121	3349	3470	Error	Error	-5.542	65	3028	121	3349	227111	1736426	0.010	2.032	0	0	0
1	1	2	"A7"	"A7"	4195	17645	100	535	555	309	55	489	489	535	324	60	21	3	0	2641	3550	2099	59	1992	1992	2060	660	32	49	34	0	0.000	0.000	0.000	0.000	0.000	0.000	0.000	0.000	0.000	0.000	0.000	0.000	0.000	0.000	0.071	0.042	0.236	0.229	6.172	0.028	0.016	316	2384	100	46	649	695	66	1558	1624	Error	Error	-3.819	46	649	66	1558	175414	1121858	0.062	2.258	0	0	0
1	2	2	"A7"	"A7"	4500	17645	100	511	593	364	61	501	501	550	366	66	19	5	0	3375	4492	2559	56	1964	1964	2085	946	45	58	43	0	0.000	0.000	0.000	0.000	0.000	0.000	0.000	0.000	0.000	0.000	0.000	0.000	0.000	0.000	0.007	0.036	0.103	0.131	6.157	0.030	0.030	316	2384	100	10	1411	1421	92	2528	2620	Error	Error	-7.141	10	1411	92	2528	187532	1419389	0.117	2.544	0	0	0
1	3	2	"A7"	"A7"	4800	17645	100	622	722	708	98	522	522	578	378	65	22	7	0	4141	5115	2921	57	2046	2046	2242	1067	47	70	49	0	0.000	0.000	0.000	0.000	0.000	0.000	0.000	0.000	0.000	0.000	0.000	0.000	0.000	0.000	0.048	0.065	0.111	0.122	5.761	0.058	0.075	316	2384	100	100	2095	2195	200	3069	3269	Error	Error	-4.389	100	2095	200	3069	228290	1616189	0.381	2.693	0	0	0
1	4	2	"A8"	"A8"	5100	17645	100	671	748	430	57	549	549	612	482	78	19	6	0	5625	6258	4172	66	2148	2148	2289	1308	57	60	53	0	0.000	0.000	0.000	0.000	0.000	0.000	0.000	0.000	0.000	0.000	0.000	0.000	0.000	0.000	0.035	0.048	0.093	0.098	4.985	0.067	0.165	316	2384	100	122	3477	3599	199	4110	4309	Error	Error	-4.833	122	3477	199	4110	236239	1977552	0.282	3.034	0	0	0
1	5	2	"A8"	"A8"	5400	17640	100	620	676	334	49	536	536	587	367	62	23	5	0	7104	7126	2851	40	2179	2179	2474	1427	57	86	72	0	0.000	0.000	0.000	0.000	0.000	0.000	0.000	0.000	0.000	0.000	0.000	0.000	0.000	0.000	0.017	0.028	0.058	0.052	4.954	0.019	0.025	316	2384	100	84	4925	5009	140	4947	5087	Error	Error	-5.874	84	4925	140	4947	213742	2251866	0.243	3.260	0	0	0
1	6	2	"A8"	"A8"	5700	17640	100	612	671	386	57	509	509	571	353	61	25	7	0	7898	7835	3336	42	2083	2083	2393	1765	73	85	73	0	0.000	0.000	0.000	0.000	0.000	0.000	0.000	0.000	0.000	0.000	0.000	0.000	0.000	0.000	0.018	0.028	0.045	0.046	4.638	0.043	0.106	316	2384	100	103	5815	5918	162	5752	5914	Error	Error	-5.819	103	5815	162	5752	211894	2475821	0.283	3.083	0	0	0
1	7	2	"A9"	"A9"	6000	17640	100	630	706	399	56	521	521	600	510	85	20	3	0	3604	4890	3241	66	2102	2102	2370	1480	62	50	43	0	0.000	0.000	0.000	0.000	0.000	0.000	0.000	0.000	0.000	0.000	0.000	0.000	0.000	0.000	0.073	0.066	0.113	0.147	6.403	0.029	0.048	316	2384	100	109	1502	1611	185	2788	2973	Error	Error	-3.784	109	1502	185	2788	223147	1545126	0.208	1.703	0	0	0
1	8	2	"A9"	"A9"	6300	17635	100	629	699	393	56	524	524	578	344	59	27	8	0	7426	7250	3303	45	2120	2120	2393	1451	60	81	70	0	0.000	0.000	0.000	0.000	0.000	0.000	0.000	0.000	0.000	0.000	0.000	0.000	0.000	0.000	0.020	0.034	0.057	0.054	4.217	0.026	0.051	316	2384	100	105	5306	5411	175	5130	5305	Error	Error	-5.659	105	5306	175	5130	221027	2291035	0.352	3.347	0	0	0
1	9	2	"A9"	"A9"	6600	17635	100	575	626	361	57	501	501	554	366	66	21	5	0	5106	5544	2743	49	2020	2020	2397	1654	69	70	45	0	0.000	0.000	0.000	0.000	0.000	0.000	0.000	0.000	0.000	0.000	0.000	0.000	0.000	0.000	0.024	0.035	0.081	0.076	4.644	0.021	0.028	316	2384	100	74	3086	3160	125	3524	3649	Error	Error	-5.382	74	3086	125	3524	197807	1752050	0.197	1.903	0	0	0
1	10	2	"A10"	"A10"	6900	17635	100	614	664	365	54	508	508	555	336	60	27	9	0	3533	5347	3532	66	1977	1977	2185	1155	52	53	48	0	0.000	0.000	0.000	0.000	0.000	0.000	0.000	0.000	0.000	0.000	0.000	0.000	0.000	0.000	0.068	0.046	0.117	0.142	7.576	0.015	0.014	316	2384	100	106	1556	1662	156	3370	3526	Error	Error	-3.876	106	1556	156	3370	209741	1689808	0.324	2.738	0	0	0
1	11	2	"A10"	"A10"	7200	17630	100	615	679	364	53	515	515	568	343	60	28	8	0	6461	6305	2717	43	2060	2060	2417	1608	66	79	62	0	0.000	0.000	0.000	0.000	0.000	0.000	0.000	0.000	0.000	0.000	0.000	0.000	0.000	0.000	0.023	0.039	0.072	0.073	4.348	0.022	0.033	316	2384	100	100	4401	4501	164	4245	4409	Error	Error	-5.460	100	4401	164	4245	214504	1992419	0.324	2.418	0	0	0
1	12	2	"A10"	"A10"	7500	17630	100	657	699	371	53	528	528	578	344	59	30	9	0	7561	7508	3270	43	2057	2057	2413	1751	72	82	69	0	0.000	0.000	0.000	0.000	0.000	0.000	0.000	0.000	0.000	0.000	0.000	0.000	0.000	0.000	0.023	0.031	0.065	0.061	4.500	0.023	0.048	316	2384	100	129	5504	5633	171	5451	5622	Error	Error	-5.415	129	5504	171	5451	220946	2372478	0.352	2.910	0	0	0
1	13	2	"A11"	"A11"	7800	17630	100	534	623	367	58	497	497	553	354	64	24	7	0	3238	4389	2972	67	2027	2027	2127	784	36	58	43	0	0.000	0.000	0.000	0.000	0.000	0.000	0.000	0.000	0.000	0.000	0.000	0.000	0.000	0.000	0.031	0.053	0.136	0.142	6.115	0.026	0.023	316	2384	100	37	1211	1248	126	2362	2488	Error	Error	-5.033	37	1211	126	2362	196783	1386950	0.198	2.885	0	0	0
1	14	2	"A11"	"A11"	8100	17625	100	564	627	332	52	505	505	545	318	58	22	8	0	4201	5339	3390	63	2059	2059	2300	1436	62	60	40	0	0.000	0.000	0.000	0.000	0.000	0.000	0.000	0.000	0.000	0.000	0.000	0.000	0.000	0.000	0.028	0.037	0.099	0.092	5.028	0.018	0.025	316	2384	100	59	2142	2201	122	3280	3402	Error	Error	-5.182	59	2142	122	3280	198038	1687242	0.258	2.116	0	0	0
1	15	2	"A11"	"A11"	8405	17625	100	605	675	369	54	539	539	593	338	56	24	10	0	4791	5626	3197	56	2159	2159	2449	1544	63	66	42	0	0.000	0.000	0.000	0.000	0.000	0.000	0.000	0.000	0.000	0.000	0.000	0.000	0.000	0.000	0.025	0.039	0.093	0.090	5.875	0.016	0.020	316	2384	100	66	2632	2698	136	3467	3603	Error	Error	-5.318	66	2632	136	3467	213350	1777917	0.243	2.058	0	0	0
1	16	2	"A12"	"A12"	8705	17625	100	647	700	405	57	563	563	643	1441	224	0	0	0	4627	5802	3724	64	2129	2129	2238	813	36	66	55	0	0.000	0.000	0.000	0.000	0.000	0.000	0.000	0.000	0.000	0.000	0.000	0.000	0.000	0.000	0.034	0.037	0.103	0.119	6.497	0.191	0.014	316	2384	100	84	2498	2582	137	3673	3810	Error	Error	-4.894	84	2498	137	3673	221210	1833479	0.040	4.384	0	0	0
1	17	2	"A12"	"A12"	9005	17620	100	715	757	372	49	570	570	625	469	75	22	2	0	7000	7595	4587	60	2185	2185	2734	2461	90	62	49	0	0.000	0.000	0.000	0.000	0.000	0.000	0.000	0.000	0.000	0.000	0.000	0.000	0.000	0.000	0.030	0.035	0.064	0.068	4.747	0.016	0.018	316	2384	100	145	4815	4960	187	5410	5597	Error	Error	-5.053	145	4815	187	5410	239220	2400071	0.281	1.975	0	0	0
1	18	2	"A12"	"A12"	9305	17620	100	666	708	342	48	580	580	647	496	76	13	1	0	6773	7362	4141	56	2226	2226	2497	1518	60	72	59	0	0.000	0.000	0.000	0.000	0.000	0.000	0.000	0.000	0.000	0.000	0.000	0.000	0.000	0.000	0.019	0.025	0.064	0.062	4.875	0.022	0.047	316	2384	100	86	4547	4633	128	5136	5264	Error	Error	-5.724	86	4547	128	5136	223823	2326530	0.123	3.205	0	0	0
1	1	3	"A13"	"A13"	4200	17945	100	499	573	340	59	440	440	508	790	155	4	0	0	3008	7292	6258	85	1762	1762	2205	2124	96	46	43	0	0.000	0.000	0.000	0.000	0.000	0.000	0.000	0.000	0.000	0.000	0.000	0.000	0.000	0.000	0.047	0.024	0.049	0.085	8.222	0.015	0.005	316	2384	100	59	1246	1305	133	5530	5663	Error	Error	-4.400	59	1246	133	5530	181129	2304237	0.082	2.395	0	0	0
1	2	3	"A13"	"A13"	4500	17945	100	583	630	356	56	433	433	493	336	68	29	11	0	10348	9686	4270	44	1790	1790	2293	2392	104	83	77	0	0.000	0.000	0.000	0.000	0.000	0.000	0.000	0.000	0.000	0.000	0.000	0.000	0.000	0.000	0.018	0.025	0.042	0.041	4.103	0.018	0.057	316	2384	100	150	8558	8708	197	7896	8093	Error	Error	-5.834	150	8558	197	7896	199094	3060629	0.408	3.091	0	0	0
1	3	3	"A13"	"A13"	4805	17945	100	533	593	334	56	423	423	485	318	65	30	8	0	11479	10763	4237	39	1789	1789	2546	3156	123	87	71	0	0.000	0.000	0.000	0.000	0.000	0.000	0.000	0.000	0.000	0.000	0.000	0.000	0.000	0.000	0.011	0.019	0.033	0.029	4.231	0.020	0.098	316	2384	100	110	9690	9800	170	8974	9144	Error	Error	-6.461	110	9690	170	8974	187468	3400992	0.340	2.604	0	0	0
1	4	3	"A14"	"A14"	5105	17945	100	920	1360	1145	84	456	456	509	334	65	56	42	0	7404	7210	5033	69	1766	1766	1948	1168	59	61	56	0	0.000	0.000	0.000	0.000	0.000	0.000	0.000	0.000	0.000	0.000	0.000	0.000	0.000	0.000	0.082	0.166	0.180	0.187	3.824	0.154	0.557	316	2384	100	464	5638	6102	904	5444	6348	Error	Error	-3.603	464	5638	904	5444	429679	2278414	2.548	4.505	0	0	0
1	5	3	"A14"	"A14"	5405	17940	100	1134	1358	994	73	480	480	609	566	92	53	30	0	10606	9836	4773	48	1815	1815	2411	2466	102	80	73	0	0.000	0.000	0.000	0.000	0.000	0.000	0.000	0.000	0.000	0.000	0.000	0.000	0.000	0.000	0.074	0.109	0.093	0.094	2.862	0.133	0.523	316	2384	100	654	8791	9445	878	8021	8899	Error	Error	-3.749	654	8791	878	8021	428991	3108034	1.323	3.011	0	0	0
1	6	3	"A14"	"A14"	5705	17940	100	1179	1518	1170	77	456	456	583	604	103	55	32	0	11358	10745	5406	50	1766	1766	2276	2607	114	81	75	0	0.000	0.000	0.000	0.000	0.000	0.000	0.000	0.000	0.000	0.000	0.000	0.000	0.000	0.000	0.075	0.118	0.107	0.109	3.220	0.143	0.566	316	2384	100	723	9592	10315	1062	8979	10041	Error	Error	-3.730	723	9592	1062	8979	479813	3395499	1.548	3.249	0	0	0
1	7	3	"A15"	"A15"	6005	17940	100	566	602	374	62	446	446	495	317	64	29	9	0	3202	7350	6535	88	1755	1755	2213	2338	105	45	41	0	0.000	0.000	0.000	0.000	0.000	0.000	0.000	0.000	0.000	0.000	0.000	0.000	0.000	0.000	0.083	0.028	0.069	0.113	7.243	0.018	0.073	316	2384	100	120	1447	1567	156	5595	5751	Error	Error	-3.592	120	1447	156	5595	190281	2322465	0.338	2.197	0	0	0
1	8	3	"A15"	"A15"	6305	17935	100	551	595	343	57	450	450	556	1600	287	0	0	0	8893	9075	5004	55	1776	1776	2313	2545	110	76	65	0	0.000	0.000	0.000	0.000	0.000	0.000	0.000	0.000	0.000	0.000	0.000	0.000	0.000	0.000	0.014	0.020	0.042	0.047	4.983	0.010	0.000	316	2384	100	101	7117	7218	145	7299	7444	Error	Error	-6.139	101	7117	145	7299	188117	2867731	0.024	2.657	0	0	0
1	9	3	"A15"	"A15"	6605	17935	100	520	591	377	63	411	411	466	308	66	29	12	0	9556	9381	5237	55	1745	1745	2330	2716	116	75	64	0	0.000	0.000	0.000	0.000	0.000	0.000	0.000	0.000	0.000	0.000	0.000	0.000	0.000	0.000	0.014	0.024	0.041	0.046	5.619	0.015	0.058	316	2384	100	109	7811	7920	180	7636	7816	Error	Error	-6.163	109	7811	180	7636	186751	2964355	0.406	2.596	0	0	0
1	10	3	"A16"	"A16"	6905	17935	100	530	559	342	61	423	423	474	301	63	29	8	0	5390	7339	5761	78	1729	1729	1929	1201	62	56	53	0	0.000	0.000	0.000	0.000	0.000	0.000	0.000	0.000	0.000	0.000	0.000	0.000	0.000	0.000	0.029	0.024	0.052	0.084	7.278	0.018	0.058	316	2384	100	107	3661	3768	136	5610	5746	Error	Error	-5.097	107	3661	136	5610	176718	2318966	0.282	4.505	0	0	0
1	11	3	"A16"	"A16"	7205	17930	100	554	606	360	59	434	434	505	540	106	16	1	0	7554	8312	4931	59	1779	1779	2395	2640	110	73	53	0	0.000	0.000	0.000	0.000	0.000	0.000	0.000	0.000	0.000	0.000	0.000	0.000	0.000	0.000	0.021	0.026	0.052	0.058	4.661	0.024	0.037	316	2384	100	120	5775	5895	172	6533	6705	Error	Error	-5.589	120	5775	172	6533	191623	2626712	0.187	2.241	0	0	0
1	12	3	"A16"	"A16"	7505	17930	100	533	608	362	59	455	455	500	315	63	26	12	0	8185	9004	5626	62	1769	1769	2346	2725	116	71	54	0	0.000	0.000	0.000	0.000	0.000	0.000	0.000	0.000	0.000	0.000	0.000	0.000	0.000	0.000	0.012	0.021	0.042	0.047	4.813	0.018	0.089	316	2384	100	78	6416	6494	153	7235	7388	Error	Error	-6.362	78	6416	153	7235	192014	2845387	0.343	2.443	0	0	0
1	13	3	"A17"	"A17"	7805	17930	100	525	583	343	58	444	444	499	379	75	22	5	0	2662	5157	4313	83	1830	1830	2257	2026	89	42	32	0	0.000	0.000	0.000	0.000	0.000	0.000	0.000	0.000	0.000	0.000	0.000	0.000	0.000	0.000	0.097	0.042	0.107	0.133	6.214	0.024	0.083	316	2384	100	81	832	913	139	3327	3466	Error	Error	-3.361	81	832	139	3327	184072	1629599	0.222	1.431	0	0	0
1	14	3	"A17"	"A17"	8105	17925	100	613	655	375	57	442	442	502	332	66	36	12	0	6466	7495	4911	65	1796	1796	2258	2388	105	67	49	0	0.000	0.000	0.000	0.000	0.000	0.000	0.000	0.000	0.000	0.000	0.000	0.000	0.000	0.000	0.037	0.037	0.061	0.066	5.313	0.019	0.066	316	2384	100	171	4670	4841	213	5699	5912	Error	Error	-4.771	171	4670	213	5699	207108	2368497	0.461	2.193	0	0	0
1	15	3	"A17"	"A17"	8405	17925	100	578	627	359	57	453	453	497	311	62	31	12	0	5944	7327	4924	67	1792	1792	2460	2876	116	58	42	0	0.000	0.000	0.000	0.000	0.000	0.000	0.000	0.000	0.000	0.000	0.000	0.000	0.000	0.000	0.030	0.031	0.052	0.061	5.570	0.018	0.075	316	2384	100	125	4152	4277	174	5535	5709	Error	Error	-5.054	125	4152	174	5535	198110	2315225	0.418	1.692	0	0	0
1	16	3	"A18"	"A18"	8710	17925	100	551	607	377	62	445	445	499	327	65	30	11	0	6161	6574	4913	74	1779	1779	1920	1036	53	66	59	0	0.000	0.000	0.000	0.000	0.000	0.000	0.000	0.000	0.000	0.000	0.000	0.000	0.000	0.000	0.024	0.034	0.073	0.090	5.072	0.021	0.047	316	2384	100	106	4382	4488	162	4795	4957	Error	Error	-5.369	106	4382	162	4795	191758	2077263	0.330	4.492	0	0	0
1	17	3	"A18"	"A18"	9010	17920	100	585	634	329	51	484	484	535	325	60	26	8	0	7936	8615	5528	64	1936	1936	2498	2704	108	72	53	0	0.000	0.000	0.000	0.000	0.000	0.000	0.000	0.000	0.000	0.000	0.000	0.000	0.000	0.000	0.017	0.022	0.042	0.051	4.680	0.018	0.080	316	2384	100	101	6000	6101	150	6679	6829	Error	Error	-5.893	101	6000	150	6679	200412	2722323	0.305	2.262	0	0	0
1	18	3	"A18"	"A18"	9310	17920	100	646	679	353	51	501	501	566	408	72	24	5	0	8676	8405	4585	54	2010	2010	2556	2713	106	72	59	0	0.000	0.000	0.000	0.000	0.000	0.000	0.000	0.000	0.000	0.000	0.000	0.000	0.000	0.000	0.022	0.028	0.050	0.057	4.166	0.022	0.058	316	2384	100	145	6666	6811	178	6395	6573	Error	Error	-5.523	145	6666	178	6395	214427	2656023	0.277	2.156	0	0	0
1	1	4	"A19"	"A19"	4205	18245	100	446	523	343	65	415	415	455	293	64	24	11	0	2896	5125	4036	78	1651	1651	1901	1429	75	48	43	0	0.000	0.000	0.000	0.000	0.000	0.000	0.000	0.000	0.000	0.000	0.000	0.000	0.000	0.000	0.025	0.031	0.095	0.121	6.064	0.025	0.066	316	2384	100	31	1245	1276	108	3474	3582	Error	Error	-5.328	31	1245	108	3474	165134	1619344	0.232	2.256	0	0	0
1	2	4	"A19"	"A19"	4505	18245	100	537	602	376	62	410	410	464	314	67	33	12	0	5866	7074	4775	67	1650	1650	1820	1027	56	83	74	0	0.000	0.000	0.000	0.000	0.000	0.000	0.000	0.000	0.000	0.000	0.000	0.000	0.000	0.000	0.030	0.035	0.057	0.058	4.468	0.029	0.086	316	2384	100	127	4216	4343	192	5424	5616	Error	Error	-5.053	127	4216	192	5424	190127	2235420	0.439	5.116	0	0	0
1	3	4	"A19"	"A19"	4805	18245	100	576	621	363	58	424	424	462	292	63	33	12	0	8158	8351	4803	57	1683	1683	2086	2165	103	79	64	0	0.000	0.000	0.000	0.000	0.000	0.000	0.000	0.000	0.000	0.000	0.000	0.000	0.000	0.000	0.023	0.030	0.045	0.042	4.039	0.023	0.110	316	2384	100	152	6475	6627	197	6668	6865	Error	Error	-5.413	152	6475	197	6668	196225	2639059	0.545	2.894	0	0	0
1	4	4	"A20"	"A20"	5110	18245	100	585	646	376	58	424	424	485	359	74	30	11	0	21337	17160	10844	63	1658	1658	1884	1455	77	75	70	0	0.000	0.000	0.000	0.000	0.000	0.000	0.000	0.000	0.000	0.000	0.000	0.000	0.000	0.000	0.008	0.014	0.022	0.026	6.548	0.013	0.078	316	2384	100	161	19679	19840	222	15502	15724	Error	Error	-6.933	161	19679	222	15502	204289	5422451	0.448	10.499	0	0	0
1	5	4	"A20"	"A20"	5410	18240	100	662	701	378	53	428	428	483	315	65	42	17	0	19995	18791	5862	31	1754	1754	2601	3992	153	93	91	0	0.000	0.000	0.000	0.000	0.000	0.000	0.000	0.000	0.000	0.000	0.000	0.000	0.000	0.000	0.013	0.016	0.021	0.019	3.584	0.015	0.148	316	2384	100	234	18241	18475	273	17037	17310	Error	Error	-6.285	234	18241	273	17037	221662	5938103	0.692	4.056	0	0	0
1	6	4	"A20"	"A20"	5710	18240	100	694	738	403	54	408	408	472	379	80	41	13	0	22645	20835	6771	32	1695	1695	2505	3944	157	95	92	0	0.000	0.000	0.000	0.000	0.000	0.000	0.000	0.000	0.000	0.000	0.000	0.000	0.000	0.000	0.014	0.017	0.021	0.018	3.145	0.015	0.102	316	2384	100	286	20950	21236	330	19140	19470	Error	Error	-6.195	286	20950	330	19140	233280	6583802	0.702	4.648	0	0	0
1	7	4	"A21"	"A21"	6010	18240	100	540	597	385	64	421	421	484	375	77	25	9	0	7159	8672	6976	80	1709	1709	2040	1767	86	56	54	0	0.000	0.000	0.000	0.000	0.000	0.000	0.000	0.000	0.000	0.000	0.000	0.000	0.000	0.000	0.022	0.025	0.045	0.065	6.874	0.021	0.080	316	2384	100	119	5450	5569	176	6963	7139	Error	Error	-5.517	119	5450	176	6963	188621	2740294	0.301	3.753	0	0	0
1	8	4	"A21"	"A21"	6310	18235	100	548	626	372	59	418	418	477	329	68	29	13	0	12423	12238	6112	49	1659	1659	2446	3404	139	86	68	0	0.000	0.000	0.000	0.000	0.000	0.000	0.000	0.000	0.000	0.000	0.000	0.000	0.000	0.000	0.012	0.020	0.028	0.030	4.296	0.015	0.097	316	2384	100	130	10764	10894	208	10579	10787	Error	Error	-6.372	130	10764	208	10579	197674	3867159	0.453	2.877	0	0	0
1	9	4	"A21"	"A21"	6610	18235	100	608	650	374	57	406	406	464	309	66	38	13	0	13265	12934	6318	48	1649	1649	2247	2999	133	85	76	0	0.000	0.000	0.000	0.000	0.000	0.000	0.000	0.000	0.000	0.000	0.000	0.000	0.000	0.000	0.017	0.022	0.028	0.028	4.443	0.016	0.105	316	2384	100	202	11616	11818	244	11285	11529	Error	Error	-5.846	202	11616	244	11285	205365	4087234	0.602	3.564	0	0	0
1	10	4	"A22"	"A22"	6910	18235	100	559	608	359	59	397	397	460	314	68	35	12	0	11963	10535	8346	79	1642	1642	2206	3036	137	55	52	0	0.000	0.000	0.000	0.000	0.000	0.000	0.000	0.000	0.000	0.000	0.000	0.000	0.000	0.000	0.016	0.024	0.038	0.063	7.661	0.018	0.139	316	2384	100	162	10321	10483	211	8893	9104	Error	Error	-5.993	162	10321	211	8893	192083	3329001	0.471	2.743	0	0	0
1	11	4	"A22"	"A22"	7210	18230	100	689	724	391	54	403	403	460	322	70	43	18	0	21027	19087	7510	39	1668	1668	2537	4147	163	91	85	0	0.000	0.000	0.000	0.000	0.000	0.000	0.000	0.000	0.000	0.000	0.000	0.000	0.000	0.000	0.015	0.018	0.023	0.022	3.506	0.015	0.151	316	2384	100	286	19359	19645	321	17419	17740	Error	Error	-6.081	286	19359	321	17419	228866	6031635	0.820	3.991	0	0	0
1	12	4	"A22"	"A22"	7510	18230	100	664	706	379	53	423	423	491	698	142	14	0	0	18166	16700	6507	38	1680	1680	2408	3711	154	91	86	0	0.000	0.000	0.000	0.000	0.000	0.000	0.000	0.000	0.000	0.000	0.000	0.000	0.000	0.000	0.015	0.019	0.024	0.021	3.455	0.016	0.149	316	2384	100	241	16486	16727	283	15020	15303	Error	Error	-6.096	241	16486	283	15020	223126	5277257	0.308	3.851	0	0	0
1	13	4	"A23"	"A23"	7810	18230	100	575	623	368	59	426	426	480	328	68	30	12	0	13707	11344	8687	76	1701	1701	2339	3278	140	56	56	0	0.000	0.000	0.000	0.000	0.000	0.000	0.000	0.000	0.000	0.000	0.000	0.000	0.000	0.000	0.012	0.020	0.037	0.053	5.236	0.015	0.104	316	2384	100	149	12006	12155	197	9643	9840	Error	Error	-6.332	149	12006	197	9643	196877	3584781	0.436	2.747	0	0	0
1	14	4	"A23"	"A23"	8110	18225	100	633	683	422	61	411	411	455	291	63	41	20	0	16957	15963	7812	48	1706	1706	2315	3288	142	88	82	0	0.000	0.000	0.000	0.000	0.000	0.000	0.000	0.000	0.000	0.000	0.000	0.000	0.000	0.000	0.015	0.019	0.025	0.025	4.195	0.017	0.162	316	2384	100	222	15251	15473	272	14257	14529	Error	Error	-6.102	222	15251	272	14257	215960	5044250	0.784	4.151	0	0	0
1	15	4	"A23"	"A23"	8410	18225	100	593	656	375	57	412	412	463	317	68	39	14	0	17857	17391	9258	53	1743	1743	2691	4150	154	88	70	0	0.000	0.000	0.000	0.000	0.000	0.000	0.000	0.000	0.000	0.000	0.000	0.000	0.000	0.000	0.011	0.016	0.022	0.019	3.978	0.014	0.153	316	2384	100	181	16114	16295	244	15648	15892	Error	Error	-6.476	181	16114	244	15648	207341	5495399	0.609	3.542	0	0	0
1	16	4	"A24"	"A24"	8710	18225	100	628	647	356	55	430	430	491	571	116	14	1	0	9367	9843	6999	71	1708	1708	2040	2117	103	67	62	0	0.000	0.000	0.000	0.000	0.000	0.000	0.000	0.000	0.000	0.000	0.000	0.000	0.000	0.000	0.026	0.027	0.040	0.048	6.311	0.017	0.018	316	2384	100	198	7659	7857	217	8135	8352	Error	Error	-5.274	198	7659	217	8135	204305	3110349	0.273	3.686	0	0	0
1	17	4	"A24"	"A24"	9015	18220	100	602	643	323	50	422	422	478	307	64	36	12	0	10737	10765	4697	43	1798	1798	2249	2561	113	90	81	0	0.000	0.000	0.000	0.000	0.000	0.000	0.000	0.000	0.000	0.000	0.000	0.000	0.000	0.000	0.020	0.025	0.033	0.032	2.980	0.019	0.108	316	2384	100	180	8939	9119	221	8967	9188	Error	Error	-5.634	180	8939	221	8967	203084	3401583	0.537	3.325	0	0	0
1	18	4	"A24"	"A24"	9315	18220	100	627	674	384	56	441	441	499	346	69	31	13	0	8720	9316	4452	47	1834	1834	2039	1509	74	92	84	0	0.000	0.000	0.000	0.000	0.000	0.000	0.000	0.000	0.000	0.000	0.000	0.000	0.000	0.000	0.027	0.031	0.049	0.044	3.535	0.021	0.082	316	2384	100	186	6886	7072	233	7482	7715	Error	Error	-5.210	186	6886	233	7482	212935	2943911	0.506	4.822	0	0	0
1	1	5	"A25"	"A25"	4210	18545	100	499	557	342	61	410	410	463	317	68	26	10	0	3601	9076	8335	91	1686	1686	2104	2148	102	48	46	0	0.000	0.000	0.000	0.000	0.000	0.000	0.000	0.000	0.000	0.000	0.000	0.000	0.000	0.000	0.046	0.020	0.051	0.076	7.612	0.011	0.042	316	2384	100	89	1915	2004	147	7390	7537	Error	Error	-4.427	89	1915	147	7390	175866	2868040	0.297	3.246	0	0	0
1	2	5	"A25"	"A25"	4510	18545	100	535	574	345	60	395	395	440	289	65	31	13	0	13521	12890	7266	56	1714	1714	2183	2664	122	83	71	0	0.000	0.000	0.000	0.000	0.000	0.000	0.000	0.000	0.000	0.000	0.000	0.000	0.000	0.000	0.012	0.016	0.023	0.026	4.657	0.015	0.100	316	2384	100	140	11807	11947	179	11176	11355	Error	Error	-6.398	140	11807	179	11176	181424	4073361	0.464	4.019	0	0	0
1	3	5	"A25"	"A25"	4810	18545	100	517	585	344	58	422	422	474	310	65	30	10	0	12118	11729	6078	51	1712	1712	2320	2570	110	87	72	0	0.000	0.000	0.000	0.000	0.000	0.000	0.000	0.000	0.000	0.000	0.000	0.000	0.000	0.000	0.009	0.016	0.029	0.026	4.366	0.011	0.045	316	2384	100	95	10406	10501	163	10017	10180	Error	Error	-6.775	95	10406	163	10017	184946	3706340	0.358	3.661	0	0	0
1	4	5	"A26"	"A26"	5110	18540	100	454	526	330	62	416	416	471	309	65	24	7	0	3488	6628	5184	78	1732	1732	2096	1698	81	50	48	0	0.000	0.000	0.000	0.000	0.000	0.000	0.000	0.000	0.000	0.000	0.000	0.000	0.000	0.000	0.022	0.022	0.067	0.090	7.580	0.013	0.026	316	2384	100	38	1756	1794	110	4896	5006	Error	Error	-5.530	38	1756	110	4896	166144	2094535	0.178	2.669	0	0	0
1	5	5	"A26"	"A26"	5415	18540	100	510	582	344	59	406	406	466	324	69	31	9	0	10954	12002	5957	49	1833	1833	2386	2197	92	89	84	0	0.000	0.000	0.000	0.000	0.000	0.000	0.000	0.000	0.000	0.000	0.000	0.000	0.000	0.000	0.011	0.017	0.034	0.030	3.696	0.010	0.025	316	2384	100	104	9121	9225	176	10169	10345	Error	Error	-6.455	104	9121	176	10169	183790	3792653	0.358	4.377	0	0	0
1	6	5	"A26"	"A26"	5715	18540	100	490	540	338	62	402	402	478	798	166	4	0	0	11033	11701	5992	51	1812	1812	2129	1491	70	88	84	0	0.000	0.000	0.000	0.000	0.000	0.000	0.000	0.000	0.000	0.000	0.000	0.000	0.000	0.000	0.010	0.014	0.027	0.028	4.003	0.013	0.038	316	2384	100	88	9221	9309	138	9889	10027	Error	Error	-6.711	88	9221	138	9889	170693	3697446	0.078	6.420	0	0	0
1	7	5	"A27"	"A27"	6015	18540	100	491	540	335	62	427	427	487	381	78	18	4	0	4212	6948	5692	81	1734	1734	2201	2463	111	50	47	0	0.000	0.000	0.000	0.000	0.000	0.000	0.000	0.000	0.000	0.000	0.000	0.000	0.000	0.000	0.026	0.022	0.065	0.110	9.200	0.019	0.044	316	2384	100	64	2478	2542	113	5214	5327	Error	Error	-5.275	64	2478	113	5214	170545	2195678	0.139	1.927	0	0	0
1	8	5	"A27"	"A27"	6315	18535	100	508	564	371	65	400	400	452	293	64	26	9	0	14151	12535	7298	58	1734	1734	2227	2384	107	76	72	0	0.000	0.000	0.000	0.000	0.000	0.000	0.000	0.000	0.000	0.000	0.000	0.000	0.000	0.000	0.009	0.015	0.023	0.032	5.692	0.013	0.066	316	2384	100	108	12417	12525	164	10801	10965	Error	Error	-6.845	108	12417	164	10801	178107	3961108	0.382	4.324	0	0	0
1	9	5	"A27"	"A27"	6615	18535	100	516	575	351	61	404	404	457	298	65	29	12	0	12654	13177	7818	59	1717	1717	2328	2727	117	79	73	0	0.000	0.000	0.000	0.000	0.000	0.000	0.000	0.000	0.000	0.000	0.000	0.000	0.000	0.000	0.010	0.015	0.025	0.029	4.695	0.012	0.069	316	2384	100	112	10937	11049	171	11460	11631	Error	Error	-6.610	112	10937	171	11460	181719	4164076	0.396	3.978	0	0	0
1	10	5	"A28"	"A28"	6915	18535	100	572	624	373	59	396	396	466	439	94	25	6	0	6569	13168	12087	91	1697	1697	2338	3430	146	51	47	0	0.000	0.000	0.000	0.000	0.000	0.000	0.000	0.000	0.000	0.000	0.000	0.000	0.000	0.000	0.036	0.020	0.030	0.055	8.195	0.013	0.052	316	2384	100	176	4872	5048	228	11471	11699	Error	Error	-4.791	176	4872	228	11471	197040	4160996	0.360	3.157	0	0	0
1	11	5	"A28"	"A28"	7215	18530	100	571	635	377	59	420	420	479	349	72	33	11	0	16144	14765	8685	58	1727	1727	2799	4334	154	74	67	0	0.000	0.000	0.000	0.000	0.000	0.000	0.000	0.000	0.000	0.000	0.000	0.000	0.000	0.000	0.010	0.016	0.026	0.032	6.344	0.012	0.068	316	2384	100	151	14417	14568	215	13038	13253	Error	Error	-6.577	151	14417	215	13038	200704	4665888	0.447	2.761	0	0	0
1	12	5	"A28"	"A28"	7515	18530	100	566	637	378	59	417	417	464	307	66	36	14	0	16793	14753	7578	51	1685	1685	2405	3120	129	78	75	0	0.000	0.000	0.000	0.000	0.000	0.000	0.000	0.000	0.000	0.000	0.000	0.000	0.000	0.000	0.010	0.017	0.026	0.026	4.961	0.016	0.113	316	2384	100	149	15108	15257	220	13068	13288	Error	Error	-6.664	149	15108	220	13068	201156	4661794	0.564	3.958	0	0	0
1	13	5	"A29"	"A29"	7815	18530	100	501	551	340	61	403	403	468	462	98	15	2	0	5867	6634	4899	73	1693	1693	2061	2030	98	54	50	0	0.000	0.000	0.000	0.000	0.000	0.000	0.000	0.000	0.000	0.000	0.000	0.000	0.000	0.000	0.023	0.030	0.067	0.088	5.643	0.020	0.020	316	2384	100	98	4174	4272	148	4941	5089	Error	Error	-5.413	98	4174	148	4941	174125	2096280	0.180	2.253	0	0	0
1	14	5	"A29"	"A29"	8115	18525	100	512	571	336	58	410	410	468	341	72	24	8	0	11364	10085	5378	53	1776	1776	2157	1780	82	77	74	0	0.000	0.000	0.000	0.000	0.000	0.000	0.000	0.000	0.000	0.000	0.000	0.000	0.000	0.000	0.011	0.019	0.037	0.040	4.942	0.011	0.029	316	2384	100	102	9588	9690	161	8309	8470	Error	Error	-6.555	102	9588	161	8309	180513	3186931	0.302	4.454	0	0	0
1	15	5	"A29"	"A29"	8415	18525	100	511	580	359	61	407	407	468	454	97	19	5	0	13163	11887	6423	54	1797	1797	2278	2042	89	79	75	0	0.000	0.000	0.000	0.000	0.000	0.000	0.000	0.000	0.000	0.000	0.000	0.000	0.000	0.000	0.009	0.017	0.028	0.031	4.876	0.014	0.056	316	2384	100	104	11366	11470	173	10090	10263	Error	Error	-6.772	104	11366	173	10090	183193	3756412	0.247	4.706	0	0	0
1	16	5	"A30"	"A30"	8715	18525	100	495	537	323	60	414	414	458	295	64	30	8	0	3496	8091	7151	88	1779	1779	2269	2502	110	49	45	0	0.000	0.000	0.000	0.000	0.000	0.000	0.000	0.000	0.000	0.000	0.000	0.000	0.000	0.000	0.047	0.019	0.054	0.084	7.809	0.014	0.064	316	2384	100	81	1717	1798	123	6312	6435	Error	Error	-4.406	81	1717	123	6312	169618	2556809	0.268	2.327	0	0	0
1	17	5	"A30"	"A30"	9020	18520	100	506	571	345	60	428	428	476	317	66	26	8	0	9974	9737	5457	56	1902	1902	2462	2380	96	77	65	0	0.000	0.000	0.000	0.000	0.000	0.000	0.000	0.000	0.000	0.000	0.000	0.000	0.000	0.000	0.010	0.018	0.037	0.037	4.704	0.011	0.030	316	2384	100	78	8072	8150	143	7835	7978	Error	Error	-6.693	78	8072	143	7835	180498	3077006	0.300	3.057	0	0	0
1	18	5	"A30"	"A30"	9320	18520	100	511	581	371	63	433	433	481	302	62	26	8	0	7180	7081	3748	52	1872	1872	2193	1602	73	78	66	0	0.000	0.000	0.000	0.000	0.000	0.000	0.000	0.000	0.000	0.000	0.000	0.000	0.000	0.000	0.015	0.028	0.051	0.057	4.591	0.018	0.036	316	2384	100	78	5308	5386	148	5209	5357	Error	Error	-6.089	78	5308	148	5209	183744	2237469	0.331	3.051	0	0	0
1	1	6	"A31"	"A31"	4215	18845	100	448	531	340	64	408	408	461	305	66	24	9	0	6644	12012	10493	87	1749	1749	2378	3149	132	53	49	0	0.000	0.000	0.000	0.000	0.000	0.000	0.000	0.000	0.000	0.000	0.000	0.000	0.000	0.000	0.008	0.012	0.033	0.051	8.498	0.010	0.067	316	2384	100	40	4895	4935	123	10263	10386	Error	Error	-6.935	40	4895	123	10263	167646	3795817	0.230	3.059	0	0	0
1	2	6	"A31"	"A31"	4515	18845	100	631	684	364	53	390	390	440	294	66	44	19	0	19518	18625	8824	47	1808	1808	2147	1940	90	92	89	0	0.000	0.000	0.000	0.000	0.000	0.000	0.000	0.000	0.000	0.000	0.000	0.000	0.000	0.000	0.014	0.017	0.020	0.020	4.048	0.013	0.120	316	2384	100	241	17710	17951	294	16817	17111	Error	Error	-6.199	241	17710	294	16817	216058	5885552	0.830	8.494	0	0	0
1	3	6	"A31"	"A31"	4815	18845	100	586	658	361	54	417	417	479	355	74	34	11	0	17202	16802	7358	43	1849	1849	2439	2562	105	94	86	0	0.000	0.000	0.000	0.000	0.000	0.000	0.000	0.000	0.000	0.000	0.000	0.000	0.000	0.000	0.011	0.016	0.023	0.019	3.575	0.017	0.079	316	2384	100	169	15353	15522	241	14953	15194	Error	Error	-6.505	169	15353	241	14953	207771	5309434	0.504	5.606	0	0	0
1	4	6	"A32"	"A32"	5115	18840	100	482	544	331	60	408	408	455	305	67	25	6	0	9852	10505	8170	77	1733	1733	2048	1901	92	62	57	0	0.000	0.000	0.000	0.000	0.000	0.000	0.000	0.000	0.000	0.000	0.000	0.000	0.000	0.000	0.009	0.016	0.033	0.045	7.011	0.013	0.071	316	2384	100	74	8119	8193	136	8772	8908	Error	Error	-6.778	74	8119	136	8772	171779	3319614	0.292	4.449	0	0	0
1	5	6	"A32"	"A32"	5420	18840	100	572	616	349	56	406	406	466	356	76	29	9	0	16805	16373	6696	40	1767	1767	2339	2660	113	94	90	0	0.000	0.000	0.000	0.000	0.000	0.000	0.000	0.000	0.000	0.000	0.000	0.000	0.000	0.000	0.011	0.014	0.022	0.020	3.032	0.012	0.080	316	2384	100	166	15038	15204	210	14606	14816	Error	Error	-6.501	166	15038	210	14606	194698	5173988	0.421	5.276	0	0	0
1	6	6	"A32"	"A32"	5720	18840	100	617	664	380	57	406	406	465	323	69	39	13	0	17620	16534	6903	41	1771	1771	2157	2287	106	93	88	0	0.000	0.000	0.000	0.000	0.000	0.000	0.000	0.000	0.000	0.000	0.000	0.000	0.000	0.000	0.013	0.017	0.022	0.021	3.698	0.015	0.109	316	2384	100	211	15849	16060	258	14763	15021	Error	Error	-6.231	211	15849	258	14763	209824	5224652	0.616	6.286	0	0	0
1	7	6	"A33"	"A33"	6020	18840	100	475	555	384	69	401	401	458	323	70	26	8	0	6292	10606	10643	100	1667	1667	2164	3229	149	54	41	0	0.000	0.000	0.000	0.000	0.000	0.000	0.000	0.000	0.000	0.000	0.000	0.000	0.000	0.000	0.016	0.017	0.039	0.061	7.993	0.015	0.115	316	2384	100	74	4625	4699	154	8939	9093	Error	Error	-5.966	74	4625	154	8939	175318	3351543	0.300	2.614	0	0	0
1	8	6	"A33"	"A33"	6320	18835	100	502	565	353	62	386	386	442	310	70	30	9	0	9590	13227	10821	81	1654	1654	2033	2292	112	73	59	0	0.000	0.000	0.000	0.000	0.000	0.000	0.000	0.000	0.000	0.000	0.000	0.000	0.000	0.000	0.015	0.015	0.028	0.035	5.179	0.012	0.097	316	2384	100	116	7936	8052	179	11573	11752	Error	Error	-6.096	116	7936	179	11573	178583	4179697	0.397	4.884	0	0	0
1	9	6	"A33"	"A33"	6620	18835	100	539	582	365	62	411	411	452	291	64	30	13	0	7882	13132	11648	88	1664	1664	2050	2289	111	74	56	0	0.000	0.000	0.000	0.000	0.000	0.000	0.000	0.000	0.000	0.000	0.000	0.000	0.000	0.000	0.021	0.015	0.031	0.038	5.677	0.014	0.130	316	2384	100	128	6218	6346	171	11468	11639	Error	Error	-5.602	128	6218	171	11468	183811	4149869	0.447	4.841	0	0	0
1	10	6	"A34"	"A34"	6920	18835	100	542	740	1369	185	397	397	451	306	67	37	13	0	10044	11701	9163	78	1644	1644	1775	968	54	70	64	0	0.000	0.000	0.000	0.000	0.000	0.000	0.000	0.000	0.000	0.000	0.000	0.000	0.000	0.000	0.017	0.034	0.035	0.052	7.018	0.014	0.015	316	2384	100	145	8400	8545	343	10057	10400	Error	Error	-5.856	145	8400	343	10057	233791	3697385	0.944	10.254	0	0	0
1	11	6	"A34"	"A34"	7220	18830	100	570	612	337	55	407	407	465	315	67	35	10	0	13533	14049	7935	56	1696	1696	2550	3699	145	83	67	0	0.000	0.000	0.000	0.000	0.000	0.000	0.000	0.000	0.000	0.000	0.000	0.000	0.000	0.000	0.014	0.017	0.026	0.024	4.791	0.012	0.088	316	2384	100	163	11837	12000	205	12353	12558	Error	Error	-6.182	163	11837	205	12353	193536	4439353	0.467	3.109	0	0	0
1	12	6	"A34"	"A34"	7520	18830	100	551	598	352	58	405	405	462	325	70	31	10	0	14201	14005	8389	59	1732	1732	2225	2830	127	85	70	0	0.000	0.000	0.000	0.000	0.000	0.000	0.000	0.000	0.000	0.000	0.000	0.000	0.000	0.000	0.012	0.016	0.022	0.025	3.993	0.012	0.067	316	2384	100	146	12469	12615	193	12273	12466	Error	Error	-6.416	146	12469	193	12273	189117	4425423	0.418	4.163	0	0	0
1	13	6	"A35"	"A35"	7820	18830	100	531	562	319	56	406	406	461	358	77	26	5	0	7366	8556	6464	75	1952	1952	2526	2347	92	56	51	0	0.000	0.000	0.000	0.000	0.000	0.000	0.000	0.000	0.000	0.000	0.000	0.000	0.000	0.000	0.023	0.024	0.041	0.064	6.480	0.018	0.052	316	2384	100	125	5414	5539	156	6604	6760	Error	Error	-5.437	125	5414	156	6604	177689	2703789	0.282	2.569	0	0	0
1	14	6	"A35"	"A35"	8120	18825	100	564	602	332	55	417	417	496	706	142	8	0	0	11286	11475	5178	45	2166	2166	2743	2206	80	87	81	0	0.000	0.000	0.000	0.000	0.000	0.000	0.000	0.000	0.000	0.000	0.000	0.000	0.000	0.000	0.016	0.020	0.032	0.027	4.294	0.016	0.042	316	2384	100	147	9120	9267	185	9309	9494	Error	Error	-5.955	147	9120	185	9309	190265	3626243	0.150	3.958	0	0	0
1	15	6	"A35"	"A35"	8420	18825	100	569	611	325	53	419	419	479	308	64	31	10	0	13230	13850	5771	41	2360	2360	3315	2867	86	94	84	0	0.000	0.000	0.000	0.000	0.000	0.000	0.000	0.000	0.000	0.000	0.000	0.000	0.000	0.000	0.014	0.017	0.026	0.023	3.387	0.012	0.052	316	2384	100	150	10870	11020	192	11490	11682	Error	Error	-6.179	150	10870	192	11490	193078	4376469	0.429	3.675	0	0	0
1	16	6	"A36"	"A36"	8720	18825	100	516	543	323	59	404	404	450	302	67	29	8	0	8221	8770	6801	77	1783	1783	2105	1746	82	58	55	0	0.000	0.000	0.000	0.000	0.000	0.000	0.000	0.000	0.000	0.000	0.000	0.000	0.000	0.000	0.017	0.020	0.048	0.062	7.349	0.013	0.042	316	2384	100	112	6438	6550	139	6987	7126	Error	Error	-5.845	112	6438	139	6987	171650	2771185	0.308	3.817	0	0	0
1	17	6	"A36"	"A36"	9020	18820	100	552	599	336	56	412	412	462	308	66	31	11	0	12435	12413	6551	52	1907	1907	2559	2674	104	83	76	0	0.000	0.000	0.000	0.000	0.000	0.000	0.000	0.000	0.000	0.000	0.000	0.000	0.000	0.000	0.013	0.018	0.029	0.028	4.049	0.018	0.111	316	2384	100	140	10528	10668	187	10506	10693	Error	Error	-6.233	140	10528	187	10506	189155	3922423	0.445	3.685	0	0	0
1	18	6	"A36"	"A36"	9325	18820	100	532	568	351	61	434	434	477	300	62	26	10	0	9017	8749	4287	48	1868	1868	2092	1284	61	85	81	0	0.000	0.000	0.000	0.000	0.000	0.000	0.000	0.000	0.000	0.000	0.000	0.000	0.000	0.000	0.014	0.019	0.041	0.049	4.292	0.013	0.025	316	2384	100	98	7149	7247	134	6881	7015	Error	Error	-6.189	98	7149	134	6881	179540	2764746	0.303	5.185	0	0	0
1	1	7	"A37"	"A37"	4220	19145	100	516	566	330	58	425	425	481	319	66	26	9	0	8816	8429	3951	46	2537	2537	3932	4207	106	59	30	0	0.000	0.000	0.000	0.000	0.000	0.000	0.000	0.000	0.000	0.000	0.000	0.000	0.000	0.000	0.014	0.024	0.050	0.050	5.357	0.017	0.072	316	2384	100	91	6279	6370	141	5892	6033	Error	Error	-6.109	91	6279	141	5892	178931	2663699	0.266	1.069	0	0	0
1	2	7	"A37"	"A37"	4520	19145	100	599	651	385	59	425	425	483	317	65	36	12	0	13078	14190	6336	44	2789	2789	4141	4076	98	88	68	0	0.000	0.000	0.000	0.000	0.000	0.000	0.000	0.000	0.000	0.000	0.000	0.000	0.000	0.000	0.017	0.020	0.029	0.025	3.484	0.014	0.072	316	2384	100	174	10289	10463	226	11401	11627	Error	Error	-5.886	174	10289	226	11401	205787	4484053	0.530	2.465	0	0	0
1	3	7	"A37"	"A37"	4820	19145	100	657	710	394	55	455	455	513	327	63	37	17	0	15442	16572	6990	42	3227	3227	5095	4823	94	89	70	0	0.000	0.000	0.000	0.000	0.000	0.000	0.000	0.000	0.000	0.000	0.000	0.000	0.000	0.000	0.017	0.019	0.028	0.024	3.097	0.013	0.070	316	2384	100	202	12215	12417	255	13345	13600	Error	Error	-5.918	202	12215	255	13345	224360	5236801	0.602	2.380	0	0	0
1	4	7	"A38"	"A38"	5120	19140	100	549	601	371	61	428	428	477	311	65	30	12	0	6588	11119	9220	82	1995	1995	2792	3656	130	53	45	0	0.000	0.000	0.000	0.000	0.000	0.000	0.000	0.000	0.000	0.000	0.000	0.000	0.000	0.000	0.026	0.019	0.036	0.046	6.068	0.014	0.109	316	2384	100	121	4593	4714	173	9124	9297	Error	Error	-5.246	121	4593	173	9124	189836	3513694	0.399	2.278	0	0	0
1	5	7	"A38"	"A38"	5420	19140	100	624	647	341	52	428	428	481	313	65	37	11	0	19970	17979	8839	49	1860	1860	2832	4246	149	81	79	0	0.000	0.000	0.000	0.000	0.000	0.000	0.000	0.000	0.000	0.000	0.000	0.000	0.000	0.000	0.011	0.014	0.020	0.021	4.100	0.012	0.113	316	2384	100	196	18110	18306	219	16119	16338	Error	Error	-6.530	196	18110	219	16119	204606	5681427	0.530	3.567	0	0	0
1	6	7	"A38"	"A38"	5725	19140	100	622	660	340	51	390	390	447	295	65	44	16	0	18344	17520	9065	51	1784	1784	2236	2786	124	83	78	0	0.000	0.000	0.000	0.000	0.000	0.000	0.000	0.000	0.000	0.000	0.000	0.000	0.000	0.000	0.014	0.017	0.022	0.023	3.751	0.013	0.133	316	2384	100	232	16560	16792	270	15736	16006	Error	Error	-6.157	232	16560	270	15736	208451	5536434	0.722	5.486	0	0	0
1	7	7	"A39"	"A39"	6025	19140	100	549	587	359	61	400	400	459	360	78	28	7	0	7138	12513	12520	100	1654	1654	2118	2954	139	53	49	0	0.000	0.000	0.000	0.000	0.000	0.000	0.000	0.000	0.000	0.000	0.000	0.000	0.000	0.000	0.027	0.017	0.036	0.058	8.088	0.009	0.068	316	2384	100	149	5484	5633	187	10859	11046	Error	Error	-5.202	149	5484	187	10859	185573	3954201	0.356	3.519	0	0	0
1	8	7	"A39"	"A39"	6325	19135	100	549	592	363	61	405	405	463	348	75	28	9	0	11670	14903	12170	81	1659	1659	2742	4619	168	64	52	0	0.000	0.000	0.000	0.000	0.000	0.000	0.000	0.000	0.000	0.000	0.000	0.000	0.000	0.000	0.014	0.014	0.028	0.036	5.462	0.010	0.077	316	2384	100	144	10011	10155	187	13244	13431	Error	Error	-6.119	144	10011	187	13244	187052	4709405	0.371	2.633	0	0	0
1	9	7	"A39"	"A39"	6625	19135	100	543	568	337	59	392	392	446	293	65	31	10	0	10602	12961	10498	80	1611	1611	2243	3390	151	67	56	0	0.000	0.000	0.000	0.000	0.000	0.000	0.000	0.000	0.000	0.000	0.000	0.000	0.000	0.000	0.017	0.016	0.031	0.037	5.862	0.011	0.084	316	2384	100	151	8991	9142	176	11350	11526	Error	Error	-5.896	151	8991	176	11350	179367	4095618	0.416	3.162	0	0	0
1	10	7	"A40"	"A40"	6925	19135	100	585	619	355	57	398	398	477	1374	288	0	0	0	17553	15733	9592	60	1661	1661	2020	2457	121	75	72	0	0.000	0.000	0.000	0.000	0.000	0.000	0.000	0.000	0.000	0.000	0.000	0.000	0.000	0.000	0.012	0.016	0.024	0.029	6.191	0.012	0.110	316	2384	100	187	15892	16079	221	14072	14293	Error	Error	-6.409	187	15892	221	14072	195653	4971487	0.103	5.581	0	0	0
1	11	7	"A40"	"A40"	7225	19130	100	541	598	350	58	414	414	470	450	95	21	4	0	15816	15661	9623	61	1689	1689	2845	4469	157	76	70	0	0.000	0.000	0.000	0.000	0.000	0.000	0.000	0.000	0.000	0.000	0.000	0.000	0.000	0.000	0.009	0.013	0.023	0.023	4.575	0.011	0.035	316	2384	100	127	14127	14254	184	13972	14156	Error	Error	-6.797	127	14127	184	13972	188836	4948847	0.284	2.868	0	0	0
1	12	7	"A40"	"A40"	7525	19130	100	556	634	376	59	408	408	460	304	66	36	17	0	18293	17160	9578	55	1765	1765	2642	3777	142	81	76	0	0.000	0.000	0.000	0.000	0.000	0.000	0.000	0.000	0.000	0.000	0.000	0.000	0.000	0.000	0.009	0.015	0.022	0.023	5.157	0.011	0.093	316	2384	100	148	16528	16676	226	15395	15621	Error	Error	-6.803	148	16528	226	15395	200474	5422414	0.572	3.844	0	0	0
1	13	7	"A41"	"A41"	7825	19130	100	486	533	320	60	394	394	456	309	67	28	6	0	7985	7664	4900	63	1943	1943	2393	2407	100	62	54	0	0.000	0.000	0.000	0.000	0.000	0.000	0.000	0.000	0.000	0.000	0.000	0.000	0.000	0.000	0.015	0.024	0.048	0.062	5.441	0.013	0.039	316	2384	100	92	6042	6134	139	5721	5860	Error	Error	-6.037	92	6042	139	5721	168280	2421841	0.249	2.190	0	0	0
1	14	7	"A41"	"A41"	8125	19125	100	518	572	340	59	416	416	473	314	66	30	8	0	12252	11442	5987	52	2106	2106	2657	2298	86	79	76	0	0.000	0.000	0.000	0.000	0.000	0.000	0.000	0.000	0.000	0.000	0.000	0.000	0.000	0.000	0.010	0.017	0.035	0.034	4.830	0.012	0.038	316	2384	100	102	10146	10248	156	9336	9492	Error	Error	-6.636	102	10146	156	9336	180728	3615622	0.315	3.823	0	0	0
1	15	7	"A41"	"A41"	8425	19125	100	568	621	492	79	400	400	461	305	66	33	12	0	13217	13159	7147	54	2072	2072	2914	2725	93	79	76	0	0.000	0.000	0.000	0.000	0.000	0.000	0.000	0.000	0.000	0.000	0.000	0.000	0.000	0.000	0.015	0.020	0.026	0.030	4.389	0.013	0.038	316	2384	100	168	11145	11313	221	11087	11308	Error	Error	-6.052	168	11145	221	11087	196223	4158145	0.525	3.760	0	0	0
1	16	7	"A42"	"A42"	8725	19125	100	487	571	354	61	400	400	455	411	90	23	4	0	8649	10502	9695	92	1720	1720	1904	1214	63	66	58	0	0.000	0.000	0.000	0.000	0.000	0.000	0.000	0.000	0.000	0.000	0.000	0.000	0.000	0.000	0.013	0.019	0.035	0.051	6.696	0.014	0.088	316	2384	100	87	6929	7016	171	8782	8953	Error	Error	-6.315	87	6929	171	8782	180358	3318631	0.282	7.082	0	0	0
1	17	7	"A42"	"A42"	9025	19120	100	501	562	347	61	413	413	473	390	82	24	5	0	6498	9415	8158	86	1795	1795	2735	4212	154	52	34	0	0.000	0.000	0.000	0.000	0.000	0.000	0.000	0.000	0.000	0.000	0.000	0.000	0.000	0.000	0.019	0.020	0.052	0.067	7.407	0.016	0.069	316	2384	100	88	4703	4791	149	7620	7769	Error	Error	-5.740	88	4703	149	7620	177536	2975238	0.228	1.586	0	0	0
1	18	7	"A42"	"A42"	9325	19120	100	479	537	441	82	427	427	483	317	65	23	5	0	5947	7749	6304	81	1809	1809	2150	1953	90	64	51	0	0.000	0.000	0.000	0.000	0.000	0.000	0.000	0.000	0.000	0.000	0.000	0.000	0.000	0.000	0.013	0.019	0.046	0.060	5.640	0.010	0.021	316	2384	100	52	4138	4190	110	5940	6050	Error	Error	-6.314	52	4138	110	5940	169709	2448651	0.170	2.867	0	0	0
1	1	8	"A43"	"A43"	4225	19445	100	587	661	456	68	405	405	452	301	66	37	15	0	23244	19361	12163	62	1842	1842	2406	3209	133	72	69	0	0.000	0.000	0.000	0.000	0.000	0.000	0.000	0.000	0.000	0.000	0.000	0.000	0.000	0.000	0.009	0.015	0.021	0.022	5.557	0.013	0.142	316	2384	100	182	21402	21584	256	17519	17775	Error	Error	-6.878	182	21402	256	17519	208923	6118146	0.694	5.284	0	0	0
1	2	8	"A43"	"A43"	4525	19445	100	698	755	392	51	397	397	450	302	67	49	22	0	28086	26262	9487	36	1924	1924	2629	2904	110	96	93	0	0.000	0.000	0.000	0.000	0.000	0.000	0.000	0.000	0.000	0.000	0.000	0.000	0.000	0.000	0.012	0.015	0.016	0.013	3.479	0.013	0.176	316	2384	100	301	26162	26463	358	24338	24696	Error	Error	-6.442	301	26162	358	24338	238471	8298696	1.010	8.138	0	0	0
1	3	8	"A43"	"A43"	4825	19445	100	725	762	396	51	424	424	494	519	105	27	5	0	27613	26359	8640	32	2121	2121	3148	3482	110	97	94	0	0.000	0.000	0.000	0.000	0.000	0.000	0.000	0.000	0.000	0.000	0.000	0.000	0.000	0.000	0.012	0.014	0.015	0.014	2.812	0.011	0.097	316	2384	100	301	25492	25793	338	24238	24576	Error	Error	-6.404	301	25492	338	24238	240740	8329472	0.516	6.666	0	0	0
1	4	8	"A44"	"A44"	5125	19440	100	549	594	347	58	408	408	464	310	66	31	10	0	12387	14319	10245	71	1817	1817	2072	1734	83	79	72	0	0.000	0.000	0.000	0.000	0.000	0.000	0.000	0.000	0.000	0.000	0.000	0.000	0.000	0.000	0.013	0.015	0.027	0.028	4.816	0.010	0.059	316	2384	100	141	10570	10711	186	12502	12688	Error	Error	-6.228	141	10570	186	12502	187751	4524651	0.419	7.063	0	0	0
1	5	8	"A44"	"A44"	5425	19440	100	561	634	359	56	412	412	525	1302	248	1	0	0	15533	17754	8297	46	2015	2015	2817	3592	127	96	86	0	0.000	0.000	0.000	0.000	0.000	0.000	0.000	0.000	0.000	0.000	0.000	0.000	0.000	0.000	0.011	0.014	0.020	0.017	3.145	0.006	0.001	316	2384	100	149	13518	13667	222	15739	15961	Error	Error	-6.503	149	13518	222	15739	200362	5610332	0.084	4.158	0	0	0
1	6	8	"A44"	"A44"	5725	19440	100	569	632	383	60	395	395	452	310	68	35	13	0	16300	18153	8094	44	1961	1961	2585	2876	111	94	94	0	0.000	0.000	0.000	0.000	0.000	0.000	0.000	0.000	0.000	0.000	0.000	0.000	0.000	0.000	0.012	0.015	0.020	0.020	3.034	0.011	0.075	316	2384	100	174	14339	14513	237	16192	16429	Error	Error	-6.365	174	14339	237	16192	199606	5736306	0.581	5.413	0	0	0
1	7	8	"A45"	"A45"	6030	19440	100	549	614	362	58	388	388	445	308	69	34	16	0	16022	16090	12287	76	1684	1684	1913	1788	93	72	67	0	0.000	0.000	0.000	0.000	0.000	0.000	0.000	0.000	0.000	0.000	0.000	0.000	0.000	0.000	0.011	0.016	0.021	0.025	5.553	0.012	0.110	316	2384	100	161	14338	14499	226	14406	14632	Error	Error	-6.477	161	14338	226	14406	193882	5084581	0.549	7.929	0	0	0
1	8	8	"A45"	"A45"	6330	19435	100	573	620	345	55	397	397	448	301	67	37	12	0	15412	15560	8058	51	1769	1769	2234	2491	111	91	80	0	0.000	0.000	0.000	0.000	0.000	0.000	0.000	0.000	0.000	0.000	0.000	0.000	0.000	0.000	0.013	0.016	0.025	0.021	3.899	0.012	0.083	316	2384	100	176	13643	13819	223	13791	14014	Error	Error	-6.276	176	13643	223	13791	195844	4916837	0.571	5.350	0	0	0
1	9	8	"A45"	"A45"	6630	19435	100	520	574	351	61	402	402	459	309	67	29	12	0	15430	15333	7344	47	1803	1803	2465	3065	124	91	81	0	0.000	0.000	0.000	0.000	0.000	0.000	0.000	0.000	0.000	0.000	0.000	0.000	0.000	0.000	0.009	0.013	0.024	0.022	4.390	0.009	0.044	316	2384	100	118	13627	13745	172	13530	13702	Error	Error	-6.852	118	13627	172	13530	181417	4845295	0.372	4.198	0	0	0
1	10	8	"A47"	"A47"	6930	19435	100	483	548	347	63	390	390	455	402	88	23	5	0	11781	11362	7515	66	1692	1692	1859	1327	71	75	68	0	0.000	0.000	0.000	0.000	0.000	0.000	0.000	0.000	0.000	0.000	0.000	0.000	0.000	0.000	0.009	0.016	0.031	0.039	5.156	0.012	0.023	316	2384	100	93	10089	10182	158	9670	9828	Error	Error	-6.761	93	10089	158	9670	173087	3590328	0.231	7.161	0	0	0
1	11	8	"A47"	"A47"	7230	19430	100	511	560	323	57	401	401	477	894	187	3	0	0	12959	13423	6779	50	1784	1784	2133	1795	84	87	85	0	0.000	0.000	0.000	0.000	0.000	0.000	0.000	0.000	0.000	0.000	0.000	0.000	0.000	0.000	0.010	0.014	0.026	0.025	4.556	0.010	0.003	316	2384	100	110	11175	11285	159	11639	11798	Error	Error	-6.667	110	11175	159	11639	176970	4241632	0.093	6.290	0	0	0
1	12	8	"A47"	"A47"	7530	19430	100	527	578	345	59	390	390	443	310	69	33	11	0	14158	14123	6741	47	1786	1786	2078	1476	71	88	87	0	0.000	0.000	0.000	0.000	0.000	0.000	0.000	0.000	0.000	0.000	0.000	0.000	0.000	0.000	0.011	0.015	0.026	0.022	3.990	0.010	0.042	316	2384	100	137	12372	12509	188	12337	12525	Error	Error	-6.497	137	12372	188	12337	182772	4463012	0.435	8.161	0	0	0
1	13	8	"A48"	"A48"	7830	19430	100	569	632	389	61	398	398	450	304	67	37	15	0	22629	18797	11729	62	1760	1760	1965	1435	73	78	74	0	0.000	0.000	0.000	0.000	0.000	0.000	0.000	0.000	0.000	0.000	0.000	0.000	0.000	0.000	0.008	0.014	0.019	0.022	5.083	0.010	0.088	316	2384	100	171	20869	21040	234	17037	17271	Error	Error	-6.931	171	20869	234	17037	199650	5939938	0.599	11.730	0	0	0
1	14	8	"A48"	"A48"	8130	19425	100	648	686	363	52	394	394	461	414	89	30	8	0	23070	20016	9627	48	1793	1793	2310	2874	124	85	81	0	0.000	0.000	0.000	0.000	0.000	0.000	0.000	0.000	0.000	0.000	0.000	0.000	0.000	0.000	0.012	0.016	0.018	0.020	4.406	0.013	0.130	316	2384	100	254	21277	21531	292	18223	18515	Error	Error	-6.388	254	21277	292	18223	216754	6325041	0.543	6.161	0	0	0
1	15	8	"A48"	"A48"	8430	19425	100	637	690	401	58	402	402	460	352	76	38	13	0	28254	25559	13471	52	1806	1806	3120	6393	204	86	73	0	0.000	0.000	0.000	0.000	0.000	0.000	0.000	0.000	0.000	0.000	0.000	0.000	0.000	0.000	0.009	0.012	0.016	0.016	4.579	0.011	0.196	316	2384	100	235	26448	26683	288	23753	24041	Error	Error	-6.814	235	26448	288	23753	218028	8076560	0.653	3.510	0	0	0
1	16	8	"A49"	"A49"	8730	19425	100	521	816	2931	359	402	402	478	493	103	22	6	0	14161	13650	10028	73	1730	1730	1994	2041	102	68	63	0	0.000	0.000	0.000	0.000	0.000	0.000	0.000	0.000	0.000	0.000	0.000	0.000	0.000	0.000	0.010	0.035	0.030	0.033	6.286	0.041	0.040	316	2384	100	119	12431	12550	414	11920	12334	Error	Error	-6.707	119	12431	414	11920	257805	4313462	0.686	5.711	0	0	0
1	17	8	"A49"	"A49"	9030	19420	100	565	595	352	59	407	407	488	609	124	10	1	0	12898	13690	7914	57	1833	1833	2473	3359	135	83	70	0	0.000	0.000	0.000	0.000	0.000	0.000	0.000	0.000	0.000	0.000	0.000	0.000	0.000	0.000	0.014	0.016	0.024	0.028	4.602	0.013	0.077	316	2384	100	158	11065	11223	188	11857	12045	Error	Error	-6.130	158	11065	188	11857	188132	4325929	0.176	3.339	0	0	0
1	18	8	"A49"	"A49"	9330	19420	100	495	566	352	62	412	412	457	296	64	30	11	0	13057	12536	6566	52	1813	1813	2157	1968	91	85	83	0	0.000	0.000	0.000	0.000	0.000	0.000	0.000	0.000	0.000	0.000	0.000	0.000	0.000	0.000	0.007	0.014	0.030	0.030	4.105	0.013	0.067	316	2384	100	83	11244	11327	154	10723	10877	Error	Error	-7.082	83	11244	154	10723	178869	3961221	0.368	5.274	0	0	0
1	1	9	"A50"	"A50"	4230	19745	100	557	617	361	58	415	415	456	305	66	36	13	0	10300	12598	9530	75	1638	1638	1753	946	53	78	73	0	0.000	0.000	0.000	0.000	0.000	0.000	0.000	0.000	0.000	0.000	0.000	0.000	0.000	0.000	0.016	0.018	0.032	0.046	5.421	0.014	0.079	316	2384	100	142	8662	8804	202	10960	11162	Error	Error	-5.931	142	8662	202	10960	195109	3980947	0.528	11.464	0	0	0
1	2	9	"A50"	"A50"	4530	19745	100	621	673	386	57	422	422	464	314	67	39	15	0	16744	15994	9620	60	1696	1696	1800	728	40	95	92	0	0.000	0.000	0.000	0.000	0.000	0.000	0.000	0.000	0.000	0.000	0.000	0.000	0.000	0.000	0.013	0.018	0.027	0.026	4.131	0.014	0.102	316	2384	100	199	15048	15247	251	14298	14549	Error	Error	-6.241	199	15048	251	14298	212671	5054238	0.666	19.497	0	0	0
1	3	9	"A50"	"A50"	4830	19745	100	582	662	362	54	402	402	467	450	96	27	5	0	17982	18015	9336	51	1734	1734	2032	1863	91	95	90	0	0.000	0.000	0.000	0.000	0.000	0.000	0.000	0.000	0.000	0.000	0.000	0.000	0.000	0.000	0.011	0.016	0.021	0.019	3.759	0.010	0.010	316	2384	100	180	16248	16428	260	16281	16541	Error	Error	-6.496	180	16248	260	16281	209112	5692854	0.433	8.579	0	0	0
1	4	9	"A51"	"A51"	5130	19740	100	530	571	338	59	400	400	460	310	67	29	10	0	10328	10747	7643	71	1672	1672	1813	1033	56	76	69	0	0.000	0.000	0.000	0.000	0.000	0.000	0.000	0.000	0.000	0.000	0.000	0.000	0.000	0.000	0.015	0.019	0.035	0.042	5.648	0.011	0.044	316	2384	100	130	8656	8786	171	9075	9246	Error	Error	-6.057	130	8656	171	9075	180357	3395906	0.358	8.649	0	0	0
1	5	9	"A51"	"A51"	5430	19740	100	559	600	326	54	410	410	470	319	67	31	9	0	10688	11276	5501	48	1768	1768	2334	2555	109	89	78	0	0.000	0.000	0.000	0.000	0.000	0.000	0.000	0.000	0.000	0.000	0.000	0.000	0.000	0.000	0.017	0.020	0.032	0.030	4.762	0.009	0.023	316	2384	100	149	8920	9069	190	9508	9698	Error	Error	-5.904	149	8920	190	9508	189609	3563248	0.408	3.500	0	0	0
1	6	9	"A51"	"A51"	5730	19740	100	536	613	363	59	386	386	437	294	67	34	13	0	14443	14128	6742	47	1734	1734	2172	2016	92	90	88	0	0.000	0.000	0.000	0.000	0.000	0.000	0.000	0.000	0.000	0.000	0.000	0.000	0.000	0.000	0.012	0.018	0.023	0.024	3.986	0.012	0.060	316	2384	100	150	12709	12859	227	12394	12621	Error	Error	-6.405	150	12709	227	12394	193571	4464370	0.599	5.931	0	0	0
1	7	9	"A52"	"A52"	6030	19735	100	467	524	329	62	417	417	475	345	72	21	7	0	8528	8977	5736	63	1787	1787	2108	1617	76	73	63	0	0.000	0.000	0.000	0.000	0.000	0.000	0.000	0.000	0.000	0.000	0.000	0.000	0.000	0.000	0.007	0.015	0.037	0.040	6.054	0.010	0.022	316	2384	100	50	6741	6791	107	7190	7297	Error	Error	-7.075	50	6741	107	7190	165679	2836788	0.142	4.248	0	0	0
1	8	9	"A52"	"A52"	6335	19735	100	563	602	351	58	414	414	471	332	70	28	12	0	11160	11352	4874	42	1862	1862	2144	1344	62	91	89	0	0.000	0.000	0.000	0.000	0.000	0.000	0.000	0.000	0.000	0.000	0.000	0.000	0.000	0.000	0.016	0.020	0.031	0.029	3.900	0.015	0.050	316	2384	100	149	9298	9447	188	9490	9678	Error	Error	-5.964	149	9298	188	9490	190333	3587269	0.395	6.851	0	0	0
1	9	9	"A52"	"A52"	6635	19735	100	488	566	343	60	399	399	452	306	67	31	11	0	10575	10643	4557	42	1892	1892	2239	1446	64	92	87	0	0.000	0.000	0.000	0.000	0.000	0.000	0.000	0.000	0.000	0.000	0.000	0.000	0.000	0.000	0.010	0.019	0.039	0.032	4.426	0.013	0.032	316	2384	100	89	8683	8772	167	8751	8918	Error	Error	-6.608	89	8683	167	8751	178977	3363065	0.373	5.812	0	0	0
1	10	9	"A53"	"A53"	6935	19735	100	509	541	321	59	410	410	466	384	82	19	2	0	10497	9662	5657	58	1642	1642	1828	966	52	78	73	0	0.000	0.000	0.000	0.000	0.000	0.000	0.000	0.000	0.000	0.000	0.000	0.000	0.000	0.000	0.011	0.016	0.031	0.035	5.709	0.010	0.023	316	2384	100	99	8855	8954	131	8020	8151	Error	Error	-6.483	99	8855	131	8020	170896	3053136	0.195	8.110	0	0	0
1	11	9	"A53"	"A53"	7235	19730	100	536	576	356	61	403	403	467	353	75	25	6	0	10887	11242	5824	51	1794	1794	2097	1528	72	87	82	0	0.000	0.000	0.000	0.000	0.000	0.000	0.000	0.000	0.000	0.000	0.000	0.000	0.000	0.000	0.015	0.018	0.032	0.031	4.885	0.016	0.048	316	2384	100	133	9093	9226	173	9448	9621	Error	Error	-6.095	133	9093	173	9448	182031	3552625	0.309	5.985	0	0	0
1	12	9	"A53"	"A53"	7535	19730	100	531	601	375	62	409	409	456	297	65	31	13	0	12002	12044	5497	45	1799	1799	2034	1163	57	90	87	0	0.000	0.000	0.000	0.000	0.000	0.000	0.000	0.000	0.000	0.000	0.000	0.000	0.000	0.000	0.012	0.019	0.030	0.029	4.245	0.015	0.057	316	2384	100	122	10203	10325	192	10245	10437	Error	Error	-6.386	122	10203	192	10245	189833	3805879	0.488	8.607	0	0	0
1	13	9	"A54"	"A54"	7835	19730	100	466	528	362	68	391	391	450	304	67	27	8	0	8259	8733	6158	70	1713	1713	1980	1535	77	69	64	0	0.000	0.000	0.000	0.000	0.000	0.000	0.000	0.000	0.000	0.000	0.000	0.000	0.000	0.000	0.011	0.020	0.043	0.058	5.768	0.013	0.038	316	2384	100	75	6546	6621	137	7020	7157	Error	Error	-6.448	75	6546	137	7020	166935	2759588	0.257	4.399	0	0	0
1	14	9	"A54"	"A54"	8135	19725	100	462	528	326	61	393	393	442	290	65	27	9	0	9212	10145	6254	61	1704	1704	2183	2075	95	80	73	0	0.000	0.000	0.000	0.000	0.000	0.000	0.000	0.000	0.000	0.000	0.000	0.000	0.000	0.000	0.009	0.016	0.039	0.038	5.655	0.010	0.028	316	2384	100	69	7508	7577	135	8441	8576	Error	Error	-6.766	69	7508	135	8441	166952	3205685	0.297	3.837	0	0	0
1	15	9	"A54"	"A54"	8435	19725	100	525	569	326	57	401	401	453	321	70	28	7	0	10223	11119	6886	61	1739	1739	2346	2584	110	78	67	0	0.000	0.000	0.000	0.000	0.000	0.000	0.000	0.000	0.000	0.000	0.000	0.000	0.000	0.000	0.015	0.018	0.034	0.037	5.815	0.011	0.046	316	2384	100	124	8484	8608	168	9380	9548	Error	Error	-6.096	124	8484	168	9380	179837	3513481	0.361	3.395	0	0	0
1	16	9	"A55"	"A55"	8735	19725	100	482	539	346	64	378	378	436	301	69	25	10	0	8364	8612	6521	75	1664	1664	1947	1665	85	62	56	0	0.000	0.000	0.000	0.000	0.000	0.000	0.000	0.000	0.000	0.000	0.000	0.000	0.000	0.000	0.016	0.023	0.038	0.053	6.532	0.016	0.048	316	2384	100	104	6700	6804	161	6948	7109	Error	Error	-6.010	104	6700	161	6948	170315	2721540	0.342	4.003	0	0	0
1	17	9	"A55"	"A55"	9035	19720	100	494	563	344	61	408	408	474	377	79	19	6	0	7912	7610	4642	60	1729	1729	2232	2167	97	69	57	0	0.000	0.000	0.000	0.000	0.000	0.000	0.000	0.000	0.000	0.000	0.000	0.000	0.000	0.000	0.014	0.026	0.049	0.057	5.858	0.015	0.032	316	2384	100	86	6183	6269	155	5881	6036	Error	Error	-6.168	86	6183	155	5881	177962	2404667	0.236	2.482	0	0	0
1	18	9	"A55"	"A55"	9335	19720	100	499	569	358	62	423	423	505	1229	243	0	0	0	8379	8153	4827	59	1804	1804	2170	1811	83	75	64	0	0.000	0.000	0.000	0.000	0.000	0.000	0.000	0.000	0.000	0.000	0.000	0.000	0.000	0.000	0.012	0.023	0.052	0.058	6.390	0.014	0.034	316	2384	100	76	6575	6651	146	6349	6495	Error	Error	-6.435	76	6575	146	6349	179689	2576449	0.052	3.304	0	0	0
1	1	10	"A56"	"A56"	4235	20045	100	495	566	358	63	412	412	468	329	70	27	8	0	10465	10380	7042	67	1682	1682	1971	2041	103	68	67	0	0.000	0.000	0.000	0.000	0.000	0.000	0.000	0.000	0.000	0.000	0.000	0.000	0.000	0.000	0.009	0.018	0.038	0.046	5.965	0.010	0.028	316	2384	100	83	8783	8866	154	8698	8852	Error	Error	-6.725	83	8783	154	8698	178760	3280142	0.298	4.120	0	0	0
1	2	10	"A56"	"A56"	4535	20045	100	550	606	352	58	417	417	506	1375	271	0	0	0	13454	13799	5731	41	1737	1737	1948	1280	65	95	92	0	0.000	0.000	0.000	0.000	0.000	0.000	0.000	0.000	0.000	0.000	0.000	0.000	0.000	0.000	0.011	0.016	0.023	0.021	3.580	0.012	0.055	316	2384	100	133	11717	11850	189	12062	12251	Error	Error	-6.461	133	11717	189	12062	191520	4360601	0.073	9.259	0	0	0
1	3	10	"A56"	"A56"	4835	20045	100	585	647	360	55	406	406	460	299	65	38	16	0	12414	13679	5430	39	1880	1880	2326	2097	90	98	95	0	0.000	0.000	0.000	0.000	0.000	0.000	0.000	0.000	0.000	0.000	0.000	0.000	0.000	0.000	0.017	0.020	0.027	0.022	3.293	0.014	0.075	316	2384	100	179	10534	10713	241	11799	12040	Error	Error	-5.879	179	10534	241	11799	204523	4322464	0.625	5.414	0	0	0
1	4	10	"A57"	"A57"	5135	20040	100	555	611	372	60	413	413	466	314	67	32	14	0	12772	12082	8818	72	1652	1652	1872	1586	84	67	63	0	0.000	0.000	0.000	0.000	0.000	0.000	0.000	0.000	0.000	0.000	0.000	0.000	0.000	0.000	0.013	0.019	0.033	0.047	6.749	0.014	0.081	316	2384	100	142	11120	11262	198	10430	10628	Error	Error	-6.291	142	11120	198	10430	193173	3817875	0.462	6.438	0	0	0
1	5	10	"A57"	"A57"	5435	20040	100	540	611	445	72	398	398	457	334	73	32	10	0	13866	14060	6914	49	1692	1692	2212	2369	107	90	82	0	0.000	0.000	0.000	0.000	0.000	0.000	0.000	0.000	0.000	0.000	0.000	0.000	0.000	0.000	0.012	0.017	0.025	0.023	4.890	0.012	0.061	316	2384	100	142	12174	12316	213	12368	12581	Error	Error	-6.422	142	12174	213	12368	193079	4442821	0.461	5.001	0	0	0
1	6	10	"A57"	"A57"	5735	20040	100	528	577	356	61	393	393	449	304	67	32	12	0	14245	13766	7157	51	1646	1646	1971	1979	100	88	81	0	0.000	0.000	0.000	0.000	0.000	0.000	0.000	0.000	0.000	0.000	0.000	0.000	0.000	0.000	0.011	0.015	0.026	0.026	4.252	0.012	0.056	316	2384	100	135	12599	12734	184	12120	12304	Error	Error	-6.544	135	12599	184	12120	182305	4350011	0.421	5.960	0	0	0
1	7	10	"A58"	"A58"	6035	20035	100	511	571	373	65	386	386	440	309	70	31	12	0	8955	11480	9778	85	1662	1662	2037	2268	111	61	56	0	0.000	0.000	0.000	0.000	0.000	0.000	0.000	0.000	0.000	0.000	0.000	0.000	0.000	0.000	0.017	0.019	0.031	0.051	7.063	0.014	0.096	316	2384	100	125	7293	7418	185	9818	10003	Error	Error	-5.867	125	7293	185	9818	180293	3627807	0.424	4.164	0	0	0
1	8	10	"A58"	"A58"	6335	20035	100	525	582	337	57	395	395	445	302	67	32	11	0	10529	12030	7293	60	1677	1677	1981	2001	101	88	74	0	0.000	0.000	0.000	0.000	0.000	0.000	0.000	0.000	0.000	0.000	0.000	0.000	0.000	0.000	0.015	0.018	0.034	0.033	3.760	0.012	0.054	316	2384	100	130	8852	8982	187	10353	10540	Error	Error	-6.089	130	8852	187	10353	184061	3801479	0.454	5.022	0	0	0
1	9	10	"A58"	"A58"	6640	20035	100	490	553	358	64	406	406	458	307	67	26	10	0	11347	11099	5587	50	1705	1705	2043	1843	90	88	80	0	0.000	0.000	0.000	0.000	0.000	0.000	0.000	0.000	0.000	0.000	0.000	0.000	0.000	0.000	0.009	0.016	0.029	0.027	4.495	0.014	0.051	316	2384	100	84	9642	9726	147	9394	9541	Error	Error	-6.843	84	9642	147	9394	174641	3507349	0.309	4.914	0	0	0
1	10	10	"A59"	"A59"	6940	20035	100	1287	1939	1576	81	405	405	489	439	89	61	50	0	9796	9015	5541	61	1682	1682	1945	1462	75	71	66	0	0.000	0.000	0.000	0.000	0.000	0.000	0.000	0.000	0.000	0.000	0.000	0.000	0.000	0.000	0.109	0.209	0.242	0.187	3.306	0.170	0.412	316	2384	100	882	8114	8996	1534	7333	8867	Error	Error	-3.202	882	8114	1534	7333	612816	2848861	3.303	4.836	0	0	0
1	11	10	"A59"	"A59"	7240	20030	100	1736	2375	1876	78	432	432	627	896	142	58	44	0	13201	13237	5791	43	1849	1849	2241	1790	79	88	86	0	0.000	0.000	0.000	0.000	0.000	0.000	0.000	0.000	0.000	0.000	0.000	0.000	0.000	0.000	0.115	0.171	0.179	0.144	3.618	0.158	0.263	316	2384	100	1304	11352	12656	1943	11388	13331	Error	Error	-3.122	1304	11352	1943	11388	750653	4182756	1.951	6.143	0	0	0
1	12	10	"A59"	"A59"	7540	20030	100	1716	2215	1724	77	408	408	534	630	117	63	50	0	12639	12368	5331	43	1792	1792	2038	1295	63	89	87	0	0.000	0.000	0.000	0.000	0.000	0.000	0.000	0.000	0.000	0.000	0.000	0.000	0.000	0.000	0.121	0.171	0.153	0.131	3.619	0.155	0.285	316	2384	100	1308	10847	12155	1807	10576	12383	Error	Error	-3.052	1308	10847	1807	10576	699877	3908424	2.668	7.977	0	0	0
1	13	10	"A60"	"A60"	7840	20030	100	474	543	359	66	392	392	463	418	90	18	5	0	4412	7687	7591	98	1711	1711	1914	1373	71	63	49	0	0.000	0.000	0.000	0.000	0.000	0.000	0.000	0.000	0.000	0.000	0.000	0.000	0.000	0.000	0.030	0.025	0.075	0.084	6.965	0.014	0.057	316	2384	100	82	2701	2783	151	5976	6127	Error	Error	-5.042	82	2701	151	5976	171490	2429042	0.191	4.205	0	0	0
1	14	10	"A60"	"A60"	8140	20025	100	446	534	542	101	390	390	445	337	75	21	7	0	4911	9590	9641	100	1657	1657	2056	2336	113	59	41	0	0.000	0.000	0.000	0.000	0.000	0.000	0.000	0.000	0.000	0.000	0.000	0.000	0.000	0.000	0.017	0.018	0.036	0.055	6.508	0.014	0.055	316	2384	100	56	3254	3310	144	7933	8077	Error	Error	-5.861	56	3254	144	7933	168818	3030373	0.264	3.225	0	0	0
1	15	10	"A60"	"A60"	8440	20025	100	486	516	325	62	389	389	443	321	72	23	6	0	4618	7595	6999	92	1709	1709	2097	2250	107	56	40	0	0.000	0.000	0.000	0.000	0.000	0.000	0.000	0.000	0.000	0.000	0.000	0.000	0.000	0.000	0.033	0.022	0.060	0.064	5.709	0.012	0.052	316	2384	100	97	2909	3006	127	5886	6013	Error	Error	-4.906	97	2909	127	5886	162911	2400108	0.227	2.444	0	0	0
1	16	10	"A61"	"A61"	8740	20025	100	485	534	335	62	388	388	441	291	65	28	10	0	11753	12183	9121	74	1685	1685	1946	1948	100	67	64	0	0.000	0.000	0.000	0.000	0.000	0.000	0.000	0.000	0.000	0.000	0.000	0.000	0.000	0.000	0.010	0.014	0.028	0.035	5.844	0.010	0.058	316	2384	100	97	10068	10165	146	10498	10644	Error	Error	-6.698	97	10068	146	10498	168700	3849862	0.320	5.255	0	0	0
1	17	10	"A61"	"A61"	9040	20020	100	530	594	414	69	404	404	466	381	81	23	9	0	15389	13624	7886	57	1731	1731	2259	2457	108	77	75	0	0.000	0.000	0.000	0.000	0.000	0.000	0.000	0.000	0.000	0.000	0.000	0.000	0.000	0.000	0.009	0.016	0.025	0.030	4.786	0.015	0.087	316	2384	100	126	13658	13784	190	11893	12083	Error	Error	-6.760	126	13658	190	11893	187824	4305055	0.336	4.626	0	0	0
1	18	10	"A61"	"A61"	9340	20020	100	521	701	1241	177	402	402	450	296	65	32	13	0	12263	11098	6272	56	1797	1797	2180	1970	90	82	75	0	0.000	0.000	0.000	0.000	0.000	0.000	0.000	0.000	0.000	0.000	0.000	0.000	0.000	0.000	0.011	0.032	0.035	0.038	5.477	0.041	0.113	316	2384	100	119	10466	10585	299	9301	9600	Error	Error	-6.459	119	10466	299	9301	221618	3506821	0.848	4.527	0	0	0
1	1	11	"A62"	"A62"	4240	20345	100	503	615	580	94	404	404	457	302	66	31	14	0	7352	13569	12832	94	1664	1664	1923	1946	101	61	55	0	0.000	0.000	0.000	0.000	0.000	0.000	0.000	0.000	0.000	0.000	0.000	0.000	0.000	0.000	0.017	0.018	0.031	0.040	7.246	0.013	0.080	316	2384	100	99	5688	5787	211	11905	12116	Error	Error	-5.844	99	5688	211	11905	194277	4287800	0.523	5.985	0	0	0
1	2	11	"A62"	"A62"	4540	20345	100	618	654	392	59	403	403	459	304	66	38	16	0	16943	17068	11345	66	1702	1702	2116	2781	131	80	70	0	0.000	0.000	0.000	0.000	0.000	0.000	0.000	0.000	0.000	0.000	0.000	0.000	0.000	0.000	0.014	0.016	0.024	0.028	4.510	0.014	0.149	316	2384	100	215	15241	15456	251	15366	15617	Error	Error	-6.147	215	15241	251	15366	206646	5393615	0.641	5.376	0	0	0
1	3	11	"A62"	"A62"	4840	20345	100	594	663	401	60	403	403	481	602	125	18	1	0	16009	18901	11974	63	1772	1772	3116	5426	174	80	61	0	0.000	0.000	0.000	0.000	0.000	0.000	0.000	0.000	0.000	0.000	0.000	0.000	0.000	0.000	0.013	0.015	0.024	0.023	4.423	0.012	0.112	316	2384	100	191	14237	14428	260	17129	17389	Error	Error	-6.220	191	14237	260	17129	209634	5972580	0.302	2.909	0	0	0
1	4	11	"A63"	"A63"	5140	20340	100	529	625	391	62	401	401	448	288	64	35	17	0	12168	13914	11123	79	1726	1726	2287	3283	143	59	55	0	0.000	0.000	0.000	0.000	0.000	0.000	0.000	0.000	0.000	0.000	0.000	0.000	0.000	0.000	0.012	0.018	0.028	0.036	6.421	0.015	0.172	316	2384	100	128	10442	10570	224	12188	12412	Error	Error	-6.350	128	10442	224	12188	197379	4396764	0.615	3.542	0	0	0
1	5	11	"A63"	"A63"	5440	20340	100	634	665	365	54	409	409	461	316	68	39	15	0	25633	22246	11672	52	1795	1795	2828	4641	164	81	78	0	0.000	0.000	0.000	0.000	0.000	0.000	0.000	0.000	0.000	0.000	0.000	0.000	0.000	0.000	0.009	0.013	0.018	0.018	4.355	0.011	0.129	316	2384	100	225	23838	24063	256	20451	20707	Error	Error	-6.727	225	23838	256	20451	210268	7029600	0.646	4.184	0	0	0
1	6	11	"A63"	"A63"	5740	20340	100	633	686	407	59	402	402	468	391	83	35	11	0	20211	18506	11465	61	1742	1742	2215	2396	108	77	74	0	0.000	0.000	0.000	0.000	0.000	0.000	0.000	0.000	0.000	0.000	0.000	0.000	0.000	0.000	0.013	0.017	0.024	0.023	4.380	0.015	0.143	316	2384	100	231	18469	18700	284	16764	17048	Error	Error	-6.321	231	18469	284	16764	216919	5847801	0.558	6.799	0	0	0
1	7	11	"A64"	"A64"	6040	20335	100	538	595	384	64	385	385	447	327	73	33	14	0	12778	13342	11904	89	1668	1668	2432	3851	158	53	52	0	0.000	0.000	0.000	0.000	0.000	0.000	0.000	0.000	0.000	0.000	0.000	0.000	0.000	0.000	0.014	0.018	0.032	0.040	6.705	0.013	0.118	316	2384	100	153	11110	11263	210	11674	11884	Error	Error	-6.182	153	11110	210	11674	187959	4216015	0.453	2.833	0	0	0
1	8	11	"A64"	"A64"	6340	20335	100	568	659	451	68	405	405	463	337	72	35	14	0	17919	16285	8893	54	1759	1759	2238	2348	104	83	81	0	0.000	0.000	0.000	0.000	0.000	0.000	0.000	0.000	0.000	0.000	0.000	0.000	0.000	0.000	0.010	0.017	0.025	0.026	5.012	0.013	0.094	316	2384	100	163	16160	16323	254	14526	14780	Error	Error	-6.631	163	16160	254	14526	208159	5145930	0.582	5.983	0	0	0
1	9	11	"A64"	"A64"	6645	20335	100	526	593	347	58	403	403	453	327	72	32	10	0	15458	15169	8061	53	1719	1719	2321	2783	119	85	83	0	0.000	0.000	0.000	0.000	0.000	0.000	0.000	0.000	0.000	0.000	0.000	0.000	0.000	0.000	0.009	0.014	0.023	0.022	3.784	0.012	0.064	316	2384	100	123	13739	13862	190	13450	13640	Error	Error	-6.803	123	13739	190	13450	187420	4793362	0.428	4.617	0	0	0
1	10	11	"A65"	"A65"	6945	20335	100	561	627	384	61	408	408	497	1351	271	0	0	0	21165	17433	12224	70	1744	1744	3022	5823	192	64	61	0	0.000	0.000	0.000	0.000	0.000	0.000	0.000	0.000	0.000	0.000	0.000	0.000	0.000	0.000	0.008	0.014	0.023	0.030	6.663	0.012	0.147	316	2384	100	153	19421	19574	219	15689	15908	Error	Error	-6.988	153	19421	219	15689	198095	5508678	0.096	2.475	0	0	0
1	11	11	"A65"	"A65"	7245	20330	100	651	701	393	56	401	401	483	600	124	19	2	0	18748	18515	10065	54	1877	1877	3463	5995	173	79	70	0	0.000	0.000	0.000	0.000	0.000	0.000	0.000	0.000	0.000	0.000	0.000	0.000	0.000	0.000	0.015	0.018	0.022	0.026	4.946	0.014	0.193	316	2384	100	250	16871	17121	300	16638	16938	Error	Error	-6.076	250	16871	300	16638	221447	5850690	0.363	2.511	0	0	0
1	12	11	"A65"	"A65"	7545	20330	100	611	678	423	62	401	401	472	436	92	28	6	0	20998	19413	9034	46	1812	1812	3184	5896	185	83	77	0	0.000	0.000	0.000	0.000	0.000	0.000	0.000	0.000	0.000	0.000	0.000	0.000	0.000	0.000	0.011	0.016	0.020	0.017	4.342	0.012	0.141	316	2384	100	210	19186	19396	277	17601	17878	Error	Error	-6.514	210	19186	277	17601	214178	6134593	0.472	2.753	0	0	0
1	13	11	"A66"	"A66"	7845	20330	100	527	597	366	61	392	392	451	383	84	26	9	0	10020	11811	9982	84	1739	1739	2282	2763	121	55	54	0	0.000	0.000	0.000	0.000	0.000	0.000	0.000	0.000	0.000	0.000	0.000	0.000	0.000	0.000	0.016	0.020	0.032	0.044	7.195	0.015	0.126	316	2384	100	135	8281	8416	205	10072	10277	Error	Error	-5.939	135	8281	205	10072	188788	3732168	0.381	3.449	0	0	0
1	14	11	"A66"	"A66"	8145	20325	100	559	655	845	129	390	390	459	616	134	14	2	0	13586	13988	8757	62	1774	1774	2329	2888	124	79	74	0	0.000	0.000	0.000	0.000	0.000	0.000	0.000	0.000	0.000	0.000	0.000	0.000	0.000	0.000	0.014	0.022	0.026	0.032	6.400	0.017	0.022	316	2384	100	169	11812	11981	265	12214	12479	Error	Error	-6.127	169	11812	265	12214	206990	4420259	0.318	4.037	0	0	0
1	15	11	"A66"	"A66"	8445	20325	100	533	598	390	65	397	397	458	312	68	31	11	0	15821	14389	8345	57	1792	1792	2298	2344	102	80	77	0	0.000	0.000	0.000	0.000	0.000	0.000	0.000	0.000	0.000	0.000	0.000	0.000	0.000	0.000	0.010	0.016	0.024	0.029	5.829	0.010	0.049	316	2384	100	136	14029	14165	201	12597	12798	Error	Error	-6.689	136	14029	201	12597	189020	4546856	0.449	5.158	0	0	0
1	16	11	"A67"	"A67"	8745	20325	100	546	626	419	66	401	401	465	338	72	31	13	0	11333	11369	8435	74	1720	1720	1959	1583	80	67	62	0	0.000	0.000	0.000	0.000	0.000	0.000	0.000	0.000	0.000	0.000	0.000	0.000	0.000	0.000	0.015	0.023	0.039	0.052	5.817	0.018	0.095	316	2384	100	145	9613	9758	225	9649	9874	Error	Error	-6.051	145	9613	225	9649	197857	3592642	0.476	5.944	0	0	0
1	17	11	"A67"	"A67"	9045	20320	100	571	613	358	58	400	400	462	397	85	28	8	0	12654	12704	8403	66	1768	1768	2475	3129	126	74	63	0	0.000	0.000	0.000	0.000	0.000	0.000	0.000	0.000	0.000	0.000	0.000	0.000	0.000	0.000	0.016	0.019	0.034	0.039	5.651	0.016	0.132	316	2384	100	171	10886	11057	213	10936	11149	Error	Error	-5.992	171	10886	213	10936	193699	4014345	0.380	3.269	0	0	0
1	18	11	"A67"	"A67"	9345	20320	100	496	541	349	64	407	407	456	303	66	26	10	0	10660	10040	6093	60	1811	1811	2230	2056	92	75	70	0	0.000	0.000	0.000	0.000	0.000	0.000	0.000	0.000	0.000	0.000	0.000	0.000	0.000	0.000	0.010	0.016	0.036	0.043	6.009	0.011	0.033	316	2384	100	89	8849	8938	134	8229	8363	Error	Error	-6.636	89	8849	134	8229	171101	3172630	0.281	3.799	0	0	0
1	1	12	"A68"	"A68"	4245	20645	100	579	645	407	63	404	404	460	297	64	36	16	0	13053	12096	7840	64	1684	1684	1872	1246	66	76	71	0	0.000	0.000	0.000	0.000	0.000	0.000	0.000	0.000	0.000	0.000	0.000	0.000	0.000	0.000	0.015	0.023	0.036	0.046	6.233	0.015	0.078	316	2384	100	175	11369	11544	241	10412	10653	Error	Error	-6.022	175	11369	241	10412	203942	3822257	0.623	8.205	0	0	0
1	2	12	"A68"	"A68"	4545	20645	100	600	672	435	64	404	404	460	319	69	38	17	0	17450	16381	6907	42	1684	1684	1902	1277	67	95	92	0	0.000	0.000	0.000	0.000	0.000	0.000	0.000	0.000	0.000	0.000	0.000	0.000	0.000	0.000	0.012	0.018	0.024	0.021	3.669	0.015	0.078	316	2384	100	196	15766	15962	268	14697	14965	Error	Error	-6.330	196	15766	268	14697	212301	5176264	0.665	11.338	0	0	0
1	3	12	"A68"	"A68"	4845	20645	100	614	663	375	56	425	425	485	331	68	33	13	0	16346	15471	5965	38	1824	1824	2379	2615	109	96	87	0	0.000	0.000	0.000	0.000	0.000	0.000	0.000	0.000	0.000	0.000	0.000	0.000	0.000	0.000	0.013	0.017	0.024	0.021	3.554	0.013	0.075	316	2384	100	189	14522	14711	238	13647	13885	Error	Error	-6.264	189	14522	238	13647	209612	4888793	0.538	5.007	0	0	0
1	4	12	"A69"	"A69"	5145	20640	100	630	662	405	61	412	412	467	337	72	38	14	0	21626	18019	13415	74	1740	1740	2045	1988	97	67	62	0	0.000	0.000	0.000	0.000	0.000	0.000	0.000	0.000	0.000	0.000	0.000	0.000	0.000	0.000	0.011	0.015	0.024	0.033	5.996	0.013	0.136	316	2384	100	218	19886	20104	250	16279	16529	Error	Error	-6.511	218	19886	250	16279	209246	5693991	0.579	8.035	0	0	0
1	5	12	"A69"	"A69"	5445	20640	100	713	789	520	65	408	408	464	323	69	48	25	0	25506	23584	12231	51	1756	1756	2447	3584	146	89	84	0	0.000	0.000	0.000	0.000	0.000	0.000	0.000	0.000	0.000	0.000	0.000	0.000	0.000	0.000	0.013	0.017	0.021	0.019	3.949	0.014	0.174	316	2384	100	305	23750	24055	381	21828	22209	Error	Error	-6.283	305	23750	381	21828	249362	7452568	1.006	5.898	0	0	0
1	6	12	"A69"	"A69"	5745	20640	100	621	645	340	52	396	396	454	302	66	40	15	0	21649	21125	10752	50	1726	1726	2206	3105	140	90	85	0	0.000	0.000	0.000	0.000	0.000	0.000	0.000	0.000	0.000	0.000	0.000	0.000	0.000	0.000	0.011	0.013	0.017	0.017	3.460	0.011	0.151	316	2384	100	225	19923	20148	249	19399	19648	Error	Error	-6.468	225	19923	249	19399	203886	6675547	0.632	6.093	0	0	0
1	7	12	"A70"	"A70"	6045	20635	100	503	579	357	61	406	406	452	297	65	31	14	0	6681	11528	10360	89	1694	1694	2142	2740	127	55	49	0	0.000	0.000	0.000	0.000	0.000	0.000	0.000	0.000	0.000	0.000	0.000	0.000	0.000	0.000	0.019	0.018	0.037	0.054	7.727	0.013	0.107	316	2384	100	97	4987	5084	173	9834	10007	Error	Error	-5.684	97	4987	173	9834	182827	3642958	0.428	3.426	0	0	0
1	8	12	"A70"	"A70"	6345	20635	100	575	649	399	61	407	407	460	311	67	36	15	0	13761	15954	10705	67	1722	1722	2310	3165	137	80	65	0	0.000	0.000	0.000	0.000	0.000	0.000	0.000	0.000	0.000	0.000	0.000	0.000	0.000	0.000	0.014	0.017	0.026	0.025	4.429	0.013	0.122	316	2384	100	168	12039	12207	242	14232	14474	Error	Error	-6.163	168	12039	242	14232	205122	5041347	0.608	4.311	0	0	0
1	9	12	"A70"	"A70"	6645	20635	100	598	645	380	58	406	406	472	364	77	31	11	0	16191	17435	11404	65	1729	1729	2841	4563	160	75	61	0	0.000	0.000	0.000	0.000	0.000	0.000	0.000	0.000	0.000	0.000	0.000	0.000	0.000	0.000	0.013	0.015	0.023	0.024	4.118	0.014	0.124	316	2384	100	192	14462	14654	239	15706	15945	Error	Error	-6.235	192	14462	239	15706	203688	5509529	0.475	3.198	0	0	0
1	10	12	"A71"	"A71"	6950	20635	100	604	660	420	63	382	382	441	310	70	42	18	0	23280	19532	13341	68	1681	1681	1954	1995	102	72	67	0	0.000	0.000	0.000	0.000	0.000	0.000	0.000	0.000	0.000	0.000	0.000	0.000	0.000	0.000	0.010	0.016	0.019	0.024	5.693	0.013	0.157	316	2384	100	222	21599	21821	278	17851	18129	Error	Error	-6.604	222	21599	278	17851	208555	6172181	0.706	8.811	0	0	0
1	11	12	"A71"	"A71"	7250	20630	100	628	712	404	56	393	393	444	311	70	43	21	0	30047	26718	13419	50	1817	1817	2432	3390	139	83	82	0	0.000	0.000	0.000	0.000	0.000	0.000	0.000	0.000	0.000	0.000	0.000	0.000	0.000	0.000	0.008	0.013	0.014	0.013	3.861	0.011	0.179	316	2384	100	235	28230	28465	319	24901	25220	Error	Error	-6.908	235	28230	319	24901	224915	8442773	0.862	7.164	0	0	0
1	12	12	"A71"	"A71"	7550	20630	100	669	875	2303	263	388	388	453	318	70	46	21	0	27610	23607	12547	53	1897	1897	2994	5523	184	85	71	0	0.000	0.000	0.000	0.000	0.000	0.000	0.000	0.000	0.000	0.000	0.000	0.000	0.000	0.000	0.011	0.022	0.020	0.019	4.229	0.024	0.055	316	2384	100	281	25713	25994	487	21710	22197	Error	Error	-6.516	281	25713	487	21710	276599	7459869	1.327	3.732	0	0	0
1	13	12	"A72"	"A72"	7850	20630	100	543	599	353	58	386	386	440	312	70	36	10	0	13309	13291	6106	45	2088	2088	2458	1755	71	92	82	0	0.000	0.000	0.000	0.000	0.000	0.000	0.000	0.000	0.000	0.000	0.000	0.000	0.000	0.000	0.014	0.019	0.029	0.027	3.543	0.016	0.073	316	2384	100	157	11221	11378	213	11203	11416	Error	Error	-6.159	157	11221	213	11203	189432	4200008	0.510	6.173	0	0	0
1	14	12	"A72"	"A72"	8150	20625	100	531	580	342	58	414	414	466	313	67	30	11	0	14163	14529	6581	45	2272	2272	3275	3287	100	86	82	0	0.000	0.000	0.000	0.000	0.000	0.000	0.000	0.000	0.000	0.000	0.000	0.000	0.000	0.000	0.010	0.014	0.025	0.024	3.539	0.013	0.078	316	2384	100	117	11891	12008	166	12257	12423	Error	Error	-6.667	117	11891	166	12257	183139	4591045	0.364	3.424	0	0	0
1	15	12	"A72"	"A72"	8450	20625	100	543	585	319	54	420	420	476	352	73	26	6	0	14663	15164	6068	40	2191	2191	2869	2358	82	92	88	0	0.000	0.000	0.000	0.000	0.000	0.000	0.000	0.000	0.000	0.000	0.000	0.000	0.000	0.000	0.010	0.013	0.023	0.019	3.201	0.011	0.058	316	2384	100	123	12472	12595	165	12973	13138	Error	Error	-6.664	123	12472	165	12973	184888	4791856	0.310	5.214	0	0	0
1	16	12	"A73"	"A73"	8750	20625	100	453	523	349	66	398	398	492	1384	281	0	0	0	4720	8596	8550	99	1678	1678	1769	700	39	77	70	0	0.000	0.000	0.000	0.000	0.000	0.000	0.000	0.000	0.000	0.000	0.000	0.000	0.000	0.000	0.018	0.018	0.048	0.060	6.102	0.014	0.042	316	2384	100	55	3042	3097	125	6918	7043	Error	Error	-5.789	55	3042	125	6918	165111	2716323	0.022	9.753	0	0	0
1	17	12	"A73"	"A73"	9050	20620	100	425	485	300	61	403	403	456	343	75	17	5	0	4770	8497	7825	92	1740	1740	1888	866	45	80	65	0	0.000	0.000	0.000	0.000	0.000	0.000	0.000	0.000	0.000	0.000	0.000	0.000	0.000	0.000	0.007	0.012	0.048	0.052	5.763	0.010	0.016	316	2384	100	22	3030	3052	82	6757	6839	Error	Error	-7.106	22	3030	82	6757	153216	2685168	0.085	7.632	0	0	0
1	18	12	"A73"	"A73"	9350	20620	100	485	543	400	73	408	408	557	1905	342	0	0	0	3657	5835	5228	89	1770	1770	2076	3359	161	32	20	0	0.000	0.000	0.000	0.000	0.000	0.000	0.000	0.000	0.000	0.000	0.000	0.000	0.000	0.000	0.041	0.033	0.098	0.105	6.877	0.356	0.435	316	2384	100	77	1887	1964	135	4065	4200	Error	Error	-4.615	77	1887	135	4065	171571	1843915	-0.007	1.119	0	0	0
1	1	13	"A74"	"A74"	4250	20945	100	524	570	330	57	407	407	462	305	66	28	11	0	11138	10127	6478	63	1709	1709	1891	1182	62	72	66	0	0.000	0.000	0.000	0.000	0.000	0.000	0.000	0.000	0.000	0.000	0.000	0.000	0.000	0.000	0.012	0.019	0.033	0.040	5.825	0.011	0.035	316	2384	100	117	9429	9546	163	8418	8581	Error	Error	-6.333	117	9429	163	8418	180142	3200171	0.354	6.968	0	0	0
1	2	13	"A74"	"A74"	4550	20945	100	549	600	348	58	396	396	461	464	100	19	3	0	14171	13988	6215	44	1703	1703	1856	1240	66	96	94	0	0.000	0.000	0.000	0.000	0.000	0.000	0.000	0.000	0.000	0.000	0.000	0.000	0.000	0.000	0.012	0.017	0.026	0.023	3.717	0.011	0.047	316	2384	100	153	12468	12621	204	12285	12489	Error	Error	-6.349	153	12468	204	12285	189744	4420076	0.300	9.784	0	0	0
1	3	13	"A74"	"A74"	4850	20945	100	594	651	363	55	417	417	468	308	65	35	15	0	14872	14915	5992	40	1856	1856	2445	2638	107	94	90	0	0.000	0.000	0.000	0.000	0.000	0.000	0.000	0.000	0.000	0.000	0.000	0.000	0.000	0.000	0.014	0.018	0.027	0.023	3.312	0.013	0.069	316	2384	100	177	13016	13193	234	13059	13293	Error	Error	-6.200	177	13016	234	13059	205717	4713124	0.594	4.727	0	0	0
1	4	13	"A75"	"A75"	5150	20940	100	547	590	334	56	412	412	468	325	69	30	8	0	9300	10010	5772	57	1759	1759	2314	2535	109	75	63	0	0.000	0.000	0.000	0.000	0.000	0.000	0.000	0.000	0.000	0.000	0.000	0.000	0.000	0.000	0.018	0.022	0.038	0.039	4.202	0.014	0.048	316	2384	100	135	7541	7676	178	8251	8429	Error	Error	-5.804	135	7541	178	8251	186333	3163214	0.375	3.036	0	0	0
1	5	13	"A75"	"A75"	5450	20940	100	533	605	352	58	408	408	466	342	73	27	9	0	14542	13719	6659	48	1965	1965	2458	1973	80	87	83	0	0.000	0.000	0.000	0.000	0.000	0.000	0.000	0.000	0.000	0.000	0.000	0.000	0.000	0.000	0.010	0.017	0.025	0.027	4.404	0.014	0.055	316	2384	100	125	12577	12702	197	11754	11951	Error	Error	-6.653	125	12577	197	11754	191253	4335343	0.406	5.708	0	0	0
1	6	13	"A75"	"A75"	5750	20940	100	564	613	355	57	402	402	455	302	66	32	11	0	15265	14895	6837	45	1875	1875	2302	1909	82	90	85	0	0.000	0.000	0.000	0.000	0.000	0.000	0.000	0.000	0.000	0.000	0.000	0.000	0.000	0.000	0.012	0.016	0.022	0.020	4.245	0.013	0.065	316	2384	100	162	13390	13552	211	13020	13231	Error	Error	-6.369	162	13390	211	13020	193816	4706941	0.523	6.597	0	0	0
1	7	13	"A76"	"A76"	6050	20935	100	529	568	309	54	395	395	445	294	66	32	10	0	11554	10605	6452	60	1723	1723	1966	1344	68	78	70	0	0.000	0.000	0.000	0.000	0.000	0.000	0.000	0.000	0.000	0.000	0.000	0.000	0.000	0.000	0.014	0.019	0.037	0.042	5.693	0.013	0.052	316	2384	100	134	9831	9965	173	8882	9055	Error	Error	-6.197	134	9831	173	8882	179572	3351257	0.418	6.428	0	0	0
1	8	13	"A76"	"A76"	6350	20935	100	529	595	369	62	427	427	476	378	79	23	7	0	11289	11039	5078	46	1799	1799	2262	2173	96	86	82	0	0.000	0.000	0.000	0.000	0.000	0.000	0.000	0.000	0.000	0.000	0.000	0.000	0.000	0.000	0.011	0.018	0.030	0.031	4.597	0.019	0.095	316	2384	100	102	9490	9592	168	9240	9408	Error	Error	-6.540	102	9490	168	9240	188133	3488418	0.315	4.039	0	0	0
1	9	13	"A76"	"A76"	6650	20935	100	522	571	354	61	407	407	454	297	65	31	10	0	13255	13134	6575	50	1836	1836	2393	2229	93	91	76	0	0.000	0.000	0.000	0.000	0.000	0.000	0.000	0.000	0.000	0.000	0.000	0.000	0.000	0.000	0.010	0.015	0.026	0.023	3.859	0.009	0.028	316	2384	100	115	11419	11534	164	11298	11462	Error	Error	-6.634	115	11419	164	11298	180406	4150252	0.394	4.819	0	0	0
1	10	13	"A77"	"A77"	6950	20930	100	686	771	499	64	430	430	488	338	69	42	23	0	7669	8327	6130	73	1950	1950	2465	2010	81	61	52	0	0.000	0.000	0.000	0.000	0.000	0.000	0.000	0.000	0.000	0.000	0.000	0.000	0.000	0.000	0.045	0.053	0.077	0.095	3.775	0.051	0.293	316	2384	100	256	5719	5975	341	6377	6718	Error	Error	-4.482	256	5719	341	6377	243508	2631329	0.837	2.916	0	0	0
1	11	13	"A77"	"A77"	7255	20930	100	782	826	443	53	427	427	497	395	79	45	19	0	10571	12051	6911	57	2122	2122	3023	3151	104	79	64	0	0.000	0.000	0.000	0.000	0.000	0.000	0.000	0.000	0.000	0.000	0.000	0.000	0.000	0.000	0.042	0.040	0.053	0.046	3.354	0.034	0.230	316	2384	100	355	8449	8804	399	9929	10328	Error	Error	-4.573	355	8449	399	9929	261102	3808077	0.833	2.865	0	0	0
1	12	13	"A77"	"A77"	7555	20930	100	836	902	504	55	401	401	469	383	81	55	26	0	11665	12204	5945	48	2159	2159	2752	2102	76	90	81	0	0.000	0.000	0.000	0.000	0.000	0.000	0.000	0.000	0.000	0.000	0.000	0.000	0.000	0.000	0.046	0.050	0.055	0.050	3.057	0.040	0.241	316	2384	100	435	9506	9941	501	10045	10546	Error	Error	-4.450	435	9506	501	10045	285141	3856492	1.131	4.497	0	0	0
1	13	13	"A78"	"A78"	7855	20930	100	495	584	581	99	384	384	434	309	71	27	9	0	8586	8455	4266	50	2178	2178	2624	1820	69	77	66	0	0.000	0.000	0.000	0.000	0.000	0.000	0.000	0.000	0.000	0.000	0.000	0.000	0.000	0.000	0.017	0.032	0.044	0.045	4.495	0.017	0.030	316	2384	100	111	6408	6519	200	6277	6477	Error	Error	-5.851	111	6408	200	6277	184439	2671777	0.485	3.204	0	0	0
1	14	13	"A78"	"A78"	8155	20925	100	516	585	337	57	395	395	454	320	70	31	8	0	10983	11528	5488	47	2067	2067	2590	1978	76	94	81	0	0.000	0.000	0.000	0.000	0.000	0.000	0.000	0.000	0.000	0.000	0.000	0.000	0.000	0.000	0.014	0.020	0.031	0.025	3.618	0.014	0.054	316	2384	100	121	8916	9037	190	9461	9651	Error	Error	-6.203	121	8916	190	9461	184742	3642713	0.409	4.519	0	0	0
1	15	13	"A78"	"A78"	8455	20925	100	530	578	336	58	397	397	451	301	66	35	14	0	11742	11661	6084	52	1866	1866	2296	1876	81	87	80	0	0.000	0.000	0.000	0.000	0.000	0.000	0.000	0.000	0.000	0.000	0.000	0.000	0.000	0.000	0.013	0.018	0.035	0.036	4.776	0.012	0.040	316	2384	100	133	9876	10009	181	9795	9976	Error	Error	-6.214	133	9876	181	9795	182769	3685026	0.422	4.992	0	0	0
1	16	13	"A79"	"A79"	8755	20925	100	463	510	305	59	395	395	455	311	68	23	6	0	9286	9482	6558	69	1769	1769	1977	1430	72	68	65	0	0.000	0.000	0.000	0.000	0.000	0.000	0.000	0.000	0.000	0.000	0.000	0.000	0.000	0.000	0.009	0.015	0.037	0.046	5.775	0.011	0.033	316	2384	100	68	7517	7585	115	7713	7828	Error	Error	-6.788	68	7517	115	7713	161100	2996399	0.177	5.248	0	0	0
1	17	13	"A79"	"A79"	9055	20920	100	520	577	348	60	412	412	467	343	73	25	9	0	12472	11165	5931	53	1874	1874	2633	2889	109	79	67	0	0.000	0.000	0.000	0.000	0.000	0.000	0.000	0.000	0.000	0.000	0.000	0.000	0.000	0.000	0.010	0.018	0.029	0.035	5.234	0.016	0.091	316	2384	100	108	10598	10706	165	9291	9456	Error	Error	-6.617	108	10598	165	9291	182283	3528277	0.321	2.953	0	0	0
1	18	13	"A79"	"A79"	9355	20920	100	504	557	335	60	413	413	456	294	64	26	10	0	10865	9786	5210	53	1863	1863	2197	1701	77	77	73	0	0.000	0.000	0.000	0.000	0.000	0.000	0.000	0.000	0.000	0.000	0.000	0.000	0.000	0.000	0.010	0.018	0.038	0.041	5.210	0.015	0.056	316	2384	100	91	9002	9093	144	7923	8067	Error	Error	-6.628	91	9002	144	7923	176069	3092387	0.344	4.461	0	0	0
1	1	14	"A80"	"A80"	4255	21245	100	497	538	342	63	407	407	468	485	103	14	1	0	8202	8546	5779	67	1678	1678	1857	1275	68	69	64	0	0.000	0.000	0.000	0.000	0.000	0.000	0.000	0.000	0.000	0.000	0.000	0.000	0.000	0.000	0.014	0.019	0.041	0.055	6.946	0.015	0.051	316	2384	100	90	6524	6614	131	6868	6999	Error	Error	-6.180	90	6524	131	6868	170101	2700648	0.144	5.246	0	0	0
1	2	14	"A80"	"A80"	4555	21245	100	535	587	336	57	409	409	457	297	64	32	10	0	10136	10336	5058	48	1725	1725	1841	991	53	92	87	0	0.000	0.000	0.000	0.000	0.000	0.000	0.000	0.000	0.000	0.000	0.000	0.000	0.000	0.000	0.015	0.021	0.035	0.033	4.150	0.014	0.045	316	2384	100	126	8411	8537	178	8611	8789	Error	Error	-6.061	126	8411	178	8611	185357	3266036	0.438	8.572	0	0	0
1	3	14	"A80"	"A80"	4855	21245	100	521	573	353	61	414	414	461	307	66	28	9	0	12252	12020	5348	44	1744	1744	2004	1529	76	92	88	0	0.000	0.000	0.000	0.000	0.000	0.000	0.000	0.000	0.000	0.000	0.000	0.000	0.000	0.000	0.010	0.015	0.029	0.025	4.089	0.012	0.040	316	2384	100	107	10508	10615	159	10276	10435	Error	Error	-6.618	107	10508	159	10276	180937	3798283	0.365	6.551	0	0	0
1	4	14	"A81"	"A81"	5155	21240	100	519	555	324	58	404	404	447	295	65	29	10	0	12804	12861	8829	68	1739	1739	2039	1610	78	75	67	0	0.000	0.000	0.000	0.000	0.000	0.000	0.000	0.000	0.000	0.000	0.000	0.000	0.000	0.000	0.010	0.014	0.028	0.033	6.375	0.011	0.059	316	2384	100	115	11065	11180	151	11122	11273	Error	Error	-6.588	115	11065	151	11122	175432	4064095	0.366	6.722	0	0	0
1	5	14	"A81"	"A81"	5455	21240	100	564	606	353	58	418	418	528	1602	303	0	0	0	16276	15943	7350	46	1885	1885	2422	2864	118	88	83	0	0.000	0.000	0.000	0.000	0.000	0.000	0.000	0.000	0.000	0.000	0.000	0.000	0.000	0.000	0.010	0.013	0.021	0.021	3.935	0.008	0.007	316	2384	100	146	14391	14537	188	14058	14246	Error	Error	-6.623	146	14391	188	14058	191587	5037859	0.049	4.721	0	0	0
1	6	14	"A81"	"A81"	5755	21240	100	612	654	364	55	404	404	459	330	71	38	13	0	18866	18286	5972	32	1786	1786	2043	1321	64	98	95	0	0.000	0.000	0.000	0.000	0.000	0.000	0.000	0.000	0.000	0.000	0.000	0.000	0.000	0.000	0.012	0.015	0.023	0.019	3.108	0.012	0.089	316	2384	100	208	17080	17288	250	16500	16750	Error	Error	-6.360	208	17080	250	16500	206802	5778317	0.591	12.296	0	0	0
1	7	14	"A82"	"A82"	6055	21235	100	544	561	350	62	409	409	466	345	74	25	7	0	13905	12716	8011	62	1785	1785	2056	1538	74	74	71	0	0.000	0.000	0.000	0.000	0.000	0.000	0.000	0.000	0.000	0.000	0.000	0.000	0.000	0.000	0.011	0.014	0.028	0.032	5.955	0.012	0.060	316	2384	100	135	12120	12255	152	10931	11083	Error	Error	-6.488	135	12120	152	10931	177339	4018147	0.275	6.931	0	0	0
1	8	14	"A82"	"A82"	6355	21235	100	612	656	378	57	438	438	591	1930	326	0	0	0	16936	15116	6709	44	1819	1819	2330	2460	105	90	86	0	0.000	0.000	0.000	0.000	0.000	0.000	0.000	0.000	0.000	0.000	0.000	0.000	0.000	0.000	0.012	0.016	0.023	0.022	4.162	0.012	0.042	316	2384	100	174	15117	15291	218	13297	13515	Error	Error	-6.441	174	15117	218	13297	207327	4776668	0.034	5.198	0	0	0
1	9	14	"A82"	"A82"	6655	21235	100	576	623	349	56	409	409	479	511	106	19	2	0	13881	13898	6854	49	1906	1906	2359	2265	96	84	80	0	0.000	0.000	0.000	0.000	0.000	0.000	0.000	0.000	0.000	0.000	0.000	0.000	0.000	0.000	0.014	0.018	0.027	0.026	4.159	0.012	0.037	316	2384	100	167	11975	12142	214	11992	12206	Error	Error	-6.164	167	11975	214	11992	196977	4391734	0.282	5.094	0	0	0
1	10	14	"A83"	"A83"	6955	21230	100	984	3314	4191	126	420	420	573	935	163	43	37	0	9637	9928	7504	75	1883	1883	2158	1471	68	63	58	0	0.000	0.000	0.000	0.000	0.000	0.000	0.000	0.000	0.000	0.000	0.000	0.000	0.000	0.000	0.073	0.360	0.291	0.264	4.172	0.409	0.490	316	2384	100	564	7754	8318	2894	8045	10939	Error	Error	-3.781	564	7754	2894	8045	1047335	3137399	2.932	5.282	0	0	0
1	11	14	"A83"	"A83"	7255	21230	100	2238	4099	3915	95	427	427	832	1933	232	49	37	0	14947	14633	6181	42	2007	2007	2578	2294	88	89	85	0	0.000	0.000	0.000	0.000	0.000	0.000	0.000	0.000	0.000	0.000	0.000	0.000	0.000	0.000	0.140	0.291	0.213	0.169	4.082	0.362	0.255	316	2384	100	1811	12940	14751	3672	12626	16298	Error	Error	-2.837	1811	12940	3672	12626	1295315	4624156	1.690	5.255	0	0	0
1	12	14	"A83"	"A83"	7560	21230	100	2001	4122	4413	107	430	430	717	1680	234	47	36	0	17521	16383	6989	42	1926	1926	2295	1824	79	90	84	0	0.000	0.000	0.000	0.000	0.000	0.000	0.000	0.000	0.000	0.000	0.000	0.000	0.000	0.000	0.101	0.255	0.134	0.154	3.769	0.332	0.252	316	2384	100	1571	15595	17166	3692	14457	18149	Error	Error	-3.311	1571	15595	3692	14457	1302501	5177009	2.027	7.724	0	0	0
1	13	14	"A84"	"A84"	7860	21230	100	486	546	345	63	378	378	445	306	68	29	8	0	11615	10469	6136	58	2036	2036	2500	2249	89	71	66	0	0.000	0.000	0.000	0.000	0.000	0.000	0.000	0.000	0.000	0.000	0.000	0.000	0.000	0.000	0.011	0.020	0.039	0.040	4.524	0.011	0.034	316	2384	100	108	9579	9687	168	8433	8601	Error	Error	-6.471	108	9579	168	8433	172439	3308229	0.330	3.543	0	0	0
1	14	14	"A84"	"A84"	8160	21225	100	571	595	339	56	393	393	449	299	66	34	12	0	13819	13480	6356	47	1977	1977	2486	2146	86	88	84	0	0.000	0.000	0.000	0.000	0.000	0.000	0.000	0.000	0.000	0.000	0.000	0.000	0.000	0.000	0.015	0.018	0.026	0.025	3.904	0.013	0.067	316	2384	100	178	11842	12020	202	11503	11705	Error	Error	-6.056	178	11842	202	11503	188144	4259533	0.488	5.123	0	0	0
1	15	14	"A84"	"A84"	8460	21225	100	568	610	373	61	413	413	470	505	107	17	3	0	12189	12459	6042	48	1940	1940	2684	3129	116	87	77	0	0.000	0.000	0.000	0.000	0.000	0.000	0.000	0.000	0.000	0.000	0.000	0.000	0.000	0.000	0.015	0.019	0.030	0.029	4.208	0.015	0.083	316	2384	100	155	10249	10404	197	10519	10716	Error	Error	-6.047	155	10249	197	10519	192795	3937052	0.277	3.124	0	0	0
1	16	14	"A85"	"A85"	8760	21225	100	493	550	327	59	391	391	445	299	67	29	11	0	10117	9872	5513	55	1777	1777	1936	1208	62	87	76	0	0.000	0.000	0.000	0.000	0.000	0.000	0.000	0.000	0.000	0.000	0.000	0.000	0.000	0.000	0.012	0.020	0.036	0.035	4.857	0.016	0.055	316	2384	100	102	8340	8442	159	8095	8254	Error	Error	-6.353	102	8340	159	8095	173723	3119483	0.351	6.570	0	0	0
1	17	14	"A85"	"A85"	9060	21220	100	525	562	321	57	405	405	463	333	71	26	7	0	12655	12350	5724	46	1855	1855	2295	2005	87	86	84	0	0.000	0.000	0.000	0.000	0.000	0.000	0.000	0.000	0.000	0.000	0.000	0.000	0.000	0.000	0.011	0.015	0.027	0.023	3.838	0.011	0.033	316	2384	100	120	10800	10920	157	10495	10652	Error	Error	-6.492	120	10800	157	10495	177705	3902713	0.297	5.015	0	0	0
1	18	14	"A85"	"A85"	9360	21220	100	541	592	362	61	406	406	455	301	66	31	13	0	9431	9234	3814	41	1872	1872	2081	1294	62	88	86	0	0.000	0.000	0.000	0.000	0.000	0.000	0.000	0.000	0.000	0.000	0.000	0.000	0.000	0.000	0.018	0.025	0.042	0.044	3.874	0.018	0.045	316	2384	100	135	7559	7694	186	7362	7548	Error	Error	-5.807	135	7559	186	7362	187080	2917934	0.455	5.528	0	0	0
1	1	15	"A86"	"A86"	4260	21545	100	490	565	339	60	403	403	463	462	99	18	2	0	8425	8315	5883	70	1644	1644	1780	1053	59	68	62	0	0.000	0.000	0.000	0.000	0.000	0.000	0.000	0.000	0.000	0.000	0.000	0.000	0.000	0.000	0.013	0.024	0.053	0.065	5.673	0.013	0.010	316	2384	100	87	6781	6868	162	6671	6833	Error	Error	-6.284	87	6781	162	6671	178624	2627653	0.221	6.206	0	0	0
1	2	15	"A86"	"A86"	4560	21545	100	555	723	1096	151	392	392	442	292	66	36	15	0	11607	11161	5253	47	1702	1702	1840	1063	57	92	90	0	0.000	0.000	0.000	0.000	0.000	0.000	0.000	0.000	0.000	0.000	0.000	0.000	0.000	0.000	0.016	0.035	0.039	0.032	3.542	0.049	0.158	316	2384	100	163	9905	10068	331	9459	9790	Error	Error	-5.925	163	9905	331	9459	228533	3526771	0.962	8.769	0	0	0
1	3	15	"A86"	"A86"	4860	21545	100	551	615	376	61	403	403	460	319	69	32	12	0	12799	11845	4865	41	1788	1788	2379	2665	112	90	80	0	0.000	0.000	0.000	0.000	0.000	0.000	0.000	0.000	0.000	0.000	0.000	0.000	0.000	0.000	0.013	0.021	0.030	0.031	4.382	0.014	0.066	316	2384	100	148	11011	11159	212	10057	10269	Error	Error	-6.217	148	11011	212	10057	194229	3742942	0.486	3.552	0	0	0
1	4	15	"A87"	"A87"	5160	21540	100	544	935	3832	409	397	397	447	303	67	31	12	0	9572	9367	7584	80	1713	1713	1858	1001	53	75	69	0	0.000	0.000	0.000	0.000	0.000	0.000	0.000	0.000	0.000	0.000	0.000	0.000	0.000	0.000	0.019	0.070	0.050	0.063	5.207	0.189	0.216	316	2384	100	147	7859	8006	538	7654	8192	Error	Error	-5.740	147	7859	538	7654	295492	2960017	1.611	7.501	0	0	0
1	5	15	"A87"	"A87"	5460	21540	100	569	628	375	59	398	398	455	405	89	27	8	0	10907	10658	6179	57	1823	1823	2343	2197	93	78	74	0	0.000	0.000	0.000	0.000	0.000	0.000	0.000	0.000	0.000	0.000	0.000	0.000	0.000	0.000	0.019	0.026	0.039	0.042	5.138	0.017	0.035	316	2384	100	171	9084	9255	230	8835	9065	Error	Error	-5.731	171	9084	230	8835	198483	3368083	0.427	3.785	0	0	0
1	6	15	"A87"	"A87"	5760	21540	100	579	768	1075	139	406	406	459	399	86	30	10	0	15025	14927	8385	56	1819	1819	2302	2025	87	85	81	0	0.000	0.000	0.000	0.000	0.000	0.000	0.000	0.000	0.000	0.000	0.000	0.000	0.000	0.000	0.013	0.028	0.028	0.026	4.452	0.028	0.081	316	2384	100	173	13206	13379	362	13108	13470	Error	Error	-6.254	173	13206	362	13108	242531	4716993	0.774	6.235	0	0	0
1	7	15	"A88"	"A88"	6060	21535	100	494	549	352	64	407	407	462	326	70	26	9	0	5087	8893	7597	85	1762	1762	2255	2427	107	52	48	0	0.000	0.000	0.000	0.000	0.000	0.000	0.000	0.000	0.000	0.000	0.000	0.000	0.000	0.000	0.026	0.020	0.057	0.079	7.969	0.015	0.075	316	2384	100	87	3325	3412	142	7131	7273	Error	Error	-5.256	87	3325	142	7131	173433	2810061	0.267	2.735	0	0	0
1	8	15	"A88"	"A88"	6360	21535	100	522	583	339	58	390	390	444	295	66	33	15	0	14346	13701	7288	53	1784	1784	2167	1885	86	84	79	0	0.000	0.000	0.000	0.000	0.000	0.000	0.000	0.000	0.000	0.000	0.000	0.000	0.000	0.000	0.011	0.016	0.026	0.027	4.508	0.012	0.064	316	2384	100	132	12562	12694	193	11917	12110	Error	Error	-6.572	132	12562	193	11917	184283	4329401	0.471	6.119	0	0	0
1	9	15	"A88"	"A88"	6660	21535	100	565	599	339	56	435	435	487	380	78	25	5	0	13256	13086	6929	52	1858	1858	3023	4271	141	81	64	0	0.000	0.000	0.000	0.000	0.000	0.000	0.000	0.000	0.000	0.000	0.000	0.000	0.000	0.000	0.011	0.015	0.025	0.027	4.877	0.012	0.040	316	2384	100	130	11398	11528	164	11228	11392	Error	Error	-6.454	130	11398	164	11228	189405	4135108	0.295	2.356	0	0	0
1	10	15	"A89"	"A89"	6960	21530	100	581	634	392	61	406	406	474	474	100	24	6	0	16868	13200	9768	74	1786	1786	2493	3395	136	60	58	0	0.000	0.000	0.000	0.000	0.000	0.000	0.000	0.000	0.000	0.000	0.000	0.000	0.000	0.000	0.012	0.020	0.031	0.043	5.753	0.015	0.119	316	2384	100	175	15082	15257	228	11414	11642	Error	Error	-6.429	175	15082	228	11414	200356	4171211	0.338	3.154	0	0	0
1	11	15	"A89"	"A89"	7260	21530	100	630	655	378	57	398	398	461	416	90	31	4	0	21380	18366	9410	51	1806	1806	2984	4367	146	80	75	0	0.000	0.000	0.000	0.000	0.000	0.000	0.000	0.000	0.000	0.000	0.000	0.000	0.000	0.000	0.012	0.016	0.022	0.024	4.810	0.011	0.044	316	2384	100	232	19574	19806	257	16560	16817	Error	Error	-6.399	232	19574	257	16560	207094	5803739	0.466	3.522	0	0	0
1	12	15	"A89"	"A89"	7560	21530	100	551	625	368	58	399	399	485	780	160	10	0	0	21544	17868	9933	55	1792	1792	2856	4304	150	76	71	0	0.000	0.000	0.000	0.000	0.000	0.000	0.000	0.000	0.000	0.000	0.000	0.000	0.000	0.000	0.008	0.014	0.022	0.024	4.826	0.012	0.098	316	2384	100	152	19752	19904	226	16076	16302	Error	Error	-7.022	152	19752	226	16076	197518	5646408	0.179	3.488	0	0	0
1	13	15	"A90"	"A90"	7865	21530	100	500	552	369	66	383	383	464	570	122	12	0	0	10905	9864	6394	64	1848	1848	2118	1514	71	69	63	0	0.000	0.000	0.000	0.000	0.000	0.000	0.000	0.000	0.000	0.000	0.000	0.000	0.000	0.000	0.013	0.021	0.039	0.045	5.444	0.014	0.008	316	2384	100	117	9057	9174	169	8016	8185	Error	Error	-6.274	117	9057	169	8016	174301	3117156	0.154	5.116	0	0	0
1	14	15	"A90"	"A90"	8165	21525	100	568	600	335	55	402	402	450	306	68	31	12	0	11960	12066	6563	54	1972	1972	2333	1794	76	82	77	0	0.000	0.000	0.000	0.000	0.000	0.000	0.000	0.000	0.000	0.000	0.000	0.000	0.000	0.000	0.017	0.020	0.032	0.033	4.933	0.013	0.048	316	2384	100	166	9988	10154	198	10094	10292	Error	Error	-5.911	166	9988	198	10094	189513	3812788	0.490	5.425	0	0	0
1	15	15	"A90"	"A90"	8465	21525	100	509	556	318	57	392	392	456	340	74	22	7	0	11616	11315	5351	47	1847	1847	2278	2004	87	84	80	0	0.000	0.000	0.000	0.000	0.000	0.000	0.000	0.000	0.000	0.000	0.000	0.000	0.000	0.000	0.012	0.017	0.031	0.029	3.557	0.011	0.038	316	2384	100	117	9769	9886	164	9468	9632	Error	Error	-6.384	117	9769	164	9468	175743	3575677	0.294	4.509	0	0	0
1	16	15	"A91"	"A91"	8765	21525	100	495	546	322	58	406	406	464	333	71	25	6	0	7633	8525	5431	63	1819	1819	2077	1615	77	73	62	0	0.000	0.000	0.000	0.000	0.000	0.000	0.000	0.000	0.000	0.000	0.000	0.000	0.000	0.000	0.015	0.021	0.049	0.052	5.166	0.015	0.040	316	2384	100	89	5814	5903	140	6706	6846	Error	Error	-6.030	89	5814	140	6706	172665	2694033	0.246	3.993	0	0	0
1	17	15	"A91"	"A91"	9065	21520	100	516	563	394	69	413	413	490	383	78	20	4	0	9721	9413	5344	56	1914	1914	2622	2785	106	73	65	0	0.000	0.000	0.000	0.000	0.000	0.000	0.000	0.000	0.000	0.000	0.000	0.000	0.000	0.000	0.013	0.020	0.037	0.043	4.794	0.012	0.037	316	2384	100	103	7807	7910	150	7499	7649	Error	Error	-6.244	103	7807	150	7499	177799	2974419	0.191	2.438	0	0	0
1	18	15	"A91"	"A91"	9365	21520	100	526	577	341	59	422	422	485	398	82	22	4	0	9986	9184	5066	55	1896	1896	2292	1993	86	72	69	0	0.000	0.000	0.000	0.000	0.000	0.000	0.000	0.000	0.000	0.000	0.000	0.000	0.000	0.000	0.013	0.021	0.042	0.043	5.116	0.015	0.028	316	2384	100	104	8090	8194	155	7288	7443	Error	Error	-6.281	104	8090	155	7288	182467	2902228	0.231	3.458	0	0	0
1	1	16	"A92"	"A92"	4265	21845	100	572	627	397	63	417	417	467	326	69	31	10	0	12056	12364	7306	59	1655	1655	1840	1357	73	83	78	0	0.000	0.000	0.000	0.000	0.000	0.000	0.000	0.000	0.000	0.000	0.000	0.000	0.000	0.000	0.015	0.020	0.031	0.034	4.574	0.013	0.056	316	2384	100	155	10401	10556	210	10709	10919	Error	Error	-6.068	155	10401	210	10709	198143	3906883	0.491	7.755	0	0	0
1	2	16	"A92"	"A92"	4565	21845	100	655	714	428	59	385	385	451	352	78	40	16	0	18299	17456	7302	41	1715	1715	1970	1905	96	90	87	0	0.000	0.000	0.000	0.000	0.000	0.000	0.000	0.000	0.000	0.000	0.000	0.000	0.000	0.000	0.016	0.021	0.022	0.023	3.075	0.016	0.113	316	2384	100	270	16584	16854	329	15741	16070	Error	Error	-5.941	270	16584	329	15741	225705	5516021	0.747	8.129	0	0	0
1	3	16	"A92"	"A92"	4865	21845	100	639	689	367	53	395	395	443	305	68	43	18	0	20082	19279	6660	34	1696	1696	2290	2966	129	95	93	0	0.000	0.000	0.000	0.000	0.000	0.000	0.000	0.000	0.000	0.000	0.000	0.000	0.000	0.000	0.013	0.017	0.020	0.017	3.342	0.012	0.106	316	2384	100	244	18386	18630	294	17583	17877	Error	Error	-6.236	244	18386	294	17583	217703	6092081	0.807	5.728	0	0	0
1	4	16	"A93"	"A93"	5165	21840	100	456	513	333	64	412	412	531	1758	331	0	0	0	10820	9983	7125	71	1690	1690	1913	1285	67	66	62	0	0.000	0.000	0.000	0.000	0.000	0.000	0.000	0.000	0.000	0.000	0.000	0.000	0.000	0.000	0.005	0.012	0.037	0.049	7.494	0.012	0.041	316	2384	100	44	9130	9174	101	8293	8394	Error	Error	-7.697	44	9130	101	8293	162033	3154608	-0.010	6.280	0	0	0
1	5	16	"A93"	"A93"	5465	21840	100	523	588	491	83	400	400	456	316	69	30	10	0	12406	12705	5395	42	1813	1813	2422	2763	114	93	83	0	0.000	0.000	0.000	0.000	0.000	0.000	0.000	0.000	0.000	0.000	0.000	0.000	0.000	0.000	0.012	0.017	0.026	0.027	3.872	0.011	0.033	316	2384	100	123	10593	10716	188	10892	11080	Error	Error	-6.428	123	10593	188	10892	185888	4014842	0.418	3.722	0	0	0
1	6	16	"A93"	"A93"	5765	21840	100	580	647	370	57	387	387	444	316	71	38	14	0	15776	16054	8154	50	1761	1761	2012	1572	78	93	92	0	0.000	0.000	0.000	0.000	0.000	0.000	0.000	0.000	0.000	0.000	0.000	0.000	0.000	0.000	0.014	0.018	0.027	0.022	4.097	0.014	0.086	316	2384	100	193	14015	14208	260	14293	14553	Error	Error	-6.182	193	14015	260	14293	204549	5073096	0.642	8.933	0	0	0
1	7	16	"A94"	"A94"	6065	21835	100	546	581	346	59	420	420	469	304	64	30	10	0	8958	12610	11255	89	1728	1728	2170	2685	123	56	53	0	0.000	0.000	0.000	0.000	0.000	0.000	0.000	0.000	0.000	0.000	0.000	0.000	0.000	0.000	0.017	0.015	0.029	0.045	7.320	0.013	0.103	316	2384	100	126	7230	7356	161	10882	11043	Error	Error	-5.842	126	7230	161	10882	183684	3984700	0.368	3.888	0	0	0
1	8	16	"A94"	"A94"	6365	21835	100	615	651	425	65	384	384	445	303	68	40	12	0	23539	21046	11291	53	1759	1759	2214	2452	110	84	81	0	0.000	0.000	0.000	0.000	0.000	0.000	0.000	0.000	0.000	0.000	0.000	0.000	0.000	0.000	0.011	0.014	0.017	0.021	4.856	0.011	0.113	316	2384	100	231	21780	22011	267	19287	19554	Error	Error	-6.559	231	21780	267	19287	205615	6650624	0.680	7.680	0	0	0
1	9	16	"A94"	"A94"	6665	21835	100	641	675	361	53	412	412	471	351	74	34	12	0	19195	17734	8844	49	1799	1799	2380	2888	121	85	80	0	0.000	0.000	0.000	0.000	0.000	0.000	0.000	0.000	0.000	0.000	0.000	0.000	0.000	0.000	0.013	0.017	0.022	0.021	4.272	0.012	0.097	316	2384	100	229	17396	17625	263	15935	16198	Error	Error	-6.247	229	17396	263	15935	213221	5603805	0.581	5.316	0	0	0
1	10	16	"A95"	"A95"	6965	21830	100	568	647	423	65	413	413	479	380	79	31	11	0	20802	17269	12218	70	1795	1795	2442	3442	140	66	62	0	0.000	0.000	0.000	0.000	0.000	0.000	0.000	0.000	0.000	0.000	0.000	0.000	0.000	0.000	0.008	0.015	0.026	0.035	5.870	0.012	0.123	316	2384	100	155	19007	19162	234	15474	15708	Error	Error	-6.938	155	19007	234	15474	204541	5457054	0.442	4.308	0	0	0
1	11	16	"A95"	"A95"	7265	21830	100	594	706	923	130	398	398	462	376	81	33	11	0	21500	20058	9108	45	1796	1796	2535	3639	143	87	82	0	0.000	0.000	0.000	0.000	0.000	0.000	0.000	0.000	0.000	0.000	0.000	0.000	0.000	0.000	0.010	0.017	0.020	0.019	3.725	0.014	0.051	316	2384	100	196	19704	19900	308	18262	18570	Error	Error	-6.651	196	19704	308	18262	222973	6338200	0.649	4.815	0	0	0
1	12	16	"A95"	"A95"	7565	21830	100	650	709	494	69	389	389	454	433	95	33	9	0	24805	22219	9642	43	1732	1732	2315	3267	141	90	84	0	0.000	0.000	0.000	0.000	0.000	0.000	0.000	0.000	0.000	0.000	0.000	0.000	0.000	0.000	0.011	0.016	0.016	0.018	3.270	0.013	0.123	316	2384	100	261	23073	23334	320	20487	20807	Error	Error	-6.466	261	23073	320	20487	224013	7021283	0.589	6.092	0	0	0
1	13	16	"A96"	"A96"	7870	21830	100	573	650	472	72	397	397	450	344	76	36	11	0	18148	15739	8467	53	1810	1810	2112	1697	80	82	78	0	0.000	0.000	0.000	0.000	0.000	0.000	0.000	0.000	0.000	0.000	0.000	0.000	0.000	0.000	0.011	0.018	0.024	0.026	5.014	0.015	0.091	316	2384	100	176	16338	16514	253	13929	14182	Error	Error	-6.537	176	16338	253	13929	205553	4973515	0.581	8.030	0	0	0
1	14	16	"A96"	"A96"	8170	21825	100	537	582	341	58	408	408	469	336	71	31	6	0	18534	16829	8393	49	1906	1906	2592	2789	107	85	80	0	0.000	0.000	0.000	0.000	0.000	0.000	0.000	0.000	0.000	0.000	0.000	0.000	0.000	0.000	0.008	0.012	0.019	0.018	4.750	0.010	0.056	316	2384	100	129	16628	16757	174	14923	15097	Error	Error	-7.010	129	16628	174	14923	183813	5317886	0.336	5.105	0	0	0
1	15	16	"A96"	"A96"	8470	21825	100	618	681	419	61	415	415	471	350	74	36	14	0	19132	17637	9714	55	1865	1865	2480	2679	108	85	75	0	0.000	0.000	0.000	0.000	0.000	0.000	0.000	0.000	0.000	0.000	0.000	0.000	0.000	0.000	0.012	0.017	0.023	0.023	3.873	0.016	0.116	316	2384	100	203	17267	17470	266	15772	16038	Error	Error	-6.410	203	17267	266	15772	215279	5573187	0.600	5.658	0	0	0
1	16	16	"A97"	"A97"	8770	21825	100	551	651	483	74	384	384	453	378	83	34	11	0	17660	15687	8716	55	1786	1786	1936	1110	57	87	82	0	0.000	0.000	0.000	0.000	0.000	0.000	0.000	0.000	0.000	0.000	0.000	0.000	0.000	0.000	0.011	0.019	0.027	0.026	4.501	0.018	0.079	316	2384	100	167	15874	16041	267	13901	14168	Error	Error	-6.571	167	15874	267	13901	205633	4957031	0.524	12.388	0	0	0
1	17	16	"A97"	"A97"	9070	21820	100	558	598	334	55	411	411	480	459	95	17	3	0	17900	15934	10072	63	1889	1889	2733	3492	127	77	64	0	0.000	0.000	0.000	0.000	0.000	0.000	0.000	0.000	0.000	0.000	0.000	0.000	0.000	0.000	0.009	0.013	0.020	0.024	4.925	0.011	0.088	316	2384	100	147	16011	16158	187	14045	14232	Error	Error	-6.767	147	16011	187	14045	188994	5035041	0.257	3.780	0	0	0
1	18	16	"A97"	"A97"	9370	21820	100	599	633	379	59	436	436	480	318	66	34	10	0	14472	12904	7695	59	1940	1940	2249	1677	74	83	75	0	0.000	0.000	0.000	0.000	0.000	0.000	0.000	0.000	0.000	0.000	0.000	0.000	0.000	0.000	0.013	0.018	0.029	0.035	4.257	0.013	0.053	316	2384	100	163	12532	12695	197	10964	11161	Error	Error	-6.265	163	12532	197	10964	199992	4077815	0.481	6.354	0	0	0
1	1	17	"A98"	"A98"	4270	22145	100	424	494	392	79	388	388	443	301	67	22	8	0	3838	4990	3908	78	1593	1593	1641	519	31	80	70	0	0.000	0.000	0.000	0.000	0.000	0.000	0.000	0.000	0.000	0.000	0.000	0.000	0.000	0.000	0.016	0.031	0.082	0.085	4.484	0.034	0.062	316	2384	100	36	2245	2281	106	3397	3503	Error	Error	-5.963	36	2245	106	3397	156256	1576945	0.169	6.453	0	0	0
1	2	17	"A98"	"A98"	4570	22145	100	426	491	347	70	394	394	449	329	73	20	6	0	3768	4745	3007	63	1631	1631	1703	576	33	83	71	0	0.000	0.000	0.000	0.000	0.000	0.000	0.000	0.000	0.000	0.000	0.000	0.000	0.000	0.000	0.015	0.031	0.110	0.125	4.907	0.017	0.011	316	2384	100	32	2137	2169	97	3114	3211	Error	Error	-6.061	32	2137	97	3114	155275	1499478	0.128	5.281	0	0	0
1	3	17	"A98"	"A98"	4870	22145	100	446	509	367	72	396	396	453	392	86	18	4	0	4616	5688	3828	67	1671	1671	1772	757	42	82	68	0	0.000	0.000	0.000	0.000	0.000	0.000	0.000	0.000	0.000	0.000	0.000	0.000	0.000	0.000	0.017	0.028	0.074	0.075	4.838	0.017	0.024	316	2384	100	50	2945	2995	113	4017	4130	Error	Error	-5.880	50	2945	113	4017	160938	1797261	0.143	5.173	0	0	0
1	4	17	"A99"	"A99"	5170	22140	100	1371	2470	2386	96	393	393	471	498	105	59	49	0	8985	8241	5604	68	1665	1665	1780	953	53	72	66	0	0.000	0.000	0.000	0.000	0.000	0.000	0.000	0.000	0.000	0.000	0.000	0.000	0.000	0.000	0.134	0.316	0.297	0.280	2.906	0.357	0.711	316	2384	100	978	7320	8298	2077	6576	8653	Error	Error	-2.904	978	7320	2077	6576	780648	2604295	4.014	6.780	0	0	0
1	5	17	"A99"	"A99"	5470	22140	100	3282	3849	3129	81	407	407	681	1325	194	65	52	0	11904	10497	5365	51	1708	1708	2174	2379	109	77	75	0	0.000	0.000	0.000	0.000	0.000	0.000	0.000	0.000	0.000	0.000	0.000	0.000	0.000	0.000	0.282	0.392	0.342	0.326	2.382	0.462	0.748	316	2384	100	2875	10196	13071	3442	8789	12231	Error	Error	-1.826	2875	10196	3442	8789	1216439	3316913	2.391	3.499	0	0	0
1	6	17	"A99"	"A99"	5770	22140	100	1499	2919	2926	100	431	431	710	1491	210	45	34	0	9572	9096	5223	57	1731	1731	2192	2313	105	75	62	0	0.000	0.000	0.000	0.000	0.000	0.000	0.000	0.000	0.000	0.000	0.000	0.000	0.000	0.000	0.136	0.338	0.277	0.235	2.860	0.436	0.675	316	2384	100	1068	7841	8909	2488	7365	9853	Error	Error	-2.876	1068	7841	2488	7365	922454	2874257	1.482	2.985	0	0	0
1	7	17	"A100"	"A100"	6070	22135	100	490	535	314	58	396	396	469	536	114	10	0	0	8068	8775	6673	76	1708	1708	1927	1399	72	63	59	0	0.000	0.000	0.000	0.000	0.000	0.000	0.000	0.000	0.000	0.000	0.000	0.000	0.000	0.000	0.015	0.020	0.041	0.053	7.250	0.016	0.014	316	2384	100	94	6360	6454	139	7067	7206	Error	Error	-6.080	94	6360	139	7067	169136	2772906	0.123	4.895	0	0	0
1	8	17	"A100"	"A100"	6370	22135	100	528	588	358	60	409	409	486	691	142	10	0	0	12903	12234	7255	59	1753	1753	2031	1392	68	78	75	0	0.000	0.000	0.000	0.000	0.000	0.000	0.000	0.000	0.000	0.000	0.000	0.000	0.000	0.000	0.011	0.017	0.031	0.034	5.277	0.015	0.072	316	2384	100	119	11150	11269	179	10481	10660	Error	Error	-6.550	119	11150	179	10481	185733	3866053	0.148	7.330	0	0	0
1	9	17	"A100"	"A100"	6670	22135	100	519	563	324	57	425	425	494	595	120	8	0	0	12000	11215	5948	53	1826	1826	2630	2854	108	78	70	0	0.000	0.000	0.000	0.000	0.000	0.000	0.000	0.000	0.000	0.000	0.000	0.000	0.000	0.000	0.009	0.015	0.029	0.030	5.022	0.016	0.072	316	2384	100	94	10174	10268	138	9389	9527	Error	Error	-6.758	94	10174	138	9389	177819	3543873	0.116	3.008	0	0	0
1	10	17	"A101"	"A101"	6970	22130	100	857	1770	2101	118	410	410	513	654	127	42	28	0	5598	8839	8096	91	1717	1717	1989	2076	104	60	48	0	0.000	0.000	0.000	0.000	0.000	0.000	0.000	0.000	0.000	0.000	0.000	0.000	0.000	0.000	0.115	0.191	0.200	0.192	3.690	0.234	0.776	316	2384	100	447	3881	4328	1360	7122	8482	Error	Error	-3.118	447	3881	1360	7122	559343	2793073	1.922	3.300	0	0	0
1	11	17	"A101"	"A101"	7270	22130	100	1164	2381	2711	113	390	390	526	782	148	49	36	0	9875	12325	9954	80	1694	1694	2126	2650	124	68	58	0	0.000	0.000	0.000	0.000	0.000	0.000	0.000	0.000	0.000	0.000	0.000	0.000	0.000	0.000	0.095	0.187	0.162	0.152	2.930	0.225	0.728	316	2384	100	774	8181	8955	1991	10631	12622	Error	Error	-3.402	774	8181	1991	10631	752369	3894825	2.372	3.849	0	0	0
1	12	17	"A101"	"A101"	7570	22130	100	969	1829	1952	106	398	398	524	719	137	44	31	0	7811	11073	9138	82	1692	1692	2078	2611	125	68	55	0	0.000	0.000	0.000	0.000	0.000	0.000	0.000	0.000	0.000	0.000	0.000	0.000	0.000	0.000	0.093	0.153	0.144	0.130	3.350	0.196	0.792	316	2384	100	571	6119	6690	1431	9381	10812	Error	Error	-3.422	571	6119	1431	9381	578099	3499050	1.815	3.445	0	0	0
1	13	17	"A102"	"A102"	7870	22125	100	485	921	1182	128	386	386	495	647	130	21	14	0	4059	8317	8692	104	1750	1750	2211	2848	128	44	31	0	0.000	0.000	0.000	0.000	0.000	0.000	0.000	0.000	0.000	0.000	0.000	0.000	0.000	0.000	0.043	0.081	0.132	0.125	5.437	0.108	0.469	316	2384	100	99	2309	2408	535	6567	7102	Error	Error	-4.544	99	2309	535	6567	290992	2628292	0.658	2.144	0	0	0
1	14	17	"A102"	"A102"	8175	22125	100	649	1246	1456	116	406	406	524	684	130	30	20	0	7976	10384	8058	77	1746	1746	2116	2078	98	71	60	0	0.000	0.000	0.000	0.000	0.000	0.000	0.000	0.000	0.000	0.000	0.000	0.000	0.000	0.000	0.039	0.097	0.090	0.086	4.149	0.142	0.527	316	2384	100	243	6230	6473	840	8638	9478	Error	Error	-4.680	243	6230	840	8638	393690	3281396	1.056	3.979	0	0	0
1	15	17	"A102"	"A102"	8475	22125	100	734	1237	1326	107	413	413	505	538	106	38	24	0	7203	10535	8614	81	1775	1775	2207	2643	119	68	50	0	0.000	0.000	0.000	0.000	0.000	0.000	0.000	0.000	0.000	0.000	0.000	0.000	0.000	0.000	0.059	0.094	0.099	0.099	3.505	0.110	0.500	316	2384	100	321	5428	5749	824	8760	9584	Error	Error	-4.080	321	5428	824	8760	390862	3329021	1.361	3.151	0	0	0
1	16	17	"A103"	"A103"	8775	22125	100	589	604	317	52	401	401	449	301	67	33	11	0	14490	12503	8007	64	1784	1784	1974	1511	76	74	70	0	0.000	0.000	0.000	0.000	0.000	0.000	0.000	0.000	0.000	0.000	0.000	0.000	0.000	0.000	0.015	0.019	0.029	0.034	5.306	0.014	0.086	316	2384	100	188	12706	12894	203	10719	10922	Error	Error	-6.079	188	12706	203	10719	190803	3951055	0.515	6.968	0	0	0
1	17	17	"A103"	"A103"	9075	22120	100	540	604	389	64	389	389	449	302	67	36	13	0	13728	12194	6944	56	1805	1805	2205	1904	86	75	74	0	0.000	0.000	0.000	0.000	0.000	0.000	0.000	0.000	0.000	0.000	0.000	0.000	0.000	0.000	0.013	0.021	0.033	0.040	5.240	0.017	0.085	316	2384	100	151	11923	12074	215	10389	10604	Error	Error	-6.303	151	11923	215	10389	190907	3853246	0.513	5.246	0	0	0
1	18	17	"A103"	"A103"	9375	22120	100	564	654	403	61	402	402	458	321	70	37	14	0	10565	9888	5911	59	1867	1867	2166	1659	76	74	72	0	0.000	0.000	0.000	0.000	0.000	0.000	0.000	0.000	0.000	0.000	0.000	0.000	0.000	0.000	0.019	0.031	0.048	0.049	5.711	0.020	0.074	316	2384	100	162	8698	8860	252	8021	8273	Error	Error	-5.747	162	8698	252	8021	206582	3124506	0.611	4.655	0	0	0
1	1	18	"A104"	"A104"	4270	22445	100	582	606	348	57	382	382	434	315	72	38	12	0	12423	10310	6684	64	1629	1629	1737	899	51	74	68	0	0.000	0.000	0.000	0.000	0.000	0.000	0.000	0.000	0.000	0.000	0.000	0.000	0.000	0.000	0.019	0.026	0.036	0.050	6.277	0.018	0.079	316	2384	100	200	10794	10994	224	8681	8905	Error	Error	-5.754	200	10794	224	8681	191531	3257847	0.546	9.536	0	0	0
1	2	18	"A104"	"A104"	4575	22445	100	594	643	359	55	390	390	441	294	66	39	16	0	15204	14962	5179	34	1660	1660	1787	1011	56	97	96	0	0.000	0.000	0.000	0.000	0.000	0.000	0.000	0.000	0.000	0.000	0.000	0.000	0.000	0.000	0.015	0.019	0.025	0.020	3.606	0.015	0.083	316	2384	100	204	13544	13748	253	13302	13555	Error	Error	-6.053	204	13544	253	13302	203323	4728090	0.687	13.032	0	0	0
1	3	18	"A104"	"A104"	4875	22445	100	513	586	349	59	381	381	433	299	69	32	12	0	14811	14208	4816	33	1673	1673	1847	1336	72	98	96	0	0.000	0.000	0.000	0.000	0.000	0.000	0.000	0.000	0.000	0.000	0.000	0.000	0.000	0.000	0.010	0.016	0.024	0.018	3.630	0.011	0.044	316	2384	100	132	13138	13270	205	12535	12740	Error	Error	-6.637	132	13138	205	12535	185262	4489677	0.512	9.252	0	0	0
1	4	18	"A105"	"A105"	5175	22440	100	507	545	345	63	373	373	445	375	84	23	5	0	10040	9155	5816	63	1716	1716	1872	945	50	73	68	0	0.000	0.000	0.000	0.000	0.000	0.000	0.000	0.000	0.000	0.000	0.000	0.000	0.000	0.000	0.016	0.023	0.040	0.050	6.611	0.011	0.018	316	2384	100	134	8324	8458	172	7439	7611	Error	Error	-5.957	134	8324	172	7439	172236	2893006	0.267	7.707	0	0	0
1	5	18	"A105"	"A105"	5475	22440	100	474	535	328	61	376	376	423	284	67	28	13	0	12587	12705	5082	40	1700	1700	1895	1166	61	95	93	0	0.000	0.000	0.000	0.000	0.000	0.000	0.000	0.000	0.000	0.000	0.000	0.000	0.000	0.000	0.009	0.014	0.024	0.023	4.251	0.010	0.034	316	2384	100	98	10887	10985	159	11005	11164	Error	Error	-6.796	98	10887	159	11005	169001	4014796	0.394	9.271	0	0	0
1	6	18	"A105"	"A105"	5775	22440	100	539	604	373	61	400	400	617	2747	445	0	0	0	13028	13201	5862	44	1713	1713	1894	1644	86	92	88	0	0.000	0.000	0.000	0.000	0.000	0.000	0.000	0.000	0.000	0.000	0.000	0.000	0.000	0.000	0.012	0.018	0.028	0.023	4.270	0.013	0.050	316	2384	100	139	11315	11454	204	11488	11692	Error	Error	-6.347	139	11315	204	11488	190807	4171437	-0.005	6.878	0	0	0
1	7	18	"A106"	"A106"	6075	22435	100	445	492	315	64	392	392	444	310	69	23	6	0	2815	3739	2570	68	1673	1673	1703	530	31	67	51	0	0.000	0.000	0.000	0.000	0.000	0.000	0.000	0.000	0.000	0.000	0.000	0.000	0.000	0.000	0.046	0.048	0.146	0.139	4.910	0.025	0.017	316	2384	100	53	1142	1195	100	2066	2166	Error	Error	-4.429	53	1142	100	2066	155491	1181679	0.155	3.842	0	0	0
1	8	18	"A106"	"A106"	6375	22435	100	442	501	354	70	403	403	459	301	65	22	8	0	2742	3745	2580	68	1726	1726	1781	596	33	67	45	0	0.000	0.000	0.000	0.000	0.000	0.000	0.000	0.000	0.000	0.000	0.000	0.000	0.000	0.000	0.038	0.049	0.170	0.157	5.084	0.028	0.024	316	2384	100	39	1016	1055	98	2019	2117	Error	Error	-4.703	39	1016	98	2019	158307	1183506	0.140	3.295	0	0	0
1	9	18	"A106"	"A106"	6675	22435	100	461	512	321	62	404	404	463	373	80	19	3	0	3060	4171	3008	72	1726	1726	1828	726	39	63	48	0	0.000	0.000	0.000	0.000	0.000	0.000	0.000	0.000	0.000	0.000	0.000	0.000	0.000	0.000	0.043	0.044	0.152	0.145	5.733	0.019	0.015	316	2384	100	57	1334	1391	108	2445	2553	Error	Error	-4.549	57	1334	108	2445	161926	1318057	0.131	3.227	0	0	0
1	10	18	"A107"	"A107"	6975	22430	100	511	577	429	74	403	403	468	345	73	28	10	0	3847	7053	6553	92	1719	1719	1794	648	36	68	57	0	0.000	0.000	0.000	0.000	0.000	0.000	0.000	0.000	0.000	0.000	0.000	0.000	0.000	0.000	0.051	0.033	0.069	0.084	5.756	0.022	0.061	316	2384	100	108	2128	2236	174	5334	5508	Error	Error	-4.300	108	2128	174	5334	182278	2228603	0.316	8.116	0	0	0
1	11	18	"A107"	"A107"	7275	22430	100	467	503	338	67	395	395	442	313	70	22	7	0	7698	9654	7039	72	1707	1707	1969	1731	87	78	64	0	0.000	0.000	0.000	0.000	0.000	0.000	0.000	0.000	0.000	0.000	0.000	0.000	0.000	0.000	0.012	0.014	0.035	0.038	6.455	0.014	0.057	316	2384	100	72	5991	6063	108	7947	8055	Error	Error	-6.379	72	5991	108	7947	158879	3050637	0.195	4.440	0	0	0
1	12	18	"A107"	"A107"	7575	22430	100	516	570	430	75	413	413	458	313	68	27	9	0	7267	9437	7133	75	1744	1744	1952	1418	72	75	65	0	0.000	0.000	0.000	0.000	0.000	0.000	0.000	0.000	0.000	0.000	0.000	0.000	0.000	0.000	0.019	0.020	0.044	0.052	5.197	0.015	0.056	316	2384	100	103	5523	5626	157	7693	7850	Error	Error	-5.745	103	5523	157	7693	180040	2982147	0.358	5.279	0	0	0
1	13	18	"A108"	"A108"	7875	22425	100	462	531	321	60	419	419	529	1435	271	0	0	0	4312	7754	7759	100	1742	1742	2013	2358	117	52	37	0	0.000	0.000	0.000	0.000	0.000	0.000	0.000	0.000	0.000	0.000	0.000	0.000	0.000	0.000	0.017	0.019	0.067	0.081	7.379	0.013	0.047	316	2384	100	43	2570	2613	112	6012	6124	Error	Error	-5.901	43	2570	112	6012	167653	2450420	0.001	2.435	0	0	0
1	14	18	"A108"	"A108"	8175	22425	100	453	522	342	65	392	392	462	708	153	6	0	0	6466	9174	7201	78	1732	1732	1949	1443	74	76	62	0	0.000	0.000	0.000	0.000	0.000	0.000	0.000	0.000	0.000	0.000	0.000	0.000	0.000	0.000	0.013	0.017	0.047	0.052	6.061	0.012	0.042	316	2384	100	61	4734	4795	130	7442	7572	Error	Error	-6.278	61	4734	130	7442	164946	2898889	0.085	5.007	0	0	0
1	15	18	"A108"	"A108"	8480	22425	100	498	557	335	60	409	409	462	309	66	27	10	0	7725	9853	6749	68	1722	1722	1841	766	41	85	82	0	0.000	0.000	0.000	0.000	0.000	0.000	0.000	0.000	0.000	0.000	0.000	0.000	0.000	0.000	0.015	0.018	0.037	0.037	4.794	0.013	0.045	316	2384	100	89	6003	6092	148	8131	8279	Error	Error	-6.076	89	6003	148	8131	175993	3113606	0.307	10.460	0	0	0
1	16	18	"A109"	"A109"	8780	22425	100	443	506	508	100	392	392	444	289	65	22	7	0	3199	4713	3593	76	1729	1729	1792	595	33	70	57	0	0.000	0.000	0.000	0.000	0.000	0.000	0.000	0.000	0.000	0.000	0.000	0.000	0.000	0.000	0.035	0.038	0.090	0.107	5.175	0.020	0.015	316	2384	100	51	1470	1521	114	2984	3098	Error	Error	-4.849	51	1470	114	2984	159808	1489211	0.215	4.909	0	0	0
1	17	18	"A109"	"A109"	9080	22420	100	468	519	346	66	414	414	477	603	126	8	0	0	3890	5535	3969	71	1796	1796	1879	647	34	76	64	0	0.000	0.000	0.000	0.000	0.000	0.000	0.000	0.000	0.000	0.000	0.000	0.000	0.000	0.000	0.026	0.028	0.078	0.083	4.272	0.021	0.034	316	2384	100	54	2094	2148	105	3739	3844	Error	Error	-5.277	54	2094	105	3739	164098	1749216	0.070	5.651	0	0	0
1	18	18	"A109"	"A109"	9380	22420	100	493	536	327	61	413	413	473	307	64	27	6	0	3420	4960	3827	77	1850	1850	1899	606	31	73	57	0	0.000	0.000	0.000	0.000	0.000	0.000	0.000	0.000	0.000	0.000	0.000	0.000	0.000	0.000	0.051	0.040	0.119	0.101	5.280	0.017	0.015	316	2384	100	80	1570	1650	123	3110	3233	Error	Error	-4.295	80	1570	123	3110	169399	1567379	0.205	5.051	0	0	0
1	1	19	"A110"	"A110"	4275	22745	100	501	542	326	60	375	375	432	308	71	28	9	0	5676	9148	7415	81	1611	1611	1714	825	48	75	67	0	0.000	0.000	0.000	0.000	0.000	0.000	0.000	0.000	0.000	0.000	0.000	0.000	0.000	0.000	0.031	0.022	0.048	0.061	6.551	0.013	0.049	316	2384	100	126	4065	4191	167	7537	7704	Error	Error	-5.012	126	4065	167	7537	171301	2890690	0.357	9.011	0	0	0
1	2	19	"A110"	"A110"	4575	22745	100	488	535	343	64	386	386	441	345	78	25	6	0	8384	10862	7992	73	1625	1625	1801	1412	78	77	68	0	0.000	0.000	0.000	0.000	0.000	0.000	0.000	0.000	0.000	0.000	0.000	0.000	0.000	0.000	0.015	0.016	0.037	0.041	4.524	0.013	0.066	316	2384	100	102	6759	6861	149	9237	9386	Error	Error	-6.050	102	6759	149	9237	169086	3432286	0.272	6.417	0	0	0
1	3	19	"A110"	"A110"	4880	22745	100	539	588	332	56	395	395	444	314	70	30	9	0	12844	12789	7945	62	1667	1667	1910	1711	89	81	78	0	0.000	0.000	0.000	0.000	0.000	0.000	0.000	0.000	0.000	0.000	0.000	0.000	0.000	0.000	0.013	0.017	0.026	0.028	5.446	0.011	0.049	316	2384	100	144	11177	11321	193	11122	11315	Error	Error	-6.278	144	11177	193	11122	185717	4041227	0.459	6.358	0	0	0
1	4	19	"A111"	"A111"	5180	22740	100	467	518	312	60	395	395	460	410	89	19	2	0	4849	7399	6494	87	1687	1687	1757	669	38	75	67	0	0.000	0.000	0.000	0.000	0.000	0.000	0.000	0.000	0.000	0.000	0.000	0.000	0.000	0.000	0.023	0.022	0.063	0.069	5.198	0.010	0.018	316	2384	100	72	3162	3234	123	5712	5835	Error	Error	-5.457	72	3162	123	5712	163727	2337948	0.141	8.433	0	0	0
1	5	19	"A111"	"A111"	5480	22740	100	431	505	352	69	385	385	429	290	67	27	10	0	7077	9254	7148	77	1651	1651	1930	1839	95	74	60	0	0.000	0.000	0.000	0.000	0.000	0.000	0.000	0.000	0.000	0.000	0.000	0.000	0.000	0.000	0.008	0.016	0.046	0.047	5.787	0.014	0.069	316	2384	100	46	5426	5472	120	7603	7723	Error	Error	-6.882	46	5426	120	7603	159668	2924178	0.262	3.983	0	0	0
1	6	19	"A111"	"A111"	5780	22740	100	423	500	328	65	373	373	429	318	74	25	7	0	5907	8083	6478	80	1666	1666	2021	2327	115	68	46	0	0.000	0.000	0.000	0.000	0.000	0.000	0.000	0.000	0.000	0.000	0.000	0.000	0.000	0.000	0.012	0.020	0.045	0.050	6.217	0.015	0.075	316	2384	100	50	4241	4291	127	6417	6544	Error	Error	-6.406	50	4241	127	6417	157982	2554310	0.223	2.605	0	0	0
1	7	19	"A112"	"A112"	6080	22735	100	924	4060	6483	159	433	433	743	2236	300	28	25	0	3572	5636	4732	83	1702	1702	1936	1582	81	53	37	0	0.000	0.000	0.000	0.000	0.000	0.000	0.000	0.000	0.000	0.000	0.000	0.000	0.000	0.000	0.263	0.922	0.568	0.494	3.083	1.439	0.752	316	2384	100	491	1870	2361	3627	3934	7561	Error	Error	-1.929	491	1870	3627	3934	1282848	1780923	1.483	2.339	0	0	0
1	8	19	"A112"	"A112"	6380	22735	100	2761	6883	7912	114	434	434	765	2103	274	51	41	0	8080	8600	5481	63	1746	1746	2064	1946	94	75	62	0	0.000	0.000	0.000	0.000	0.000	0.000	0.000	0.000	0.000	0.000	0.000	0.000	0.000	0.000	0.367	0.941	0.630	0.569	2.934	1.296	0.755	316	2384	100	2327	6334	8661	6449	6854	13303	Error	Error	-1.445	2327	6334	6449	6854	2174954	2717607	2.909	3.359	0	0	0
1	9	19	"A112"	"A112"	6680	22735	100	3765	7219	8065	111	407	407	895	2899	323	54	37	0	14672	13571	7705	56	1731	1731	2268	2804	123	79	73	0	0.000	0.000	0.000	0.000	0.000	0.000	0.000	0.000	0.000	0.000	0.000	0.000	0.000	0.000	0.259	0.575	0.354	0.366	2.525	0.887	0.605	316	2384	100	3358	12941	16299	6812	11840	18652	Error	Error	-1.946	3358	12941	6812	11840	2281182	4288413	2.181	4.031	0	0	0
1	10	19	"A113"	"A113"	6980	22730	100	525	600	560	93	399	399	447	304	68	32	13	0	9065	9011	6543	72	1726	1726	1900	1180	62	69	62	0	0.000	0.000	0.000	0.000	0.000	0.000	0.000	0.000	0.000	0.000	0.000	0.000	0.000	0.000	0.017	0.028	0.044	0.062	6.492	0.019	0.061	316	2384	100	126	7339	7465	201	7285	7486	Error	Error	-5.864	126	7339	201	7285	189492	2847403	0.503	6.026	0	0	0
1	11	19	"A113"	"A113"	7280	22730	100	535	595	370	62	399	399	482	590	122	12	1	0	11249	11275	6545	58	1731	1731	2339	3064	130	77	67	0	0.000	0.000	0.000	0.000	0.000	0.000	0.000	0.000	0.000	0.000	0.000	0.000	0.000	0.000	0.014	0.021	0.033	0.035	4.701	0.016	0.086	316	2384	100	136	9518	9654	196	9544	9740	Error	Error	-6.129	136	9518	196	9544	188083	3562787	0.192	2.916	0	0	0
1	12	19	"A113"	"A113"	7580	22730	100	531	656	883	134	379	379	442	343	77	30	11	0	10990	11347	7445	65	1736	1736	2109	2138	101	77	69	0	0.000	0.000	0.000	0.000	0.000	0.000	0.000	0.000	0.000	0.000	0.000	0.000	0.000	0.000	0.016	0.029	0.034	0.035	4.328	0.028	0.102	316	2384	100	152	9254	9406	277	9611	9888	Error	Error	-5.928	152	9254	277	9611	207190	3585636	0.624	4.321	0	0	0
1	13	19	"A114"	"A114"	7880	22725	100	520	547	326	59	394	394	446	310	69	27	9	0	14461	12417	9533	76	1720	1720	2224	2977	133	58	56	0	0.000	0.000	0.000	0.000	0.000	0.000	0.000	0.000	0.000	0.000	0.000	0.000	0.000	0.000	0.010	0.014	0.026	0.040	6.201	0.012	0.080	316	2384	100	126	12741	12867	153	10697	10850	Error	Error	-6.660	126	12741	153	10697	172779	3923845	0.326	3.424	0	0	0
1	14	19	"A114"	"A114"	8180	22725	100	510	576	365	63	391	391	453	313	69	30	12	0	15577	14281	8183	57	1753	1753	2552	3941	154	76	70	0	0.000	0.000	0.000	0.000	0.000	0.000	0.000	0.000	0.000	0.000	0.000	0.000	0.000	0.000	0.009	0.015	0.023	0.029	7.227	0.013	0.107	316	2384	100	119	13824	13943	185	12528	12713	Error	Error	-6.860	119	13824	185	12528	181882	4512754	0.393	2.976	0	0	0
1	15	19	"A114"	"A114"	8480	22725	100	601	633	366	57	390	390	444	331	74	37	12	0	18635	15982	8773	54	1782	1782	2755	4198	152	76	73	0	0.000	0.000	0.000	0.000	0.000	0.000	0.000	0.000	0.000	0.000	0.000	0.000	0.000	0.000	0.013	0.017	0.024	0.027	4.922	0.013	0.123	316	2384	100	211	16853	17064	243	14200	14443	Error	Error	-6.320	211	16853	243	14200	200033	5050247	0.571	3.151	0	0	0
1	16	19	"A115"	"A115"	8785	22725	100	466	520	325	62	391	391	441	308	69	25	8	0	6547	9929	8044	81	1748	1748	1830	709	38	78	73	0	0.000	0.000	0.000	0.000	0.000	0.000	0.000	0.000	0.000	0.000	0.000	0.000	0.000	0.000	0.016	0.016	0.039	0.046	6.300	0.013	0.038	316	2384	100	75	4799	4874	129	8181	8310	Error	Error	-6.000	75	4799	129	8181	164376	3137519	0.256	11.423	0	0	0
1	17	19	"A115"	"A115"	9085	22720	100	490	527	311	59	417	417	458	292	63	25	7	0	6142	8598	6748	78	1827	1827	2042	1424	69	72	63	0	0.000	0.000	0.000	0.000	0.000	0.000	0.000	0.000	0.000	0.000	0.000	0.000	0.000	0.000	0.017	0.016	0.045	0.062	6.830	0.012	0.038	316	2384	100	73	4315	4388	110	6771	6881	Error	Error	-5.885	73	4315	110	6771	166622	2716973	0.236	4.604	0	0	0
1	18	19	"A115"	"A115"	9385	22720	100	511	580	364	62	403	403	462	305	66	31	15	0	5850	7807	6112	78	1855	1855	2010	915	45	73	67	0	0.000	0.000	0.000	0.000	0.000	0.000	0.000	0.000	0.000	0.000	0.000	0.000	0.000	0.000	0.027	0.030	0.062	0.074	5.800	0.017	0.046	316	2384	100	108	3995	4103	177	5952	6129	Error	Error	-5.209	108	3995	177	5952	183251	2466872	0.387	6.336	0	0	0
1	1	20	"A116"	"A116"	4280	23045	100	571	601	355	59	370	370	430	295	68	41	13	0	11488	10320	6078	58	1669	1669	1797	962	53	78	75	0	0.000	0.000	0.000	0.000	0.000	0.000	0.000	0.000	0.000	0.000	0.000	0.000	0.000	0.000	0.020	0.027	0.042	0.050	5.205	0.016	0.064	316	2384	100	201	9819	10020	231	8651	8882	Error	Error	-5.610	201	9819	231	8651	189971	3261134	0.580	8.860	0	0	0
1	2	20	"A116"	"A116"	4580	23045	100	564	618	361	58	385	385	517	970	187	3	0	0	14477	14104	5198	36	1712	1712	1924	1977	102	96	91	0	0.000	0.000	0.000	0.000	0.000	0.000	0.000	0.000	0.000	0.000	0.000	0.000	0.000	0.000	0.014	0.019	0.026	0.022	3.440	0.036	0.040	316	2384	100	179	12765	12944	233	12392	12625	Error	Error	-6.156	179	12765	233	12392	195363	4456908	0.104	6.161	0	0	0
1	3	20	"A116"	"A116"	4880	23045	100	554	595	342	57	383	383	437	303	69	32	11	0	13018	12515	4405	35	1706	1706	2103	2198	104	91	88	0	0.000	0.000	0.000	0.000	0.000	0.000	0.000	0.000	0.000	0.000	0.000	0.000	0.000	0.000	0.015	0.020	0.027	0.027	3.326	0.016	0.088	316	2384	100	171	11312	11483	212	10809	11021	Error	Error	-6.048	171	11312	212	10809	188036	3954654	0.521	4.737	0	0	0
1	4	20	"A117"	"A117"	5185	23040	100	496	574	391	68	385	385	447	336	75	29	10	0	2445	3167	2157	68	1686	1686	1726	555	32	56	39	0	0.000	0.000	0.000	0.000	0.000	0.000	0.000	0.000	0.000	0.000	0.000	0.000	0.000	0.000	0.146	0.128	0.210	0.222	4.155	0.106	0.111	316	2384	100	111	759	870	189	1481	1670	Error	Error	-2.774	111	759	189	1481	181405	1000715	0.378	2.596	0	0	0
1	5	20	"A117"	"A117"	5485	23040	100	513	610	445	72	372	372	418	312	74	33	15	0	3159	4377	3008	68	1621	1621	1678	543	32	75	62	0	0.000	0.000	0.000	0.000	0.000	0.000	0.000	0.000	0.000	0.000	0.000	0.000	0.000	0.000	0.092	0.086	0.150	0.150	4.477	0.081	0.163	316	2384	100	141	1538	1679	238	2756	2994	Error	Error	-3.447	141	1538	238	2756	192781	1383083	0.615	4.971	0	0	0
1	6	20	"A117"	"A117"	5785	23040	100	480	546	400	73	381	381	436	295	67	28	13	0	2729	3699	2627	71	1632	1632	1686	543	32	69	50	0	0.000	0.000	0.000	0.000	0.000	0.000	0.000	0.000	0.000	0.000	0.000	0.000	0.000	0.000	0.090	0.080	0.182	0.187	4.304	0.072	0.125	316	2384	100	99	1097	1196	165	2067	2232	Error	Error	-3.470	99	1097	165	2067	172534	1168820	0.373	3.707	0	0	0
1	7	20	"A118"	"A118"	6085	23035	100	477	497	284	57	393	393	444	295	66	26	5	0	5988	8061	5419	67	1671	1671	1756	662	37	88	82	0	0.000	0.000	0.000	0.000	0.000	0.000	0.000	0.000	0.000	0.000	0.000	0.000	0.000	0.000	0.019	0.016	0.042	0.044	4.177	0.010	0.021	316	2384	100	84	4317	4401	104	6390	6494	Error	Error	-5.683	84	4317	104	6390	157166	2547149	0.180	9.524	0	0	0
1	8	20	"A118"	"A118"	6385	23035	100	519	578	382	66	398	398	449	304	67	30	11	0	10625	12034	7991	66	1711	1711	2153	2634	122	76	65	0	0.000	0.000	0.000	0.000	0.000	0.000	0.000	0.000	0.000	0.000	0.000	0.000	0.000	0.000	0.014	0.017	0.029	0.035	5.584	0.012	0.076	316	2384	100	121	8914	9035	180	10323	10503	Error	Error	-6.203	121	8914	180	10323	182670	3802678	0.424	3.751	0	0	0
1	9	20	"A118"	"A118"	6685	23035	100	500	538	321	59	375	375	433	296	68	31	10	0	10114	11279	7565	67	1698	1698	2006	1971	98	82	68	0	0.000	0.000	0.000	0.000	0.000	0.000	0.000	0.000	0.000	0.000	0.000	0.000	0.000	0.000	0.015	0.017	0.032	0.033	4.627	0.013	0.084	316	2384	100	125	8416	8541	163	9581	9744	Error	Error	-6.073	125	8416	163	9581	169930	3564297	0.355	4.705	0	0	0
1	10	20	"A119"	"A119"	6985	23030	100	1235	1408	1005	71	392	392	460	341	74	68	54	0	12766	12262	8631	70	1724	1724	1830	906	49	77	72	0	0.000	0.000	0.000	0.000	0.000	0.000	0.000	0.000	0.000	0.000	0.000	0.000	0.000	0.000	0.076	0.096	0.108	0.113	2.708	0.093	0.673	316	2384	100	843	11042	11885	1016	10538	11554	Error	Error	-3.711	843	11042	1016	10538	444965	3874890	2.780	11.514	0	0	0
1	11	20	"A119"	"A119"	7285	23030	100	1401	1588	1057	66	380	380	444	372	83	74	61	0	16454	14743	7798	52	1711	1711	1850	964	52	89	86	0	0.000	0.000	0.000	0.000	0.000	0.000	0.000	0.000	0.000	0.000	0.000	0.000	0.000	0.000	0.069	0.093	0.090	0.086	2.643	0.095	0.668	316	2384	100	1021	14743	15764	1208	13032	14240	Error	Error	-3.852	1021	14743	1208	13032	501898	4658642	3.075	13.374	0	0	0
1	12	20	"A119"	"A119"	7585	23030	100	1347	1523	1037	68	393	393	469	474	101	68	50	0	14372	13890	7887	56	1740	1740	1950	1372	70	90	84	0	0.000	0.000	0.000	0.000	0.000	0.000	0.000	0.000	0.000	0.000	0.000	0.000	0.000	0.000	0.076	0.093	0.092	0.086	2.681	0.095	0.682	316	2384	100	954	12632	13586	1130	12150	13280	Error	Error	-3.727	954	12632	1130	12150	481240	4389106	2.224	8.703	0	0	0
1	13	20	"A120"	"A120"	7885	23025	100	547	628	410	65	388	388	442	289	65	37	19	0	3182	4732	3930	83	1685	1685	1766	576	32	68	55	0	0.000	0.000	0.000	0.000	0.000	0.000	0.000	0.000	0.000	0.000	0.000	0.000	0.000	0.000	0.106	0.079	0.111	0.122	4.616	0.055	0.154	316	2384	100	159	1497	1656	240	3047	3287	Error	Error	-3.235	159	1497	240	3047	198590	1495462	0.644	5.149	0	0	0
1	14	20	"A120"	"A120"	8185	23025	100	504	594	417	70	394	394	447	327	73	31	12	0	3369	4912	4362	88	1723	1723	1876	1208	64	59	34	0	0.000	0.000	0.000	0.000	0.000	0.000	0.000	0.000	0.000	0.000	0.000	0.000	0.000	0.000	0.067	0.063	0.124	0.124	4.612	0.056	0.276	316	2384	100	110	1646	1756	200	3189	3389	Error	Error	-3.903	110	1646	200	3189	187586	1552043	0.450	2.513	0	0	0
1	15	20	"A120"	"A120"	8485	23025	100	566	641	444	69	404	404	463	316	68	35	15	0	3697	5410	4280	79	1746	1746	1930	1286	66	67	40	0	0.000	0.000	0.000	0.000	0.000	0.000	0.000	0.000	0.000	0.000	0.000	0.000	0.000	0.000	0.083	0.065	0.109	0.120	3.966	0.060	0.306	316	2384	100	162	1951	2113	237	3664	3901	Error	Error	-3.590	162	1951	237	3664	202620	1709559	0.563	2.706	0	0	0
1	16	20	"A121"	"A121"	8790	23020	100	510	584	372	63	397	397	461	333	72	30	10	0	12566	13019	9046	69	1784	1784	1959	1254	64	75	72	0	0.000	0.000	0.000	0.000	0.000	0.000	0.000	0.000	0.000	0.000	0.000	0.000	0.000	0.000	0.010	0.017	0.030	0.036	5.625	0.010	0.036	316	2384	100	113	10782	10895	187	11235	11422	Error	Error	-6.576	113	10782	187	11235	184526	4114126	0.369	8.820	0	0	0
1	17	20	"A121"	"A121"	9090	23020	100	598	649	370	57	419	419	470	308	65	34	14	0	22276	20591	11899	57	1801	1801	2124	1784	83	83	81	0	0.000	0.000	0.000	0.000	0.000	0.000	0.000	0.000	0.000	0.000	0.000	0.000	0.000	0.000	0.009	0.012	0.017	0.018	4.582	0.010	0.088	316	2384	100	179	20475	20654	230	18790	19020	Error	Error	-6.838	179	20475	230	18790	205072	6506759	0.581	10.351	0	0	0
1	18	20	"A121"	"A121"	9390	23020	100	597	664	475	71	404	404	459	301	65	39	14	0	15441	15191	9347	61	1915	1915	2168	1606	74	83	79	0	0.000	0.000	0.000	0.000	0.000	0.000	0.000	0.000	0.000	0.000	0.000	0.000	0.000	0.000	0.014	0.020	0.023	0.027	4.773	0.012	0.075	316	2384	100	193	13526	13719	260	13276	13536	Error	Error	-6.131	193	13526	260	13276	209873	4800386	0.681	8.109	0	0	0
1	1	21	"Blank"	"Blank"	4285	23345	100	384	396	259	65	375	375	422	281	66	17	4	0	1567	1620	495	30	1562	1562	1603	489	30	18	4	0	0.000	0.000	0.000	0.000	0.000	0.000	0.000	0.000	0.000	0.000	0.000	0.000	0.000	0.000	1.800	0.362	0.640	0.594	3.781	-0.003	0.000	316	2384	100	9	5	14	21	58	79	Error	Error	0.848	9	5	21	58	125234	511841	-0.093	0.035	0	0	0
1	2	21	"Blank"	"Blank"	4585	23345	100	397	484	468	96	370	370	427	333	77	22	6	0	1621	1692	719	42	1580	1580	1625	563	34	17	3	0	0.000	0.000	0.000	0.000	0.000	0.000	0.000	0.000	0.000	0.000	0.000	0.000	0.000	0.000	0.659	1.018	0.680	0.715	3.752	0.341	0.197	316	2384	100	27	41	68	114	112	226	Error	Error	-0.603	27	41	114	112	152845	534770	0.171	0.119	0	0	0
1	3	21	"Blank"	"Blank"	4885	23345	100	393	430	276	64	369	369	425	290	68	16	5	0	1602	1634	550	33	1599	1599	1641	519	31	12	3	0	0.000	0.000	0.000	0.000	0.000	0.000	0.000	0.000	0.000	0.000	0.000	0.000	0.000	0.000	8.000	1.743	0.437	0.487	5.042	0.032	0.002	316	2384	100	24	3	27	61	35	96	Error	Error	3.000	24	3	61	35	136034	516312	0.017	-0.013	0	0	0
1	4	21	"Blank"	"Blank"	5190	23340	100	387	441	285	64	375	375	432	302	69	18	5	0	1633	1655	478	28	1622	1622	1665	511	30	15	1	0	0.000	0.000	0.000	0.000	0.000	0.000	0.000	0.000	0.000	0.000	0.000	0.000	0.000	0.000	1.091	2.000	0.479	0.578	4.605	0.057	0.003	316	2384	100	12	11	23	66	33	99	Error	Error	0.126	12	11	66	33	139266	522859	0.030	-0.020	0	0	0
1	5	21	"Blank"	"Blank"	5490	23340	100	368	437	302	69	355	355	418	298	71	23	7	0	1584	1618	470	29	1581	1581	1635	506	30	16	2	0	0.000	0.000	0.000	0.000	0.000	0.000	0.000	0.000	0.000	0.000	0.000	0.000	0.000	0.000	4.333	2.216	0.687	0.667	4.652	-0.016	0.000	316	2384	100	13	3	16	82	37	119	Error	Error	2.115	13	3	82	37	138025	511271	0.064	-0.034	0	0	0
1	6	21	"Blank"	"Blank"	5790	23340	100	326	397	292	73	364	364	424	334	78	15	3	0	1619	1656	518	31	1582	1582	1638	505	30	19	2	0	0.000	0.000	0.000	0.000	0.000	0.000	0.000	0.000	0.000	0.000	0.000	0.000	0.000	0.000	-1.027	0.446	0.580	0.570	4.566	0.094	0.011	316	2384	100	-38	37	-1	33	74	107	Error	Error	Error	-38	37	33	74	125305	523441	-0.081	0.036	0	0	0
1	7	21	"Blank"	"Blank"	6090	23335	100	384	438	306	69	376	376	444	407	91	12	1	0	1577	1600	454	28	1621	1621	1669	517	30	12	2	0	0.000	0.000	0.000	0.000	0.000	0.000	0.000	0.000	0.000	0.000	0.000	0.000	0.000	0.000	-0.182	-2.952	0.623	0.618	4.282	0.170	0.004	316	2384	100	8	-44	-36	62	-21	41	Error	Error	Error	8	-44	62	-21	138401	505680	-0.015	-0.133	0	0	0
1	8	21	"Blank"	"Blank"	6390	23335	100	385	433	277	63	393	393	452	348	76	13	2	0	1595	1634	507	31	1647	1647	1697	587	34	11	1	0	0.000	0.000	0.000	0.000	0.000	0.000	0.000	0.000	0.000	0.000	0.000	0.000	0.000	0.000	0.154	-3.077	0.591	0.568	3.990	0.088	0.013	316	2384	100	-8	-52	-60	40	-13	27	Error	Error	-2.700	-8	-52	40	-13	136751	516474	-0.055	-0.107	0	0	0
1	9	21	"Blank"	"Blank"	6690	23335	100	367	420	276	65	387	387	433	287	66	17	6	0	1691	1691	497	29	1631	1631	1683	537	31	17	3	0	0.000	0.000	0.000	0.000	0.000	0.000	0.000	0.000	0.000	0.000	0.000	0.000	0.000	0.000	-0.333	0.550	0.584	0.551	4.020	-0.022	0.001	316	2384	100	-20	60	40	33	60	93	Error	Error	Error	-20	60	33	60	132829	534379	-0.045	0.015	0	0	0
1	10	21	"Blank"	"Blank"	6990	23330	100	383	438	283	64	397	397	444	294	66	17	6	0	1681	1728	505	29	1705	1705	1745	528	30	15	3	0	0.000	0.000	0.000	0.000	0.000	0.000	0.000	0.000	0.000	0.000	0.000	0.000	0.000	0.000	0.583	1.783	0.517	0.562	4.404	0.000	0.000	316	2384	100	-14	-24	-38	41	23	64	Error	Error	-0.778	-14	-24	41	23	138265	545937	-0.020	-0.032	0	0	0
1	11	21	"Blank"	"Blank"	7290	23330	100	402	437	301	68	399	399	451	312	69	18	5	0	1665	1725	542	31	1668	1668	1728	655	37	12	3	0	0.000	0.000	0.000	0.000	0.000	0.000	0.000	0.000	0.000	0.000	0.000	0.000	0.000	0.000	-1.000	0.667	0.525	0.582	4.820	0.078	0.023	316	2384	100	3	-3	0	38	57	95	Error	Error	Error	3	-3	38	57	138209	545054	-0.045	-0.005	0	0	0
1	12	21	"Blank"	"Blank"	7590	23330	100	364	417	282	67	394	394	445	344	77	12	2	0	1663	1744	585	33	1637	1637	1690	563	33	19	6	0	0.000	0.000	0.000	0.000	0.000	0.000	0.000	0.000	0.000	0.000	0.000	0.000	0.000	0.000	-1.154	0.215	0.497	0.491	4.367	0.018	0.000	316	2384	100	-30	26	-4	23	107	130	Error	Error	Error	-30	26	23	107	131713	551134	-0.081	0.096	0	0	0
1	13	21	"Blank"	"Blank"	7890	23325	100	394	439	277	63	413	413	481	433	90	7	0	0	1711	1795	603	33	1722	1722	1812	750	41	12	1	0	0.000	0.000	0.000	0.000	0.000	0.000	0.000	0.000	0.000	0.000	0.000	0.000	0.000	0.000	1.727	0.356	0.418	0.493	4.450	0.206	0.053	316	2384	100	-19	-11	-30	26	73	99	Error	Error	0.788	-19	-11	26	73	138803	567375	-0.097	-0.023	0	0	0
1	14	21	"Blank"	"Blank"	8190	23325	100	370	442	322	72	416	416	460	311	67	18	5	0	1709	1786	584	32	1711	1711	1770	566	31	19	5	0	0.000	0.000	0.000	0.000	0.000	0.000	0.000	0.000	0.000	0.000	0.000	0.000	0.000	0.000	23.000	0.347	0.583	0.523	5.013	0.043	0.002	316	2384	100	-46	-2	-48	26	75	101	Error	Error	4.524	-46	-2	26	75	139609	564519	-0.058	0.028	0	0	0
1	15	21	"Blank"	"Blank"	8490	23325	100	358	400	256	64	397	397	452	310	68	13	2	0	1662	1726	545	31	1716	1716	1757	547	31	15	5	0	0.000	0.000	0.000	0.000	0.000	0.000	0.000	0.000	0.000	0.000	0.000	0.000	0.000	0.000	0.722	0.300	0.573	0.554	4.405	0.018	0.000	316	2384	100	-39	-54	-93	3	10	13	Error	Error	-0.469	-39	-54	3	10	126375	545538	-0.168	-0.057	0	0	0
1	16	21	"Blank"	"Blank"	8790	23320	100	390	441	279	63	403	403	451	314	69	16	4	0	1680	1750	550	31	1740	1740	1801	581	32	15	2	0	0.000	0.000	0.000	0.000	0.000	0.000	0.000	0.000	0.000	0.000	0.000	0.000	0.000	0.000	0.217	3.800	0.475	0.447	4.303	0.002	0.000	316	2384	100	-13	-60	-73	38	10	48	Error	Error	-2.206	-13	-60	38	10	139383	553056	-0.032	-0.088	0	0	0
1	17	21	"Blank"	"Blank"	9095	23320	100	436	494	308	62	428	428	496	702	141	4	0	0	1777	1850	585	31	1799	1799	1852	593	32	19	3	0	0.000	0.000	0.000	0.000	0.000	0.000	0.000	0.000	0.000	0.000	0.000	0.000	0.000	0.000	-0.364	1.294	0.411	0.474	4.309	179.304	0.000	316	2384	100	8	-22	-14	66	51	117	Error	Error	Error	8	-22	66	51	155955	584482	-0.003	-0.003	0	0	0
1	18	21	"Blank"	"Blank"	9395	23320	100	445	481	291	60	439	439	505	622	123	4	0	0	1855	1916	578	30	1880	1880	1944	577	29	18	4	0	0.000	0.000	0.000	0.000	0.000	0.000	0.000	0.000	0.000	0.000	0.000	0.000	0.000	0.000	-0.240	1.167	0.456	0.447	4.295	6.249	0.011	316	2384	100	6	-25	-19	42	36	78	Error	Error	Error	6	-25	42	36	151947	605533	-0.039	-0.049	0	0	0
