# Supplementary material for: Application of hybridization control probe to increase accuracy on ligation detection or minisequencing diagnostic microarrays
Source: BMC Res Notes. 2009 Dec 14;2:249. doi: 10.1186/1756-0500-2-249 (PMC2799435; doi:10.1186/1756-0500-2-249)
Supplement: Additional file 3 — Gpr_files. Zip-compressed file containing raw microarray data in GenePix results format (.gpr) and GAL (GenePix Array List) files. [file 1756-0500-2-249-S3.ZIP › gpr_files/slide9/lasi9_6-16.gpr]

ATF	1.0
30	76    
"Type=GenePix Results 3"
"DateTime=2009/05/28 13:55:46"
"Settings=C:\Axon\Data\HPV\280509\lasi9.gps"
"GalFile=C:\Axon\Data\HPV\ArrayIt_032009_InstiBioGalfile.gal"
"ArrayOfArrays=6-16"
"PixelSize=5"
"Wavelengths=532	488"
"ImageFiles=C:\Axon\Data\HPV\280509\lasi9.tif 2	C:\Axon\Data\HPV\280509\lasi9.tif 3"
"NormalizationMethod=None"
"NormalizationFactors=1	1"
"JpegImage="
"StdDev=Type 1"
"RatioFormulations=W1/W3 (/532)	W1/W4 (/488)	W3/W4 (532/488)"
"FeatureType=Circular"
"Barcode="
"BackgroundSubtraction=LocalFeature"
"ImageOrigin=0, 0"
"JpegOrigin=0, 0"
"Creator=GenePix Pro 6.1.0.2"
"Scanner=GenePix 4200A 01 Autoloader [2]"
"FocusPosition=0"
"Temperature=23.31"
"LinesAveraged=1"
"Comment="
"PMTGain=610	580"
"ScanPower=100	100"
"LaserPower=2.72	2.58"
"Filters=Standard Green	Standard Blue"
"ScanRegion=728,0,3848,13784"
"Supplier="
"Block"	"Column"	"Row"	"Name"	"ID"	"X"	"Y"	"Dia."	"F532 Median"	"F532 Mean"	"F532 SD"	"F532 CV"	"B532"	"B532 Median"	"B532 Mean"	"B532 SD"	"B532 CV"	"% > B532+1SD"	"% > B532+2SD"	"F532 % Sat."	"F488 Median"	"F488 Mean"	"F488 SD"	"F488 CV"	"B488"	"B488 Median"	"B488 Mean"	"B488 SD"	"B488 CV"	"% > B488+1SD"	"% > B488+2SD"	"F488 % Sat."	"Ratio of Medians (1/532)"	"Ratio of Means (1/532)"	"Median of Ratios (1/532)"	"Mean of Ratios (1/532)"	"Ratios SD (1/532)"	"Rgn Ratio (1/532)"	"Rgn R2 (1/532)"	"Ratio of Medians (1/488)"	"Ratio of Means (1/488)"	"Median of Ratios (1/488)"	"Mean of Ratios (1/488)"	"Ratios SD (1/488)"	"Rgn Ratio (1/488)"	"Rgn R2 (1/488)"	"Ratio of Medians (532/488)"	"Ratio of Means (532/488)"	"Median of Ratios (532/488)"	"Mean of Ratios (532/488)"	"Ratios SD (532/488)"	"Rgn Ratio (532/488)"	"Rgn R2 (532/488)"	"F Pixels"	"B Pixels"	"Circularity"	"Sum of Medians (1/532)"	"Sum of Medians (1/488)"	"Sum of Medians (532/488)"	"Sum of Means (1/532)"	"Sum of Means (1/488)"	"Sum of Means (532/488)"	"Log Ratio (1/532)"	"Log Ratio (1/488)"	"Log Ratio (532/488)"	"F532 Median - B532"	"F488 Median - B488"	"F532 Mean - B532"	"F488 Mean - B488"	"F532 Total Intensity"	"F488 Total Intensity"	"SNR 532"	"SNR 488"	"Flags"	"Normalize"	"Autoflag"
1	1	1	"A1"	"A1"	13250	17350	100	530	589	354	60	471	471	533	363	68	19	7	0	4644	4800	2295	47	2132	2132	2222	724	32	71	59	0	0.000	0.000	0.000	0.000	0.000	0.000	0.000	0.000	0.000	0.000	0.000	0.000	0.000	0.000	0.023	0.044	0.106	0.112	4.936	0.035	0.016	316	2384	100	59	2512	2571	118	2668	2786	Error	Error	-5.412	59	2512	118	2668	186224	1516903	0.154	3.561	0	0	0
1	2	1	"A1"	"A1"	13545	17345	100	565	614	344	56	456	456	507	345	68	27	6	0	5873	5710	2338	40	2032	2032	2119	728	34	88	78	0	0.000	0.000	0.000	0.000	0.000	0.000	0.000	0.000	0.000	0.000	0.000	0.000	0.000	0.000	0.028	0.043	0.084	0.080	4.174	0.029	0.026	316	2384	100	109	3841	3950	158	3678	3836	Error	Error	-5.139	109	3841	158	3678	194173	1804465	0.310	4.933	0	0	0
1	3	1	"A1"	"A1"	13845	17345	100	529	586	321	54	469	469	520	334	64	22	5	0	5343	5306	1841	34	2131	2131	2262	1527	67	80	53	0	0.000	0.000	0.000	0.000	0.000	0.000	0.000	0.000	0.000	0.000	0.000	0.000	0.000	0.000	0.019	0.037	0.077	0.064	4.168	0.009	0.005	316	2384	100	60	3212	3272	117	3175	3292	Error	Error	-5.742	60	3212	117	3175	185212	1676628	0.198	1.993	0	0	0
1	4	1	"A2"	"A2"	14145	17345	100	470	552	347	62	469	469	526	345	65	20	6	0	5302	5115	2237	43	2088	2088	2199	758	34	76	70	0	0.000	0.000	0.000	0.000	0.000	0.000	0.000	0.000	0.000	0.000	0.000	0.000	0.000	0.000	0.000	0.027	0.094	0.104	4.869	0.022	0.012	316	2384	100	1	3214	3215	83	3027	3110	Error	Error	Error	1	3214	83	3027	174472	1616191	0.075	3.847	0	0	0
1	5	1	"A2"	"A2"	14445	17345	100	607	648	338	52	475	475	540	381	70	23	7	0	6871	6808	2036	29	2153	2153	2373	2024	85	89	61	0	0.000	0.000	0.000	0.000	0.000	0.000	0.000	0.000	0.000	0.000	0.000	0.000	0.000	0.000	0.028	0.037	0.058	0.054	3.415	0.023	0.021	316	2384	100	132	4718	4850	173	4655	4828	Error	Error	-5.160	132	4718	173	4655	204646	2151444	0.283	2.191	0	0	0
1	6	1	"A2"	"A2"	14745	17345	100	554	580	335	57	481	481	567	1288	227	0	0	0	6064	6077	1977	32	2173	2173	2292	870	37	91	85	0	0.000	0.000	0.000	0.000	0.000	0.000	0.000	0.000	0.000	0.000	0.000	0.000	0.000	0.000	0.019	0.025	0.075	0.068	3.353	0.010	0.003	316	2384	100	73	3891	3964	99	3904	4003	Error	Error	-5.736	73	3891	99	3904	183337	1920183	0.010	4.351	0	0	0
1	7	1	"A3"	"A3"	15045	17345	100	550	606	368	60	511	511	576	779	135	3	0	0	5081	5119	2265	44	2208	2208	2294	904	39	74	61	0	0.000	0.000	0.000	0.000	0.000	0.000	0.000	0.000	0.000	0.000	0.000	0.000	0.000	0.000	0.014	0.033	0.093	0.088	4.830	0.077	0.011	316	2384	100	39	2873	2912	95	2911	3006	Error	Error	-6.203	39	2873	95	2911	191504	1617697	0.039	3.125	0	0	0
1	8	1	"A3"	"A3"	15345	17345	100	589	642	374	58	539	539	592	353	59	23	7	0	5943	5910	2268	38	2265	2265	2394	1007	42	87	71	0	0.000	0.000	0.000	0.000	0.000	0.000	0.000	0.000	0.000	0.000	0.000	0.000	0.000	0.000	0.014	0.028	0.092	0.078	4.684	0.020	0.013	316	2384	100	50	3678	3728	103	3645	3748	Error	Error	-6.201	50	3678	103	3645	203017	1867468	0.142	3.492	0	0	0
1	9	1	"A3"	"A3"	15645	17345	100	629	731	1061	145	529	529	589	402	68	21	4	0	6395	6295	2066	32	2271	2271	2375	819	34	92	83	0	0.000	0.000	0.000	0.000	0.000	0.000	0.000	0.000	0.000	0.000	0.000	0.000	0.000	0.000	0.024	0.050	0.073	0.069	4.002	0.032	0.011	316	2384	100	100	4124	4224	202	4024	4226	Error	Error	-5.366	100	4124	202	4024	230960	1989289	0.353	4.786	0	0	0
1	10	1	"A4"	"A4"	15945	17340	100	602	696	456	65	539	539	597	433	72	23	5	0	5664	5831	2699	46	2279	2279	2346	735	31	79	69	0	0.000	0.000	0.000	0.000	0.000	0.000	0.000	0.000	0.000	0.000	0.000	0.000	0.000	0.000	0.019	0.044	0.098	0.105	4.568	0.034	0.032	316	2384	100	63	3385	3448	157	3552	3709	Error	Error	-5.748	63	3385	157	3552	219888	1842660	0.229	4.741	0	0	0
1	11	1	"A4"	"A4"	16245	17340	100	623	683	366	53	538	538	623	831	133	5	0	0	6566	6867	2857	41	2372	2372	2478	863	34	89	80	0	0.000	0.000	0.000	0.000	0.000	0.000	0.000	0.000	0.000	0.000	0.000	0.000	0.000	0.000	0.020	0.032	0.069	0.061	4.498	0.026	0.031	316	2384	100	85	4194	4279	145	4495	4640	Error	Error	-5.625	85	4194	145	4495	215770	2169919	0.072	5.086	0	0	0
1	12	1	"A4"	"A4"	16545	17340	100	689	736	394	53	537	537	595	381	64	31	8	0	6982	6901	2538	36	2502	2502	2574	868	33	91	81	0	0.000	0.000	0.000	0.000	0.000	0.000	0.000	0.000	0.000	0.000	0.000	0.000	0.000	0.000	0.034	0.045	0.085	0.068	4.183	0.032	0.038	316	2384	100	152	4480	4632	199	4399	4598	Error	Error	-4.881	152	4480	199	4399	232708	2180690	0.370	4.985	0	0	0
1	13	1	"A5"	"A5"	16845	17340	100	576	627	340	54	545	545	607	448	73	13	1	0	3314	3752	1663	44	2409	2409	2516	1352	53	39	15	0	0.000	0.000	0.000	0.000	0.000	0.000	0.000	0.000	0.000	0.000	0.000	0.000	0.000	0.000	0.034	0.061	0.183	0.172	5.984	0.049	0.023	316	2384	100	31	905	936	82	1343	1425	Error	Error	-4.868	31	905	82	1343	198241	1185565	0.045	0.914	0	0	0
1	14	1	"A5"	"A5"	17145	17340	100	633	682	383	56	547	547	605	370	61	22	8	0	3720	4328	1936	44	2440	2440	2505	805	32	64	41	0	0.000	0.000	0.000	0.000	0.000	0.000	0.000	0.000	0.000	0.000	0.000	0.000	0.000	0.000	0.067	0.072	0.161	0.155	4.692	0.030	0.018	316	2384	100	86	1280	1366	135	1888	2023	Error	Error	-3.896	86	1280	135	1888	215520	1367587	0.208	2.265	0	0	0
1	15	1	"A5"	"A5"	17445	17340	100	630	677	358	52	544	544	600	410	68	21	4	0	3614	4582	4113	89	2360	2360	2443	779	31	68	41	0	0.000	0.000	0.000	0.000	0.000	0.000	0.000	0.000	0.000	0.000	0.000	0.000	0.000	0.000	0.069	0.060	0.199	0.172	5.298	0.019	0.009	316	2384	100	86	1254	1340	133	2222	2355	Error	Error	-3.866	86	1254	133	2222	213884	1447805	0.188	2.746	0	0	0
1	16	1	"A6"	"A6"	17745	17340	100	643	721	630	87	509	509	554	344	62	31	12	0	6160	6461	3355	51	2270	2270	2349	763	32	84	74	0	0.000	0.000	0.000	0.000	0.000	0.000	0.000	0.000	0.000	0.000	0.000	0.000	0.000	0.000	0.034	0.051	0.087	0.087	5.032	0.039	0.049	316	2384	100	134	3890	4024	212	4191	4403	Error	Error	-4.859	134	3890	212	4191	227741	2041747	0.485	5.389	0	0	0
1	17	1	"A6"	"A6"	18045	17340	100	622	662	369	55	510	510	560	349	62	25	9	0	7349	7550	3206	42	2326	2326	2466	1478	59	87	73	0	0.000	0.000	0.000	0.000	0.000	0.000	0.000	0.000	0.000	0.000	0.000	0.000	0.000	0.000	0.022	0.029	0.055	0.055	3.094	0.023	0.032	316	2384	100	112	5023	5135	152	5224	5376	Error	Error	-5.487	112	5023	152	5224	209289	2385702	0.292	3.440	0	0	0
1	18	1	"A6"	"A6"	18345	17340	100	688	731	413	56	506	506	561	344	61	33	10	0	7194	7519	3284	43	2343	2343	2472	1003	40	92	81	0	0.000	0.000	0.000	0.000	0.000	0.000	0.000	0.000	0.000	0.000	0.000	0.000	0.000	0.000	0.038	0.043	0.072	0.074	3.748	0.024	0.036	316	2384	100	182	4851	5033	225	5176	5401	Error	Error	-4.736	182	4851	225	5176	230992	2376134	0.494	5.032	0	0	0
1	1	2	"A7"	"A7"	13250	17645	100	641	694	395	56	582	582	821	3220	392	0	0	0	3547	4191	2137	50	2341	2341	2685	3733	139	18	1	0	0.000	0.000	0.000	0.000	0.000	0.000	0.000	0.000	0.000	0.000	0.000	0.000	0.000	0.000	0.049	0.061	0.230	0.224	5.358	0.069	0.059	316	2384	100	59	1206	1265	112	1850	1962	Error	Error	-4.353	59	1206	112	1850	219201	1324369	-0.039	0.403	0	0	0
1	2	2	"A7"	"A7"	13550	17645	100	644	668	368	55	541	541	589	343	58	23	6	0	4201	4979	2392	48	2266	2266	2313	607	26	81	67	0	0.000	0.000	0.000	0.000	0.000	0.000	0.000	0.000	0.000	0.000	0.000	0.000	0.000	0.000	0.053	0.047	0.122	0.131	4.378	0.034	0.031	316	2384	100	103	1935	2038	127	2713	2840	Error	Error	-4.232	103	1935	127	2713	211121	1573314	0.230	4.392	0	0	0
1	3	2	"A7"	"A7"	13850	17645	100	644	701	383	54	546	546	614	599	97	12	2	0	4658	5438	2468	45	2247	2247	2326	953	40	81	56	0	0.000	0.000	0.000	0.000	0.000	0.000	0.000	0.000	0.000	0.000	0.000	0.000	0.000	0.000	0.041	0.049	0.104	0.103	4.371	0.027	0.017	316	2384	100	98	2411	2509	155	3191	3346	Error	Error	-4.621	98	2411	155	3191	221576	1718523	0.145	3.265	0	0	0
1	4	2	"A8"	"A8"	14150	17645	100	631	699	397	56	566	566	678	1503	221	0	0	0	6045	6243	3076	49	2347	2347	2555	2295	89	62	42	0	0.000	0.000	0.000	0.000	0.000	0.000	0.000	0.000	0.000	0.000	0.000	0.000	0.000	0.000	0.018	0.034	0.081	0.076	4.897	0.025	0.027	316	2384	100	65	3698	3763	133	3896	4029	Error	Error	-5.830	65	3698	133	3896	220965	1972859	0.014	1.607	0	0	0
1	5	2	"A8"	"A8"	14450	17645	100	648	744	418	56	559	559	687	1754	255	0	0	0	7820	7760	2467	31	2405	2405	2602	1136	43	95	88	0	0.000	0.000	0.000	0.000	0.000	0.000	0.000	0.000	0.000	0.000	0.000	0.000	0.000	0.000	0.016	0.035	0.071	0.055	3.740	0.029	0.036	316	2384	100	89	5415	5504	185	5355	5540	Error	Error	-5.927	89	5415	185	5355	234957	2452280	0.032	4.540	0	0	0
1	6	2	"A8"	"A8"	14750	17645	100	656	731	415	56	565	565	622	435	69	22	5	0	7088	6909	2369	34	2427	2427	2573	1001	38	89	83	0	0.000	0.000	0.000	0.000	0.000	0.000	0.000	0.000	0.000	0.000	0.000	0.000	0.000	0.000	0.020	0.037	0.071	0.068	3.218	0.027	0.027	316	2384	100	91	4661	4752	166	4482	4648	Error	Error	-5.679	91	4661	166	4482	230861	2183160	0.251	4.332	0	0	0
1	7	2	"A9"	"A9"	15050	17645	100	656	721	398	55	582	582	639	391	61	23	6	0	5761	6079	3023	49	2352	2352	2421	733	30	80	71	0	0.000	0.000	0.000	0.000	0.000	0.000	0.000	0.000	0.000	0.000	0.000	0.000	0.000	0.000	0.022	0.037	0.087	0.095	4.679	0.035	0.045	316	2384	100	74	3409	3483	139	3727	3866	Error	Error	-5.526	74	3409	139	3727	227933	1920912	0.210	4.990	0	0	0
1	8	2	"A9"	"A9"	15350	17645	100	676	764	432	56	581	581	640	554	86	18	2	0	7014	7299	2729	37	2403	2403	2533	921	36	93	85	0	0.000	0.000	0.000	0.000	0.000	0.000	0.000	0.000	0.000	0.000	0.000	0.000	0.000	0.000	0.021	0.037	0.065	0.057	3.846	0.041	0.021	316	2384	100	95	4611	4706	183	4896	5079	Error	Error	-5.601	95	4611	183	4896	241564	2306330	0.224	5.175	0	0	0
1	9	2	"A9"	"A9"	15650	17645	100	732	823	581	70	597	597	648	355	54	33	11	0	6803	7071	2599	36	2457	2457	2568	842	32	93	85	0	0.000	0.000	0.000	0.000	0.000	0.000	0.000	0.000	0.000	0.000	0.000	0.000	0.000	0.000	0.031	0.049	0.077	0.070	3.670	0.040	0.051	316	2384	100	135	4346	4481	226	4614	4840	Error	Error	-5.009	135	4346	226	4614	259970	2234292	0.493	5.348	0	0	0
1	10	2	"A10"	"A10"	15950	17640	100	744	795	386	48	640	640	685	381	55	25	8	0	6233	6395	2758	43	2485	2485	2550	708	27	82	77	0	0.000	0.000	0.000	0.000	0.000	0.000	0.000	0.000	0.000	0.000	0.000	0.000	0.000	0.000	0.028	0.040	0.093	0.077	4.560	0.033	0.039	316	2384	100	104	3748	3852	155	3910	4065	Error	Error	-5.171	104	3748	155	3910	251264	2020960	0.289	5.431	0	0	0
1	11	2	"A10"	"A10"	16250	17640	100	714	792	402	50	639	639	692	385	55	25	8	0	7004	7208	2181	30	2576	2576	2714	951	35	97	89	0	0.000	0.000	0.000	0.000	0.000	0.000	0.000	0.000	0.000	0.000	0.000	0.000	0.000	0.000	0.017	0.033	0.078	0.063	3.427	0.026	0.026	316	2384	100	75	4428	4503	153	4632	4785	Error	Error	-5.884	75	4428	153	4632	250173	2277607	0.260	4.726	0	0	0
1	12	2	"A10"	"A10"	16550	17640	100	722	809	540	66	604	604	650	366	56	27	10	0	8423	8423	2440	28	2558	2558	2714	979	36	97	93	0	0.000	0.000	0.000	0.000	0.000	0.000	0.000	0.000	0.000	0.000	0.000	0.000	0.000	0.000	0.020	0.035	0.053	0.048	3.391	0.028	0.039	316	2384	100	118	5865	5983	205	5865	6070	Error	Error	-5.635	118	5865	205	5865	255578	2661611	0.434	5.831	0	0	0
1	13	2	"A11"	"A11"	16850	17640	100	712	723	356	49	587	587	635	351	55	26	6	0	4617	5649	3217	56	2456	2456	2526	714	28	80	67	0	0.000	0.000	0.000	0.000	0.000	0.000	0.000	0.000	0.000	0.000	0.000	0.000	0.000	0.000	0.058	0.043	0.116	0.109	4.779	0.020	0.014	316	2384	100	125	2161	2286	136	3193	3329	Error	Error	-4.112	125	2161	136	3193	228332	1785056	0.251	4.374	0	0	0
1	14	2	"A11"	"A11"	17150	17640	100	748	779	374	48	594	594	653	471	72	21	2	0	5588	6594	3308	50	2462	2462	2563	924	36	86	72	0	0.000	0.000	0.000	0.000	0.000	0.000	0.000	0.000	0.000	0.000	0.000	0.000	0.000	0.000	0.049	0.045	0.092	0.084	4.100	0.025	0.012	316	2384	100	154	3126	3280	185	4132	4317	Error	Error	-4.343	154	3126	185	4132	246253	2083588	0.268	4.363	0	0	0
1	15	2	"A11"	"A11"	17450	17640	100	628	690	368	53	541	541	586	346	59	23	7	0	5607	6853	3654	53	2339	2339	2435	721	29	87	78	0	0.000	0.000	0.000	0.000	0.000	0.000	0.000	0.000	0.000	0.000	0.000	0.000	0.000	0.000	0.027	0.033	0.054	0.061	4.960	0.021	0.027	316	2384	100	87	3268	3355	149	4514	4663	Error	Error	-5.231	87	3268	149	4514	218031	2165615	0.301	6.128	0	0	0
1	16	2	"A12"	"A12"	17750	17640	100	604	660	506	76	534	534	580	334	57	24	7	0	5040	6018	3709	61	2330	2330	2424	782	32	70	61	0	0.000	0.000	0.000	0.000	0.000	0.000	0.000	0.000	0.000	0.000	0.000	0.000	0.000	0.000	0.026	0.034	0.089	0.108	6.295	0.028	0.035	316	2384	100	70	2710	2780	126	3688	3814	Error	Error	-5.275	70	2710	126	3688	208705	1901662	0.240	4.596	0	0	0
1	17	2	"A12"	"A12"	18050	17640	100	650	667	352	52	513	513	565	340	60	25	8	0	8415	8225	3794	46	2363	2363	2525	1253	49	85	76	0	0.000	0.000	0.000	0.000	0.000	0.000	0.000	0.000	0.000	0.000	0.000	0.000	0.000	0.000	0.023	0.026	0.051	0.051	4.175	0.018	0.026	316	2384	100	137	6052	6189	154	5862	6016	Error	Error	-5.465	137	6052	154	5862	210919	2599251	0.300	4.549	0	0	0
1	18	2	"A12"	"A12"	18350	17635	100	649	702	394	56	534	534	612	1092	178	2	0	0	6909	7237	3651	50	2419	2419	2532	866	34	85	76	0	0.000	0.000	0.000	0.000	0.000	0.000	0.000	0.000	0.000	0.000	0.000	0.000	0.000	0.000	0.026	0.035	0.066	0.068	5.080	0.081	0.014	316	2384	100	115	4490	4605	168	4818	4986	Error	Error	-5.287	115	4490	168	4818	221948	2286927	0.082	5.433	0	0	0
1	1	3	"A13"	"A13"	13255	17945	100	594	675	377	55	496	496	534	322	60	30	12	0	11029	10352	4621	44	2035	2035	2110	1006	47	89	84	0	0.000	0.000	0.000	0.000	0.000	0.000	0.000	0.000	0.000	0.000	0.000	0.000	0.000	0.000	0.011	0.022	0.042	0.039	4.279	0.019	0.060	316	2384	100	98	8994	9092	179	8317	8496	Error	Error	-6.520	98	8994	179	8317	213388	3271270	0.438	8.193	0	0	0
1	2	3	"A13"	"A13"	13555	17945	100	658	747	573	76	476	476	533	327	61	36	16	0	12838	12035	3932	32	2028	2028	2185	1094	50	99	94	0	0.000	0.000	0.000	0.000	0.000	0.000	0.000	0.000	0.000	0.000	0.000	0.000	0.000	0.000	0.017	0.027	0.036	0.029	3.396	0.024	0.076	316	2384	100	182	10810	10992	271	10007	10278	Error	Error	-5.892	182	10810	271	10007	236012	3803199	0.654	9.004	0	0	0
1	3	3	"A13"	"A13"	13855	17945	100	667	717	375	52	459	459	504	312	61	40	15	0	13367	13107	3529	26	2032	2032	2273	1472	64	100	98	0	0.000	0.000	0.000	0.000	0.000	0.000	0.000	0.000	0.000	0.000	0.000	0.000	0.000	0.000	0.018	0.023	0.031	0.026	3.036	0.020	0.093	316	2384	100	208	11335	11543	258	11075	11333	Error	Error	-5.768	208	11335	258	11075	226472	4141711	0.683	7.360	0	0	0
1	4	3	"A14"	"A14"	14155	17945	100	630	682	371	54	479	479	542	422	77	27	6	0	8899	8381	3774	45	2024	2024	2090	678	32	86	82	0	0.000	0.000	0.000	0.000	0.000	0.000	0.000	0.000	0.000	0.000	0.000	0.000	0.000	0.000	0.022	0.032	0.057	0.063	4.581	0.021	0.043	316	2384	100	151	6875	7026	203	6357	6560	Error	Error	-5.509	151	6875	203	6357	215528	2648241	0.332	9.279	0	0	0
1	5	3	"A14"	"A14"	14455	17945	100	671	745	434	58	482	482	544	360	66	34	13	0	9249	8919	2174	24	2103	2103	2296	1192	51	100	98	0	0.000	0.000	0.000	0.000	0.000	0.000	0.000	0.000	0.000	0.000	0.000	0.000	0.000	0.000	0.026	0.039	0.057	0.045	3.089	0.029	0.059	316	2384	100	189	7146	7335	263	6816	7079	Error	Error	-5.241	189	7146	263	6816	235426	2818516	0.558	5.556	0	0	0
1	6	3	"A14"	"A14"	14755	17945	100	666	734	385	52	484	484	567	796	140	8	0	0	9833	9370	2846	30	2075	2075	2251	1093	48	96	92	0	0.000	0.000	0.000	0.000	0.000	0.000	0.000	0.000	0.000	0.000	0.000	0.000	0.000	0.000	0.023	0.034	0.045	0.040	3.344	0.026	0.068	316	2384	100	182	7758	7940	250	7295	7545	Error	Error	-5.414	182	7758	250	7295	231990	2961040	0.210	6.513	0	0	0
1	7	3	"A15"	"A15"	15055	17945	100	584	647	377	58	464	464	526	350	66	30	8	0	7701	8279	4674	56	1996	1996	2093	801	38	82	79	0	0.000	0.000	0.000	0.000	0.000	0.000	0.000	0.000	0.000	0.000	0.000	0.000	0.000	0.000	0.021	0.029	0.057	0.057	4.450	0.019	0.041	316	2384	100	120	5705	5825	183	6283	6466	Error	Error	-5.571	120	5705	183	6283	204541	2616212	0.346	7.723	0	0	0
1	8	3	"A15"	"A15"	15355	17945	100	635	691	395	57	496	496	543	323	59	31	12	0	8092	8140	2746	33	2061	2061	2264	1066	47	98	91	0	0.000	0.000	0.000	0.000	0.000	0.000	0.000	0.000	0.000	0.000	0.000	0.000	0.000	0.000	0.023	0.032	0.051	0.040	3.687	0.026	0.052	316	2384	100	139	6031	6170	195	6079	6274	Error	Error	-5.439	139	6031	195	6079	218316	2572217	0.458	5.512	0	0	0
1	9	3	"A15"	"A15"	15655	17940	100	609	670	352	52	476	476	528	328	62	30	8	0	10631	10727	3430	31	2063	2063	2252	1086	48	99	99	0	0.000	0.000	0.000	0.000	0.000	0.000	0.000	0.000	0.000	0.000	0.000	0.000	0.000	0.000	0.016	0.022	0.037	0.028	3.714	0.013	0.026	316	2384	100	133	8568	8701	194	8664	8858	Error	Error	-6.009	133	8568	194	8664	211591	3389853	0.433	7.804	0	0	0
1	10	3	"A16"	"A16"	15955	17940	100	609	639	347	54	508	508	568	375	66	20	5	0	7454	7362	3523	47	2088	2088	2191	812	37	84	79	0	0.000	0.000	0.000	0.000	0.000	0.000	0.000	0.000	0.000	0.000	0.000	0.000	0.000	0.000	0.019	0.025	0.051	0.060	4.967	0.014	0.014	316	2384	100	101	5366	5467	131	5274	5405	Error	Error	-5.731	101	5366	131	5274	201963	2326379	0.189	6.368	0	0	0
1	11	3	"A16"	"A16"	16255	17940	100	618	685	368	53	508	508	558	349	62	28	9	0	7823	7871	2673	33	2149	2149	2291	937	40	97	92	0	0.000	0.000	0.000	0.000	0.000	0.000	0.000	0.000	0.000	0.000	0.000	0.000	0.000	0.000	0.019	0.031	0.050	0.043	3.446	0.024	0.045	316	2384	100	110	5674	5784	177	5722	5899	Error	Error	-5.689	110	5674	177	5722	216568	2487243	0.364	5.955	0	0	0
1	12	3	"A16"	"A16"	16555	17940	100	621	686	398	58	499	499	568	605	106	13	2	0	8941	8676	3300	38	2152	2152	2258	971	43	95	88	0	0.000	0.000	0.000	0.000	0.000	0.000	0.000	0.000	0.000	0.000	0.000	0.000	0.000	0.000	0.018	0.029	0.047	0.045	3.445	0.022	0.033	316	2384	100	122	6789	6911	187	6524	6711	Error	Error	-5.798	122	6789	187	6524	216898	2741546	0.195	6.610	0	0	0
1	13	3	"A17"	"A17"	16855	17940	100	603	642	349	54	503	503	537	309	57	27	9	0	7941	7560	3424	45	2082	2082	2159	699	32	88	84	0	0.000	0.000	0.000	0.000	0.000	0.000	0.000	0.000	0.000	0.000	0.000	0.000	0.000	0.000	0.017	0.025	0.052	0.058	4.508	0.022	0.041	316	2384	100	100	5859	5959	139	5478	5617	Error	Error	-5.873	100	5859	139	5478	202821	2388956	0.340	7.727	0	0	0
1	14	3	"A17"	"A17"	17155	17940	100	594	653	378	57	468	468	520	322	61	31	12	0	9298	9022	2862	31	2066	2066	2226	960	43	99	95	0	0.000	0.000	0.000	0.000	0.000	0.000	0.000	0.000	0.000	0.000	0.000	0.000	0.000	0.000	0.017	0.027	0.051	0.041	3.180	0.019	0.038	316	2384	100	126	7232	7358	185	6956	7141	Error	Error	-5.843	126	7232	185	6956	206292	2851064	0.413	7.079	0	0	0
1	15	3	"A17"	"A17"	17455	17940	100	650	750	767	102	469	469	529	542	102	19	4	0	10350	9981	3512	35	2083	2083	2208	1122	50	94	91	0	0.000	0.000	0.000	0.000	0.000	0.000	0.000	0.000	0.000	0.000	0.000	0.000	0.000	0.000	0.022	0.036	0.044	0.037	3.754	0.027	0.017	316	2384	100	181	8267	8448	281	7898	8179	Error	Error	-5.513	181	8267	281	7898	237078	3153891	0.408	6.928	0	0	0
1	16	3	"A18"	"A18"	17755	17940	100	592	632	343	54	449	449	500	318	63	30	11	0	7180	7021	3687	52	2058	2058	2167	758	34	80	72	0	0.000	0.000	0.000	0.000	0.000	0.000	0.000	0.000	0.000	0.000	0.000	0.000	0.000	0.000	0.028	0.037	0.058	0.068	4.296	0.029	0.065	316	2384	100	143	5122	5265	183	4963	5146	Error	Error	-5.163	143	5122	183	4963	199651	2218639	0.415	6.404	0	0	0
1	17	3	"A18"	"A18"	18055	17940	100	604	664	363	54	451	451	512	330	64	31	12	0	9664	9807	4120	42	2130	2130	2476	2152	86	91	79	0	0.000	0.000	0.000	0.000	0.000	0.000	0.000	0.000	0.000	0.000	0.000	0.000	0.000	0.000	0.020	0.028	0.040	0.039	3.182	0.018	0.054	316	2384	100	153	7534	7687	213	7677	7890	Error	Error	-5.622	153	7534	213	7677	209770	3098946	0.461	3.407	0	0	0
1	18	3	"A18"	"A18"	18355	17935	100	626	684	382	55	505	505	561	440	78	23	4	0	8047	8498	3473	40	2191	2191	2428	1587	65	93	81	0	0.000	0.000	0.000	0.000	0.000	0.000	0.000	0.000	0.000	0.000	0.000	0.000	0.000	0.000	0.021	0.028	0.056	0.047	3.200	0.016	0.014	316	2384	100	121	5856	5977	179	6307	6486	Error	Error	-5.597	121	5856	179	6307	216117	2685274	0.280	3.825	0	0	0
1	1	4	"A19"	"A19"	13260	18245	100	550	618	404	65	431	431	488	403	82	25	5	0	5353	5603	3331	59	1876	1876	1982	1408	71	74	57	0	0.000	0.000	0.000	0.000	0.000	0.000	0.000	0.000	0.000	0.000	0.000	0.000	0.000	0.000	0.034	0.050	0.080	0.080	5.037	0.030	0.022	316	2384	100	119	3477	3596	187	3727	3914	Error	Error	-4.869	119	3477	187	3727	195253	1770462	0.323	2.572	0	0	0
1	2	4	"A19"	"A19"	13560	18245	100	623	708	627	88	428	428	491	444	90	26	4	0	6337	6378	3026	47	1906	1906	1998	751	37	91	79	0	0.000	0.000	0.000	0.000	0.000	0.000	0.000	0.000	0.000	0.000	0.000	0.000	0.000	0.000	0.044	0.063	0.078	0.081	4.033	0.042	0.030	316	2384	100	195	4431	4626	280	4472	4752	Error	Error	-4.506	195	4431	280	4472	223793	2015522	0.489	5.832	0	0	0
1	3	4	"A19"	"A19"	13860	18245	100	665	705	413	58	438	438	488	333	68	37	13	0	8833	8871	4926	55	1927	1927	2163	1274	58	92	78	0	0.000	0.000	0.000	0.000	0.000	0.000	0.000	0.000	0.000	0.000	0.000	0.000	0.000	0.000	0.033	0.038	0.054	0.049	3.229	0.031	0.122	316	2384	100	227	6906	7133	267	6944	7211	Error	Error	-4.927	227	6906	267	6944	222723	2803286	0.652	5.265	0	0	0
1	4	4	"A20"	"A20"	14160	18245	100	642	721	383	53	438	438	478	300	62	42	18	0	16847	14340	7800	54	1908	1908	2106	1424	67	80	75	0	0.000	0.000	0.000	0.000	0.000	0.000	0.000	0.000	0.000	0.000	0.000	0.000	0.000	0.000	0.014	0.023	0.026	0.029	5.136	0.018	0.140	316	2384	100	204	14939	15143	283	12432	12715	Error	Error	-6.194	204	14939	283	12432	227947	4531456	0.810	8.591	0	0	0
1	5	4	"A20"	"A20"	14460	18245	100	771	797	395	49	452	452	502	316	62	50	20	0	17249	16889	4460	26	1970	1970	2571	2634	102	95	94	0	0.000	0.000	0.000	0.000	0.000	0.000	0.000	0.000	0.000	0.000	0.000	0.000	0.000	0.000	0.021	0.023	0.028	0.024	2.854	0.018	0.124	316	2384	100	319	15279	15598	345	14919	15264	Error	Error	-5.582	319	15279	345	14919	251787	5337029	0.934	5.436	0	0	0
1	6	4	"A20"	"A20"	14760	18245	100	758	784	378	48	435	435	488	316	64	50	21	0	18438	17320	5523	31	1925	1925	2385	2285	95	92	90	0	0.000	0.000	0.000	0.000	0.000	0.000	0.000	0.000	0.000	0.000	0.000	0.000	0.000	0.000	0.020	0.023	0.027	0.024	3.066	0.020	0.173	316	2384	100	323	16513	16836	349	15395	15744	Error	Error	-5.676	323	16513	349	15395	247721	5473251	0.937	6.536	0	0	0
1	7	4	"A21"	"A21"	15060	18245	100	600	670	406	60	439	439	490	313	63	34	14	0	12468	11490	6348	55	1910	1910	2067	1000	48	79	75	0	0.000	0.000	0.000	0.000	0.000	0.000	0.000	0.000	0.000	0.000	0.000	0.000	0.000	0.000	0.015	0.024	0.034	0.039	5.438	0.019	0.083	316	2384	100	161	10558	10719	231	9580	9811	Error	Error	-6.035	161	10558	231	9580	211759	3630737	0.575	9.423	0	0	0
1	8	4	"A21"	"A21"	15360	18245	100	666	700	354	50	463	463	515	345	66	32	10	0	10137	9326	3427	36	1979	1979	2243	1914	85	88	81	0	0.000	0.000	0.000	0.000	0.000	0.000	0.000	0.000	0.000	0.000	0.000	0.000	0.000	0.000	0.025	0.032	0.043	0.039	3.764	0.016	0.028	316	2384	100	203	8158	8361	237	7347	7584	Error	Error	-5.329	203	8158	237	7347	221182	2947156	0.536	3.701	0	0	0
1	9	4	"A21"	"A21"	15660	18240	100	594	658	386	58	461	461	514	326	63	28	12	0	10344	9764	2992	30	1952	1952	2213	1330	60	96	92	0	0.000	0.000	0.000	0.000	0.000	0.000	0.000	0.000	0.000	0.000	0.000	0.000	0.000	0.000	0.016	0.025	0.037	0.034	3.296	0.020	0.048	316	2384	100	133	8392	8525	197	7812	8009	Error	Error	-5.980	133	8392	197	7812	207973	3085378	0.442	5.677	0	0	0
1	10	4	"A22"	"A22"	15960	18240	100	648	717	412	57	478	478	536	381	71	30	9	0	11935	9844	5170	52	1974	1974	2116	1162	54	75	70	0	0.000	0.000	0.000	0.000	0.000	0.000	0.000	0.000	0.000	0.000	0.000	0.000	0.000	0.000	0.017	0.030	0.044	0.060	5.208	0.021	0.050	316	2384	100	170	9961	10131	239	7870	8109	Error	Error	-5.873	170	9961	239	7870	226549	3110836	0.475	6.651	0	0	0
1	11	4	"A22"	"A22"	16260	18240	100	803	1441	5476	380	478	478	536	356	66	46	21	0	12780	11852	3936	33	2033	2033	2360	1529	64	90	87	0	0.000	0.000	0.000	0.000	0.000	0.000	0.000	0.000	0.000	0.000	0.000	0.000	0.000	0.000	0.030	0.098	0.045	0.043	3.617	0.161	0.037	316	2384	100	325	10747	11072	963	9819	10782	Error	Error	-5.047	325	10747	963	9819	455342	3745379	2.542	6.208	0	0	0
1	12	4	"A22"	"A22"	16560	18240	100	725	879	1575	179	464	464	514	332	64	40	17	0	13103	12132	6379	52	1967	1967	2257	1524	67	85	82	0	0.000	0.000	0.000	0.000	0.000	0.000	0.000	0.000	0.000	0.000	0.000	0.000	0.000	0.000	0.023	0.041	0.036	0.042	3.954	0.072	0.216	316	2384	100	261	11136	11397	415	10165	10580	Error	Error	-5.415	261	11136	415	10165	277919	3833731	1.099	6.480	0	0	0
1	13	4	"A23"	"A23"	16860	18240	100	570	632	364	57	441	441	499	326	65	31	10	0	11024	9282	5118	55	1904	1904	2124	1178	55	76	70	0	0.000	0.000	0.000	0.000	0.000	0.000	0.000	0.000	0.000	0.000	0.000	0.000	0.000	0.000	0.014	0.026	0.040	0.049	4.821	0.023	0.080	316	2384	100	129	9120	9249	191	7378	7569	Error	Error	-6.144	129	9120	191	7378	199725	2932990	0.408	6.076	0	0	0
1	14	4	"A23"	"A23"	17160	18240	100	636	690	370	53	442	442	502	369	73	33	11	0	12118	11293	4794	42	1951	1951	2345	1816	77	85	81	0	0.000	0.000	0.000	0.000	0.000	0.000	0.000	0.000	0.000	0.000	0.000	0.000	0.000	0.000	0.019	0.027	0.041	0.036	3.371	0.022	0.075	316	2384	100	194	10167	10361	248	9342	9590	Error	Error	-5.712	194	10167	248	9342	218155	3568600	0.509	4.927	0	0	0
1	15	4	"A23"	"A23"	17460	18240	100	683	731	449	61	447	447	507	347	68	39	16	0	16109	14562	6957	47	1992	1992	2494	2323	93	82	78	0	0.000	0.000	0.000	0.000	0.000	0.000	0.000	0.000	0.000	0.000	0.000	0.000	0.000	0.000	0.017	0.023	0.031	0.027	3.786	0.018	0.103	316	2384	100	236	14117	14353	284	12570	12854	Error	Error	-5.903	236	14117	284	12570	230876	4601543	0.646	5.195	0	0	0
1	16	4	"A24"	"A24"	17760	18240	100	582	622	357	57	448	448	502	321	63	29	8	0	8279	9333	6425	68	2028	2028	2173	987	45	75	68	0	0.000	0.000	0.000	0.000	0.000	0.000	0.000	0.000	0.000	0.000	0.000	0.000	0.000	0.000	0.021	0.024	0.044	0.049	6.315	0.017	0.055	316	2384	100	134	6251	6385	174	7305	7479	Error	Error	-5.544	134	6251	174	7305	196559	2949266	0.374	7.254	0	0	0
1	17	4	"A24"	"A24"	18060	18235	100	660	713	387	54	464	464	511	315	61	38	13	0	12954	13197	5371	40	2133	2133	2655	2342	88	93	86	0	0.000	0.000	0.000	0.000	0.000	0.000	0.000	0.000	0.000	0.000	0.000	0.000	0.000	0.000	0.018	0.023	0.028	0.029	2.819	0.020	0.126	316	2384	100	196	10821	11017	249	11064	11313	Error	Error	-5.787	196	10821	249	11064	225237	4170166	0.641	4.501	0	0	0
1	18	4	"A24"	"A24"	18360	18235	100	697	739	389	52	489	489	540	330	61	37	13	0	8447	9451	5491	58	2215	2215	2473	1488	60	82	74	0	0.000	0.000	0.000	0.000	0.000	0.000	0.000	0.000	0.000	0.000	0.000	0.000	0.000	0.000	0.033	0.035	0.048	0.052	4.484	0.024	0.101	316	2384	100	208	6232	6440	250	7236	7486	Error	Error	-4.905	208	6232	250	7236	233473	2986528	0.603	4.690	0	0	0
1	1	5	"A25"	"A25"	13265	18545	100	568	606	319	52	431	431	479	298	62	26	11	0	9467	9356	5281	56	1926	1926	2044	1051	51	81	77	0	0.000	0.000	0.000	0.000	0.000	0.000	0.000	0.000	0.000	0.000	0.000	0.000	0.000	0.000	0.018	0.024	0.037	0.044	5.399	0.015	0.041	316	2384	100	137	7541	7678	175	7430	7605	Error	Error	-5.783	137	7541	175	7430	191605	2956529	0.426	6.957	0	0	0
1	2	5	"A25"	"A25"	13565	18545	100	575	627	386	61	433	433	475	305	64	30	12	0	12758	12081	5398	44	1924	1924	2198	2253	102	89	80	0	0.000	0.000	0.000	0.000	0.000	0.000	0.000	0.000	0.000	0.000	0.000	0.000	0.000	0.000	0.013	0.019	0.028	0.026	3.930	0.015	0.060	316	2384	100	142	10834	10976	194	10157	10351	Error	Error	-6.254	142	10834	194	10157	198019	3817676	0.498	4.387	0	0	0
1	3	5	"A25"	"A25"	13865	18545	100	572	641	447	69	423	423	484	350	72	28	9	0	13594	12928	4561	35	1942	1942	2228	1633	73	97	93	0	0.000	0.000	0.000	0.000	0.000	0.000	0.000	0.000	0.000	0.000	0.000	0.000	0.000	0.000	0.013	0.020	0.028	0.024	2.963	0.014	0.035	316	2384	100	149	11652	11801	218	10986	11204	Error	Error	-6.289	149	11652	218	10986	202487	4085401	0.449	6.552	0	0	0
1	4	5	"A26"	"A26"	14165	18545	100	508	582	342	58	412	412	464	328	70	28	8	0	9424	9369	5427	57	1900	1900	2102	2214	105	72	68	0	0.000	0.000	0.000	0.000	0.000	0.000	0.000	0.000	0.000	0.000	0.000	0.000	0.000	0.000	0.013	0.023	0.039	0.037	4.992	0.016	0.048	316	2384	100	96	7524	7620	170	7469	7639	Error	Error	-6.292	96	7524	170	7469	183883	2960506	0.360	3.282	0	0	0
1	5	5	"A26"	"A26"	14465	18545	100	548	598	343	57	421	421	479	328	68	31	10	0	11031	11589	4041	34	1942	1942	2330	2354	101	97	91	0	0.000	0.000	0.000	0.000	0.000	0.000	0.000	0.000	0.000	0.000	0.000	0.000	0.000	0.000	0.014	0.018	0.029	0.027	3.205	0.014	0.049	316	2384	100	127	9089	9216	177	9647	9824	Error	Error	-6.161	127	9089	177	9647	189054	3662212	0.363	3.933	0	0	0
1	6	5	"A26"	"A26"	14765	18545	100	541	588	343	58	426	426	480	310	64	28	8	0	9464	9572	3667	38	1952	1952	2221	1739	78	90	87	0	0.000	0.000	0.000	0.000	0.000	0.000	0.000	0.000	0.000	0.000	0.000	0.000	0.000	0.000	0.015	0.021	0.036	0.033	3.694	0.018	0.058	316	2384	100	115	7512	7627	162	7620	7782	Error	Error	-6.029	115	7512	162	7620	185846	3024610	0.348	4.227	0	0	0
1	7	5	"A27"	"A27"	15065	18545	100	569	610	383	62	425	425	483	398	82	22	7	0	11383	11286	7036	62	1910	1910	2078	1411	67	79	74	0	0.000	0.000	0.000	0.000	0.000	0.000	0.000	0.000	0.000	0.000	0.000	0.000	0.000	0.000	0.015	0.020	0.034	0.044	5.760	0.013	0.044	316	2384	100	144	9473	9617	185	9376	9561	Error	Error	-6.040	144	9473	185	9376	192685	3566508	0.319	6.526	0	0	0
1	8	5	"A27"	"A27"	15365	18540	100	554	606	462	76	455	455	524	515	98	14	1	0	9902	9221	3431	37	1969	1969	2214	1663	75	91	85	0	0.000	0.000	0.000	0.000	0.000	0.000	0.000	0.000	0.000	0.000	0.000	0.000	0.000	0.000	0.012	0.021	0.038	0.034	3.516	0.015	0.025	316	2384	100	99	7933	8032	151	7252	7403	Error	Error	-6.324	99	7933	151	7252	191484	2913806	0.159	4.213	0	0	0
1	9	5	"A27"	"A27"	15665	18540	100	539	588	340	57	448	448	491	305	62	27	9	0	10383	10259	3475	33	1955	1955	2204	1524	69	94	92	0	0.000	0.000	0.000	0.000	0.000	0.000	0.000	0.000	0.000	0.000	0.000	0.000	0.000	0.000	0.011	0.017	0.033	0.030	3.248	0.015	0.039	316	2384	100	91	8428	8519	140	8304	8444	Error	Error	-6.533	91	8428	140	8304	185740	3241688	0.318	5.285	0	0	0
1	10	5	"A28"	"A28"	15965	18540	100	702	768	425	55	440	440	507	644	127	21	2	0	16909	14600	6667	45	1979	1979	2138	1724	80	83	80	0	0.000	0.000	0.000	0.000	0.000	0.000	0.000	0.000	0.000	0.000	0.000	0.000	0.000	0.000	0.018	0.026	0.033	0.032	4.713	0.021	0.136	316	2384	100	262	14930	15192	328	12621	12949	Error	Error	-5.833	262	14930	328	12621	242795	4613733	0.405	7.229	0	0	0
1	11	5	"A28"	"A28"	16265	18540	100	670	730	389	53	444	444	502	341	67	41	15	0	13787	13917	3834	27	2004	2004	2208	1484	67	96	96	0	0.000	0.000	0.000	0.000	0.000	0.000	0.000	0.000	0.000	0.000	0.000	0.000	0.000	0.000	0.019	0.024	0.032	0.026	2.963	0.018	0.088	316	2384	100	226	11783	12009	286	11913	12199	Error	Error	-5.704	226	11783	286	11913	230581	4397709	0.669	7.890	0	0	0
1	12	5	"A28"	"A28"	16565	18540	100	609	666	403	60	446	446	500	320	64	33	12	0	14926	14559	4585	31	1946	1946	2189	1595	72	94	93	0	0.000	0.000	0.000	0.000	0.000	0.000	0.000	0.000	0.000	0.000	0.000	0.000	0.000	0.000	0.013	0.017	0.025	0.022	3.692	0.014	0.058	316	2384	100	163	12980	13143	220	12613	12833	Error	Error	-6.315	163	12980	220	12613	210349	4600621	0.519	7.755	0	0	0
1	13	5	"A29"	"A29"	16865	18540	100	532	588	355	60	423	423	474	316	66	30	10	0	8404	7601	3916	51	1903	1903	2034	839	41	78	74	0	0.000	0.000	0.000	0.000	0.000	0.000	0.000	0.000	0.000	0.000	0.000	0.000	0.000	0.000	0.017	0.029	0.057	0.060	4.344	0.020	0.041	316	2384	100	109	6501	6610	165	5698	5863	Error	Error	-5.898	109	6501	165	5698	185707	2401836	0.361	6.635	0	0	0
1	14	5	"A29"	"A29"	17165	18540	100	545	582	331	56	438	438	645	2734	423	0	0	0	8016	7653	2982	38	1908	1908	2341	3613	154	77	34	0	0.000	0.000	0.000	0.000	0.000	0.000	0.000	0.000	0.000	0.000	0.000	0.000	0.000	0.000	0.018	0.025	0.043	0.045	4.309	0.574	0.487	316	2384	100	107	6108	6215	144	5745	5889	Error	Error	-5.835	107	6108	144	5745	183877	2418414	-0.023	1.470	0	0	0
1	15	5	"A29"	"A29"	17465	18540	100	592	637	369	57	434	434	486	321	66	31	12	0	10761	10615	4179	39	2024	2024	2215	1384	62	90	87	0	0.000	0.000	0.000	0.000	0.000	0.000	0.000	0.000	0.000	0.000	0.000	0.000	0.000	0.000	0.018	0.024	0.041	0.035	3.631	0.016	0.047	316	2384	100	158	8737	8895	203	8591	8794	Error	Error	-5.789	158	8737	203	8591	201211	3354353	0.470	6.069	0	0	0
1	16	5	"A30"	"A30"	17765	18540	100	621	677	366	54	454	454	527	565	107	18	2	0	11552	10363	5989	57	2121	2121	2301	1544	67	75	69	0	0.000	0.000	0.000	0.000	0.000	0.000	0.000	0.000	0.000	0.000	0.000	0.000	0.000	0.000	0.018	0.027	0.042	0.046	5.380	0.020	0.073	316	2384	100	167	9431	9598	223	8242	8465	Error	Error	-5.819	167	9431	223	8242	213952	3274663	0.265	5.222	0	0	0
1	17	5	"A30"	"A30"	18065	18535	100	659	766	892	116	476	476	565	792	140	6	0	0	10999	10917	4895	44	2229	2229	2644	2360	89	86	80	0	0.000	0.000	0.000	0.000	0.000	0.000	0.000	0.000	0.000	0.000	0.000	0.000	0.000	0.000	0.021	0.033	0.040	0.037	3.698	0.052	0.048	316	2384	100	183	8770	8953	290	8688	8978	Error	Error	-5.583	183	8770	290	8688	242072	3449716	0.254	3.506	0	0	0
1	18	5	"A30"	"A30"	18365	18535	100	603	658	359	54	470	470	523	328	62	31	12	0	11021	10239	5095	49	2269	2269	2453	1245	50	84	76	0	0.000	0.000	0.000	0.000	0.000	0.000	0.000	0.000	0.000	0.000	0.000	0.000	0.000	0.000	0.015	0.024	0.042	0.038	4.302	0.017	0.051	316	2384	100	133	8752	8885	188	7970	8158	Error	Error	-6.040	133	8752	188	7970	208054	3235660	0.412	6.254	0	0	0
1	1	6	"A31"	"A31"	13270	18845	100	561	644	367	56	430	430	487	397	81	26	8	0	13012	12642	9163	72	1922	1922	2117	1490	70	69	66	0	0.000	0.000	0.000	0.000	0.000	0.000	0.000	0.000	0.000	0.000	0.000	0.000	0.000	0.000	0.012	0.020	0.032	0.039	5.982	0.017	0.055	316	2384	100	131	11090	11221	214	10720	10934	Error	Error	-6.404	131	11090	214	10720	203630	3994880	0.395	7.064	0	0	0
1	2	6	"A31"	"A31"	13570	18845	100	572	638	375	58	427	427	489	358	73	30	8	0	16832	14939	7912	52	1968	1968	2431	2374	97	80	77	0	0.000	0.000	0.000	0.000	0.000	0.000	0.000	0.000	0.000	0.000	0.000	0.000	0.000	0.000	0.010	0.016	0.026	0.030	5.723	0.016	0.122	316	2384	100	145	14864	15009	211	12971	13182	Error	Error	-6.680	145	14864	211	12971	201498	4720822	0.416	5.269	0	0	0
1	3	6	"A31"	"A31"	13870	18845	100	635	685	352	51	419	419	469	314	66	39	13	0	16269	15251	6197	40	1979	1979	2647	3372	127	88	83	0	0.000	0.000	0.000	0.000	0.000	0.000	0.000	0.000	0.000	0.000	0.000	0.000	0.000	0.000	0.015	0.020	0.021	0.023	3.615	0.013	0.084	316	2384	100	216	14290	14506	266	13272	13538	Error	Error	-6.048	216	14290	266	13272	216489	4819180	0.688	3.738	0	0	0
1	4	6	"A32"	"A32"	14170	18845	100	609	655	376	57	412	412	465	294	63	41	16	0	16207	15061	9987	66	1864	1864	2040	1134	55	78	73	0	0.000	0.000	0.000	0.000	0.000	0.000	0.000	0.000	0.000	0.000	0.000	0.000	0.000	0.000	0.014	0.018	0.025	0.036	6.657	0.013	0.096	316	2384	100	197	14343	14540	243	13197	13440	Error	Error	-6.186	197	14343	243	13197	207129	4759134	0.646	11.482	0	0	0
1	5	6	"A32"	"A32"	14470	18845	100	580	636	354	55	411	411	468	311	66	35	14	0	17247	16830	5021	29	1935	1935	2669	3435	128	97	93	0	0.000	0.000	0.000	0.000	0.000	0.000	0.000	0.000	0.000	0.000	0.000	0.000	0.000	0.000	0.011	0.015	0.021	0.018	3.293	0.013	0.091	316	2384	100	169	15312	15481	225	14895	15120	Error	Error	-6.501	169	15312	225	14895	201017	5318274	0.540	4.123	0	0	0
1	6	6	"A32"	"A32"	14770	18845	100	604	660	361	54	394	394	452	304	67	41	15	0	17248	16163	8463	52	1862	1862	2143	1772	82	85	79	0	0.000	0.000	0.000	0.000	0.000	0.000	0.000	0.000	0.000	0.000	0.000	0.000	0.000	0.000	0.014	0.019	0.024	0.024	3.941	0.015	0.112	316	2384	100	210	15386	15596	266	14301	14567	Error	Error	-6.195	210	15386	266	14301	208426	5107422	0.684	7.912	0	0	0
1	7	6	"A33"	"A33"	15070	18845	100	515	594	397	66	389	389	447	300	67	31	13	0	9622	11922	9304	78	1811	1811	1950	843	43	77	68	0	0.000	0.000	0.000	0.000	0.000	0.000	0.000	0.000	0.000	0.000	0.000	0.000	0.000	0.000	0.016	0.020	0.031	0.046	6.643	0.016	0.102	316	2384	100	126	7811	7937	205	10111	10316	Error	Error	-5.954	126	7811	205	10111	187696	3767440	0.490	11.829	0	0	0
1	8	6	"A33"	"A33"	15370	18840	100	536	597	332	55	429	429	484	311	64	29	10	0	5900	7625	5055	66	1895	1895	2005	765	38	85	76	0	0.000	0.000	0.000	0.000	0.000	0.000	0.000	0.000	0.000	0.000	0.000	0.000	0.000	0.000	0.027	0.029	0.051	0.053	4.593	0.016	0.037	316	2384	100	107	4005	4112	168	5730	5898	Error	Error	-5.226	107	4005	168	5730	188579	2409631	0.363	7.346	0	0	0
1	9	6	"A33"	"A33"	15670	18840	100	553	602	381	63	434	434	478	302	63	33	12	0	6719	8372	5318	63	1908	1908	2024	800	39	89	78	0	0.000	0.000	0.000	0.000	0.000	0.000	0.000	0.000	0.000	0.000	0.000	0.000	0.000	0.000	0.025	0.026	0.056	0.063	3.945	0.020	0.058	316	2384	100	119	4811	4930	168	6464	6632	Error	Error	-5.337	119	4811	168	6464	190345	2645482	0.411	7.935	0	0	0
1	10	6	"A34"	"A34"	15970	18840	100	547	616	348	56	435	435	495	335	67	30	8	0	6568	7732	4967	64	1864	1864	1958	736	37	81	72	0	0.000	0.000	0.000	0.000	0.000	0.000	0.000	0.000	0.000	0.000	0.000	0.000	0.000	0.000	0.024	0.031	0.050	0.057	5.381	0.016	0.024	316	2384	100	112	4704	4816	181	5868	6049	Error	Error	-5.392	112	4704	181	5868	194701	2443246	0.361	7.845	0	0	0
1	11	6	"A34"	"A34"	16270	18840	100	596	641	381	59	445	445	494	306	61	32	10	0	10025	10004	3432	34	1962	1962	2170	1088	50	98	96	0	0.000	0.000	0.000	0.000	0.000	0.000	0.000	0.000	0.000	0.000	0.000	0.000	0.000	0.000	0.019	0.024	0.033	0.028	3.500	0.022	0.069	316	2384	100	151	8063	8214	196	8042	8238	Error	Error	-5.739	151	8063	196	8042	202428	3161168	0.480	7.200	0	0	0
1	12	6	"A34"	"A34"	16570	18840	100	570	599	348	58	444	444	489	303	61	26	10	0	8287	8891	4723	53	1887	1887	2063	1046	50	89	81	0	0.000	0.000	0.000	0.000	0.000	0.000	0.000	0.000	0.000	0.000	0.000	0.000	0.000	0.000	0.020	0.022	0.042	0.042	4.061	0.017	0.041	316	2384	100	126	6400	6526	155	7004	7159	Error	Error	-5.667	126	6400	155	7004	189182	2809501	0.363	6.528	0	0	0
1	13	6	"A35"	"A35"	16870	18840	100	559	616	369	59	433	433	477	300	62	34	12	0	9811	9422	5423	57	1987	1987	2226	1256	56	77	72	0	0.000	0.000	0.000	0.000	0.000	0.000	0.000	0.000	0.000	0.000	0.000	0.000	0.000	0.000	0.016	0.025	0.039	0.047	5.832	0.020	0.068	316	2384	100	126	7824	7950	183	7435	7618	Error	Error	-5.956	126	7824	183	7435	194767	2977489	0.463	5.729	0	0	0
1	14	6	"A35"	"A35"	17170	18840	100	625	659	374	56	447	447	507	527	103	17	3	0	9938	9715	3970	40	2240	2240	2630	2162	82	87	79	0	0.000	0.000	0.000	0.000	0.000	0.000	0.000	0.000	0.000	0.000	0.000	0.000	0.000	0.000	0.023	0.028	0.043	0.035	3.875	0.053	0.123	316	2384	100	178	7698	7876	212	7475	7687	Error	Error	-5.435	178	7698	212	7475	208102	3069810	0.288	3.277	0	0	0
1	15	6	"A35"	"A35"	17470	18840	100	633	662	352	53	446	446	501	352	70	33	10	0	12682	12952	4582	35	2287	2287	2976	2778	93	93	89	0	0.000	0.000	0.000	0.000	0.000	0.000	0.000	0.000	0.000	0.000	0.000	0.000	0.000	0.000	0.018	0.020	0.032	0.029	3.320	0.018	0.068	316	2384	100	187	10395	10582	216	10665	10881	Error	Error	-5.797	187	10395	216	10665	209329	4092828	0.457	3.591	0	0	0
1	16	6	"A36"	"A36"	17770	18835	100	563	675	605	89	454	454	502	326	64	29	13	0	10374	9937	5930	59	2163	2163	2347	1087	46	75	70	0	0.000	0.000	0.000	0.000	0.000	0.000	0.000	0.000	0.000	0.000	0.000	0.000	0.000	0.000	0.013	0.028	0.042	0.047	5.287	0.027	0.069	316	2384	100	109	8211	8320	221	7774	7995	Error	Error	-6.235	109	8211	221	7774	213392	3139961	0.531	6.983	0	0	0
1	17	6	"A36"	"A36"	18070	18835	100	608	667	380	56	461	461	513	316	61	33	12	0	11123	11228	4914	43	2235	2235	2672	2437	91	87	79	0	0.000	0.000	0.000	0.000	0.000	0.000	0.000	0.000	0.000	0.000	0.000	0.000	0.000	0.000	0.017	0.023	0.035	0.034	3.662	0.016	0.055	316	2384	100	147	8888	9035	206	8993	9199	Error	Error	-5.918	147	8888	206	8993	210679	3548115	0.487	3.511	0	0	0
1	18	6	"A36"	"A36"	18370	18835	100	583	632	380	60	499	499	543	323	59	24	9	0	9540	9451	5173	54	2305	2305	2616	1679	64	79	72	0	0.000	0.000	0.000	0.000	0.000	0.000	0.000	0.000	0.000	0.000	0.000	0.000	0.000	0.000	0.012	0.019	0.045	0.049	5.635	0.013	0.029	316	2384	100	84	7235	7319	133	7146	7279	Error	Error	-6.428	84	7235	133	7146	199779	2986574	0.276	4.071	0	0	0
1	1	7	"A37"	"A37"	13275	19145	100	578	627	330	52	410	410	465	308	66	32	12	0	12775	12787	4225	33	2197	2197	2588	1658	64	95	93	0	0.000	0.000	0.000	0.000	0.000	0.000	0.000	0.000	0.000	0.000	0.000	0.000	0.000	0.000	0.016	0.020	0.028	0.023	3.091	0.015	0.059	316	2384	100	168	10578	10746	217	10590	10807	Error	Error	-5.976	168	10578	217	10590	198246	4040728	0.526	6.151	0	0	0
1	2	7	"A37"	"A37"	13575	19145	100	700	767	384	50	427	427	474	306	64	45	22	0	16438	16635	5751	34	2505	2505	3495	3406	97	94	90	0	0.000	0.000	0.000	0.000	0.000	0.000	0.000	0.000	0.000	0.000	0.000	0.000	0.000	0.000	0.020	0.024	0.028	0.024	2.907	0.020	0.117	316	2384	100	273	13933	14206	340	14130	14470	Error	Error	-5.673	273	13933	340	14130	242380	5256550	0.958	3.858	0	0	0
1	3	7	"A37"	"A37"	13875	19145	100	698	757	417	55	434	434	488	328	67	43	19	0	16806	17116	4517	26	2650	2650	4534	5470	120	98	79	0	0.000	0.000	0.000	0.000	0.000	0.000	0.000	0.000	0.000	0.000	0.000	0.000	0.000	0.000	0.019	0.022	0.028	0.024	2.865	0.017	0.140	316	2384	100	264	14156	14420	323	14466	14789	Error	Error	-5.745	264	14156	323	14466	239271	5408601	0.820	2.300	0	0	0
1	4	7	"A38"	"A38"	14175	19145	100	644	826	1528	184	398	398	456	311	68	46	25	0	20530	18238	10553	57	1971	1971	2283	1874	82	82	76	0	0.000	0.000	0.000	0.000	0.000	0.000	0.000	0.000	0.000	0.000	0.000	0.000	0.000	0.000	0.013	0.026	0.028	0.031	6.033	0.025	0.079	316	2384	100	246	18559	18805	428	16267	16695	Error	Error	-6.237	246	18559	428	16267	260894	5763259	1.190	8.514	0	0	0
1	5	7	"A38"	"A38"	14475	19145	100	673	715	398	55	423	423	487	353	72	39	16	0	20921	20777	7496	36	2005	2005	2646	3335	126	93	91	0	0.000	0.000	0.000	0.000	0.000	0.000	0.000	0.000	0.000	0.000	0.000	0.000	0.000	0.000	0.013	0.016	0.022	0.018	3.677	0.014	0.121	316	2384	100	250	18916	19166	292	18772	19064	Error	Error	-6.242	250	18916	292	18772	225883	6565385	0.646	5.437	0	0	0
1	6	7	"A38"	"A38"	14775	19145	100	593	677	412	60	408	408	486	874	179	7	0	0	19595	17527	8921	50	1936	1936	2369	2384	100	83	80	0	0.000	0.000	0.000	0.000	0.000	0.000	0.000	0.000	0.000	0.000	0.000	0.000	0.000	0.000	0.010	0.017	0.023	0.022	5.037	0.017	0.015	316	2384	100	185	17659	17844	269	15591	15860	Error	Error	-6.577	185	17659	269	15591	213840	5538579	0.219	6.358	0	0	0
1	7	7	"A39"	"A39"	15075	19140	100	578	615	361	58	398	398	451	305	67	33	13	0	14034	14349	10022	69	1877	1877	2146	1422	66	80	74	0	0.000	0.000	0.000	0.000	0.000	0.000	0.000	0.000	0.000	0.000	0.000	0.000	0.000	0.000	0.015	0.017	0.026	0.034	5.768	0.013	0.086	316	2384	100	180	12157	12337	217	12472	12689	Error	Error	-6.078	180	12157	217	12472	194352	4534435	0.538	8.582	0	0	0
1	8	7	"A39"	"A39"	15375	19140	100	573	641	409	63	434	434	489	317	64	33	12	0	8083	8903	5017	56	1903	1903	2148	1284	59	86	75	0	0.000	0.000	0.000	0.000	0.000	0.000	0.000	0.000	0.000	0.000	0.000	0.000	0.000	0.000	0.022	0.030	0.048	0.049	5.361	0.018	0.046	316	2384	100	139	6180	6319	207	7000	7207	Error	Error	-5.474	139	6180	207	7000	202688	2813285	0.479	5.261	0	0	0
1	9	7	"A39"	"A39"	15675	19140	100	621	658	359	54	433	433	488	323	66	36	12	0	9401	10227	4285	41	1892	1892	2170	1384	63	94	92	0	0.000	0.000	0.000	0.000	0.000	0.000	0.000	0.000	0.000	0.000	0.000	0.000	0.000	0.000	0.025	0.027	0.038	0.038	3.061	0.017	0.047	316	2384	100	188	7509	7697	225	8335	8560	Error	Error	-5.320	188	7509	225	8335	207962	3231789	0.526	5.822	0	0	0
1	10	7	"A40"	"A40"	15975	19140	100	567	622	376	60	434	434	498	398	79	24	6	0	9779	9029	4136	45	1897	1897	1972	675	34	89	85	0	0.000	0.000	0.000	0.000	0.000	0.000	0.000	0.000	0.000	0.000	0.000	0.000	0.000	0.000	0.017	0.026	0.050	0.049	4.222	0.018	0.042	316	2384	100	133	7882	8015	188	7132	7320	Error	Error	-5.889	133	7882	188	7132	196687	2853276	0.312	10.455	0	0	0
1	11	7	"A40"	"A40"	16275	19140	100	613	640	346	54	437	437	505	418	82	19	5	0	13028	13812	6764	48	1992	1992	2276	1535	67	99	93	0	0.000	0.000	0.000	0.000	0.000	0.000	0.000	0.000	0.000	0.000	0.000	0.000	0.000	0.000	0.016	0.017	0.025	0.022	3.106	0.015	0.054	316	2384	100	176	11036	11212	203	11820	12023	Error	Error	-5.970	176	11036	203	11820	202116	4364459	0.323	7.515	0	0	0
1	12	7	"A40"	"A40"	16575	19140	100	598	667	398	59	444	444	506	408	80	25	7	0	10896	10387	4765	45	1985	1985	2249	1654	73	92	79	0	0.000	0.000	0.000	0.000	0.000	0.000	0.000	0.000	0.000	0.000	0.000	0.000	0.000	0.000	0.017	0.027	0.039	0.033	3.807	0.019	0.078	316	2384	100	154	8911	9065	223	8402	8625	Error	Error	-5.855	154	8911	223	8402	210765	3282239	0.395	4.920	0	0	0
1	13	7	"A41"	"A41"	16875	19140	100	568	645	382	59	423	423	484	324	66	33	13	0	10596	10293	5472	53	2060	2060	2256	1306	57	82	76	0	0.000	0.000	0.000	0.000	0.000	0.000	0.000	0.000	0.000	0.000	0.000	0.000	0.000	0.000	0.017	0.027	0.038	0.040	5.402	0.018	0.059	316	2384	100	145	8536	8681	222	8233	8455	Error	Error	-5.879	145	8536	222	8233	203831	3252713	0.497	6.154	0	0	0
1	14	7	"A41"	"A41"	17175	19140	100	544	621	355	57	448	448	513	414	80	24	5	0	11596	11884	4011	33	2231	2231	2713	2266	83	94	91	0	0.000	0.000	0.000	0.000	0.000	0.000	0.000	0.000	0.000	0.000	0.000	0.000	0.000	0.000	0.010	0.018	0.031	0.028	2.960	0.013	0.020	316	2384	100	96	9365	9461	173	9653	9826	Error	Error	-6.608	96	9365	173	9653	196091	3755201	0.261	4.047	0	0	0
1	15	7	"A41"	"A41"	17475	19140	100	595	653	398	60	440	440	497	322	64	31	12	0	11633	11364	4568	40	2154	2154	2637	2501	94	88	82	0	0.000	0.000	0.000	0.000	0.000	0.000	0.000	0.000	0.000	0.000	0.000	0.000	0.000	0.000	0.016	0.023	0.033	0.032	4.514	0.018	0.053	316	2384	100	155	9479	9634	213	9210	9423	Error	Error	-5.934	155	9479	213	9210	206362	3590894	0.484	3.489	0	0	0
1	16	7	"A42"	"A42"	17775	19135	100	545	607	354	58	450	450	498	316	63	29	12	0	6516	8096	5920	73	2160	2160	2259	1279	56	78	65	0	0.000	0.000	0.000	0.000	0.000	0.000	0.000	0.000	0.000	0.000	0.000	0.000	0.000	0.000	0.022	0.026	0.050	0.055	4.364	0.013	0.027	316	2384	100	95	4356	4451	157	5936	6093	Error	Error	-5.519	95	4356	157	5936	191942	2558314	0.345	4.564	0	0	0
1	17	7	"A42"	"A42"	18075	19135	100	667	707	384	54	456	456	506	306	60	41	15	0	12187	12964	6225	48	2268	2268	2629	1917	72	92	83	0	0.000	0.000	0.000	0.000	0.000	0.000	0.000	0.000	0.000	0.000	0.000	0.000	0.000	0.000	0.021	0.023	0.030	0.027	3.685	0.019	0.119	316	2384	100	211	9919	10130	251	10696	10947	Error	Error	-5.555	211	9919	251	10696	223270	4096498	0.657	5.391	0	0	0
1	18	7	"A42"	"A42"	18375	19135	100	601	655	371	56	515	515	572	429	75	19	4	0	8537	9513	5606	58	2383	2383	2666	1641	61	80	73	0	0.000	0.000	0.000	0.000	0.000	0.000	0.000	0.000	0.000	0.000	0.000	0.000	0.000	0.000	0.014	0.020	0.048	0.044	5.391	0.014	0.025	316	2384	100	86	6154	6240	140	7130	7270	Error	Error	-6.161	86	6154	140	7130	206959	3006208	0.193	4.172	0	0	0
1	1	8	"A43"	"A43"	13280	19445	100	603	653	369	56	426	426	493	668	135	11	1	0	23175	19804	11072	55	2133	2133	2425	1971	81	81	76	0	0.000	0.000	0.000	0.000	0.000	0.000	0.000	0.000	0.000	0.000	0.000	0.000	0.000	0.000	0.008	0.013	0.018	0.023	5.321	0.012	0.119	316	2384	100	177	21042	21219	227	17671	17898	Error	Error	-6.893	177	21042	227	17671	206488	6258083	0.240	8.817	0	0	0
1	2	8	"A43"	"A43"	13580	19445	100	664	701	358	51	427	427	499	737	147	10	0	0	23760	22179	8471	38	2368	2368	3216	3307	102	90	88	0	0.000	0.000	0.000	0.000	0.000	0.000	0.000	0.000	0.000	0.000	0.000	0.000	0.000	0.000	0.011	0.014	0.018	0.017	3.921	0.012	0.084	316	2384	100	237	21392	21629	274	19811	20085	Error	Error	-6.496	237	21392	274	19811	221471	7008719	0.274	5.734	0	0	0
1	3	8	"A43"	"A43"	13880	19445	100	725	757	397	52	434	434	487	328	67	44	22	0	22432	21568	7258	33	2551	2551	3621	3981	109	95	92	0	0.000	0.000	0.000	0.000	0.000	0.000	0.000	0.000	0.000	0.000	0.000	0.000	0.000	0.000	0.015	0.017	0.023	0.018	3.335	0.014	0.123	316	2384	100	291	19881	20172	323	19017	19340	Error	Error	-6.094	291	19881	323	19017	239341	6815456	0.823	4.508	0	0	0
1	4	8	"A44"	"A44"	14180	19445	100	535	605	375	61	413	413	459	303	66	31	12	0	13001	12799	8933	69	2119	2119	2693	2896	107	67	62	0	0.000	0.000	0.000	0.000	0.000	0.000	0.000	0.000	0.000	0.000	0.000	0.000	0.000	0.000	0.011	0.018	0.033	0.037	6.341	0.014	0.101	316	2384	100	122	10882	11004	192	10680	10872	Error	Error	-6.479	122	10882	192	10680	191322	4044580	0.482	3.490	0	0	0
1	5	8	"A44"	"A44"	14480	19445	100	610	685	403	58	412	412	473	329	69	37	14	0	16673	15711	5582	35	2194	2194	3462	4569	131	89	81	0	0.000	0.000	0.000	0.000	0.000	0.000	0.000	0.000	0.000	0.000	0.000	0.000	0.000	0.000	0.014	0.020	0.026	0.022	3.905	0.015	0.098	316	2384	100	198	14479	14677	273	13517	13790	Error	Error	-6.192	198	14479	273	13517	216612	4964675	0.644	2.681	0	0	0
1	6	8	"A44"	"A44"	14780	19445	100	610	697	812	116	424	424	477	334	70	33	10	0	15242	14871	7742	52	2053	2053	2834	3361	118	81	76	0	0.000	0.000	0.000	0.000	0.000	0.000	0.000	0.000	0.000	0.000	0.000	0.000	0.000	0.000	0.014	0.021	0.026	0.026	4.159	0.017	0.062	316	2384	100	186	13189	13375	273	12818	13091	Error	Error	-6.148	186	13189	273	12818	220228	4699295	0.659	3.581	0	0	0
1	7	8	"A45"	"A45"	15080	19440	100	556	619	382	61	417	417	474	316	66	31	12	0	13585	12642	8078	63	1970	1970	2162	1024	47	80	73	0	0.000	0.000	0.000	0.000	0.000	0.000	0.000	0.000	0.000	0.000	0.000	0.000	0.000	0.000	0.012	0.019	0.028	0.033	5.133	0.015	0.071	316	2384	100	139	11615	11754	202	10672	10874	Error	Error	-6.385	139	11615	202	10672	195449	3994851	0.459	10.234	0	0	0
1	8	8	"A45"	"A45"	15380	19440	100	642	676	392	57	453	453	514	434	84	26	5	0	12342	11817	5612	47	2015	2015	2392	1811	75	87	81	0	0.000	0.000	0.000	0.000	0.000	0.000	0.000	0.000	0.000	0.000	0.000	0.000	0.000	0.000	0.018	0.023	0.038	0.037	3.630	0.018	0.063	316	2384	100	189	10327	10516	223	9802	10025	Error	Error	-5.772	189	10327	223	9802	213690	3734118	0.373	5.204	0	0	0
1	9	8	"A45"	"A45"	15680	19440	100	549	596	367	61	456	456	552	913	165	3	0	0	11106	10610	4019	37	2042	2042	2513	2138	85	88	85	0	0.000	0.000	0.000	0.000	0.000	0.000	0.000	0.000	0.000	0.000	0.000	0.000	0.000	0.000	0.010	0.016	0.031	0.032	4.349	0.072	0.071	316	2384	100	93	9064	9157	140	8568	8708	Error	Error	-6.607	93	9064	140	8568	188483	3352859	0.048	3.787	0	0	0
1	10	8	"A47"	"A47"	15980	19440	100	560	605	365	60	433	433	495	366	73	24	8	0	9209	8685	4695	54	1975	1975	2170	1243	57	78	71	0	0.000	0.000	0.000	0.000	0.000	0.000	0.000	0.000	0.000	0.000	0.000	0.000	0.000	0.000	0.018	0.026	0.049	0.045	4.864	0.019	0.050	316	2384	100	127	7234	7361	172	6710	6882	Error	Error	-5.832	127	7234	172	6710	191131	2744446	0.301	5.241	0	0	0
1	11	8	"A47"	"A47"	16280	19440	100	589	658	393	59	439	439	503	374	74	28	6	0	12765	13292	6505	48	2093	2093	2796	2910	104	87	81	0	0.000	0.000	0.000	0.000	0.000	0.000	0.000	0.000	0.000	0.000	0.000	0.000	0.000	0.000	0.014	0.020	0.031	0.028	4.320	0.014	0.064	316	2384	100	150	10672	10822	219	11199	11418	Error	Error	-6.153	150	10672	219	11199	207933	4200314	0.414	3.607	0	0	0
1	12	8	"A47"	"A47"	16580	19440	100	608	676	398	58	462	462	504	307	60	34	14	0	12030	11680	5419	46	2101	2101	2595	2419	93	83	80	0	0.000	0.000	0.000	0.000	0.000	0.000	0.000	0.000	0.000	0.000	0.000	0.000	0.000	0.000	0.015	0.022	0.032	0.033	4.239	0.015	0.065	316	2384	100	146	9929	10075	214	9579	9793	Error	Error	-6.088	146	9929	214	9579	213588	3690858	0.560	3.756	0	0	0
1	13	8	"A48"	"A48"	16880	19440	100	610	701	667	95	431	431	486	330	67	35	13	0	18140	16840	11823	70	2031	2031	2284	1249	54	77	71	0	0.000	0.000	0.000	0.000	0.000	0.000	0.000	0.000	0.000	0.000	0.000	0.000	0.000	0.000	0.011	0.018	0.026	0.031	5.434	0.013	0.064	316	2384	100	179	16109	16288	270	14809	15079	Error	Error	-6.492	179	16109	270	14809	221384	5321563	0.652	11.654	0	0	0
1	14	8	"A48"	"A48"	17180	19440	100	681	737	398	54	439	439	507	636	125	17	1	0	18732	17278	8380	48	2132	2132	2704	2743	101	86	82	0	0.000	0.000	0.000	0.000	0.000	0.000	0.000	0.000	0.000	0.000	0.000	0.000	0.000	0.000	0.015	0.020	0.024	0.023	4.249	0.016	0.025	316	2384	100	242	16600	16842	298	15146	15444	Error	Error	-6.100	242	16600	298	15146	233017	5459946	0.362	5.313	0	0	0
1	15	8	"A48"	"A48"	17480	19435	100	670	737	394	53	467	467	513	315	61	39	16	0	16664	15729	6951	44	2122	2122	2585	2218	85	89	84	0	0.000	0.000	0.000	0.000	0.000	0.000	0.000	0.000	0.000	0.000	0.000	0.000	0.000	0.000	0.014	0.020	0.026	0.024	3.493	0.017	0.119	316	2384	100	203	14542	14745	270	13607	13877	Error	Error	-6.163	203	14542	270	13607	232742	4970469	0.711	5.926	0	0	0
1	16	8	"A49"	"A49"	17780	19435	100	551	615	371	60	472	472	629	2423	385	0	0	0	9017	8904	5982	67	2211	2211	2688	3672	136	61	46	0	0.000	0.000	0.000	0.000	0.000	0.000	0.000	0.000	0.000	0.000	0.000	0.000	0.000	0.000	0.012	0.021	0.048	0.065	5.512	0.017	0.052	316	2384	100	79	6806	6885	143	6693	6836	Error	Error	-6.429	79	6806	143	6693	194402	2813600	-0.006	1.693	0	0	0
1	17	8	"A49"	"A49"	18080	19435	100	603	689	624	90	486	486	539	324	60	29	11	0	11405	11253	5625	49	2351	2351	2886	2466	85	82	74	0	0.000	0.000	0.000	0.000	0.000	0.000	0.000	0.000	0.000	0.000	0.000	0.000	0.000	0.000	0.013	0.023	0.034	0.033	4.922	0.021	0.068	316	2384	100	117	9054	9171	203	8902	9105	Error	Error	-6.274	117	9054	203	8902	217604	3556044	0.463	3.393	0	0	0
1	18	8	"A49"	"A49"	18380	19435	100	639	657	362	55	536	536	583	336	57	26	7	0	9522	8886	4887	54	2524	2524	2791	1915	68	70	64	0	0.000	0.000	0.000	0.000	0.000	0.000	0.000	0.000	0.000	0.000	0.000	0.000	0.000	0.000	0.015	0.019	0.044	0.050	4.982	0.011	0.018	316	2384	100	103	6998	7101	121	6362	6483	Error	Error	-6.086	103	6998	121	6362	207554	2807841	0.220	3.183	0	0	0
1	1	9	"A50"	"A50"	13285	19745	100	538	554	310	55	407	407	465	334	71	26	5	0	7174	8666	6819	78	1869	1869	2022	950	46	66	58	0	0.000	0.000	0.000	0.000	0.000	0.000	0.000	0.000	0.000	0.000	0.000	0.000	0.000	0.000	0.025	0.022	0.046	0.068	6.509	0.013	0.038	316	2384	100	131	5305	5436	147	6797	6944	Error	Error	-5.340	131	5305	147	6797	175178	2738301	0.266	6.994	0	0	0
1	2	9	"A50"	"A50"	13585	19745	100	593	648	379	58	425	425	474	312	65	36	15	0	10834	12799	9413	73	1962	1962	2255	1504	66	73	67	0	0.000	0.000	0.000	0.000	0.000	0.000	0.000	0.000	0.000	0.000	0.000	0.000	0.000	0.000	0.019	0.021	0.032	0.045	6.025	0.014	0.080	316	2384	100	168	8872	9040	223	10837	11060	Error	Error	-5.723	168	8872	223	10837	204791	4044473	0.558	7.011	0	0	0
1	3	9	"A50"	"A50"	13885	19745	100	524	606	358	59	421	421	470	307	65	32	12	0	14104	14158	8025	56	2034	2034	2441	1727	70	85	79	0	0.000	0.000	0.000	0.000	0.000	0.000	0.000	0.000	0.000	0.000	0.000	0.000	0.000	0.000	0.009	0.015	0.030	0.026	4.245	0.014	0.086	316	2384	100	103	12070	12173	185	12124	12309	Error	Error	-6.873	103	12070	185	12124	191651	4473883	0.443	6.785	0	0	0
1	4	9	"A51"	"A51"	14185	19745	100	522	581	380	65	406	406	464	362	78	28	8	0	10544	12097	9526	78	2032	2032	2432	1862	76	65	62	0	0.000	0.000	0.000	0.000	0.000	0.000	0.000	0.000	0.000	0.000	0.000	0.000	0.000	0.000	0.014	0.017	0.037	0.057	7.670	0.014	0.076	316	2384	100	116	8512	8628	175	10065	10240	Error	Error	-6.197	116	8512	175	10065	183547	3822732	0.323	5.191	0	0	0
1	5	9	"A51"	"A51"	14485	19745	100	525	595	349	58	415	415	469	317	67	28	11	0	10792	10675	4598	43	2044	2044	2509	2059	82	90	81	0	0.000	0.000	0.000	0.000	0.000	0.000	0.000	0.000	0.000	0.000	0.000	0.000	0.000	0.000	0.013	0.021	0.036	0.032	4.107	0.017	0.050	316	2384	100	110	8748	8858	180	8631	8811	Error	Error	-6.313	110	8748	180	8631	187896	3373157	0.397	3.966	0	0	0
1	6	9	"A51"	"A51"	14785	19740	100	541	707	1060	149	418	418	467	309	66	33	12	0	11486	11808	7511	63	1984	1984	2343	1815	77	84	77	0	0.000	0.000	0.000	0.000	0.000	0.000	0.000	0.000	0.000	0.000	0.000	0.000	0.000	0.000	0.013	0.029	0.038	0.037	4.343	0.047	0.214	316	2384	100	123	9502	9625	289	9824	10113	Error	Error	-6.272	123	9502	289	9824	223407	3731337	0.777	5.215	0	0	0
1	7	9	"A52"	"A52"	15085	19740	100	539	586	354	60	410	410	469	319	68	29	8	0	9085	8482	4852	57	1971	1971	2247	1586	70	73	67	0	0.000	0.000	0.000	0.000	0.000	0.000	0.000	0.000	0.000	0.000	0.000	0.000	0.000	0.000	0.018	0.027	0.054	0.054	5.745	0.016	0.047	316	2384	100	129	7114	7243	176	6511	6687	Error	Error	-5.785	129	7114	176	6511	185281	2680382	0.367	3.931	0	0	0
1	8	9	"A52"	"A52"	15385	19740	100	572	623	380	60	459	459	519	349	67	25	9	0	8834	9027	3483	38	2056	2056	2415	1837	76	91	83	0	0.000	0.000	0.000	0.000	0.000	0.000	0.000	0.000	0.000	0.000	0.000	0.000	0.000	0.000	0.017	0.024	0.043	0.039	3.754	0.012	0.017	316	2384	100	113	6778	6891	164	6971	7135	Error	Error	-5.906	113	6778	164	6971	196913	2852403	0.298	3.599	0	0	0
1	9	9	"A52"	"A52"	15685	19740	100	580	630	357	56	449	449	501	320	63	32	12	0	8916	8883	3012	33	2057	2057	2405	1839	76	94	88	0	0.000	0.000	0.000	0.000	0.000	0.000	0.000	0.000	0.000	0.000	0.000	0.000	0.000	0.000	0.019	0.027	0.048	0.040	3.435	0.018	0.042	316	2384	100	131	6859	6990	181	6826	7007	Error	Error	-5.710	131	6859	181	6826	199135	2807021	0.403	3.523	0	0	0
1	10	9	"A53"	"A53"	15985	19740	100	542	640	561	87	448	448	495	331	66	27	8	0	8036	7984	3828	47	2004	2004	2147	1044	48	84	79	0	0.000	0.000	0.000	0.000	0.000	0.000	0.000	0.000	0.000	0.000	0.000	0.000	0.000	0.000	0.016	0.032	0.067	0.057	5.390	0.025	0.044	316	2384	100	94	6032	6126	192	5980	6172	Error	Error	-6.004	94	6032	192	5980	202372	2522892	0.438	5.591	0	0	0
1	11	9	"A53"	"A53"	16285	19740	100	551	595	349	58	441	441	497	383	77	24	6	0	10412	10481	4525	43	2069	2069	2358	1599	67	91	87	0	0.000	0.000	0.000	0.000	0.000	0.000	0.000	0.000	0.000	0.000	0.000	0.000	0.000	0.000	0.013	0.018	0.032	0.032	4.237	0.013	0.017	316	2384	100	110	8343	8453	154	8412	8566	Error	Error	-6.245	110	8343	154	8412	187936	3311867	0.256	5.080	0	0	0
1	12	9	"A53"	"A53"	16585	19740	100	601	628	349	55	435	435	521	1232	236	0	0	0	8562	9087	5000	55	2034	2034	2367	1816	76	83	71	0	0.000	0.000	0.000	0.000	0.000	0.000	0.000	0.000	0.000	0.000	0.000	0.000	0.000	0.000	0.025	0.027	0.046	0.049	6.049	0.037	0.008	316	2384	100	166	6528	6694	193	7053	7246	Error	Error	-5.297	166	6528	193	7053	198516	2871350	0.087	3.700	0	0	0
1	13	9	"A54"	"A54"	16885	19740	100	523	572	342	59	416	416	467	344	73	25	7	0	8753	8544	5202	60	1999	1999	2336	1812	77	70	66	0	0.000	0.000	0.000	0.000	0.000	0.000	0.000	0.000	0.000	0.000	0.000	0.000	0.000	0.000	0.016	0.024	0.046	0.050	4.960	0.016	0.053	316	2384	100	107	6754	6861	156	6545	6701	Error	Error	-5.980	107	6754	156	6545	180770	2699968	0.305	3.426	0	0	0
1	14	9	"A54"	"A54"	17185	19740	100	528	585	325	55	423	423	503	1367	271	0	0	0	10487	10801	4673	43	2069	2069	2311	1596	69	93	90	0	0.000	0.000	0.000	0.000	0.000	0.000	0.000	0.000	0.000	0.000	0.000	0.000	0.000	0.000	0.012	0.019	0.030	0.027	4.343	0.012	0.035	316	2384	100	105	8418	8523	162	8732	8894	Error	Error	-6.325	105	8418	162	8732	184904	3413029	0.060	5.320	0	0	0
1	15	9	"A54"	"A54"	17485	19735	100	598	695	621	89	436	436	486	345	70	32	9	0	11178	12129	4199	34	2113	2113	2377	1561	65	99	99	0	0.000	0.000	0.000	0.000	0.000	0.000	0.000	0.000	0.000	0.000	0.000	0.000	0.000	0.000	0.018	0.026	0.033	0.027	3.407	0.028	0.067	316	2384	100	162	9065	9227	259	10016	10275	Error	Error	-5.806	162	9065	259	10016	219762	3832723	0.606	6.247	0	0	0
1	16	9	"A55"	"A55"	17785	19735	100	580	596	305	51	455	455	516	333	64	26	4	0	6977	7062	3919	55	2130	2130	2299	997	43	78	67	0	0.000	0.000	0.000	0.000	0.000	0.000	0.000	0.000	0.000	0.000	0.000	0.000	0.000	0.000	0.026	0.029	0.059	0.064	4.957	0.021	0.027	316	2384	100	125	4847	4972	141	4932	5073	Error	Error	-5.277	125	4847	141	4932	188479	2231610	0.240	4.777	0	0	0
1	17	9	"A55"	"A55"	18085	19735	100	627	685	369	53	476	476	543	540	99	16	2	0	9643	9863	4681	47	2317	2317	2527	1233	48	90	84	0	0.000	0.000	0.000	0.000	0.000	0.000	0.000	0.000	0.000	0.000	0.000	0.000	0.000	0.000	0.021	0.028	0.051	0.047	3.307	0.013	0.008	316	2384	100	151	7326	7477	209	7546	7755	Error	Error	-5.600	151	7326	209	7546	216329	3116647	0.263	5.950	0	0	0
1	18	9	"A55"	"A55"	18380	19735	100	612	668	369	55	536	536	588	377	64	23	4	0	7971	7918	3405	43	2478	2478	2640	1205	45	86	76	0	0.000	0.000	0.000	0.000	0.000	0.000	0.000	0.000	0.000	0.000	0.000	0.000	0.000	0.000	0.014	0.024	0.057	0.052	4.092	0.015	0.017	316	2384	100	76	5493	5569	132	5440	5572	Error	Error	-6.175	76	5493	132	5440	211140	2502087	0.212	4.380	0	0	0
1	1	10	"A56"	"A56"	13290	20045	100	519	580	347	59	406	406	458	295	64	30	12	0	11931	10840	7188	66	1829	1829	2054	1423	69	74	67	0	0.000	0.000	0.000	0.000	0.000	0.000	0.000	0.000	0.000	0.000	0.000	0.000	0.000	0.000	0.011	0.019	0.032	0.042	5.989	0.012	0.049	316	2384	100	113	10102	10215	174	9011	9185	Error	Error	-6.482	113	10102	174	9011	183181	3425460	0.414	6.174	0	0	0
1	2	10	"A56"	"A56"	13590	20045	100	528	606	381	62	413	413	472	317	67	27	13	0	11621	11544	6846	59	1939	1939	2586	3473	134	73	62	0	0.000	0.000	0.000	0.000	0.000	0.000	0.000	0.000	0.000	0.000	0.000	0.000	0.000	0.000	0.012	0.020	0.029	0.031	4.457	0.014	0.075	316	2384	100	115	9682	9797	193	9605	9798	Error	Error	-6.396	115	9682	193	9605	191364	3647776	0.423	2.579	0	0	0
1	3	10	"A56"	"A56"	13890	20045	100	596	650	365	56	398	398	450	313	69	34	14	0	12608	14066	7840	55	2015	2015	2898	3696	127	88	68	0	0.000	0.000	0.000	0.000	0.000	0.000	0.000	0.000	0.000	0.000	0.000	0.000	0.000	0.000	0.019	0.021	0.026	0.026	3.587	0.014	0.092	316	2384	100	198	10593	10791	252	12051	12303	Error	Error	-5.741	198	10593	252	12051	205260	4444715	0.639	3.022	0	0	0
1	4	10	"A57"	"A57"	14190	20045	100	580	603	369	61	402	402	458	310	67	39	10	0	12917	13706	10794	78	1920	1920	2271	1884	82	65	61	0	0.000	0.000	0.000	0.000	0.000	0.000	0.000	0.000	0.000	0.000	0.000	0.000	0.000	0.000	0.016	0.017	0.028	0.042	6.896	0.012	0.083	316	2384	100	178	10997	11175	201	11786	11987	Error	Error	-5.949	178	10997	201	11786	190428	4331155	0.468	6.070	0	0	0
1	5	10	"A57"	"A57"	14490	20045	100	544	601	341	56	416	416	472	333	70	27	8	0	13501	13006	5200	39	1952	1952	2372	2228	93	89	85	0	0.000	0.000	0.000	0.000	0.000	0.000	0.000	0.000	0.000	0.000	0.000	0.000	0.000	0.000	0.011	0.017	0.023	0.021	3.822	0.014	0.062	316	2384	100	128	11549	11677	185	11054	11239	Error	Error	-6.495	128	11549	185	11054	189983	4109782	0.387	4.773	0	0	0
1	6	10	"A57"	"A57"	14790	20040	100	539	599	350	58	399	399	465	336	72	28	10	0	12930	13017	6624	50	1939	1939	2180	2141	98	86	80	0	0.000	0.000	0.000	0.000	0.000	0.000	0.000	0.000	0.000	0.000	0.000	0.000	0.000	0.000	0.013	0.018	0.027	0.026	4.288	0.015	0.060	316	2384	100	140	10991	11131	200	11078	11278	Error	Error	-6.295	140	10991	200	11078	189376	4113460	0.399	5.062	0	0	0
1	7	10	"A58"	"A58"	15090	20040	100	542	586	338	57	409	409	474	450	94	18	2	0	8692	8761	5996	68	1947	1947	2119	1871	88	66	60	0	0.000	0.000	0.000	0.000	0.000	0.000	0.000	0.000	0.000	0.000	0.000	0.000	0.000	0.000	0.020	0.026	0.045	0.054	5.691	0.014	0.012	316	2384	100	133	6745	6878	177	6814	6991	Error	Error	-5.664	133	6745	177	6814	185198	2768554	0.249	3.550	0	0	0
1	8	10	"A58"	"A58"	15390	20040	100	562	630	394	62	438	438	495	333	67	27	11	0	8730	8706	4344	49	2031	2031	2395	2671	111	77	59	0	0.000	0.000	0.000	0.000	0.000	0.000	0.000	0.000	0.000	0.000	0.000	0.000	0.000	0.000	0.019	0.029	0.042	0.047	4.591	0.014	0.028	316	2384	100	124	6699	6823	192	6675	6867	Error	Error	-5.756	124	6699	192	6675	199191	2751208	0.405	2.363	0	0	0
1	9	10	"A58"	"A58"	15690	20040	100	560	617	402	65	444	444	502	355	70	26	7	0	8623	8201	3881	47	2025	2025	2313	1320	57	87	79	0	0.000	0.000	0.000	0.000	0.000	0.000	0.000	0.000	0.000	0.000	0.000	0.000	0.000	0.000	0.018	0.028	0.044	0.047	4.190	0.026	0.065	316	2384	100	116	6598	6714	173	6176	6349	Error	Error	-5.830	116	6598	173	6176	194892	2591366	0.324	4.461	0	0	0
1	10	10	"A59"	"A59"	15990	20040	100	597	649	359	55	452	452	519	453	87	21	3	0	7526	7420	4630	62	2027	2027	2273	2083	91	66	56	0	0.000	0.000	0.000	0.000	0.000	0.000	0.000	0.000	0.000	0.000	0.000	0.000	0.000	0.000	0.026	0.037	0.064	0.080	6.159	0.021	0.048	316	2384	100	145	5499	5644	197	5393	5590	Error	Error	-5.245	145	5499	197	5393	205018	2344682	0.287	2.471	0	0	0
1	11	10	"A59"	"A59"	16290	20040	100	684	760	419	55	426	426	492	384	78	38	14	0	12167	11919	5056	42	2092	2092	2748	2466	89	87	83	0	0.000	0.000	0.000	0.000	0.000	0.000	0.000	0.000	0.000	0.000	0.000	0.000	0.000	0.000	0.026	0.034	0.041	0.037	4.058	0.025	0.122	316	2384	100	258	10075	10333	334	9827	10161	Error	Error	-5.287	258	10075	334	9827	240315	3766261	0.698	3.719	0	0	0
1	12	10	"A59"	"A59"	16590	20040	100	702	955	2223	232	436	436	536	1583	295	2	1	0	8263	8087	3432	42	2019	2019	2304	1981	85	83	76	0	0.000	0.000	0.000	0.000	0.000	0.000	0.000	0.000	0.000	0.000	0.000	0.000	0.000	0.000	0.043	0.086	0.072	0.071	3.679	0.058	0.025	316	2384	100	266	6244	6510	519	6068	6587	Error	Error	-4.553	266	6244	519	6068	301882	2555537	0.265	2.919	0	0	0
1	13	10	"A60"	"A60"	16890	20040	100	474	538	324	60	417	417	470	304	64	24	8	0	4512	6548	5976	91	2008	2008	2115	797	37	70	59	0	0.000	0.000	0.000	0.000	0.000	0.000	0.000	0.000	0.000	0.000	0.000	0.000	0.000	0.000	0.023	0.027	0.099	0.096	6.568	0.016	0.034	316	2384	100	57	2504	2561	121	4540	4661	Error	Error	-5.457	57	2504	121	4540	169926	2069249	0.224	5.562	0	0	0
1	14	10	"A60"	"A60"	17190	20040	100	544	602	352	58	423	423	481	342	71	30	8	0	6168	9088	7582	83	2047	2047	2172	830	38	82	72	0	0.000	0.000	0.000	0.000	0.000	0.000	0.000	0.000	0.000	0.000	0.000	0.000	0.000	0.000	0.029	0.025	0.055	0.057	5.193	0.016	0.063	316	2384	100	121	4121	4242	179	7041	7220	Error	Error	-5.090	121	4121	179	7041	190103	2871654	0.354	8.333	0	0	0
1	15	10	"A60"	"A60"	17490	20035	100	530	575	327	56	434	434	493	613	124	9	0	0	5324	8522	7154	83	2089	2089	2247	1005	44	81	66	0	0.000	0.000	0.000	0.000	0.000	0.000	0.000	0.000	0.000	0.000	0.000	0.000	0.000	0.000	0.030	0.022	0.050	0.058	4.358	0.012	0.005	316	2384	100	96	3235	3331	141	6433	6574	Error	Error	-5.075	96	3235	141	6433	181550	2692859	0.134	6.244	0	0	0
1	16	10	"A61"	"A61"	17790	20035	100	534	628	417	66	451	451	511	344	67	28	9	0	9510	8942	5700	63	2220	2220	2401	1593	66	68	62	0	0.000	0.000	0.000	0.000	0.000	0.000	0.000	0.000	0.000	0.000	0.000	0.000	0.000	0.000	0.011	0.026	0.052	0.055	5.154	0.015	0.037	316	2384	100	83	7290	7373	177	6722	6899	Error	Error	-6.457	83	7290	177	6722	198423	2825647	0.340	4.106	0	0	0
1	17	10	"A61"	"A61"	18085	20035	100	657	713	568	79	497	497	546	333	60	26	10	0	11620	11088	4187	37	2318	2318	2510	1492	59	91	86	0	0.000	0.000	0.000	0.000	0.000	0.000	0.000	0.000	0.000	0.000	0.000	0.000	0.000	0.000	0.017	0.025	0.034	0.033	3.563	0.013	0.024	316	2384	100	160	9302	9462	216	8770	8986	Error	Error	-5.861	160	9302	216	8770	225276	3503822	0.502	5.749	0	0	0
1	18	10	"A61"	"A61"	18385	20035	100	643	690	353	51	541	541	602	378	62	24	6	0	10504	10267	4220	41	2531	2531	2776	1545	55	88	82	0	0.000	0.000	0.000	0.000	0.000	0.000	0.000	0.000	0.000	0.000	0.000	0.000	0.000	0.000	0.013	0.019	0.040	0.035	4.443	0.013	0.021	316	2384	100	102	7973	8075	149	7736	7885	Error	Error	-6.288	102	7973	149	7736	218164	3244273	0.233	4.849	0	0	0
1	1	11	"A62"	"A62"	13295	20345	100	501	563	342	60	412	412	490	770	157	5	0	0	7388	8556	6526	76	1927	1927	2076	1208	58	73	66	0	0.000	0.000	0.000	0.000	0.000	0.000	0.000	0.000	0.000	0.000	0.000	0.000	0.000	0.000	0.016	0.023	0.046	0.053	5.474	0.017	0.051	316	2384	100	89	5461	5550	151	6629	6780	Error	Error	-5.939	89	5461	151	6629	178005	2703839	0.095	5.364	0	0	0
1	2	11	"A62"	"A62"	13595	20345	100	539	600	367	61	412	412	474	342	72	28	11	0	11450	11406	6503	57	1944	1944	2303	1845	80	86	75	0	0.000	0.000	0.000	0.000	0.000	0.000	0.000	0.000	0.000	0.000	0.000	0.000	0.000	0.000	0.013	0.020	0.031	0.032	4.267	0.013	0.041	316	2384	100	127	9506	9633	188	9462	9650	Error	Error	-6.226	127	9506	188	9462	189619	3604218	0.368	4.934	0	0	0
1	3	11	"A62"	"A62"	13895	20345	100	624	692	453	65	395	395	453	307	67	41	18	0	17507	19176	9693	50	1958	1958	2591	2907	112	94	86	0	0.000	0.000	0.000	0.000	0.000	0.000	0.000	0.000	0.000	0.000	0.000	0.000	0.000	0.000	0.015	0.017	0.022	0.019	3.329	0.013	0.121	316	2384	100	229	15549	15778	297	17218	17515	Error	Error	-6.085	229	15549	297	17218	218570	6059753	0.779	5.705	0	0	0
1	4	11	"A63"	"A63"	14195	20345	100	616	674	404	59	410	410	474	339	71	36	16	0	18487	18011	12534	69	1976	1976	2448	2385	97	73	69	0	0.000	0.000	0.000	0.000	0.000	0.000	0.000	0.000	0.000	0.000	0.000	0.000	0.000	0.000	0.012	0.016	0.023	0.029	4.779	0.013	0.125	316	2384	100	206	16511	16717	264	16035	16299	Error	Error	-6.325	206	16511	264	16035	212939	5691590	0.590	6.525	0	0	0
1	5	11	"A63"	"A63"	14495	20345	100	697	725	398	54	430	430	493	372	75	37	12	0	19871	19665	6292	31	2020	2020	3082	4773	154	98	90	0	0.000	0.000	0.000	0.000	0.000	0.000	0.000	0.000	0.000	0.000	0.000	0.000	0.000	0.000	0.015	0.017	0.023	0.018	3.670	0.014	0.134	316	2384	100	267	17851	18118	295	17645	17940	Error	Error	-6.063	267	17851	295	17645	229219	6214091	0.624	3.474	0	0	0
1	6	11	"A63"	"A63"	14795	20340	100	628	665	354	53	408	408	468	321	68	39	14	0	16050	15638	8093	51	1976	1976	2558	2676	104	84	81	0	0.000	0.000	0.000	0.000	0.000	0.000	0.000	0.000	0.000	0.000	0.000	0.000	0.000	0.000	0.016	0.019	0.026	0.026	4.676	0.014	0.102	316	2384	100	220	14074	14294	257	13662	13919	Error	Error	-5.999	220	14074	257	13662	210069	4941713	0.614	4.888	0	0	0
1	7	11	"A64"	"A64"	15095	20340	100	584	615	391	63	423	423	489	662	135	9	0	0	9705	10258	7021	68	1947	1947	2309	2227	96	67	63	0	0.000	0.000	0.000	0.000	0.000	0.000	0.000	0.000	0.000	0.000	0.000	0.000	0.000	0.000	0.021	0.023	0.035	0.042	4.395	0.017	0.063	316	2384	100	161	7758	7919	192	8311	8503	Error	Error	-5.591	161	7758	192	8311	194216	3241571	0.190	3.569	0	0	0
1	8	11	"A64"	"A64"	15395	20340	100	637	699	536	76	420	420	474	315	66	40	13	0	13852	13644	6232	45	2015	2015	2377	2047	86	89	86	0	0.000	0.000	0.000	0.000	0.000	0.000	0.000	0.000	0.000	0.000	0.000	0.000	0.000	0.000	0.018	0.024	0.029	0.031	3.295	0.017	0.076	316	2384	100	217	11837	12054	279	11629	11908	Error	Error	-5.769	217	11837	279	11629	220908	4311482	0.714	5.504	0	0	0
1	9	11	"A64"	"A64"	15695	20340	100	584	657	361	54	438	438	481	307	63	33	12	0	10633	11050	4495	40	2004	2004	2311	1729	74	93	90	0	0.000	0.000	0.000	0.000	0.000	0.000	0.000	0.000	0.000	0.000	0.000	0.000	0.000	0.000	0.017	0.024	0.031	0.028	4.381	0.016	0.052	316	2384	100	146	8629	8775	219	9046	9265	Error	Error	-5.885	146	8629	219	9046	207566	3491668	0.573	5.054	0	0	0
1	10	11	"A65"	"A65"	15995	20340	100	615	643	345	53	446	446	505	545	107	14	1	0	11464	10860	5875	54	2028	2028	2290	2014	87	78	76	0	0.000	0.000	0.000	0.000	0.000	0.000	0.000	0.000	0.000	0.000	0.000	0.000	0.000	0.000	0.018	0.022	0.039	0.043	4.356	0.016	0.063	316	2384	100	169	9436	9605	197	8832	9029	Error	Error	-5.803	169	9436	197	8832	203064	3431848	0.253	4.255	0	0	0
1	11	11	"A65"	"A65"	16295	20340	100	663	720	407	56	444	444	510	391	76	33	11	0	14450	14254	4932	34	2126	2126	2860	2646	92	95	90	0	0.000	0.000	0.000	0.000	0.000	0.000	0.000	0.000	0.000	0.000	0.000	0.000	0.000	0.000	0.018	0.023	0.030	0.026	2.930	0.019	0.082	316	2384	100	219	12324	12543	276	12128	12404	Error	Error	-5.814	219	12324	276	12128	227604	4504213	0.537	4.306	0	0	0
1	12	11	"A65"	"A65"	16595	20340	100	611	635	351	55	442	442	529	1377	260	0	0	0	9120	9288	4040	43	2087	2087	2632	2529	96	87	71	0	0.000	0.000	0.000	0.000	0.000	0.000	0.000	0.000	0.000	0.000	0.000	0.000	0.000	0.000	0.024	0.027	0.048	0.043	4.038	0.018	0.059	316	2384	100	169	7033	7202	193	7201	7394	Error	Error	-5.379	169	7033	193	7201	200507	2935082	0.077	2.632	0	0	0
1	13	11	"A66"	"A66"	16895	20340	100	585	636	369	58	421	421	479	318	66	33	12	0	15923	15460	10744	69	2065	2065	2302	1364	59	74	69	0	0.000	0.000	0.000	0.000	0.000	0.000	0.000	0.000	0.000	0.000	0.000	0.000	0.000	0.000	0.012	0.016	0.026	0.028	5.587	0.013	0.085	316	2384	100	164	13858	14022	215	13395	13610	Error	Error	-6.401	164	13858	215	13395	200852	4885310	0.494	9.647	0	0	0
1	14	11	"A66"	"A66"	17195	20335	100	676	715	391	54	442	442	494	330	66	40	14	0	17460	16847	8603	51	2142	2142	2730	2756	100	88	81	0	0.000	0.000	0.000	0.000	0.000	0.000	0.000	0.000	0.000	0.000	0.000	0.000	0.000	0.000	0.015	0.019	0.025	0.024	3.155	0.014	0.113	316	2384	100	234	15318	15552	273	14705	14978	Error	Error	-6.033	234	15318	273	14705	226024	5323567	0.670	5.122	0	0	0
1	15	11	"A66"	"A66"	17495	20335	100	670	695	345	49	464	464	510	335	65	35	10	0	10344	10099	5305	52	2240	2240	2509	1492	59	82	78	0	0.000	0.000	0.000	0.000	0.000	0.000	0.000	0.000	0.000	0.000	0.000	0.000	0.000	0.000	0.025	0.029	0.043	0.046	4.371	0.020	0.077	316	2384	100	206	8104	8310	231	7859	8090	Error	Error	-5.298	206	8104	231	7859	219675	3191237	0.552	5.087	0	0	0
1	16	11	"A67"	"A67"	17790	20335	100	684	702	359	51	466	466	517	329	63	34	13	0	15727	14392	7932	55	2258	2258	2448	1075	43	85	80	0	0.000	0.000	0.000	0.000	0.000	0.000	0.000	0.000	0.000	0.000	0.000	0.000	0.000	0.000	0.016	0.019	0.026	0.028	4.184	0.016	0.092	316	2384	100	218	13469	13687	236	12134	12370	Error	Error	-5.949	218	13469	236	12134	221721	4547991	0.562	11.111	0	0	0
1	17	11	"A67"	"A67"	18090	20335	100	666	747	1117	149	491	491	554	345	62	31	8	0	11009	11124	5203	46	2428	2428	2662	1416	53	94	87	0	0.000	0.000	0.000	0.000	0.000	0.000	0.000	0.000	0.000	0.000	0.000	0.000	0.000	0.000	0.020	0.029	0.038	0.034	3.471	0.052	0.153	316	2384	100	175	8581	8756	256	8696	8952	Error	Error	-5.616	175	8581	256	8696	236011	3515240	0.559	5.976	0	0	0
1	18	11	"A67"	"A67"	18390	20335	100	719	1078	4033	374	542	542	592	345	58	32	12	0	10712	10751	6096	56	2658	2658	3005	1699	56	89	78	0	0.000	0.000	0.000	0.000	0.000	0.000	0.000	0.000	0.000	0.000	0.000	0.000	0.000	0.000	0.022	0.066	0.045	0.043	4.199	0.176	0.145	316	2384	100	177	8054	8231	536	8093	8629	Error	Error	-5.508	177	8054	536	8093	340536	3397226	1.409	4.559	0	0	0
1	1	12	"A68"	"A68"	13300	20645	100	493	585	375	64	405	405	464	395	85	24	8	0	13089	11374	7665	67	1919	1919	2248	1873	83	70	62	0	0.000	0.000	0.000	0.000	0.000	0.000	0.000	0.000	0.000	0.000	0.000	0.000	0.000	0.000	0.008	0.019	0.034	0.043	5.999	0.015	0.082	316	2384	100	88	11170	11258	180	9455	9635	Error	Error	-6.988	88	11170	180	9455	184715	3594140	0.306	4.872	0	0	0
1	2	12	"A68"	"A68"	13600	20645	100	583	647	378	58	409	409	480	392	81	25	7	0	10518	10844	6164	56	1971	1971	2374	1889	79	86	72	0	0.000	0.000	0.000	0.000	0.000	0.000	0.000	0.000	0.000	0.000	0.000	0.000	0.000	0.000	0.020	0.027	0.035	0.037	4.006	0.018	0.074	316	2384	100	174	8547	8721	238	8873	9111	Error	Error	-5.618	174	8547	238	8873	204530	3426832	0.426	4.484	0	0	0
1	3	12	"A68"	"A68"	13900	20645	100	562	837	2787	332	395	395	453	327	72	33	14	0	16201	15505	7325	47	1980	1980	2515	2333	92	95	86	0	0.000	0.000	0.000	0.000	0.000	0.000	0.000	0.000	0.000	0.000	0.000	0.000	0.000	0.000	0.012	0.033	0.025	0.022	3.376	0.034	0.028	316	2384	100	167	14221	14388	442	13525	13967	Error	Error	-6.412	167	14221	442	13525	264349	4899517	1.174	5.568	0	0	0
1	4	12	"A69"	"A69"	14200	20645	100	658	681	396	58	407	407	492	533	108	22	4	0	21605	18519	13944	75	1999	1999	2622	3016	115	63	62	0	0.000	0.000	0.000	0.000	0.000	0.000	0.000	0.000	0.000	0.000	0.000	0.000	0.000	0.000	0.013	0.017	0.022	0.030	6.272	0.019	0.112	316	2384	100	251	19606	19857	274	16520	16794	Error	Error	-6.287	251	19606	274	16520	215301	5852060	0.355	5.271	0	0	0
1	5	12	"A69"	"A69"	14500	20640	100	713	760	424	55	414	414	473	344	72	44	18	0	25994	24257	9317	38	2034	2034	2898	4064	140	94	88	0	0.000	0.000	0.000	0.000	0.000	0.000	0.000	0.000	0.000	0.000	0.000	0.000	0.000	0.000	0.012	0.016	0.019	0.016	2.985	0.013	0.139	316	2384	100	299	23960	24259	346	22223	22569	Error	Error	-6.324	299	23960	346	22223	240241	7665331	0.834	5.256	0	0	0
1	6	12	"A69"	"A69"	14800	20640	100	651	693	402	58	415	415	470	315	67	40	15	0	18116	17400	8518	48	1997	1997	2528	2436	96	86	85	0	0.000	0.000	0.000	0.000	0.000	0.000	0.000	0.000	0.000	0.000	0.000	0.000	0.000	0.000	0.015	0.018	0.023	0.025	4.342	0.015	0.110	316	2384	100	236	16119	16355	278	15403	15681	Error	Error	-6.094	236	16119	278	15403	218975	5498554	0.708	6.105	0	0	0
1	7	12	"A70"	"A70"	15100	20640	100	573	612	407	66	417	417	476	431	90	22	4	0	5656	7419	5717	77	1977	1977	2239	1673	74	59	51	0	0.000	0.000	0.000	0.000	0.000	0.000	0.000	0.000	0.000	0.000	0.000	0.000	0.000	0.000	0.042	0.036	0.062	0.082	6.472	0.019	0.061	316	2384	100	156	3679	3835	195	5442	5637	Error	Error	-4.560	156	3679	195	5442	193341	2344386	0.316	3.096	0	0	0
1	8	12	"A70"	"A70"	15400	20640	100	568	640	368	57	420	420	482	425	88	26	6	0	14302	14754	8902	60	2027	2027	2464	2252	91	83	76	0	0.000	0.000	0.000	0.000	0.000	0.000	0.000	0.000	0.000	0.000	0.000	0.000	0.000	0.000	0.012	0.017	0.026	0.028	4.128	0.012	0.033	316	2384	100	148	12275	12423	220	12727	12947	Error	Error	-6.374	148	12275	220	12727	202323	4662354	0.372	5.457	0	0	0
1	9	12	"A70"	"A70"	15700	20640	100	604	668	368	55	429	429	489	483	98	24	4	0	16748	17202	8903	51	2062	2062	2956	3731	126	87	78	0	0.000	0.000	0.000	0.000	0.000	0.000	0.000	0.000	0.000	0.000	0.000	0.000	0.000	0.000	0.012	0.016	0.023	0.022	4.305	0.012	0.030	316	2384	100	175	14686	14861	239	15140	15379	Error	Error	-6.391	175	14686	239	15140	211046	5435781	0.371	3.818	0	0	0
1	10	12	"A71"	"A71"	16000	20640	100	578	613	373	60	440	440	502	338	67	26	6	0	8604	8804	6152	69	2091	2091	2762	2643	95	58	52	0	0.000	0.000	0.000	0.000	0.000	0.000	0.000	0.000	0.000	0.000	0.000	0.000	0.000	0.000	0.021	0.026	0.048	0.065	6.474	0.015	0.041	316	2384	100	138	6513	6651	173	6713	6886	Error	Error	-5.561	138	6513	173	6713	193569	2781985	0.328	2.286	0	0	0
1	11	12	"A71"	"A71"	16300	20640	100	600	680	441	64	440	440	491	334	68	34	13	0	13606	12530	5849	46	2088	2088	2510	1943	77	82	79	0	0.000	0.000	0.000	0.000	0.000	0.000	0.000	0.000	0.000	0.000	0.000	0.000	0.000	0.000	0.014	0.023	0.036	0.035	4.599	0.017	0.071	316	2384	100	160	11518	11678	240	10442	10682	Error	Error	-6.170	160	11518	240	10442	214741	3959485	0.566	5.157	0	0	0
1	12	12	"A71"	"A71"	16600	20640	100	694	726	400	55	443	443	493	334	67	39	15	0	19004	16200	10545	65	2091	2091	2608	2983	114	70	67	0	0.000	0.000	0.000	0.000	0.000	0.000	0.000	0.000	0.000	0.000	0.000	0.000	0.000	0.000	0.015	0.020	0.024	0.032	5.785	0.015	0.138	316	2384	100	251	16913	17164	283	14109	14392	Error	Error	-6.074	251	16913	283	14109	229465	5119251	0.698	4.556	0	0	0
1	13	12	"A72"	"A72"	16900	20640	100	592	638	356	55	432	432	478	321	67	33	12	0	11062	10925	8014	73	2154	2154	2600	1928	74	64	58	0	0.000	0.000	0.000	0.000	0.000	0.000	0.000	0.000	0.000	0.000	0.000	0.000	0.000	0.000	0.018	0.023	0.034	0.052	6.990	0.017	0.090	316	2384	100	160	8908	9068	206	8771	8977	Error	Error	-5.799	160	8908	206	8771	201576	3452158	0.498	4.318	0	0	0
1	14	12	"A72"	"A72"	17200	20635	100	668	703	385	54	430	430	485	356	73	39	12	0	16953	16533	7508	45	2251	2251	2694	2439	90	88	85	0	0.000	0.000	0.000	0.000	0.000	0.000	0.000	0.000	0.000	0.000	0.000	0.000	0.000	0.000	0.016	0.019	0.028	0.025	3.378	0.015	0.115	316	2384	100	238	14702	14940	273	14282	14555	Error	Error	-5.949	238	14702	273	14282	222244	5224332	0.612	5.674	0	0	0
1	15	12	"A72"	"A72"	17495	20635	100	587	647	346	53	462	462	529	394	74	25	6	0	14067	13981	5319	38	2442	2442	2925	2354	80	93	85	0	0.000	0.000	0.000	0.000	0.000	0.000	0.000	0.000	0.000	0.000	0.000	0.000	0.000	0.000	0.011	0.016	0.026	0.022	3.404	0.014	0.063	316	2384	100	125	11625	11750	185	11539	11724	Error	Error	-6.539	125	11625	185	11539	204412	4417911	0.299	4.697	0	0	0
1	16	12	"A73"	"A73"	17795	20635	100	543	609	346	56	510	510	664	1781	268	0	0	0	3824	5051	4825	95	2353	2353	2671	3171	118	26	11	0	0.000	0.000	0.000	0.000	0.000	0.000	0.000	0.000	0.000	0.000	0.000	0.000	0.000	0.000	0.022	0.037	0.132	0.123	6.004	0.326	0.360	316	2384	100	33	1471	1504	99	2698	2797	Error	Error	-5.478	33	1471	99	2698	192391	1596095	-0.031	0.751	0	0	0
1	17	12	"A73"	"A73"	18095	20635	100	579	638	363	56	538	538	603	474	78	15	3	0	4158	5585	4116	73	2551	2551	2764	1419	51	54	33	0	0.000	0.000	0.000	0.000	0.000	0.000	0.000	0.000	0.000	0.000	0.000	0.000	0.000	0.000	0.026	0.033	0.106	0.113	5.083	0.023	0.023	316	2384	100	41	1607	1648	100	3034	3134	Error	Error	-5.293	41	1607	100	3034	201467	1764936	0.074	1.988	0	0	0
1	18	12	"A73"	"A73"	18395	20635	100	589	645	330	51	556	556	611	406	66	16	3	0	3733	4437	2683	60	2640	2640	2790	1013	36	51	32	0	0.000	0.000	0.000	0.000	0.000	0.000	0.000	0.000	0.000	0.000	0.000	0.000	0.000	0.000	0.030	0.050	0.143	0.149	5.773	0.026	0.022	316	2384	100	33	1093	1126	89	1797	1886	Error	Error	-5.050	33	1093	89	1797	203826	1402014	0.084	1.626	0	0	0
1	1	13	"A74"	"A74"	13305	20945	100	538	590	342	57	391	391	454	301	66	35	11	0	7042	6845	4464	65	1938	1938	2303	1878	81	61	56	0	0.000	0.000	0.000	0.000	0.000	0.000	0.000	0.000	0.000	0.000	0.000	0.000	0.000	0.000	0.029	0.041	0.065	0.076	5.988	0.019	0.058	316	2384	100	147	5104	5251	199	4907	5106	Error	Error	-5.118	147	5104	199	4907	186421	2162902	0.452	2.419	0	0	0
1	2	13	"A74"	"A74"	13605	20945	100	542	586	342	58	405	405	460	321	69	25	11	0	13027	12121	6037	49	2036	2036	2597	2458	94	81	78	0	0.000	0.000	0.000	0.000	0.000	0.000	0.000	0.000	0.000	0.000	0.000	0.000	0.000	0.000	0.012	0.018	0.025	0.025	5.143	0.012	0.053	316	2384	100	137	10991	11128	181	10085	10266	Error	Error	-6.326	137	10991	181	10085	185231	3830124	0.393	3.875	0	0	0
1	3	13	"A74"	"A74"	13905	20945	100	561	637	386	60	399	399	469	498	106	21	3	0	13724	13695	5682	41	2067	2067	2886	3517	121	89	80	0	0.000	0.000	0.000	0.000	0.000	0.000	0.000	0.000	0.000	0.000	0.000	0.000	0.000	0.000	0.014	0.020	0.026	0.025	3.506	0.015	0.057	316	2384	100	162	11657	11819	238	11628	11866	Error	Error	-6.169	162	11657	238	11628	201365	4327761	0.337	3.073	0	0	0
1	4	13	"A75"	"A75"	14205	20945	100	563	601	353	58	398	398	468	370	79	27	6	0	10976	10507	7275	69	2055	2055	2605	2475	95	63	61	0	0.000	0.000	0.000	0.000	0.000	0.000	0.000	0.000	0.000	0.000	0.000	0.000	0.000	0.000	0.018	0.024	0.039	0.053	5.388	0.018	0.068	316	2384	100	165	8921	9086	203	8452	8655	Error	Error	-5.757	165	8921	203	8452	189940	3320278	0.359	3.193	0	0	0
1	5	13	"A75"	"A75"	14505	20940	100	683	734	400	54	427	427	483	352	72	38	15	0	17098	17114	6862	40	2077	2077	2981	4132	138	92	84	0	0.000	0.000	0.000	0.000	0.000	0.000	0.000	0.000	0.000	0.000	0.000	0.000	0.000	0.000	0.017	0.020	0.023	0.021	3.340	0.016	0.116	316	2384	100	256	15021	15277	307	15037	15344	Error	Error	-5.875	256	15021	307	15037	231798	5408015	0.713	3.420	0	0	0
1	6	13	"A75"	"A75"	14805	20940	100	617	669	366	54	401	401	471	422	89	28	7	0	12968	12383	5484	44	2095	2095	2846	3808	133	83	74	0	0.000	0.000	0.000	0.000	0.000	0.000	0.000	0.000	0.000	0.000	0.000	0.000	0.000	0.000	0.020	0.026	0.036	0.033	4.162	0.017	0.060	316	2384	100	216	10873	11089	268	10288	10556	Error	Error	-5.654	216	10873	268	10288	211559	3913050	0.469	2.504	0	0	0
1	7	13	"A76"	"A76"	15105	20940	100	540	575	343	59	420	420	479	345	72	25	4	0	9224	9273	5930	63	2024	2024	2404	1974	82	69	64	0	0.000	0.000	0.000	0.000	0.000	0.000	0.000	0.000	0.000	0.000	0.000	0.000	0.000	0.000	0.017	0.021	0.046	0.061	5.914	0.015	0.043	316	2384	100	120	7200	7320	155	7249	7404	Error	Error	-5.907	120	7200	155	7249	181714	2930280	0.278	3.480	0	0	0
1	8	13	"A76"	"A76"	15405	20940	100	546	586	339	57	411	411	468	313	66	31	11	0	12525	12417	6033	48	2077	2077	2794	3061	109	84	76	0	0.000	0.000	0.000	0.000	0.000	0.000	0.000	0.000	0.000	0.000	0.000	0.000	0.000	0.000	0.013	0.017	0.030	0.031	4.837	0.014	0.074	316	2384	100	135	10448	10583	175	10340	10515	Error	Error	-6.274	135	10448	175	10340	185311	3923848	0.377	3.144	0	0	0
1	9	13	"A76"	"A76"	15705	20940	100	572	633	376	59	417	417	469	322	68	31	12	0	12538	12907	4870	37	2123	2123	2682	2773	103	95	85	0	0.000	0.000	0.000	0.000	0.000	0.000	0.000	0.000	0.000	0.000	0.000	0.000	0.000	0.000	0.015	0.020	0.030	0.028	2.894	0.015	0.065	316	2384	100	155	10415	10570	216	10784	11000	Error	Error	-6.070	155	10415	216	10784	200142	4078659	0.509	3.687	0	0	0
1	10	13	"A77"	"A77"	16005	20940	100	973	1051	648	61	449	449	504	421	83	53	37	0	9366	9034	4918	54	2187	2187	2563	1929	75	74	70	0	0.000	0.000	0.000	0.000	0.000	0.000	0.000	0.000	0.000	0.000	0.000	0.000	0.000	0.000	0.073	0.088	0.106	0.100	3.235	0.070	0.228	316	2384	100	524	7179	7703	602	6847	7449	Error	Error	-3.776	524	7179	602	6847	332021	2854606	1.299	3.355	0	0	0
1	11	13	"A77"	"A77"	16305	20940	100	1274	1309	611	46	447	447	511	369	72	75	55	0	12370	14028	6672	47	2239	2239	2812	2590	92	96	85	0	0.000	0.000	0.000	0.000	0.000	0.000	0.000	0.000	0.000	0.000	0.000	0.000	0.000	0.000	0.082	0.073	0.076	0.070	2.478	0.053	0.342	316	2384	100	827	10131	10958	862	11789	12651	Error	Error	-3.615	827	10131	862	11789	413580	4432726	2.163	4.331	0	0	0
1	12	13	"A77"	"A77"	16605	20940	100	1184	1211	558	46	449	449	512	458	89	68	36	0	11654	11869	4438	37	2246	2246	2550	1681	65	97	92	0	0.000	0.000	0.000	0.000	0.000	0.000	0.000	0.000	0.000	0.000	0.000	0.000	0.000	0.000	0.078	0.079	0.081	0.072	2.699	0.062	0.352	316	2384	100	735	9408	10143	762	9623	10385	Error	Error	-3.678	735	9408	762	9623	382767	3750702	1.526	5.544	0	0	0
1	13	13	"A78"	"A78"	16900	20935	100	579	647	387	59	424	424	516	1412	273	0	0	0	11508	11259	5282	46	2193	2193	2530	2326	91	84	79	0	0.000	0.000	0.000	0.000	0.000	0.000	0.000	0.000	0.000	0.000	0.000	0.000	0.000	0.000	0.017	0.025	0.037	0.033	4.284	0.131	0.123	316	2384	100	155	9315	9470	223	9066	9289	Error	Error	-5.909	155	9315	223	9066	204328	3557940	0.093	3.753	0	0	0
1	14	13	"A78"	"A78"	17200	20935	100	619	664	374	56	439	439	520	1375	264	0	0	0	12875	13588	4101	30	2241	2241	2418	1046	43	100	100	0	0.000	0.000	0.000	0.000	0.000	0.000	0.000	0.000	0.000	0.000	0.000	0.000	0.000	0.000	0.017	0.020	0.031	0.023	3.379	0.013	0.034	316	2384	100	180	10634	10814	225	11347	11572	Error	Error	-5.885	180	10634	225	11347	209882	4293711	0.105	10.679	0	0	0
1	15	13	"A78"	"A78"	17500	20935	100	647	691	378	54	464	464	517	418	80	26	7	0	13434	13962	4754	34	2355	2355	2578	1445	56	100	100	0	0.000	0.000	0.000	0.000	0.000	0.000	0.000	0.000	0.000	0.000	0.000	0.000	0.000	0.000	0.017	0.020	0.028	0.023	3.292	0.016	0.038	316	2384	100	183	11079	11262	227	11607	11834	Error	Error	-5.920	183	11079	227	11607	218244	4412145	0.416	7.878	0	0	0
1	16	13	"A79"	"A79"	17800	20935	100	526	586	348	59	487	487	545	341	62	22	6	0	7758	7493	3966	52	2361	2361	2569	1225	47	75	65	0	0.000	0.000	0.000	0.000	0.000	0.000	0.000	0.000	0.000	0.000	0.000	0.000	0.000	0.000	0.007	0.019	0.055	0.065	4.654	0.018	0.028	316	2384	100	39	5397	5436	99	5132	5231	Error	Error	-7.113	39	5397	99	5132	185261	2367754	0.120	4.020	0	0	0
1	17	13	"A79"	"A79"	18100	20935	100	709	741	397	53	551	551	848	3245	382	0	0	0	10239	10274	3353	32	2674	2674	3397	4673	137	82	29	0	0.000	0.000	0.000	0.000	0.000	0.000	0.000	0.000	0.000	0.000	0.000	0.000	0.000	0.000	0.021	0.025	0.050	0.045	3.244	0.024	0.067	316	2384	100	158	7565	7723	190	7600	7790	Error	Error	-5.581	158	7565	190	7600	234274	3246662	-0.033	1.472	0	0	0
1	18	13	"A79"	"A79"	18400	20935	100	758	839	618	73	574	574	647	708	109	11	4	0	8393	9024	5533	61	2808	2808	3055	1754	57	84	73	0	0.000	0.000	0.000	0.000	0.000	0.000	0.000	0.000	0.000	0.000	0.000	0.000	0.000	0.000	0.033	0.043	0.063	0.061	4.361	0.071	0.124	316	2384	100	184	5585	5769	265	6216	6481	Error	Error	-4.924	184	5585	265	6216	265054	2851429	0.271	3.403	0	0	0
1	1	14	"A80"	"A80"	13310	21245	100	537	704	1356	192	408	408	463	303	65	35	14	0	10902	10531	6582	62	1924	1924	2092	1099	52	77	71	0	0.000	0.000	0.000	0.000	0.000	0.000	0.000	0.000	0.000	0.000	0.000	0.000	0.000	0.000	0.014	0.034	0.038	0.048	5.309	0.016	0.012	316	2384	100	129	8978	9107	296	8607	8903	Error	Error	-6.121	129	8978	296	8607	222442	3327846	0.795	7.679	0	0	0
1	2	14	"A80"	"A80"	13610	21245	100	547	605	351	58	408	408	480	678	141	11	0	0	13389	12623	7244	57	2021	2021	2447	2140	87	77	72	0	0.000	0.000	0.000	0.000	0.000	0.000	0.000	0.000	0.000	0.000	0.000	0.000	0.000	0.000	0.012	0.019	0.030	0.034	5.693	0.026	0.034	316	2384	100	139	11368	11507	197	10602	10799	Error	Error	-6.354	139	11368	197	10602	191283	3988831	0.184	4.755	0	0	0
1	3	14	"A80"	"A80"	13910	21245	100	498	547	322	58	389	389	440	297	67	29	8	0	14995	13814	6281	45	2022	2022	2663	2796	104	83	80	0	0.000	0.000	0.000	0.000	0.000	0.000	0.000	0.000	0.000	0.000	0.000	0.000	0.000	0.000	0.008	0.013	0.024	0.024	4.907	0.011	0.053	316	2384	100	109	12973	13082	158	11792	11950	Error	Error	-6.895	109	12973	158	11792	172955	4365203	0.360	3.988	0	0	0
1	4	14	"A81"	"A81"	14210	21240	100	511	576	345	59	403	403	452	307	67	29	11	0	12935	12696	7882	62	1999	1999	2253	1394	61	78	74	0	0.000	0.000	0.000	0.000	0.000	0.000	0.000	0.000	0.000	0.000	0.000	0.000	0.000	0.000	0.010	0.016	0.030	0.033	5.540	0.013	0.063	316	2384	100	108	10936	11044	173	10697	10870	Error	Error	-6.662	108	10936	173	10697	182167	4011939	0.404	7.491	0	0	0
1	5	14	"A81"	"A81"	14510	21240	100	621	653	359	54	407	407	469	324	69	34	14	0	15088	15408	4919	31	2099	2099	2916	3459	118	99	90	0	0.000	0.000	0.000	0.000	0.000	0.000	0.000	0.000	0.000	0.000	0.000	0.000	0.000	0.000	0.016	0.018	0.023	0.022	2.902	0.013	0.078	316	2384	100	214	12989	13203	246	13309	13555	Error	Error	-5.924	214	12989	246	13309	206365	4868826	0.568	3.611	0	0	0
1	6	14	"A81"	"A81"	14810	21240	100	570	632	351	55	419	419	473	317	67	34	10	0	16062	15311	7260	47	2109	2109	2803	3360	119	85	80	0	0.000	0.000	0.000	0.000	0.000	0.000	0.000	0.000	0.000	0.000	0.000	0.000	0.000	0.000	0.011	0.016	0.022	0.023	4.765	0.011	0.071	316	2384	100	151	13953	14104	213	13202	13415	Error	Error	-6.530	151	13953	213	13202	199645	4838200	0.502	3.723	0	0	0
1	7	14	"A82"	"A82"	15110	21240	100	495	564	355	62	400	400	467	408	87	22	5	0	9798	10518	7810	74	2122	2122	2648	2733	103	61	55	0	0.000	0.000	0.000	0.000	0.000	0.000	0.000	0.000	0.000	0.000	0.000	0.000	0.000	0.000	0.012	0.020	0.039	0.043	6.409	0.017	0.057	316	2384	100	95	7676	7771	164	8396	8560	Error	Error	-6.336	95	7676	164	8396	178369	3323696	0.238	2.880	0	0	0
1	8	14	"A82"	"A82"	15410	21240	100	564	618	382	61	382	382	453	340	75	36	12	0	16837	15763	7834	49	2105	2105	2753	2946	107	81	80	0	0.000	0.000	0.000	0.000	0.000	0.000	0.000	0.000	0.000	0.000	0.000	0.000	0.000	0.000	0.012	0.017	0.023	0.023	4.284	0.014	0.092	316	2384	100	182	14732	14914	236	13658	13894	Error	Error	-6.339	182	14732	236	13658	195406	4981002	0.485	4.416	0	0	0
1	9	14	"A82"	"A82"	15710	21240	100	609	650	344	52	418	418	472	343	72	33	10	0	14925	14771	6714	45	2189	2189	2844	3072	108	87	82	0	0.000	0.000	0.000	0.000	0.000	0.000	0.000	0.000	0.000	0.000	0.000	0.000	0.000	0.000	0.015	0.018	0.024	0.023	3.631	0.014	0.093	316	2384	100	191	12736	12927	232	12582	12814	Error	Error	-6.059	191	12736	232	12582	205351	4667722	0.519	3.882	0	0	0
1	10	14	"A83"	"A83"	16010	21240	100	1603	1843	1447	78	432	432	494	410	82	63	54	0	10398	10125	6258	61	2191	2191	2436	1494	61	72	67	0	0.000	0.000	0.000	0.000	0.000	0.000	0.000	0.000	0.000	0.000	0.000	0.000	0.000	0.000	0.143	0.178	0.177	0.169	3.011	0.118	0.356	316	2384	100	1171	8207	9378	1411	7934	9345	Error	Error	-2.809	1171	8207	1411	7934	582342	3199479	3.290	5.147	0	0	0
1	11	14	"A83"	"A83"	16310	21240	100	2576	2571	1634	63	445	445	523	469	89	77	68	0	12213	12697	4586	36	2362	2362	2878	2469	85	94	90	0	0.000	0.000	0.000	0.000	0.000	0.000	0.000	0.000	0.000	0.000	0.000	0.000	0.000	0.000	0.216	0.206	0.222	0.166	3.183	0.125	0.276	316	2384	100	2131	9851	11982	2126	10335	12461	Error	Error	-2.209	2131	9851	2126	10335	812376	4012260	4.367	3.977	0	0	0
1	12	14	"A83"	"A83"	16605	21240	100	1954	2164	1447	66	436	436	487	319	65	79	70	0	12547	12985	6298	48	2244	2244	2566	1891	73	90	85	0	0.000	0.000	0.000	0.000	0.000	0.000	0.000	0.000	0.000	0.000	0.000	0.000	0.000	0.000	0.147	0.161	0.175	0.144	3.092	0.098	0.302	316	2384	100	1518	10303	11821	1728	10741	12469	Error	Error	-2.763	1518	10303	1728	10741	683961	4103166	5.257	5.510	0	0	0
1	13	14	"A84"	"A84"	16905	21235	100	534	564	309	54	415	415	464	299	64	26	7	0	8811	8250	4416	53	2164	2164	2304	961	41	80	75	0	0.000	0.000	0.000	0.000	0.000	0.000	0.000	0.000	0.000	0.000	0.000	0.000	0.000	0.000	0.018	0.024	0.044	0.046	4.426	0.015	0.034	316	2384	100	119	6647	6766	149	6086	6235	Error	Error	-5.804	119	6647	149	6086	178379	2607153	0.334	6.187	0	0	0
1	14	14	"A84"	"A84"	17205	21235	100	614	655	386	58	442	442	485	310	63	34	11	0	11815	11682	4439	37	2272	2272	2628	1998	76	93	88	0	0.000	0.000	0.000	0.000	0.000	0.000	0.000	0.000	0.000	0.000	0.000	0.000	0.000	0.000	0.018	0.023	0.036	0.030	3.945	0.016	0.060	316	2384	100	172	9543	9715	213	9410	9623	Error	Error	-5.794	172	9543	213	9410	207106	3691637	0.548	4.532	0	0	0
1	15	14	"A84"	"A84"	17505	21235	100	627	716	843	117	446	446	502	360	71	30	10	0	11209	11034	3663	33	2348	2348	2657	1816	68	95	91	0	0.000	0.000	0.000	0.000	0.000	0.000	0.000	0.000	0.000	0.000	0.000	0.000	0.000	0.000	0.020	0.031	0.035	0.033	3.219	0.023	0.038	316	2384	100	181	8861	9042	270	8686	8956	Error	Error	-5.613	181	8861	270	8686	226180	3486768	0.594	4.613	0	0	0
1	16	14	"A85"	"A85"	17805	21235	100	602	641	382	59	473	473	541	419	77	23	4	0	7138	7318	3800	51	2362	2362	2584	1275	49	78	65	0	0.000	0.000	0.000	0.000	0.000	0.000	0.000	0.000	0.000	0.000	0.000	0.000	0.000	0.000	0.027	0.034	0.071	0.079	4.316	0.016	0.018	316	2384	100	129	4776	4905	168	4956	5124	Error	Error	-5.210	129	4776	168	4956	202664	2312350	0.239	3.713	0	0	0
1	17	14	"A85"	"A85"	18105	21235	100	617	667	390	58	526	526	591	480	81	16	2	0	7655	7504	2706	36	2552	2552	2904	1737	59	85	70	0	0.000	0.000	0.000	0.000	0.000	0.000	0.000	0.000	0.000	0.000	0.000	0.000	0.000	0.000	0.018	0.028	0.053	0.048	4.368	0.014	0.006	316	2384	100	91	5103	5194	141	4952	5093	Error	Error	-5.809	91	5103	141	4952	210681	2371297	0.158	2.648	0	0	0
1	18	14	"A85"	"A85"	18405	21235	100	639	689	365	52	597	597	646	414	64	16	3	0	6556	6563	2418	36	2809	2809	3087	1770	57	75	53	0	0.000	0.000	0.000	0.000	0.000	0.000	0.000	0.000	0.000	0.000	0.000	0.000	0.000	0.000	0.011	0.025	0.067	0.075	4.412	0.015	0.010	316	2384	100	42	3747	3789	92	3754	3846	Error	Error	-6.479	42	3747	92	3754	217718	2073861	0.104	1.964	0	0	0
1	1	15	"A86"	"A86"	13315	21545	100	494	553	322	58	407	407	467	445	95	17	2	0	9457	8939	5900	66	1957	1957	2204	1442	65	70	65	0	0.000	0.000	0.000	0.000	0.000	0.000	0.000	0.000	0.000	0.000	0.000	0.000	0.000	0.000	0.012	0.021	0.043	0.051	5.982	0.014	0.013	316	2384	100	87	7500	7587	146	6982	7128	Error	Error	-6.430	87	7500	146	6982	174851	2824767	0.193	4.671	0	0	0
1	2	15	"A86"	"A86"	13615	21545	100	578	598	320	53	401	401	456	308	67	33	11	0	11981	11516	5083	44	2038	2038	2481	2236	90	89	79	0	0.000	0.000	0.000	0.000	0.000	0.000	0.000	0.000	0.000	0.000	0.000	0.000	0.000	0.000	0.018	0.021	0.033	0.030	3.231	0.014	0.051	316	2384	100	177	9943	10120	197	9478	9675	Error	Error	-5.812	177	9943	197	9478	189066	3639061	0.461	4.041	0	0	0
1	3	15	"A86"	"A86"	13915	21545	100	605	643	322	50	396	396	458	367	80	31	7	0	11928	12050	3994	33	2004	2004	2531	2729	107	95	90	0	0.000	0.000	0.000	0.000	0.000	0.000	0.000	0.000	0.000	0.000	0.000	0.000	0.000	0.000	0.021	0.025	0.032	0.028	3.341	0.012	0.027	316	2384	100	209	9924	10133	247	10046	10293	Error	Error	-5.569	209	9924	247	10046	203316	3807677	0.504	3.488	0	0	0
1	4	15	"A87"	"A87"	14215	21540	100	490	554	376	67	399	399	454	323	71	28	8	0	9239	8581	5485	63	2017	2017	2361	1811	76	67	64	0	0.000	0.000	0.000	0.000	0.000	0.000	0.000	0.000	0.000	0.000	0.000	0.000	0.000	0.000	0.013	0.024	0.050	0.070	6.269	0.019	0.070	316	2384	100	91	7222	7313	155	6564	6719	Error	Error	-6.310	91	7222	155	6564	175086	2711602	0.310	3.435	0	0	0
1	5	15	"A87"	"A87"	14515	21540	100	597	657	366	55	392	392	483	1003	207	5	0	0	12435	13451	5697	42	2069	2069	2679	2691	100	98	85	0	0.000	0.000	0.000	0.000	0.000	0.000	0.000	0.000	0.000	0.000	0.000	0.000	0.000	0.000	0.020	0.023	0.030	0.026	2.944	0.017	0.078	316	2384	100	205	10366	10571	265	11382	11647	Error	Error	-5.660	205	10366	265	11382	207490	4250565	0.173	4.003	0	0	0
1	6	15	"A87"	"A87"	14815	21540	100	582	611	324	53	412	412	457	305	66	36	12	0	12065	12749	6216	48	2095	2095	2476	2386	96	86	82	0	0.000	0.000	0.000	0.000	0.000	0.000	0.000	0.000	0.000	0.000	0.000	0.000	0.000	0.000	0.017	0.019	0.028	0.029	3.446	0.013	0.062	316	2384	100	170	9970	10140	199	10654	10853	Error	Error	-5.874	170	9970	199	10654	193201	4028570	0.505	4.306	0	0	0
1	7	15	"A88"	"A88"	15115	21540	100	551	613	392	63	396	396	453	306	67	32	15	0	9668	11228	7867	70	2044	2044	2417	1929	79	71	64	0	0.000	0.000	0.000	0.000	0.000	0.000	0.000	0.000	0.000	0.000	0.000	0.000	0.000	0.000	0.020	0.024	0.041	0.042	4.655	0.016	0.088	316	2384	100	155	7624	7779	217	9184	9401	Error	Error	-5.620	155	7624	217	9184	193809	3548201	0.523	4.568	0	0	0
1	8	15	"A88"	"A88"	15415	21540	100	558	630	362	57	406	406	460	308	66	31	12	0	14411	14370	6308	43	2097	2097	2794	3428	122	89	81	0	0.000	0.000	0.000	0.000	0.000	0.000	0.000	0.000	0.000	0.000	0.000	0.000	0.000	0.000	0.012	0.018	0.025	0.025	3.630	0.012	0.068	316	2384	100	152	12314	12466	224	12273	12497	Error	Error	-6.340	152	12314	224	12273	198953	4540992	0.552	3.377	0	0	0
1	9	15	"A88"	"A88"	15715	21540	100	583	637	359	56	422	422	470	307	65	36	12	0	11791	11869	4363	36	2174	2174	2622	2227	84	96	86	0	0.000	0.000	0.000	0.000	0.000	0.000	0.000	0.000	0.000	0.000	0.000	0.000	0.000	0.000	0.017	0.022	0.033	0.026	3.568	0.018	0.075	316	2384	100	161	9617	9778	215	9695	9910	Error	Error	-5.900	161	9617	215	9695	201362	3750635	0.544	4.152	0	0	0
1	10	15	"A89"	"A89"	16015	21540	100	613	623	348	55	427	427	489	357	73	29	8	0	12953	11421	6460	56	2127	2127	2438	1792	73	76	71	0	0.000	0.000	0.000	0.000	0.000	0.000	0.000	0.000	0.000	0.000	0.000	0.000	0.000	0.000	0.017	0.021	0.036	0.044	6.582	0.017	0.054	316	2384	100	186	10826	11012	196	9294	9490	Error	Error	-5.863	186	10826	196	9294	196978	3608920	0.375	5.013	0	0	0
1	11	15	"A89"	"A89"	16310	21540	100	679	750	408	54	415	415	472	301	63	45	24	0	18938	18197	5756	31	2164	2164	2494	1604	64	98	97	0	0.000	0.000	0.000	0.000	0.000	0.000	0.000	0.000	0.000	0.000	0.000	0.000	0.000	0.000	0.016	0.021	0.024	0.020	3.251	0.017	0.134	316	2384	100	264	16774	17038	335	16033	16368	Error	Error	-5.990	264	16774	335	16033	237058	5750283	0.924	9.790	0	0	0
1	12	15	"A89"	"A89"	16610	21535	100	657	709	385	54	424	424	483	319	66	42	16	0	15187	14736	6445	43	2150	2150	2422	1539	63	96	92	0	0.000	0.000	0.000	0.000	0.000	0.000	0.000	0.000	0.000	0.000	0.000	0.000	0.000	0.000	0.018	0.023	0.029	0.026	3.158	0.019	0.127	316	2384	100	233	13037	13270	285	12586	12871	Error	Error	-5.806	233	13037	285	12586	224094	4656691	0.708	8.001	0	0	0
1	13	15	"A90"	"A90"	16910	21535	100	570	623	366	58	424	424	480	345	71	31	10	0	9625	9791	5845	59	2154	2154	2385	1817	76	75	68	0	0.000	0.000	0.000	0.000	0.000	0.000	0.000	0.000	0.000	0.000	0.000	0.000	0.000	0.000	0.020	0.026	0.048	0.054	5.272	0.023	0.109	316	2384	100	146	7471	7617	199	7637	7836	Error	Error	-5.677	146	7471	199	7637	196986	3094107	0.414	4.076	0	0	0
1	14	15	"A90"	"A90"	17210	21535	100	656	733	706	96	411	411	469	301	64	44	18	0	10297	10480	3984	38	2216	2216	2350	1094	46	96	93	0	0.000	0.000	0.000	0.000	0.000	0.000	0.000	0.000	0.000	0.000	0.000	0.000	0.000	0.000	0.030	0.039	0.047	0.043	3.255	0.022	0.043	316	2384	100	245	8081	8326	322	8264	8586	Error	Error	-5.044	245	8081	322	8264	231683	3311613	0.877	7.431	0	0	0
1	15	15	"A90"	"A90"	17510	21535	100	549	615	356	57	433	433	491	311	63	31	11	0	8975	9297	2884	31	2306	2306	2516	1364	54	99	94	0	0.000	0.000	0.000	0.000	0.000	0.000	0.000	0.000	0.000	0.000	0.000	0.000	0.000	0.000	0.017	0.026	0.045	0.035	3.290	0.018	0.044	316	2384	100	116	6669	6785	182	6991	7173	Error	Error	-5.845	116	6669	182	6991	194364	2937736	0.399	4.971	0	0	0
1	16	15	"A91"	"A91"	17810	21535	100	606	667	393	58	465	465	525	345	65	32	9	0	6809	6946	4018	57	2356	2356	2559	1107	43	81	73	0	0.000	0.000	0.000	0.000	0.000	0.000	0.000	0.000	0.000	0.000	0.000	0.000	0.000	0.000	0.032	0.044	0.074	0.075	4.975	0.015	0.017	316	2384	100	141	4453	4594	202	4590	4792	Error	Error	-4.981	141	4453	202	4590	210707	2194783	0.412	3.963	0	0	0
1	17	15	"A91"	"A91"	18110	21535	100	614	680	502	73	496	496	550	343	62	26	7	0	8461	8904	3741	42	2499	2499	2826	1852	65	95	86	0	0.000	0.000	0.000	0.000	0.000	0.000	0.000	0.000	0.000	0.000	0.000	0.000	0.000	0.000	0.020	0.029	0.043	0.039	3.791	0.020	0.040	316	2384	100	118	5962	6080	184	6405	6589	Error	Error	-5.659	118	5962	184	6405	214854	2813681	0.379	3.282	0	0	0
1	18	15	"A91"	"A91"	18410	21535	100	619	674	386	57	563	563	624	377	60	23	6	0	6995	6936	2505	36	2773	2773	2975	1220	41	85	75	0	0.000	0.000	0.000	0.000	0.000	0.000	0.000	0.000	0.000	0.000	0.000	0.000	0.000	0.000	0.013	0.027	0.082	0.081	4.209	0.010	0.004	316	2384	100	56	4222	4278	111	4163	4274	Error	Error	-6.236	56	4222	111	4163	213017	2191841	0.133	3.247	0	0	0
1	1	16	"A92"	"A92"	13320	21845	100	534	575	356	61	392	392	446	301	67	31	12	0	12635	11183	7321	65	1926	1926	2109	1277	60	72	68	0	0.000	0.000	0.000	0.000	0.000	0.000	0.000	0.000	0.000	0.000	0.000	0.000	0.000	0.000	0.013	0.020	0.036	0.041	5.403	0.016	0.076	316	2384	100	142	10709	10851	183	9257	9440	Error	Error	-6.237	142	10709	183	9257	181602	3533975	0.429	7.106	0	0	0
1	2	16	"A92"	"A92"	13620	21845	100	608	662	424	64	407	407	459	353	76	32	10	0	13432	12819	7346	57	1956	1956	2294	2106	91	79	76	0	0.000	0.000	0.000	0.000	0.000	0.000	0.000	0.000	0.000	0.000	0.000	0.000	0.000	0.000	0.018	0.023	0.030	0.029	4.137	0.016	0.066	316	2384	100	201	11476	11677	255	10863	11118	Error	Error	-5.835	201	11476	255	10863	209127	4050744	0.575	4.998	0	0	0
1	3	16	"A92"	"A92"	13920	21840	100	682	697	372	53	408	408	461	313	67	45	16	0	17513	17213	6123	35	2027	2027	2403	1865	77	95	92	0	0.000	0.000	0.000	0.000	0.000	0.000	0.000	0.000	0.000	0.000	0.000	0.000	0.000	0.000	0.018	0.019	0.024	0.022	3.654	0.014	0.105	316	2384	100	274	15486	15760	289	15186	15475	Error	Error	-5.821	274	15486	289	15186	220254	5439398	0.754	7.941	0	0	0
1	4	16	"A93"	"A93"	14220	21840	100	489	550	349	63	398	398	458	323	70	27	8	0	9067	9509	7125	74	2006	2006	2277	1533	67	63	58	0	0.000	0.000	0.000	0.000	0.000	0.000	0.000	0.000	0.000	0.000	0.000	0.000	0.000	0.000	0.013	0.020	0.041	0.052	6.338	0.013	0.041	316	2384	100	91	7061	7152	152	7503	7655	Error	Error	-6.278	91	7061	152	7503	173854	3004694	0.285	4.718	0	0	0
1	5	16	"A93"	"A93"	14520	21840	100	563	625	421	67	398	398	452	335	74	31	11	0	14451	14148	5086	35	2041	2041	2611	2718	104	94	89	0	0.000	0.000	0.000	0.000	0.000	0.000	0.000	0.000	0.000	0.000	0.000	0.000	0.000	0.000	0.013	0.019	0.024	0.023	3.774	0.013	0.051	316	2384	100	165	12410	12575	227	12107	12334	Error	Error	-6.233	165	12410	227	12107	197551	4470753	0.516	4.245	0	0	0
1	6	16	"A93"	"A93"	14820	21840	100	544	597	349	58	396	396	462	458	99	22	3	0	13475	13052	7262	55	2069	2069	2466	2207	89	79	75	0	0.000	0.000	0.000	0.000	0.000	0.000	0.000	0.000	0.000	0.000	0.000	0.000	0.000	0.000	0.013	0.018	0.031	0.034	4.728	0.013	0.042	316	2384	100	148	11406	11554	201	10983	11184	Error	Error	-6.268	148	11406	201	10983	188679	4124508	0.295	4.797	0	0	0
1	7	16	"A94"	"A94"	15120	21840	100	537	593	354	59	378	378	430	299	69	35	15	0	17108	16449	11457	69	1998	1998	2255	1729	76	72	69	0	0.000	0.000	0.000	0.000	0.000	0.000	0.000	0.000	0.000	0.000	0.000	0.000	0.000	0.000	0.011	0.015	0.023	0.028	5.970	0.011	0.100	316	2384	100	159	15110	15269	215	14451	14666	Error	Error	-6.570	159	15110	215	14451	187495	5198021	0.545	8.209	0	0	0
1	8	16	"A94"	"A94"	15420	21840	100	621	667	391	58	391	391	445	304	68	42	18	0	18462	16889	8804	52	2042	2042	2621	2917	111	81	79	0	0.000	0.000	0.000	0.000	0.000	0.000	0.000	0.000	0.000	0.000	0.000	0.000	0.000	0.000	0.014	0.019	0.023	0.025	4.759	0.013	0.112	316	2384	100	230	16420	16650	276	14847	15123	Error	Error	-6.158	230	16420	276	14847	210804	5336981	0.730	4.891	0	0	0
1	9	16	"A94"	"A94"	15720	21840	100	577	630	376	59	405	405	461	342	74	31	11	0	16100	16081	8227	51	2069	2069	2640	2988	113	86	79	0	0.000	0.000	0.000	0.000	0.000	0.000	0.000	0.000	0.000	0.000	0.000	0.000	0.000	0.000	0.012	0.016	0.023	0.020	4.158	0.014	0.105	316	2384	100	172	14031	14203	225	14012	14237	Error	Error	-6.350	172	14031	225	14012	199199	5081619	0.494	4.498	0	0	0
1	10	16	"A95"	"A95"	16015	21840	100	577	671	431	64	418	418	470	325	69	32	17	0	18754	16849	10075	59	2070	2070	2457	2406	97	77	74	0	0.000	0.000	0.000	0.000	0.000	0.000	0.000	0.000	0.000	0.000	0.000	0.000	0.000	0.000	0.010	0.017	0.023	0.023	4.914	0.013	0.109	316	2384	100	159	16684	16843	253	14779	15032	Error	Error	-6.713	159	16684	253	14779	211958	5324422	0.618	5.982	0	0	0
1	11	16	"A95"	"A95"	16315	21840	100	762	814	405	49	437	437	496	329	66	50	23	0	25023	23054	9386	40	2192	2192	2797	3333	119	91	87	0	0.000	0.000	0.000	0.000	0.000	0.000	0.000	0.000	0.000	0.000	0.000	0.000	0.000	0.000	0.014	0.018	0.020	0.017	3.474	0.014	0.180	316	2384	100	325	22831	23156	377	20862	21239	Error	Error	-6.134	325	22831	377	20862	257256	7285111	0.967	6.078	0	0	0
1	12	16	"A95"	"A95"	16615	21835	100	722	774	546	70	502	502	622	1932	310	0	0	0	22476	20731	9767	47	2266	2266	2598	2279	87	87	83	0	0.000	0.000	0.000	0.000	0.000	0.000	0.000	0.000	0.000	0.000	0.000	0.000	0.000	0.000	0.011	0.015	0.020	0.021	4.097	0.023	0.015	316	2384	100	220	20210	20430	272	18465	18737	Error	Error	-6.521	220	20210	272	18465	244734	6551019	0.079	7.957	0	0	0
1	13	16	"A96"	"A96"	16915	21835	100	626	667	401	60	418	418	476	326	68	36	15	0	16992	15547	9752	62	2122	2122	2457	1831	74	77	73	0	0.000	0.000	0.000	0.000	0.000	0.000	0.000	0.000	0.000	0.000	0.000	0.000	0.000	0.000	0.014	0.019	0.028	0.033	5.157	0.015	0.114	316	2384	100	208	14870	15078	249	13425	13674	Error	Error	-6.160	208	14870	249	13425	210805	4912856	0.586	7.149	0	0	0
1	14	16	"A96"	"A96"	17215	21835	100	614	661	386	58	427	427	488	502	102	21	4	0	15648	16134	8502	52	2216	2216	2591	2137	82	88	84	0	0.000	0.000	0.000	0.000	0.000	0.000	0.000	0.000	0.000	0.000	0.000	0.000	0.000	0.000	0.014	0.017	0.023	0.023	4.112	0.013	0.029	316	2384	100	187	13432	13619	234	13918	14152	Error	Error	-6.166	187	13432	234	13918	208892	5098311	0.345	6.337	0	0	0
1	15	16	"A96"	"A96"	17515	21835	100	616	691	417	60	445	445	499	336	67	36	12	0	13545	13297	5338	40	2274	2274	2623	1763	67	91	87	0	0.000	0.000	0.000	0.000	0.000	0.000	0.000	0.000	0.000	0.000	0.000	0.000	0.000	0.000	0.015	0.022	0.029	0.026	3.645	0.019	0.097	316	2384	100	171	11271	11442	246	11023	11269	Error	Error	-6.042	171	11271	246	11023	218330	4201944	0.571	6.054	0	0	0
1	16	16	"A97"	"A97"	17815	21835	100	594	665	389	58	450	450	502	316	62	32	12	0	9204	9573	6101	63	2351	2351	2686	1836	68	67	64	0	0.000	0.000	0.000	0.000	0.000	0.000	0.000	0.000	0.000	0.000	0.000	0.000	0.000	0.000	0.021	0.030	0.051	0.061	4.620	0.017	0.064	316	2384	100	144	6853	6997	215	7222	7437	Error	Error	-5.573	144	6853	215	7222	210011	3025017	0.516	3.751	0	0	0
1	17	16	"A97"	"A97"	18115	21835	100	589	649	373	57	479	479	536	409	76	23	6	0	8578	10229	5918	57	2498	2498	3013	2542	84	76	56	0	0.000	0.000	0.000	0.000	0.000	0.000	0.000	0.000	0.000	0.000	0.000	0.000	0.000	0.000	0.018	0.022	0.042	0.041	4.153	0.016	0.062	316	2384	100	110	6080	6190	170	7731	7901	Error	Error	-5.788	110	6080	170	7731	204938	3232236	0.276	2.839	0	0	0
1	18	16	"A97"	"A97"	18415	21835	100	644	697	375	53	539	539	597	346	57	24	9	0	6359	6875	3613	52	2697	2697	2970	1857	62	63	48	0	0.000	0.000	0.000	0.000	0.000	0.000	0.000	0.000	0.000	0.000	0.000	0.000	0.000	0.000	0.029	0.038	0.067	0.081	4.862	0.023	0.038	316	2384	100	105	3662	3767	158	4178	4336	Error	Error	-5.124	105	3662	158	4178	220120	2172352	0.289	2.103	0	0	0
1	1	17	"A98"	"A98"	13325	22145	100	428	481	334	69	412	412	465	324	69	20	5	0	2967	3599	3629	100	1990	1990	2215	2287	103	27	6	0	0.000	0.000	0.000	0.000	0.000	0.000	0.000	0.000	0.000	0.000	0.000	0.000	0.000	0.000	0.016	0.043	0.175	0.160	4.857	0.016	0.010	316	2384	100	16	977	993	69	1609	1678	Error	Error	-5.932	16	977	69	1609	152115	1137148	0.049	0.605	0	0	0
1	2	17	"A98"	"A98"	13625	22145	100	435	509	350	68	404	404	455	306	67	26	8	0	3279	4224	2844	67	2002	2002	2190	1512	69	46	26	0	0.000	0.000	0.000	0.000	0.000	0.000	0.000	0.000	0.000	0.000	0.000	0.000	0.000	0.000	0.024	0.047	0.180	0.175	5.682	0.020	0.018	316	2384	100	31	1277	1308	105	2222	2327	Error	Error	-5.364	31	1277	105	2222	160995	1334920	0.176	1.345	0	0	0
1	3	17	"A98"	"A98"	13925	22140	100	441	548	591	107	397	397	454	307	67	21	9	0	3919	4324	2122	49	2001	2001	2308	2658	115	33	10	0	0.000	0.000	0.000	0.000	0.000	0.000	0.000	0.000	0.000	0.000	0.000	0.000	0.000	0.000	0.023	0.065	0.128	0.139	4.613	0.020	0.016	316	2384	100	44	1918	1962	151	2323	2474	Error	Error	-5.446	44	1918	151	2323	173033	1366446	0.306	0.758	0	0	0
1	4	17	"A99"	"A99"	14225	22140	100	779	1234	1063	86	418	418	495	430	86	48	40	0	7179	7976	5636	70	1995	1995	2326	2363	101	57	50	0	0.000	0.000	0.000	0.000	0.000	0.000	0.000	0.000	0.000	0.000	0.000	0.000	0.000	0.000	0.070	0.136	0.140	0.151	3.480	0.111	0.437	316	2384	100	361	5184	5545	816	5981	6797	Error	Error	-3.844	361	5184	816	5981	390053	2520368	1.719	2.391	0	0	0
1	5	17	"A99"	"A99"	14525	22140	100	1503	1625	1048	64	417	417	482	395	81	72	58	0	11288	11144	4070	36	2032	2032	2299	1950	84	96	90	0	0.000	0.000	0.000	0.000	0.000	0.000	0.000	0.000	0.000	0.000	0.000	0.000	0.000	0.000	0.117	0.133	0.120	0.103	2.976	0.177	0.575	316	2384	100	1086	9256	10342	1208	9112	10320	Error	Error	-3.091	1086	9256	1208	9112	513527	3521462	2.894	4.536	0	0	0
1	6	17	"A99"	"A99"	14825	22140	100	1346	1586	1156	72	412	412	463	333	71	71	58	0	10333	9860	5247	53	2013	2013	2290	2051	89	80	71	0	0.000	0.000	0.000	0.000	0.000	0.000	0.000	0.000	0.000	0.000	0.000	0.000	0.000	0.000	0.112	0.150	0.135	0.135	2.489	0.123	0.492	316	2384	100	934	8320	9254	1174	7847	9021	Error	Error	-3.155	934	8320	1174	7847	501281	3115602	3.372	3.691	0	0	0
1	7	17	"A100"	"A100"	15125	22140	100	486	558	363	65	393	393	447	417	93	22	5	0	8286	10502	8463	80	2050	2050	2577	2657	103	61	53	0	0.000	0.000	0.000	0.000	0.000	0.000	0.000	0.000	0.000	0.000	0.000	0.000	0.000	0.000	0.015	0.020	0.045	0.053	5.794	0.014	0.071	316	2384	100	93	6236	6329	165	8452	8617	Error	Error	-6.067	93	6236	165	8452	176451	3318542	0.266	2.983	0	0	0
1	8	17	"A100"	"A100"	15425	22140	100	595	645	374	57	394	394	449	313	69	36	15	0	12486	12398	6229	50	2078	2078	2525	2783	110	84	76	0	0.000	0.000	0.000	0.000	0.000	0.000	0.000	0.000	0.000	0.000	0.000	0.000	0.000	0.000	0.019	0.024	0.036	0.036	5.004	0.017	0.092	316	2384	100	201	10408	10609	251	10320	10571	Error	Error	-5.694	201	10408	251	10320	203806	3917821	0.626	3.548	0	0	0
1	9	17	"A100"	"A100"	15720	22140	100	573	635	374	58	413	413	465	306	65	34	15	0	11963	12092	5215	43	2098	2098	2545	2581	101	89	83	0	0.000	0.000	0.000	0.000	0.000	0.000	0.000	0.000	0.000	0.000	0.000	0.000	0.000	0.000	0.016	0.022	0.032	0.031	4.876	0.012	0.044	316	2384	100	160	9865	10025	222	9994	10216	Error	Error	-5.946	160	9865	222	9994	200660	3820970	0.556	3.699	0	0	0
1	10	17	"A101"	"A101"	16020	22140	100	714	1064	931	87	393	393	445	317	71	50	36	0	5403	8824	7455	84	1988	1988	2130	1589	74	65	51	0	0.000	0.000	0.000	0.000	0.000	0.000	0.000	0.000	0.000	0.000	0.000	0.000	0.000	0.000	0.094	0.098	0.117	0.126	3.307	0.086	0.535	316	2384	100	321	3415	3736	671	6836	7507	Error	Error	-3.411	321	3415	671	6836	336120	2788422	1.953	4.213	0	0	0
1	11	17	"A101"	"A101"	16320	22135	100	1128	1393	1014	72	405	405	461	306	66	68	54	0	9521	12085	7514	62	2059	2059	2195	1203	54	93	85	0	0.000	0.000	0.000	0.000	0.000	0.000	0.000	0.000	0.000	0.000	0.000	0.000	0.000	0.000	0.097	0.099	0.101	0.102	2.428	0.092	0.576	316	2384	100	723	7462	8185	988	10026	11014	Error	Error	-3.367	723	7462	988	10026	440161	3818982	3.046	8.221	0	0	0
1	12	17	"A101"	"A101"	16620	22135	100	849	1232	1136	92	428	428	480	329	68	57	37	0	6754	10019	8023	80	2138	2138	2281	957	41	89	77	0	0.000	0.000	0.000	0.000	0.000	0.000	0.000	0.000	0.000	0.000	0.000	0.000	0.000	0.000	0.091	0.102	0.101	0.098	3.191	0.103	0.601	316	2384	100	421	4616	5037	804	7881	8685	Error	Error	-3.455	421	4616	804	7881	389300	3165941	2.286	8.086	0	0	0
1	13	17	"A102"	"A102"	16920	22135	100	500	597	395	66	415	415	464	294	63	33	15	0	5638	9915	9097	91	2164	2164	2477	2751	111	53	41	0	0.000	0.000	0.000	0.000	0.000	0.000	0.000	0.000	0.000	0.000	0.000	0.000	0.000	0.000	0.024	0.023	0.044	0.061	6.009	0.017	0.089	316	2384	100	85	3474	3559	182	7751	7933	Error	Error	-5.353	85	3474	182	7751	188503	3133021	0.452	2.704	0	0	0
1	14	17	"A102"	"A102"	17220	22135	100	619	698	440	63	406	406	460	303	65	41	21	0	14207	14655	9484	64	2147	2147	2368	1715	72	85	75	0	0.000	0.000	0.000	0.000	0.000	0.000	0.000	0.000	0.000	0.000	0.000	0.000	0.000	0.000	0.018	0.023	0.034	0.035	4.287	0.019	0.144	316	2384	100	213	12060	12273	292	12508	12800	Error	Error	-5.823	213	12060	292	12508	220518	4631014	0.785	7.164	0	0	0
1	15	17	"A102"	"A102"	17520	22135	100	649	741	454	61	415	415	477	313	65	43	25	0	11223	12535	7299	58	2260	2260	2425	1056	43	92	84	0	0.000	0.000	0.000	0.000	0.000	0.000	0.000	0.000	0.000	0.000	0.000	0.000	0.000	0.000	0.026	0.032	0.044	0.040	3.341	0.027	0.171	316	2384	100	234	8963	9197	326	10275	10601	Error	Error	-5.259	234	8963	326	10275	234199	3961017	0.843	9.574	0	0	0
1	16	17	"A103"	"A103"	17820	22135	100	523	585	373	63	436	436	497	410	82	21	5	0	6019	7353	5021	68	2346	2346	2601	1426	54	63	55	0	0.000	0.000	0.000	0.000	0.000	0.000	0.000	0.000	0.000	0.000	0.000	0.000	0.000	0.000	0.024	0.030	0.064	0.078	4.748	0.022	0.057	316	2384	100	87	3673	3760	149	5007	5156	Error	Error	-5.400	87	3673	149	5007	184975	2323651	0.215	3.332	0	0	0
1	17	17	"A103"	"A103"	18120	22135	100	608	656	343	52	462	462	569	1264	222	0	0	0	9532	9494	4323	45	2420	2420	2848	2973	104	80	58	0	0.000	0.000	0.000	0.000	0.000	0.000	0.000	0.000	0.000	0.000	0.000	0.000	0.000	0.000	0.021	0.027	0.038	0.035	4.227	0.150	0.190	316	2384	100	146	7112	7258	194	7074	7268	Error	Error	-5.606	146	7112	194	7074	207293	3000045	0.069	2.235	0	0	0
1	18	17	"A103"	"A103"	18420	22135	100	561	610	328	53	495	495	559	471	84	15	0	0	6359	6572	3569	54	2570	2570	2898	1914	66	61	49	0	0.000	0.000	0.000	0.000	0.000	0.000	0.000	0.000	0.000	0.000	0.000	0.000	0.000	0.000	0.017	0.029	0.075	0.081	5.249	0.012	0.007	316	2384	100	66	3789	3855	115	4002	4117	Error	Error	-5.843	66	3789	115	4002	192653	2076899	0.108	1.920	0	0	0
1	1	18	"A104"	"A104"	13330	22445	100	520	578	335	57	433	433	667	2451	367	0	0	0	6021	8833	7329	82	2050	2050	2715	3973	146	50	40	0	0.000	0.000	0.000	0.000	0.000	0.000	0.000	0.000	0.000	0.000	0.000	0.000	0.000	0.000	0.022	0.021	0.051	0.074	7.094	0.013	0.049	316	2384	100	87	3971	4058	145	6783	6928	Error	Error	-5.512	87	3971	145	6783	182555	2791117	-0.036	1.540	0	0	0
1	2	18	"A104"	"A104"	13630	22440	100	552	594	392	65	400	400	459	341	74	27	10	0	11511	10952	6905	63	1991	1991	2461	2263	91	70	67	0	0.000	0.000	0.000	0.000	0.000	0.000	0.000	0.000	0.000	0.000	0.000	0.000	0.000	0.000	0.016	0.022	0.033	0.041	5.585	0.016	0.044	316	2384	100	152	9520	9672	194	8961	9155	Error	Error	-5.969	152	9520	194	8961	187761	3460842	0.396	3.752	0	0	0
1	3	18	"A104"	"A104"	13930	22440	100	598	647	373	57	397	397	457	386	84	31	8	0	12749	12069	4929	40	1991	1991	2447	2251	91	87	84	0	0.000	0.000	0.000	0.000	0.000	0.000	0.000	0.000	0.000	0.000	0.000	0.000	0.000	0.000	0.019	0.025	0.035	0.034	4.031	0.017	0.079	316	2384	100	201	10758	10959	250	10078	10328	Error	Error	-5.742	201	10758	250	10078	204299	3813898	0.492	4.275	0	0	0
1	4	18	"A105"	"A105"	14230	22440	100	460	518	322	62	423	423	484	368	76	18	5	0	7120	7824	5814	74	2038	2038	2397	1678	70	59	55	0	0.000	0.000	0.000	0.000	0.000	0.000	0.000	0.000	0.000	0.000	0.000	0.000	0.000	0.000	0.007	0.016	0.048	0.064	6.440	0.013	0.019	316	2384	100	37	5082	5119	95	5786	5881	Error	Error	-7.102	37	5082	95	5786	163664	2472242	0.092	3.234	0	0	0
1	5	18	"A105"	"A105"	14530	22440	100	534	604	376	62	392	392	496	1488	300	0	0	0	11105	10894	5530	50	2021	2021	2618	2828	108	79	73	0	0.000	0.000	0.000	0.000	0.000	0.000	0.000	0.000	0.000	0.000	0.000	0.000	0.000	0.000	0.016	0.024	0.037	0.036	4.345	0.046	0.013	316	2384	100	142	9084	9226	212	8873	9085	Error	Error	-5.999	142	9084	212	8873	190812	3442532	0.073	2.926	0	0	0
1	6	18	"A105"	"A105"	14830	22440	100	525	589	359	60	411	411	470	372	79	25	6	0	10359	10737	6993	65	2158	2158	2797	2486	88	71	66	0	0.000	0.000	0.000	0.000	0.000	0.000	0.000	0.000	0.000	0.000	0.000	0.000	0.000	0.000	0.014	0.021	0.035	0.038	4.938	0.015	0.072	316	2384	100	114	8201	8315	178	8579	8757	Error	Error	-6.169	114	8201	178	8579	186199	3392836	0.320	3.194	0	0	0
1	7	18	"A106"	"A106"	15130	22440	100	407	478	334	69	384	384	441	316	71	21	7	0	2942	3946	2869	72	2005	2005	2148	934	43	50	31	0	0.000	0.000	0.000	0.000	0.000	0.000	0.000	0.000	0.000	0.000	0.000	0.000	0.000	0.000	0.025	0.048	0.167	0.183	6.150	0.034	0.033	316	2384	100	23	937	960	94	1941	2035	Error	Error	-5.348	23	937	94	1941	151182	1247022	0.117	1.925	0	0	0
1	8	18	"A106"	"A106"	15425	22440	100	456	492	288	58	403	403	461	321	69	19	4	0	3464	4444	2896	65	2048	2048	2201	1502	68	47	27	0	0.000	0.000	0.000	0.000	0.000	0.000	0.000	0.000	0.000	0.000	0.000	0.000	0.000	0.000	0.037	0.037	0.121	0.125	5.081	0.017	0.011	316	2384	100	53	1416	1469	89	2396	2485	Error	Error	-4.740	53	1416	89	2396	155394	1404365	0.097	1.493	0	0	0
1	9	18	"A106"	"A106"	15725	22440	100	503	621	854	137	427	427	483	319	66	23	7	0	3458	4040	2076	51	2083	2083	2269	2008	88	39	13	0	0.000	0.000	0.000	0.000	0.000	0.000	0.000	0.000	0.000	0.000	0.000	0.000	0.000	0.000	0.055	0.099	0.166	0.157	4.439	0.073	0.034	316	2384	100	76	1375	1451	194	1957	2151	Error	Error	-4.177	76	1375	194	1957	196229	1276536	0.433	0.882	0	0	0
1	10	18	"A107"	"A107"	16025	22440	100	428	516	351	68	411	411	467	312	66	22	8	0	4452	7494	6740	89	2158	2158	2313	1120	48	61	50	0	0.000	0.000	0.000	0.000	0.000	0.000	0.000	0.000	0.000	0.000	0.000	0.000	0.000	0.000	0.007	0.020	0.069	0.074	7.329	0.016	0.041	316	2384	100	17	2294	2311	105	5336	5441	Error	Error	-7.076	17	2294	105	5336	163083	2368181	0.157	4.626	0	0	0
1	11	18	"A107"	"A107"	16325	22435	100	519	587	366	62	405	405	452	313	69	31	10	0	8049	11491	8047	70	2069	2069	2250	1590	70	84	74	0	0.000	0.000	0.000	0.000	0.000	0.000	0.000	0.000	0.000	0.000	0.000	0.000	0.000	0.000	0.019	0.019	0.033	0.031	4.315	0.016	0.072	316	2384	100	114	5980	6094	182	9422	9604	Error	Error	-5.713	114	5980	182	9422	185359	3631242	0.431	5.812	0	0	0
1	12	18	"A107"	"A107"	16625	22435	100	494	562	334	59	411	411	481	489	101	13	2	0	5843	8698	6903	79	2065	2065	2199	808	36	81	67	0	0.000	0.000	0.000	0.000	0.000	0.000	0.000	0.000	0.000	0.000	0.000	0.000	0.000	0.000	0.022	0.023	0.047	0.056	5.574	0.015	0.036	316	2384	100	83	3778	3861	151	6633	6784	Error	Error	-5.508	83	3778	151	6633	177484	2748715	0.166	8.043	0	0	0
1	13	18	"A108"	"A108"	16925	22435	100	501	544	351	64	411	411	493	554	112	11	1	0	4817	8319	7373	88	2148	2148	2372	1307	55	63	50	0	0.000	0.000	0.000	0.000	0.000	0.000	0.000	0.000	0.000	0.000	0.000	0.000	0.000	0.000	0.034	0.022	0.051	0.070	5.366	0.015	0.045	316	2384	100	90	2669	2759	133	6171	6304	Error	Error	-4.890	90	2669	133	6171	171873	2628905	0.092	4.550	0	0	0
1	14	18	"A108"	"A108"	17225	22435	100	518	562	315	56	412	412	473	328	69	25	8	0	6532	9142	7386	80	2218	2218	2438	1313	53	78	64	0	0.000	0.000	0.000	0.000	0.000	0.000	0.000	0.000	0.000	0.000	0.000	0.000	0.000	0.000	0.025	0.022	0.043	0.038	4.822	0.013	0.050	316	2384	100	106	4314	4420	150	6924	7074	Error	Error	-5.347	106	4314	150	6924	177693	2888721	0.271	5.106	0	0	0
1	15	18	"A108"	"A108"	17525	22435	100	521	567	332	58	438	438	491	333	67	26	6	0	6119	8220	6233	75	2278	2278	2646	2412	91	66	39	0	0.000	0.000	0.000	0.000	0.000	0.000	0.000	0.000	0.000	0.000	0.000	0.000	0.000	0.000	0.022	0.022	0.058	0.062	4.419	0.012	0.039	316	2384	100	83	3841	3924	129	5942	6071	Error	Error	-5.532	83	3841	129	5942	179213	2597634	0.228	2.311	0	0	0
1	16	18	"A109"	"A109"	17825	22435	100	464	540	349	64	464	464	550	1164	211	0	0	0	2953	3652	2543	69	2342	2342	2522	1478	58	27	14	0	0.000	0.000	0.000	0.000	0.000	0.000	0.000	0.000	0.000	0.000	0.000	0.000	0.000	0.000	0.000	0.058	0.240	0.244	5.580	0.016	0.009	316	2384	100	0	611	611	76	1310	1386	Error	Error	Error	0	611	76	1310	170797	1154088	-0.009	0.765	0	0	0
1	17	18	"A109"	"A109"	18125	22435	100	526	574	337	58	474	474	523	332	63	24	6	0	3829	4418	2340	52	2383	2383	2514	860	34	65	43	0	0.000	0.000	0.000	0.000	0.000	0.000	0.000	0.000	0.000	0.000	0.000	0.000	0.000	0.000	0.036	0.049	0.164	0.177	5.670	0.011	0.003	316	2384	100	52	1446	1498	100	2035	2135	Error	Error	-4.797	52	1446	100	2035	181416	1395939	0.154	2.214	0	0	0
1	18	18	"A109"	"A109"	18425	22435	100	546	602	340	56	509	509	606	1420	234	0	0	0	3276	3825	2005	52	2557	2557	2829	2618	92	17	6	0	0.000	0.000	0.000	0.000	0.000	0.000	0.000	0.000	0.000	0.000	0.000	0.000	0.000	0.000	0.051	0.073	0.236	0.226	6.801	0.768	0.585	316	2384	100	37	719	756	93	1268	1361	Error	Error	-4.280	37	719	93	1268	190307	1208709	-0.003	0.380	0	0	0
1	1	19	"A110"	"A110"	13335	22745	100	462	517	331	64	404	404	468	352	75	19	6	0	4080	8139	7850	96	1957	1957	2179	1162	53	58	48	0	0.000	0.000	0.000	0.000	0.000	0.000	0.000	0.000	0.000	0.000	0.000	0.000	0.000	0.000	0.027	0.018	0.054	0.080	7.626	0.014	0.042	316	2384	100	58	2123	2181	113	6182	6295	Error	Error	-5.194	58	2123	113	6182	163285	2571808	0.139	5.129	0	0	0
1	2	19	"A110"	"A110"	13635	22740	100	535	601	393	65	399	399	464	479	103	19	3	0	10650	11000	7102	64	1981	1981	2188	1179	53	81	74	0	0.000	0.000	0.000	0.000	0.000	0.000	0.000	0.000	0.000	0.000	0.000	0.000	0.000	0.000	0.016	0.022	0.028	0.035	5.196	0.016	0.022	316	2384	100	136	8669	8805	202	9019	9221	Error	Error	-5.994	136	8669	202	9019	189833	3475880	0.286	7.474	0	0	0
1	3	19	"A110"	"A110"	13935	22740	100	545	576	331	57	386	386	448	404	90	23	4	0	12312	12421	6137	49	2023	2023	2244	1290	57	92	86	0	0.000	0.000	0.000	0.000	0.000	0.000	0.000	0.000	0.000	0.000	0.000	0.000	0.000	0.000	0.015	0.018	0.030	0.027	3.617	0.013	0.054	316	2384	100	159	10289	10448	190	10398	10588	Error	Error	-6.016	159	10289	190	10398	182150	3925081	0.317	7.889	0	0	0
1	4	19	"A111"	"A111"	14235	22740	100	482	537	348	64	393	393	443	308	69	26	8	0	3866	7291	7156	98	2002	2002	2194	1014	46	58	49	0	0.000	0.000	0.000	0.000	0.000	0.000	0.000	0.000	0.000	0.000	0.000	0.000	0.000	0.000	0.048	0.027	0.071	0.082	6.583	0.019	0.062	316	2384	100	89	1864	1953	144	5289	5433	Error	Error	-4.388	89	1864	144	5289	169559	2303827	0.305	5.027	0	0	0
1	5	19	"A111"	"A111"	14535	22740	100	546	593	374	63	392	392	485	1429	294	0	0	0	7915	11675	8990	77	2052	2052	2240	1090	48	88	79	0	0.000	0.000	0.000	0.000	0.000	0.000	0.000	0.000	0.000	0.000	0.000	0.000	0.000	0.000	0.026	0.021	0.038	0.040	4.812	0.009	0.001	316	2384	100	154	5863	6017	201	9623	9824	Error	Error	-5.251	154	5863	201	9623	187515	3689271	0.076	8.656	0	0	0
1	6	19	"A111"	"A111"	14835	22740	100	489	545	352	64	391	391	449	414	92	21	3	0	7372	10131	8234	81	2064	2064	2323	1762	75	69	58	0	0.000	0.000	0.000	0.000	0.000	0.000	0.000	0.000	0.000	0.000	0.000	0.000	0.000	0.000	0.018	0.019	0.039	0.048	5.575	0.015	0.065	316	2384	100	98	5308	5406	154	8067	8221	Error	Error	-5.759	98	5308	154	8067	172230	3201291	0.232	4.431	0	0	0
1	7	19	"A112"	"A112"	15130	22740	100	1415	3255	3901	119	405	405	477	377	79	61	53	0	8529	11313	9072	80	2118	2118	2463	1633	66	63	58	0	0.000	0.000	0.000	0.000	0.000	0.000	0.000	0.000	0.000	0.000	0.000	0.000	0.000	0.000	0.158	0.310	0.259	0.272	3.526	0.300	0.569	316	2384	100	1010	6411	7421	2850	9195	12045	Error	Error	-2.666	1010	6411	2850	9195	1028535	3574910	7.369	5.419	0	0	0
1	8	19	"A112"	"A112"	15430	22740	100	1987	3578	3873	108	418	418	510	569	111	70	57	0	13160	12923	7876	60	2081	2081	2471	2129	86	78	72	0	0.000	0.000	0.000	0.000	0.000	0.000	0.000	0.000	0.000	0.000	0.000	0.000	0.000	0.000	0.142	0.291	0.220	0.215	2.883	0.320	0.532	316	2384	100	1569	11079	12648	3160	10842	14002	Error	Error	-2.820	1569	11079	3160	10842	1130727	4083680	5.392	4.909	0	0	0
1	9	19	"A112"	"A112"	15730	22740	100	1484	3340	4040	120	435	435	696	1344	193	43	29	0	10121	10059	5673	56	2163	2163	2732	2428	88	76	65	0	0.000	0.000	0.000	0.000	0.000	0.000	0.000	0.000	0.000	0.000	0.000	0.000	0.000	0.000	0.132	0.368	0.240	0.233	3.157	0.492	0.561	316	2384	100	1049	7958	9007	2905	7896	10801	Error	Error	-2.923	1049	7958	2905	7896	1055469	3178765	1.967	3.018	0	0	0
1	10	19	"A113"	"A113"	16030	22735	100	502	541	319	58	444	444	658	2595	394	0	0	0	5204	6395	4373	68	2217	2217	2543	2404	94	53	40	0	0.000	0.000	0.000	0.000	0.000	0.000	0.000	0.000	0.000	0.000	0.000	0.000	0.000	0.000	0.019	0.023	0.056	0.077	6.808	0.013	0.016	316	2384	100	58	2987	3045	97	4178	4275	Error	Error	-5.687	58	2987	97	4178	170866	2020963	-0.045	1.602	0	0	0
1	11	19	"A113"	"A113"	16330	22735	100	544	579	317	54	408	408	453	305	67	29	10	0	9613	10996	5660	51	2162	2162	2417	1344	55	96	90	0	0.000	0.000	0.000	0.000	0.000	0.000	0.000	0.000	0.000	0.000	0.000	0.000	0.000	0.000	0.018	0.019	0.031	0.029	3.605	0.016	0.072	316	2384	100	136	7451	7587	171	8834	9005	Error	Error	-5.776	136	7451	171	8834	182834	3474678	0.413	6.383	0	0	0
1	12	19	"A113"	"A113"	16630	22735	100	531	574	341	59	407	407	457	296	64	29	12	0	6502	8291	5909	71	2170	2170	2617	2200	84	64	49	0	0.000	0.000	0.000	0.000	0.000	0.000	0.000	0.000	0.000	0.000	0.000	0.000	0.000	0.000	0.029	0.027	0.055	0.060	4.805	0.018	0.081	316	2384	100	124	4332	4456	167	6121	6288	Error	Error	-5.127	124	4332	167	6121	181303	2619936	0.395	2.579	0	0	0
1	13	19	"A114"	"A114"	16930	22735	100	566	600	328	54	414	414	479	440	91	19	3	0	10544	11978	9341	77	2218	2218	2721	2816	103	61	56	0	0.000	0.000	0.000	0.000	0.000	0.000	0.000	0.000	0.000	0.000	0.000	0.000	0.000	0.000	0.018	0.019	0.034	0.042	6.710	0.013	0.087	316	2384	100	152	8326	8478	186	9760	9946	Error	Error	-5.775	152	8326	186	9760	189747	3785144	0.275	3.287	0	0	0
1	14	19	"A114"	"A114"	17230	22735	100	620	678	389	57	418	418	469	310	66	40	17	0	17426	16466	9674	58	2208	2208	2770	3435	124	80	71	0	0.000	0.000	0.000	0.000	0.000	0.000	0.000	0.000	0.000	0.000	0.000	0.000	0.000	0.000	0.013	0.018	0.027	0.028	3.852	0.015	0.154	316	2384	100	202	15218	15420	260	14258	14518	Error	Error	-6.235	202	15218	260	14258	214138	5203190	0.674	3.987	0	0	0
1	15	19	"A114"	"A114"	17530	22735	100	649	716	378	52	434	434	483	322	66	38	17	0	17205	16706	7933	47	2246	2246	2815	3405	120	86	80	0	0.000	0.000	0.000	0.000	0.000	0.000	0.000	0.000	0.000	0.000	0.000	0.000	0.000	0.000	0.014	0.020	0.025	0.024	3.579	0.014	0.122	316	2384	100	215	14959	15174	282	14460	14742	Error	Error	-6.121	215	14959	282	14460	226206	5279054	0.724	4.080	0	0	0
1	16	19	"A115"	"A115"	17830	22735	100	509	580	414	71	451	451	503	346	68	24	6	0	4446	7146	6305	88	2327	2327	2515	1064	42	59	49	0	0.000	0.000	0.000	0.000	0.000	0.000	0.000	0.000	0.000	0.000	0.000	0.000	0.000	0.000	0.027	0.027	0.109	0.097	6.193	0.014	0.023	316	2384	100	58	2119	2177	129	4819	4948	Error	Error	-5.191	58	2119	129	4819	183367	2258162	0.223	4.352	0	0	0
1	17	19	"A115"	"A115"	18130	22735	100	586	614	356	57	452	452	503	304	60	30	10	0	8135	9241	5706	61	2432	2432	2596	1012	38	81	75	0	0.000	0.000	0.000	0.000	0.000	0.000	0.000	0.000	0.000	0.000	0.000	0.000	0.000	0.000	0.023	0.024	0.052	0.058	4.717	0.015	0.037	316	2384	100	134	5703	5837	162	6809	6971	Error	Error	-5.411	134	5703	162	6809	194123	2920227	0.365	6.566	0	0	0
1	18	19	"A115"	"A115"	18430	22735	100	539	612	359	58	525	525	578	358	61	19	5	0	3869	5154	3594	69	2568	2568	2773	1090	39	55	38	0	0.000	0.000	0.000	0.000	0.000	0.000	0.000	0.000	0.000	0.000	0.000	0.000	0.000	0.000	0.011	0.034	0.162	0.148	5.367	0.019	0.019	316	2384	100	14	1301	1315	87	2586	2673	Error	Error	-6.538	14	1301	87	2586	193394	1628685	0.095	2.184	0	0	0
1	1	20	"A116"	"A116"	13340	23040	100	484	521	305	58	399	399	452	337	74	23	6	0	5747	7840	6241	79	2016	2016	2400	2184	91	53	49	0	0.000	0.000	0.000	0.000	0.000	0.000	0.000	0.000	0.000	0.000	0.000	0.000	0.000	0.000	0.023	0.021	0.049	0.071	6.195	0.014	0.034	316	2384	100	85	3731	3816	122	5824	5946	Error	Error	-5.456	85	3731	122	5824	164479	2477559	0.205	2.491	0	0	0
1	2	20	"A116"	"A116"	13640	23040	100	565	637	604	94	409	409	466	366	78	30	7	0	8770	8762	5577	63	2017	2017	2496	2288	91	69	58	0	0.000	0.000	0.000	0.000	0.000	0.000	0.000	0.000	0.000	0.000	0.000	0.000	0.000	0.000	0.023	0.034	0.049	0.059	4.873	0.022	0.073	316	2384	100	156	6753	6909	228	6745	6973	Error	Error	-5.436	156	6753	228	6745	201253	2768831	0.467	2.739	0	0	0
1	3	20	"A116"	"A116"	13940	23040	100	618	654	351	53	399	399	444	296	66	42	16	0	12483	12176	5925	48	2086	2086	2670	2790	104	86	76	0	0.000	0.000	0.000	0.000	0.000	0.000	0.000	0.000	0.000	0.000	0.000	0.000	0.000	0.000	0.021	0.025	0.036	0.031	3.694	0.016	0.097	316	2384	100	219	10397	10616	255	10090	10345	Error	Error	-5.569	219	10397	255	10090	206754	3847614	0.709	3.407	0	0	0
1	4	20	"A117"	"A117"	14240	23040	100	415	467	287	61	387	387	441	301	68	20	4	0	2592	3444	2467	71	2015	2015	2143	910	42	37	24	0	0.000	0.000	0.000	0.000	0.000	0.000	0.000	0.000	0.000	0.000	0.000	0.000	0.000	0.000	0.049	0.056	0.197	0.206	6.039	0.022	0.018	316	2384	100	28	577	605	80	1429	1509	Error	Error	-4.365	28	577	80	1429	147565	1088297	0.086	1.430	0	0	0
1	5	20	"A117"	"A117"	14535	23040	100	461	522	337	64	391	391	446	307	68	26	9	0	3525	4395	2760	62	1996	1996	2160	1137	52	61	33	0	0.000	0.000	0.000	0.000	0.000	0.000	0.000	0.000	0.000	0.000	0.000	0.000	0.000	0.000	0.046	0.055	0.121	0.130	5.251	0.039	0.051	316	2384	100	70	1529	1599	131	2399	2530	Error	Error	-4.449	70	1529	131	2399	164907	1388827	0.248	1.966	0	0	0
1	6	20	"A117"	"A117"	14835	23040	100	433	489	334	68	382	382	432	286	66	24	8	0	2892	3673	2699	73	1993	1993	2121	845	39	51	30	0	0.000	0.000	0.000	0.000	0.000	0.000	0.000	0.000	0.000	0.000	0.000	0.000	0.000	0.000	0.057	0.064	0.188	0.219	6.548	0.039	0.055	316	2384	100	51	899	950	107	1680	1787	Error	Error	-4.140	51	899	107	1680	154524	1160720	0.199	1.837	0	0	0
1	7	20	"A118"	"A118"	15135	23040	100	486	551	346	62	394	394	450	305	67	30	10	0	4952	9408	9033	96	2042	2042	2254	1093	48	64	55	0	0.000	0.000	0.000	0.000	0.000	0.000	0.000	0.000	0.000	0.000	0.000	0.000	0.000	0.000	0.032	0.021	0.045	0.057	6.894	0.016	0.087	316	2384	100	92	2910	3002	157	7366	7523	Error	Error	-4.983	92	2910	157	7366	173981	2973074	0.331	6.545	0	0	0
1	8	20	"A118"	"A118"	15435	23040	100	555	644	591	91	400	400	450	314	69	34	14	0	9374	11958	9413	78	2077	2077	2287	1321	57	77	68	0	0.000	0.000	0.000	0.000	0.000	0.000	0.000	0.000	0.000	0.000	0.000	0.000	0.000	0.000	0.021	0.025	0.037	0.048	5.792	0.022	0.118	316	2384	100	155	7297	7452	244	9881	10125	Error	Error	-5.557	155	7297	244	9881	203595	3778695	0.618	7.321	0	0	0
1	9	20	"A118"	"A118"	15735	23040	100	548	595	353	59	430	430	476	303	63	27	11	0	6768	8036	5309	66	2141	2141	2389	1531	64	75	62	0	0.000	0.000	0.000	0.000	0.000	0.000	0.000	0.000	0.000	0.000	0.000	0.000	0.000	0.000	0.026	0.028	0.054	0.062	4.929	0.012	0.021	316	2384	100	118	4627	4745	165	5895	6060	Error	Error	-5.293	118	4627	165	5895	188062	2539393	0.393	3.688	0	0	0
1	10	20	"A119"	"A119"	16035	23035	100	653	765	514	67	410	410	459	303	66	44	27	0	5570	9249	7450	80	2182	2182	2319	986	42	71	61	0	0.000	0.000	0.000	0.000	0.000	0.000	0.000	0.000	0.000	0.000	0.000	0.000	0.000	0.000	0.072	0.050	0.073	0.092	4.743	0.042	0.290	316	2384	100	243	3388	3631	355	7067	7422	Error	Error	-3.801	243	3388	355	7067	241782	2922589	1.010	7.028	0	0	0
1	11	20	"A119"	"A119"	16335	23035	100	662	777	571	73	409	409	474	341	71	42	22	0	7954	10526	7692	73	2222	2222	2833	3326	117	65	45	0	0.000	0.000	0.000	0.000	0.000	0.000	0.000	0.000	0.000	0.000	0.000	0.000	0.000	0.000	0.044	0.044	0.053	0.055	3.479	0.044	0.407	316	2384	100	253	5732	5985	368	8304	8672	Error	Error	-4.502	253	5732	368	8304	245433	3326110	0.889	2.313	0	0	0
1	12	20	"A119"	"A119"	16635	23035	100	600	682	425	62	421	421	505	1377	272	1	0	0	5627	8352	6621	79	2192	2192	2749	3206	116	51	35	0	0.000	0.000	0.000	0.000	0.000	0.000	0.000	0.000	0.000	0.000	0.000	0.000	0.000	0.000	0.052	0.042	0.062	0.067	4.982	0.038	0.298	316	2384	100	179	3435	3614	261	6160	6421	Error	Error	-4.262	179	3435	261	6160	215448	2639116	0.129	1.748	0	0	0
1	13	20	"A120"	"A120"	16935	23035	100	451	512	318	62	419	419	477	359	75	21	3	0	3079	4206	3138	74	2187	2187	2306	842	36	52	36	0	0.000	0.000	0.000	0.000	0.000	0.000	0.000	0.000	0.000	0.000	0.000	0.000	0.000	0.000	0.036	0.046	0.166	0.194	4.916	0.040	0.036	316	2384	100	32	892	924	93	2019	2112	Error	Error	-4.801	32	892	93	2019	161947	1329191	0.097	2.257	0	0	0
1	14	20	"A120"	"A120"	17235	23035	100	405	468	299	63	414	414	492	693	140	2	0	0	3161	4377	3968	90	2203	2203	2474	2154	87	25	12	0	0.000	0.000	0.000	0.000	0.000	0.000	0.000	0.000	0.000	0.000	0.000	0.000	0.000	0.000	-0.009	0.025	0.146	0.144	5.238	0.015	0.021	316	2384	100	-9	958	949	54	2174	2228	Error	Error	Error	-9	958	54	2174	147934	1383085	-0.035	0.883	0	0	0
1	15	20	"A120"	"A120"	17535	23035	100	478	530	345	65	418	418	473	300	63	26	9	0	3147	3905	2697	69	2245	2245	2461	1279	51	40	20	0	0.000	0.000	0.000	0.000	0.000	0.000	0.000	0.000	0.000	0.000	0.000	0.000	0.000	0.000	0.067	0.067	0.235	0.240	4.635	0.017	0.020	316	2384	100	60	902	962	112	1660	1772	Error	Error	-3.910	60	902	112	1660	167403	1233953	0.190	1.129	0	0	0
1	16	20	"A121"	"A121"	17835	23035	100	584	631	383	60	441	441	498	406	81	25	6	0	6244	10560	9060	85	2328	2328	2619	1469	56	61	51	0	0.000	0.000	0.000	0.000	0.000	0.000	0.000	0.000	0.000	0.000	0.000	0.000	0.000	0.000	0.037	0.023	0.046	0.059	5.916	0.014	0.032	316	2384	100	143	3916	4059	190	8232	8422	Error	Error	-4.775	143	3916	190	8232	199329	3336805	0.328	5.406	0	0	0
1	17	20	"A121"	"A121"	18135	23035	100	587	683	407	59	475	475	530	337	63	32	15	0	14023	13980	9018	64	2451	2451	3075	2755	89	74	66	0	0.000	0.000	0.000	0.000	0.000	0.000	0.000	0.000	0.000	0.000	0.000	0.000	0.000	0.000	0.010	0.018	0.034	0.030	4.764	0.015	0.089	316	2384	100	112	11572	11684	208	11529	11737	Error	Error	-6.691	112	11572	208	11529	215868	4417527	0.454	3.958	0	0	0
1	18	20	"A121"	"A121"	18435	23035	100	623	681	387	56	503	503	552	335	60	31	10	0	8082	9283	6345	68	2673	2673	3087	2142	69	65	55	0	0.000	0.000	0.000	0.000	0.000	0.000	0.000	0.000	0.000	0.000	0.000	0.000	0.000	0.000	0.022	0.027	0.051	0.062	5.810	0.014	0.039	316	2384	100	120	5409	5529	178	6610	6788	Error	Error	-5.494	120	5409	178	6610	215342	2933280	0.385	2.893	0	0	0
1	1	21	"Blank"	"Blank"	13345	23340	100	406	449	283	63	411	411	466	319	68	14	1	0	1902	2041	786	38	1934	1934	2086	1538	73	3	0	0	0.000	0.000	0.000	0.000	0.000	0.000	0.000	0.000	0.000	0.000	0.000	0.000	0.000	0.000	0.156	0.355	0.445	0.480	3.820	-0.011	0.002	316	2384	100	-5	-32	-37	38	107	145	Error	Error	-2.678	-5	-32	38	107	141992	645080	-0.053	-0.029	0	0	0
1	2	21	"Blank"	"Blank"	13645	23340	100	384	429	279	65	400	400	458	317	69	15	2	0	1965	2031	717	35	1948	1948	2042	739	36	16	3	0	0.000	0.000	0.000	0.000	0.000	0.000	0.000	0.000	0.000	0.000	0.000	0.000	0.000	0.000	-0.941	0.349	0.344	0.377	5.077	0.016	0.001	316	2384	100	-16	17	1	29	83	112	Error	Error	Error	-16	17	29	83	135596	641773	-0.091	-0.015	0	0	0
1	3	21	"Blank"	"Blank"	13945	23340	100	397	447	313	70	393	393	451	324	71	16	5	0	1966	2081	742	35	1965	1965	2112	1043	49	8	1	0	0.000	0.000	0.000	0.000	0.000	0.000	0.000	0.000	0.000	0.000	0.000	0.000	0.000	0.000	4.000	0.466	0.413	0.401	5.176	0.015	0.001	316	2384	100	4	1	5	54	116	170	Error	Error	2.000	4	1	54	116	141304	657580	-0.012	-0.030	0	0	0
1	4	21	"Blank"	"Blank"	14240	23340	100	398	433	287	66	404	404	475	580	122	4	0	0	2021	2085	767	36	2006	2006	2213	2349	106	0	0	0	0.000	0.000	0.000	0.000	0.000	0.000	0.000	0.000	0.000	0.000	0.000	0.000	0.000	0.000	-0.400	0.367	0.453	0.379	4.259	-0.003	0.000	316	2384	100	-6	15	9	29	79	108	Error	Error	Error	-6	15	29	79	136789	658976	-0.072	-0.054	0	0	0
1	5	21	"Blank"	"Blank"	14540	23340	100	356	422	312	73	392	392	443	306	69	13	4	0	2018	2140	742	34	1976	1976	2095	936	44	12	2	0	0.000	0.000	0.000	0.000	0.000	0.000	0.000	0.000	0.000	0.000	0.000	0.000	0.000	0.000	-0.857	0.183	0.464	0.453	4.169	0.036	0.005	316	2384	100	-36	42	6	30	164	194	Error	Error	Error	-36	42	30	164	133215	676173	-0.069	0.048	0	0	0
1	6	21	"Blank"	"Blank"	14840	23340	100	396	452	317	70	394	394	454	333	73	17	4	0	1955	2077	820	39	1992	1992	2106	1017	48	9	1	0	0.000	0.000	0.000	0.000	0.000	0.000	0.000	0.000	0.000	0.000	0.000	0.000	0.000	0.000	-0.054	0.682	0.411	0.433	5.121	0.052	0.007	316	2384	100	2	-37	-35	58	85	143	Error	Error	Error	2	-37	58	85	142885	656400	-0.006	-0.029	0	0	0
1	7	21	"Blank"	"Blank"	15140	23340	100	391	463	317	68	384	384	444	305	68	19	7	0	2034	2123	723	34	1997	1997	2093	816	38	14	4	0	0.000	0.000	0.000	0.000	0.000	0.000	0.000	0.000	0.000	0.000	0.000	0.000	0.000	0.000	0.189	0.627	0.498	0.468	4.623	0.021	0.001	316	2384	100	7	37	44	79	126	205	Error	Error	-2.402	7	37	79	126	146250	671011	0.062	0.037	0	0	0
1	8	21	"Blank"	"Blank"	15440	23340	100	370	447	493	110	379	379	436	291	66	19	4	0	2052	2107	691	32	2014	2014	2103	736	34	16	3	0	0.000	0.000	0.000	0.000	0.000	0.000	0.000	0.000	0.000	0.000	0.000	0.000	0.000	0.000	-0.237	0.731	0.462	0.459	4.390	0.021	0.001	316	2384	100	-9	38	29	68	93	161	Error	Error	Error	-9	38	68	93	141263	665795	0.038	0.005	0	0	0
1	9	21	"Blank"	"Blank"	15740	23340	100	389	433	277	63	390	390	455	339	74	13	2	0	2097	2199	924	42	2076	2076	2197	960	43	13	1	0	0.000	0.000	0.000	0.000	0.000	0.000	0.000	0.000	0.000	0.000	0.000	0.000	0.000	0.000	-0.048	0.350	0.374	0.349	5.687	0.031	0.013	316	2384	100	-1	21	20	43	123	166	Error	Error	Error	-1	21	43	123	136694	695037	-0.065	0.002	0	0	0
1	10	21	"Blank"	"Blank"	16040	23335	100	368	438	296	67	409	409	472	376	79	12	3	0	2172	2305	832	36	2229	2229	2335	929	39	17	1	0	0.000	0.000	0.000	0.000	0.000	0.000	0.000	0.000	0.000	0.000	0.000	0.000	0.000	0.000	0.719	0.382	0.407	0.383	3.704	0.024	0.002	316	2384	100	-41	-57	-98	29	76	105	Error	Error	-0.475	-41	-57	29	76	138276	728536	-0.090	-0.032	0	0	0
1	11	21	"Blank"	"Blank"	16340	23335	100	360	421	287	68	401	401	457	314	68	15	3	0	2172	2253	757	33	2148	2148	2274	860	37	16	2	0	0.000	0.000	0.000	0.000	0.000	0.000	0.000	0.000	0.000	0.000	0.000	0.000	0.000	0.000	-1.708	0.190	0.347	0.331	4.221	0.026	0.003	316	2384	100	-41	24	-17	20	105	125	Error	Error	Error	-41	24	20	105	133072	712070	-0.115	-0.024	0	0	0
1	12	21	"Blank"	"Blank"	16640	23335	100	446	490	333	67	400	400	456	321	70	19	4	0	2168	2246	825	36	2113	2113	2267	1830	80	3	0	0	0.000	0.000	0.000	0.000	0.000	0.000	0.000	0.000	0.000	0.000	0.000	0.000	0.000	0.000	0.836	0.677	0.332	0.331	5.061	0.008	0.001	316	2384	100	46	55	101	90	133	223	Error	Error	-0.258	46	55	90	133	154796	709813	0.106	-0.011	0	0	0
1	13	21	"Blank"	"Blank"	16940	23335	100	410	462	300	64	416	416	476	444	93	10	1	0	2157	2308	1335	57	2197	2197	2289	780	34	17	1	0	0.000	0.000	0.000	0.000	0.000	0.000	0.000	0.000	0.000	0.000	0.000	0.000	0.000	0.000	0.150	0.414	0.323	0.376	4.209	0.020	0.001	316	2384	100	-6	-40	-46	46	111	157	Error	Error	-2.737	-6	-40	46	111	146010	729252	-0.032	0.024	0	0	0
1	14	21	"Blank"	"Blank"	17240	23335	100	406	442	287	64	418	418	467	303	64	15	4	0	2140	2230	798	35	2172	2172	2286	774	33	18	5	0	0.000	0.000	0.000	0.000	0.000	0.000	0.000	0.000	0.000	0.000	0.000	0.000	0.000	0.000	0.375	0.414	0.390	0.373	4.785	0.025	0.003	316	2384	100	-12	-32	-44	24	58	82	Error	Error	-1.415	-12	-32	24	58	139777	704726	-0.083	-0.072	0	0	0
1	15	21	"Blank"	"Blank"	17540	23335	100	449	474	296	62	407	407	461	308	66	19	6	0	2122	2308	861	37	2167	2167	2307	829	35	20	4	0	0.000	0.000	0.000	0.000	0.000	0.000	0.000	0.000	0.000	0.000	0.000	0.000	0.000	0.000	-0.933	0.475	0.355	0.366	5.355	0.026	0.004	316	2384	100	42	-45	-3	67	141	208	Error	Error	Error	42	-45	67	141	149872	729242	0.042	0.001	0	0	0
1	16	21	"Blank"	"Blank"	17840	23335	100	413	458	297	64	438	438	538	1442	268	0	0	0	2228	2336	784	33	2261	2261	2445	1332	54	7	0	0	0.000	0.000	0.000	0.000	0.000	0.000	0.000	0.000	0.000	0.000	0.000	0.000	0.000	0.000	0.758	0.267	0.376	0.339	4.445	0.007	0.000	316	2384	100	-25	-33	-58	20	75	95	Error	Error	-0.401	-25	-33	20	75	144811	738097	-0.055	-0.082	0	0	0
1	17	21	"Blank"	"Blank"	18140	23335	100	460	505	319	63	457	457	515	321	62	16	4	0	2365	2451	809	33	2361	2361	2521	1149	45	10	0	0	0.000	0.000	0.000	0.000	0.000	0.000	0.000	0.000	0.000	0.000	0.000	0.000	0.000	0.000	0.750	0.533	0.319	0.291	4.608	0.023	0.003	316	2384	100	3	4	7	48	90	138	Error	Error	-0.415	3	4	48	90	159719	774570	-0.031	-0.061	0	0	0
1	18	21	"Blank"	"Blank"	18440	23330	100	519	568	360	63	510	510	564	343	60	19	3	0	2487	2665	879	32	2615	2615	2749	951	34	16	3	0	0.000	0.000	0.000	0.000	0.000	0.000	0.000	0.000	0.000	0.000	0.000	0.000	0.000	0.000	-0.070	1.160	0.317	0.353	4.512	0.024	0.003	316	2384	100	9	-128	-119	58	50	108	Error	Error	Error	9	-128	58	50	179336	842046	0.012	-0.088	0	0	0
