# Supplementary material for: Application of hybridization control probe to increase accuracy on ligation detection or minisequencing diagnostic microarrays
Source: BMC Res Notes. 2009 Dec 14;2:249. doi: 10.1186/1756-0500-2-249 (PMC2799435; doi:10.1186/1756-0500-2-249)
Supplement: Additional file 3 — Gpr_files. Zip-compressed file containing raw microarray data in GenePix results format (.gpr) and GAL (GenePix Array List) files. [file 1756-0500-2-249-S3.ZIP › gpr_files/slide9/lasi9_7-16.gpr]

ATF	1.0
30	76    
"Type=GenePix Results 3"
"DateTime=2009/05/28 13:55:46"
"Settings=C:\Axon\Data\HPV\280509\lasi9.gps"
"GalFile=C:\Axon\Data\HPV\ArrayIt_032009_InstiBioGalfile.gal"
"ArrayOfArrays=7-16"
"PixelSize=5"
"Wavelengths=532	488"
"ImageFiles=C:\Axon\Data\HPV\280509\lasi9.tif 2	C:\Axon\Data\HPV\280509\lasi9.tif 3"
"NormalizationMethod=None"
"NormalizationFactors=1	1"
"JpegImage="
"StdDev=Type 1"
"RatioFormulations=W1/W3 (/532)	W1/W4 (/488)	W3/W4 (532/488)"
"FeatureType=Circular"
"Barcode="
"BackgroundSubtraction=LocalFeature"
"ImageOrigin=0, 0"
"JpegOrigin=0, 0"
"Creator=GenePix Pro 6.1.0.2"
"Scanner=GenePix 4200A 01 Autoloader [2]"
"FocusPosition=0"
"Temperature=23.31"
"LinesAveraged=1"
"Comment="
"PMTGain=610	580"
"ScanPower=100	100"
"LaserPower=2.72	2.58"
"Filters=Standard Green	Standard Blue"
"ScanRegion=728,0,3848,13784"
"Supplier="
"Block"	"Column"	"Row"	"Name"	"ID"	"X"	"Y"	"Dia."	"F532 Median"	"F532 Mean"	"F532 SD"	"F532 CV"	"B532"	"B532 Median"	"B532 Mean"	"B532 SD"	"B532 CV"	"% > B532+1SD"	"% > B532+2SD"	"F532 % Sat."	"F488 Median"	"F488 Mean"	"F488 SD"	"F488 CV"	"B488"	"B488 Median"	"B488 Mean"	"B488 SD"	"B488 CV"	"% > B488+1SD"	"% > B488+2SD"	"F488 % Sat."	"Ratio of Medians (1/532)"	"Ratio of Means (1/532)"	"Median of Ratios (1/532)"	"Mean of Ratios (1/532)"	"Ratios SD (1/532)"	"Rgn Ratio (1/532)"	"Rgn R2 (1/532)"	"Ratio of Medians (1/488)"	"Ratio of Means (1/488)"	"Median of Ratios (1/488)"	"Mean of Ratios (1/488)"	"Ratios SD (1/488)"	"Rgn Ratio (1/488)"	"Rgn R2 (1/488)"	"Ratio of Medians (532/488)"	"Ratio of Means (532/488)"	"Median of Ratios (532/488)"	"Mean of Ratios (532/488)"	"Ratios SD (532/488)"	"Rgn Ratio (532/488)"	"Rgn R2 (532/488)"	"F Pixels"	"B Pixels"	"Circularity"	"Sum of Medians (1/532)"	"Sum of Medians (1/488)"	"Sum of Medians (532/488)"	"Sum of Means (1/532)"	"Sum of Means (1/488)"	"Sum of Means (532/488)"	"Log Ratio (1/532)"	"Log Ratio (1/488)"	"Log Ratio (532/488)"	"F532 Median - B532"	"F488 Median - B488"	"F532 Mean - B532"	"F488 Mean - B488"	"F532 Total Intensity"	"F488 Total Intensity"	"SNR 532"	"SNR 488"	"Flags"	"Normalize"	"Autoflag"
1	1	1	"A1"	"A1"	4340	26335	100	466	520	349	67	378	378	432	289	66	31	11	0	3689	4035	2380	58	1735	1735	1797	614	34	66	54	0	0.000	0.000	0.000	0.000	0.000	0.000	0.000	0.000	0.000	0.000	0.000	0.000	0.000	0.000	0.045	0.062	0.131	0.164	4.295	0.030	0.024	316	2384	100	88	1954	2042	142	2300	2442	Error	Error	-4.473	88	1954	142	2300	164252	1275043	0.304	3.645	0	0	0
1	2	1	"A1"	"A1"	4640	26330	100	434	500	320	64	368	368	422	298	70	25	10	0	4397	4304	1731	40	1683	1683	1778	823	46	81	67	0	0.000	0.000	0.000	0.000	0.000	0.000	0.000	0.000	0.000	0.000	0.000	0.000	0.000	0.000	0.024	0.050	0.080	0.082	4.981	0.042	0.051	316	2384	100	66	2714	2780	132	2621	2753	Error	Error	-5.362	66	2714	132	2621	158059	1360009	0.262	3.069	0	0	0
1	3	1	"A1"	"A1"	4940	26330	100	423	464	283	60	350	350	418	346	82	19	4	0	1881	1978	653	33	1659	1659	1724	879	50	19	2	0	0.000	0.000	0.000	0.000	0.000	0.000	0.000	0.000	0.000	0.000	0.000	0.000	0.000	0.000	0.329	0.357	0.398	0.389	4.704	0.071	0.013	316	2384	100	73	222	295	114	319	433	Error	Error	-1.605	73	222	114	319	146710	624931	0.133	0.289	0	0	0
1	4	1	"A2"	"A2"	5240	26330	100	423	469	290	61	386	386	442	296	66	21	5	0	2715	2800	1244	44	1746	1746	1808	617	34	58	38	0	0.000	0.000	0.000	0.000	0.000	0.000	0.000	0.000	0.000	0.000	0.000	0.000	0.000	0.000	0.038	0.079	0.225	0.220	4.345	0.031	0.009	316	2384	100	37	969	1006	83	1054	1137	Error	Error	-4.711	37	969	83	1054	148292	884752	0.091	1.608	0	0	0
1	5	1	"A2"	"A2"	5540	26330	100	449	498	316	63	396	396	449	295	65	24	8	0	3831	4100	2023	49	1756	1756	1835	691	37	74	61	0	0.000	0.000	0.000	0.000	0.000	0.000	0.000	0.000	0.000	0.000	0.000	0.000	0.000	0.000	0.026	0.044	0.132	0.142	5.760	0.013	0.004	316	2384	100	53	2075	2128	102	2344	2446	Error	Error	-5.291	53	2075	102	2344	157494	1295722	0.166	3.278	0	0	0
1	6	1	"A2"	"A2"	5840	26330	100	389	458	321	70	385	385	441	305	69	22	6	0	2142	2637	1528	57	1711	1711	1784	601	33	40	26	0	0.000	0.000	0.000	0.000	0.000	0.000	0.000	0.000	0.000	0.000	0.000	0.000	0.000	0.000	0.009	0.079	0.398	0.336	6.166	0.040	0.013	316	2384	100	4	431	435	73	926	999	Error	Error	-6.752	4	431	73	926	144617	833356	0.056	1.419	0	0	0
1	7	1	"A3"	"A3"	6140	26330	100	411	443	281	63	383	383	431	291	67	17	4	0	1732	1840	611	33	1710	1710	1764	596	33	22	5	0	0.000	0.000	0.000	0.000	0.000	0.000	0.000	0.000	0.000	0.000	0.000	0.000	0.000	0.000	1.273	0.462	0.453	0.479	4.733	0.019	0.001	316	2384	100	28	22	50	60	130	190	Error	Error	0.348	28	22	60	130	139967	581512	0.041	0.128	0	0	0
1	8	1	"A3"	"A3"	6440	26325	100	354	430	279	64	373	373	429	291	67	19	4	0	1991	2030	641	31	1727	1727	1788	599	33	27	9	0	0.000	0.000	0.000	0.000	0.000	0.000	0.000	0.000	0.000	0.000	0.000	0.000	0.000	0.000	-0.072	0.188	0.462	0.499	3.702	0.029	0.002	316	2384	100	-19	264	245	57	303	360	Error	Error	Error	-19	264	57	303	135897	641478	0.003	0.404	0	0	0
1	9	1	"A3"	"A3"	6740	26325	100	426	484	309	63	401	401	449	308	68	21	5	0	2235	2595	1288	49	1789	1789	1920	840	43	36	18	0	0.000	0.000	0.000	0.000	0.000	0.000	0.000	0.000	0.000	0.000	0.000	0.000	0.000	0.000	0.056	0.103	0.260	0.268	4.408	0.035	0.019	316	2384	100	25	446	471	83	806	889	Error	Error	-4.157	25	446	83	806	152859	819898	0.114	0.804	0	0	0
1	10	1	"A4"	"A4"	7045	26325	100	340	409	286	69	371	371	421	296	70	17	4	0	1856	1901	581	30	1683	1683	1765	598	33	23	5	0	0.000	0.000	0.000	0.000	0.000	0.000	0.000	0.000	0.000	0.000	0.000	0.000	0.000	0.000	-0.179	0.174	0.543	0.588	3.926	0.010	0.000	316	2384	100	-31	173	142	38	218	256	Error	Error	Error	-31	173	38	218	129090	600780	-0.041	0.227	0	0	0
1	11	1	"A4"	"A4"	7345	26325	100	377	449	304	67	376	376	430	294	68	19	6	0	1988	2044	712	34	1792	1792	1841	590	32	24	6	0	0.000	0.000	0.000	0.000	0.000	0.000	0.000	0.000	0.000	0.000	0.000	0.000	0.000	0.000	0.005	0.290	0.502	0.449	4.819	0.053	0.007	316	2384	100	1	196	197	73	252	325	Error	Error	-7.615	1	196	73	252	141874	645977	0.065	0.344	0	0	0
1	12	1	"A4"	"A4"	7645	26325	100	421	471	306	64	379	379	436	297	68	21	8	0	2008	2057	625	30	1775	1775	1832	588	32	28	9	0	0.000	0.000	0.000	0.000	0.000	0.000	0.000	0.000	0.000	0.000	0.000	0.000	0.000	0.000	0.180	0.326	0.443	0.372	4.331	0.043	0.004	316	2384	100	42	233	275	92	282	374	Error	Error	-2.472	42	233	92	282	148737	650113	0.118	0.383	0	0	0
1	13	1	"A5"	"A5"	7945	26325	100	448	496	301	60	412	412	476	342	71	19	3	0	2338	2533	950	37	1847	1847	1937	643	33	42	20	0	0.000	0.000	0.000	0.000	0.000	0.000	0.000	0.000	0.000	0.000	0.000	0.000	0.000	0.000	0.073	0.122	0.316	0.319	5.231	0.030	0.003	316	2384	100	36	491	527	84	686	770	Error	Error	-3.770	36	491	84	686	156665	800454	0.058	0.927	0	0	0
1	14	1	"A5"	"A5"	8245	26320	100	390	431	295	68	383	383	444	337	75	15	2	0	1909	2003	871	43	1813	1813	1896	957	50	9	0	0	0.000	0.000	0.000	0.000	0.000	0.000	0.000	0.000	0.000	0.000	0.000	0.000	0.000	0.000	0.073	0.253	0.488	0.429	4.638	0.081	0.065	316	2384	100	7	96	103	48	190	238	Error	Error	-3.778	7	96	48	190	136297	632903	-0.039	0.112	0	0	0
1	15	1	"A5"	"A5"	8545	26320	100	476	541	378	69	392	392	443	297	67	26	11	0	2247	2908	1879	64	1880	1880	1973	670	33	40	25	0	0.000	0.000	0.000	0.000	0.000	0.000	0.000	0.000	0.000	0.000	0.000	0.000	0.000	0.000	0.229	0.145	0.330	0.310	5.162	0.064	0.046	316	2384	100	84	367	451	149	1028	1177	Error	Error	-2.127	84	367	149	1028	171095	919068	0.330	1.396	0	0	0
1	16	1	"A6"	"A6"	8845	26320	100	358	452	385	85	393	393	451	301	66	18	4	0	2031	2157	865	40	1925	1925	1985	643	32	22	7	0	0.000	0.000	0.000	0.000	0.000	0.000	0.000	0.000	0.000	0.000	0.000	0.000	0.000	0.000	-0.330	0.254	0.495	0.492	3.990	0.115	0.044	316	2384	100	-35	106	71	59	232	291	Error	Error	Error	-35	106	59	232	142809	681567	0.003	0.267	0	0	0
1	17	1	"A6"	"A6"	9145	26320	100	458	514	341	66	394	394	450	402	89	18	4	0	3207	3379	1362	40	1873	1873	1972	755	38	66	45	0	0.000	0.000	0.000	0.000	0.000	0.000	0.000	0.000	0.000	0.000	0.000	0.000	0.000	0.000	0.048	0.080	0.183	0.194	4.757	0.033	0.012	316	2384	100	64	1334	1398	120	1506	1626	Error	Error	-4.382	64	1334	120	1506	162422	1067909	0.159	1.864	0	0	0
1	18	1	"A6"	"A6"	9445	26320	100	434	480	314	65	411	411	465	322	69	19	5	0	2293	2556	1208	47	1925	1925	2025	803	39	31	13	0	0.000	0.000	0.000	0.000	0.000	0.000	0.000	0.000	0.000	0.000	0.000	0.000	0.000	0.000	0.063	0.109	0.374	0.421	4.363	0.023	0.005	316	2384	100	23	368	391	69	631	700	Error	Error	-4.000	23	368	69	631	151830	807629	0.047	0.661	0	0	0
1	1	2	"A7"	"A7"	4340	26635	100	659	707	357	50	622	622	666	355	53	20	5	0	3221	4252	2554	60	2348	2348	2402	675	28	54	38	0	0.000	0.000	0.000	0.000	0.000	0.000	0.000	0.000	0.000	0.000	0.000	0.000	0.000	0.000	0.042	0.045	0.182	0.177	6.869	0.020	0.008	316	2384	100	37	873	910	85	1904	1989	Error	Error	-4.560	37	873	85	1904	223262	1343784	0.115	2.741	0	0	0
1	2	2	"A7"	"A7"	4645	26635	100	654	710	399	56	554	554	606	349	57	25	9	0	3697	4630	2596	56	2156	2156	2228	654	29	70	53	0	0.000	0.000	0.000	0.000	0.000	0.000	0.000	0.000	0.000	0.000	0.000	0.000	0.000	0.000	0.065	0.063	0.145	0.144	5.799	0.040	0.034	316	2384	100	100	1541	1641	156	2474	2630	Error	Error	-3.946	100	1541	156	2474	224298	1463006	0.298	3.673	0	0	0
1	3	2	"A7"	"A7"	4945	26630	100	675	727	415	57	560	560	612	355	58	24	8	0	3793	4771	2742	57	2150	2150	2279	773	33	66	51	0	0.000	0.000	0.000	0.000	0.000	0.000	0.000	0.000	0.000	0.000	0.000	0.000	0.000	0.000	0.070	0.064	0.156	0.154	5.156	0.024	0.014	316	2384	100	115	1643	1758	167	2621	2788	Error	Error	-3.837	115	1643	167	2621	229612	1507678	0.324	3.224	0	0	0
1	4	2	"A8"	"A8"	5245	26630	100	637	720	393	54	535	535	587	338	57	29	12	0	5247	4939	2676	54	2107	2107	2269	1061	46	60	53	0	0.000	0.000	0.000	0.000	0.000	0.000	0.000	0.000	0.000	0.000	0.000	0.000	0.000	0.000	0.032	0.065	0.134	0.122	5.758	0.033	0.044	316	2384	100	102	3140	3242	185	2832	3017	Error	Error	-4.944	102	3140	185	2832	227467	1560879	0.393	2.516	0	0	0
1	5	2	"A8"	"A8"	5545	26630	100	720	763	385	50	571	571	626	383	61	30	8	0	7843	7542	2976	39	2193	2193	2388	1190	49	86	80	0	0.000	0.000	0.000	0.000	0.000	0.000	0.000	0.000	0.000	0.000	0.000	0.000	0.000	0.000	0.026	0.036	0.062	0.060	4.419	0.021	0.025	316	2384	100	149	5650	5799	192	5349	5541	Error	Error	-5.245	149	5650	192	5349	241107	2383176	0.358	4.331	0	0	0
1	6	2	"A8"	"A8"	5845	26630	100	702	771	452	58	575	575	627	349	55	29	10	0	8934	8309	4227	50	2209	2209	2432	1256	51	77	72	0	0.000	0.000	0.000	0.000	0.000	0.000	0.000	0.000	0.000	0.000	0.000	0.000	0.000	0.000	0.019	0.032	0.053	0.060	4.719	0.022	0.040	316	2384	100	127	6725	6852	196	6100	6296	Error	Error	-5.727	127	6725	196	6100	243661	2625703	0.413	4.679	0	0	0
1	7	2	"A9"	"A9"	6145	26630	100	752	789	413	52	626	626	716	785	109	7	0	0	3736	5077	3160	62	2341	2341	2628	1598	60	47	38	0	0.000	0.000	0.000	0.000	0.000	0.000	0.000	0.000	0.000	0.000	0.000	0.000	0.000	0.000	0.090	0.060	0.142	0.145	6.407	0.077	0.118	316	2384	100	126	1395	1521	163	2736	2899	Error	Error	-3.469	126	1395	163	2736	249305	1604431	0.093	1.533	0	0	0
1	8	2	"A9"	"A9"	6445	26630	100	812	864	496	57	639	639	704	453	64	24	6	0	9125	8416	4480	53	2402	2402	2656	1457	54	74	68	0	0.000	0.000	0.000	0.000	0.000	0.000	0.000	0.000	0.000	0.000	0.000	0.000	0.000	0.000	0.026	0.037	0.065	0.073	4.200	0.029	0.054	316	2384	100	173	6723	6896	225	6014	6239	Error	Error	-5.280	173	6723	225	6014	273109	2659355	0.353	3.953	0	0	0
1	9	2	"A9"	"A9"	6745	26625	100	775	819	384	46	644	644	709	495	69	18	3	0	6996	7276	3704	50	2515	2515	2767	1646	59	72	61	0	0.000	0.000	0.000	0.000	0.000	0.000	0.000	0.000	0.000	0.000	0.000	0.000	0.000	0.000	0.029	0.037	0.072	0.082	4.829	0.021	0.030	316	2384	100	131	4481	4612	175	4761	4936	Error	Error	-5.096	131	4481	175	4761	258662	2299358	0.222	2.739	0	0	0
1	10	2	"A10"	"A10"	7045	26625	100	748	823	473	57	592	592	652	371	56	34	10	0	4759	6185	4046	65	2255	2255	2435	1096	45	56	50	0	0.000	0.000	0.000	0.000	0.000	0.000	0.000	0.000	0.000	0.000	0.000	0.000	0.000	0.000	0.062	0.059	0.094	0.126	6.501	0.030	0.050	316	2384	100	156	2504	2660	231	3930	4161	Error	Error	-4.005	156	2504	231	3930	260167	1954450	0.461	3.422	0	0	0
1	11	2	"A10"	"A10"	7350	26625	100	730	779	422	54	624	624	677	381	56	24	8	0	7695	7433	2556	34	2362	2362	2595	1313	50	88	83	0	0.000	0.000	0.000	0.000	0.000	0.000	0.000	0.000	0.000	0.000	0.000	0.000	0.000	0.000	0.020	0.031	0.069	0.064	5.440	0.018	0.017	316	2384	100	106	5333	5439	155	5071	5226	Error	Error	-5.653	106	5333	155	5071	246188	2348892	0.268	3.685	0	0	0
1	12	2	"A10"	"A10"	7650	26625	100	727	770	357	46	620	620	669	492	73	15	3	0	8284	7981	2739	34	2310	2310	2477	1658	66	88	80	0	0.000	0.000	0.000	0.000	0.000	0.000	0.000	0.000	0.000	0.000	0.000	0.000	0.000	0.000	0.018	0.026	0.049	0.051	4.017	0.011	0.006	316	2384	100	107	5974	6081	150	5671	5821	Error	Error	-5.803	107	5974	150	5671	243424	2521860	0.205	3.320	0	0	0
1	13	2	"A11"	"A11"	7950	26625	100	678	764	432	56	618	618	674	397	58	23	10	0	4200	5987	4399	73	2251	2251	2372	912	38	62	50	0	0.000	0.000	0.000	0.000	0.000	0.000	0.000	0.000	0.000	0.000	0.000	0.000	0.000	0.000	0.031	0.039	0.095	0.113	6.612	0.025	0.027	316	2384	100	60	1949	2009	146	3736	3882	Error	Error	-5.022	60	1949	146	3736	241305	1892038	0.227	3.964	0	0	0
1	14	2	"A11"	"A11"	8250	26625	100	720	793	496	62	614	614	673	384	57	26	9	0	6161	7219	4028	55	2314	2314	2406	821	34	88	73	0	0.000	0.000	0.000	0.000	0.000	0.000	0.000	0.000	0.000	0.000	0.000	0.000	0.000	0.000	0.028	0.036	0.072	0.077	4.554	0.021	0.023	316	2384	100	106	3847	3953	179	4905	5084	Error	Error	-5.182	106	3847	179	4905	250494	2281122	0.313	5.862	0	0	0
1	15	2	"A11"	"A11"	8550	26620	100	794	915	981	107	592	592	652	365	55	33	15	0	7044	8261	5004	60	2325	2325	2490	1047	42	90	81	0	0.000	0.000	0.000	0.000	0.000	0.000	0.000	0.000	0.000	0.000	0.000	0.000	0.000	0.000	0.043	0.054	0.063	0.067	4.845	0.064	0.162	316	2384	100	202	4719	4921	323	5936	6259	Error	Error	-4.546	202	4719	323	5936	289135	2610534	0.721	5.512	0	0	0
1	16	2	"A12"	"A12"	8850	26620	100	742	863	1351	156	624	624	686	397	57	24	8	0	4879	6131	3843	62	2421	2421	2520	848	33	71	57	0	0.000	0.000	0.000	0.000	0.000	0.000	0.000	0.000	0.000	0.000	0.000	0.000	0.000	0.000	0.048	0.064	0.108	0.118	4.920	0.051	0.025	316	2384	100	118	2458	2576	239	3710	3949	Error	Error	-4.381	118	2458	239	3710	272639	1937495	0.446	4.258	0	0	0
1	17	2	"A12"	"A12"	9150	26620	100	850	911	430	47	676	676	720	378	52	31	12	0	6931	7744	3615	46	2517	2517	2644	1052	39	90	79	0	0.000	0.000	0.000	0.000	0.000	0.000	0.000	0.000	0.000	0.000	0.000	0.000	0.000	0.000	0.039	0.045	0.084	0.065	4.037	0.025	0.040	316	2384	100	174	4414	4588	235	5227	5462	Error	Error	-4.665	174	4414	235	5227	287931	2447232	0.505	4.848	0	0	0
1	18	2	"A12"	"A12"	9450	26620	100	769	837	401	47	656	656	703	362	51	28	8	0	5671	6342	2863	45	2491	2491	2555	743	29	90	78	0	0.000	0.000	0.000	0.000	0.000	0.000	0.000	0.000	0.000	0.000	0.000	0.000	0.000	0.000	0.036	0.047	0.094	0.086	4.291	0.023	0.017	316	2384	100	113	3180	3293	181	3851	4032	Error	Error	-4.815	113	3180	181	3851	264575	2004073	0.370	5.097	0	0	0
1	1	3	"A13"	"A13"	4345	26935	100	618	671	384	57	510	510	557	328	58	28	11	0	4265	6585	5106	77	1948	1948	2231	1515	67	52	47	0	0.000	0.000	0.000	0.000	0.000	0.000	0.000	0.000	0.000	0.000	0.000	0.000	0.000	0.000	0.047	0.035	0.078	0.103	5.780	0.022	0.052	316	2384	100	108	2317	2425	161	4637	4798	Error	Error	-4.423	108	2317	161	4637	211898	2081011	0.348	2.874	0	0	0
1	2	3	"A13"	"A13"	4645	26935	100	634	726	409	56	502	502	562	334	59	33	14	0	9225	9063	5005	55	1928	1928	2189	1574	71	80	74	0	0.000	0.000	0.000	0.000	0.000	0.000	0.000	0.000	0.000	0.000	0.000	0.000	0.000	0.000	0.018	0.031	0.051	0.050	4.439	0.029	0.105	316	2384	100	132	7297	7429	224	7135	7359	Error	Error	-5.789	132	7297	224	7135	229375	2863929	0.491	4.367	0	0	0
1	3	3	"A13"	"A13"	4950	26935	100	645	677	376	55	497	497	551	331	60	29	11	0	8718	8862	4085	46	1926	1926	2420	2263	93	86	70	0	0.000	0.000	0.000	0.000	0.000	0.000	0.000	0.000	0.000	0.000	0.000	0.000	0.000	0.000	0.022	0.026	0.044	0.044	3.514	0.022	0.082	316	2384	100	148	6792	6940	180	6936	7116	Error	Error	-5.520	148	6792	180	6936	213982	2800280	0.381	2.847	0	0	0
1	4	3	"A14"	"A14"	5250	26930	100	680	776	506	65	507	507	555	344	61	38	17	0	6141	7559	5617	74	1857	1857	2123	1631	76	55	52	0	0.000	0.000	0.000	0.000	0.000	0.000	0.000	0.000	0.000	0.000	0.000	0.000	0.000	0.000	0.040	0.047	0.070	0.099	4.735	0.041	0.184	316	2384	100	173	4284	4457	269	5702	5971	Error	Error	-4.630	173	4284	269	5702	245330	2388504	0.642	3.333	0	0	0
1	5	3	"A14"	"A14"	5550	26930	100	815	909	518	56	521	521	576	351	60	45	25	0	12517	11244	5594	49	1929	1929	2266	1864	82	79	76	0	0.000	0.000	0.000	0.000	0.000	0.000	0.000	0.000	0.000	0.000	0.000	0.000	0.000	0.000	0.028	0.042	0.053	0.055	3.843	0.041	0.236	316	2384	100	294	10588	10882	388	9315	9703	Error	Error	-5.170	294	10588	388	9315	287204	3553083	0.949	4.817	0	0	0
1	6	3	"A14"	"A14"	5850	26930	100	851	912	524	57	517	517	569	338	59	49	25	0	12700	10851	6248	57	1899	1899	2154	1618	75	73	71	0	0.000	0.000	0.000	0.000	0.000	0.000	0.000	0.000	0.000	0.000	0.000	0.000	0.000	0.000	0.031	0.044	0.050	0.055	3.911	0.042	0.276	316	2384	100	334	10801	11135	395	8952	9347	Error	Error	-5.015	334	10801	395	8952	288149	3428980	1.015	5.375	0	0	0
1	7	3	"A15"	"A15"	6150	26930	100	557	605	338	55	510	510	570	345	60	22	4	0	3312	7972	7084	88	1957	1957	2373	2262	95	46	44	0	0.000	0.000	0.000	0.000	0.000	0.000	0.000	0.000	0.000	0.000	0.000	0.000	0.000	0.000	0.035	0.016	0.057	0.089	7.917	0.016	0.053	316	2384	100	47	1355	1402	95	6015	6110	Error	Error	-4.849	47	1355	95	6015	191292	2519097	0.101	2.475	0	0	0
1	8	3	"A15"	"A15"	6450	26930	100	641	685	372	54	539	539	617	749	121	7	0	0	13456	13133	6272	47	2013	2013	2373	2335	98	83	81	0	0.000	0.000	0.000	0.000	0.000	0.000	0.000	0.000	0.000	0.000	0.000	0.000	0.000	0.000	0.009	0.013	0.028	0.026	4.139	0.009	0.027	316	2384	100	102	11443	11545	146	11120	11266	Error	Error	-6.810	102	11443	146	11120	216367	4150038	0.091	4.608	0	0	0
1	9	3	"A15"	"A15"	6750	26930	100	638	698	366	52	560	560	668	1635	244	0	0	0	10536	10541	6229	59	2077	2077	2424	1888	77	73	70	0	0.000	0.000	0.000	0.000	0.000	0.000	0.000	0.000	0.000	0.000	0.000	0.000	0.000	0.000	0.009	0.016	0.040	0.039	5.455	0.014	0.044	316	2384	100	78	8459	8537	138	8464	8602	Error	Error	-6.761	78	8459	138	8464	220682	3330896	0.018	4.299	0	0	0
1	10	3	"A16"	"A16"	7050	26925	100	622	668	356	53	535	535	573	331	57	25	9	0	7441	8308	6393	76	1956	1956	2173	1236	56	61	56	0	0.000	0.000	0.000	0.000	0.000	0.000	0.000	0.000	0.000	0.000	0.000	0.000	0.000	0.000	0.016	0.021	0.061	0.079	6.496	0.013	0.030	316	2384	100	87	5485	5572	133	6352	6485	Error	Error	-5.978	87	5485	133	6352	210952	2625482	0.287	4.964	0	0	0
1	11	3	"A16"	"A16"	7350	26925	100	655	723	392	54	547	547	604	469	77	19	4	0	9029	9181	5268	57	2011	2011	2263	1421	62	82	69	0	0.000	0.000	0.000	0.000	0.000	0.000	0.000	0.000	0.000	0.000	0.000	0.000	0.000	0.000	0.015	0.025	0.050	0.052	4.357	0.015	0.015	316	2384	100	108	7018	7126	176	7170	7346	Error	Error	-6.022	108	7018	176	7170	228617	2901232	0.254	4.868	0	0	0
1	12	3	"A16"	"A16"	7655	26925	100	671	727	397	54	527	527	575	338	58	32	12	0	12181	11518	5515	47	1954	1954	2140	1216	56	93	85	0	0.000	0.000	0.000	0.000	0.000	0.000	0.000	0.000	0.000	0.000	0.000	0.000	0.000	0.000	0.014	0.021	0.037	0.034	4.185	0.014	0.047	316	2384	100	144	10227	10371	200	9564	9764	Error	Error	-6.150	144	10227	200	9564	229837	3639791	0.450	7.712	0	0	0
1	13	3	"A17"	"A17"	7955	26925	100	598	658	361	54	514	514	569	345	60	25	8	0	6818	6821	4937	72	1916	1916	2206	1604	72	54	51	0	0.000	0.000	0.000	0.000	0.000	0.000	0.000	0.000	0.000	0.000	0.000	0.000	0.000	0.000	0.017	0.029	0.063	0.082	7.575	0.015	0.028	316	2384	100	84	4902	4986	144	4905	5049	Error	Error	-5.867	84	4902	144	4905	207862	2155576	0.258	2.877	0	0	0
1	14	3	"A17"	"A17"	8255	26925	100	669	707	386	54	528	528	585	341	58	29	11	0	10015	8883	4127	46	1933	1933	2059	939	45	83	78	0	0.000	0.000	0.000	0.000	0.000	0.000	0.000	0.000	0.000	0.000	0.000	0.000	0.000	0.000	0.017	0.026	0.046	0.051	4.838	0.018	0.040	316	2384	100	141	8082	8223	179	6950	7129	Error	Error	-5.841	141	8082	179	6950	223332	2806870	0.358	7.267	0	0	0
1	15	3	"A17"	"A17"	8555	26925	100	642	675	335	49	517	517	579	348	60	27	6	0	10929	10547	3664	34	1994	1994	2148	1202	55	92	90	0	0.000	0.000	0.000	0.000	0.000	0.000	0.000	0.000	0.000	0.000	0.000	0.000	0.000	0.000	0.014	0.018	0.033	0.031	3.404	0.015	0.037	316	2384	100	125	8935	9060	158	8553	8711	Error	Error	-6.159	125	8935	158	8553	213263	3332804	0.276	6.988	0	0	0
1	16	3	"A18"	"A18"	8855	26920	100	618	679	363	53	559	559	606	341	56	23	9	0	5615	5907	3511	59	2123	2123	2224	865	38	68	61	0	0.000	0.000	0.000	0.000	0.000	0.000	0.000	0.000	0.000	0.000	0.000	0.000	0.000	0.000	0.017	0.032	0.086	0.106	5.703	0.019	0.025	316	2384	100	59	3492	3551	120	3784	3904	Error	Error	-5.887	59	3492	120	3784	214556	1866562	0.214	4.258	0	0	0
1	17	3	"A18"	"A18"	9155	26920	100	701	744	390	52	548	548	609	355	58	34	9	0	7341	7648	3619	47	2130	2130	2275	1032	45	87	79	0	0.000	0.000	0.000	0.000	0.000	0.000	0.000	0.000	0.000	0.000	0.000	0.000	0.000	0.000	0.029	0.036	0.066	0.066	4.318	0.025	0.058	316	2384	100	153	5211	5364	196	5518	5714	Error	Error	-5.090	153	5211	196	5518	235178	2416923	0.380	5.206	0	0	0
1	18	3	"A18"	"A18"	9455	26920	100	618	664	355	53	587	587	636	382	60	16	4	0	6778	6865	2507	36	2144	2144	2256	796	35	93	89	0	0.000	0.000	0.000	0.000	0.000	0.000	0.000	0.000	0.000	0.000	0.000	0.000	0.000	0.000	0.007	0.016	0.057	0.046	3.904	0.012	0.006	316	2384	100	31	4634	4665	77	4721	4798	Error	Error	-7.224	31	4634	77	4721	209954	2169262	0.073	5.790	0	0	0
1	1	4	"A19"	"A19"	4350	27235	100	538	604	358	59	486	486	547	530	96	12	2	0	2981	4341	3116	71	1844	1844	2037	1519	74	45	34	0	0.000	0.000	0.000	0.000	0.000	0.000	0.000	0.000	0.000	0.000	0.000	0.000	0.000	0.000	0.046	0.047	0.135	0.138	6.127	0.029	0.038	316	2384	100	52	1137	1189	118	2497	2615	Error	Error	-4.451	52	1137	118	2497	190858	1371793	0.108	1.517	0	0	0
1	2	4	"A19"	"A19"	4650	27235	100	529	582	369	63	464	464	526	348	66	22	6	0	5085	5698	3455	60	1809	1809	1913	680	35	77	72	0	0.000	0.000	0.000	0.000	0.000	0.000	0.000	0.000	0.000	0.000	0.000	0.000	0.000	0.000	0.020	0.030	0.085	0.094	6.045	0.016	0.014	316	2384	100	65	3276	3341	118	3889	4007	Error	Error	-5.655	65	3276	118	3889	183769	1800538	0.161	5.566	0	0	0
1	3	4	"A19"	"A19"	4950	27235	100	585	633	381	60	493	493	552	349	63	20	8	0	6116	6115	3164	51	1846	1846	2009	919	45	82	74	0	0.000	0.000	0.000	0.000	0.000	0.000	0.000	0.000	0.000	0.000	0.000	0.000	0.000	0.000	0.022	0.033	0.066	0.071	4.872	0.022	0.024	316	2384	100	92	4270	4362	140	4269	4409	Error	Error	-5.536	92	4270	140	4269	199971	1932280	0.232	4.468	0	0	0
1	4	4	"A20"	"A20"	5255	27235	100	547	617	384	62	477	477	534	390	73	21	3	0	6330	8396	6787	80	1819	1819	2113	1908	90	58	52	0	0.000	0.000	0.000	0.000	0.000	0.000	0.000	0.000	0.000	0.000	0.000	0.000	0.000	0.000	0.016	0.021	0.044	0.060	8.439	0.014	0.043	316	2384	100	70	4511	4581	140	6577	6717	Error	Error	-6.010	70	4511	140	6577	194815	2653054	0.213	3.293	0	0	0
1	5	4	"A20"	"A20"	5555	27230	100	672	719	384	53	489	489	545	337	61	32	12	0	19871	16287	9866	60	1887	1887	2523	3331	132	72	67	0	0.000	0.000	0.000	0.000	0.000	0.000	0.000	0.000	0.000	0.000	0.000	0.000	0.000	0.000	0.010	0.016	0.025	0.028	5.309	0.013	0.104	316	2384	100	183	17984	18167	230	14400	14630	Error	Error	-6.619	183	17984	230	14400	227203	5146659	0.516	4.132	0	0	0
1	6	4	"A20"	"A20"	5855	27230	100	649	689	387	56	477	477	535	327	61	32	12	0	20380	17186	9687	56	1818	1818	2075	1985	95	80	75	0	0.000	0.000	0.000	0.000	0.000	0.000	0.000	0.000	0.000	0.000	0.000	0.000	0.000	0.000	0.009	0.014	0.022	0.024	3.971	0.012	0.088	316	2384	100	172	18562	18734	212	15368	15580	Error	Error	-6.754	172	18562	212	15368	217665	5430850	0.471	7.613	0	0	0
1	7	4	"A21"	"A21"	6155	27230	100	650	674	371	55	513	513	577	794	137	5	0	0	9738	10920	9711	88	1866	1866	2196	1847	84	57	54	0	0.000	0.000	0.000	0.000	0.000	0.000	0.000	0.000	0.000	0.000	0.000	0.000	0.000	0.000	0.017	0.018	0.038	0.058	7.627	0.021	0.019	316	2384	100	137	7872	8009	161	9054	9215	Error	Error	-5.844	137	7872	161	9054	213010	3450850	0.122	4.723	0	0	0
1	8	4	"A21"	"A21"	6455	27230	100	724	750	397	52	509	509	561	351	62	34	13	0	18432	18305	8334	45	1877	1877	2502	3039	121	89	85	0	0.000	0.000	0.000	0.000	0.000	0.000	0.000	0.000	0.000	0.000	0.000	0.000	0.000	0.000	0.013	0.015	0.022	0.023	3.627	0.013	0.096	316	2384	100	215	16555	16770	241	16428	16669	Error	Error	-6.267	215	16555	241	16428	236911	5784267	0.538	5.200	0	0	0
1	9	4	"A21"	"A21"	6755	27230	100	658	727	396	54	512	512	559	334	59	31	11	0	15416	14551	9005	61	1824	1824	2115	1754	82	76	73	0	0.000	0.000	0.000	0.000	0.000	0.000	0.000	0.000	0.000	0.000	0.000	0.000	0.000	0.000	0.011	0.017	0.025	0.030	5.208	0.013	0.072	316	2384	100	146	13592	13738	215	12727	12942	Error	Error	-6.541	146	13592	215	12727	229652	4597973	0.503	7.090	0	0	0
1	10	4	"A22"	"A22"	7055	27230	100	665	732	400	54	478	478	541	323	59	35	15	0	12037	11506	8409	73	1841	1841	2195	2017	91	64	62	0	0.000	0.000	0.000	0.000	0.000	0.000	0.000	0.000	0.000	0.000	0.000	0.000	0.000	0.000	0.018	0.026	0.044	0.050	6.422	0.017	0.098	316	2384	100	187	10196	10383	254	9665	9919	Error	Error	-5.769	187	10196	254	9665	231186	3635754	0.591	4.616	0	0	0
1	11	4	"A22"	"A22"	7355	27225	100	715	760	398	52	503	503	554	333	60	37	12	0	14895	15483	6756	43	1873	1873	2153	1797	83	94	92	0	0.000	0.000	0.000	0.000	0.000	0.000	0.000	0.000	0.000	0.000	0.000	0.000	0.000	0.000	0.016	0.019	0.025	0.020	4.105	0.016	0.088	316	2384	100	212	13022	13234	257	13610	13867	Error	Error	-5.941	212	13022	257	13610	240066	4892724	0.619	7.418	0	0	0
1	12	4	"A22"	"A22"	7655	27225	100	696	735	371	50	488	488	540	334	61	37	12	0	14287	15115	6479	42	1855	1855	2068	1387	67	95	93	0	0.000	0.000	0.000	0.000	0.000	0.000	0.000	0.000	0.000	0.000	0.000	0.000	0.000	0.000	0.017	0.019	0.030	0.025	3.742	0.014	0.071	316	2384	100	208	12432	12640	247	13260	13507	Error	Error	-5.901	208	12432	247	13260	232147	4776453	0.584	9.407	0	0	0
1	13	4	"A23"	"A23"	7960	27225	100	495	565	326	57	486	486	541	352	65	18	4	0	4995	7197	6208	86	1830	1830	1931	861	44	62	56	0	0.000	0.000	0.000	0.000	0.000	0.000	0.000	0.000	0.000	0.000	0.000	0.000	0.000	0.000	0.003	0.015	0.083	0.082	7.980	0.011	0.017	316	2384	100	9	3165	3174	79	5367	5446	Error	Error	-8.458	9	3165	79	5367	178460	2274109	0.068	6.116	0	0	0
1	14	4	"A23"	"A23"	8260	27225	100	602	667	378	56	511	511	566	436	77	21	4	0	6030	7276	5291	72	1854	1854	1926	630	32	78	67	0	0.000	0.000	0.000	0.000	0.000	0.000	0.000	0.000	0.000	0.000	0.000	0.000	0.000	0.000	0.022	0.029	0.075	0.073	6.322	0.018	0.033	316	2384	100	91	4176	4267	156	5422	5578	Error	Error	-5.520	91	4176	156	5422	210729	2299353	0.232	8.492	0	0	0
1	15	4	"A23"	"A23"	8560	27225	100	624	707	475	67	525	525	576	368	63	26	9	0	7879	9741	7472	76	1918	1918	2024	1043	51	71	65	0	0.000	0.000	0.000	0.000	0.000	0.000	0.000	0.000	0.000	0.000	0.000	0.000	0.000	0.000	0.017	0.023	0.051	0.059	6.581	0.018	0.047	316	2384	100	99	5961	6060	182	7823	8005	Error	Error	-5.912	99	5961	182	7823	223457	3078287	0.356	7.399	0	0	0
1	16	4	"A24"	"A24"	8860	27225	100	679	731	415	56	545	545	604	400	66	25	8	0	10371	9581	5030	52	1986	1986	2133	1068	50	80	74	0	0.000	0.000	0.000	0.000	0.000	0.000	0.000	0.000	0.000	0.000	0.000	0.000	0.000	0.000	0.016	0.024	0.047	0.050	4.884	0.019	0.047	316	2384	100	134	8385	8519	186	7595	7781	Error	Error	-5.968	134	8385	186	7595	231104	3027610	0.318	6.974	0	0	0
1	17	4	"A24"	"A24"	9160	27220	100	719	787	401	50	527	527	588	360	61	34	13	0	11528	11832	3245	27	2009	2009	2119	833	39	100	99	0	0.000	0.000	0.000	0.000	0.000	0.000	0.000	0.000	0.000	0.000	0.000	0.000	0.000	0.000	0.020	0.026	0.037	0.030	3.203	0.021	0.068	316	2384	100	192	9519	9711	260	9823	10083	Error	Error	-5.632	192	9519	260	9823	248698	3738965	0.553	11.660	0	0	0
1	18	4	"A24"	"A24"	9460	27220	100	698	738	366	49	543	543	597	352	58	32	10	0	8821	8914	2741	30	2030	2030	2097	670	31	99	98	0	0.000	0.000	0.000	0.000	0.000	0.000	0.000	0.000	0.000	0.000	0.000	0.000	0.000	0.000	0.023	0.028	0.053	0.043	3.094	0.019	0.026	316	2384	100	155	6791	6946	195	6884	7079	Error	Error	-5.453	155	6791	195	6884	233207	2816863	0.401	10.175	0	0	0
1	1	5	"A25"	"A25"	4355	27535	100	574	629	391	62	482	482	540	340	62	26	7	0	6450	7780	6070	78	1777	1777	2015	1272	63	56	52	0	0.000	0.000	0.000	0.000	0.000	0.000	0.000	0.000	0.000	0.000	0.000	0.000	0.000	0.000	0.020	0.024	0.058	0.106	8.633	0.011	0.016	316	2384	100	92	4673	4765	147	6003	6150	Error	Error	-5.667	92	4673	147	6003	198819	2458427	0.262	4.532	0	0	0
1	2	5	"A25"	"A25"	4655	27535	100	634	657	343	52	492	492	538	331	61	29	8	0	12635	11364	6148	54	1788	1788	1974	1274	64	82	79	0	0.000	0.000	0.000	0.000	0.000	0.000	0.000	0.000	0.000	0.000	0.000	0.000	0.000	0.000	0.013	0.017	0.033	0.046	5.137	0.009	0.019	316	2384	100	142	10847	10989	165	9576	9741	Error	Error	-6.255	142	10847	165	9576	207591	3591115	0.360	7.370	0	0	0
1	3	5	"A25"	"A25"	4955	27535	100	632	658	353	53	489	489	566	757	133	6	0	0	13081	12011	4867	40	1815	1815	2096	1662	79	92	89	0	0.000	0.000	0.000	0.000	0.000	0.000	0.000	0.000	0.000	0.000	0.000	0.000	0.000	0.000	0.013	0.017	0.028	0.029	4.049	0.012	0.032	316	2384	100	143	11266	11409	169	10196	10365	Error	Error	-6.300	143	11266	169	10196	208026	3795484	0.122	5.966	0	0	0
1	4	5	"A26"	"A26"	5255	27535	100	534	600	372	62	469	469	531	365	68	25	6	0	8069	8564	6295	73	1792	1792	2090	1734	82	60	55	0	0.000	0.000	0.000	0.000	0.000	0.000	0.000	0.000	0.000	0.000	0.000	0.000	0.000	0.000	0.010	0.019	0.048	0.074	7.104	0.012	0.028	316	2384	100	65	6277	6342	131	6772	6903	Error	Error	-6.593	65	6277	131	6772	189744	2706252	0.189	3.734	0	0	0
1	5	5	"A26"	"A26"	5560	27535	100	592	660	386	58	472	472	540	364	67	28	10	0	14540	14992	5628	37	1830	1830	2128	1531	71	97	94	0	0.000	0.000	0.000	0.000	0.000	0.000	0.000	0.000	0.000	0.000	0.000	0.000	0.000	0.000	0.009	0.014	0.024	0.021	3.635	0.011	0.037	316	2384	100	120	12710	12830	188	13162	13350	Error	Error	-6.727	120	12710	188	13162	208595	4737487	0.330	8.402	0	0	0
1	6	5	"A26"	"A26"	5860	27530	100	615	648	347	53	466	466	532	356	66	27	8	0	13938	13004	5785	44	1836	1836	2091	1292	61	90	85	0	0.000	0.000	0.000	0.000	0.000	0.000	0.000	0.000	0.000	0.000	0.000	0.000	0.000	0.000	0.012	0.016	0.027	0.028	4.516	0.012	0.029	316	2384	100	149	12102	12251	182	11168	11350	Error	Error	-6.344	149	12102	182	11168	204691	4109143	0.326	8.447	0	0	0
1	7	5	"A27"	"A27"	6160	27530	100	595	653	377	57	484	484	531	329	61	29	9	0	7297	9452	7791	82	1804	1804	2184	2201	100	54	50	0	0.000	0.000	0.000	0.000	0.000	0.000	0.000	0.000	0.000	0.000	0.000	0.000	0.000	0.000	0.020	0.022	0.044	0.062	6.641	0.013	0.050	316	2384	100	111	5493	5604	169	7648	7817	Error	Error	-5.629	111	5493	169	7648	206264	2986765	0.371	3.302	0	0	0
1	8	5	"A27"	"A27"	6460	27530	100	578	632	374	59	478	478	536	395	73	23	5	0	13948	12595	7762	61	1788	1788	1995	1387	69	78	74	0	0.000	0.000	0.000	0.000	0.000	0.000	0.000	0.000	0.000	0.000	0.000	0.000	0.000	0.000	0.008	0.014	0.027	0.028	5.263	0.013	0.063	316	2384	100	100	12160	12260	154	10807	10961	Error	Error	-6.926	100	12160	154	10807	199828	3980078	0.243	7.642	0	0	0
1	9	5	"A27"	"A27"	6760	27530	100	601	687	383	55	501	501	574	1166	203	2	0	0	12671	12313	7394	60	1830	1830	2139	1955	91	80	75	0	0.000	0.000	0.000	0.000	0.000	0.000	0.000	0.000	0.000	0.000	0.000	0.000	0.000	0.000	0.009	0.018	0.027	0.031	5.282	0.020	0.006	316	2384	100	100	10841	10941	186	10483	10669	Error	Error	-6.760	100	10841	186	10483	217091	3891000	0.097	5.204	0	0	0
1	10	5	"A28"	"A28"	7060	27530	100	630	691	405	58	475	475	542	496	91	22	5	0	19801	16736	13657	81	1804	1804	2350	3341	142	59	53	0	0.000	0.000	0.000	0.000	0.000	0.000	0.000	0.000	0.000	0.000	0.000	0.000	0.000	0.000	0.009	0.014	0.025	0.040	7.636	0.015	0.159	316	2384	100	155	17997	18152	216	14932	15148	Error	Error	-6.859	155	17997	216	14932	218434	5288560	0.300	4.306	0	0	0
1	11	5	"A28"	"A28"	7360	27530	100	661	733	420	57	482	482	533	347	65	35	16	0	23908	19372	11133	57	1838	1838	2288	2656	116	76	72	0	0.000	0.000	0.000	0.000	0.000	0.000	0.000	0.000	0.000	0.000	0.000	0.000	0.000	0.000	0.008	0.014	0.023	0.027	4.817	0.012	0.108	316	2384	100	179	22070	22249	251	17534	17785	Error	Error	-6.946	179	22070	251	17534	231716	6121456	0.576	6.432	0	0	0
1	12	5	"A28"	"A28"	7660	27525	100	652	697	370	53	478	478	539	384	71	29	8	0	26156	21544	12071	56	1779	1779	2080	2101	101	79	76	0	0.000	0.000	0.000	0.000	0.000	0.000	0.000	0.000	0.000	0.000	0.000	0.000	0.000	0.000	0.007	0.011	0.015	0.017	4.862	0.009	0.079	316	2384	100	174	24377	24551	219	19765	19984	Error	Error	-7.130	174	24377	219	19765	220223	6807962	0.411	9.264	0	0	0
1	13	5	"A29"	"A29"	7965	27525	100	572	621	366	58	463	463	525	343	65	25	7	0	9349	9952	7834	78	1821	1821	2036	1305	64	62	57	0	0.000	0.000	0.000	0.000	0.000	0.000	0.000	0.000	0.000	0.000	0.000	0.000	0.000	0.000	0.014	0.019	0.039	0.064	7.637	0.016	0.058	316	2384	100	109	7528	7637	158	8131	8289	Error	Error	-6.110	109	7528	158	8131	196344	3144891	0.280	6.066	0	0	0
1	14	5	"A29"	"A29"	8265	27525	100	639	692	386	55	493	493	562	594	105	14	1	0	13199	12576	5876	46	1833	1833	1990	1341	67	90	86	0	0.000	0.000	0.000	0.000	0.000	0.000	0.000	0.000	0.000	0.000	0.000	0.000	0.000	0.000	0.013	0.019	0.029	0.031	4.214	0.013	0.043	316	2384	100	146	11366	11512	199	10743	10942	Error	Error	-6.283	146	11366	199	10743	218560	3974042	0.219	7.894	0	0	0
1	15	5	"A29"	"A29"	8565	27525	100	648	703	388	55	519	519	577	381	66	24	8	0	12332	11564	5011	43	1895	1895	2040	999	48	93	89	0	0.000	0.000	0.000	0.000	0.000	0.000	0.000	0.000	0.000	0.000	0.000	0.000	0.000	0.000	0.012	0.019	0.030	0.028	3.962	0.016	0.035	316	2384	100	129	10437	10566	184	9669	9853	Error	Error	-6.338	129	10437	184	9669	222118	3654174	0.331	9.534	0	0	0
1	16	5	"A30"	"A30"	8865	27525	100	665	734	484	65	563	563	613	360	58	28	8	0	8894	8509	5386	63	1908	1908	2059	1070	51	73	67	0	0.000	0.000	0.000	0.000	0.000	0.000	0.000	0.000	0.000	0.000	0.000	0.000	0.000	0.000	0.015	0.026	0.054	0.067	6.236	0.020	0.042	316	2384	100	102	6986	7088	171	6601	6772	Error	Error	-6.098	102	6986	171	6601	232087	2688915	0.336	6.028	0	0	0
1	17	5	"A30"	"A30"	9165	27525	100	650	701	384	54	555	555	602	352	58	26	9	0	11873	11370	4801	42	2012	2012	2174	1138	52	95	90	0	0.000	0.000	0.000	0.000	0.000	0.000	0.000	0.000	0.000	0.000	0.000	0.000	0.000	0.000	0.010	0.016	0.035	0.032	3.246	0.011	0.027	316	2384	100	95	9861	9956	146	9358	9504	Error	Error	-6.698	95	9861	146	9358	221450	3593074	0.281	8.081	0	0	0
1	18	5	"A30"	"A30"	9465	27520	100	641	683	360	52	554	554	599	335	55	26	6	0	9033	9108	4654	51	2050	2050	2147	810	37	92	87	0	0.000	0.000	0.000	0.000	0.000	0.000	0.000	0.000	0.000	0.000	0.000	0.000	0.000	0.000	0.012	0.018	0.052	0.050	4.032	0.010	0.014	316	2384	100	87	6983	7070	129	7058	7187	Error	Error	-6.327	87	6983	129	7058	215956	2878102	0.251	8.594	0	0	0
1	1	6	"A31"	"A31"	4360	27835	100	624	691	393	56	488	488	547	357	65	29	10	0	8604	9840	7673	77	1882	1882	2176	1746	80	57	54	0	0.000	0.000	0.000	0.000	0.000	0.000	0.000	0.000	0.000	0.000	0.000	0.000	0.000	0.000	0.020	0.026	0.043	0.065	7.986	0.012	0.038	316	2384	100	136	6722	6858	203	7958	8161	Error	Error	-5.627	136	6722	203	7958	218485	3109509	0.403	4.389	0	0	0
1	2	6	"A31"	"A31"	4660	27835	100	594	641	364	56	491	491	544	371	68	23	6	0	16520	14556	7618	52	1831	1831	2012	1321	65	88	83	0	0.000	0.000	0.000	0.000	0.000	0.000	0.000	0.000	0.000	0.000	0.000	0.000	0.000	0.000	0.007	0.012	0.022	0.023	4.562	0.008	0.024	316	2384	100	103	14689	14792	150	12725	12875	Error	Error	-7.156	103	14689	150	12725	202562	4599787	0.261	9.496	0	0	0
1	3	6	"A31"	"A31"	4960	27835	100	615	687	383	55	481	481	547	641	117	13	0	0	18066	17259	8105	46	1865	1865	2145	1872	87	92	89	0	0.000	0.000	0.000	0.000	0.000	0.000	0.000	0.000	0.000	0.000	0.000	0.000	0.000	0.000	0.008	0.013	0.024	0.020	4.520	0.008	0.007	316	2384	100	134	16201	16335	206	15394	15600	Error	Error	-6.918	134	16201	206	15394	217049	5453686	0.218	8.074	0	0	0
1	4	6	"A32"	"A32"	5260	27835	100	594	662	362	54	466	466	522	333	63	32	12	0	11000	12980	10856	83	1792	1792	2174	2350	108	56	52	0	0.000	0.000	0.000	0.000	0.000	0.000	0.000	0.000	0.000	0.000	0.000	0.000	0.000	0.000	0.014	0.018	0.033	0.045	8.146	0.012	0.075	316	2384	100	128	9208	9336	196	11188	11384	Error	Error	-6.169	128	9208	196	11188	209348	4101824	0.420	4.598	0	0	0
1	5	6	"A32"	"A32"	5560	27835	100	555	631	360	57	463	463	522	328	62	26	10	0	12994	13683	8831	64	1842	1842	2584	3315	128	74	66	0	0.000	0.000	0.000	0.000	0.000	0.000	0.000	0.000	0.000	0.000	0.000	0.000	0.000	0.000	0.008	0.014	0.026	0.029	4.965	0.010	0.049	316	2384	100	92	11152	11244	168	11841	12009	Error	Error	-6.921	92	11152	168	11841	199404	4323936	0.332	3.348	0	0	0
1	6	6	"A32"	"A32"	5865	27835	100	688	923	2096	227	488	488	538	330	61	35	14	0	20426	18573	10729	57	1884	1884	2211	2144	96	82	79	0	0.000	0.000	0.000	0.000	0.000	0.000	0.000	0.000	0.000	0.000	0.000	0.000	0.000	0.000	0.011	0.026	0.023	0.026	4.757	0.037	0.098	316	2384	100	200	18542	18742	435	16689	17124	Error	Error	-6.535	200	18542	435	16689	291631	5868975	1.167	7.632	0	0	0
1	7	6	"A33"	"A33"	6165	27830	100	588	635	381	60	493	493	546	327	59	26	8	0	4844	9488	9570	100	1795	1795	2105	2314	109	53	42	0	0.000	0.000	0.000	0.000	0.000	0.000	0.000	0.000	0.000	0.000	0.000	0.000	0.000	0.000	0.031	0.018	0.058	0.072	6.042	0.014	0.087	316	2384	100	95	3049	3144	142	7693	7835	Error	Error	-5.004	95	3049	142	7693	200792	2998165	0.272	3.191	0	0	0
1	8	6	"A33"	"A33"	6465	27830	100	640	707	463	65	493	493	549	334	60	31	12	0	8609	11248	9099	80	1779	1779	2026	1906	94	73	64	0	0.000	0.000	0.000	0.000	0.000	0.000	0.000	0.000	0.000	0.000	0.000	0.000	0.000	0.000	0.022	0.023	0.037	0.051	6.845	0.016	0.092	316	2384	100	147	6830	6977	214	9469	9683	Error	Error	-5.538	147	6830	214	9469	223453	3554260	0.473	4.838	0	0	0
1	9	6	"A33"	"A33"	6765	27830	100	592	671	373	55	491	491	541	327	60	28	11	0	12544	14836	10911	73	1803	1803	2079	1931	92	75	71	0	0.000	0.000	0.000	0.000	0.000	0.000	0.000	0.000	0.000	0.000	0.000	0.000	0.000	0.000	0.009	0.014	0.024	0.029	6.630	0.011	0.075	316	2384	100	101	10741	10842	180	13033	13213	Error	Error	-6.733	101	10741	180	13033	211948	4688311	0.398	6.606	0	0	0
1	10	6	"A34"	"A34"	7065	27830	100	621	676	381	56	457	457	525	362	68	31	10	0	13188	13835	10445	75	1765	1765	1904	1034	54	74	68	0	0.000	0.000	0.000	0.000	0.000	0.000	0.000	0.000	0.000	0.000	0.000	0.000	0.000	0.000	0.014	0.018	0.031	0.042	6.405	0.013	0.053	316	2384	100	164	11423	11587	219	12070	12289	Error	Error	-6.122	164	11423	219	12070	213654	4371833	0.417	11.539	0	0	0
1	11	6	"A34"	"A34"	7365	27830	100	656	740	532	71	499	499	645	2187	339	0	0	0	17518	18131	8262	45	1838	1838	2180	2299	105	98	91	0	0.000	0.000	0.000	0.000	0.000	0.000	0.000	0.000	0.000	0.000	0.000	0.000	0.000	0.000	0.010	0.015	0.021	0.018	3.365	0.013	0.051	316	2384	100	157	15680	15837	241	16293	16534	Error	Error	-6.642	157	15680	241	16293	233873	5729502	0.043	6.938	0	0	0
1	12	6	"A34"	"A34"	7665	27830	100	653	719	395	54	485	485	535	334	62	33	13	0	14959	14938	7007	46	1816	1816	1933	909	47	97	95	0	0.000	0.000	0.000	0.000	0.000	0.000	0.000	0.000	0.000	0.000	0.000	0.000	0.000	0.000	0.013	0.018	0.029	0.025	3.658	0.013	0.059	316	2384	100	168	13143	13311	234	13122	13356	Error	Error	-6.290	168	13143	234	13122	227321	4720364	0.551	14.307	0	0	0
1	13	6	"A35"	"A35"	7965	27825	100	600	658	356	54	494	494	541	326	60	32	8	0	12178	11300	7409	65	1959	1959	2410	2160	89	69	62	0	0.000	0.000	0.000	0.000	0.000	0.000	0.000	0.000	0.000	0.000	0.000	0.000	0.000	0.000	0.010	0.018	0.034	0.037	5.682	0.015	0.069	316	2384	100	106	10219	10325	164	9341	9505	Error	Error	-6.591	106	10219	164	9341	207884	3570732	0.359	4.116	0	0	0
1	14	6	"A35"	"A35"	8270	27825	100	664	712	367	51	482	482	535	331	61	34	13	0	16397	16326	5804	35	1947	1947	2117	1083	51	99	96	0	0.000	0.000	0.000	0.000	0.000	0.000	0.000	0.000	0.000	0.000	0.000	0.000	0.000	0.000	0.013	0.016	0.025	0.021	3.175	0.011	0.048	316	2384	100	182	14450	14632	230	14379	14609	Error	Error	-6.311	182	14450	230	14379	224964	5159025	0.535	13.120	0	0	0
1	15	6	"A35"	"A35"	8570	27825	100	673	704	386	54	504	504	560	376	67	28	8	0	17016	17501	5408	30	2072	2072	2375	1371	57	100	99	0	0.000	0.000	0.000	0.000	0.000	0.000	0.000	0.000	0.000	0.000	0.000	0.000	0.000	0.000	0.011	0.013	0.021	0.018	3.146	0.010	0.045	316	2384	100	169	14944	15113	200	15429	15629	Error	Error	-6.466	169	14944	200	15429	222572	5530216	0.383	11.033	0	0	0
1	16	6	"A36"	"A36"	8870	27825	100	591	664	378	56	521	521	571	336	58	27	8	0	10464	9643	6148	63	1886	1886	1998	944	47	75	68	0	0.000	0.000	0.000	0.000	0.000	0.000	0.000	0.000	0.000	0.000	0.000	0.000	0.000	0.000	0.008	0.018	0.044	0.050	5.824	0.016	0.049	316	2384	100	70	8578	8648	143	7757	7900	Error	Error	-6.937	70	8578	143	7757	209823	3047300	0.277	8.099	0	0	0
1	17	6	"A36"	"A36"	9170	27825	100	702	734	389	52	529	529	581	356	61	29	10	0	13515	13530	5171	38	1970	1970	2085	879	42	98	97	0	0.000	0.000	0.000	0.000	0.000	0.000	0.000	0.000	0.000	0.000	0.000	0.000	0.000	0.000	0.015	0.018	0.027	0.024	3.028	0.013	0.044	316	2384	100	173	11545	11718	205	11560	11765	Error	Error	-6.060	173	11545	205	11560	231970	4275436	0.430	13.020	0	0	0
1	18	6	"A36"	"A36"	9470	27825	100	655	696	377	54	552	552	603	368	61	23	6	0	11060	10900	4834	44	1980	1980	2049	643	31	98	96	0	0.000	0.000	0.000	0.000	0.000	0.000	0.000	0.000	0.000	0.000	0.000	0.000	0.000	0.000	0.011	0.016	0.038	0.031	3.436	0.010	0.012	316	2384	100	103	9080	9183	144	8920	9064	Error	Error	-6.462	103	9080	144	8920	219901	3444387	0.253	13.765	0	0	0
1	1	7	"A37"	"A37"	4365	28135	100	534	611	364	59	498	498	558	342	61	21	9	0	11015	10129	5556	54	2130	2130	3126	3052	97	71	62	0	0.000	0.000	0.000	0.000	0.000	0.000	0.000	0.000	0.000	0.000	0.000	0.000	0.000	0.000	0.004	0.014	0.038	0.037	5.950	0.012	0.032	316	2384	100	36	8885	8921	113	7999	8112	Error	Error	-7.947	36	8885	113	7999	193056	3200867	0.155	2.295	0	0	0
1	2	7	"A37"	"A37"	4665	28135	100	648	688	389	56	490	490	538	323	60	31	11	0	13922	13049	6412	49	2177	2177	3371	3555	105	78	74	0	0.000	0.000	0.000	0.000	0.000	0.000	0.000	0.000	0.000	0.000	0.000	0.000	0.000	0.000	0.013	0.018	0.028	0.030	4.329	0.011	0.037	316	2384	100	158	11745	11903	198	10872	11070	Error	Error	-6.216	158	11745	198	10872	217365	4123334	0.464	2.722	0	0	0
1	3	7	"A37"	"A37"	4965	28135	100	701	735	369	50	515	515	562	355	63	34	10	0	15425	15270	4921	32	2365	2365	4773	5418	113	92	67	0	0.000	0.000	0.000	0.000	0.000	0.000	0.000	0.000	0.000	0.000	0.000	0.000	0.000	0.000	0.014	0.017	0.029	0.025	3.608	0.011	0.036	316	2384	100	186	13060	13246	220	12905	13125	Error	Error	-6.134	186	13060	220	12905	232365	4825382	0.487	1.937	0	0	0
1	4	7	"A38"	"A38"	5265	28135	100	610	680	403	59	476	476	534	332	62	33	13	0	12552	13874	10492	75	1800	1800	2228	2634	118	64	58	0	0.000	0.000	0.000	0.000	0.000	0.000	0.000	0.000	0.000	0.000	0.000	0.000	0.000	0.000	0.012	0.017	0.026	0.037	6.530	0.010	0.053	316	2384	100	134	10752	10886	204	12074	12278	Error	Error	-6.326	134	10752	204	12074	214900	4384172	0.440	4.421	0	0	0
1	5	7	"A38"	"A38"	5565	28135	100	653	692	384	55	486	486	526	321	61	32	12	0	21724	20162	8716	43	1850	1850	2128	1786	83	93	89	0	0.000	0.000	0.000	0.000	0.000	0.000	0.000	0.000	0.000	0.000	0.000	0.000	0.000	0.000	0.008	0.011	0.017	0.017	4.176	0.010	0.070	316	2384	100	167	19874	20041	206	18312	18518	Error	Error	-6.895	167	19874	206	18312	218801	6371290	0.517	10.097	0	0	0
1	6	7	"A38"	"A38"	5870	28135	100	684	737	421	57	494	494	547	330	60	38	16	0	22568	19660	9343	47	1834	1834	1963	1029	52	96	91	0	0.000	0.000	0.000	0.000	0.000	0.000	0.000	0.000	0.000	0.000	0.000	0.000	0.000	0.000	0.009	0.014	0.020	0.018	4.237	0.012	0.089	316	2384	100	190	20734	20924	243	17826	18069	Error	Error	-6.770	190	20734	243	17826	232752	6212603	0.576	17.198	0	0	0
1	7	7	"A39"	"A39"	6170	28135	100	628	681	419	61	485	485	530	321	60	29	13	0	12780	13486	10478	77	1762	1762	1919	1015	52	71	64	0	0.000	0.000	0.000	0.000	0.000	0.000	0.000	0.000	0.000	0.000	0.000	0.000	0.000	0.000	0.013	0.017	0.037	0.045	6.790	0.011	0.054	316	2384	100	143	11018	11161	196	11724	11920	Error	Error	-6.268	143	11018	196	11724	215340	4261523	0.470	11.396	0	0	0
1	8	7	"A39"	"A39"	6470	28130	100	599	662	365	55	498	498	548	347	63	29	6	0	13154	14546	9176	63	1811	1811	2090	1677	80	87	78	0	0.000	0.000	0.000	0.000	0.000	0.000	0.000	0.000	0.000	0.000	0.000	0.000	0.000	0.000	0.009	0.013	0.027	0.024	5.723	0.010	0.048	316	2384	100	101	11343	11444	164	12735	12899	Error	Error	-6.811	101	11343	164	12735	209171	4596481	0.329	7.428	0	0	0
1	9	7	"A39"	"A39"	6770	28130	100	708	857	871	101	492	492	550	450	81	29	9	0	13182	14679	10160	69	1800	1800	1935	1053	54	81	76	0	0.000	0.000	0.000	0.000	0.000	0.000	0.000	0.000	0.000	0.000	0.000	0.000	0.000	0.000	0.019	0.028	0.032	0.039	6.636	0.019	0.081	316	2384	100	216	11382	11598	365	12879	13244	Error	Error	-5.720	216	11382	365	12879	270679	4638448	0.682	12.103	0	0	0
1	10	7	"A40"	"A40"	7070	28130	100	648	706	405	57	462	462	517	337	65	34	13	0	17600	16133	10307	63	1808	1808	1926	838	43	84	77	0	0.000	0.000	0.000	0.000	0.000	0.000	0.000	0.000	0.000	0.000	0.000	0.000	0.000	0.000	0.012	0.017	0.027	0.028	5.042	0.013	0.088	316	2384	100	186	15792	15978	244	14325	14569	Error	Error	-6.408	186	15792	244	14325	223053	5098080	0.561	16.953	0	0	0
1	11	7	"A40"	"A40"	7370	28130	100	641	674	345	51	479	479	565	703	124	7	0	0	17587	16159	7588	46	1841	1841	2117	1494	70	93	87	0	0.000	0.000	0.000	0.000	0.000	0.000	0.000	0.000	0.000	0.000	0.000	0.000	0.000	0.000	0.010	0.014	0.023	0.020	3.551	0.010	0.039	316	2384	100	162	15746	15908	195	14318	14513	Error	Error	-6.603	162	15746	195	14318	212977	5106236	0.155	9.399	0	0	0
1	12	7	"A40"	"A40"	7670	28130	100	715	768	501	65	491	491	550	340	61	37	12	0	17857	17459	7266	41	1885	1885	2039	1063	52	99	96	0	0.000	0.000	0.000	0.000	0.000	0.000	0.000	0.000	0.000	0.000	0.000	0.000	0.000	0.000	0.014	0.018	0.022	0.020	3.314	0.011	0.040	316	2384	100	224	15972	16196	277	15574	15851	Error	Error	-6.156	224	15972	277	15574	242716	5517157	0.641	14.506	0	0	0
1	13	7	"A41"	"A41"	7970	28130	100	632	695	394	56	503	503	548	334	60	31	10	0	12456	10784	6867	63	1978	1978	2312	1977	85	70	62	0	0.000	0.000	0.000	0.000	0.000	0.000	0.000	0.000	0.000	0.000	0.000	0.000	0.000	0.000	0.012	0.022	0.037	0.046	5.970	0.015	0.063	316	2384	100	129	10478	10607	192	8806	8998	Error	Error	-6.344	129	10478	192	8806	219528	3407650	0.440	4.285	0	0	0
1	14	7	"A41"	"A41"	8270	28125	100	759	791	454	57	519	519	573	349	60	36	13	0	18761	17851	6983	39	2002	2002	2221	1252	56	96	93	0	0.000	0.000	0.000	0.000	0.000	0.000	0.000	0.000	0.000	0.000	0.000	0.000	0.000	0.000	0.014	0.017	0.021	0.021	3.521	0.015	0.093	316	2384	100	240	16759	16999	272	15849	16121	Error	Error	-6.126	240	16759	272	15849	249812	5640930	0.625	12.484	0	0	0
1	15	7	"A41"	"A41"	8575	28125	100	758	781	383	49	493	493	549	331	60	42	15	0	19180	18428	7155	38	2079	2079	2441	2068	84	93	91	0	0.000	0.000	0.000	0.000	0.000	0.000	0.000	0.000	0.000	0.000	0.000	0.000	0.000	0.000	0.015	0.018	0.023	0.021	3.501	0.013	0.087	316	2384	100	265	17101	17366	288	16349	16637	Error	Error	-6.012	265	17101	288	16349	246825	5823262	0.701	7.731	0	0	0
1	16	7	"A42"	"A42"	8875	28125	100	621	686	383	55	512	512	562	356	63	25	8	0	11870	13025	9488	72	1869	1869	1953	851	43	81	75	0	0.000	0.000	0.000	0.000	0.000	0.000	0.000	0.000	0.000	0.000	0.000	0.000	0.000	0.000	0.011	0.016	0.026	0.028	5.197	0.013	0.061	316	2384	100	109	10001	10110	174	11156	11330	Error	Error	-6.520	109	10001	174	11156	216896	4115794	0.348	13.011	0	0	0
1	17	7	"A42"	"A42"	9175	28125	100	663	703	368	52	510	510	566	343	60	31	8	0	11460	12999	7986	61	1947	1947	2111	1285	60	96	86	0	0.000	0.000	0.000	0.000	0.000	0.000	0.000	0.000	0.000	0.000	0.000	0.000	0.000	0.000	0.016	0.017	0.030	0.028	3.579	0.012	0.055	316	2384	100	153	9513	9666	193	11052	11245	Error	Error	-5.958	153	9513	193	11052	222073	4107580	0.399	8.473	0	0	0
1	18	7	"A42"	"A42"	9475	28125	100	636	675	368	54	544	544	599	345	57	23	6	0	9230	10074	6143	60	1993	1993	2066	691	33	93	87	0	0.000	0.000	0.000	0.000	0.000	0.000	0.000	0.000	0.000	0.000	0.000	0.000	0.000	0.000	0.013	0.016	0.038	0.039	4.429	0.012	0.024	316	2384	100	92	7237	7329	131	8081	8212	Error	Error	-6.298	92	7237	131	8081	213307	3183244	0.220	11.589	0	0	0
1	1	8	"A43"	"A43"	4370	28440	100	582	663	381	57	496	496	542	326	60	27	10	0	12132	10464	6531	62	2060	2060	2365	1541	65	71	64	0	0.000	0.000	0.000	0.000	0.000	0.000	0.000	0.000	0.000	0.000	0.000	0.000	0.000	0.000	0.009	0.020	0.041	0.054	7.570	0.013	0.038	316	2384	100	86	10072	10158	167	8404	8571	Error	Error	-6.872	86	10072	167	8404	209443	3306555	0.371	5.256	0	0	0
1	2	8	"A43"	"A43"	4670	28435	100	625	653	356	54	494	494	547	334	61	29	7	0	19985	19183	6278	32	2299	2299	2620	1457	55	96	94	0	0.000	0.000	0.000	0.000	0.000	0.000	0.000	0.000	0.000	0.000	0.000	0.000	0.000	0.000	0.007	0.009	0.018	0.016	4.328	0.008	0.034	316	2384	100	131	17686	17817	159	16884	17043	Error	Error	-7.077	131	17686	159	16884	206285	6061824	0.317	11.368	0	0	0
1	3	8	"A43"	"A43"	4970	28435	100	697	896	1921	214	500	500	559	356	63	34	15	0	21427	20180	7372	36	2219	2219	2960	2589	87	93	90	0	0.000	0.000	0.000	0.000	0.000	0.000	0.000	0.000	0.000	0.000	0.000	0.000	0.000	0.000	0.010	0.022	0.021	0.020	4.274	0.022	0.033	316	2384	100	197	19208	19405	396	17961	18357	Error	Error	-6.607	197	19208	396	17961	283180	6376954	0.947	6.651	0	0	0
1	4	8	"A44"	"A44"	5270	28435	100	612	745	1206	161	501	501	560	370	66	24	7	0	13687	12940	8808	68	1855	1855	2116	1708	80	73	68	0	0.000	0.000	0.000	0.000	0.000	0.000	0.000	0.000	0.000	0.000	0.000	0.000	0.000	0.000	0.009	0.022	0.027	0.030	6.064	0.021	0.050	316	2384	100	111	11832	11943	244	11085	11329	Error	Error	-6.736	111	11832	244	11085	235326	4089043	0.500	6.337	0	0	0
1	5	8	"A44"	"A44"	5570	28435	100	701	775	421	54	475	475	536	358	66	37	18	0	19886	19607	5139	26	1938	1938	2156	1608	74	100	100	0	0.000	0.000	0.000	0.000	0.000	0.000	0.000	0.000	0.000	0.000	0.000	0.000	0.000	0.000	0.013	0.017	0.021	0.017	3.067	0.012	0.053	316	2384	100	226	17948	18174	300	17669	17969	Error	Error	-6.311	226	17948	300	17669	244806	6195920	0.668	10.853	0	0	0
1	6	8	"A44"	"A44"	5870	28435	100	693	771	403	52	467	467	547	710	129	15	0	0	19794	19420	6628	34	1843	1843	1978	970	49	100	99	0	0.000	0.000	0.000	0.000	0.000	0.000	0.000	0.000	0.000	0.000	0.000	0.000	0.000	0.000	0.013	0.017	0.021	0.017	3.712	0.011	0.013	316	2384	100	226	17951	18177	304	17577	17881	Error	Error	-6.312	226	17951	304	17577	243633	6136832	0.315	17.981	0	0	0
1	7	8	"A45"	"A45"	6175	28435	100	580	635	412	64	479	479	539	375	69	22	5	0	13568	12377	7681	62	1782	1782	1949	1218	62	77	71	0	0.000	0.000	0.000	0.000	0.000	0.000	0.000	0.000	0.000	0.000	0.000	0.000	0.000	0.000	0.009	0.015	0.025	0.038	6.375	0.010	0.021	316	2384	100	101	11786	11887	156	10595	10751	Error	Error	-6.867	101	11786	156	10595	200628	3911250	0.256	8.562	0	0	0
1	8	8	"A45"	"A45"	6475	28435	100	651	736	438	59	490	490	549	346	63	35	14	0	17369	17919	7056	39	1833	1833	1936	764	39	100	99	0	0.000	0.000	0.000	0.000	0.000	0.000	0.000	0.000	0.000	0.000	0.000	0.000	0.000	0.000	0.010	0.015	0.024	0.018	3.599	0.012	0.058	316	2384	100	161	15536	15697	246	16086	16332	Error	Error	-6.592	161	15536	246	16086	232619	5662512	0.540	20.920	0	0	0
1	9	8	"A45"	"A45"	6775	28430	100	605	637	343	53	479	479	528	332	62	27	9	0	14769	14918	5300	35	1818	1818	1995	1276	63	99	98	0	0.000	0.000	0.000	0.000	0.000	0.000	0.000	0.000	0.000	0.000	0.000	0.000	0.000	0.000	0.010	0.012	0.026	0.021	3.106	0.009	0.032	316	2384	100	126	12951	13077	158	13100	13258	Error	Error	-6.683	126	12951	158	13100	201233	4714110	0.328	10.128	0	0	0
1	10	8	"A47"	"A47"	7075	28430	100	598	674	408	60	466	466	519	317	61	31	14	0	14596	13470	6758	50	1814	1814	2023	1198	59	90	83	0	0.000	0.000	0.000	0.000	0.000	0.000	0.000	0.000	0.000	0.000	0.000	0.000	0.000	0.000	0.010	0.018	0.031	0.030	4.129	0.014	0.060	316	2384	100	132	12782	12914	208	11656	11864	Error	Error	-6.597	132	12782	208	11656	212887	4256432	0.489	9.555	0	0	0
1	11	8	"A47"	"A47"	7375	28430	100	682	701	387	55	498	498	557	464	83	23	4	0	17595	17402	7505	43	1920	1920	2464	2429	98	92	90	0	0.000	0.000	0.000	0.000	0.000	0.000	0.000	0.000	0.000	0.000	0.000	0.000	0.000	0.000	0.012	0.013	0.023	0.021	3.155	0.013	0.033	316	2384	100	184	15675	15859	203	15482	15685	Error	Error	-6.413	184	15675	203	15482	221437	5499019	0.310	6.150	0	0	0
1	12	8	"A47"	"A47"	7675	28430	100	759	814	405	49	493	493	559	379	67	39	13	0	17822	17787	6232	35	1912	1912	2046	871	42	99	98	0	0.000	0.000	0.000	0.000	0.000	0.000	0.000	0.000	0.000	0.000	0.000	0.000	0.000	0.000	0.017	0.020	0.025	0.021	2.831	0.015	0.065	316	2384	100	266	15910	16176	321	15875	16196	Error	Error	-5.902	266	15910	321	15875	257142	5620832	0.673	18.072	0	0	0
1	13	8	"A48"	"A48"	7975	28430	100	710	786	455	57	494	494	556	340	61	37	15	0	27211	22620	13128	58	1835	1835	1973	987	50	87	82	0	0.000	0.000	0.000	0.000	0.000	0.000	0.000	0.000	0.000	0.000	0.000	0.000	0.000	0.000	0.009	0.014	0.015	0.018	4.854	0.013	0.146	316	2384	100	216	25376	25592	292	20785	21077	Error	Error	-6.876	216	25376	292	20785	248498	7147965	0.676	20.919	0	0	0
1	14	8	"A48"	"A48"	8275	28430	100	781	842	441	52	502	502	552	332	60	44	21	0	26572	24675	9182	37	1892	1892	2002	807	40	98	95	0	0.000	0.000	0.000	0.000	0.000	0.000	0.000	0.000	0.000	0.000	0.000	0.000	0.000	0.000	0.011	0.015	0.020	0.015	3.795	0.012	0.115	316	2384	100	279	24680	24959	340	22783	23123	Error	Error	-6.467	279	24680	340	22783	265985	7797374	0.873	28.095	0	0	0
1	15	8	"A48"	"A48"	8575	28425	100	725	790	432	54	514	514	588	620	105	19	3	0	26578	24848	8544	34	1920	1920	2185	2058	94	99	98	0	0.000	0.000	0.000	0.000	0.000	0.000	0.000	0.000	0.000	0.000	0.000	0.000	0.000	0.000	0.009	0.012	0.016	0.014	3.312	0.015	0.042	316	2384	100	211	24658	24869	276	22928	23204	Error	Error	-6.869	211	24658	276	22928	249758	7851962	0.326	11.012	0	0	0
1	16	8	"A49"	"A49"	8880	28425	100	669	736	403	54	501	501	555	361	65	33	12	0	14572	13702	7443	54	1856	1856	1954	722	36	87	81	0	0.000	0.000	0.000	0.000	0.000	0.000	0.000	0.000	0.000	0.000	0.000	0.000	0.000	0.000	0.013	0.020	0.030	0.034	5.565	0.016	0.066	316	2384	100	168	12716	12884	235	11846	12081	Error	Error	-6.242	168	12716	235	11846	232430	4329921	0.501	16.271	0	0	0
1	17	8	"A49"	"A49"	9180	28425	100	747	1162	4158	357	520	520	573	345	60	40	15	0	15686	15077	5195	34	1945	1945	2088	1106	52	99	98	0	0.000	0.000	0.000	0.000	0.000	0.000	0.000	0.000	0.000	0.000	0.000	0.000	0.000	0.000	0.017	0.049	0.030	0.026	3.217	0.091	0.063	316	2384	100	227	13741	13968	642	13132	13774	Error	Error	-5.920	227	13741	642	13132	367095	4764314	1.707	11.744	0	0	0
1	18	8	"A49"	"A49"	9480	28425	100	731	774	393	50	548	548	596	346	58	34	10	0	12023	12207	4791	39	2013	2013	2106	772	36	98	97	0	0.000	0.000	0.000	0.000	0.000	0.000	0.000	0.000	0.000	0.000	0.000	0.000	0.000	0.000	0.018	0.022	0.038	0.032	3.458	0.017	0.057	316	2384	100	183	10010	10193	226	10194	10420	Error	Error	-5.773	183	10010	226	10194	244736	3857287	0.514	13.084	0	0	0
1	1	9	"A50"	"A50"	4375	28740	100	625	664	368	55	517	517	580	356	61	25	7	0	5715	6777	4254	62	1863	1863	1953	693	35	78	66	0	0.000	0.000	0.000	0.000	0.000	0.000	0.000	0.000	0.000	0.000	0.000	0.000	0.000	0.000	0.028	0.030	0.063	0.075	6.006	0.015	0.019	316	2384	100	108	3852	3960	147	4914	5061	Error	Error	-5.157	108	3852	147	4914	209756	2141525	0.236	6.961	0	0	0
1	2	9	"A50"	"A50"	4675	28740	100	573	647	366	56	505	505	557	367	65	23	7	0	10442	9437	5509	58	1834	1834	1951	835	42	84	76	0	0.000	0.000	0.000	0.000	0.000	0.000	0.000	0.000	0.000	0.000	0.000	0.000	0.000	0.000	0.008	0.019	0.037	0.038	4.983	0.013	0.025	316	2384	100	68	8608	8676	142	7603	7745	Error	Error	-6.984	68	8608	142	7603	204396	2982036	0.245	8.965	0	0	0
1	3	9	"A50"	"A50"	4975	28735	100	634	668	347	51	504	504	567	475	83	16	2	0	14163	14235	8612	60	1845	1845	2024	1116	55	97	89	0	0.000	0.000	0.000	0.000	0.000	0.000	0.000	0.000	0.000	0.000	0.000	0.000	0.000	0.000	0.011	0.013	0.023	0.023	3.435	0.010	0.045	316	2384	100	130	12318	12448	164	12390	12554	Error	Error	-6.566	130	12318	164	12390	211116	4498228	0.213	10.942	0	0	0
1	4	9	"A51"	"A51"	5275	28735	100	583	632	328	51	490	490	545	342	62	22	8	0	12125	10510	6666	63	1829	1829	1934	987	51	75	70	0	0.000	0.000	0.000	0.000	0.000	0.000	0.000	0.000	0.000	0.000	0.000	0.000	0.000	0.000	0.009	0.016	0.030	0.036	5.797	0.009	0.019	316	2384	100	93	10296	10389	142	8681	8823	Error	Error	-6.791	93	10296	142	8681	199843	3321004	0.254	8.689	0	0	0
1	5	9	"A51"	"A51"	5575	28735	100	658	719	398	55	504	504	549	323	58	32	13	0	15862	14711	7117	48	1888	1888	2127	1327	62	87	82	0	0.000	0.000	0.000	0.000	0.000	0.000	0.000	0.000	0.000	0.000	0.000	0.000	0.000	0.000	0.011	0.017	0.025	0.025	4.311	0.010	0.039	316	2384	100	154	13974	14128	215	12823	13038	Error	Error	-6.504	154	13974	215	12823	227100	4648762	0.526	9.483	0	0	0
1	6	9	"A51"	"A51"	5875	28735	100	595	663	377	56	483	483	536	322	60	30	13	0	13559	13230	6270	47	1852	1852	2083	1461	70	93	86	0	0.000	0.000	0.000	0.000	0.000	0.000	0.000	0.000	0.000	0.000	0.000	0.000	0.000	0.000	0.010	0.016	0.028	0.027	3.628	0.012	0.047	316	2384	100	112	11707	11819	180	11378	11558	Error	Error	-6.708	112	11707	180	11378	209448	4180709	0.394	7.630	0	0	0
1	7	9	"A52"	"A52"	6175	28735	100	641	694	397	57	465	465	526	326	61	36	12	0	9668	9907	6216	62	1853	1853	2072	1280	61	81	69	0	0.000	0.000	0.000	0.000	0.000	0.000	0.000	0.000	0.000	0.000	0.000	0.000	0.000	0.000	0.023	0.028	0.047	0.051	4.944	0.018	0.064	316	2384	100	176	7815	7991	229	8054	8283	Error	Error	-5.473	176	7815	229	8054	219153	3130761	0.515	6.121	0	0	0
1	8	9	"A52"	"A52"	6480	28735	100	662	703	381	54	487	487	549	378	68	29	8	0	11713	12363	4483	36	1950	1950	2115	961	45	97	95	0	0.000	0.000	0.000	0.000	0.000	0.000	0.000	0.000	0.000	0.000	0.000	0.000	0.000	0.000	0.018	0.021	0.032	0.028	3.787	0.016	0.050	316	2384	100	175	9763	9938	216	10413	10629	Error	Error	-5.802	175	9763	216	10413	222065	3906661	0.407	10.664	0	0	0
1	9	9	"A52"	"A52"	6780	28735	100	682	736	387	52	506	506	557	337	60	36	14	0	12239	12225	4462	36	1931	1931	2198	1313	59	95	91	0	0.000	0.000	0.000	0.000	0.000	0.000	0.000	0.000	0.000	0.000	0.000	0.000	0.000	0.000	0.017	0.022	0.036	0.032	3.353	0.018	0.060	316	2384	100	176	10308	10484	230	10294	10524	Error	Error	-5.872	176	10308	230	10294	232563	3863129	0.531	7.637	0	0	0
1	10	9	"A53"	"A53"	7080	28730	100	596	652	343	52	498	498	548	337	61	27	7	0	9941	9453	5851	61	1824	1824	1947	818	42	77	71	0	0.000	0.000	0.000	0.000	0.000	0.000	0.000	0.000	0.000	0.000	0.000	0.000	0.000	0.000	0.012	0.020	0.037	0.046	5.647	0.014	0.034	316	2384	100	98	8117	8215	154	7629	7783	Error	Error	-6.372	98	8117	154	7629	206069	2987121	0.309	9.176	0	0	0
1	11	9	"A53"	"A53"	7380	28730	100	633	676	366	54	494	494	551	338	61	27	9	0	9757	9976	4632	46	1910	1910	2084	1085	52	90	85	0	0.000	0.000	0.000	0.000	0.000	0.000	0.000	0.000	0.000	0.000	0.000	0.000	0.000	0.000	0.018	0.023	0.037	0.036	4.198	0.015	0.035	316	2384	100	139	7847	7986	182	8066	8248	Error	Error	-5.819	139	7847	182	8066	213543	3152389	0.370	7.274	0	0	0
1	12	9	"A53"	"A53"	7680	28730	100	701	730	387	53	527	527	597	517	86	17	3	0	11426	11193	5034	44	1899	1899	2096	1379	65	91	85	0	0.000	0.000	0.000	0.000	0.000	0.000	0.000	0.000	0.000	0.000	0.000	0.000	0.000	0.000	0.018	0.022	0.034	0.033	3.354	0.016	0.047	316	2384	100	174	9527	9701	203	9294	9497	Error	Error	-5.775	174	9527	203	9294	230534	3537091	0.257	6.597	0	0	0
1	13	9	"A54"	"A54"	7980	28730	100	614	662	367	55	523	523	578	345	59	25	7	0	8538	8276	4934	59	1836	1836	1987	1054	53	74	69	0	0.000	0.000	0.000	0.000	0.000	0.000	0.000	0.000	0.000	0.000	0.000	0.000	0.000	0.000	0.014	0.022	0.047	0.056	5.534	0.014	0.027	316	2384	100	91	6702	6793	139	6440	6579	Error	Error	-6.203	91	6702	139	6440	209251	2615357	0.243	5.967	0	0	0
1	14	9	"A54"	"A54"	8280	28730	100	612	655	390	59	504	504	552	336	60	28	10	0	9698	10185	4523	44	1835	1835	1994	1073	53	93	89	0	0.000	0.000	0.000	0.000	0.000	0.000	0.000	0.000	0.000	0.000	0.000	0.000	0.000	0.000	0.014	0.018	0.035	0.037	3.728	0.012	0.026	316	2384	100	108	7863	7971	151	8350	8501	Error	Error	-6.186	108	7863	151	8350	206848	3218385	0.307	7.634	0	0	0
1	15	9	"A54"	"A54"	8580	28730	100	673	722	371	51	509	509	552	337	61	34	12	0	13446	13427	5038	37	1865	1865	2069	1357	65	98	97	0	0.000	0.000	0.000	0.000	0.000	0.000	0.000	0.000	0.000	0.000	0.000	0.000	0.000	0.000	0.014	0.018	0.028	0.024	3.570	0.015	0.070	316	2384	100	164	11581	11745	213	11562	11775	Error	Error	-6.142	164	11581	213	11562	228144	4242790	0.504	8.370	0	0	0
1	16	9	"A55"	"A55"	8880	28725	100	645	683	393	57	523	523	591	586	99	13	1	0	6789	7273	4903	67	1902	1902	2036	982	48	69	62	0	0.000	0.000	0.000	0.000	0.000	0.000	0.000	0.000	0.000	0.000	0.000	0.000	0.000	0.000	0.025	0.030	0.058	0.078	5.372	0.014	0.022	316	2384	100	122	4887	5009	160	5371	5531	Error	Error	-5.324	122	4887	160	5371	215836	2298232	0.157	5.333	0	0	0
1	17	9	"A55"	"A55"	9185	28725	100	666	706	355	50	529	529	581	339	58	30	9	0	9738	9648	4190	43	1946	1946	2046	849	41	93	90	0	0.000	0.000	0.000	0.000	0.000	0.000	0.000	0.000	0.000	0.000	0.000	0.000	0.000	0.000	0.018	0.023	0.041	0.037	4.263	0.019	0.049	316	2384	100	137	7792	7929	177	7702	7879	Error	Error	-5.830	137	7792	177	7702	223156	3048899	0.369	8.954	0	0	0
1	18	9	"A55"	"A55"	9485	28725	100	658	699	403	57	547	547	600	350	58	25	8	0	8122	8114	3467	42	2009	2009	2108	724	34	94	90	0	0.000	0.000	0.000	0.000	0.000	0.000	0.000	0.000	0.000	0.000	0.000	0.000	0.000	0.000	0.018	0.025	0.052	0.046	3.656	0.017	0.022	316	2384	100	111	6113	6224	152	6105	6257	Error	Error	-5.783	111	6113	152	6105	220746	2563996	0.283	8.296	0	0	0
1	1	10	"A56"	"A56"	4380	29040	100	595	659	353	53	528	528	582	377	64	23	5	0	6070	5978	3466	57	1891	1891	2080	1084	52	69	62	0	0.000	0.000	0.000	0.000	0.000	0.000	0.000	0.000	0.000	0.000	0.000	0.000	0.000	0.000	0.016	0.032	0.076	0.082	4.896	0.027	0.050	316	2384	100	67	4179	4246	131	4087	4218	Error	Error	-5.963	67	4179	131	4087	208154	1889011	0.204	3.596	0	0	0
1	2	10	"A56"	"A56"	4680	29040	100	667	730	422	57	528	528	583	342	58	31	12	0	8736	8500	3337	39	1839	1839	1941	714	36	97	91	0	0.000	0.000	0.000	0.000	0.000	0.000	0.000	0.000	0.000	0.000	0.000	0.000	0.000	0.000	0.020	0.030	0.052	0.047	3.793	0.028	0.061	316	2384	100	139	6897	7036	202	6661	6863	Error	Error	-5.633	139	6897	202	6661	230660	2685976	0.430	9.186	0	0	0
1	3	10	"A56"	"A56"	4980	29040	100	700	731	367	50	495	495	549	336	61	34	12	0	10591	10858	3108	28	1850	1850	1983	882	44	100	99	0	0.000	0.000	0.000	0.000	0.000	0.000	0.000	0.000	0.000	0.000	0.000	0.000	0.000	0.000	0.023	0.026	0.038	0.030	3.119	0.020	0.058	316	2384	100	205	8741	8946	236	9008	9244	Error	Error	-5.414	205	8741	236	9008	231057	3431087	0.542	10.062	0	0	0
1	4	10	"A57"	"A57"	5280	29035	100	570	627	370	59	485	485	536	327	61	28	10	0	10403	9362	6198	66	1756	1756	1886	1010	53	72	66	0	0.000	0.000	0.000	0.000	0.000	0.000	0.000	0.000	0.000	0.000	0.000	0.000	0.000	0.000	0.010	0.019	0.043	0.053	6.377	0.013	0.034	316	2384	100	85	8647	8732	142	7606	7748	Error	Error	-6.669	85	8647	142	7606	198228	2958420	0.278	7.402	0	0	0
1	5	10	"A57"	"A57"	5580	29035	100	625	648	348	53	492	492	537	320	59	32	8	0	12773	11678	5622	48	1838	1838	2285	1997	87	88	77	0	0.000	0.000	0.000	0.000	0.000	0.000	0.000	0.000	0.000	0.000	0.000	0.000	0.000	0.000	0.012	0.016	0.032	0.035	3.832	0.011	0.037	316	2384	100	133	10935	11068	156	9840	9996	Error	Error	-6.361	133	10935	156	9840	204703	3690394	0.347	4.704	0	0	0
1	6	10	"A57"	"A57"	5880	29035	100	621	650	369	56	500	500	582	561	96	14	1	0	13538	12669	6704	52	1772	1772	1946	1263	64	86	82	0	0.000	0.000	0.000	0.000	0.000	0.000	0.000	0.000	0.000	0.000	0.000	0.000	0.000	0.000	0.010	0.014	0.025	0.030	4.826	0.011	0.033	316	2384	100	121	11766	11887	150	10897	11047	Error	Error	-6.603	121	11766	150	10897	205481	4003499	0.121	8.490	0	0	0
1	7	10	"A58"	"A58"	6180	29035	100	619	667	406	60	486	486	541	344	63	32	11	0	9293	10587	8186	77	1802	1802	1989	1262	63	67	60	0	0.000	0.000	0.000	0.000	0.000	0.000	0.000	0.000	0.000	0.000	0.000	0.000	0.000	0.000	0.018	0.021	0.040	0.064	7.297	0.013	0.047	316	2384	100	133	7491	7624	181	8785	8966	Error	Error	-5.816	133	7491	181	8785	210852	3345488	0.366	6.813	0	0	0
1	8	10	"A58"	"A58"	6480	29035	100	687	740	393	53	510	510	566	352	62	31	11	0	12682	12685	5962	47	1874	1874	1973	829	42	98	96	0	0.000	0.000	0.000	0.000	0.000	0.000	0.000	0.000	0.000	0.000	0.000	0.000	0.000	0.000	0.016	0.021	0.032	0.030	3.527	0.015	0.055	316	2384	100	177	10808	10985	230	10811	11041	Error	Error	-5.932	177	10808	230	10811	233781	4008470	0.494	12.922	0	0	0
1	9	10	"A58"	"A58"	6785	29035	100	603	667	372	55	495	495	542	326	60	29	9	0	13407	12963	5501	42	1792	1792	1907	836	43	96	93	0	0.000	0.000	0.000	0.000	0.000	0.000	0.000	0.000	0.000	0.000	0.000	0.000	0.000	0.000	0.009	0.015	0.025	0.024	3.655	0.013	0.042	316	2384	100	108	11615	11723	172	11171	11343	Error	Error	-6.749	108	11615	172	11171	210782	4096401	0.383	13.225	0	0	0
1	10	10	"A59"	"A59"	7085	29035	100	1012	1236	913	73	497	497	557	356	63	57	43	0	9735	9086	5893	64	1810	1810	1956	986	50	73	67	0	0.000	0.000	0.000	0.000	0.000	0.000	0.000	0.000	0.000	0.000	0.000	0.000	0.000	0.000	0.065	0.102	0.121	0.113	3.751	0.084	0.300	316	2384	100	515	7925	8440	739	7276	8015	Error	Error	-3.944	515	7925	739	7276	390541	2871324	1.907	7.231	0	0	0
1	11	10	"A59"	"A59"	7385	29030	100	1243	1759	2693	153	549	549	649	514	79	57	38	0	14346	15888	10750	67	1968	1968	2378	1817	76	94	90	0	0.000	0.000	0.000	0.000	0.000	0.000	0.000	0.000	0.000	0.000	0.000	0.000	0.000	0.000	0.056	0.087	0.068	0.062	3.340	0.097	0.265	316	2384	100	694	12378	13072	1210	13920	15130	Error	Error	-4.157	694	12378	1210	13920	555804	5020510	2.160	7.435	0	0	0
1	12	10	"A59"	"A59"	7685	29030	100	1442	1539	945	61	509	509	567	354	62	69	56	0	10159	10262	3817	37	1834	1834	1950	833	42	96	94	0	0.000	0.000	0.000	0.000	0.000	0.000	0.000	0.000	0.000	0.000	0.000	0.000	0.000	0.000	0.112	0.122	0.138	0.103	3.475	0.100	0.302	316	2384	100	933	8325	9258	1030	8428	9458	Error	Error	-3.158	933	8325	1030	8428	486193	3242919	2.746	9.978	0	0	0
1	13	10	"A60"	"A60"	7985	29030	100	599	672	372	55	514	514	574	346	60	27	9	0	4409	7304	6793	93	1814	1814	1887	673	35	76	64	0	0.000	0.000	0.000	0.000	0.000	0.000	0.000	0.000	0.000	0.000	0.000	0.000	0.000	0.000	0.033	0.029	0.088	0.081	6.070	0.010	0.016	316	2384	100	85	2595	2680	158	5490	5648	Error	Error	-4.932	85	2595	158	5490	212337	2308058	0.283	8.049	0	0	0
1	14	10	"A60"	"A60"	8285	29030	100	664	727	389	53	517	517	573	346	60	30	11	0	9666	12437	8167	65	1854	1854	1930	726	37	93	88	0	0.000	0.000	0.000	0.000	0.000	0.000	0.000	0.000	0.000	0.000	0.000	0.000	0.000	0.000	0.019	0.020	0.032	0.036	5.082	0.012	0.041	316	2384	100	147	7812	7959	210	10583	10793	Error	Error	-5.732	147	7812	210	10583	229801	3930228	0.445	14.472	0	0	0
1	15	10	"A60"	"A60"	8585	29030	100	626	679	364	53	510	510	565	341	60	24	8	0	9036	11116	6727	60	1861	1861	1985	842	42	94	89	0	0.000	0.000	0.000	0.000	0.000	0.000	0.000	0.000	0.000	0.000	0.000	0.000	0.000	0.000	0.016	0.018	0.035	0.037	4.422	0.012	0.032	316	2384	100	116	7175	7291	169	9255	9424	Error	Error	-5.951	116	7175	169	9255	214706	3512681	0.334	10.844	0	0	0
1	16	10	"A61"	"A61"	8885	29030	100	629	701	430	61	497	497	551	334	60	29	11	0	13736	12717	7361	57	1817	1817	1903	692	36	90	83	0	0.000	0.000	0.000	0.000	0.000	0.000	0.000	0.000	0.000	0.000	0.000	0.000	0.000	0.000	0.011	0.019	0.034	0.037	5.042	0.014	0.053	316	2384	100	132	11919	12051	204	10900	11104	Error	Error	-6.497	132	11919	204	10900	221582	4018603	0.449	15.627	0	0	0
1	17	10	"A61"	"A61"	9190	29025	100	712	747	360	48	515	515	572	343	59	35	11	0	15629	15198	5828	38	1933	1933	2030	789	38	96	95	0	0.000	0.000	0.000	0.000	0.000	0.000	0.000	0.000	0.000	0.000	0.000	0.000	0.000	0.000	0.014	0.017	0.026	0.022	3.782	0.013	0.058	316	2384	100	197	13696	13893	232	13265	13497	Error	Error	-6.119	197	13696	232	13265	235944	4802610	0.510	16.689	0	0	0
1	18	10	"A61"	"A61"	9490	29025	100	684	735	384	52	562	562	790	2737	346	0	0	0	14124	13037	5467	41	1987	1987	2154	2060	95	93	82	0	0.000	0.000	0.000	0.000	0.000	0.000	0.000	0.000	0.000	0.000	0.000	0.000	0.000	0.000	0.010	0.016	0.031	0.027	3.634	0.272	0.098	316	2384	100	122	12137	12259	173	11050	11223	Error	Error	-6.636	122	12137	173	11050	232201	4119719	-0.020	5.283	0	0	0
1	1	11	"A62"	"A62"	4385	29340	100	614	631	339	53	528	528	581	350	60	22	4	0	4613	4853	2511	51	1834	1834	1991	894	44	73	63	0	0.000	0.000	0.000	0.000	0.000	0.000	0.000	0.000	0.000	0.000	0.000	0.000	0.000	0.000	0.031	0.034	0.084	0.099	5.535	0.021	0.015	316	2384	100	86	2779	2865	103	3019	3122	Error	Error	-5.014	86	2779	103	3019	199284	1533693	0.143	3.201	0	0	0
1	2	11	"A62"	"A62"	4685	29340	100	570	614	349	56	542	542	656	1524	232	0	0	0	4560	5435	3031	55	1844	1844	2085	1422	68	70	49	0	0.000	0.000	0.000	0.000	0.000	0.000	0.000	0.000	0.000	0.000	0.000	0.000	0.000	0.000	0.010	0.020	0.091	0.091	4.540	0.017	0.014	316	2384	100	28	2716	2744	72	3591	3663	Error	Error	-6.600	28	2716	72	3591	193981	1717373	-0.028	2.356	0	0	0
1	3	11	"A62"	"A62"	4985	29340	100	665	701	363	51	561	561	611	347	56	25	7	0	6493	6887	3284	47	1857	1857	2263	1943	85	79	56	0	0.000	0.000	0.000	0.000	0.000	0.000	0.000	0.000	0.000	0.000	0.000	0.000	0.000	0.000	0.022	0.028	0.063	0.064	3.841	0.015	0.022	316	2384	100	104	4636	4740	140	5030	5170	Error	Error	-5.478	104	4636	140	5030	221659	2176165	0.259	2.380	0	0	0
1	4	11	"A63"	"A63"	5285	29340	100	642	686	346	50	552	552	602	347	57	27	5	0	11565	9070	5642	62	1793	1793	1995	1275	63	68	63	0	0.000	0.000	0.000	0.000	0.000	0.000	0.000	0.000	0.000	0.000	0.000	0.000	0.000	0.000	0.009	0.018	0.042	0.050	5.981	0.014	0.034	316	2384	100	90	9772	9862	134	7277	7411	Error	Error	-6.763	90	9772	134	7277	216825	2866266	0.242	5.549	0	0	0
1	5	11	"A63"	"A63"	5585	29335	100	710	766	399	52	527	527	572	348	60	32	10	0	14520	13149	5423	41	1806	1806	2028	1398	68	89	85	0	0.000	0.000	0.000	0.000	0.000	0.000	0.000	0.000	0.000	0.000	0.000	0.000	0.000	0.000	0.014	0.021	0.030	0.031	4.704	0.017	0.077	316	2384	100	183	12714	12897	239	11343	11582	Error	Error	-6.118	183	12714	239	11343	241922	4154940	0.557	7.955	0	0	0
1	6	11	"A63"	"A63"	5885	29335	100	721	754	388	51	549	549	605	411	67	28	6	0	16104	13706	7336	53	1777	1777	1979	1354	68	82	78	0	0.000	0.000	0.000	0.000	0.000	0.000	0.000	0.000	0.000	0.000	0.000	0.000	0.000	0.000	0.012	0.017	0.026	0.028	4.742	0.015	0.073	316	2384	100	172	14327	14499	205	11929	12134	Error	Error	-6.380	172	14327	205	11929	238228	4330968	0.363	8.661	0	0	0
1	7	11	"A64"	"A64"	6185	29335	100	614	670	373	55	536	536	589	357	60	25	6	0	10754	9979	6678	66	1815	1815	2004	1334	66	71	62	0	0.000	0.000	0.000	0.000	0.000	0.000	0.000	0.000	0.000	0.000	0.000	0.000	0.000	0.000	0.009	0.016	0.043	0.057	6.226	0.014	0.039	316	2384	100	78	8939	9017	134	8164	8298	Error	Error	-6.840	78	8939	134	8164	211837	3153320	0.227	5.978	0	0	0
1	8	11	"A64"	"A64"	6485	29335	100	635	712	409	57	542	542	599	352	58	25	10	0	12962	12170	5332	43	1824	1824	1988	995	50	94	90	0	0.000	0.000	0.000	0.000	0.000	0.000	0.000	0.000	0.000	0.000	0.000	0.000	0.000	0.000	0.008	0.016	0.031	0.030	3.061	0.012	0.026	316	2384	100	93	11138	11231	170	10346	10516	Error	Error	-6.904	93	11138	170	10346	225039	3845614	0.321	10.233	0	0	0
1	9	11	"A64"	"A64"	6785	29335	100	677	721	364	50	540	540	599	367	61	29	7	0	18000	16614	6620	39	1875	1875	2132	1710	80	93	87	0	0.000	0.000	0.000	0.000	0.000	0.000	0.000	0.000	0.000	0.000	0.000	0.000	0.000	0.000	0.008	0.012	0.023	0.022	3.802	0.009	0.037	316	2384	100	137	16125	16262	181	14739	14920	Error	Error	-6.879	137	16125	181	14739	227722	5249887	0.332	8.469	0	0	0
1	10	11	"A65"	"A65"	7090	29335	100	743	814	422	51	567	567	621	362	58	34	12	0	19255	16484	8938	54	1859	1859	2080	1398	67	82	75	0	0.000	0.000	0.000	0.000	0.000	0.000	0.000	0.000	0.000	0.000	0.000	0.000	0.000	0.000	0.010	0.017	0.027	0.032	5.136	0.012	0.060	316	2384	100	176	17396	17572	247	14625	14872	Error	Error	-6.627	176	17396	247	14625	257270	5209070	0.533	10.303	0	0	0
1	11	11	"A65"	"A65"	7390	29335	100	835	864	409	47	552	552	614	386	62	41	14	0	22702	21251	6613	31	1959	1959	2126	1198	56	97	94	0	0.000	0.000	0.000	0.000	0.000	0.000	0.000	0.000	0.000	0.000	0.000	0.000	0.000	0.000	0.014	0.016	0.021	0.018	3.413	0.014	0.099	316	2384	100	283	20743	21026	312	19292	19604	Error	Error	-6.196	283	20743	312	19292	273061	6715324	0.648	15.964	0	0	0
1	12	11	"A65"	"A65"	7690	29330	100	800	834	393	47	549	549	604	393	65	37	10	0	22755	21908	7309	33	1852	1852	2044	1220	59	98	94	0	0.000	0.000	0.000	0.000	0.000	0.000	0.000	0.000	0.000	0.000	0.000	0.000	0.000	0.000	0.012	0.014	0.018	0.015	3.552	0.012	0.089	316	2384	100	251	20903	21154	285	20056	20341	Error	Error	-6.380	251	20903	285	20056	263496	6922859	0.585	16.282	0	0	0
1	13	11	"A66"	"A66"	7990	29330	100	716	783	465	59	532	532	590	351	59	35	15	0	18255	14851	9375	63	1837	1837	2012	1212	60	79	71	0	0.000	0.000	0.000	0.000	0.000	0.000	0.000	0.000	0.000	0.000	0.000	0.000	0.000	0.000	0.011	0.019	0.031	0.036	6.260	0.014	0.072	316	2384	100	184	16418	16602	251	13014	13265	Error	Error	-6.479	184	16418	251	13014	247550	4693026	0.550	10.593	0	0	0
1	14	11	"A66"	"A66"	8290	29330	100	783	831	424	51	538	538	593	353	59	39	16	0	20685	19012	8186	43	1904	1904	2008	797	39	96	94	0	0.000	0.000	0.000	0.000	0.000	0.000	0.000	0.000	0.000	0.000	0.000	0.000	0.000	0.000	0.013	0.017	0.021	0.020	3.829	0.014	0.093	316	2384	100	245	18781	19026	293	17108	17401	Error	Error	-6.260	245	18781	293	17108	262692	6007807	0.674	21.335	0	0	0
1	15	11	"A66"	"A66"	8590	29330	100	730	776	389	50	517	517	575	365	63	34	12	0	17512	16986	5658	33	1892	1892	2012	912	45	96	95	0	0.000	0.000	0.000	0.000	0.000	0.000	0.000	0.000	0.000	0.000	0.000	0.000	0.000	0.000	0.014	0.017	0.024	0.021	3.285	0.014	0.069	316	2384	100	213	15620	15833	259	15094	15353	Error	Error	-6.196	213	15620	259	15094	245153	5367579	0.551	16.419	0	0	0
1	16	11	"A67"	"A67"	8890	29330	100	653	694	379	54	522	522	633	1487	234	0	0	0	11416	11796	7955	67	1870	1870	2016	1634	81	73	69	0	0.000	0.000	0.000	0.000	0.000	0.000	0.000	0.000	0.000	0.000	0.000	0.000	0.000	0.000	0.014	0.017	0.033	0.047	5.903	0.053	0.022	316	2384	100	131	9546	9677	172	9926	10098	Error	Error	-6.187	131	9546	172	9926	219256	3727528	0.041	5.985	0	0	0
1	17	11	"A67"	"A67"	9190	29330	100	696	739	398	53	534	534	587	362	61	32	11	0	18757	16550	7974	48	1927	1927	2021	809	40	93	89	0	0.000	0.000	0.000	0.000	0.000	0.000	0.000	0.000	0.000	0.000	0.000	0.000	0.000	0.000	0.010	0.014	0.022	0.020	4.147	0.010	0.040	316	2384	100	162	16830	16992	205	14623	14828	Error	Error	-6.699	162	16830	205	14623	233542	5229665	0.420	17.959	0	0	0
1	18	11	"A67"	"A67"	9495	29325	100	729	788	432	54	573	573	628	373	59	33	10	0	10391	10096	5093	50	2025	2025	2110	711	33	92	87	0	0.000	0.000	0.000	0.000	0.000	0.000	0.000	0.000	0.000	0.000	0.000	0.000	0.000	0.000	0.019	0.027	0.045	0.045	4.130	0.018	0.042	316	2384	100	156	8366	8522	215	8071	8286	Error	Error	-5.745	156	8366	215	8071	249134	3190428	0.429	11.232	0	0	0
1	1	12	"A68"	"A68"	4385	29640	100	603	648	352	54	562	562	613	350	57	21	5	0	6939	6707	4140	61	1802	1802	1876	657	35	73	66	0	0.000	0.000	0.000	0.000	0.000	0.000	0.000	0.000	0.000	0.000	0.000	0.000	0.000	0.000	0.008	0.018	0.071	0.081	6.245	0.012	0.010	316	2384	100	41	5137	5178	86	4905	4991	Error	Error	-6.969	41	5137	86	4905	204918	2119258	0.100	7.353	0	0	0
1	2	12	"A68"	"A68"	4690	29640	100	635	696	355	51	560	560	614	349	56	25	8	0	9232	8121	4116	50	1816	1816	1937	771	39	87	80	0	0.000	0.000	0.000	0.000	0.000	0.000	0.000	0.000	0.000	0.000	0.000	0.000	0.000	0.000	0.010	0.022	0.053	0.050	5.419	0.010	0.010	316	2384	100	75	7416	7491	136	6305	6441	Error	Error	-6.628	75	7416	136	6305	219820	2566269	0.235	8.021	0	0	0
1	3	12	"A68"	"A68"	4990	29640	100	602	645	346	53	574	574	629	388	61	18	4	0	7478	7519	3655	48	1831	1831	2127	1514	71	86	65	0	0.000	0.000	0.000	0.000	0.000	0.000	0.000	0.000	0.000	0.000	0.000	0.000	0.000	0.000	0.005	0.012	0.046	0.043	4.400	0.013	0.015	316	2384	100	28	5647	5675	71	5688	5759	Error	Error	-7.656	28	5647	71	5688	203698	2375936	0.041	3.561	0	0	0
1	4	12	"A69"	"A69"	5290	29640	100	654	724	424	58	572	572	619	361	58	24	8	0	12238	10360	5761	55	1834	1834	1984	1043	52	79	73	0	0.000	0.000	0.000	0.000	0.000	0.000	0.000	0.000	0.000	0.000	0.000	0.000	0.000	0.000	0.008	0.018	0.034	0.037	5.461	0.019	0.050	316	2384	100	82	10404	10486	152	8526	8678	Error	Error	-6.987	82	10404	152	8526	228804	3273612	0.291	8.031	0	0	0
1	5	12	"A69"	"A69"	5590	29640	100	723	770	372	48	573	573	633	392	61	26	8	0	13595	12159	4948	40	1817	1817	1989	1179	59	91	87	0	0.000	0.000	0.000	0.000	0.000	0.000	0.000	0.000	0.000	0.000	0.000	0.000	0.000	0.000	0.013	0.019	0.027	0.027	4.289	0.021	0.070	316	2384	100	150	11778	11928	197	10342	10539	Error	Error	-6.295	150	11778	197	10342	243396	3842176	0.349	8.626	0	0	0
1	6	12	"A69"	"A69"	5890	29635	100	714	781	406	51	559	559	625	428	68	28	6	0	12861	11652	5812	49	1816	1816	2005	1268	63	86	81	0	0.000	0.000	0.000	0.000	0.000	0.000	0.000	0.000	0.000	0.000	0.000	0.000	0.000	0.000	0.014	0.023	0.041	0.037	3.384	0.016	0.050	316	2384	100	155	11045	11200	222	9836	10058	Error	Error	-6.155	155	11045	222	9836	246859	3681938	0.364	7.608	0	0	0
1	7	12	"A70"	"A70"	6190	29635	100	648	700	371	53	548	548	602	401	66	25	5	0	6144	7526	5270	70	1807	1807	1940	966	49	69	61	0	0.000	0.000	0.000	0.000	0.000	0.000	0.000	0.000	0.000	0.000	0.000	0.000	0.000	0.000	0.023	0.027	0.068	0.077	6.250	0.015	0.030	316	2384	100	100	4337	4437	152	5719	5871	Error	Error	-5.439	100	4337	152	5719	221098	2378313	0.244	5.783	0	0	0
1	8	12	"A70"	"A70"	6490	29635	100	678	763	425	55	578	578	639	370	57	29	12	0	11633	10106	4862	48	1848	1848	1921	670	34	93	88	0	0.000	0.000	0.000	0.000	0.000	0.000	0.000	0.000	0.000	0.000	0.000	0.000	0.000	0.000	0.010	0.022	0.042	0.040	4.417	0.018	0.039	316	2384	100	100	9785	9885	185	8258	8443	Error	Error	-6.612	100	9785	185	8258	241168	3193630	0.335	12.216	0	0	0
1	9	12	"A70"	"A70"	6790	29635	100	748	819	467	57	591	591	662	764	115	11	1	0	12280	11390	4585	40	1900	1900	2044	959	46	95	92	0	0.000	0.000	0.000	0.000	0.000	0.000	0.000	0.000	0.000	0.000	0.000	0.000	0.000	0.000	0.015	0.024	0.040	0.037	3.472	0.019	0.053	316	2384	100	157	10380	10537	228	9490	9718	Error	Error	-6.047	157	10380	228	9490	258698	3599351	0.205	9.746	0	0	0
1	10	12	"A71"	"A71"	7090	29635	100	732	797	437	54	577	577	644	395	61	29	9	0	15411	12964	7939	61	1871	1871	2040	1204	59	79	71	0	0.000	0.000	0.000	0.000	0.000	0.000	0.000	0.000	0.000	0.000	0.000	0.000	0.000	0.000	0.011	0.020	0.028	0.032	5.384	0.016	0.074	316	2384	100	155	13540	13695	220	11093	11313	Error	Error	-6.449	155	13540	220	11093	251986	4096531	0.387	9.073	0	0	0
1	11	12	"A71"	"A71"	7395	29635	100	740	784	379	48	583	583	638	376	58	29	9	0	19654	18839	7953	42	1943	1943	2406	2964	123	92	87	0	0.000	0.000	0.000	0.000	0.000	0.000	0.000	0.000	0.000	0.000	0.000	0.000	0.000	0.000	0.009	0.012	0.017	0.017	3.449	0.011	0.076	316	2384	100	157	17711	17868	201	16896	17097	Error	Error	-6.818	157	17711	201	16896	247698	5953168	0.388	5.544	0	0	0
1	12	12	"A71"	"A71"	7695	29635	100	742	796	388	48	563	563	609	362	59	32	11	0	21024	19656	7649	38	1904	1904	2026	863	42	100	98	0	0.000	0.000	0.000	0.000	0.000	0.000	0.000	0.000	0.000	0.000	0.000	0.000	0.000	0.000	0.009	0.013	0.019	0.017	2.910	0.012	0.067	316	2384	100	179	19120	19299	233	17752	17985	Error	Error	-6.739	179	19120	233	17752	251604	6211151	0.517	20.429	0	0	0
1	13	12	"A72"	"A72"	7995	29630	100	661	729	402	55	551	551	604	348	57	29	11	0	14446	12910	6439	49	1939	1939	2191	1370	62	89	80	0	0.000	0.000	0.000	0.000	0.000	0.000	0.000	0.000	0.000	0.000	0.000	0.000	0.000	0.000	0.009	0.016	0.033	0.030	5.017	0.013	0.045	316	2384	100	110	12507	12617	178	10971	11149	Error	Error	-6.829	110	12507	178	10971	230451	4079470	0.359	7.824	0	0	0
1	14	12	"A72"	"A72"	8295	29630	100	760	812	413	50	564	564	625	413	66	31	11	0	17840	17113	5250	30	2225	2225	2578	1706	66	99	96	0	0.000	0.000	0.000	0.000	0.000	0.000	0.000	0.000	0.000	0.000	0.000	0.000	0.000	0.000	0.013	0.017	0.027	0.023	2.733	0.014	0.065	316	2384	100	196	15615	15811	248	14888	15136	Error	Error	-6.316	196	15615	248	14888	256639	5407602	0.453	8.520	0	0	0
1	15	12	"A72"	"A72"	8595	29630	100	729	776	407	52	557	557	612	361	58	32	10	0	16896	16302	5283	32	2212	2212	2973	2833	95	98	92	0	0.000	0.000	0.000	0.000	0.000	0.000	0.000	0.000	0.000	0.000	0.000	0.000	0.000	0.000	0.012	0.016	0.022	0.019	3.467	0.011	0.042	316	2384	100	172	14684	14856	219	14090	14309	Error	Error	-6.416	172	14684	219	14090	245137	5151284	0.454	4.705	0	0	0
1	16	12	"A73"	"A73"	8895	29630	100	597	642	368	57	535	535	592	370	62	21	6	0	3466	4921	4278	86	1853	1853	1940	781	40	69	51	0	0.000	0.000	0.000	0.000	0.000	0.000	0.000	0.000	0.000	0.000	0.000	0.000	0.000	0.000	0.038	0.035	0.142	0.139	5.504	0.025	0.026	316	2384	100	62	1613	1675	107	3068	3175	Error	Error	-4.701	62	1613	107	3068	202850	1555144	0.135	3.817	0	0	0
1	17	12	"A73"	"A73"	9195	29630	100	568	615	336	54	520	520	577	358	62	19	4	0	4544	6434	4647	72	1902	1902	1995	840	42	82	64	0	0.000	0.000	0.000	0.000	0.000	0.000	0.000	0.000	0.000	0.000	0.000	0.000	0.000	0.000	0.018	0.021	0.080	0.075	4.446	0.009	0.006	316	2384	100	48	2642	2690	95	4532	4627	Error	Error	-5.782	48	2642	95	4532	194255	2033280	0.106	5.285	0	0	0
1	18	12	"A73"	"A73"	9495	29630	100	567	636	397	62	563	563	613	352	57	20	5	0	3522	4598	3334	72	1985	1985	2042	624	30	77	56	0	0.000	0.000	0.000	0.000	0.000	0.000	0.000	0.000	0.000	0.000	0.000	0.000	0.000	0.000	0.003	0.028	0.158	0.136	5.558	0.016	0.007	316	2384	100	4	1537	1541	73	2613	2686	Error	Error	-8.586	4	1537	73	2613	201125	1452895	0.065	4.096	0	0	0
1	1	13	"A74"	"A74"	4390	29940	100	622	676	350	51	554	554	603	352	58	21	6	0	11099	9663	6078	62	1802	1802	1901	873	45	77	70	0	0.000	0.000	0.000	0.000	0.000	0.000	0.000	0.000	0.000	0.000	0.000	0.000	0.000	0.000	0.007	0.016	0.040	0.050	4.916	0.012	0.027	316	2384	100	68	9297	9365	122	7861	7983	Error	Error	-7.095	68	9297	122	7861	213604	3053569	0.207	8.891	0	0	0
1	2	13	"A74"	"A74"	4690	29940	100	659	721	393	54	581	581	638	374	58	23	7	0	10137	8975	3856	42	1844	1844	1908	702	36	89	83	0	0.000	0.000	0.000	0.000	0.000	0.000	0.000	0.000	0.000	0.000	0.000	0.000	0.000	0.000	0.009	0.020	0.051	0.049	4.081	0.010	0.008	316	2384	100	78	8293	8371	140	7131	7271	Error	Error	-6.732	78	8293	140	7131	227986	2836240	0.222	10.067	0	0	0
1	3	13	"A74"	"A74"	4995	29940	100	831	903	436	48	647	647	695	366	52	35	14	0	13346	12017	4989	41	1881	1881	2112	1439	68	93	90	0	0.000	0.000	0.000	0.000	0.000	0.000	0.000	0.000	0.000	0.000	0.000	0.000	0.000	0.000	0.016	0.025	0.038	0.036	3.671	0.021	0.079	316	2384	100	184	11465	11649	256	10136	10392	Error	Error	-5.961	184	11465	256	10136	285494	3797354	0.568	6.883	0	0	0
1	4	13	"A75"	"A75"	5295	29940	100	978	1033	489	47	657	657	702	371	52	45	21	0	18535	14934	8769	58	1918	1918	2060	1201	58	80	73	0	0.000	0.000	0.000	0.000	0.000	0.000	0.000	0.000	0.000	0.000	0.000	0.000	0.000	0.000	0.019	0.029	0.037	0.041	4.009	0.026	0.198	316	2384	100	321	16617	16938	376	13016	13392	Error	Error	-5.694	321	16617	376	13016	326558	4719110	0.892	10.719	0	0	0
1	5	13	"A75"	"A75"	5595	29940	100	824	866	407	46	641	641	690	384	55	31	9	0	12973	11951	4990	41	1900	1900	2076	1039	50	90	86	0	0.000	0.000	0.000	0.000	0.000	0.000	0.000	0.000	0.000	0.000	0.000	0.000	0.000	0.000	0.017	0.022	0.034	0.035	4.190	0.017	0.047	316	2384	100	183	11073	11256	225	10051	10276	Error	Error	-5.919	183	11073	225	10051	273696	3776358	0.458	9.504	0	0	0
1	6	13	"A75"	"A75"	5895	29940	100	776	814	385	47	589	589	653	425	65	25	6	0	10614	9761	3455	35	1876	1876	1980	738	37	96	92	0	0.000	0.000	0.000	0.000	0.000	0.000	0.000	0.000	0.000	0.000	0.000	0.000	0.000	0.000	0.021	0.029	0.041	0.035	3.749	0.018	0.020	316	2384	100	187	8738	8925	225	7885	8110	Error	Error	-5.546	187	8738	225	7885	257148	3084458	0.379	10.543	0	0	0
1	7	13	"A76"	"A76"	6195	29935	100	734	812	426	52	619	619	686	452	65	25	5	0	11482	10234	5230	51	1917	1917	2034	925	45	86	78	0	0.000	0.000	0.000	0.000	0.000	0.000	0.000	0.000	0.000	0.000	0.000	0.000	0.000	0.000	0.012	0.023	0.046	0.049	4.165	0.018	0.043	316	2384	100	115	9565	9680	193	8317	8510	Error	Error	-6.378	115	9565	193	8317	256738	3234098	0.279	8.865	0	0	0
1	8	13	"A76"	"A76"	6495	29935	100	715	779	407	52	604	604	666	386	57	27	7	0	11293	10815	3919	36	1889	1889	2010	966	48	95	93	0	0.000	0.000	0.000	0.000	0.000	0.000	0.000	0.000	0.000	0.000	0.000	0.000	0.000	0.000	0.012	0.020	0.040	0.033	3.563	0.016	0.034	316	2384	100	111	9404	9515	175	8926	9101	Error	Error	-6.405	111	9404	175	8926	246204	3417442	0.293	9.115	0	0	0
1	9	13	"A76"	"A76"	6795	29935	100	695	762	382	50	587	587	648	370	57	25	9	0	11774	10394	5214	50	1930	1930	2254	1669	74	78	75	0	0.000	0.000	0.000	0.000	0.000	0.000	0.000	0.000	0.000	0.000	0.000	0.000	0.000	0.000	0.011	0.021	0.037	0.045	5.597	0.017	0.049	316	2384	100	108	9844	9952	175	8464	8639	Error	Error	-6.510	108	9844	175	8464	240867	3284422	0.308	4.877	0	0	0
1	10	13	"A77"	"A77"	7095	29935	100	1032	1071	567	52	592	592	662	390	58	52	29	0	7937	7318	3967	54	1949	1949	2156	1218	56	73	68	0	0.000	0.000	0.000	0.000	0.000	0.000	0.000	0.000	0.000	0.000	0.000	0.000	0.000	0.000	0.073	0.089	0.108	0.111	3.685	0.088	0.333	316	2384	100	440	5988	6428	479	5369	5848	Error	Error	-3.766	440	5988	479	5369	338394	2312428	1.049	4.238	0	0	0
1	11	13	"A77"	"A77"	7400	29935	100	1056	1135	550	48	598	598	667	407	61	54	26	0	10220	9639	3852	39	2016	2016	2280	1345	58	87	84	0	0.000	0.000	0.000	0.000	0.000	0.000	0.000	0.000	0.000	0.000	0.000	0.000	0.000	0.000	0.056	0.070	0.077	0.076	2.866	0.066	0.249	316	2384	100	458	8204	8662	537	7623	8160	Error	Error	-4.163	458	8204	537	7623	358664	3045931	1.150	5.471	0	0	0
1	12	13	"A77"	"A77"	7700	29935	100	1221	1248	610	48	610	610	674	402	59	60	37	0	14375	14038	5290	37	2053	2053	2348	1566	66	95	93	0	0.000	0.000	0.000	0.000	0.000	0.000	0.000	0.000	0.000	0.000	0.000	0.000	0.000	0.000	0.050	0.053	0.058	0.050	3.006	0.049	0.277	316	2384	100	611	12322	12933	638	11985	12623	Error	Error	-4.334	611	12322	638	11985	394334	4436085	1.428	7.465	0	0	0
1	13	13	"A78"	"A78"	8000	29935	100	722	797	430	53	565	565	637	616	96	14	1	0	14987	13739	8516	61	2036	2036	2345	1686	71	78	72	0	0.000	0.000	0.000	0.000	0.000	0.000	0.000	0.000	0.000	0.000	0.000	0.000	0.000	0.000	0.012	0.020	0.027	0.033	4.464	0.017	0.079	316	2384	100	157	12951	13108	232	11703	11935	Error	Error	-6.366	157	12951	232	11703	251981	4341502	0.260	6.758	0	0	0
1	14	13	"A78"	"A78"	8300	29930	100	759	847	454	53	531	531	592	376	63	39	14	0	16972	16128	7581	47	2067	2067	2271	1142	50	92	88	0	0.000	0.000	0.000	0.000	0.000	0.000	0.000	0.000	0.000	0.000	0.000	0.000	0.000	0.000	0.015	0.022	0.027	0.026	4.263	0.017	0.078	316	2384	100	228	14905	15133	316	14061	14377	Error	Error	-6.031	228	14905	316	14061	267665	5096537	0.678	12.134	0	0	0
1	15	13	"A78"	"A78"	8600	29930	100	695	779	540	69	550	550	607	356	58	29	12	0	13963	14624	7168	49	2137	2137	2604	1987	76	90	86	0	0.000	0.000	0.000	0.000	0.000	0.000	0.000	0.000	0.000	0.000	0.000	0.000	0.000	0.000	0.012	0.018	0.025	0.025	4.256	0.019	0.090	316	2384	100	145	11826	11971	229	12487	12716	Error	Error	-6.350	145	11826	229	12487	246145	4621321	0.483	6.049	0	0	0
1	16	13	"A79"	"A79"	8900	29930	100	601	658	448	68	526	526	612	1390	227	0	0	0	11028	10855	6217	57	1837	1837	1944	890	45	85	80	0	0.000	0.000	0.000	0.000	0.000	0.000	0.000	0.000	0.000	0.000	0.000	0.000	0.000	0.000	0.008	0.015	0.034	0.035	4.759	0.019	0.040	316	2384	100	75	9191	9266	132	9018	9150	Error	Error	-6.937	75	9191	132	9018	207981	3430272	0.033	10.012	0	0	0
1	17	13	"A79"	"A79"	9200	29930	100	735	774	379	48	542	542	620	546	88	18	2	0	14028	13744	4223	30	1985	1985	2132	980	45	100	99	0	0.000	0.000	0.000	0.000	0.000	0.000	0.000	0.000	0.000	0.000	0.000	0.000	0.000	0.000	0.016	0.020	0.028	0.023	3.361	0.013	0.041	316	2384	100	193	12043	12236	232	11759	11991	Error	Error	-5.963	193	12043	232	11759	244537	4343011	0.282	11.849	0	0	0
1	18	13	"A79"	"A79"	9500	29930	100	693	756	405	53	585	585	651	458	70	20	5	0	9490	9297	3170	34	2041	2041	2140	870	40	95	94	0	0.000	0.000	0.000	0.000	0.000	0.000	0.000	0.000	0.000	0.000	0.000	0.000	0.000	0.000	0.014	0.024	0.043	0.037	3.696	0.021	0.024	316	2384	100	108	7449	7557	171	7256	7427	Error	Error	-6.108	108	7449	171	7256	238991	2937986	0.229	8.226	0	0	0
1	1	14	"A80"	"A80"	4395	30245	100	703	752	427	56	578	578	630	358	56	28	8	0	6264	6827	4547	66	1866	1866	1989	896	45	70	62	0	0.000	0.000	0.000	0.000	0.000	0.000	0.000	0.000	0.000	0.000	0.000	0.000	0.000	0.000	0.028	0.035	0.072	0.088	5.732	0.029	0.065	316	2384	100	125	4398	4523	174	4961	5135	Error	Error	-5.137	125	4398	174	4961	237570	2157263	0.341	5.400	0	0	0
1	2	14	"A80"	"A80"	4695	30240	100	764	793	405	51	589	589	651	376	57	29	11	0	8727	8033	4454	55	1855	1855	2070	1272	61	75	70	0	0.000	0.000	0.000	0.000	0.000	0.000	0.000	0.000	0.000	0.000	0.000	0.000	0.000	0.000	0.025	0.033	0.051	0.060	5.053	0.026	0.064	316	2384	100	175	6872	7047	204	6178	6382	Error	Error	-5.295	175	6872	204	6178	250615	2538366	0.378	4.688	0	0	0
1	3	14	"A80"	"A80"	4995	30240	100	775	819	426	52	662	662	721	393	54	24	8	0	8208	8372	4828	57	1958	1958	2396	2208	92	71	59	0	0.000	0.000	0.000	0.000	0.000	0.000	0.000	0.000	0.000	0.000	0.000	0.000	0.000	0.000	0.018	0.024	0.061	0.063	5.581	0.025	0.077	316	2384	100	113	6250	6363	157	6414	6571	Error	Error	-5.789	113	6250	157	6414	258880	2645479	0.249	2.707	0	0	0
1	4	14	"A81"	"A81"	5300	30240	100	918	941	460	48	673	673	743	581	78	21	3	0	14249	11699	6505	55	1947	1947	2065	1161	56	79	73	0	0.000	0.000	0.000	0.000	0.000	0.000	0.000	0.000	0.000	0.000	0.000	0.000	0.000	0.000	0.020	0.027	0.043	0.052	5.506	0.025	0.075	316	2384	100	245	12302	12547	268	9752	10020	Error	Error	-5.650	245	12302	268	9752	297499	3696936	0.341	8.298	0	0	0
1	5	14	"A81"	"A81"	5600	30240	100	749	869	669	76	625	625	683	376	55	31	11	0	11975	11004	3790	34	1943	1943	2122	1188	55	96	92	0	0.000	0.000	0.000	0.000	0.000	0.000	0.000	0.000	0.000	0.000	0.000	0.000	0.000	0.000	0.012	0.027	0.040	0.033	3.493	0.026	0.061	316	2384	100	124	10032	10156	244	9061	9305	Error	Error	-6.338	124	10032	244	9061	274672	3477334	0.495	7.476	0	0	0
1	6	14	"A81"	"A81"	5900	30240	100	791	811	392	48	644	644	715	891	124	5	0	0	11472	11217	3405	30	1920	1920	2029	1046	51	99	98	0	0.000	0.000	0.000	0.000	0.000	0.000	0.000	0.000	0.000	0.000	0.000	0.000	0.000	0.000	0.015	0.018	0.031	0.030	2.974	0.012	0.015	316	2384	100	147	9552	9699	167	9297	9464	Error	Error	-6.022	147	9552	167	9297	256199	3544536	0.108	8.784	0	0	0
1	7	14	"A82"	"A82"	6200	30240	100	753	782	424	54	586	586	644	375	58	29	10	0	11598	10343	5279	51	1885	1885	1979	776	39	84	79	0	0.000	0.000	0.000	0.000	0.000	0.000	0.000	0.000	0.000	0.000	0.000	0.000	0.000	0.000	0.017	0.023	0.045	0.053	5.133	0.015	0.032	316	2384	100	167	9713	9880	196	8458	8654	Error	Error	-5.862	167	9713	196	8458	246975	3268351	0.368	10.778	0	0	0
1	8	14	"A82"	"A82"	6500	30235	100	726	761	413	54	589	589	668	719	107	10	0	0	12441	12133	3529	29	1851	1851	1972	925	46	97	95	0	0.000	0.000	0.000	0.000	0.000	0.000	0.000	0.000	0.000	0.000	0.000	0.000	0.000	0.000	0.013	0.017	0.033	0.029	3.282	0.025	0.020	316	2384	100	137	10590	10727	172	10282	10454	Error	Error	-6.272	137	10590	172	10282	240366	3834102	0.129	10.985	0	0	0
1	9	14	"A82"	"A82"	6800	30235	100	758	799	367	45	619	619	674	381	56	26	7	0	12087	11476	4975	43	1950	1950	2137	1164	54	94	88	0	0.000	0.000	0.000	0.000	0.000	0.000	0.000	0.000	0.000	0.000	0.000	0.000	0.000	0.000	0.014	0.019	0.031	0.030	3.903	0.013	0.028	316	2384	100	139	10137	10276	180	9526	9706	Error	Error	-6.188	139	10137	180	9526	252363	3626431	0.328	8.023	0	0	0
1	10	14	"A83"	"A83"	7100	30235	100	3001	3155	2336	74	593	593	659	418	63	73	64	0	8935	8168	4067	49	1908	1908	2013	854	42	85	76	0	0.000	0.000	0.000	0.000	0.000	0.000	0.000	0.000	0.000	0.000	0.000	0.000	0.000	0.000	0.343	0.409	0.406	0.353	2.985	0.412	0.589	316	2384	100	2408	7027	9435	2562	6260	8822	Error	Error	-1.545	2408	7027	2562	6260	997073	2581072	5.971	7.207	0	0	0
1	11	14	"A83"	"A83"	7400	30235	100	1631	2737	2304	84	626	626	856	1217	142	47	36	0	11203	10802	4113	38	1989	1989	2304	1576	68	95	88	0	0.000	0.000	0.000	0.000	0.000	0.000	0.000	0.000	0.000	0.000	0.000	0.000	0.000	0.000	0.109	0.240	0.190	0.152	3.976	0.345	0.344	316	2384	100	1005	9214	10219	2111	8813	10924	Error	Error	-3.197	1005	9214	2111	8813	864836	3413575	1.546	5.392	0	0	0
1	12	14	"A83"	"A83"	7705	30235	100	1894	3050	2458	80	632	632	781	879	112	58	45	0	9495	9291	3142	33	1997	1997	2189	1177	53	96	92	0	0.000	0.000	0.000	0.000	0.000	0.000	0.000	0.000	0.000	0.000	0.000	0.000	0.000	0.000	0.168	0.332	0.268	0.221	4.144	0.422	0.363	316	2384	100	1262	7498	8760	2418	7294	9712	Error	Error	-2.571	1262	7498	2418	7294	963818	2935996	2.581	6.034	0	0	0
1	13	14	"A84"	"A84"	8005	30235	100	671	772	511	66	564	564	628	370	58	29	9	0	11168	10743	4843	45	2011	2011	2137	972	45	91	85	0	0.000	0.000	0.000	0.000	0.000	0.000	0.000	0.000	0.000	0.000	0.000	0.000	0.000	0.000	0.012	0.024	0.038	0.036	4.373	0.020	0.047	316	2384	100	107	9157	9264	208	8732	8940	Error	Error	-6.419	107	9157	208	8732	243912	3394745	0.389	8.854	0	0	0
1	14	14	"A84"	"A84"	8305	30235	100	707	777	429	55	560	560	671	1583	235	0	0	0	13424	13647	4390	32	2014	2014	2249	1498	66	100	99	0	0.000	0.000	0.000	0.000	0.000	0.000	0.000	0.000	0.000	0.000	0.000	0.000	0.000	0.000	0.013	0.019	0.034	0.026	3.286	0.051	0.013	316	2384	100	147	11410	11557	217	11633	11850	Error	Error	-6.278	147	11410	217	11633	245548	4312437	0.067	7.609	0	0	0
1	15	14	"A84"	"A84"	8605	30230	100	732	791	434	54	545	545	608	408	67	30	10	0	13071	13242	4123	31	1980	1980	2214	1301	58	100	99	0	0.000	0.000	0.000	0.000	0.000	0.000	0.000	0.000	0.000	0.000	0.000	0.000	0.000	0.000	0.017	0.022	0.034	0.028	3.233	0.015	0.041	316	2384	100	187	11091	11278	246	11262	11508	Error	Error	-5.890	187	11091	246	11262	250100	4184520	0.449	8.477	0	0	0
1	16	14	"A85"	"A85"	8905	30230	100	616	706	425	60	528	528	580	343	59	30	8	0	8688	8571	3976	46	1835	1835	1898	628	33	91	89	0	0.000	0.000	0.000	0.000	0.000	0.000	0.000	0.000	0.000	0.000	0.000	0.000	0.000	0.000	0.013	0.026	0.052	0.052	4.240	0.022	0.044	316	2384	100	88	6853	6941	178	6736	6914	Error	Error	-6.283	88	6853	178	6736	223251	2708363	0.367	10.626	0	0	0
1	17	14	"A85"	"A85"	9205	30230	100	725	953	2708	284	566	566	630	396	62	30	10	0	9898	10361	3541	34	2025	2025	2249	1323	58	99	97	0	0.000	0.000	0.000	0.000	0.000	0.000	0.000	0.000	0.000	0.000	0.000	0.000	0.000	0.000	0.020	0.046	0.043	0.037	3.395	0.048	0.015	316	2384	100	159	7873	8032	387	8336	8723	Error	Error	-5.630	159	7873	387	8336	301170	3274206	0.816	6.132	0	0	0
1	18	14	"A85"	"A85"	9505	30230	100	704	757	407	53	586	586	654	409	62	24	6	0	8346	8319	2948	35	2103	2103	2189	1186	54	96	89	0	0.000	0.000	0.000	0.000	0.000	0.000	0.000	0.000	0.000	0.000	0.000	0.000	0.000	0.000	0.019	0.028	0.051	0.045	3.689	0.022	0.031	316	2384	100	118	6243	6361	171	6216	6387	Error	Error	-5.725	118	6243	171	6216	239264	2628888	0.252	5.169	0	0	0
1	1	15	"A86"	"A86"	4400	30545	100	734	795	440	55	599	599	648	362	55	29	12	0	9809	9071	5252	57	2112	2112	2343	1375	58	72	68	0	0.000	0.000	0.000	0.000	0.000	0.000	0.000	0.000	0.000	0.000	0.000	0.000	0.000	0.000	0.018	0.028	0.050	0.052	4.929	0.022	0.062	316	2384	100	135	7697	7832	196	6959	7155	Error	Error	-5.833	135	7697	196	6959	251229	2866319	0.406	4.893	0	0	0
1	2	15	"A86"	"A86"	4700	30545	100	782	817	392	47	599	599	660	391	59	29	9	0	10254	10005	2771	27	2044	2044	2154	916	42	98	96	0	0.000	0.000	0.000	0.000	0.000	0.000	0.000	0.000	0.000	0.000	0.000	0.000	0.000	0.000	0.022	0.027	0.044	0.035	3.654	0.023	0.041	316	2384	100	183	8210	8393	218	7961	8179	Error	Error	-5.487	183	8210	218	7961	258270	3161428	0.402	8.571	0	0	0
1	3	15	"A86"	"A86"	5000	30540	100	807	867	438	50	615	615	710	1322	186	2	0	0	12213	11728	3535	30	1980	1980	2247	1340	59	96	93	0	0.000	0.000	0.000	0.000	0.000	0.000	0.000	0.000	0.000	0.000	0.000	0.000	0.000	0.000	0.019	0.026	0.038	0.034	4.360	0.019	0.039	316	2384	100	192	10233	10425	252	9748	10000	Error	Error	-5.736	192	10233	252	9748	274040	3706192	0.119	7.075	0	0	0
1	4	15	"A87"	"A87"	5300	30540	100	781	811	437	53	577	577	650	509	78	21	5	0	11220	9891	5251	53	1884	1884	2022	963	47	85	76	0	0.000	0.000	0.000	0.000	0.000	0.000	0.000	0.000	0.000	0.000	0.000	0.000	0.000	0.000	0.022	0.029	0.046	0.051	5.099	0.030	0.064	316	2384	100	204	9336	9540	234	8007	8241	Error	Error	-5.516	204	9336	234	8007	256250	3125418	0.316	8.171	0	0	0
1	5	15	"A87"	"A87"	5605	30540	100	786	832	400	48	584	584	636	362	56	33	12	0	9627	9139	3880	42	1885	1885	2062	1099	53	87	82	0	0.000	0.000	0.000	0.000	0.000	0.000	0.000	0.000	0.000	0.000	0.000	0.000	0.000	0.000	0.026	0.034	0.049	0.046	4.417	0.024	0.061	316	2384	100	202	7742	7944	248	7254	7502	Error	Error	-5.260	202	7742	248	7254	263004	2887833	0.541	6.439	0	0	0
1	6	15	"A87"	"A87"	5905	30540	100	730	806	391	48	597	597	663	493	74	21	4	0	9115	9313	4059	43	1885	1885	2014	970	48	92	90	0	0.000	0.000	0.000	0.000	0.000	0.000	0.000	0.000	0.000	0.000	0.000	0.000	0.000	0.000	0.018	0.028	0.049	0.045	3.970	0.028	0.046	316	2384	100	133	7230	7363	209	7428	7637	Error	Error	-5.764	133	7230	209	7428	254569	2942967	0.290	7.525	0	0	0
1	7	15	"A88"	"A88"	6205	30540	100	749	827	448	54	587	587	637	371	58	35	13	0	9951	9083	6014	66	1889	1889	2100	1422	67	66	60	0	0.000	0.000	0.000	0.000	0.000	0.000	0.000	0.000	0.000	0.000	0.000	0.000	0.000	0.000	0.020	0.033	0.058	0.073	5.882	0.026	0.104	316	2384	100	162	8062	8224	240	7194	7434	Error	Error	-5.637	162	8062	240	7194	261290	2870219	0.512	4.911	0	0	0
1	8	15	"A88"	"A88"	6505	30540	100	796	844	447	52	592	592	651	376	57	36	13	0	14261	13622	5089	37	1939	1939	2157	1419	65	94	93	0	0.000	0.000	0.000	0.000	0.000	0.000	0.000	0.000	0.000	0.000	0.000	0.000	0.000	0.000	0.017	0.022	0.036	0.033	3.313	0.020	0.085	316	2384	100	204	12322	12526	252	11683	11935	Error	Error	-5.917	204	12322	252	11683	266562	4304571	0.513	8.080	0	0	0
1	9	15	"A88"	"A88"	6805	30540	100	817	841	406	48	583	583	641	380	59	35	12	0	14110	13931	5261	37	1920	1920	2213	1618	73	96	93	0	0.000	0.000	0.000	0.000	0.000	0.000	0.000	0.000	0.000	0.000	0.000	0.000	0.000	0.000	0.019	0.021	0.030	0.026	3.430	0.017	0.067	316	2384	100	234	12190	12424	258	12011	12269	Error	Error	-5.703	234	12190	258	12011	265742	4402207	0.526	7.242	0	0	0
1	10	15	"A89"	"A89"	7105	30535	100	701	787	435	55	559	559	616	382	62	31	11	0	14368	12312	7138	57	1884	1884	2029	905	44	80	75	0	0.000	0.000	0.000	0.000	0.000	0.000	0.000	0.000	0.000	0.000	0.000	0.000	0.000	0.000	0.011	0.022	0.038	0.043	5.634	0.018	0.075	316	2384	100	142	12484	12626	228	10428	10656	Error	Error	-6.458	142	12484	228	10428	248758	3890483	0.448	11.362	0	0	0
1	11	15	"A89"	"A89"	7405	30535	100	862	897	488	54	559	559	620	357	57	43	18	0	18000	16049	7141	44	1960	1960	2244	1489	66	93	85	0	0.000	0.000	0.000	0.000	0.000	0.000	0.000	0.000	0.000	0.000	0.000	0.000	0.000	0.000	0.019	0.024	0.032	0.032	3.506	0.019	0.113	316	2384	100	303	16040	16343	338	14089	14427	Error	Error	-5.726	303	16040	338	14089	283569	5071381	0.776	9.271	0	0	0
1	12	15	"A89"	"A89"	7705	30535	100	837	883	531	60	600	600	668	474	70	29	8	0	11408	11047	5897	53	1949	1949	2108	894	42	95	88	0	0.000	0.000	0.000	0.000	0.000	0.000	0.000	0.000	0.000	0.000	0.000	0.000	0.000	0.000	0.025	0.031	0.046	0.044	3.798	0.029	0.114	316	2384	100	237	9459	9696	283	9098	9381	Error	Error	-5.319	237	9459	283	9098	278905	3490766	0.454	9.999	0	0	0
1	13	15	"A90"	"A90"	8010	30535	100	687	733	403	54	536	536	591	384	64	27	8	0	10599	10303	5551	53	1889	1889	1966	653	33	89	82	0	0.000	0.000	0.000	0.000	0.000	0.000	0.000	0.000	0.000	0.000	0.000	0.000	0.000	0.000	0.017	0.023	0.044	0.046	4.290	0.017	0.048	316	2384	100	151	8710	8861	197	8414	8611	Error	Error	-5.850	151	8710	197	8414	231710	3255666	0.370	12.767	0	0	0
1	14	15	"A90"	"A90"	8310	30535	100	775	805	427	53	561	561	622	500	80	24	4	0	11922	12454	4602	36	1932	1932	2048	927	45	98	96	0	0.000	0.000	0.000	0.000	0.000	0.000	0.000	0.000	0.000	0.000	0.000	0.000	0.000	0.000	0.021	0.023	0.036	0.032	3.125	0.018	0.054	316	2384	100	214	9990	10204	244	10522	10766	Error	Error	-5.545	214	9990	244	10522	254226	3935406	0.366	11.225	0	0	0
1	15	15	"A90"	"A90"	8610	30535	100	796	865	450	52	581	581	647	455	70	29	9	0	12323	12048	3252	26	2047	2047	2184	944	43	99	98	0	0.000	0.000	0.000	0.000	0.000	0.000	0.000	0.000	0.000	0.000	0.000	0.000	0.000	0.000	0.021	0.028	0.037	0.030	3.732	0.023	0.037	316	2384	100	215	10276	10491	284	10001	10285	Error	Error	-5.579	215	10276	284	10001	273397	3807055	0.479	10.449	0	0	0
1	16	15	"A91"	"A91"	8910	30530	100	631	661	356	53	574	574	665	978	147	1	0	0	7571	7343	3770	51	1909	1909	2100	2235	106	74	60	0	0.000	0.000	0.000	0.000	0.000	0.000	0.000	0.000	0.000	0.000	0.000	0.000	0.000	0.000	0.010	0.016	0.049	0.065	5.639	0.016	0.019	316	2384	100	57	5662	5719	87	5434	5521	Error	Error	-6.634	57	5662	87	5434	208873	2320498	-0.004	2.346	0	0	0
1	17	15	"A91"	"A91"	9210	30530	100	661	720	379	52	584	584	658	613	93	10	1	0	9179	9138	3103	33	2065	2065	2289	1279	55	94	92	0	0.000	0.000	0.000	0.000	0.000	0.000	0.000	0.000	0.000	0.000	0.000	0.000	0.000	0.000	0.011	0.019	0.035	0.033	4.521	0.015	0.024	316	2384	100	77	7114	7191	136	7073	7209	Error	Error	-6.530	77	7114	136	7073	227652	2887758	0.101	5.355	0	0	0
1	18	15	"A91"	"A91"	9510	30530	100	663	735	423	57	598	598	658	421	63	20	5	0	7428	7710	2901	37	2087	2087	2193	827	37	93	92	0	0.000	0.000	0.000	0.000	0.000	0.000	0.000	0.000	0.000	0.000	0.000	0.000	0.000	0.000	0.012	0.024	0.067	0.061	3.914	0.012	0.006	316	2384	100	65	5341	5406	137	5623	5760	Error	Error	-6.361	65	5341	137	5623	232334	2436236	0.183	6.671	0	0	0
1	1	16	"A92"	"A92"	4405	30845	100	757	795	420	52	538	538	635	1326	208	1	0	0	15948	13538	7367	54	1872	1872	2072	1538	74	79	75	0	0.000	0.000	0.000	0.000	0.000	0.000	0.000	0.000	0.000	0.000	0.000	0.000	0.000	0.000	0.016	0.022	0.032	0.034	3.995	0.016	0.075	316	2384	100	219	14076	14295	257	11666	11923	Error	Error	-6.006	219	14076	257	11666	251214	4277950	0.121	7.455	0	0	0
1	2	16	"A92"	"A92"	4705	30845	100	709	786	443	56	538	538	599	397	66	32	10	0	18152	15116	9113	60	1940	1940	2661	3289	123	74	68	0	0.000	0.000	0.000	0.000	0.000	0.000	0.000	0.000	0.000	0.000	0.000	0.000	0.000	0.000	0.011	0.019	0.030	0.037	5.577	0.017	0.116	316	2384	100	171	16212	16383	248	13176	13424	Error	Error	-6.567	171	16212	248	13176	248363	4776546	0.471	3.787	0	0	0
1	3	16	"A92"	"A92"	5005	30845	100	791	853	435	50	553	553	612	367	59	39	17	0	20909	18847	8470	44	1935	1935	2897	4018	138	86	81	0	0.000	0.000	0.000	0.000	0.000	0.000	0.000	0.000	0.000	0.000	0.000	0.000	0.000	0.000	0.013	0.018	0.025	0.021	4.231	0.014	0.110	316	2384	100	238	18974	19212	300	16912	17212	Error	Error	-6.317	238	18974	300	16912	269489	5955569	0.657	3.970	0	0	0
1	4	16	"A93"	"A93"	5305	30840	100	653	760	446	58	542	542	597	422	70	25	7	0	12104	11750	8150	69	1878	1878	2053	1290	62	71	66	0	0.000	0.000	0.000	0.000	0.000	0.000	0.000	0.000	0.000	0.000	0.000	0.000	0.000	0.000	0.011	0.022	0.036	0.041	6.370	0.016	0.039	316	2384	100	111	10226	10337	218	9872	10090	Error	Error	-6.526	111	10226	218	9872	240029	3713128	0.386	7.517	0	0	0
1	5	16	"A93"	"A93"	5610	30840	100	761	811	419	51	546	546	602	382	63	35	12	0	16409	16185	5551	34	1919	1919	2119	1498	70	99	99	0	0.000	0.000	0.000	0.000	0.000	0.000	0.000	0.000	0.000	0.000	0.000	0.000	0.000	0.000	0.015	0.019	0.027	0.023	3.160	0.015	0.060	316	2384	100	215	14490	14705	265	14266	14531	Error	Error	-6.075	215	14490	265	14266	256388	5114323	0.547	9.390	0	0	0
1	6	16	"A93"	"A93"	5910	30840	100	788	862	473	54	587	587	658	449	68	26	8	0	16490	15705	6789	43	1910	1910	2022	833	41	96	93	0	0.000	0.000	0.000	0.000	0.000	0.000	0.000	0.000	0.000	0.000	0.000	0.000	0.000	0.000	0.014	0.020	0.028	0.027	4.271	0.014	0.056	316	2384	100	201	14580	14781	275	13795	14070	Error	Error	-6.181	201	14580	275	13795	272411	4962718	0.454	16.426	0	0	0
1	7	16	"A94"	"A94"	6210	30840	100	691	743	433	58	551	551	615	369	60	30	9	0	18040	14791	9222	62	1864	1864	2028	1372	67	76	69	0	0.000	0.000	0.000	0.000	0.000	0.000	0.000	0.000	0.000	0.000	0.000	0.000	0.000	0.000	0.009	0.015	0.028	0.039	5.965	0.012	0.056	316	2384	100	140	16176	16316	192	12927	13119	Error	Error	-6.852	140	16176	192	12927	234734	4673875	0.347	9.302	0	0	0
1	8	16	"A94"	"A94"	6510	30840	100	781	828	430	51	570	570	621	354	57	33	13	0	18210	16993	6306	37	1884	1884	2019	1011	50	97	94	0	0.000	0.000	0.000	0.000	0.000	0.000	0.000	0.000	0.000	0.000	0.000	0.000	0.000	0.000	0.013	0.017	0.023	0.021	3.502	0.014	0.079	316	2384	100	211	16326	16537	258	15109	15367	Error	Error	-6.274	211	16326	258	15109	261550	5369909	0.585	14.811	0	0	0
1	9	16	"A94"	"A94"	6810	30840	100	823	889	458	51	572	572	625	374	59	42	17	0	18855	17696	6212	35	1923	1923	2342	2422	103	93	92	0	0.000	0.000	0.000	0.000	0.000	0.000	0.000	0.000	0.000	0.000	0.000	0.000	0.000	0.000	0.015	0.020	0.028	0.024	3.104	0.015	0.076	316	2384	100	251	16932	17183	317	15773	16090	Error	Error	-6.076	251	16932	317	15773	280890	5591917	0.706	6.339	0	0	0
1	10	16	"A95"	"A95"	7110	30840	100	846	941	577	61	564	564	622	374	60	41	20	0	15112	14197	7608	53	1916	1916	1993	738	37	90	85	0	0.000	0.000	0.000	0.000	0.000	0.000	0.000	0.000	0.000	0.000	0.000	0.000	0.000	0.000	0.021	0.031	0.039	0.040	3.995	0.026	0.154	316	2384	100	282	13196	13478	377	12281	12658	Error	Error	-5.548	282	13196	377	12281	297295	4486228	0.853	16.537	0	0	0
1	11	16	"A95"	"A95"	7410	30835	100	889	982	524	53	571	571	642	396	61	42	19	0	16502	16660	5526	33	1934	1934	2090	1530	73	99	97	0	0.000	0.000	0.000	0.000	0.000	0.000	0.000	0.000	0.000	0.000	0.000	0.000	0.000	0.000	0.022	0.028	0.030	0.024	3.343	0.025	0.152	316	2384	100	318	14568	14886	411	14726	15137	Error	Error	-5.518	318	14568	411	14726	310278	5264437	0.859	9.523	0	0	0
1	12	16	"A95"	"A95"	7710	30835	100	792	857	458	53	580	580	639	393	61	32	13	0	16272	14277	8199	57	1938	1938	2357	2407	102	86	69	0	0.000	0.000	0.000	0.000	0.000	0.000	0.000	0.000	0.000	0.000	0.000	0.000	0.000	0.000	0.015	0.022	0.032	0.034	4.297	0.024	0.169	316	2384	100	212	14334	14546	277	12339	12616	Error	Error	-6.079	212	14334	277	12339	270792	4511571	0.555	4.952	0	0	0
1	13	16	"A96"	"A96"	8010	30835	100	825	1093	1455	133	575	575	644	403	62	40	16	0	9802	12833	11292	87	1928	1928	2005	735	36	93	87	1	0.000	0.000	0.000	0.000	0.000	0.000	0.000	0.000	0.000	0.000	0.000	0.000	0.000	0.000	0.032	0.048	0.052	0.051	3.795	0.069	0.371	316	2384	100	250	7874	8124	518	10905	11423	Error	Error	-4.977	250	7874	518	10905	345389	4055302	1.114	14.732	0	0	0
1	14	16	"A96"	"A96"	8315	30835	100	773	843	475	56	541	541	604	404	66	39	12	0	13581	13106	5808	44	1869	1869	1947	640	32	100	99	0	0.000	0.000	0.000	0.000	0.000	0.000	0.000	0.000	0.000	0.000	0.000	0.000	0.000	0.000	0.020	0.027	0.041	0.033	3.202	0.024	0.083	316	2384	100	232	11712	11944	302	11237	11539	Error	Error	-5.658	232	11712	302	11237	266259	4141635	0.592	17.436	0	0	0
1	15	16	"A96"	"A96"	8615	30835	100	807	897	570	63	573	573	633	374	59	35	16	0	11552	12780	7646	59	1933	1933	2018	690	34	99	98	0	0.000	0.000	0.000	0.000	0.000	0.000	0.000	0.000	0.000	0.000	0.000	0.000	0.000	0.000	0.024	0.030	0.033	0.033	3.313	0.028	0.138	316	2384	100	234	9619	9853	324	10847	11171	Error	Error	-5.361	234	9619	324	10847	283529	4038405	0.706	15.597	0	0	0
1	16	16	"A97"	"A97"	8915	30835	100	763	842	463	54	574	574	638	401	62	34	12	0	12948	11704	6222	53	1892	1892	1982	650	32	92	85	0	0.000	0.000	0.000	0.000	0.000	0.000	0.000	0.000	0.000	0.000	0.000	0.000	0.000	0.000	0.017	0.027	0.044	0.040	4.117	0.022	0.077	316	2384	100	189	11056	11245	268	9812	10080	Error	Error	-5.870	189	11056	268	9812	266104	3698420	0.509	14.957	0	0	0
1	17	16	"A97"	"A97"	9215	30830	100	759	807	439	54	590	590	643	428	66	26	9	0	12979	12600	4923	39	2038	2038	2205	1559	70	98	95	0	0.000	0.000	0.000	0.000	0.000	0.000	0.000	0.000	0.000	0.000	0.000	0.000	0.000	0.000	0.015	0.021	0.036	0.032	3.195	0.019	0.046	316	2384	100	169	10941	11110	217	10562	10779	Error	Error	-6.017	169	10941	217	10562	255008	3981749	0.383	6.668	0	0	0
1	18	16	"A97"	"A97"	9515	30830	100	730	822	465	56	615	615	1490	6526	437	0	0	0	10408	10118	3769	37	2093	2093	3070	7084	230	60	3	0	0.000	0.000	0.000	0.000	0.000	0.000	0.000	0.000	0.000	0.000	0.000	0.000	0.000	0.000	0.014	0.026	0.049	0.040	3.619	0.025	0.061	316	2384	100	115	8315	8430	207	8025	8232	Error	Error	-6.176	115	8315	207	8025	259631	3197203	-0.102	0.995	0	0	0
1	1	17	"A98"	"A98"	4410	31145	100	588	607	329	54	510	510	560	336	60	17	6	0	3644	5005	3748	74	1783	1783	1835	564	30	76	64	0	0.000	0.000	0.000	0.000	0.000	0.000	0.000	0.000	0.000	0.000	0.000	0.000	0.000	0.000	0.042	0.030	0.102	0.114	4.266	0.016	0.012	316	2384	100	78	1861	1939	97	3222	3319	Error	Error	-4.576	78	1861	97	3222	191667	1581681	0.140	5.621	0	0	0
1	2	17	"A98"	"A98"	4710	31145	100	536	607	378	62	500	500	554	337	60	25	8	0	3753	5194	4111	79	1769	1769	1872	877	46	68	54	0	0.000	0.000	0.000	0.000	0.000	0.000	0.000	0.000	0.000	0.000	0.000	0.000	0.000	0.000	0.018	0.031	0.129	0.115	5.719	0.017	0.026	316	2384	100	36	1984	2020	107	3425	3532	Error	Error	-5.784	36	1984	107	3425	191787	1641171	0.157	3.788	0	0	0
1	3	17	"A98"	"A98"	5010	31145	100	551	611	366	59	507	507	553	338	61	23	7	0	4069	5999	4888	81	1798	1798	1959	991	50	68	54	0	0.000	0.000	0.000	0.000	0.000	0.000	0.000	0.000	0.000	0.000	0.000	0.000	0.000	0.000	0.019	0.025	0.112	0.112	5.701	0.015	0.028	316	2384	100	44	2271	2315	104	4201	4305	Error	Error	-5.690	44	2271	104	4201	193013	1895772	0.172	4.077	0	0	0
1	4	17	"A99"	"A99"	5310	31145	100	2532	2733	2101	76	517	517	606	462	76	70	63	0	11341	9056	5383	59	1808	1808	1928	1008	52	72	67	0	0.000	0.000	0.000	0.000	0.000	0.000	0.000	0.000	0.000	0.000	0.000	0.000	0.000	0.000	0.211	0.306	0.309	0.290	2.517	0.307	0.713	316	2384	100	2015	9533	11548	2216	7248	9464	Error	Error	-2.242	2015	9533	2216	7248	863738	2861638	4.604	7.071	0	0	0
1	5	17	"A99"	"A99"	5610	31140	100	1114	2017	1841	91	590	590	765	840	109	44	35	0	7529	8402	5352	63	1879	1879	2336	2224	95	68	55	0	0.000	0.000	0.000	0.000	0.000	0.000	0.000	0.000	0.000	0.000	0.000	0.000	0.000	0.000	0.093	0.219	0.217	0.196	3.038	0.280	0.678	316	2384	100	524	5650	6174	1427	6523	7950	Error	Error	-3.431	524	5650	1427	6523	637394	2655027	1.490	2.728	0	0	0
1	6	17	"A99"	"A99"	5915	31140	100	2467	2717	1890	69	595	595	680	571	83	71	61	0	10433	9559	4088	42	1853	1853	1993	984	49	92	86	0	0.000	0.000	0.000	0.000	0.000	0.000	0.000	0.000	0.000	0.000	0.000	0.000	0.000	0.000	0.218	0.275	0.254	0.233	2.484	0.321	0.662	316	2384	100	1872	8580	10452	2122	7706	9828	Error	Error	-2.196	1872	8580	2122	7706	858548	3020589	3.567	7.689	0	0	0
1	7	17	"A100"	"A100"	6215	31140	100	640	699	442	63	518	518	576	348	60	25	10	0	8570	9534	6537	68	1797	1797	1922	884	45	78	70	0	0.000	0.000	0.000	0.000	0.000	0.000	0.000	0.000	0.000	0.000	0.000	0.000	0.000	0.000	0.018	0.023	0.039	0.044	4.358	0.017	0.050	316	2384	100	122	6773	6895	181	7737	7918	Error	Error	-5.795	122	6773	181	7737	220959	3012871	0.353	8.611	0	0	0
1	8	17	"A100"	"A100"	6515	31140	100	695	735	382	51	566	566	624	374	59	25	6	0	7667	7480	2710	36	1839	1839	1956	806	41	98	93	0	0.000	0.000	0.000	0.000	0.000	0.000	0.000	0.000	0.000	0.000	0.000	0.000	0.000	0.000	0.022	0.030	0.050	0.046	3.242	0.021	0.029	316	2384	100	129	5828	5957	169	5641	5810	Error	Error	-5.498	129	5828	169	5641	232360	2363742	0.297	6.854	0	0	0
1	9	17	"A100"	"A100"	6815	31140	100	699	797	417	52	574	574	631	425	67	29	6	0	8380	8027	3097	38	1881	1881	2067	1055	51	93	87	0	0.000	0.000	0.000	0.000	0.000	0.000	0.000	0.000	0.000	0.000	0.000	0.000	0.000	0.000	0.019	0.036	0.062	0.050	3.965	0.026	0.047	316	2384	100	125	6499	6624	223	6146	6369	Error	Error	-5.700	125	6499	223	6146	251770	2536437	0.391	5.649	0	0	0
1	10	17	"A101"	"A101"	7115	31140	100	1044	1663	1616	97	590	590	649	404	62	52	37	0	3282	4523	3085	68	1871	1871	1947	723	37	65	49	0	0.000	0.000	0.000	0.000	0.000	0.000	0.000	0.000	0.000	0.000	0.000	0.000	0.000	0.000	0.322	0.405	0.396	0.393	3.540	0.449	0.619	316	2384	100	454	1411	1865	1073	2652	3725	Error	Error	-1.636	454	1411	1073	2652	525439	1429349	2.510	3.563	0	0	0
1	11	17	"A101"	"A101"	7415	31140	100	1308	2218	2031	91	552	552	621	384	61	65	49	0	5687	6848	4284	62	1864	1864	2004	863	43	79	66	0	0.000	0.000	0.000	0.000	0.000	0.000	0.000	0.000	0.000	0.000	0.000	0.000	0.000	0.000	0.198	0.334	0.300	0.281	2.861	0.342	0.655	316	2384	100	756	3823	4579	1666	4984	6650	Error	Error	-2.338	756	3823	1666	4984	701022	2163974	4.159	5.613	0	0	0
1	12	17	"A101"	"A101"	7715	31135	100	971	1428	1488	104	558	558	627	396	63	51	31	0	4983	6619	4829	72	1883	1883	1982	835	42	83	72	0	0.000	0.000	0.000	0.000	0.000	0.000	0.000	0.000	0.000	0.000	0.000	0.000	0.000	0.000	0.133	0.184	0.180	0.166	3.641	0.242	0.651	316	2384	100	413	3100	3513	870	4736	5606	Error	Error	-2.908	413	3100	870	4736	451249	2091721	2.023	5.553	0	0	0
1	13	17	"A102"	"A102"	8015	31135	100	793	956	670	70	582	582	634	375	59	37	22	0	3802	5994	4899	81	1902	1902	2014	786	39	65	52	0	0.000	0.000	0.000	0.000	0.000	0.000	0.000	0.000	0.000	0.000	0.000	0.000	0.000	0.000	0.111	0.091	0.125	0.154	4.865	0.089	0.284	316	2384	100	211	1900	2111	374	4092	4466	Error	Error	-3.171	211	1900	374	4092	302104	1894039	0.859	5.064	0	0	0
1	14	17	"A102"	"A102"	8315	31135	100	859	1030	749	72	550	550	613	378	61	45	28	0	7454	8564	5402	63	1824	1824	1984	1019	51	81	72	0	0.000	0.000	0.000	0.000	0.000	0.000	0.000	0.000	0.000	0.000	0.000	0.000	0.000	0.000	0.055	0.071	0.086	0.084	3.783	0.073	0.320	316	2384	100	309	5630	5939	480	6740	7220	Error	Error	-4.187	309	5630	480	6740	325426	2706235	1.103	6.457	0	0	0
1	15	17	"A102"	"A102"	8620	31135	100	808	1070	801	74	573	573	629	395	62	40	29	0	7127	8542	5236	61	1914	1914	2052	896	43	86	75	0	0.000	0.000	0.000	0.000	0.000	0.000	0.000	0.000	0.000	0.000	0.000	0.000	0.000	0.000	0.045	0.075	0.094	0.091	3.242	0.082	0.331	316	2384	100	235	5213	5448	497	6628	7125	Error	Error	-4.471	235	5213	497	6628	338169	2699154	1.116	7.243	0	0	0
1	16	17	"A103"	"A103"	8920	31135	100	693	787	465	59	571	571	642	392	61	28	9	0	8278	7952	3652	45	1917	1917	2002	655	32	88	83	0	0.000	0.000	0.000	0.000	0.000	0.000	0.000	0.000	0.000	0.000	0.000	0.000	0.000	0.000	0.019	0.036	0.055	0.058	4.548	0.022	0.031	316	2384	100	122	6361	6483	216	6035	6251	Error	Error	-5.704	122	6361	216	6035	248833	2512732	0.370	9.084	0	0	0
1	17	17	"A103"	"A103"	9220	31135	100	706	770	397	51	581	581	667	895	134	6	0	0	8644	8489	2781	32	1906	1906	1988	712	35	97	95	0	0.000	0.000	0.000	0.000	0.000	0.000	0.000	0.000	0.000	0.000	0.000	0.000	0.000	0.000	0.019	0.029	0.055	0.045	3.518	0.017	0.018	316	2384	100	125	6738	6863	189	6583	6772	Error	Error	-5.752	125	6738	189	6583	243362	2682462	0.115	9.131	0	0	0
1	18	17	"A103"	"A103"	9520	31130	100	740	798	433	54	598	598	650	374	57	28	10	0	6027	5892	1955	33	2044	2044	2115	667	31	92	87	0	0.000	0.000	0.000	0.000	0.000	0.000	0.000	0.000	0.000	0.000	0.000	0.000	0.000	0.000	0.036	0.052	0.098	0.092	4.146	0.036	0.034	316	2384	100	142	3983	4125	200	3848	4048	Error	Error	-4.810	142	3983	200	3848	252308	1861751	0.396	5.663	0	0	0
1	1	18	"A104"	"A104"	4415	31445	100	618	702	415	59	515	515	579	358	61	27	12	0	10984	9389	5692	60	1789	1789	1917	982	51	77	68	0	0.000	0.000	0.000	0.000	0.000	0.000	0.000	0.000	0.000	0.000	0.000	0.000	0.000	0.000	0.011	0.025	0.051	0.064	7.450	0.012	0.021	316	2384	100	103	9195	9298	187	7600	7787	Error	Error	-6.480	103	9195	187	7600	221933	2967061	0.344	7.609	0	0	0
1	2	18	"A104"	"A104"	4715	31445	100	705	746	393	52	517	517	581	360	61	31	9	0	15477	14632	5034	34	1811	1811	1873	755	40	99	99	0	0.000	0.000	0.000	0.000	0.000	0.000	0.000	0.000	0.000	0.000	0.000	0.000	0.000	0.000	0.014	0.018	0.027	0.023	3.236	0.011	0.032	316	2384	100	188	13666	13854	229	12821	13050	Error	Error	-6.184	188	13666	229	12821	235647	4623614	0.458	16.899	0	0	0
1	3	18	"A104"	"A104"	5015	31445	100	711	744	380	51	521	521	590	518	87	18	4	0	16806	15748	5093	32	1783	1783	1892	818	43	99	99	0	0.000	0.000	0.000	0.000	0.000	0.000	0.000	0.000	0.000	0.000	0.000	0.000	0.000	0.000	0.013	0.016	0.023	0.019	3.143	0.011	0.014	316	2384	100	190	15023	15213	223	13965	14188	Error	Error	-6.305	190	15023	223	13965	235034	4976366	0.297	16.939	0	0	0
1	4	18	"A105"	"A105"	5315	31445	100	715	1011	2899	286	525	525	586	370	63	38	17	0	11672	11177	6788	60	1853	1853	1949	750	38	84	77	0	0.000	0.000	0.000	0.000	0.000	0.000	0.000	0.000	0.000	0.000	0.000	0.000	0.000	0.000	0.019	0.052	0.042	0.053	6.218	0.016	0.002	316	2384	100	190	9819	10009	486	9324	9810	Error	Error	-5.692	190	9819	486	9324	319437	3531807	1.149	12.304	0	0	0
1	5	18	"A105"	"A105"	5615	31445	100	720	796	413	51	537	537	603	450	74	27	6	0	11876	12252	5169	42	1814	1814	1972	1164	59	95	92	0	0.000	0.000	0.000	0.000	0.000	0.000	0.000	0.000	0.000	0.000	0.000	0.000	0.000	0.000	0.018	0.025	0.031	0.031	3.700	0.015	0.041	316	2384	100	183	10062	10245	259	10438	10697	Error	Error	-5.781	183	10062	259	10438	251453	3871675	0.429	8.832	0	0	0
1	6	18	"A105"	"A105"	5915	31440	100	771	811	395	48	571	571	626	495	79	22	5	0	12167	12387	5430	43	1851	1851	1965	857	43	97	94	0	0.000	0.000	0.000	0.000	0.000	0.000	0.000	0.000	0.000	0.000	0.000	0.000	0.000	0.000	0.019	0.023	0.032	0.028	3.877	0.017	0.023	316	2384	100	200	10316	10516	240	10536	10776	Error	Error	-5.689	200	10316	240	10536	256214	3914343	0.374	12.161	0	0	0
1	7	18	"A106"	"A106"	6220	31440	100	600	663	386	58	590	590	725	1981	273	0	0	0	2418	2680	1228	45	1824	1824	1910	957	50	35	14	0	0.000	0.000	0.000	0.000	0.000	0.000	0.000	0.000	0.000	0.000	0.000	0.000	0.000	0.000	0.017	0.085	0.422	0.370	5.184	2.822	0.355	316	2384	100	10	594	604	73	856	929	Error	Error	-5.892	10	594	73	856	209625	846885	-0.031	0.805	0	0	0
1	8	18	"A106"	"A106"	6520	31440	100	576	638	372	58	580	580	641	430	67	14	4	0	2634	3102	1514	48	1816	1816	1878	578	30	58	39	0	0.000	0.000	0.000	0.000	0.000	0.000	0.000	0.000	0.000	0.000	0.000	0.000	0.000	0.000	-0.005	0.045	0.277	0.263	6.373	0.010	0.001	316	2384	100	-4	818	814	58	1286	1344	Error	Error	Error	-4	818	58	1286	201560	980282	-0.007	2.118	0	0	0
1	9	18	"A106"	"A106"	6820	31440	100	573	653	414	63	562	562	608	352	57	21	8	0	2617	3157	1681	53	1804	1804	1850	566	30	59	38	0	0.000	0.000	0.000	0.000	0.000	0.000	0.000	0.000	0.000	0.000	0.000	0.000	0.000	0.000	0.014	0.067	0.221	0.259	5.637	0.026	0.005	316	2384	100	11	813	824	91	1353	1444	Error	Error	-6.208	11	813	91	1353	206263	997726	0.128	2.309	0	0	0
1	10	18	"A107"	"A107"	7120	31440	100	686	725	370	51	600	600	672	410	61	21	5	0	3474	4290	2514	58	1860	1860	1925	609	31	71	56	0	0.000	0.000	0.000	0.000	0.000	0.000	0.000	0.000	0.000	0.000	0.000	0.000	0.000	0.000	0.053	0.051	0.185	0.169	5.830	0.019	0.006	316	2384	100	86	1614	1700	125	2430	2555	Error	Error	-4.230	86	1614	125	2430	229192	1355530	0.129	3.883	0	0	0
1	11	18	"A107"	"A107"	7420	31440	100	662	719	425	59	571	571	633	396	62	25	7	0	4478	6506	4396	67	1866	1866	1979	817	41	85	68	0	0.000	0.000	0.000	0.000	0.000	0.000	0.000	0.000	0.000	0.000	0.000	0.000	0.000	0.000	0.035	0.032	0.087	0.102	5.279	0.018	0.026	316	2384	100	91	2612	2703	148	4640	4788	Error	Error	-4.843	91	2612	148	4640	227225	2055968	0.217	5.541	0	0	0
1	12	18	"A107"	"A107"	7720	31440	100	722	771	435	56	567	567	618	393	63	28	8	0	6412	8520	5769	67	1882	1882	2038	902	44	87	77	0	0.000	0.000	0.000	0.000	0.000	0.000	0.000	0.000	0.000	0.000	0.000	0.000	0.000	0.000	0.034	0.031	0.065	0.069	4.875	0.016	0.029	316	2384	100	155	4530	4685	204	6638	6842	Error	Error	-4.869	155	4530	204	6638	243657	2692309	0.389	7.186	0	0	0
1	13	18	"A108"	"A108"	8020	31435	100	642	728	424	58	560	560	625	409	65	23	9	0	5910	7922	5827	73	1870	1870	1932	665	34	79	70	0	0.000	0.000	0.000	0.000	0.000	0.000	0.000	0.000	0.000	0.000	0.000	0.000	0.000	0.000	0.020	0.028	0.062	0.076	5.289	0.015	0.016	316	2384	100	82	4040	4122	168	6052	6220	Error	Error	-5.623	82	4040	168	6052	230107	2503262	0.252	9.008	0	0	0
1	14	18	"A108"	"A108"	8320	31435	100	707	781	535	68	584	584	639	375	58	30	12	0	6034	6990	4064	58	1903	1903	2028	888	43	87	77	0	0.000	0.000	0.000	0.000	0.000	0.000	0.000	0.000	0.000	0.000	0.000	0.000	0.000	0.000	0.030	0.039	0.091	0.091	4.533	0.022	0.026	316	2384	100	123	4131	4254	197	5087	5284	Error	Error	-5.070	123	4131	197	5087	246714	2208821	0.379	5.588	0	0	0
1	15	18	"A108"	"A108"	8620	31435	100	653	689	375	54	542	542	612	372	60	23	7	0	5973	7076	3957	55	1887	1887	2048	1086	53	89	73	0	0.000	0.000	0.000	0.000	0.000	0.000	0.000	0.000	0.000	0.000	0.000	0.000	0.000	0.000	0.027	0.028	0.064	0.066	4.599	0.017	0.025	316	2384	100	111	4086	4197	147	5189	5336	Error	Error	-5.202	111	4086	147	5189	217574	2235941	0.207	4.630	0	0	0
1	16	18	"A109"	"A109"	8925	31435	100	618	697	397	56	592	592	655	389	59	19	7	0	2480	2601	851	32	1888	1888	1968	660	33	46	24	0	0.000	0.000	0.000	0.000	0.000	0.000	0.000	0.000	0.000	0.000	0.000	0.000	0.000	0.000	0.044	0.147	0.383	0.344	5.184	0.067	0.008	316	2384	100	26	592	618	105	713	818	Error	Error	-4.509	26	592	105	713	220314	822047	0.108	0.959	0	0	0
1	17	18	"A109"	"A109"	9225	31435	100	594	680	529	77	565	565	626	388	61	22	6	0	2992	3323	1497	45	1905	1905	1971	637	32	64	43	0	0.000	0.000	0.000	0.000	0.000	0.000	0.000	0.000	0.000	0.000	0.000	0.000	0.000	0.000	0.027	0.081	0.291	0.271	5.461	0.052	0.014	316	2384	100	29	1087	1116	115	1418	1533	Error	Error	-5.228	29	1087	115	1418	214752	1049938	0.139	2.122	0	0	0
1	18	18	"A109"	"A109"	9525	31435	100	590	654	380	58	564	564	619	362	58	21	8	0	2494	2718	1069	39	1955	1955	2028	678	33	43	20	0	0.000	0.000	0.000	0.000	0.000	0.000	0.000	0.000	0.000	0.000	0.000	0.000	0.000	0.000	0.048	0.118	0.355	0.393	5.068	0.021	0.002	316	2384	100	26	539	565	90	763	853	Error	Error	-4.374	26	539	90	763	206654	858993	0.097	1.018	0	0	0
1	1	19	"A110"	"A110"	4420	31745	100	640	703	414	58	513	513	566	348	61	31	11	0	13021	11703	6408	54	1743	1743	1809	645	35	85	80	0	0.000	0.000	0.000	0.000	0.000	0.000	0.000	0.000	0.000	0.000	0.000	0.000	0.000	0.000	0.011	0.019	0.037	0.045	6.118	0.012	0.034	316	2384	100	127	11278	11405	190	9960	10150	Error	Error	-6.473	127	11278	190	9960	222053	3698012	0.394	15.340	0	0	0
1	2	19	"A110"	"A110"	4720	31745	100	692	718	399	55	511	511	582	468	80	23	6	0	14554	12960	7113	54	1763	1763	1987	1530	77	86	80	0	0.000	0.000	0.000	0.000	0.000	0.000	0.000	0.000	0.000	0.000	0.000	0.000	0.000	0.000	0.014	0.018	0.032	0.037	4.166	0.013	0.056	316	2384	100	181	12791	12972	207	11197	11404	Error	Error	-6.143	181	12791	207	11197	226875	4095231	0.291	7.172	0	0	0
1	3	19	"A110"	"A110"	5020	31745	100	710	738	387	52	514	514	569	352	61	36	11	0	14114	13574	7439	54	1770	1770	2283	2787	122	87	68	0	0.000	0.000	0.000	0.000	0.000	0.000	0.000	0.000	0.000	0.000	0.000	0.000	0.000	0.000	0.016	0.019	0.031	0.030	3.674	0.015	0.083	316	2384	100	196	12344	12540	224	11804	12028	Error	Error	-5.977	196	12344	224	11804	233104	4289353	0.480	4.051	0	0	0
1	4	19	"A111"	"A111"	5320	31745	100	654	692	391	56	516	516	579	359	62	28	8	0	6871	10107	7977	78	1780	1780	1840	611	33	83	79	0	0.000	0.000	0.000	0.000	0.000	0.000	0.000	0.000	0.000	0.000	0.000	0.000	0.000	0.000	0.027	0.021	0.049	0.059	5.478	0.013	0.035	316	2384	100	138	5091	5229	176	8327	8503	Error	Error	-5.205	138	5091	176	8327	218570	3193907	0.315	13.530	0	0	0
1	5	19	"A111"	"A111"	5620	31745	100	603	702	431	61	521	521	579	378	65	28	11	0	8950	12370	8713	70	1753	1753	1839	634	34	96	92	0	0.000	0.000	0.000	0.000	0.000	0.000	0.000	0.000	0.000	0.000	0.000	0.000	0.000	0.000	0.011	0.017	0.035	0.037	4.667	0.012	0.032	316	2384	100	82	7197	7279	181	10617	10798	Error	Error	-6.456	82	7197	181	10617	221963	3909025	0.325	16.610	0	0	0
1	6	19	"A111"	"A111"	5920	31745	100	622	697	389	55	557	557	630	390	61	26	5	0	6631	9435	6619	70	1829	1829	1879	586	31	95	90	0	0.000	0.000	0.000	0.000	0.000	0.000	0.000	0.000	0.000	0.000	0.000	0.000	0.000	0.000	0.014	0.018	0.048	0.045	4.603	0.009	0.011	316	2384	100	65	4802	4867	140	7606	7746	Error	Error	-6.207	65	4802	140	7606	220288	2981391	0.172	12.894	0	0	0
1	7	19	"A112"	"A112"	6220	31740	100	1122	3792	5285	139	576	576	744	1414	190	37	31	0	3454	5476	4161	75	1791	1791	1913	985	51	59	47	0	0.000	0.000	0.000	0.000	0.000	0.000	0.000	0.000	0.000	0.000	0.000	0.000	0.000	0.000	0.328	0.873	0.598	0.559	3.644	1.453	0.622	316	2384	100	546	1663	2209	3216	3685	6901	Error	Error	-1.607	546	1663	3216	3685	1198343	1730521	2.156	3.617	0	0	0
1	8	19	"A112"	"A112"	6525	31740	100	3345	6910	7393	106	592	592	650	387	59	79	68	0	7210	6981	3362	48	1791	1791	1858	580	31	90	84	0	0.000	0.000	0.000	0.000	0.000	0.000	0.000	0.000	0.000	0.000	0.000	0.000	0.000	0.000	0.508	1.217	0.841	0.731	3.017	1.893	0.620	316	2384	100	2753	5419	8172	6318	5190	11508	Error	Error	-0.977	2753	5419	6318	5190	2183493	2206065	16.176	8.833	0	0	0
1	9	19	"A112"	"A112"	6825	31740	100	2005	4147	5196	125	606	606	995	2722	273	33	22	0	5844	6349	3221	50	1886	1886	2306	3076	133	58	32	0	0.000	0.000	0.000	0.000	0.000	0.000	0.000	0.000	0.000	0.000	0.000	0.000	0.000	0.000	0.353	0.793	0.495	0.492	2.791	1.503	0.631	316	2384	100	1399	3958	5357	3541	4463	8004	Error	Error	-1.500	1399	3958	3541	4463	1310512	2006203	1.158	1.314	0	0	0
1	10	19	"A113"	"A113"	7125	31740	100	722	798	584	73	573	573	653	518	79	19	3	0	6611	6629	3737	56	1796	1796	1887	720	38	86	80	0	0.000	0.000	0.000	0.000	0.000	0.000	0.000	0.000	0.000	0.000	0.000	0.000	0.000	0.000	0.031	0.047	0.075	0.075	4.269	0.057	0.124	316	2384	100	149	4815	4964	225	4833	5058	Error	Error	-5.014	149	4815	225	4833	252043	2094623	0.280	6.586	0	0	0
1	11	19	"A113"	"A113"	7425	31740	100	719	770	494	64	599	599	658	383	58	23	7	0	7128	7311	3424	46	1882	1882	2084	1159	55	87	76	0	0.000	0.000	0.000	0.000	0.000	0.000	0.000	0.000	0.000	0.000	0.000	0.000	0.000	0.000	0.023	0.031	0.060	0.062	4.376	0.019	0.022	316	2384	100	120	5246	5366	171	5429	5600	Error	Error	-5.450	120	5246	171	5429	243181	2310155	0.292	4.510	0	0	0
1	12	19	"A113"	"A113"	7725	31740	100	704	771	501	64	565	565	622	372	59	30	9	0	10038	9698	5539	57	1886	1886	2022	1044	51	89	77	0	0.000	0.000	0.000	0.000	0.000	0.000	0.000	0.000	0.000	0.000	0.000	0.000	0.000	0.000	0.017	0.026	0.048	0.052	4.167	0.019	0.048	316	2384	100	139	8152	8291	206	7812	8018	Error	Error	-5.874	139	8152	206	7812	243663	3064557	0.401	7.352	0	0	0
1	13	19	"A114"	"A114"	8025	31740	100	716	776	415	53	553	553	618	381	61	29	11	0	16321	14062	7469	53	1836	1836	1900	725	38	87	82	0	0.000	0.000	0.000	0.000	0.000	0.000	0.000	0.000	0.000	0.000	0.000	0.000	0.000	0.000	0.011	0.018	0.029	0.029	5.197	0.012	0.033	316	2384	100	163	14485	14648	223	12226	12449	Error	Error	-6.474	163	14485	223	12226	245370	4443530	0.415	16.775	0	0	0
1	14	19	"A114"	"A114"	8325	31735	100	785	842	452	53	566	566	639	474	74	28	7	0	13264	13195	3896	29	1858	1858	1934	646	33	98	97	0	0.000	0.000	0.000	0.000	0.000	0.000	0.000	0.000	0.000	0.000	0.000	0.000	0.000	0.000	0.019	0.024	0.035	0.031	3.217	0.017	0.048	316	2384	100	219	11406	11625	276	11337	11613	Error	Error	-5.703	219	11406	276	11337	266170	4169610	0.428	17.432	0	0	0
1	15	19	"A114"	"A114"	8625	31735	100	788	833	443	53	572	572	662	1417	214	0	0	0	14263	13648	4555	33	1849	1849	2033	1311	64	94	92	0	0.000	0.000	0.000	0.000	0.000	0.000	0.000	0.000	0.000	0.000	0.000	0.000	0.000	0.000	0.017	0.022	0.034	0.026	3.878	0.026	0.006	316	2384	100	216	12414	12630	261	11799	12060	Error	Error	-5.845	216	12414	261	11799	263081	4312663	0.121	8.860	0	0	0
1	16	19	"A115"	"A115"	8930	31735	100	635	724	409	56	582	582	637	385	60	23	6	0	4342	5358	3174	59	1880	1880	1947	660	33	85	73	0	0.000	0.000	0.000	0.000	0.000	0.000	0.000	0.000	0.000	0.000	0.000	0.000	0.000	0.000	0.022	0.041	0.082	0.093	5.314	0.028	0.023	316	2384	100	53	2462	2515	142	3478	3620	Error	Error	-5.538	53	2462	142	3478	228677	1693042	0.226	5.168	0	0	0
1	17	19	"A115"	"A115"	9230	31735	100	688	742	392	52	600	600	671	490	73	14	3	0	4284	4992	2351	47	1977	1977	2072	684	33	90	71	0	0.000	0.000	0.000	0.000	0.000	0.000	0.000	0.000	0.000	0.000	0.000	0.000	0.000	0.000	0.038	0.047	0.121	0.119	3.868	0.019	0.006	316	2384	100	88	2307	2395	142	3015	3157	Error	Error	-4.712	88	2307	142	3015	234611	1577509	0.145	4.269	0	0	0
1	18	19	"A115"	"A115"	9530	31735	100	683	729	397	54	636	636	1351	6001	444	0	0	0	3787	4201	1971	46	2086	2086	3103	6708	216	1	0	0	0.000	0.000	0.000	0.000	0.000	0.000	0.000	0.000	0.000	0.000	0.000	0.000	0.000	0.000	0.028	0.044	0.215	0.211	4.541	0.031	0.010	316	2384	100	47	1701	1748	93	2115	2208	Error	Error	-5.178	47	1701	93	2115	230481	1327485	-0.104	0.164	0	0	0
1	1	20	"A116"	"A116"	4425	32050	100	731	846	828	97	522	522	599	564	94	19	5	0	14070	13263	6880	51	1775	1775	1868	801	42	90	86	0	0.000	0.000	0.000	0.000	0.000	0.000	0.000	0.000	0.000	0.000	0.000	0.000	0.000	0.000	0.017	0.028	0.034	0.038	5.170	0.027	0.097	316	2384	100	209	12295	12504	324	11488	11812	Error	Error	-5.878	209	12295	324	11488	267359	4191116	0.438	14.226	0	0	0
1	2	20	"A116"	"A116"	4725	32045	100	733	804	438	54	502	502	621	1557	250	1	0	0	15076	14205	4699	33	1766	1766	1928	2077	107	96	93	0	0.000	0.000	0.000	0.000	0.000	0.000	0.000	0.000	0.000	0.000	0.000	0.000	0.000	0.000	0.017	0.024	0.032	0.027	2.993	0.018	0.062	316	2384	100	231	13310	13541	302	12439	12741	Error	Error	-5.848	231	13310	302	12439	253947	4488646	0.118	5.911	0	0	0
1	3	20	"A116"	"A116"	5025	32045	100	748	802	474	59	534	534	586	367	62	33	12	0	13998	14044	3605	25	1822	1822	1946	862	44	100	100	0	0.000	0.000	0.000	0.000	0.000	0.000	0.000	0.000	0.000	0.000	0.000	0.000	0.000	0.000	0.018	0.022	0.030	0.023	3.659	0.018	0.066	316	2384	100	214	12176	12390	268	12222	12490	Error	Error	-5.830	214	12176	268	12222	253298	4437802	0.589	14.035	0	0	0
1	4	20	"A117"	"A117"	5325	32045	100	630	677	382	56	540	540	599	367	61	25	7	0	2581	2975	1426	47	1759	1759	1818	570	31	62	38	0	0.000	0.000	0.000	0.000	0.000	0.000	0.000	0.000	0.000	0.000	0.000	0.000	0.000	0.000	0.109	0.113	0.271	0.262	4.542	0.055	0.016	316	2384	100	90	822	912	137	1216	1353	Error	Error	-3.191	90	822	137	1216	214071	940063	0.213	2.030	0	0	0
1	5	20	"A117"	"A117"	5625	32045	100	643	741	461	62	544	544	607	478	78	20	8	0	2895	3201	1475	46	1747	1747	1856	1143	61	50	18	0	0.000	0.000	0.000	0.000	0.000	0.000	0.000	0.000	0.000	0.000	0.000	0.000	0.000	0.000	0.086	0.135	0.264	0.277	4.149	0.113	0.079	316	2384	100	99	1148	1247	197	1454	1651	Error	Error	-3.536	99	1148	197	1454	234089	1011603	0.280	1.177	0	0	0
1	6	20	"A117"	"A117"	5925	32045	100	740	828	479	57	570	570	648	479	73	26	7	0	2622	3024	1455	48	1787	1787	1866	765	40	52	28	0	0.000	0.000	0.000	0.000	0.000	0.000	0.000	0.000	0.000	0.000	0.000	0.000	0.000	0.000	0.204	0.209	0.299	0.318	4.222	0.124	0.046	316	2384	100	170	835	1005	258	1237	1495	Error	Error	-2.296	170	835	258	1237	261539	955479	0.376	1.514	0	0	0
1	7	20	"A118"	"A118"	6225	32045	100	583	672	403	59	571	571	805	2666	331	0	0	0	4395	5825	3699	63	1785	1785	1897	1574	82	67	45	0	0.000	0.000	0.000	0.000	0.000	0.000	0.000	0.000	0.000	0.000	0.000	0.000	0.000	0.000	0.005	0.025	0.078	0.093	6.088	0.028	0.021	316	2384	100	12	2610	2622	101	4040	4141	Error	Error	-7.765	12	2610	101	4040	212454	1840573	-0.050	2.496	0	0	0
1	8	20	"A118"	"A118"	6525	32040	100	668	737	417	56	583	583	643	465	72	19	4	0	7189	7373	2838	38	1805	1805	1860	590	31	96	94	0	0.000	0.000	0.000	0.000	0.000	0.000	0.000	0.000	0.000	0.000	0.000	0.000	0.000	0.000	0.016	0.028	0.056	0.050	3.356	0.019	0.019	316	2384	100	85	5384	5469	154	5568	5722	Error	Error	-5.985	85	5384	154	5568	232939	2329961	0.202	9.344	0	0	0
1	9	20	"A118"	"A118"	6830	32040	100	652	683	366	53	574	574	680	1434	210	0	0	0	5859	6489	3082	47	1812	1812	1864	606	32	94	85	0	0.000	0.000	0.000	0.000	0.000	0.000	0.000	0.000	0.000	0.000	0.000	0.000	0.000	0.000	0.019	0.023	0.072	0.068	4.085	0.012	0.006	316	2384	100	78	4047	4125	109	4677	4786	Error	Error	-5.697	78	4047	109	4677	215695	2050516	0.002	7.632	0	0	0
1	10	20	"A119"	"A119"	7130	32040	100	1043	1168	730	62	554	554	617	373	60	56	38	0	5403	5683	2757	48	1803	1803	1849	571	30	91	81	0	0.000	0.000	0.000	0.000	0.000	0.000	0.000	0.000	0.000	0.000	0.000	0.000	0.000	0.000	0.136	0.158	0.179	0.166	3.490	0.143	0.312	316	2384	100	489	3600	4089	614	3880	4494	Error	Error	-2.880	489	3600	614	3880	369064	1795737	1.477	6.715	0	0	0
1	11	20	"A119"	"A119"	7430	32040	100	1089	1218	638	52	573	573	640	385	60	61	36	0	6401	6283	2678	42	1856	1856	1922	651	33	93	86	0	0.000	0.000	0.000	0.000	0.000	0.000	0.000	0.000	0.000	0.000	0.000	0.000	0.000	0.000	0.114	0.146	0.156	0.156	2.647	0.130	0.323	316	2384	100	516	4545	5061	645	4427	5072	Error	Error	-3.139	516	4545	645	4427	384739	1985295	1.501	6.699	0	0	0
1	12	20	"A119"	"A119"	7730	32040	100	1041	1167	673	57	588	588	649	384	59	54	33	0	5265	5646	2864	50	1887	1887	1947	596	30	87	77	0	0.000	0.000	0.000	0.000	0.000	0.000	0.000	0.000	0.000	0.000	0.000	0.000	0.000	0.000	0.134	0.154	0.175	0.167	3.205	0.141	0.323	316	2384	100	453	3378	3831	579	3759	4338	Error	Error	-2.899	453	3378	579	3759	368663	1784069	1.349	6.206	0	0	0
1	13	20	"A120"	"A120"	8030	32040	100	668	720	412	57	560	560	619	387	62	23	9	0	3566	4603	3168	68	1809	1809	1859	580	31	73	64	0	0.000	0.000	0.000	0.000	0.000	0.000	0.000	0.000	0.000	0.000	0.000	0.000	0.000	0.000	0.061	0.057	0.110	0.123	5.045	0.041	0.044	316	2384	100	108	1757	1865	160	2794	2954	Error	Error	-4.024	108	1757	160	2794	227369	1454510	0.261	4.731	0	0	0
1	14	20	"A120"	"A120"	8330	32040	100	719	837	544	64	575	575	634	379	59	34	15	0	3722	5453	4017	73	1879	1879	1943	621	31	77	61	0	0.000	0.000	0.000	0.000	0.000	0.000	0.000	0.000	0.000	0.000	0.000	0.000	0.000	0.000	0.078	0.073	0.123	0.134	4.239	0.063	0.141	316	2384	100	144	1843	1987	262	3574	3836	Error	Error	-3.678	144	1843	262	3574	264531	1723144	0.536	5.652	0	0	0
1	15	20	"A120"	"A120"	8630	32035	100	715	815	487	59	587	587	651	444	68	25	10	0	4934	5873	3223	54	1901	1901	1959	679	34	92	83	0	0.000	0.000	0.000	0.000	0.000	0.000	0.000	0.000	0.000	0.000	0.000	0.000	0.000	0.000	0.042	0.057	0.095	0.091	3.669	0.049	0.076	316	2384	100	128	3033	3161	228	3972	4200	Error	Error	-4.567	128	3033	228	3972	257397	1855773	0.369	5.764	0	0	0
1	16	20	"A121"	"A121"	8930	32035	100	687	750	420	56	594	594	658	500	75	17	3	0	9717	10875	6595	60	1935	1935	1994	650	32	94	87	0	0.000	0.000	0.000	0.000	0.000	0.000	0.000	0.000	0.000	0.000	0.000	0.000	0.000	0.000	0.012	0.017	0.035	0.034	4.780	0.013	0.012	316	2384	100	93	7782	7875	156	8940	9096	Error	Error	-6.387	93	7782	156	8940	236881	3436394	0.184	13.663	0	0	0
1	17	20	"A121"	"A121"	9235	32035	100	755	813	476	58	586	586	649	390	60	32	13	0	8169	8060	3827	47	1998	1998	2084	716	34	91	83	0	0.000	0.000	0.000	0.000	0.000	0.000	0.000	0.000	0.000	0.000	0.000	0.000	0.000	0.000	0.027	0.037	0.080	0.070	4.345	0.023	0.031	316	2384	100	169	6171	6340	227	6062	6289	Error	Error	-5.190	169	6171	227	6062	257051	2547037	0.421	8.346	0	0	0
1	18	20	"A121"	"A121"	9535	32035	100	686	739	402	54	597	597	669	410	61	22	6	0	5512	6040	3328	55	2096	2096	2226	866	38	74	63	0	0.000	0.000	0.000	0.000	0.000	0.000	0.000	0.000	0.000	0.000	0.000	0.000	0.000	0.000	0.026	0.036	0.085	0.096	5.166	0.010	0.005	316	2384	100	89	3416	3505	142	3944	4086	Error	Error	-5.262	89	3416	142	3944	233382	1908766	0.171	4.404	0	0	0
1	1	21	"Blank"	"Blank"	4430	32350	100	498	554	351	63	498	498	572	381	66	14	4	0	1728	1788	527	29	1716	1716	1785	612	34	14	2	0	0.000	0.000	0.000	0.000	0.000	0.000	0.000	0.000	0.000	0.000	0.000	0.000	0.000	0.000	0.000	0.778	0.597	0.601	5.002	0.002	0.000	316	2384	100	0	12	12	56	72	128	Error	Error	Error	0	12	56	72	175022	564856	-0.047	0.005	0	0	0
1	2	21	"Blank"	"Blank"	4730	32350	100	499	554	348	62	504	504	569	384	67	16	3	0	1733	1813	556	30	1732	1732	1789	581	32	17	3	0	0.000	0.000	0.000	0.000	0.000	0.000	0.000	0.000	0.000	0.000	0.000	0.000	0.000	0.000	-5.000	0.617	0.696	0.686	5.155	0.158	0.025	316	2384	100	-5	1	-4	50	81	131	Error	Error	Error	-5	1	50	81	175008	573057	-0.039	0.041	0	0	0
1	3	21	"Blank"	"Blank"	5030	32345	100	536	555	321	57	531	531	612	820	133	1	0	0	1768	1784	537	30	1771	1771	1823	575	31	14	1	0	0.000	0.000	0.000	0.000	0.000	0.000	0.000	0.000	0.000	0.000	0.000	0.000	0.000	0.000	-1.667	1.846	0.553	0.600	4.098	-0.015	0.000	316	2384	100	5	-3	2	24	13	37	Error	Error	Error	5	-3	24	13	175504	563799	-0.070	-0.068	0	0	0
1	4	21	"Blank"	"Blank"	5330	32345	100	573	637	498	78	547	547	609	375	61	18	4	0	1791	1951	1303	66	1803	1803	1854	557	30	19	6	0	0.000	0.000	0.000	0.000	0.000	0.000	0.000	0.000	0.000	0.000	0.000	0.000	0.000	0.000	-2.167	0.608	0.503	0.553	3.829	0.119	0.033	316	2384	100	26	-12	14	90	148	238	Error	Error	Error	26	-12	90	148	201268	616537	0.075	0.174	0	0	0
1	5	21	"Blank"	"Blank"	5630	32345	100	501	563	344	61	555	555	604	365	60	15	3	0	1784	1805	529	29	1756	1756	1818	559	30	16	2	0	0.000	0.000	0.000	0.000	0.000	0.000	0.000	0.000	0.000	0.000	0.000	0.000	0.000	0.000	-1.929	0.163	0.661	0.712	4.510	0.113	0.008	316	2384	100	-54	28	-26	8	49	57	Error	Error	Error	-54	28	8	49	177814	570401	-0.112	-0.023	0	0	0
1	6	21	"Blank"	"Blank"	5930	32345	100	534	606	496	81	574	574	629	416	66	13	3	0	1768	1854	611	32	1772	1772	1829	590	32	16	2	0	0.000	0.000	0.000	0.000	0.000	0.000	0.000	0.000	0.000	0.000	0.000	0.000	0.000	0.000	10.000	0.390	0.535	0.581	4.975	0.325	0.049	316	2384	100	-40	-4	-44	32	82	114	Error	Error	3.322	-40	-4	32	82	191468	585891	-0.055	0.042	0	0	0
1	7	21	"Blank"	"Blank"	6230	32345	100	566	642	406	63	562	562	624	382	61	21	7	0	1784	1850	594	32	1772	1772	1816	552	30	16	4	0	0.000	0.000	0.000	0.000	0.000	0.000	0.000	0.000	0.000	0.000	0.000	0.000	0.000	0.000	0.333	1.026	0.638	0.574	4.288	0.164	0.010	316	2384	100	4	12	16	80	78	158	Error	Error	-1.585	4	12	80	78	202830	584478	0.047	0.062	0	0	0
1	8	21	"Blank"	"Blank"	6530	32345	100	528	611	374	61	578	578	763	2320	304	0	0	0	1818	1903	565	29	1842	1842	2072	2530	122	0	0	0	0.000	0.000	0.000	0.000	0.000	0.000	0.000	0.000	0.000	0.000	0.000	0.000	0.000	0.000	2.083	0.541	0.693	0.723	4.219	-0.008	0.000	316	2384	100	-50	-24	-74	33	61	94	Error	Error	1.059	-50	-24	33	61	193120	601460	-0.066	-0.067	0	0	0
1	9	21	"Blank"	"Blank"	6830	32340	100	565	610	358	58	539	539	599	388	64	18	3	0	1821	1841	541	29	1782	1782	1823	550	30	17	3	0	0.000	0.000	0.000	0.000	0.000	0.000	0.000	0.000	0.000	0.000	0.000	0.000	0.000	0.000	0.667	1.203	0.668	0.719	4.917	0.023	0.000	316	2384	100	26	39	65	71	59	130	Error	Error	-0.585	26	39	71	59	192739	581845	0.028	0.033	0	0	0
1	10	21	"Blank"	"Blank"	7135	32340	100	561	622	405	65	566	566	680	1546	227	0	0	0	1831	1898	594	31	1807	1807	1931	1938	100	0	0	0	0.000	0.000	0.000	0.000	0.000	0.000	0.000	0.000	0.000	0.000	0.000	0.000	0.000	0.000	-0.208	0.615	0.743	0.735	5.223	0.029	0.001	316	2384	100	-5	24	19	56	91	147	Error	Error	Error	-5	24	56	91	196483	599907	-0.038	-0.017	0	0	0
1	11	21	"Blank"	"Blank"	7435	32340	100	535	588	334	56	578	578	686	1468	213	0	0	0	1916	1909	580	30	1860	1860	1945	788	40	9	1	0	0.000	0.000	0.000	0.000	0.000	0.000	0.000	0.000	0.000	0.000	0.000	0.000	0.000	0.000	-0.768	0.204	0.687	0.613	3.907	0.216	0.068	316	2384	100	-43	56	13	10	49	59	Error	Error	Error	-43	56	10	49	185936	603164	-0.067	-0.046	0	0	0
1	12	21	"Blank"	"Blank"	7735	32340	100	604	658	397	60	595	595	685	697	101	5	1	0	1906	1981	630	31	1885	1885	1940	639	32	14	3	0	0.000	0.000	0.000	0.000	0.000	0.000	0.000	0.000	0.000	0.000	0.000	0.000	0.000	0.000	0.429	0.656	0.583	0.583	4.695	0.475	0.016	316	2384	100	9	21	30	63	96	159	Error	Error	-1.222	9	21	63	96	207770	626127	-0.039	0.064	0	0	0
1	13	21	"Blank"	"Blank"	8035	32340	100	532	608	375	61	580	580	646	397	61	15	4	0	1798	1898	620	32	1856	1856	1931	657	34	13	3	0	0.000	0.000	0.000	0.000	0.000	0.000	0.000	0.000	0.000	0.000	0.000	0.000	0.000	0.000	0.828	0.667	0.590	0.624	3.904	0.058	0.004	316	2384	100	-48	-58	-106	28	42	70	Error	Error	-0.273	-48	-58	28	42	192221	599754	-0.096	-0.050	0	0	0
1	14	21	"Blank"	"Blank"	8335	32340	100	579	652	411	63	582	582	652	394	60	16	5	0	1865	1942	638	32	1941	1941	2012	748	37	10	1	0	0.000	0.000	0.000	0.000	0.000	0.000	0.000	0.000	0.000	0.000	0.000	0.000	0.000	0.000	0.039	70.000	0.638	0.622	4.634	-0.003	0.000	316	2384	100	-3	-76	-79	70	1	71	Error	Error	-4.663	-3	-76	70	1	205923	613533	0.000	-0.094	0	0	0
1	15	21	"Blank"	"Blank"	8635	32340	100	552	610	362	59	582	582	649	386	59	13	3	0	1956	2008	691	34	1941	1941	2009	634	31	13	3	0	0.000	0.000	0.000	0.000	0.000	0.000	0.000	0.000	0.000	0.000	0.000	0.000	0.000	0.000	-2.000	0.418	0.544	0.591	4.692	0.052	0.004	316	2384	100	-30	15	-15	28	67	95	Error	Error	Error	-30	15	28	67	192823	634518	-0.101	-0.002	0	0	0
1	16	21	"Blank"	"Blank"	8935	32335	100	608	640	372	58	599	599	655	388	59	17	4	0	1954	2046	669	32	1932	1932	2001	651	32	16	4	0	0.000	0.000	0.000	0.000	0.000	0.000	0.000	0.000	0.000	0.000	0.000	0.000	0.000	0.000	0.409	0.360	0.719	0.687	5.605	-0.003	0.000	316	2384	100	9	22	31	41	114	155	Error	Error	-1.290	9	22	41	114	202396	646396	-0.039	0.069	0	0	0
1	17	21	"Blank"	"Blank"	9235	32335	100	560	636	399	62	614	614	679	411	60	12	4	0	1954	2006	623	31	2020	2020	2075	632	30	13	2	0	0.000	0.000	0.000	0.000	0.000	0.000	0.000	0.000	0.000	0.000	0.000	0.000	0.000	0.000	0.818	-1.571	0.765	0.698	4.089	0.060	0.003	316	2384	100	-54	-66	-120	22	-14	8	Error	Error	-0.290	-54	-66	22	-14	200943	633871	-0.105	-0.109	0	0	0
1	18	21	"Blank"	"Blank"	9540	32335	100	616	672	380	56	621	621	682	424	62	17	3	0	2167	2187	652	29	2075	2075	2152	781	36	12	1	0	0.000	0.000	0.000	0.000	0.000	0.000	0.000	0.000	0.000	0.000	0.000	0.000	0.000	0.000	-0.054	0.455	0.518	0.535	4.512	-0.001	0.000	316	2384	100	-5	92	87	51	112	163	Error	Error	Error	-5	92	51	112	212454	690934	-0.024	0.045	0	0	0
