# Supplementary material for: Application of hybridization control probe to increase accuracy on ligation detection or minisequencing diagnostic microarrays
Source: BMC Res Notes. 2009 Dec 14;2:249. doi: 10.1186/1756-0500-2-249 (PMC2799435; doi:10.1186/1756-0500-2-249)
Supplement: Additional file 3 — Gpr_files. Zip-compressed file containing raw microarray data in GenePix results format (.gpr) and GAL (GenePix Array List) files. [file 1756-0500-2-249-S3.ZIP › gpr_files/slide9/lasi9_8-16.gpr]

ATF	1.0
30	76    
"Type=GenePix Results 3"
"DateTime=2009/05/28 13:55:46"
"Settings=C:\Axon\Data\HPV\280509\lasi9.gps"
"GalFile=C:\Axon\Data\HPV\ArrayIt_032009_InstiBioGalfile.gal"
"ArrayOfArrays=8-16"
"PixelSize=5"
"Wavelengths=532	488"
"ImageFiles=C:\Axon\Data\HPV\280509\lasi9.tif 2	C:\Axon\Data\HPV\280509\lasi9.tif 3"
"NormalizationMethod=None"
"NormalizationFactors=1	1"
"JpegImage="
"StdDev=Type 1"
"RatioFormulations=W1/W3 (/532)	W1/W4 (/488)	W3/W4 (532/488)"
"FeatureType=Circular"
"Barcode="
"BackgroundSubtraction=LocalFeature"
"ImageOrigin=0, 0"
"JpegOrigin=0, 0"
"Creator=GenePix Pro 6.1.0.2"
"Scanner=GenePix 4200A 01 Autoloader [2]"
"FocusPosition=0"
"Temperature=23.31"
"LinesAveraged=1"
"Comment="
"PMTGain=610	580"
"ScanPower=100	100"
"LaserPower=2.72	2.58"
"Filters=Standard Green	Standard Blue"
"ScanRegion=728,0,3848,13784"
"Supplier="
"Block"	"Column"	"Row"	"Name"	"ID"	"X"	"Y"	"Dia."	"F532 Median"	"F532 Mean"	"F532 SD"	"F532 CV"	"B532"	"B532 Median"	"B532 Mean"	"B532 SD"	"B532 CV"	"% > B532+1SD"	"% > B532+2SD"	"F532 % Sat."	"F488 Median"	"F488 Mean"	"F488 SD"	"F488 CV"	"B488"	"B488 Median"	"B488 Mean"	"B488 SD"	"B488 CV"	"% > B488+1SD"	"% > B488+2SD"	"F488 % Sat."	"Ratio of Medians (1/532)"	"Ratio of Means (1/532)"	"Median of Ratios (1/532)"	"Mean of Ratios (1/532)"	"Ratios SD (1/532)"	"Rgn Ratio (1/532)"	"Rgn R2 (1/532)"	"Ratio of Medians (1/488)"	"Ratio of Means (1/488)"	"Median of Ratios (1/488)"	"Mean of Ratios (1/488)"	"Ratios SD (1/488)"	"Rgn Ratio (1/488)"	"Rgn R2 (1/488)"	"Ratio of Medians (532/488)"	"Ratio of Means (532/488)"	"Median of Ratios (532/488)"	"Mean of Ratios (532/488)"	"Ratios SD (532/488)"	"Rgn Ratio (532/488)"	"Rgn R2 (532/488)"	"F Pixels"	"B Pixels"	"Circularity"	"Sum of Medians (1/532)"	"Sum of Medians (1/488)"	"Sum of Medians (532/488)"	"Sum of Means (1/532)"	"Sum of Means (1/488)"	"Sum of Means (532/488)"	"Log Ratio (1/532)"	"Log Ratio (1/488)"	"Log Ratio (532/488)"	"F532 Median - B532"	"F488 Median - B488"	"F532 Mean - B532"	"F488 Mean - B488"	"F532 Total Intensity"	"F488 Total Intensity"	"SNR 532"	"SNR 488"	"Flags"	"Normalize"	"Autoflag"
1	1	1	"A1"	"A1"	13365	26315	100	609	641	412	64	484	484	532	344	64	25	8	0	4983	5689	4306	75	2345	2345	2481	1606	64	67	42	0	0.000	0.000	0.000	0.000	0.000	0.000	0.000	0.000	0.000	0.000	0.000	0.000	0.000	0.000	0.047	0.047	0.098	0.099	4.101	0.028	0.037	316	2384	100	125	2638	2763	157	3344	3501	Error	Error	-4.399	125	2638	157	3344	202418	1797576	0.317	1.998	0	0	0
1	2	1	"A1"	"A1"	13660	26310	100	510	551	325	58	441	441	500	336	67	21	5	0	5506	5511	2917	52	2211	2211	2427	1839	75	61	45	0	0.000	0.000	0.000	0.000	0.000	0.000	0.000	0.000	0.000	0.000	0.000	0.000	0.000	0.000	0.021	0.033	0.086	0.103	5.194	0.017	0.015	316	2384	100	69	3295	3364	110	3300	3410	Error	Error	-5.578	69	3295	110	3300	174064	1741369	0.152	1.677	0	0	0
1	3	1	"A1"	"A1"	13960	26310	100	564	612	381	62	436	436	494	331	67	29	7	0	6598	6822	3615	52	2219	2219	2386	1044	43	79	67	0	0.000	0.000	0.000	0.000	0.000	0.000	0.000	0.000	0.000	0.000	0.000	0.000	0.000	0.000	0.029	0.038	0.068	0.072	4.806	0.027	0.048	316	2384	100	128	4379	4507	176	4603	4779	Error	Error	-5.096	128	4379	176	4603	193323	2155658	0.356	4.249	0	0	0
1	4	1	"A2"	"A2"	14260	26310	100	459	530	363	68	456	456	524	366	69	16	3	0	3503	4093	2633	64	2355	2355	2479	1137	45	50	31	0	0.000	0.000	0.000	0.000	0.000	0.000	0.000	0.000	0.000	0.000	0.000	0.000	0.000	0.000	0.003	0.043	0.171	0.182	5.239	0.040	0.041	316	2384	100	3	1148	1151	74	1738	1812	Error	Error	-8.580	3	1148	74	1738	167609	1293408	0.016	1.420	0	0	0
1	5	1	"A2"	"A2"	14560	26310	100	602	659	454	68	497	497	565	385	68	21	7	0	4884	5421	2834	52	2398	2398	2567	1082	42	67	52	0	0.000	0.000	0.000	0.000	0.000	0.000	0.000	0.000	0.000	0.000	0.000	0.000	0.000	0.000	0.042	0.054	0.117	0.123	6.070	0.028	0.021	316	2384	100	105	2486	2591	162	3023	3185	Error	Error	-4.565	105	2486	162	3023	208209	1713153	0.244	2.638	0	0	0
1	6	1	"A2"	"A2"	14860	26310	100	636	695	389	55	591	591	641	364	56	22	7	0	5290	5712	2942	51	2612	2612	2809	1152	41	68	51	0	0.000	0.000	0.000	0.000	0.000	0.000	0.000	0.000	0.000	0.000	0.000	0.000	0.000	0.000	0.017	0.034	0.106	0.119	5.223	0.014	0.008	316	2384	100	45	2678	2723	104	3100	3204	Error	Error	-5.895	45	2678	104	3100	219548	1805081	0.148	2.520	0	0	0
1	7	1	"A3"	"A3"	15160	26310	100	663	710	409	57	535	535	606	473	78	18	4	0	4920	5815	3291	56	2564	2564	2706	1024	37	69	53	0	0.000	0.000	0.000	0.000	0.000	0.000	0.000	0.000	0.000	0.000	0.000	0.000	0.000	0.000	0.054	0.054	0.098	0.089	4.669	0.024	0.015	316	2384	100	128	2356	2484	175	3251	3426	Error	Error	-4.202	128	2356	175	3251	224338	1837545	0.220	3.036	0	0	0
1	8	1	"A3"	"A3"	15460	26310	100	650	707	412	58	530	530	628	872	138	4	0	0	6254	6625	3323	50	2584	2584	2836	1985	69	65	48	0	0.000	0.000	0.000	0.000	0.000	0.000	0.000	0.000	0.000	0.000	0.000	0.000	0.000	0.000	0.033	0.044	0.079	0.083	4.910	0.028	0.014	316	2384	100	120	3670	3790	177	4041	4218	Error	Error	-4.935	120	3670	177	4041	223485	2093470	0.091	1.909	0	0	0
1	9	1	"A3"	"A3"	15760	26310	100	667	737	412	55	576	576	651	758	116	6	0	0	7985	7890	3800	48	2708	2708	2934	1359	46	79	68	0	0.000	0.000	0.000	0.000	0.000	0.000	0.000	0.000	0.000	0.000	0.000	0.000	0.000	0.000	0.017	0.031	0.056	0.064	4.389	0.034	0.012	316	2384	100	91	5277	5368	161	5182	5343	Error	Error	-5.858	91	5277	161	5182	232982	2493326	0.113	3.647	0	0	0
1	10	1	"A4"	"A4"	16060	26310	100	584	641	389	60	543	543	620	502	80	13	3	0	4506	5213	2864	54	2595	2595	2829	1868	66	50	31	0	0.000	0.000	0.000	0.000	0.000	0.000	0.000	0.000	0.000	0.000	0.000	0.000	0.000	0.000	0.021	0.037	0.128	0.136	5.429	0.052	0.040	316	2384	100	41	1911	1952	98	2618	2716	Error	Error	-5.543	41	1911	98	2618	202509	1647289	0.042	1.276	0	0	0
1	11	1	"A4"	"A4"	16360	26310	100	652	687	387	56	524	524	597	484	81	19	1	0	5509	6148	3423	55	2649	2649	3077	2118	68	55	39	0	0.000	0.000	0.000	0.000	0.000	0.000	0.000	0.000	0.000	0.000	0.000	0.000	0.000	0.000	0.045	0.047	0.093	0.106	5.347	0.017	0.024	316	2384	100	128	2860	2988	163	3499	3662	Error	Error	-4.482	128	2860	163	3499	217240	1942623	0.186	1.450	0	0	0
1	12	1	"A4"	"A4"	16660	26310	100	619	688	425	61	524	524	609	668	109	11	1	0	5783	6050	2831	46	2751	2751	3092	1804	58	63	43	0	0.000	0.000	0.000	0.000	0.000	0.000	0.000	0.000	0.000	0.000	0.000	0.000	0.000	0.000	0.031	0.050	0.096	0.086	6.105	0.029	0.044	316	2384	100	95	3032	3127	164	3299	3463	Error	Error	-4.996	95	3032	164	3299	217278	1911654	0.118	1.640	0	0	0
1	13	1	"A5"	"A5"	16960	26310	100	555	629	375	59	591	591	639	377	58	17	4	0	3433	3873	1822	47	2922	2922	3054	1031	33	37	19	0	0.000	0.000	0.000	0.000	0.000	0.000	0.000	0.000	0.000	0.000	0.000	0.000	0.000	0.000	-0.070	0.040	0.250	0.251	5.537	0.035	0.012	316	2384	100	-36	511	475	38	951	989	Error	Error	Error	-36	511	38	951	198808	1223939	-0.027	0.794	0	0	0
1	14	1	"A5"	"A5"	17260	26310	100	591	638	344	53	568	568	624	395	63	17	2	0	3847	4336	2044	47	2816	2816	2941	1086	36	48	30	0	0.000	0.000	0.000	0.000	0.000	0.000	0.000	0.000	0.000	0.000	0.000	0.000	0.000	0.000	0.022	0.046	0.192	0.203	5.056	0.045	0.027	316	2384	100	23	1031	1054	70	1520	1590	Error	Error	-5.486	23	1031	70	1520	201718	1370296	0.035	1.285	0	0	0
1	15	1	"A5"	"A5"	17560	26310	100	681	707	366	51	617	617	692	621	89	9	0	0	3691	4112	1806	43	2992	2992	3113	1049	33	40	22	0	0.000	0.000	0.000	0.000	0.000	0.000	0.000	0.000	0.000	0.000	0.000	0.000	0.000	0.000	0.092	0.080	0.231	0.228	5.347	0.034	0.011	316	2384	100	64	699	763	90	1120	1210	Error	Error	-3.449	64	699	90	1120	223436	1299266	0.024	0.952	0	0	0
1	16	1	"A6"	"A6"	17860	26310	100	638	697	395	56	594	594	682	833	122	3	0	0	5761	6289	3554	56	2858	2858	3023	1090	36	70	59	0	0.000	0.000	0.000	0.000	0.000	0.000	0.000	0.000	0.000	0.000	0.000	0.000	0.000	0.000	0.015	0.030	0.083	0.086	5.261	0.031	0.005	316	2384	100	44	2903	2947	103	3431	3534	Error	Error	-6.044	44	2903	103	3431	220382	1987228	0.018	2.996	0	0	0
1	17	1	"A6"	"A6"	18160	26310	100	644	716	386	53	561	561	752	2266	301	0	0	0	7517	7676	3428	44	2895	2895	3316	3119	94	66	31	0	0.000	0.000	0.000	0.000	0.000	0.000	0.000	0.000	0.000	0.000	0.000	0.000	0.000	0.000	0.018	0.032	0.075	0.069	4.388	0.023	0.034	316	2384	100	83	4622	4705	155	4781	4936	Error	Error	-5.799	83	4622	155	4781	226201	2425547	-0.016	1.398	0	0	0
1	18	1	"A6"	"A6"	18460	26310	100	756	1068	1603	150	532	532	591	424	71	36	15	0	9553	10085	5803	57	2775	2775	3046	1451	47	82	75	0	0.000	0.000	0.000	0.000	0.000	0.000	0.000	0.000	0.000	0.000	0.000	0.000	0.000	0.000	0.033	0.073	0.064	0.060	4.522	0.071	0.115	316	2384	100	224	6778	7002	536	7310	7846	Error	Error	-4.919	224	6778	536	7310	337422	3186933	1.125	4.851	0	0	0
1	1	2	"A7"	"A7"	13365	26615	100	596	646	342	52	546	546	629	662	105	5	0	0	3371	3739	1537	41	2481	2481	2693	2434	90	18	3	0	0.000	0.000	0.000	0.000	0.000	0.000	0.000	0.000	0.000	0.000	0.000	0.000	0.000	0.000	0.056	0.079	0.217	0.181	5.336	0.037	0.013	316	2384	100	50	890	940	100	1258	1358	Error	Error	-4.154	50	890	100	1258	204190	1181509	0.026	0.430	0	0	0
1	2	2	"A7"	"A7"	13665	26615	100	606	656	342	52	543	543	591	336	56	23	7	0	3965	4540	2258	49	2447	2447	2568	835	32	65	48	0	0.000	0.000	0.000	0.000	0.000	0.000	0.000	0.000	0.000	0.000	0.000	0.000	0.000	0.000	0.042	0.054	0.154	0.156	4.300	0.026	0.015	316	2384	100	63	1518	1581	113	2093	2206	Error	Error	-4.591	63	1518	113	2093	207368	1434516	0.193	2.362	0	0	0
1	3	2	"A7"	"A7"	13965	26615	100	668	691	361	52	529	529	590	391	66	22	6	0	4291	5080	2601	51	2477	2477	2623	1080	41	62	44	0	0.000	0.000	0.000	0.000	0.000	0.000	0.000	0.000	0.000	0.000	0.000	0.000	0.000	0.000	0.077	0.062	0.131	0.146	4.916	0.027	0.019	316	2384	100	139	1814	1953	162	2603	2765	Error	Error	-3.706	139	1814	162	2603	218493	1605178	0.258	2.275	0	0	0
1	4	2	"A8"	"A8"	14265	26615	100	622	684	404	59	576	576	631	377	59	21	5	0	5256	5290	2512	47	2605	2605	2746	999	36	67	58	0	0.000	0.000	0.000	0.000	0.000	0.000	0.000	0.000	0.000	0.000	0.000	0.000	0.000	0.000	0.017	0.040	0.122	0.142	5.779	0.024	0.016	316	2384	100	46	2651	2697	108	2685	2793	Error	Error	-5.849	46	2651	108	2685	216106	1671695	0.141	2.547	0	0	0
1	5	2	"A8"	"A8"	14565	26610	100	683	760	424	55	574	574	632	499	78	19	4	0	6931	6896	2354	34	2607	2607	2836	1233	43	89	78	0	0.000	0.000	0.000	0.000	0.000	0.000	0.000	0.000	0.000	0.000	0.000	0.000	0.000	0.000	0.025	0.043	0.077	0.066	3.985	0.032	0.016	316	2384	100	109	4324	4433	186	4289	4475	Error	Error	-5.310	109	4324	186	4289	240011	2179275	0.257	3.293	0	0	0
1	6	2	"A8"	"A8"	14865	26610	100	690	715	386	53	540	540	606	398	65	22	6	0	6735	6850	3180	46	2474	2474	2722	1322	48	77	68	0	0.000	0.000	0.000	0.000	0.000	0.000	0.000	0.000	0.000	0.000	0.000	0.000	0.000	0.000	0.035	0.040	0.080	0.084	4.140	0.052	0.129	316	2384	100	150	4261	4411	175	4376	4551	Error	Error	-4.828	150	4261	175	4376	225815	2164671	0.274	3.123	0	0	0
1	7	2	"A9"	"A9"	15165	26610	100	649	701	387	55	573	573	626	345	55	26	7	0	6147	6287	3081	49	2594	2594	2719	908	33	76	67	0	0.000	0.000	0.000	0.000	0.000	0.000	0.000	0.000	0.000	0.000	0.000	0.000	0.000	0.000	0.021	0.035	0.092	0.101	4.840	0.023	0.024	316	2384	100	76	3553	3629	128	3693	3821	Error	Error	-5.547	76	3553	128	3693	221576	1986725	0.217	3.930	0	0	0
1	8	2	"A9"	"A9"	15465	26610	100	667	715	332	46	573	573	622	401	64	19	4	0	6764	6768	2963	43	2606	2606	2864	1328	46	78	64	0	0.000	0.000	0.000	0.000	0.000	0.000	0.000	0.000	0.000	0.000	0.000	0.000	0.000	0.000	0.023	0.034	0.057	0.061	3.836	0.019	0.012	316	2384	100	94	4158	4252	142	4162	4304	Error	Error	-5.467	94	4158	142	4162	225808	2138768	0.232	2.940	0	0	0
1	9	2	"A9"	"A9"	15765	26610	100	632	679	388	57	526	526	589	377	64	21	6	0	8022	8091	3837	47	2564	2564	2869	1502	52	82	71	0	0.000	0.000	0.000	0.000	0.000	0.000	0.000	0.000	0.000	0.000	0.000	0.000	0.000	0.000	0.019	0.028	0.058	0.056	4.650	0.021	0.038	316	2384	100	106	5458	5564	153	5527	5680	Error	Error	-5.686	106	5458	153	5527	214448	2556827	0.239	3.477	0	0	0
1	10	2	"A10"	"A10"	16065	26610	100	689	748	481	64	567	567	631	402	63	23	7	0	7075	7132	4156	58	2680	2680	2932	1391	47	64	58	0	0.000	0.000	0.000	0.000	0.000	0.000	0.000	0.000	0.000	0.000	0.000	0.000	0.000	0.000	0.028	0.041	0.077	0.087	5.169	0.030	0.052	316	2384	100	122	4395	4517	181	4452	4633	Error	Error	-5.171	122	4395	181	4452	236356	2253709	0.291	3.019	0	0	0
1	11	2	"A10"	"A10"	16365	26610	100	689	748	408	54	558	558	608	353	58	31	10	0	10179	9987	4411	44	2766	2766	3076	1755	57	84	77	0	0.000	0.000	0.000	0.000	0.000	0.000	0.000	0.000	0.000	0.000	0.000	0.000	0.000	0.000	0.018	0.026	0.043	0.046	3.818	0.021	0.058	316	2384	100	131	7413	7544	190	7221	7411	Error	Error	-5.822	131	7413	190	7221	236414	3155948	0.397	3.938	0	0	0
1	12	2	"A10"	"A10"	16665	26610	100	727	772	372	48	559	559	618	356	57	31	9	0	10046	10262	4003	39	2794	2794	3081	2014	65	89	80	0	0.000	0.000	0.000	0.000	0.000	0.000	0.000	0.000	0.000	0.000	0.000	0.000	0.000	0.000	0.023	0.029	0.046	0.039	4.107	0.017	0.036	316	2384	100	168	7252	7420	213	7468	7681	Error	Error	-5.432	168	7252	213	7468	243884	3242814	0.433	3.566	0	0	0
1	13	2	"A11"	"A11"	16965	26610	100	632	685	430	62	551	551	607	359	59	26	6	0	4397	6116	4402	71	2721	2721	2874	992	34	62	45	0	0.000	0.000	0.000	0.000	0.000	0.000	0.000	0.000	0.000	0.000	0.000	0.000	0.000	0.000	0.048	0.039	0.110	0.127	5.624	0.017	0.015	316	2384	100	81	1676	1757	134	3395	3529	Error	Error	-4.371	81	1676	134	3395	216545	1932751	0.217	3.268	0	0	0
1	14	2	"A11"	"A11"	17265	26610	100	627	740	679	91	584	584	628	370	58	27	6	0	5970	6922	4161	60	2787	2787	3007	1364	45	69	53	0	0.000	0.000	0.000	0.000	0.000	0.000	0.000	0.000	0.000	0.000	0.000	0.000	0.000	0.000	0.014	0.038	0.087	0.096	4.575	0.026	0.026	316	2384	100	43	3183	3226	156	4135	4291	Error	Error	-6.210	43	3183	156	4135	233817	2187208	0.303	2.870	0	0	0
1	15	2	"A11"	"A11"	17565	26610	100	602	664	393	59	566	566	641	1256	195	0	0	0	5999	7435	4938	66	2733	2733	2949	1202	40	68	59	0	0.000	0.000	0.000	0.000	0.000	0.000	0.000	0.000	0.000	0.000	0.000	0.000	0.000	0.000	0.011	0.021	0.069	0.082	6.085	0.022	0.037	316	2384	100	36	3266	3302	98	4702	4800	Error	Error	-6.503	36	3266	98	4702	209940	2349375	0.018	3.732	0	0	0
1	16	2	"A12"	"A12"	17865	26610	100	654	719	404	56	574	574	635	393	61	24	7	0	4791	5772	3331	57	2804	2804	2991	1300	43	59	42	0	0.000	0.000	0.000	0.000	0.000	0.000	0.000	0.000	0.000	0.000	0.000	0.000	0.000	0.000	0.040	0.049	0.136	0.133	5.942	0.022	0.020	316	2384	100	80	1987	2067	145	2968	3113	Error	Error	-4.634	80	1987	145	2968	227076	1824045	0.214	2.139	0	0	0
1	17	2	"A12"	"A12"	18165	26610	100	691	742	403	54	562	562	650	1244	191	1	0	0	8427	9112	5466	59	2815	2815	3071	1366	44	85	74	0	0.000	0.000	0.000	0.000	0.000	0.000	0.000	0.000	0.000	0.000	0.000	0.000	0.000	0.000	0.023	0.029	0.058	0.059	4.006	0.019	0.028	316	2384	100	129	5612	5741	180	6297	6477	Error	Error	-5.443	129	5612	180	6297	234606	2879545	0.074	4.422	0	0	0
1	18	2	"A12"	"A12"	18465	26610	100	644	742	579	78	576	576	891	2847	319	0	0	0	6528	7023	3856	54	2920	2920	3831	6114	159	27	1	0	0.000	0.000	0.000	0.000	0.000	0.000	0.000	0.000	0.000	0.000	0.000	0.000	0.000	0.000	0.019	0.040	0.076	0.081	4.814	0.030	0.042	316	2384	100	68	3608	3676	166	4103	4269	Error	Error	-5.730	68	3608	166	4103	234314	2219257	-0.052	0.522	0	0	0
1	1	3	"A13"	"A13"	13370	26915	100	607	651	371	56	468	468	532	405	76	22	5	0	5904	6692	5134	76	2144	2144	2303	982	42	72	64	0	0.000	0.000	0.000	0.000	0.000	0.000	0.000	0.000	0.000	0.000	0.000	0.000	0.000	0.000	0.037	0.040	0.083	0.077	5.354	0.025	0.035	316	2384	100	139	3760	3899	183	4548	4731	Error	Error	-4.758	139	3760	183	4548	205661	2114823	0.294	4.469	0	0	0
1	2	3	"A13"	"A13"	13670	26915	100	586	663	406	61	479	479	663	2136	322	0	0	0	6857	7823	5305	67	2220	2220	2513	2014	80	74	55	0	0.000	0.000	0.000	0.000	0.000	0.000	0.000	0.000	0.000	0.000	0.000	0.000	0.000	0.000	0.023	0.033	0.058	0.068	4.408	0.027	0.084	316	2384	100	107	4637	4744	184	5603	5787	Error	Error	-5.438	107	4637	184	5603	209525	2472007	0.000	2.637	0	0	0
1	3	3	"A13"	"A13"	13970	26915	100	636	671	409	60	461	461	526	424	80	23	6	0	7741	8932	6047	67	2265	2265	2600	1689	64	83	69	0	0.000	0.000	0.000	0.000	0.000	0.000	0.000	0.000	0.000	0.000	0.000	0.000	0.000	0.000	0.032	0.031	0.049	0.052	3.529	0.027	0.074	316	2384	100	175	5476	5651	210	6667	6877	Error	Error	-4.968	175	5476	210	6667	211948	2822495	0.342	3.749	0	0	0
1	4	3	"A14"	"A14"	14270	26915	100	846	899	523	58	483	483	545	374	68	49	23	0	8065	7604	4071	53	2257	2257	2491	1933	77	70	63	0	0.000	0.000	0.000	0.000	0.000	0.000	0.000	0.000	0.000	0.000	0.000	0.000	0.000	0.000	0.063	0.078	0.083	0.091	4.113	0.068	0.261	316	2384	100	363	5808	6171	416	5347	5763	Error	Error	-4.000	363	5808	416	5347	284018	2402754	0.947	2.645	0	0	0
1	5	3	"A14"	"A14"	14570	26915	100	955	1088	634	58	471	471	541	365	67	60	37	0	10059	9572	4031	42	2241	2241	2543	1597	62	84	79	0	0.000	0.000	0.000	0.000	0.000	0.000	0.000	0.000	0.000	0.000	0.000	0.000	0.000	0.000	0.062	0.084	0.085	0.082	3.189	0.069	0.291	316	2384	100	484	7818	8302	617	7331	7948	Error	Error	-4.014	484	7818	617	7331	343832	3024653	1.499	4.401	0	0	0
1	6	3	"A14"	"A14"	14870	26915	100	976	1005	512	50	450	450	516	350	67	61	33	0	9280	8930	3857	43	2201	2201	2421	1306	53	85	80	0	0.000	0.000	0.000	0.000	0.000	0.000	0.000	0.000	0.000	0.000	0.000	0.000	0.000	0.000	0.074	0.082	0.084	0.080	3.337	0.070	0.313	316	2384	100	526	7079	7605	555	6729	7284	Error	Error	-3.750	526	7079	555	6729	317521	2821988	1.397	4.984	0	0	0
1	7	3	"A15"	"A15"	15170	26915	100	531	573	327	57	473	473	523	341	65	19	5	0	5774	6264	3789	60	2238	2238	2444	1259	51	66	59	0	0.000	0.000	0.000	0.000	0.000	0.000	0.000	0.000	0.000	0.000	0.000	0.000	0.000	0.000	0.016	0.025	0.063	0.079	5.769	0.015	0.021	316	2384	100	58	3536	3594	100	4026	4126	Error	Error	-5.930	58	3536	100	4026	181104	1979286	0.147	3.034	0	0	0
1	8	3	"A15"	"A15"	15470	26910	100	627	673	359	53	477	477	548	549	100	15	1	0	7791	8082	3673	45	2304	2304	2604	2051	78	83	66	0	0.000	0.000	0.000	0.000	0.000	0.000	0.000	0.000	0.000	0.000	0.000	0.000	0.000	0.000	0.027	0.034	0.056	0.056	4.098	0.020	0.041	316	2384	100	150	5487	5637	196	5778	5974	Error	Error	-5.193	150	5487	196	5778	212578	2553964	0.228	2.671	0	0	0
1	9	3	"A15"	"A15"	15770	26910	100	636	661	350	52	461	461	517	334	64	30	9	0	8768	9143	3083	33	2314	2314	2688	1855	69	95	87	0	0.000	0.000	0.000	0.000	0.000	0.000	0.000	0.000	0.000	0.000	0.000	0.000	0.000	0.000	0.027	0.029	0.046	0.043	3.086	0.016	0.032	316	2384	100	175	6454	6629	200	6829	7029	Error	Error	-5.205	175	6454	200	6829	208988	2889334	0.431	3.480	0	0	0
1	10	3	"A16"	"A16"	16070	26910	100	547	610	383	62	497	497	564	559	99	10	1	0	4433	4683	2133	45	2339	2339	2519	1309	51	62	42	0	0.000	0.000	0.000	0.000	0.000	0.000	0.000	0.000	0.000	0.000	0.000	0.000	0.000	0.000	0.024	0.048	0.132	0.115	4.909	0.032	0.025	316	2384	100	50	2094	2144	113	2344	2457	Error	Error	-5.388	50	2094	113	2344	192750	1479757	0.082	1.653	0	0	0
1	11	3	"A16"	"A16"	16370	26910	100	541	603	348	57	487	487	565	575	101	10	0	0	6256	6681	3528	52	2436	2436	2713	1574	58	74	59	0	0.000	0.000	0.000	0.000	0.000	0.000	0.000	0.000	0.000	0.000	0.000	0.000	0.000	0.000	0.014	0.027	0.073	0.071	4.803	0.060	0.067	316	2384	100	54	3820	3874	116	4245	4361	Error	Error	-6.144	54	3820	116	4245	190630	2111179	0.066	2.521	0	0	0
1	12	3	"A16"	"A16"	16670	26910	100	605	649	345	53	489	489	542	344	63	25	6	0	9477	10382	6539	62	2431	2431	2643	1244	47	82	72	0	0.000	0.000	0.000	0.000	0.000	0.000	0.000	0.000	0.000	0.000	0.000	0.000	0.000	0.000	0.016	0.020	0.037	0.040	5.240	0.016	0.048	316	2384	100	116	7046	7162	160	7951	8111	Error	Error	-5.925	116	7046	160	7951	205115	3280633	0.311	6.221	0	0	0
1	13	3	"A17"	"A17"	16970	26910	100	553	613	377	61	468	468	519	325	62	28	10	0	7617	8075	4824	59	2325	2325	2488	1158	46	76	68	0	0.000	0.000	0.000	0.000	0.000	0.000	0.000	0.000	0.000	0.000	0.000	0.000	0.000	0.000	0.016	0.025	0.057	0.066	4.447	0.027	0.053	316	2384	100	85	5292	5377	145	5750	5895	Error	Error	-5.960	85	5292	145	5750	193583	2551842	0.289	4.825	0	0	0
1	14	3	"A17"	"A17"	17270	26910	100	613	661	347	52	450	450	510	345	67	32	11	0	10601	10525	4716	44	2296	2296	2610	1767	67	87	81	0	0.000	0.000	0.000	0.000	0.000	0.000	0.000	0.000	0.000	0.000	0.000	0.000	0.000	0.000	0.020	0.026	0.042	0.038	3.834	0.016	0.049	316	2384	100	163	8305	8468	211	8229	8440	Error	Error	-5.671	163	8305	211	8229	208923	3325894	0.438	4.479	0	0	0
1	15	3	"A17"	"A17"	17570	26910	100	623	670	367	54	476	476	657	1805	274	0	0	0	10879	10093	5716	56	2428	2428	2953	2805	94	69	63	0	0.000	0.000	0.000	0.000	0.000	0.000	0.000	0.000	0.000	0.000	0.000	0.000	0.000	0.000	0.017	0.025	0.040	0.045	5.101	0.081	0.127	316	2384	100	147	8451	8598	194	7665	7859	Error	Error	-5.845	147	8451	194	7665	211655	3189236	0.007	2.545	0	0	0
1	16	3	"A18"	"A18"	17870	26910	100	547	598	337	56	464	464	519	333	64	28	7	0	5349	5658	3177	56	2427	2427	2662	1354	50	62	51	0	0.000	0.000	0.000	0.000	0.000	0.000	0.000	0.000	0.000	0.000	0.000	0.000	0.000	0.000	0.028	0.041	0.110	0.117	4.427	0.017	0.017	316	2384	100	83	2922	3005	134	3231	3365	Error	Error	-5.138	83	2922	134	3231	189077	1787857	0.237	2.213	0	0	0
1	17	3	"A18"	"A18"	18170	26910	100	612	747	1049	140	459	459	520	355	68	31	12	0	8621	9457	4952	52	2465	2465	2839	2204	77	82	65	0	0.000	0.000	0.000	0.000	0.000	0.000	0.000	0.000	0.000	0.000	0.000	0.000	0.000	0.000	0.025	0.041	0.058	0.050	4.294	0.023	0.031	316	2384	100	153	6156	6309	288	6992	7280	Error	Error	-5.330	153	6156	288	6992	236007	2988462	0.639	3.003	0	0	0
1	18	3	"A18"	"A18"	18470	26910	100	565	621	362	58	532	532	757	2298	303	0	0	0	8361	8447	4273	50	2649	2649	3174	3559	112	63	35	0	0.000	0.000	0.000	0.000	0.000	0.000	0.000	0.000	0.000	0.000	0.000	0.000	0.000	0.000	0.006	0.015	0.056	0.048	4.287	0.015	0.025	316	2384	100	33	5712	5745	89	5798	5887	Error	Error	-7.435	33	5712	89	5798	196299	2669168	-0.059	1.482	0	0	0
1	1	4	"A19"	"A19"	13375	27215	100	532	600	375	62	471	471	532	504	94	16	2	0	3999	4257	2223	52	2084	2084	2216	1547	69	55	29	0	0.000	0.000	0.000	0.000	0.000	0.000	0.000	0.000	0.000	0.000	0.000	0.000	0.000	0.000	0.032	0.059	0.148	0.174	4.531	0.022	0.011	316	2384	100	61	1915	1976	129	2173	2302	Error	Error	-4.972	61	1915	129	2173	189466	1345114	0.135	1.319	0	0	0
1	2	4	"A19"	"A19"	13675	27215	100	515	576	368	63	448	448	504	351	69	22	6	0	4772	5132	2438	47	2076	2076	2202	1347	61	73	50	0	0.000	0.000	0.000	0.000	0.000	0.000	0.000	0.000	0.000	0.000	0.000	0.000	0.000	0.000	0.025	0.042	0.090	0.086	4.192	0.055	0.134	316	2384	100	67	2696	2763	128	3056	3184	Error	Error	-5.331	67	2696	128	3056	182128	1621667	0.205	2.175	0	0	0
1	3	4	"A19"	"A19"	13975	27215	100	538	584	333	57	438	438	491	314	63	28	7	0	5130	5371	2070	38	2077	2077	2222	868	39	87	75	0	0.000	0.000	0.000	0.000	0.000	0.000	0.000	0.000	0.000	0.000	0.000	0.000	0.000	0.000	0.033	0.044	0.088	0.074	3.495	0.028	0.031	316	2384	100	100	3053	3153	146	3294	3440	Error	Error	-4.932	100	3053	146	3294	184391	1697388	0.296	3.628	0	0	0
1	4	4	"A20"	"A20"	14275	27215	100	522	652	497	76	447	447	526	641	121	12	2	0	10865	10953	8317	75	2081	2081	2230	1013	45	68	59	0	0.000	0.000	0.000	0.000	0.000	0.000	0.000	0.000	0.000	0.000	0.000	0.000	0.000	0.000	0.009	0.023	0.043	0.050	6.018	0.021	0.030	316	2384	100	75	8784	8859	205	8872	9077	Error	Error	-6.872	75	8784	205	8872	206026	3461046	0.197	8.611	0	0	0
1	5	4	"A20"	"A20"	14575	27215	100	637	658	373	56	436	436	499	394	78	29	7	0	15150	13579	9471	69	2127	2127	2447	2064	84	69	64	0	0.000	0.000	0.000	0.000	0.000	0.000	0.000	0.000	0.000	0.000	0.000	0.000	0.000	0.000	0.015	0.019	0.029	0.040	4.911	0.013	0.046	316	2384	100	201	13023	13224	222	11452	11674	Error	Error	-6.018	201	13023	222	11452	208035	4291108	0.404	5.393	0	0	0
1	6	4	"A20"	"A20"	14875	27215	100	592	721	1095	151	459	459	511	316	61	31	10	0	8537	10948	8345	76	2192	2192	2394	1450	60	66	57	0	0.000	0.000	0.000	0.000	0.000	0.000	0.000	0.000	0.000	0.000	0.000	0.000	0.000	0.000	0.021	0.030	0.040	0.051	6.604	0.022	0.040	316	2384	100	133	6345	6478	262	8756	9018	Error	Error	-5.576	133	6345	262	8756	227891	3459547	0.665	5.899	0	0	0
1	7	4	"A21"	"A21"	15175	27215	100	607	754	962	127	463	463	528	546	103	18	4	0	7831	8725	5778	66	2209	2209	2376	1649	69	76	67	0	0.000	0.000	0.000	0.000	0.000	0.000	0.000	0.000	0.000	0.000	0.000	0.000	0.000	0.000	0.026	0.045	0.057	0.065	5.250	0.090	0.242	316	2384	100	144	5622	5766	291	6516	6807	Error	Error	-5.287	144	5622	291	6516	238161	2756972	0.414	3.850	0	0	0
1	8	4	"A21"	"A21"	15475	27215	100	668	1306	4974	380	470	470	537	495	92	23	5	0	9189	9935	8237	82	2205	2205	2458	1401	56	78	69	0	0.000	0.000	0.000	0.000	0.000	0.000	0.000	0.000	0.000	0.000	0.000	0.000	0.000	0.000	0.028	0.108	0.058	0.060	4.633	0.231	0.168	316	2384	100	198	6984	7182	836	7730	8566	Error	Error	-5.140	198	6984	836	7730	412670	3139577	1.554	5.337	0	0	0
1	9	4	"A21"	"A21"	15775	27215	100	656	1205	4849	402	460	460	512	316	61	38	18	0	11652	12209	8627	70	2221	2221	2461	1382	56	83	76	0	0.000	0.000	0.000	0.000	0.000	0.000	0.000	0.000	0.000	0.000	0.000	0.000	0.000	0.000	0.021	0.075	0.037	0.041	4.832	0.222	0.250	316	2384	100	196	9431	9627	745	9988	10733	Error	Error	-5.588	196	9431	745	9988	380641	3858147	2.193	7.054	0	0	0
1	10	4	"A22"	"A22"	16075	27215	100	650	712	415	58	475	475	538	431	80	29	7	0	9741	10759	6967	64	2282	2282	2520	1564	62	75	72	0	0.000	0.000	0.000	0.000	0.000	0.000	0.000	0.000	0.000	0.000	0.000	0.000	0.000	0.000	0.023	0.028	0.045	0.048	3.947	0.021	0.099	316	2384	100	175	7459	7634	237	8477	8714	Error	Error	-5.414	175	7459	237	8477	225121	3399744	0.404	5.268	0	0	0
1	11	4	"A22"	"A22"	16375	27210	100	686	866	1178	136	449	449	517	430	83	30	11	0	13204	14997	9275	61	2322	2322	2629	1696	64	85	81	0	0.000	0.000	0.000	0.000	0.000	0.000	0.000	0.000	0.000	0.000	0.000	0.000	0.000	0.000	0.022	0.033	0.034	0.036	3.994	0.028	0.090	316	2384	100	237	10882	11119	417	12675	13092	Error	Error	-5.521	237	10882	417	12675	273711	4738994	0.812	7.292	0	0	0
1	12	4	"A22"	"A22"	16675	27210	100	701	765	449	58	451	451	528	679	128	18	3	0	13297	15101	9459	62	2345	2345	2628	2282	86	81	80	0	0.000	0.000	0.000	0.000	0.000	0.000	0.000	0.000	0.000	0.000	0.000	0.000	0.000	0.000	0.023	0.025	0.035	0.036	4.502	0.018	0.126	316	2384	100	250	10952	11202	314	12756	13070	Error	Error	-5.453	250	10952	314	12756	241613	4771831	0.349	5.466	0	0	0
1	13	4	"A23"	"A23"	16975	27210	100	426	478	299	62	451	451	524	421	80	9	1	0	2129	2302	810	35	2220	2220	2352	1136	48	11	0	0	0.000	0.000	0.000	0.000	0.000	0.000	0.000	0.000	0.000	0.000	0.000	0.000	0.000	0.000	0.275	0.329	0.358	0.343	4.033	0.051	0.011	316	2384	100	-25	-91	-116	27	82	109	Error	Error	-1.864	-25	-91	27	82	151161	727486	-0.109	-0.044	0	0	0
1	14	4	"A23"	"A23"	17275	27210	100	442	487	300	61	443	443	517	682	131	3	0	0	2194	2306	803	34	2242	2242	2381	961	40	12	3	0	0.000	0.000	0.000	0.000	0.000	0.000	0.000	0.000	0.000	0.000	0.000	0.000	0.000	0.000	0.021	0.688	0.331	0.344	4.818	-0.007	0.000	316	2384	100	-1	-48	-49	44	64	108	Error	Error	-5.585	-1	-48	44	64	153841	728591	-0.044	-0.078	0	0	0
1	15	4	"A23"	"A23"	17575	27210	100	445	517	419	81	465	465	518	356	68	15	4	0	2328	2427	871	35	2252	2252	2401	894	37	18	3	0	0.000	0.000	0.000	0.000	0.000	0.000	0.000	0.000	0.000	0.000	0.000	0.000	0.000	0.000	-0.263	0.297	0.342	0.343	4.761	0.019	0.001	316	2384	100	-20	76	56	52	175	227	Error	Error	Error	-20	76	52	175	163358	766935	-0.003	0.029	0	0	0
1	16	4	"A24"	"A24"	17875	27210	100	582	640	443	69	456	456	508	335	65	29	10	0	7185	7892	5444	68	2358	2358	2597	1253	48	67	58	0	0.000	0.000	0.000	0.000	0.000	0.000	0.000	0.000	0.000	0.000	0.000	0.000	0.000	0.000	0.026	0.033	0.060	0.064	5.087	0.019	0.040	316	2384	100	126	4827	4953	184	5534	5718	Error	Error	-5.260	126	4827	184	5534	202329	2493913	0.394	4.226	0	0	0
1	17	4	"A24"	"A24"	18175	27210	100	709	759	424	55	464	464	519	324	62	41	18	0	13620	14735	6803	46	2472	2472	2902	2075	71	95	91	0	0.000	0.000	0.000	0.000	0.000	0.000	0.000	0.000	0.000	0.000	0.000	0.000	0.000	0.000	0.022	0.024	0.032	0.029	3.473	0.015	0.060	316	2384	100	245	11148	11393	295	12263	12558	Error	Error	-5.508	245	11148	295	12263	239999	4656218	0.741	5.703	0	0	0
1	18	4	"A24"	"A24"	18475	27210	100	646	705	432	61	480	480	528	341	64	30	10	0	9892	9986	5068	50	2446	2446	2794	1739	62	83	75	0	0.000	0.000	0.000	0.000	0.000	0.000	0.000	0.000	0.000	0.000	0.000	0.000	0.000	0.000	0.022	0.030	0.047	0.043	4.536	0.025	0.079	316	2384	100	166	7446	7612	225	7540	7765	Error	Error	-5.487	166	7446	225	7540	222818	3155694	0.519	4.136	0	0	0
1	1	5	"A25"	"A25"	13380	27515	100	546	612	369	60	446	446	517	457	88	18	4	0	7396	8359	5625	67	2055	2055	2232	1409	63	70	62	0	0.000	0.000	0.000	0.000	0.000	0.000	0.000	0.000	0.000	0.000	0.000	0.000	0.000	0.000	0.019	0.026	0.049	0.058	5.627	0.015	0.028	316	2384	100	100	5341	5441	166	6304	6470	Error	Error	-5.739	100	5341	166	6304	193506	2641467	0.208	4.348	0	0	0
1	2	5	"A25"	"A25"	13680	27515	100	565	618	362	58	431	431	500	437	87	21	5	0	10112	10375	6164	59	2090	2090	2293	1509	65	77	72	0	0.000	0.000	0.000	0.000	0.000	0.000	0.000	0.000	0.000	0.000	0.000	0.000	0.000	0.000	0.017	0.023	0.040	0.042	5.227	0.014	0.018	316	2384	100	134	8022	8156	187	8285	8472	Error	Error	-5.904	134	8022	187	8285	195393	3278373	0.270	5.356	0	0	0
1	3	5	"A25"	"A25"	13980	27515	100	540	608	367	60	458	458	587	1563	266	0	0	0	10141	9739	4870	50	2085	2085	2468	2187	88	80	72	0	0.000	0.000	0.000	0.000	0.000	0.000	0.000	0.000	0.000	0.000	0.000	0.000	0.000	0.000	0.010	0.020	0.039	0.041	4.509	0.011	0.012	316	2384	100	82	8056	8138	150	7654	7804	Error	Error	-6.618	82	8056	150	7654	192213	3077545	0.013	3.325	0	0	0
1	4	5	"A26"	"A26"	14280	27515	100	519	573	358	62	443	443	493	334	67	22	6	0	8191	8078	5260	65	2076	2076	2286	1216	53	69	64	0	0.000	0.000	0.000	0.000	0.000	0.000	0.000	0.000	0.000	0.000	0.000	0.000	0.000	0.000	0.012	0.022	0.047	0.058	5.696	0.015	0.028	316	2384	100	76	6115	6191	130	6002	6132	Error	Error	-6.330	76	6115	130	6002	181190	2552713	0.240	4.763	0	0	0
1	5	5	"A26"	"A26"	14580	27515	100	565	615	355	57	440	440	548	1217	222	0	0	0	11240	10967	6022	54	2081	2081	2430	2023	83	79	75	0	0.000	0.000	0.000	0.000	0.000	0.000	0.000	0.000	0.000	0.000	0.000	0.000	0.000	0.000	0.014	0.020	0.034	0.038	5.739	0.033	0.095	316	2384	100	125	9159	9284	175	8886	9061	Error	Error	-6.195	125	9159	175	8886	194428	3465689	0.055	4.220	0	0	0
1	6	5	"A26"	"A26"	14880	27515	100	567	640	414	64	461	461	523	359	68	26	9	0	9182	9190	5276	57	2154	2154	2393	1424	59	76	71	0	0.000	0.000	0.000	0.000	0.000	0.000	0.000	0.000	0.000	0.000	0.000	0.000	0.000	0.000	0.015	0.025	0.041	0.047	5.140	0.028	0.096	316	2384	100	106	7028	7134	179	7036	7215	Error	Error	-6.051	106	7028	179	7036	202374	2904050	0.326	4.773	0	0	0
1	7	5	"A27"	"A27"	15180	27515	100	575	674	705	104	478	478	541	400	73	20	5	0	7229	8546	5626	65	2146	2146	2299	1110	48	82	74	0	0.000	0.000	0.000	0.000	0.000	0.000	0.000	0.000	0.000	0.000	0.000	0.000	0.000	0.000	0.019	0.031	0.040	0.049	4.743	0.021	0.037	316	2384	100	97	5083	5180	196	6400	6596	Error	Error	-5.712	97	5083	196	6400	213081	2700595	0.333	5.628	0	0	0
1	8	5	"A27"	"A27"	15480	27515	100	549	603	377	62	461	461	517	330	63	28	7	0	8261	9072	5602	61	2156	2156	2363	1281	54	79	69	0	0.000	0.000	0.000	0.000	0.000	0.000	0.000	0.000	0.000	0.000	0.000	0.000	0.000	0.000	0.014	0.021	0.042	0.062	5.213	0.012	0.022	316	2384	100	88	6105	6193	142	6916	7058	Error	Error	-6.116	88	6105	142	6916	190444	2866795	0.261	5.237	0	0	0
1	9	5	"A27"	"A27"	15780	27515	100	569	642	382	59	453	453	518	369	71	27	8	0	11145	10683	6163	57	2111	2111	2414	1629	67	80	74	0	0.000	0.000	0.000	0.000	0.000	0.000	0.000	0.000	0.000	0.000	0.000	0.000	0.000	0.000	0.013	0.022	0.037	0.040	4.674	0.014	0.034	316	2384	100	116	9034	9150	189	8572	8761	Error	Error	-6.283	116	9034	189	8572	202898	3375728	0.336	5.076	0	0	0
1	10	5	"A28"	"A28"	16080	27515	100	677	827	1290	155	458	458	524	442	84	31	10	0	18721	17659	11215	63	2211	2211	2367	1240	52	85	80	0	0.000	0.000	0.000	0.000	0.000	0.000	0.000	0.000	0.000	0.000	0.000	0.000	0.000	0.000	0.013	0.024	0.025	0.030	4.999	0.016	0.039	316	2384	100	219	16510	16729	369	15448	15817	Error	Error	-6.236	219	16510	369	15448	261387	5580254	0.686	12.332	0	0	0
1	11	5	"A28"	"A28"	16380	27515	100	703	739	427	57	432	432	491	331	67	43	19	0	19863	17821	9830	55	2213	2213	2795	3264	116	75	73	0	0.000	0.000	0.000	0.000	0.000	0.000	0.000	0.000	0.000	0.000	0.000	0.000	0.000	0.000	0.015	0.020	0.026	0.028	4.450	0.016	0.147	316	2384	100	271	17650	17921	307	15608	15915	Error	Error	-6.025	271	17650	307	15608	233394	5631386	0.749	4.604	0	0	0
1	12	5	"A28"	"A28"	16680	27515	100	727	760	403	53	439	439	503	332	66	43	18	0	26140	23509	13302	56	2293	2293	2598	2195	84	85	80	0	0.000	0.000	0.000	0.000	0.000	0.000	0.000	0.000	0.000	0.000	0.000	0.000	0.000	0.000	0.012	0.015	0.018	0.018	4.303	0.012	0.128	316	2384	100	288	23847	24135	321	21216	21537	Error	Error	-6.372	288	23847	321	21216	240245	7428749	0.774	9.527	0	0	0
1	13	5	"A29"	"A29"	16980	27515	100	583	669	383	57	442	442	503	340	67	32	13	0	11661	12611	8159	64	2205	2205	2374	1012	42	88	79	0	0.000	0.000	0.000	0.000	0.000	0.000	0.000	0.000	0.000	0.000	0.000	0.000	0.000	0.000	0.015	0.022	0.034	0.035	4.424	0.014	0.058	316	2384	100	141	9456	9597	227	10406	10633	Error	Error	-6.067	141	9456	227	10406	211389	3985145	0.488	10.116	0	0	0
1	14	5	"A29"	"A29"	17280	27510	100	609	658	368	55	447	447	498	344	69	32	10	0	14391	13918	9178	65	2260	2260	2566	1767	68	78	70	0	0.000	0.000	0.000	0.000	0.000	0.000	0.000	0.000	0.000	0.000	0.000	0.000	0.000	0.000	0.013	0.018	0.030	0.035	5.232	0.016	0.069	316	2384	100	162	12131	12293	211	11658	11869	Error	Error	-6.227	162	12131	211	11658	208016	4397945	0.465	6.424	0	0	0
1	15	5	"A29"	"A29"	17580	27510	100	637	682	392	57	461	461	529	464	87	23	4	0	15501	14188	8406	59	2295	2295	2662	2001	75	78	73	0	0.000	0.000	0.000	0.000	0.000	0.000	0.000	0.000	0.000	0.000	0.000	0.000	0.000	0.000	0.013	0.019	0.029	0.030	4.945	0.015	0.086	316	2384	100	176	13206	13382	221	11893	12114	Error	Error	-6.229	176	13206	221	11893	215553	4483408	0.330	5.760	0	0	0
1	16	5	"A30"	"A30"	17880	27510	100	559	674	540	80	458	458	524	421	80	22	6	0	8747	10066	6370	63	2340	2340	2511	984	39	87	76	0	0.000	0.000	0.000	0.000	0.000	0.000	0.000	0.000	0.000	0.000	0.000	0.000	0.000	0.000	0.016	0.028	0.042	0.041	4.740	0.023	0.049	316	2384	100	101	6407	6508	216	7726	7942	Error	Error	-5.987	101	6407	216	7726	212941	3180998	0.356	7.678	0	0	0
1	17	5	"A30"	"A30"	18180	27510	100	561	643	369	57	481	481	563	543	96	14	1	0	14009	13827	6984	50	2391	2391	2624	1878	71	92	81	0	0.000	0.000	0.000	0.000	0.000	0.000	0.000	0.000	0.000	0.000	0.000	0.000	0.000	0.000	0.007	0.014	0.028	0.024	4.633	0.009	0.024	316	2384	100	80	11618	11698	162	11436	11598	Error	Error	-7.182	80	11618	162	11436	203051	4369362	0.147	5.965	0	0	0
1	18	5	"A30"	"A30"	18480	27510	100	628	691	389	56	507	507	638	1240	194	0	0	0	10671	11117	6199	55	2498	2498	2754	1622	58	85	76	0	0.000	0.000	0.000	0.000	0.000	0.000	0.000	0.000	0.000	0.000	0.000	0.000	0.000	0.000	0.015	0.021	0.040	0.044	4.496	0.168	0.062	316	2384	100	121	8173	8294	184	8619	8803	Error	Error	-6.078	121	8173	184	8619	218474	3512826	0.043	5.156	0	0	0
1	1	6	"A31"	"A31"	13385	27815	100	587	646	381	58	448	448	514	372	72	26	9	0	13189	12900	8006	62	2075	2075	2262	1512	66	81	74	0	0.000	0.000	0.000	0.000	0.000	0.000	0.000	0.000	0.000	0.000	0.000	0.000	0.000	0.000	0.013	0.018	0.030	0.032	4.835	0.017	0.070	316	2384	100	139	11114	11253	198	10825	11023	Error	Error	-6.321	139	11114	198	10825	204260	4076412	0.355	7.036	0	0	0
1	2	6	"A31"	"A31"	13685	27815	100	666	689	374	54	432	432	491	358	72	33	11	0	15890	15482	7091	45	2067	2067	2201	901	40	95	93	0	0.000	0.000	0.000	0.000	0.000	0.000	0.000	0.000	0.000	0.000	0.000	0.000	0.000	0.000	0.017	0.019	0.025	0.025	3.516	0.015	0.086	316	2384	100	234	13823	14057	257	13415	13672	Error	Error	-5.884	234	13823	257	13415	217801	4892434	0.553	14.740	0	0	0
1	3	6	"A31"	"A31"	13985	27815	100	661	716	415	57	446	446	505	353	69	36	14	0	21486	20746	9864	47	2122	2122	2331	1330	57	97	93	0	0.000	0.000	0.000	0.000	0.000	0.000	0.000	0.000	0.000	0.000	0.000	0.000	0.000	0.000	0.011	0.014	0.019	0.019	3.808	0.013	0.120	316	2384	100	215	19364	19579	270	18624	18894	Error	Error	-6.493	215	19364	270	18624	226106	6555853	0.598	13.846	0	0	0
1	4	6	"A32"	"A32"	14285	27815	100	530	578	372	64	434	434	501	433	86	19	4	0	10778	12214	8875	72	2056	2056	2239	1236	55	76	68	0	0.000	0.000	0.000	0.000	0.000	0.000	0.000	0.000	0.000	0.000	0.000	0.000	0.000	0.000	0.011	0.014	0.030	0.039	6.310	0.018	0.048	316	2384	100	96	8722	8818	144	10158	10302	Error	Error	-6.505	96	8722	144	10158	182650	3859556	0.178	8.070	0	0	0
1	5	6	"A32"	"A32"	14585	27815	100	606	672	469	69	439	439	509	496	97	19	3	0	16516	16914	9678	57	2117	2117	2758	3063	111	86	77	0	0.000	0.000	0.000	0.000	0.000	0.000	0.000	0.000	0.000	0.000	0.000	0.000	0.000	0.000	0.012	0.016	0.023	0.022	4.045	0.013	0.063	316	2384	100	167	14399	14566	233	14797	15030	Error	Error	-6.430	167	14399	233	14797	212467	5344934	0.329	4.622	0	0	0
1	6	6	"A32"	"A32"	14885	27815	100	486	534	330	61	458	458	525	350	66	18	3	0	6389	8810	6790	77	2108	2108	2579	2213	85	55	49	0	0.000	0.000	0.000	0.000	0.000	0.000	0.000	0.000	0.000	0.000	0.000	0.000	0.000	0.000	0.007	0.011	0.046	0.073	8.360	0.012	0.036	316	2384	100	28	4281	4309	76	6702	6778	Error	Error	-7.256	28	4281	76	6702	168675	2783949	0.026	2.816	0	0	0
1	7	6	"A33"	"A33"	15185	27815	100	520	582	357	61	448	448	514	391	76	19	4	0	5431	7881	5922	75	2122	2122	2268	920	40	76	62	0	0.000	0.000	0.000	0.000	0.000	0.000	0.000	0.000	0.000	0.000	0.000	0.000	0.000	0.000	0.022	0.023	0.046	0.053	4.838	0.025	0.047	316	2384	100	72	3309	3381	134	5759	5893	Error	Error	-5.522	72	3309	134	5759	183899	2490295	0.174	6.101	0	0	0
1	8	6	"A33"	"A33"	15485	27815	100	562	641	356	55	460	460	564	1433	254	0	0	0	7364	8904	5803	65	2129	2129	2327	1328	57	78	68	0	0.000	0.000	0.000	0.000	0.000	0.000	0.000	0.000	0.000	0.000	0.000	0.000	0.000	0.000	0.019	0.027	0.053	0.052	4.379	0.029	0.003	316	2384	100	102	5235	5337	181	6775	6956	Error	Error	-5.682	102	5235	181	6775	202561	2813782	0.054	4.953	0	0	0
1	9	6	"A33"	"A33"	15785	27815	100	540	625	402	64	456	456	517	365	70	25	8	0	7911	8988	5407	60	2136	2136	2448	2016	82	79	65	0	0.000	0.000	0.000	0.000	0.000	0.000	0.000	0.000	0.000	0.000	0.000	0.000	0.000	0.000	0.015	0.025	0.048	0.044	4.611	0.018	0.058	316	2384	100	84	5775	5859	169	6852	7021	Error	Error	-6.103	84	5775	169	6852	197520	2840087	0.296	3.244	0	0	0
1	10	6	"A34"	"A34"	16085	27815	100	531	599	370	61	442	442	493	329	66	25	9	0	8977	10968	8806	80	2089	2089	2285	1057	46	69	62	0	0.000	0.000	0.000	0.000	0.000	0.000	0.000	0.000	0.000	0.000	0.000	0.000	0.000	0.000	0.013	0.018	0.041	0.049	5.786	0.012	0.033	316	2384	100	89	6888	6977	157	8879	9036	Error	Error	-6.274	89	6888	157	8879	189243	3465782	0.322	8.215	0	0	0
1	11	6	"A34"	"A34"	16385	27815	100	617	683	400	58	434	434	485	333	68	36	13	0	15506	17639	9877	55	2179	2179	2669	2896	108	93	82	0	0.000	0.000	0.000	0.000	0.000	0.000	0.000	0.000	0.000	0.000	0.000	0.000	0.000	0.000	0.014	0.016	0.022	0.020	3.620	0.012	0.106	316	2384	100	183	13327	13510	249	15460	15709	Error	Error	-6.186	183	13327	249	15460	215822	5574006	0.595	5.169	0	0	0
1	12	6	"A34"	"A34"	16685	27815	100	618	704	424	60	431	431	494	340	68	36	14	0	13244	14902	9695	65	2180	2180	2421	1432	59	85	79	0	0.000	0.000	0.000	0.000	0.000	0.000	0.000	0.000	0.000	0.000	0.000	0.000	0.000	0.000	0.017	0.021	0.030	0.032	4.103	0.015	0.092	316	2384	100	187	11064	11251	273	12722	12995	Error	Error	-5.887	187	11064	273	12722	222307	4708948	0.618	8.716	0	0	0
1	13	6	"A35"	"A35"	16985	27815	100	623	701	414	59	444	444	494	329	66	35	14	0	15616	15482	8288	53	2206	2206	2371	1164	49	90	83	0	0.000	0.000	0.000	0.000	0.000	0.000	0.000	0.000	0.000	0.000	0.000	0.000	0.000	0.000	0.013	0.019	0.027	0.025	4.777	0.016	0.105	316	2384	100	179	13410	13589	257	13276	13533	Error	Error	-6.227	179	13410	257	13276	221524	4892245	0.629	11.264	0	0	0
1	14	6	"A35"	"A35"	17285	27815	100	653	709	411	57	453	453	513	397	77	31	10	0	17223	16800	9637	57	2284	2284	2615	2014	77	81	78	0	0.000	0.000	0.000	0.000	0.000	0.000	0.000	0.000	0.000	0.000	0.000	0.000	0.000	0.000	0.013	0.018	0.027	0.026	4.839	0.013	0.085	316	2384	100	200	14939	15139	256	14516	14772	Error	Error	-6.223	200	14939	256	14516	224040	5308901	0.494	7.043	0	0	0
1	15	6	"A35"	"A35"	17585	27815	100	656	711	409	57	461	461	513	379	73	31	11	0	15571	15961	6170	38	2457	2457	2871	2248	78	96	92	0	0.000	0.000	0.000	0.000	0.000	0.000	0.000	0.000	0.000	0.000	0.000	0.000	0.000	0.000	0.015	0.019	0.024	0.020	3.938	0.015	0.070	316	2384	100	195	13114	13309	250	13504	13754	Error	Error	-6.071	195	13114	250	13504	224630	5043665	0.522	5.823	0	0	0
1	16	6	"A36"	"A36"	17885	27815	100	621	662	395	59	472	472	525	353	67	29	9	0	10975	12886	8971	69	2342	2342	2495	1000	40	86	76	0	0.000	0.000	0.000	0.000	0.000	0.000	0.000	0.000	0.000	0.000	0.000	0.000	0.000	0.000	0.017	0.018	0.028	0.032	4.115	0.016	0.082	316	2384	100	149	8633	8782	190	10544	10734	Error	Error	-5.856	149	8633	190	10544	209110	4072038	0.388	10.391	0	0	0
1	17	6	"A36"	"A36"	18185	27810	100	643	694	391	56	468	468	527	347	65	34	11	0	14863	15005	6794	45	2362	2362	2605	1382	53	94	92	0	0.000	0.000	0.000	0.000	0.000	0.000	0.000	0.000	0.000	0.000	0.000	0.000	0.000	0.000	0.014	0.018	0.029	0.026	3.743	0.012	0.045	316	2384	100	175	12501	12676	226	12643	12869	Error	Error	-6.159	175	12501	226	12643	219274	4741588	0.481	8.973	0	0	0
1	18	6	"A36"	"A36"	18485	27810	100	692	756	538	71	488	488	548	345	62	34	13	0	11245	11363	6695	58	2458	2458	2668	1168	43	85	77	0	0.000	0.000	0.000	0.000	0.000	0.000	0.000	0.000	0.000	0.000	0.000	0.000	0.000	0.000	0.023	0.030	0.039	0.043	5.216	0.018	0.053	316	2384	100	204	8787	8991	268	8905	9173	Error	Error	-5.429	204	8787	268	8905	238984	3590579	0.603	7.444	0	0	0
1	1	7	"A37"	"A37"	13390	28115	100	650	716	392	54	466	466	528	351	66	36	13	0	14565	14092	6940	49	2374	2374	3045	2791	91	81	77	0	0.000	0.000	0.000	0.000	0.000	0.000	0.000	0.000	0.000	0.000	0.000	0.000	0.000	0.000	0.015	0.021	0.031	0.028	3.572	0.016	0.092	316	2384	100	184	12191	12375	250	11718	11968	Error	Error	-6.050	184	12191	250	11718	226266	4453003	0.536	3.958	0	0	0
1	2	7	"A37"	"A37"	13690	28115	100	673	732	427	58	463	463	521	424	81	31	10	0	16801	16942	5793	34	2444	2444	3154	2945	93	96	92	0	0.000	0.000	0.000	0.000	0.000	0.000	0.000	0.000	0.000	0.000	0.000	0.000	0.000	0.000	0.015	0.019	0.028	0.023	3.347	0.017	0.096	316	2384	100	210	14357	14567	269	14498	14767	Error	Error	-6.095	210	14357	269	14498	231337	5353748	0.498	4.682	0	0	0
1	3	7	"A37"	"A37"	13990	28115	100	733	763	445	58	467	467	533	391	73	34	11	0	16887	17354	5974	34	2720	2720	4363	4791	109	93	83	0	0.000	0.000	0.000	0.000	0.000	0.000	0.000	0.000	0.000	0.000	0.000	0.000	0.000	0.000	0.019	0.020	0.027	0.022	3.764	0.015	0.086	316	2384	100	266	14167	14433	296	14634	14930	Error	Error	-5.735	266	14167	296	14634	241103	5483759	0.588	2.712	0	0	0
1	4	7	"A38"	"A38"	14290	28115	100	599	694	468	67	436	436	489	326	66	33	16	0	15503	14960	8925	59	2221	2221	2393	1151	48	85	78	0	0.000	0.000	0.000	0.000	0.000	0.000	0.000	0.000	0.000	0.000	0.000	0.000	0.000	0.000	0.012	0.020	0.027	0.029	5.305	0.013	0.061	316	2384	100	163	13282	13445	258	12739	12997	Error	Error	-6.348	163	13282	258	12739	219278	4727403	0.629	10.918	0	0	0
1	5	7	"A38"	"A38"	14590	28115	100	738	762	426	55	444	444	498	346	69	44	16	0	21081	19916	11304	56	2139	2139	2580	2564	99	83	77	0	0.000	0.000	0.000	0.000	0.000	0.000	0.000	0.000	0.000	0.000	0.000	0.000	0.000	0.000	0.016	0.018	0.023	0.024	3.912	0.013	0.108	316	2384	100	294	18942	19236	318	17777	18095	Error	Error	-6.010	294	18942	318	17777	240654	6293334	0.763	6.761	0	0	0
1	6	7	"A38"	"A38"	14890	28115	100	674	700	381	54	450	450	529	483	91	24	4	0	18527	17119	9552	55	2146	2146	2411	1988	82	83	76	0	0.000	0.000	0.000	0.000	0.000	0.000	0.000	0.000	0.000	0.000	0.000	0.000	0.000	0.000	0.014	0.017	0.022	0.025	5.397	0.015	0.048	316	2384	100	224	16381	16605	250	14973	15223	Error	Error	-6.192	224	16381	250	14973	221319	5409604	0.354	7.398	0	0	0
1	7	7	"A39"	"A39"	15190	28115	100	589	633	398	62	446	446	510	380	74	27	9	0	7793	9177	5963	64	2114	2114	2261	955	42	85	70	0	0.000	0.000	0.000	0.000	0.000	0.000	0.000	0.000	0.000	0.000	0.000	0.000	0.000	0.000	0.025	0.026	0.049	0.055	5.056	0.051	0.043	316	2384	100	143	5679	5822	187	7063	7250	Error	Error	-5.312	143	5679	187	7063	200184	2899965	0.324	7.242	0	0	0
1	8	7	"A39"	"A39"	15490	28115	100	572	656	406	61	446	446	531	440	82	24	6	0	8530	9559	5613	58	2140	2140	2335	1337	57	86	74	0	0.000	0.000	0.000	0.000	0.000	0.000	0.000	0.000	0.000	0.000	0.000	0.000	0.000	0.000	0.020	0.028	0.044	0.046	4.828	0.017	0.034	316	2384	100	126	6390	6516	210	7419	7629	Error	Error	-5.664	126	6390	210	7419	207302	3020553	0.284	5.403	0	0	0
1	9	7	"A39"	"A39"	15790	28115	100	638	749	810	108	450	450	516	369	71	34	10	0	12372	12995	6111	47	2200	2200	2461	1564	63	93	87	0	0.000	0.000	0.000	0.000	0.000	0.000	0.000	0.000	0.000	0.000	0.000	0.000	0.000	0.000	0.018	0.028	0.034	0.032	3.410	0.028	0.059	316	2384	100	188	10172	10360	299	10795	11094	Error	Error	-5.758	188	10172	299	10795	236655	4106564	0.631	6.735	0	0	0
1	10	7	"A40"	"A40"	16090	28115	100	615	722	709	98	446	446	524	599	114	17	2	0	10100	11616	7739	66	2194	2194	2454	2228	90	75	62	0	0.000	0.000	0.000	0.000	0.000	0.000	0.000	0.000	0.000	0.000	0.000	0.000	0.000	0.000	0.021	0.029	0.040	0.045	4.776	0.046	0.141	316	2384	100	169	7906	8075	276	9422	9698	Error	Error	-5.548	169	7906	276	9422	228261	3670612	0.331	4.112	0	0	0
1	11	7	"A40"	"A40"	16390	28115	100	709	778	547	70	444	444	523	768	146	13	1	0	18858	18048	10202	56	2266	2266	2529	1497	59	93	85	0	0.000	0.000	0.000	0.000	0.000	0.000	0.000	0.000	0.000	0.000	0.000	0.000	0.000	0.000	0.016	0.021	0.030	0.028	3.777	0.016	0.114	316	2384	100	265	16592	16857	334	15782	16116	Error	Error	-5.968	265	16592	334	15782	245956	5703252	0.332	10.367	0	0	0
1	12	7	"A40"	"A40"	16690	28115	100	650	701	396	56	434	434	524	716	136	12	0	0	16730	17090	10251	59	2189	2189	2384	1216	51	93	84	0	0.000	0.000	0.000	0.000	0.000	0.000	0.000	0.000	0.000	0.000	0.000	0.000	0.000	0.000	0.015	0.018	0.025	0.024	4.252	0.013	0.086	316	2384	100	216	14541	14757	267	14901	15168	Error	Error	-6.073	216	14541	267	14901	221411	5400398	0.247	12.094	0	0	0
1	13	7	"A41"	"A41"	16990	28115	100	690	712	402	56	443	443	497	351	70	36	13	0	17924	17757	9870	55	2222	2222	2352	914	38	93	89	0	0.000	0.000	0.000	0.000	0.000	0.000	0.000	0.000	0.000	0.000	0.000	0.000	0.000	0.000	0.016	0.017	0.024	0.024	4.007	0.012	0.080	316	2384	100	247	15702	15949	269	15535	15804	Error	Error	-5.990	247	15702	269	15535	224894	5611165	0.613	16.854	0	0	0
1	14	7	"A41"	"A41"	17290	28115	100	666	758	407	53	436	436	486	319	65	41	17	0	17481	18475	6498	35	2332	2332	2588	1452	56	99	99	0	0.000	0.000	0.000	0.000	0.000	0.000	0.000	0.000	0.000	0.000	0.000	0.000	0.000	0.000	0.015	0.020	0.021	0.018	3.115	0.016	0.118	316	2384	100	230	15149	15379	322	16143	16465	Error	Error	-6.041	230	15149	322	16143	239454	5838037	0.853	10.941	0	0	0
1	15	7	"A41"	"A41"	17590	28115	100	718	777	500	64	454	454	519	348	67	39	15	0	15556	15553	6332	40	2367	2367	2628	1413	53	94	90	0	0.000	0.000	0.000	0.000	0.000	0.000	0.000	0.000	0.000	0.000	0.000	0.000	0.000	0.000	0.020	0.024	0.029	0.026	3.940	0.018	0.085	316	2384	100	264	13189	13453	323	13186	13509	Error	Error	-5.643	264	13189	323	13186	245614	4914655	0.741	9.147	0	0	0
1	16	7	"A42"	"A42"	17890	28115	100	553	599	332	55	474	474	551	619	112	8	0	0	6454	7924	5116	64	2358	2358	2536	1311	51	76	62	0	0.000	0.000	0.000	0.000	0.000	0.000	0.000	0.000	0.000	0.000	0.000	0.000	0.000	0.000	0.019	0.022	0.053	0.055	4.994	0.015	0.013	316	2384	100	79	4096	4175	125	5566	5691	Error	Error	-5.696	79	4096	125	5566	189189	2504138	0.078	4.110	0	0	0
1	17	7	"A42"	"A42"	18190	28115	100	595	670	369	55	476	476	527	334	63	31	11	0	13724	13944	5478	39	2416	2416	2606	1157	44	97	95	0	0.000	0.000	0.000	0.000	0.000	0.000	0.000	0.000	0.000	0.000	0.000	0.000	0.000	0.000	0.011	0.017	0.027	0.024	3.691	0.013	0.047	316	2384	100	119	11308	11427	194	11528	11722	Error	Error	-6.570	119	11308	194	11528	211826	4406291	0.428	9.799	0	0	0
1	18	7	"A42"	"A42"	18490	28115	100	591	666	395	59	465	465	527	347	65	32	12	0	8921	9882	5258	53	2435	2435	2585	953	36	92	83	0	0.000	0.000	0.000	0.000	0.000	0.000	0.000	0.000	0.000	0.000	0.000	0.000	0.000	0.000	0.019	0.027	0.048	0.049	4.548	0.016	0.038	316	2384	100	126	6486	6612	201	7447	7648	Error	Error	-5.686	126	6486	201	7447	210579	3122588	0.401	7.657	0	0	0
1	1	8	"A43"	"A43"	13395	28415	100	627	709	400	56	438	438	497	352	70	36	14	0	16824	15649	9605	61	2263	2263	2568	1767	68	78	73	0	0.000	0.000	0.000	0.000	0.000	0.000	0.000	0.000	0.000	0.000	0.000	0.000	0.000	0.000	0.013	0.020	0.031	0.030	5.312	0.015	0.086	316	2384	100	189	14561	14750	271	13386	13657	Error	Error	-6.268	189	14561	271	13386	224043	4945082	0.602	7.403	0	0	0
1	2	8	"A43"	"A43"	13695	28415	100	641	738	415	56	466	466	561	786	140	14	0	0	17268	17286	6746	39	2316	2316	2632	2330	88	99	96	0	0.000	0.000	0.000	0.000	0.000	0.000	0.000	0.000	0.000	0.000	0.000	0.000	0.000	0.000	0.012	0.018	0.024	0.020	3.322	0.016	0.079	316	2384	100	175	14952	15127	272	14970	15242	Error	Error	-6.417	175	14952	272	14970	233294	5462265	0.225	6.289	0	0	0
1	3	8	"A43"	"A43"	13995	28415	100	764	852	544	63	473	473	529	339	64	45	21	0	18959	18938	6274	33	2480	2480	2846	1895	66	99	98	0	0.000	0.000	0.000	0.000	0.000	0.000	0.000	0.000	0.000	0.000	0.000	0.000	0.000	0.000	0.018	0.023	0.024	0.021	3.016	0.019	0.121	316	2384	100	291	16479	16770	379	16458	16837	Error	Error	-5.823	291	16479	379	16458	269375	5984255	0.953	8.492	0	0	0
1	4	8	"A44"	"A44"	14295	28415	100	642	701	425	60	439	439	505	352	69	33	13	0	14107	13483	6296	46	2171	2171	2313	1055	45	92	87	0	0.000	0.000	0.000	0.000	0.000	0.000	0.000	0.000	0.000	0.000	0.000	0.000	0.000	0.000	0.017	0.023	0.030	0.031	3.686	0.019	0.080	316	2384	100	203	11936	12139	262	11312	11574	Error	Error	-5.878	203	11936	262	11312	221656	4260749	0.557	10.588	0	0	0
1	5	8	"A44"	"A44"	14595	28415	100	615	697	419	60	444	444	524	508	96	19	4	0	16403	16730	4925	29	2143	2143	2502	2129	85	99	98	0	0.000	0.000	0.000	0.000	0.000	0.000	0.000	0.000	0.000	0.000	0.000	0.000	0.000	0.000	0.012	0.017	0.021	0.019	3.191	0.027	0.112	316	2384	100	171	14260	14431	253	14587	14840	Error	Error	-6.382	171	14260	253	14587	220346	5286779	0.341	6.683	0	0	0
1	6	8	"A44"	"A44"	14895	28415	100	627	661	375	56	452	452	508	337	66	34	12	0	13612	13180	5520	41	2151	2151	2308	1086	47	94	90	0	0.000	0.000	0.000	0.000	0.000	0.000	0.000	0.000	0.000	0.000	0.000	0.000	0.000	0.000	0.015	0.019	0.033	0.031	3.351	0.013	0.051	316	2384	100	175	11461	11636	209	11029	11238	Error	Error	-6.033	175	11461	209	11029	208899	4165023	0.454	10.011	0	0	0
1	7	8	"A45"	"A45"	15195	28415	100	573	656	443	67	458	458	514	343	66	27	12	0	10352	10246	5777	56	2142	2142	2487	1938	77	81	69	0	0.000	0.000	0.000	0.000	0.000	0.000	0.000	0.000	0.000	0.000	0.000	0.000	0.000	0.000	0.014	0.024	0.042	0.043	4.085	0.020	0.065	316	2384	100	115	8210	8325	198	8104	8302	Error	Error	-6.158	115	8210	198	8104	207269	3237762	0.414	4.004	0	0	0
1	8	8	"A45"	"A45"	15495	28415	100	589	650	370	56	453	453	532	552	103	15	1	0	12212	11812	5585	47	2150	2150	2345	1287	54	92	85	0	0.000	0.000	0.000	0.000	0.000	0.000	0.000	0.000	0.000	0.000	0.000	0.000	0.000	0.000	0.014	0.020	0.034	0.034	4.728	0.012	0.032	316	2384	100	136	10062	10198	197	9662	9859	Error	Error	-6.209	136	10062	197	9662	205316	3732745	0.214	7.356	0	0	0
1	9	8	"A45"	"A45"	15795	28415	100	666	723	391	54	457	457	546	1057	193	2	0	0	11336	11733	4874	41	2178	2178	2387	1306	54	99	94	0	0.000	0.000	0.000	0.000	0.000	0.000	0.000	0.000	0.000	0.000	0.000	0.000	0.000	0.000	0.023	0.028	0.039	0.036	3.045	0.017	0.057	316	2384	100	209	9158	9367	266	9555	9821	Error	Error	-5.453	209	9158	266	9555	228624	3707622	0.167	7.156	0	0	0
1	10	8	"A47"	"A47"	16095	28415	100	627	684	396	57	439	439	500	327	65	35	16	0	13587	13547	6367	46	2176	2176	2320	1058	45	94	89	0	0.000	0.000	0.000	0.000	0.000	0.000	0.000	0.000	0.000	0.000	0.000	0.000	0.000	0.000	0.016	0.022	0.031	0.032	4.101	0.015	0.063	316	2384	100	188	11411	11599	245	11371	11616	Error	Error	-5.924	188	11411	245	11371	216160	4280760	0.563	10.612	0	0	0
1	11	8	"A47"	"A47"	16395	28415	100	610	642	344	53	444	444	520	940	180	3	0	0	14128	14377	7102	49	2266	2266	2780	2466	88	89	83	0	0.000	0.000	0.000	0.000	0.000	0.000	0.000	0.000	0.000	0.000	0.000	0.000	0.000	0.000	0.014	0.016	0.027	0.028	3.422	0.010	0.003	316	2384	100	166	11862	12028	198	12111	12309	Error	Error	-6.159	166	11862	198	12111	202773	4543278	0.130	4.703	0	0	0
1	12	8	"A47"	"A47"	16695	28415	100	639	689	398	57	448	448	507	369	72	33	11	0	16524	16665	7238	43	2287	2287	2605	2009	77	93	89	0	0.000	0.000	0.000	0.000	0.000	0.000	0.000	0.000	0.000	0.000	0.000	0.000	0.000	0.000	0.013	0.017	0.026	0.025	3.689	0.013	0.070	316	2384	100	191	14237	14428	241	14378	14619	Error	Error	-6.220	191	14237	241	14378	217799	5265997	0.493	6.999	0	0	0
1	13	8	"A48"	"A48"	16995	28415	100	711	785	421	53	441	441	509	374	73	41	15	0	24231	22539	11175	49	2294	2294	2645	2049	77	93	88	0	0.000	0.000	0.000	0.000	0.000	0.000	0.000	0.000	0.000	0.000	0.000	0.000	0.000	0.000	0.012	0.017	0.021	0.018	3.289	0.014	0.139	316	2384	100	270	21937	22207	344	20245	20589	Error	Error	-6.344	270	21937	344	20245	248023	7122358	0.738	9.709	0	0	0
1	14	8	"A48"	"A48"	17295	28415	100	809	873	532	60	441	441	498	372	74	49	18	0	28502	27572	11400	41	2321	2321	2555	1814	70	97	93	0	0.000	0.000	0.000	0.000	0.000	0.000	0.000	0.000	0.000	0.000	0.000	0.000	0.000	0.000	0.014	0.017	0.018	0.016	3.720	0.014	0.179	316	2384	100	368	26181	26549	432	25251	25683	Error	Error	-6.153	368	26181	432	25251	275953	8712789	1.008	13.791	0	0	0
1	15	8	"A48"	"A48"	17595	28415	100	767	854	490	57	473	473	567	1441	254	3	0	0	23248	22420	10195	45	2324	2324	3085	4202	136	92	84	0	0.000	0.000	0.000	0.000	0.000	0.000	0.000	0.000	0.000	0.000	0.000	0.000	0.000	0.000	0.014	0.019	0.024	0.021	3.406	0.012	0.005	316	2384	100	294	20924	21218	381	20096	20477	Error	Error	-6.153	294	20924	381	20096	269772	7084709	0.199	4.601	0	0	0
1	16	8	"A49"	"A49"	17895	28415	100	657	724	424	58	466	466	532	557	104	19	3	0	13057	13275	7520	56	2344	2344	2488	1030	41	89	83	0	0.000	0.000	0.000	0.000	0.000	0.000	0.000	0.000	0.000	0.000	0.000	0.000	0.000	0.000	0.018	0.024	0.032	0.037	4.085	0.017	0.022	316	2384	100	191	10713	10904	258	10931	11189	Error	Error	-5.810	191	10713	258	10931	228754	4194774	0.345	10.473	0	0	0
1	17	8	"A49"	"A49"	18195	28415	100	694	797	445	55	460	460	537	773	143	15	1	0	16550	16871	5828	34	2418	2418	2690	2237	83	99	96	0	0.000	0.000	0.000	0.000	0.000	0.000	0.000	0.000	0.000	0.000	0.000	0.000	0.000	0.000	0.017	0.023	0.028	0.024	3.112	0.044	0.096	316	2384	100	234	14132	14366	337	14453	14790	Error	Error	-5.916	234	14132	337	14453	251963	5331137	0.336	6.339	0	0	0
1	18	8	"A49"	"A49"	18495	28415	100	667	757	440	58	466	466	528	448	84	27	10	0	14245	14335	7152	49	2438	2438	2631	1183	44	92	87	0	0.000	0.000	0.000	0.000	0.000	0.000	0.000	0.000	0.000	0.000	0.000	0.000	0.000	0.000	0.017	0.024	0.033	0.032	4.315	0.017	0.078	316	2384	100	201	11807	12008	291	11897	12188	Error	Error	-5.876	201	11807	291	11897	239108	4529857	0.511	9.893	0	0	0
1	1	9	"A50"	"A50"	13400	28715	100	593	666	391	58	433	433	502	512	101	21	3	0	8432	10653	7048	66	2041	2041	2268	2343	103	73	57	0	0.000	0.000	0.000	0.000	0.000	0.000	0.000	0.000	0.000	0.000	0.000	0.000	0.000	0.000	0.025	0.027	0.043	0.046	5.177	0.016	0.024	316	2384	100	160	6391	6551	233	8612	8845	Error	Error	-5.320	160	6391	233	8612	210504	3366498	0.320	3.579	0	0	0
1	2	9	"A50"	"A50"	13700	28715	100	526	583	352	60	432	432	496	326	65	28	8	0	9397	10121	6219	61	2045	2045	2200	1313	59	82	71	0	0.000	0.000	0.000	0.000	0.000	0.000	0.000	0.000	0.000	0.000	0.000	0.000	0.000	0.000	0.013	0.019	0.035	0.039	5.013	0.012	0.026	316	2384	100	94	7352	7446	151	8076	8227	Error	Error	-6.289	94	7352	151	8076	184253	3198178	0.267	6.033	0	0	0
1	3	9	"A50"	"A50"	14000	28715	100	650	805	1257	156	447	447	501	338	67	38	17	0	14895	14907	8422	56	2151	2151	2420	1703	70	95	84	0	0.000	0.000	0.000	0.000	0.000	0.000	0.000	0.000	0.000	0.000	0.000	0.000	0.000	0.000	0.016	0.028	0.033	0.029	4.116	0.022	0.044	316	2384	100	203	12744	12947	358	12756	13114	Error	Error	-5.972	203	12744	358	12756	254376	4710502	0.899	7.332	0	0	0
1	4	9	"A51"	"A51"	14300	28715	100	552	609	373	61	447	447	500	320	64	30	10	0	12122	12056	6776	56	2059	2059	2209	1497	67	86	78	0	0.000	0.000	0.000	0.000	0.000	0.000	0.000	0.000	0.000	0.000	0.000	0.000	0.000	0.000	0.010	0.016	0.032	0.032	4.288	0.011	0.040	316	2384	100	105	10063	10168	162	9997	10159	Error	Error	-6.583	105	10063	162	9997	192398	3809851	0.341	6.578	0	0	0
1	5	9	"A51"	"A51"	14600	28715	100	605	647	377	58	429	429	487	329	67	31	10	0	13098	12864	6486	50	2071	2071	2462	2184	88	85	81	0	0.000	0.000	0.000	0.000	0.000	0.000	0.000	0.000	0.000	0.000	0.000	0.000	0.000	0.000	0.016	0.020	0.027	0.028	4.102	0.015	0.069	316	2384	100	176	11027	11203	218	10793	11011	Error	Error	-5.969	176	11027	218	10793	204331	4064989	0.486	4.763	0	0	0
1	6	9	"A51"	"A51"	14900	28715	100	574	641	394	61	451	451	538	932	173	5	0	0	9552	9284	4554	49	2182	2182	2396	1317	54	84	79	0	0.000	0.000	0.000	0.000	0.000	0.000	0.000	0.000	0.000	0.000	0.000	0.000	0.000	0.000	0.017	0.027	0.047	0.044	4.190	0.018	0.036	316	2384	100	123	7370	7493	190	7102	7292	Error	Error	-5.905	123	7370	190	7102	202496	2933889	0.111	5.230	0	0	0
1	7	9	"A52"	"A52"	15200	28715	100	554	666	430	64	463	463	577	1565	271	1	0	0	7986	8092	3804	47	2093	2093	2243	965	43	88	81	0	0.000	0.000	0.000	0.000	0.000	0.000	0.000	0.000	0.000	0.000	0.000	0.000	0.000	0.000	0.015	0.034	0.059	0.055	4.541	0.038	0.021	316	2384	100	91	5893	5984	203	5999	6202	Error	Error	-6.017	91	5893	203	5999	210413	2557018	0.057	6.061	0	0	0
1	8	9	"A52"	"A52"	15500	28715	100	574	643	365	56	459	459	522	334	63	30	9	0	9029	8950	3634	40	2171	2171	2350	1213	51	88	83	0	0.000	0.000	0.000	0.000	0.000	0.000	0.000	0.000	0.000	0.000	0.000	0.000	0.000	0.000	0.017	0.027	0.046	0.042	4.079	0.018	0.038	316	2384	100	115	6858	6973	184	6779	6963	Error	Error	-5.898	115	6858	184	6779	203242	2828127	0.362	5.441	0	0	0
1	9	9	"A52"	"A52"	15800	28715	100	616	665	390	58	463	463	531	461	86	20	4	0	10074	9909	3784	38	2172	2172	2411	1513	62	92	88	0	0.000	0.000	0.000	0.000	0.000	0.000	0.000	0.000	0.000	0.000	0.000	0.000	0.000	0.000	0.019	0.026	0.042	0.037	3.716	0.022	0.028	316	2384	100	153	7902	8055	202	7737	7939	Error	Error	-5.691	153	7902	202	7737	210210	3131306	0.291	4.956	0	0	0
1	10	9	"A53"	"A53"	16100	28715	100	605	641	374	58	434	434	538	1459	271	0	0	0	9647	10663	6459	60	2145	2145	2317	1083	46	85	81	0	0.000	0.000	0.000	0.000	0.000	0.000	0.000	0.000	0.000	0.000	0.000	0.000	0.000	0.000	0.023	0.024	0.042	0.042	4.674	0.017	0.062	316	2384	100	171	7502	7673	207	8518	8725	Error	Error	-5.455	171	7502	207	8518	202511	3369530	0.071	7.706	0	0	0
1	11	9	"A53"	"A53"	16400	28715	100	575	680	479	70	443	443	501	339	67	31	13	0	10353	10789	5663	52	2205	2205	2453	1316	53	86	81	0	0.000	0.000	0.000	0.000	0.000	0.000	0.000	0.000	0.000	0.000	0.000	0.000	0.000	0.000	0.016	0.028	0.039	0.036	4.371	0.018	0.054	316	2384	100	132	8148	8280	237	8584	8821	Error	Error	-5.948	132	8148	237	8584	214965	3409241	0.528	6.334	0	0	0
1	12	9	"A53"	"A53"	16700	28715	100	628	704	409	58	438	438	501	384	76	33	12	0	12988	13130	6624	50	2222	2222	2406	1094	45	91	87	0	0.000	0.000	0.000	0.000	0.000	0.000	0.000	0.000	0.000	0.000	0.000	0.000	0.000	0.000	0.018	0.024	0.037	0.035	3.828	0.016	0.062	316	2384	100	190	10766	10956	266	10908	11174	Error	Error	-5.824	190	10766	266	10908	222384	4148990	0.529	9.803	0	0	0
1	13	9	"A54"	"A54"	17000	28715	100	569	653	415	63	443	443	521	808	155	8	0	0	10404	10659	5898	55	2240	2240	2407	1313	54	91	82	0	0.000	0.000	0.000	0.000	0.000	0.000	0.000	0.000	0.000	0.000	0.000	0.000	0.000	0.000	0.015	0.025	0.040	0.045	4.568	0.016	0.043	316	2384	100	126	8164	8290	210	8419	8629	Error	Error	-6.018	126	8164	210	8419	206344	3368171	0.163	6.285	0	0	0
1	14	9	"A54"	"A54"	17300	28715	100	629	711	546	76	458	458	535	468	87	25	6	0	10955	11347	6207	54	2330	2330	2620	1755	66	87	77	0	0.000	0.000	0.000	0.000	0.000	0.000	0.000	0.000	0.000	0.000	0.000	0.000	0.000	0.000	0.020	0.028	0.041	0.041	4.484	0.018	0.055	316	2384	100	171	8625	8796	253	9017	9270	Error	Error	-5.656	171	8625	253	9017	224553	3585497	0.376	4.973	0	0	0
1	15	9	"A54"	"A54"	17600	28715	100	625	698	530	75	461	461	514	331	64	32	13	0	12170	12087	6582	54	2334	2334	2804	2308	82	81	74	0	0.000	0.000	0.000	0.000	0.000	0.000	0.000	0.000	0.000	0.000	0.000	0.000	0.000	0.000	0.017	0.024	0.039	0.039	4.015	0.017	0.064	316	2384	100	164	9836	10000	237	9753	9990	Error	Error	-5.906	164	9836	237	9753	220612	3819477	0.556	4.022	0	0	0
1	16	9	"A55"	"A55"	17900	28715	100	509	601	366	60	474	474	555	703	126	7	0	0	8001	8540	4766	55	2372	2372	2500	991	39	87	77	0	0.000	0.000	0.000	0.000	0.000	0.000	0.000	0.000	0.000	0.000	0.000	0.000	0.000	0.000	0.006	0.021	0.051	0.046	4.256	0.016	0.013	316	2384	100	35	5629	5664	127	6168	6295	Error	Error	-7.329	35	5629	127	6168	189942	2698529	0.065	6.095	0	0	0
1	17	9	"A55"	"A55"	18200	28715	100	578	675	421	62	471	471	531	339	63	32	13	0	11463	11472	6266	54	2435	2435	2814	2100	74	80	69	0	0.000	0.000	0.000	0.000	0.000	0.000	0.000	0.000	0.000	0.000	0.000	0.000	0.000	0.000	0.012	0.023	0.043	0.042	5.581	0.015	0.050	316	2384	100	107	9028	9135	204	9037	9241	Error	Error	-6.399	107	9028	204	9037	213221	3625309	0.425	4.123	0	0	0
1	18	9	"A55"	"A55"	18500	28715	100	557	624	374	59	480	480	536	331	61	27	8	0	9179	9464	5542	58	2493	2493	2834	1900	67	73	62	0	0.000	0.000	0.000	0.000	0.000	0.000	0.000	0.000	0.000	0.000	0.000	0.000	0.000	0.000	0.012	0.021	0.043	0.045	4.452	0.011	0.022	316	2384	100	77	6686	6763	144	6971	7115	Error	Error	-6.440	77	6686	144	6971	197272	2990759	0.266	3.489	0	0	0
1	1	10	"A56"	"A56"	13405	29020	100	637	745	697	93	440	440	508	356	70	36	17	0	9595	9039	5732	63	2119	2119	2285	1193	52	76	69	0	0.000	0.000	0.000	0.000	0.000	0.000	0.000	0.000	0.000	0.000	0.000	0.000	0.000	0.000	0.026	0.044	0.066	0.061	5.689	0.028	0.069	316	2384	100	197	7476	7673	305	6920	7225	Error	Error	-5.246	197	7476	305	6920	235274	2856299	0.666	5.661	0	0	0
1	2	10	"A56"	"A56"	13705	29020	100	725	796	516	64	453	453	509	353	69	39	17	0	12919	12630	6529	51	2083	2083	2218	887	39	92	87	0	0.000	0.000	0.000	0.000	0.000	0.000	0.000	0.000	0.000	0.000	0.000	0.000	0.000	0.000	0.025	0.033	0.042	0.038	3.562	0.029	0.170	316	2384	100	272	10836	11108	343	10547	10890	Error	Error	-5.316	272	10836	343	10547	251581	3990985	0.813	11.738	0	0	0
1	3	10	"A56"	"A56"	14005	29020	100	714	814	498	61	461	461	521	369	70	40	18	0	14749	15455	6098	39	2133	2133	2337	1310	56	99	98	0	0.000	0.000	0.000	0.000	0.000	0.000	0.000	0.000	0.000	0.000	0.000	0.000	0.000	0.000	0.020	0.026	0.031	0.025	3.365	0.022	0.136	316	2384	100	253	12616	12869	353	13322	13675	Error	Error	-5.640	253	12616	353	13322	257292	4883813	0.794	10.014	0	0	0
1	4	10	"A57"	"A57"	14305	29020	100	589	645	375	58	450	450	521	352	67	31	8	0	9412	9734	5558	57	2077	2077	2217	1542	69	80	72	0	0.000	0.000	0.000	0.000	0.000	0.000	0.000	0.000	0.000	0.000	0.000	0.000	0.000	0.000	0.019	0.025	0.048	0.053	5.020	0.014	0.035	316	2384	100	139	7335	7474	195	7657	7852	Error	Error	-5.722	139	7335	195	7657	203797	3075952	0.352	4.875	0	0	0
1	5	10	"A57"	"A57"	14605	29015	100	574	625	378	60	449	449	519	462	89	20	4	0	13649	12767	6221	48	2102	2102	2529	2093	82	86	81	0	0.000	0.000	0.000	0.000	0.000	0.000	0.000	0.000	0.000	0.000	0.000	0.000	0.000	0.000	0.011	0.017	0.026	0.025	3.978	0.013	0.021	316	2384	100	125	11547	11672	176	10665	10841	Error	Error	-6.529	125	11547	176	10665	197507	4034369	0.229	4.892	0	0	0
1	6	10	"A57"	"A57"	14905	29015	100	603	647	374	57	459	459	516	336	65	33	8	0	9385	9209	5182	56	2102	2102	2310	1135	49	82	73	0	0.000	0.000	0.000	0.000	0.000	0.000	0.000	0.000	0.000	0.000	0.000	0.000	0.000	0.000	0.020	0.026	0.049	0.063	6.816	0.015	0.031	316	2384	100	144	7283	7427	188	7107	7295	Error	Error	-5.660	144	7283	188	7107	204584	2909943	0.390	6.078	0	0	0
1	7	10	"A58"	"A58"	15205	29015	100	568	647	416	64	462	462	525	363	69	27	7	0	6351	7113	3993	56	2109	2109	2228	881	39	82	74	0	0.000	0.000	0.000	0.000	0.000	0.000	0.000	0.000	0.000	0.000	0.000	0.000	0.000	0.000	0.025	0.037	0.056	0.055	5.361	0.018	0.018	316	2384	100	106	4242	4348	185	5004	5189	Error	Error	-5.323	106	4242	185	5004	204546	2247555	0.336	5.545	0	0	0
1	8	10	"A58"	"A58"	15505	29015	100	524	577	323	55	458	458	530	363	68	20	6	0	8458	8751	3994	45	2124	2124	2314	1152	49	89	83	0	0.000	0.000	0.000	0.000	0.000	0.000	0.000	0.000	0.000	0.000	0.000	0.000	0.000	0.000	0.010	0.018	0.046	0.047	4.377	0.012	0.016	316	2384	100	66	6334	6400	119	6627	6746	Error	Error	-6.585	66	6334	119	6627	182465	2765390	0.129	5.588	0	0	0
1	9	10	"A58"	"A58"	15805	29015	100	587	722	1042	144	453	453	526	438	83	24	7	0	9192	9544	4440	46	2183	2183	2454	1546	62	95	86	0	0.000	0.000	0.000	0.000	0.000	0.000	0.000	0.000	0.000	0.000	0.000	0.000	0.000	0.000	0.019	0.037	0.049	0.041	3.900	0.020	0.016	316	2384	100	134	7009	7143	269	7361	7630	Error	Error	-5.709	134	7009	269	7361	228308	3015758	0.447	4.586	0	0	0
1	10	10	"A59"	"A59"	16105	29015	100	1272	1635	1245	76	443	443	505	395	78	64	50	0	10261	9975	4901	49	2153	2153	2286	1023	44	88	81	0	0.000	0.000	0.000	0.000	0.000	0.000	0.000	0.000	0.000	0.000	0.000	0.000	0.000	0.000	0.102	0.152	0.138	0.128	3.270	0.122	0.358	316	2384	100	829	8108	8937	1192	7822	9014	Error	Error	-3.290	829	8108	1192	7822	516527	3152194	2.861	7.516	0	0	0
1	11	10	"A59"	"A59"	16405	29015	100	1378	1617	1049	64	452	452	550	506	92	68	45	0	13802	13773	4489	32	2184	2184	2492	1633	65	99	97	0	0.000	0.000	0.000	0.000	0.000	0.000	0.000	0.000	0.000	0.000	0.000	0.000	0.000	0.000	0.080	0.101	0.087	0.076	3.099	0.093	0.279	316	2384	100	926	11618	12544	1165	11589	12754	Error	Error	-3.649	926	11618	1165	11589	511041	4352140	2.109	6.908	0	0	0
1	12	10	"A59"	"A59"	16705	29015	100	1622	1759	1086	61	436	436	498	361	72	77	63	0	12381	12251	5677	46	2185	2185	2447	1476	60	91	87	0	0.000	0.000	0.000	0.000	0.000	0.000	0.000	0.000	0.000	0.000	0.000	0.000	0.000	0.000	0.116	0.131	0.128	0.129	3.273	0.094	0.331	316	2384	100	1186	10196	11382	1323	10066	11389	Error	Error	-3.104	1186	10196	1323	10066	555772	3871264	3.493	6.642	0	0	0
1	13	10	"A60"	"A60"	17005	29015	100	563	613	396	64	431	431	505	470	93	21	5	0	5921	7906	6069	76	2214	2214	2349	927	39	81	70	0	0.000	0.000	0.000	0.000	0.000	0.000	0.000	0.000	0.000	0.000	0.000	0.000	0.000	0.000	0.036	0.032	0.069	0.075	5.341	0.023	0.067	316	2384	100	132	3707	3839	182	5692	5874	Error	Error	-4.812	132	3707	182	5692	193629	2498390	0.230	5.995	0	0	0
1	14	10	"A60"	"A60"	17305	29015	100	617	683	385	56	456	456	525	619	117	15	1	0	7711	10862	8494	78	2309	2309	2463	1119	45	85	77	0	0.000	0.000	0.000	0.000	0.000	0.000	0.000	0.000	0.000	0.000	0.000	0.000	0.000	0.000	0.030	0.027	0.045	0.048	4.744	0.018	0.085	316	2384	100	161	5402	5563	227	8553	8780	Error	Error	-5.068	161	5402	227	8553	215778	3432549	0.255	7.506	0	0	0
1	15	10	"A60"	"A60"	17605	29015	100	571	630	389	61	479	479	598	1948	325	0	0	0	6233	7835	5450	69	2313	2313	2696	3099	114	57	30	0	0.000	0.000	0.000	0.000	0.000	0.000	0.000	0.000	0.000	0.000	0.000	0.000	0.000	0.000	0.023	0.027	0.067	0.066	5.687	0.035	0.088	316	2384	100	92	3920	4012	151	5522	5673	Error	Error	-5.413	92	3920	151	5522	198938	2475894	0.016	1.658	0	0	0
1	16	10	"A61"	"A61"	17905	29015	100	664	734	424	57	491	491	535	341	63	34	12	0	10139	11109	7269	65	2378	2378	2547	1421	55	81	69	0	0.000	0.000	0.000	0.000	0.000	0.000	0.000	0.000	0.000	0.000	0.000	0.000	0.000	0.000	0.022	0.028	0.042	0.043	4.963	0.016	0.056	316	2384	100	173	7761	7934	243	8731	8974	Error	Error	-5.487	173	7761	243	8731	231856	3510557	0.584	6.025	0	0	0
1	17	10	"A61"	"A61"	18205	29015	100	664	751	428	56	498	498	718	2487	346	0	0	0	14620	13966	7305	52	2509	2509	2962	2434	82	82	75	0	0.000	0.000	0.000	0.000	0.000	0.000	0.000	0.000	0.000	0.000	0.000	0.000	0.000	0.000	0.014	0.022	0.029	0.030	4.469	0.073	0.013	316	2384	100	166	12111	12277	253	11457	11710	Error	Error	-6.189	166	12111	253	11457	237180	4413224	0.013	4.521	0	0	0
1	18	10	"A61"	"A61"	18505	29015	100	728	800	430	53	494	494	560	372	66	38	13	0	13747	13598	6257	46	2514	2514	3003	2598	86	86	78	0	0.000	0.000	0.000	0.000	0.000	0.000	0.000	0.000	0.000	0.000	0.000	0.000	0.000	0.000	0.021	0.028	0.034	0.035	3.952	0.016	0.072	316	2384	100	234	11233	11467	306	11084	11390	Error	Error	-5.585	234	11233	306	11084	252673	4297066	0.645	4.078	0	0	0
1	1	11	"A62"	"A62"	13410	29320	100	485	545	372	68	439	439	505	475	94	11	2	0	4613	5336	2843	53	2058	2058	2191	1881	85	59	36	0	0.000	0.000	0.000	0.000	0.000	0.000	0.000	0.000	0.000	0.000	0.000	0.000	0.000	0.000	0.018	0.032	0.093	0.083	5.502	0.020	0.015	316	2384	100	46	2555	2601	106	3278	3384	Error	Error	-5.796	46	2555	106	3278	172349	1686281	0.084	1.672	0	0	0
1	2	11	"A62"	"A62"	13710	29320	100	563	675	662	98	476	476	599	1691	282	1	0	0	4299	4772	4086	85	2045	2045	2343	2692	114	40	6	0	0.000	0.000	0.000	0.000	0.000	0.000	0.000	0.000	0.000	0.000	0.000	0.000	0.000	0.000	0.039	0.073	0.131	0.127	4.712	0.354	0.402	316	2384	100	87	2254	2341	199	2727	2926	Error	Error	-4.695	87	2254	199	2727	213263	1507902	0.045	0.902	0	0	0
1	3	11	"A62"	"A62"	14010	29320	100	687	906	1872	206	538	538	579	347	59	32	13	0	6363	6728	3031	45	2166	2166	2394	1676	70	83	62	0	0.000	0.000	0.000	0.000	0.000	0.000	0.000	0.000	0.000	0.000	0.000	0.000	0.000	0.000	0.036	0.081	0.081	0.081	4.368	0.026	0.004	316	2384	100	149	4197	4346	368	4562	4930	Error	Error	-4.816	149	4197	368	4562	286331	2126035	0.942	2.586	0	0	0
1	4	11	"A63"	"A63"	14310	29320	100	641	680	382	56	473	473	531	352	66	30	10	0	17041	15912	6858	43	2107	2107	2205	792	35	96	92	0	0.000	0.000	0.000	0.000	0.000	0.000	0.000	0.000	0.000	0.000	0.000	0.000	0.000	0.000	0.011	0.015	0.023	0.023	3.564	0.010	0.034	316	2384	100	168	14934	15102	207	13805	14012	Error	Error	-6.474	168	14934	207	13805	214849	5028305	0.423	17.307	0	0	0
1	5	11	"A63"	"A63"	14610	29320	100	692	762	430	56	448	448	525	504	96	26	7	0	21057	20454	7396	36	2138	2138	2770	3282	118	94	93	0	0.000	0.000	0.000	0.000	0.000	0.000	0.000	0.000	0.000	0.000	0.000	0.000	0.000	0.000	0.013	0.017	0.019	0.018	3.477	0.012	0.033	316	2384	100	244	18919	19163	314	18316	18630	Error	Error	-6.277	244	18919	314	18316	240704	6463456	0.470	5.388	0	0	0
1	6	11	"A63"	"A63"	14910	29320	100	670	780	783	100	453	453	511	356	69	40	15	0	17234	16730	6043	36	2081	2081	2228	1049	47	97	93	0	0.000	0.000	0.000	0.000	0.000	0.000	0.000	0.000	0.000	0.000	0.000	0.000	0.000	0.000	0.014	0.022	0.027	0.024	3.309	0.014	0.041	316	2384	100	217	15153	15370	327	14649	14976	Error	Error	-6.126	217	15153	327	14649	246483	5286640	0.756	13.825	0	0	0
1	7	11	"A64"	"A64"	15210	29320	100	604	651	354	54	454	454	524	376	71	28	7	0	10943	10878	5503	50	2113	2113	2251	959	42	91	86	0	0.000	0.000	0.000	0.000	0.000	0.000	0.000	0.000	0.000	0.000	0.000	0.000	0.000	0.000	0.017	0.022	0.037	0.037	3.834	0.016	0.044	316	2384	100	150	8830	8980	197	8765	8962	Error	Error	-5.879	150	8830	197	8765	205833	3437375	0.338	8.996	0	0	0
1	8	11	"A64"	"A64"	15510	29315	100	608	663	386	58	467	467	542	556	102	16	2	0	11453	11011	5151	46	2111	2111	2298	1150	50	89	83	0	0.000	0.000	0.000	0.000	0.000	0.000	0.000	0.000	0.000	0.000	0.000	0.000	0.000	0.000	0.015	0.022	0.042	0.036	4.441	0.015	0.038	316	2384	100	141	9342	9483	196	8900	9096	Error	Error	-6.050	141	9342	196	8900	209421	3479440	0.218	7.577	0	0	0
1	9	11	"A64"	"A64"	15810	29315	100	625	686	397	57	460	460	517	335	64	33	14	0	13734	13023	6288	48	2160	2160	2438	1548	63	87	83	0	0.000	0.000	0.000	0.000	0.000	0.000	0.000	0.000	0.000	0.000	0.000	0.000	0.000	0.000	0.014	0.021	0.033	0.035	4.465	0.015	0.066	316	2384	100	165	11574	11739	226	10863	11089	Error	Error	-6.132	165	11574	226	10863	216748	4115214	0.504	6.838	0	0	0
1	10	11	"A65"	"A65"	16110	29315	100	732	798	459	57	440	440	505	339	67	43	19	0	20066	19863	7727	38	2173	2173	2298	892	38	98	96	0	0.000	0.000	0.000	0.000	0.000	0.000	0.000	0.000	0.000	0.000	0.000	0.000	0.000	0.000	0.016	0.020	0.025	0.022	3.220	0.014	0.091	316	2384	100	292	17893	18185	358	17690	18048	Error	Error	-5.937	292	17893	358	17690	252309	6276857	0.864	19.692	0	0	0
1	11	11	"A65"	"A65"	16410	29315	100	705	751	404	53	447	447	513	383	74	37	12	0	15936	16451	6721	40	2219	2219	2655	2250	84	96	92	0	0.000	0.000	0.000	0.000	0.000	0.000	0.000	0.000	0.000	0.000	0.000	0.000	0.000	0.000	0.019	0.021	0.027	0.024	3.344	0.016	0.071	316	2384	100	258	13717	13975	304	14232	14536	Error	Error	-5.732	258	13717	304	14232	237261	5198502	0.621	6.132	0	0	0
1	12	11	"A65"	"A65"	16710	29315	100	701	752	390	51	451	451	503	343	68	39	16	0	19959	20249	7861	38	2218	2218	2491	1690	67	99	97	0	0.000	0.000	0.000	0.000	0.000	0.000	0.000	0.000	0.000	0.000	0.000	0.000	0.000	0.000	0.014	0.017	0.021	0.018	3.148	0.013	0.092	316	2384	100	250	17741	17991	301	18031	18332	Error	Error	-6.149	250	17741	301	18031	237745	6398562	0.726	10.508	0	0	0
1	13	11	"A66"	"A66"	17010	29315	100	712	750	398	53	465	465	533	558	104	20	3	0	17437	16779	9003	53	2234	2234	2370	970	40	93	88	0	0.000	0.000	0.000	0.000	0.000	0.000	0.000	0.000	0.000	0.000	0.000	0.000	0.000	0.000	0.016	0.020	0.026	0.026	3.976	0.014	0.035	316	2384	100	247	15203	15450	285	14545	14830	Error	Error	-5.944	247	15203	285	14545	237084	5302244	0.389	14.855	0	0	0
1	14	11	"A66"	"A66"	17310	29315	100	740	790	405	51	473	473	537	363	67	43	18	0	22410	21861	9016	41	2357	2357	2640	1898	71	100	96	0	0.000	0.000	0.000	0.000	0.000	0.000	0.000	0.000	0.000	0.000	0.000	0.000	0.000	0.000	0.013	0.016	0.020	0.017	3.312	0.013	0.106	316	2384	100	267	20053	20320	317	19504	19821	Error	Error	-6.231	267	20053	317	19504	249630	6908150	0.697	10.127	0	0	0
1	15	11	"A66"	"A66"	17610	29315	100	680	749	420	56	490	490	558	377	67	34	11	0	16429	15950	8134	50	2353	2353	2573	1257	48	91	87	0	0.000	0.000	0.000	0.000	0.000	0.000	0.000	0.000	0.000	0.000	0.000	0.000	0.000	0.000	0.013	0.019	0.029	0.023	4.296	0.015	0.077	316	2384	100	190	14076	14266	259	13597	13856	Error	Error	-6.211	190	14076	259	13597	236699	5040156	0.507	10.642	0	0	0
1	16	11	"A67"	"A67"	17910	29315	100	643	734	510	69	501	501	602	1399	232	1	0	0	11453	12898	7494	58	2405	2405	2568	983	38	95	91	0	0.000	0.000	0.000	0.000	0.000	0.000	0.000	0.000	0.000	0.000	0.000	0.000	0.000	0.000	0.016	0.022	0.036	0.036	3.696	0.016	0.047	316	2384	100	142	9048	9190	233	10493	10726	Error	Error	-5.994	142	9048	233	10493	231853	4075742	0.094	10.509	0	0	0
1	17	11	"A67"	"A67"	18210	29315	100	712	769	429	55	528	528	599	438	73	25	7	0	13491	13089	7045	53	2544	2544	2920	2154	73	83	72	0	0.000	0.000	0.000	0.000	0.000	0.000	0.000	0.000	0.000	0.000	0.000	0.000	0.000	0.000	0.017	0.023	0.033	0.032	4.250	0.015	0.064	316	2384	100	184	10947	11131	241	10545	10786	Error	Error	-5.895	184	10947	241	10545	242895	4135972	0.388	4.721	0	0	0
1	18	11	"A67"	"A67"	18510	29315	100	688	800	597	74	509	509	587	742	126	12	2	0	14921	15109	6454	42	2571	2571	2869	1722	60	98	92	0	0.000	0.000	0.000	0.000	0.000	0.000	0.000	0.000	0.000	0.000	0.000	0.000	0.000	0.000	0.014	0.023	0.028	0.027	3.426	0.013	0.025	316	2384	100	179	12350	12529	291	12538	12829	Error	Error	-6.108	179	12350	291	12538	252874	4774311	0.287	7.108	0	0	0
1	1	12	"A68"	"A68"	13415	29620	100	488	546	300	54	434	434	528	858	162	1	0	0	3067	4082	2774	67	2035	2035	2241	2296	102	29	14	0	0.000	0.000	0.000	0.000	0.000	0.000	0.000	0.000	0.000	0.000	0.000	0.000	0.000	0.000	0.052	0.055	0.182	0.170	6.408	0.009	0.003	316	2384	100	54	1032	1086	112	2047	2159	Error	Error	-4.256	54	1032	112	2047	172567	1289939	0.021	0.802	0	0	0
1	2	12	"A68"	"A68"	13715	29620	100	554	608	351	57	441	441	498	358	71	24	8	0	7731	8193	4143	50	2037	2037	2171	1006	46	89	81	0	0.000	0.000	0.000	0.000	0.000	0.000	0.000	0.000	0.000	0.000	0.000	0.000	0.000	0.000	0.020	0.027	0.042	0.044	3.909	0.015	0.020	316	2384	100	113	5694	5807	167	6156	6323	Error	Error	-5.655	113	5694	167	6156	192142	2588863	0.307	5.986	0	0	0
1	3	12	"A68"	"A68"	14015	29620	100	636	689	405	58	462	462	538	864	160	7	0	0	11089	11846	5639	47	2133	2133	2430	1803	74	94	85	0	0.000	0.000	0.000	0.000	0.000	0.000	0.000	0.000	0.000	0.000	0.000	0.000	0.000	0.000	0.019	0.023	0.033	0.033	3.845	0.022	0.009	316	2384	100	174	8956	9130	227	9713	9940	Error	Error	-5.686	174	8956	227	9713	217612	3743394	0.175	5.222	0	0	0
1	4	12	"A69"	"A69"	14315	29620	100	637	691	373	53	479	479	536	346	64	34	9	0	13820	13369	6734	50	2100	2100	2212	833	37	95	91	0	0.000	0.000	0.000	0.000	0.000	0.000	0.000	0.000	0.000	0.000	0.000	0.000	0.000	0.000	0.013	0.019	0.036	0.031	3.837	0.012	0.030	316	2384	100	158	11720	11878	212	11269	11481	Error	Error	-6.213	158	11720	212	11269	218504	4224545	0.448	13.394	0	0	0
1	5	12	"A69"	"A69"	14615	29620	100	701	756	379	50	447	447	512	362	70	39	15	0	20653	20200	8091	40	2154	2154	2776	3638	131	95	88	0	0.000	0.000	0.000	0.000	0.000	0.000	0.000	0.000	0.000	0.000	0.000	0.000	0.000	0.000	0.014	0.017	0.021	0.018	3.317	0.012	0.087	316	2384	100	254	18499	18753	309	18046	18355	Error	Error	-6.186	254	18499	309	18046	238744	6383068	0.674	4.789	0	0	0
1	6	12	"A69"	"A69"	14915	29620	100	601	663	361	54	460	460	518	345	66	28	10	0	15263	14852	6983	47	2115	2115	2572	2617	101	93	82	0	0.000	0.000	0.000	0.000	0.000	0.000	0.000	0.000	0.000	0.000	0.000	0.000	0.000	0.000	0.011	0.016	0.023	0.022	3.559	0.011	0.054	316	2384	100	141	13148	13289	203	12737	12940	Error	Error	-6.543	141	13148	203	12737	209579	4693149	0.420	4.692	0	0	0
1	7	12	"A70"	"A70"	15215	29620	100	655	683	385	56	481	481	545	390	71	26	5	0	9213	10058	6183	61	2100	2100	2251	995	44	89	77	0	0.000	0.000	0.000	0.000	0.000	0.000	0.000	0.000	0.000	0.000	0.000	0.000	0.000	0.000	0.024	0.025	0.045	0.043	4.343	0.018	0.049	316	2384	100	174	7113	7287	202	7958	8160	Error	Error	-5.353	174	7113	202	7958	215938	3178404	0.354	7.846	0	0	0
1	8	12	"A70"	"A70"	15515	29620	100	657	698	398	57	450	450	513	340	66	37	15	0	11977	11640	5352	45	2075	2075	2178	815	37	94	89	0	0.000	0.000	0.000	0.000	0.000	0.000	0.000	0.000	0.000	0.000	0.000	0.000	0.000	0.000	0.021	0.026	0.040	0.042	3.612	0.019	0.073	316	2384	100	207	9902	10109	248	9565	9813	Error	Error	-5.580	207	9902	248	9565	220532	3678246	0.544	11.610	0	0	0
1	9	12	"A70"	"A70"	15815	29620	100	663	712	381	53	467	467	525	367	69	34	11	0	14344	16889	9183	54	2186	2186	2632	2594	98	97	85	0	0.000	0.000	0.000	0.000	0.000	0.000	0.000	0.000	0.000	0.000	0.000	0.000	0.000	0.000	0.016	0.017	0.024	0.021	3.676	0.011	0.054	316	2384	100	196	12158	12354	245	14703	14948	Error	Error	-5.955	196	12158	245	14703	224854	5336768	0.510	5.496	0	0	0
1	10	12	"A71"	"A71"	16115	29620	100	714	765	403	52	445	445	500	339	67	42	19	0	24206	21784	11413	52	2147	2147	2303	1029	44	94	90	0	0.000	0.000	0.000	0.000	0.000	0.000	0.000	0.000	0.000	0.000	0.000	0.000	0.000	0.000	0.012	0.016	0.019	0.018	4.828	0.013	0.113	316	2384	100	269	22059	22328	320	19637	19957	Error	Error	-6.358	269	22059	320	19637	241582	6883836	0.782	18.932	0	0	0
1	11	12	"A71"	"A71"	16415	29615	100	760	847	448	52	437	437	502	351	69	48	21	0	24391	24567	9932	40	2242	2242	2792	3258	116	98	95	0	0.000	0.000	0.000	0.000	0.000	0.000	0.000	0.000	0.000	0.000	0.000	0.000	0.000	0.000	0.015	0.018	0.020	0.018	3.046	0.014	0.154	316	2384	100	323	22149	22472	410	22325	22735	Error	Error	-6.100	323	22149	410	22325	267757	7763202	0.983	6.684	0	0	0
1	12	12	"A71"	"A71"	16715	29615	100	690	756	416	55	445	445	502	367	73	39	14	0	23440	22018	10105	45	2150	2150	2320	1597	68	96	90	0	0.000	0.000	0.000	0.000	0.000	0.000	0.000	0.000	0.000	0.000	0.000	0.000	0.000	0.000	0.012	0.016	0.019	0.019	2.798	0.011	0.069	316	2384	100	245	21290	21535	311	19868	20179	Error	Error	-6.441	245	21290	311	19868	238894	6957793	0.692	12.334	0	0	0
1	13	12	"A72"	"A72"	17015	29615	100	677	735	411	55	459	459	530	412	77	31	9	0	16173	15841	7001	44	2238	2238	2424	1378	56	95	91	0	0.000	0.000	0.000	0.000	0.000	0.000	0.000	0.000	0.000	0.000	0.000	0.000	0.000	0.000	0.016	0.020	0.027	0.023	3.347	0.029	0.086	316	2384	100	218	13935	14153	276	13603	13879	Error	Error	-5.998	218	13935	276	13603	232202	5005601	0.498	9.737	0	0	0
1	14	12	"A72"	"A72"	17315	29615	100	659	691	394	57	489	489	556	395	71	25	7	0	15374	15138	6430	42	2614	2614	3517	3457	98	89	81	0	0.000	0.000	0.000	0.000	0.000	0.000	0.000	0.000	0.000	0.000	0.000	0.000	0.000	0.000	0.013	0.016	0.026	0.024	3.513	0.012	0.044	316	2384	100	170	12760	12930	202	12524	12726	Error	Error	-6.230	170	12760	202	12524	218502	4783716	0.342	3.362	0	0	0
1	15	12	"A72"	"A72"	17615	29615	100	695	743	390	52	488	488	572	445	77	28	6	0	15924	15476	7106	45	2527	2527	3050	2852	93	88	81	0	0.000	0.000	0.000	0.000	0.000	0.000	0.000	0.000	0.000	0.000	0.000	0.000	0.000	0.000	0.015	0.020	0.027	0.024	3.870	0.010	0.024	316	2384	100	207	13397	13604	255	12949	13204	Error	Error	-6.016	207	13397	255	12949	234705	4890348	0.384	4.357	0	0	0
1	16	12	"A73"	"A73"	17915	29615	100	547	592	362	61	512	512	582	643	110	8	0	0	3655	4832	4025	83	2410	2410	2575	994	38	56	35	0	0.000	0.000	0.000	0.000	0.000	0.000	0.000	0.000	0.000	0.000	0.000	0.000	0.000	0.000	0.028	0.033	0.162	0.166	6.725	0.012	0.001	316	2384	100	35	1245	1280	80	2422	2502	Error	Error	-5.153	35	1245	80	2422	187133	1526965	0.016	2.271	0	0	0
1	17	12	"A73"	"A73"	18215	29615	100	613	668	384	57	530	530	592	366	61	22	8	0	4945	6151	4042	65	2548	2548	2692	1051	39	72	53	0	0.000	0.000	0.000	0.000	0.000	0.000	0.000	0.000	0.000	0.000	0.000	0.000	0.000	0.000	0.035	0.038	0.104	0.120	5.546	0.013	0.009	316	2384	100	83	2397	2480	138	3603	3741	Error	Error	-4.852	83	2397	138	3603	211082	1943749	0.208	3.291	0	0	0
1	18	12	"A73"	"A73"	18515	29615	100	528	577	353	61	516	516	577	403	69	15	3	0	4346	5622	3832	68	2559	2559	2706	999	36	70	46	0	0.000	0.000	0.000	0.000	0.000	0.000	0.000	0.000	0.000	0.000	0.000	0.000	0.000	0.000	0.007	0.020	0.101	0.093	6.814	0.003	0.000	316	2384	100	12	1787	1799	61	3063	3124	Error	Error	-7.218	12	1787	61	3063	182446	1776454	0.000	2.919	0	0	0
1	1	13	"A74"	"A74"	13420	29920	100	627	703	479	68	462	462	536	420	78	27	8	0	12560	11666	5380	46	2049	2049	2144	787	36	92	85	0	0.000	0.000	0.000	0.000	0.000	0.000	0.000	0.000	0.000	0.000	0.000	0.000	0.000	0.000	0.016	0.025	0.039	0.036	4.656	0.017	0.042	316	2384	100	165	10511	10676	241	9617	9858	Error	Error	-5.993	165	10511	241	9617	222164	3686420	0.398	12.099	0	0	0
1	2	13	"A74"	"A74"	13720	29920	100	620	673	407	60	441	441	518	446	86	26	6	0	14350	14533	4865	33	1991	1991	2138	1483	69	99	97	0	0.000	0.000	0.000	0.000	0.000	0.000	0.000	0.000	0.000	0.000	0.000	0.000	0.000	0.000	0.014	0.018	0.029	0.024	3.369	0.012	0.040	316	2384	100	179	12359	12538	232	12542	12774	Error	Error	-6.109	179	12359	232	12542	212514	4592521	0.348	8.358	0	0	0
1	3	13	"A74"	"A74"	14020	29920	100	607	675	367	54	446	446	512	342	66	32	9	0	14184	14172	4993	35	2061	2061	2279	1458	63	99	96	0	0.000	0.000	0.000	0.000	0.000	0.000	0.000	0.000	0.000	0.000	0.000	0.000	0.000	0.000	0.013	0.019	0.026	0.021	3.252	0.011	0.036	316	2384	100	161	12123	12284	229	12111	12340	Error	Error	-6.235	161	12123	229	12111	213378	4478386	0.477	8.157	0	0	0
1	4	13	"A75"	"A75"	14320	29920	100	574	663	470	70	458	458	521	351	67	29	9	0	8032	8123	3752	46	2056	2056	2140	771	36	94	87	0	0.000	0.000	0.000	0.000	0.000	0.000	0.000	0.000	0.000	0.000	0.000	0.000	0.000	0.000	0.019	0.034	0.051	0.048	3.543	0.034	0.079	316	2384	100	116	5976	6092	205	6067	6272	Error	Error	-5.687	116	5976	205	6067	209585	2566839	0.405	7.760	0	0	0
1	5	13	"A75"	"A75"	14620	29920	100	648	705	400	56	459	459	528	412	78	28	7	0	12661	13150	5459	41	2174	2174	2386	1264	52	96	94	0	0.000	0.000	0.000	0.000	0.000	0.000	0.000	0.000	0.000	0.000	0.000	0.000	0.000	0.000	0.018	0.022	0.029	0.023	4.114	0.015	0.046	316	2384	100	189	10487	10676	246	10976	11222	Error	Error	-5.794	189	10487	246	10976	222672	4155395	0.430	8.516	0	0	0
1	6	13	"A75"	"A75"	14920	29920	100	687	731	410	56	484	484	547	478	87	25	3	0	12382	12496	4768	38	2151	2151	2318	1176	50	97	91	0	0.000	0.000	0.000	0.000	0.000	0.000	0.000	0.000	0.000	0.000	0.000	0.000	0.000	0.000	0.020	0.024	0.034	0.032	3.486	0.017	0.026	316	2384	100	203	10231	10434	247	10345	10592	Error	Error	-5.655	203	10231	247	10345	230881	3948880	0.385	8.655	0	0	0
1	7	13	"A76"	"A76"	15220	29920	100	634	674	399	59	466	466	536	444	82	21	6	0	11875	11648	5618	48	2091	2091	2424	2061	85	87	81	0	0.000	0.000	0.000	0.000	0.000	0.000	0.000	0.000	0.000	0.000	0.000	0.000	0.000	0.000	0.017	0.022	0.036	0.040	4.356	0.020	0.033	316	2384	100	168	9784	9952	208	9557	9765	Error	Error	-5.864	168	9784	208	9557	213103	3680643	0.311	4.475	0	0	0
1	8	13	"A76"	"A76"	15520	29920	100	637	707	406	57	473	473	575	1399	243	1	0	0	13912	13929	4490	32	2132	2132	2355	2575	109	98	93	0	0.000	0.000	0.000	0.000	0.000	0.000	0.000	0.000	0.000	0.000	0.000	0.000	0.000	0.000	0.014	0.020	0.029	0.025	3.181	0.019	0.003	316	2384	100	164	11780	11944	234	11797	12031	Error	Error	-6.166	164	11780	234	11797	223549	4401453	0.094	4.495	0	0	0
1	9	13	"A76"	"A76"	15820	29920	100	605	693	418	60	476	476	542	384	70	31	9	0	15296	14996	7170	47	2204	2204	2609	2293	87	86	82	0	0.000	0.000	0.000	0.000	0.000	0.000	0.000	0.000	0.000	0.000	0.000	0.000	0.000	0.000	0.010	0.017	0.030	0.027	4.213	0.012	0.045	316	2384	100	129	13092	13221	217	12792	13009	Error	Error	-6.665	129	13092	217	12792	218875	4738630	0.393	5.402	0	0	0
1	10	13	"A77"	"A77"	16120	29920	100	1370	1417	724	51	461	461	541	457	84	72	49	0	15085	15386	6395	41	2165	2165	2311	1113	48	98	93	0	0.000	0.000	0.000	0.000	0.000	0.000	0.000	0.000	0.000	0.000	0.000	0.000	0.000	0.000	0.070	0.072	0.074	0.067	2.470	0.061	0.371	316	2384	100	909	12920	13829	956	13221	14177	Error	Error	-3.829	909	12920	956	13221	447777	4861987	1.917	11.748	0	0	0
1	11	13	"A77"	"A77"	16420	29920	100	1239	1302	779	59	480	480	558	396	70	67	48	0	15545	15694	7934	50	2271	2271	2700	2113	78	87	83	0	0.000	0.000	0.000	0.000	0.000	0.000	0.000	0.000	0.000	0.000	0.000	0.000	0.000	0.000	0.057	0.061	0.069	0.064	2.947	0.058	0.390	316	2384	100	759	13274	14033	822	13423	14245	Error	Error	-4.128	759	13274	822	13423	411337	4959266	1.879	6.150	0	0	0
1	12	13	"A77"	"A77"	16720	29920	100	1319	1366	807	59	465	465	541	369	68	71	55	0	13184	12547	6777	54	2286	2286	2627	1727	65	83	77	0	0.000	0.000	0.000	0.000	0.000	0.000	0.000	0.000	0.000	0.000	0.000	0.000	0.000	0.000	0.078	0.088	0.092	0.090	2.851	0.066	0.360	316	2384	100	854	10898	11752	901	10261	11162	Error	Error	-3.674	854	10898	901	10261	431653	3965008	2.236	5.744	0	0	0
1	13	13	"A78"	"A78"	17020	29920	100	737	846	529	62	479	479	544	353	64	43	20	0	17191	17650	9771	55	2249	2249	2362	882	37	96	91	0	0.000	0.000	0.000	0.000	0.000	0.000	0.000	0.000	0.000	0.000	0.000	0.000	0.000	0.000	0.017	0.024	0.030	0.029	4.237	0.019	0.138	316	2384	100	258	14942	15200	367	15401	15768	Error	Error	-5.856	258	14942	367	15401	267268	5577348	0.856	17.333	0	0	0
1	14	13	"A78"	"A78"	17320	29915	100	684	764	490	64	492	492	568	641	112	17	3	0	14482	14363	8061	56	2346	2346	2828	2317	81	81	75	0	0.000	0.000	0.000	0.000	0.000	0.000	0.000	0.000	0.000	0.000	0.000	0.000	0.000	0.000	0.016	0.023	0.030	0.030	4.054	0.017	0.078	316	2384	100	192	12136	12328	272	12017	12289	Error	Error	-5.982	192	12136	272	12017	241363	4538671	0.306	4.978	0	0	0
1	15	13	"A78"	"A78"	17620	29915	100	728	792	434	54	513	513	577	386	66	32	12	0	15703	15500	8587	55	2423	2423	2840	2097	73	86	79	0	0.000	0.000	0.000	0.000	0.000	0.000	0.000	0.000	0.000	0.000	0.000	0.000	0.000	0.000	0.016	0.021	0.029	0.028	4.239	0.016	0.075	316	2384	100	215	13280	13495	279	13077	13356	Error	Error	-5.949	215	13280	279	13077	250296	4897849	0.557	6.037	0	0	0
1	16	13	"A79"	"A79"	17920	29915	100	594	654	370	56	517	517	580	394	67	23	6	0	9432	9941	5227	52	2386	2386	2504	878	35	91	85	0	0.000	0.000	0.000	0.000	0.000	0.000	0.000	0.000	0.000	0.000	0.000	0.000	0.000	0.000	0.011	0.018	0.045	0.047	4.335	0.009	0.011	316	2384	100	77	7046	7123	137	7555	7692	Error	Error	-6.516	77	7046	137	7555	206717	3141310	0.188	8.470	0	0	0
1	17	13	"A79"	"A79"	18220	29915	100	669	740	399	53	535	535	626	1409	225	0	0	0	14276	14771	5170	35	2511	2511	2774	1541	55	98	97	0	0.000	0.000	0.000	0.000	0.000	0.000	0.000	0.000	0.000	0.000	0.000	0.000	0.000	0.000	0.011	0.017	0.029	0.024	3.206	0.007	0.000	316	2384	100	134	11765	11899	205	12260	12465	Error	Error	-6.456	134	11765	205	12260	233940	4667519	0.081	7.785	0	0	0
1	18	13	"A79"	"A79"	18520	29915	100	722	770	410	53	543	543	615	420	68	25	7	0	13315	13599	5212	38	2618	2618	2797	1332	47	98	94	0	0.000	0.000	0.000	0.000	0.000	0.000	0.000	0.000	0.000	0.000	0.000	0.000	0.000	0.000	0.017	0.021	0.032	0.028	3.966	0.011	0.027	316	2384	100	179	10697	10876	227	10981	11208	Error	Error	-5.901	179	10697	227	10981	243389	4297351	0.369	8.110	0	0	0
1	1	14	"A80"	"A80"	13425	30220	100	638	699	454	64	482	482	556	481	86	22	6	0	8921	11132	8531	76	2152	2152	2309	1090	47	77	68	0	0.000	0.000	0.000	0.000	0.000	0.000	0.000	0.000	0.000	0.000	0.000	0.000	0.000	0.000	0.023	0.024	0.048	0.052	5.099	0.018	0.049	316	2384	100	156	6769	6925	217	8980	9197	Error	Error	-5.439	156	6769	217	8980	220879	3517739	0.297	8.094	0	0	0
1	2	14	"A80"	"A80"	13725	30220	100	629	698	423	60	486	486	543	349	64	33	14	0	11986	11226	6671	59	2101	2101	2531	2639	104	74	66	0	0.000	0.000	0.000	0.000	0.000	0.000	0.000	0.000	0.000	0.000	0.000	0.000	0.000	0.000	0.014	0.023	0.045	0.042	5.531	0.018	0.080	316	2384	100	143	9885	10028	212	9125	9337	Error	Error	-6.111	143	9885	212	9125	220549	3547485	0.444	3.295	0	0	0
1	3	14	"A80"	"A80"	14025	30220	100	667	972	3675	378	454	454	520	366	70	36	14	0	15543	15319	6940	45	2082	2082	2526	2392	94	91	85	0	0.000	0.000	0.000	0.000	0.000	0.000	0.000	0.000	0.000	0.000	0.000	0.000	0.000	0.000	0.016	0.039	0.028	0.029	4.477	0.039	0.019	316	2384	100	213	13461	13674	518	13237	13755	Error	Error	-5.982	213	13461	518	13237	307054	4840823	1.235	5.348	0	0	0
1	4	14	"A81"	"A81"	14325	30220	100	566	592	375	63	466	466	525	347	66	23	6	0	7552	7291	3557	48	2048	2048	2186	885	40	82	76	0	0.000	0.000	0.000	0.000	0.000	0.000	0.000	0.000	0.000	0.000	0.000	0.000	0.000	0.000	0.018	0.024	0.056	0.062	5.317	0.011	0.008	316	2384	100	100	5504	5604	126	5243	5369	Error	Error	-5.782	100	5504	126	5243	187127	2303825	0.193	5.768	0	0	0
1	5	14	"A81"	"A81"	14625	30220	100	523	602	353	58	458	458	522	356	68	24	6	0	7438	7622	2442	32	2108	2108	2349	1293	55	97	90	0	0.000	0.000	0.000	0.000	0.000	0.000	0.000	0.000	0.000	0.000	0.000	0.000	0.000	0.000	0.012	0.026	0.052	0.045	3.430	0.014	0.015	316	2384	100	65	5330	5395	144	5514	5658	Error	Error	-6.358	65	5330	144	5514	190382	2408467	0.225	4.078	0	0	0
1	6	14	"A81"	"A81"	14925	30220	100	622	696	376	54	480	480	555	460	82	25	3	0	13244	13414	4390	32	2101	2101	2288	1605	70	99	96	0	0.000	0.000	0.000	0.000	0.000	0.000	0.000	0.000	0.000	0.000	0.000	0.000	0.000	0.000	0.013	0.019	0.031	0.025	3.479	0.011	0.027	316	2384	100	142	11143	11285	216	11313	11529	Error	Error	-6.294	142	11143	216	11313	219869	4238951	0.307	6.932	0	0	0
1	7	14	"A82"	"A82"	15225	30220	100	653	692	442	63	478	478	554	468	84	20	5	0	12387	11517	5496	47	2025	2025	2161	1037	47	91	86	0	0.000	0.000	0.000	0.000	0.000	0.000	0.000	0.000	0.000	0.000	0.000	0.000	0.000	0.000	0.017	0.023	0.035	0.031	4.269	0.016	0.030	316	2384	100	175	10362	10537	214	9492	9706	Error	Error	-5.888	175	10362	214	9492	218710	3639230	0.295	9.022	0	0	0
1	8	14	"A82"	"A82"	15525	30220	100	619	675	377	55	493	493	561	436	77	25	4	0	14406	14231	5883	41	2157	2157	2438	1689	69	91	87	0	0.000	0.000	0.000	0.000	0.000	0.000	0.000	0.000	0.000	0.000	0.000	0.000	0.000	0.000	0.010	0.015	0.026	0.023	4.002	0.012	0.034	316	2384	100	126	12249	12375	182	12074	12256	Error	Error	-6.603	126	12249	182	12074	213218	4496901	0.261	6.982	0	0	0
1	9	14	"A82"	"A82"	15825	30220	100	677	748	407	54	481	481	545	368	67	33	9	0	15896	16664	6377	38	2207	2207	2584	2079	80	97	96	0	0.000	0.000	0.000	0.000	0.000	0.000	0.000	0.000	0.000	0.000	0.000	0.000	0.000	0.000	0.014	0.018	0.024	0.021	3.298	0.013	0.044	316	2384	100	196	13689	13885	267	14457	14724	Error	Error	-6.126	196	13689	267	14457	236503	5265901	0.552	6.772	0	0	0
1	10	14	"A83"	"A83"	16125	30220	100	1094	1240	869	70	456	456	525	413	78	57	42	0	11209	11353	6810	59	2117	2117	2256	1023	45	85	79	0	0.000	0.000	0.000	0.000	0.000	0.000	0.000	0.000	0.000	0.000	0.000	0.000	0.000	0.000	0.070	0.085	0.091	0.084	3.055	0.065	0.304	316	2384	100	638	9092	9730	784	9236	10020	Error	Error	-3.833	638	9092	784	9236	391683	3587594	1.731	8.892	0	0	0
1	11	14	"A83"	"A83"	16425	30220	100	1528	1629	949	58	476	476	562	443	78	76	58	0	13415	13803	5491	39	2187	2187	2518	1651	65	95	92	0	0.000	0.000	0.000	0.000	0.000	0.000	0.000	0.000	0.000	0.000	0.000	0.000	0.000	0.000	0.094	0.099	0.098	0.089	3.466	0.074	0.260	316	2384	100	1052	11228	12280	1153	11616	12769	Error	Error	-3.416	1052	11228	1153	11616	514729	4361792	2.409	6.835	0	0	0
1	12	14	"A83"	"A83"	16725	30220	100	1823	2393	5904	246	495	495	551	383	69	81	68	0	11783	12170	5997	49	2199	2199	2484	1541	62	93	90	0	0.000	0.000	0.000	0.000	0.000	0.000	0.000	0.000	0.000	0.000	0.000	0.000	0.000	0.000	0.139	0.190	0.136	0.130	3.584	0.246	0.080	316	2384	100	1328	9584	10912	1898	9971	11869	Error	Error	-2.851	1328	9584	1898	9971	756246	3845581	4.809	6.286	0	0	0
1	13	14	"A84"	"A84"	17025	30220	100	545	631	384	60	493	493	647	1834	283	0	0	0	10457	10570	6581	62	2229	2229	2439	1469	60	79	69	0	0.000	0.000	0.000	0.000	0.000	0.000	0.000	0.000	0.000	0.000	0.000	0.000	0.000	0.000	0.006	0.017	0.041	0.046	5.033	0.013	0.002	316	2384	100	52	8228	8280	138	8341	8479	Error	Error	-7.306	52	8228	138	8341	199258	3340028	-0.009	5.535	0	0	0
1	14	14	"A84"	"A84"	17325	30220	100	644	687	421	61	471	471	537	362	67	30	10	0	10484	11297	6436	56	2261	2261	2509	1416	56	89	83	0	0.000	0.000	0.000	0.000	0.000	0.000	0.000	0.000	0.000	0.000	0.000	0.000	0.000	0.000	0.021	0.024	0.038	0.039	3.901	0.021	0.052	316	2384	100	173	8223	8396	216	9036	9252	Error	Error	-5.571	173	8223	216	9036	217239	3569917	0.414	6.206	0	0	0
1	15	14	"A84"	"A84"	17625	30220	100	668	730	424	58	493	493	558	362	64	32	10	0	12249	12597	4840	38	2399	2399	2694	1605	59	98	95	0	0.000	0.000	0.000	0.000	0.000	0.000	0.000	0.000	0.000	0.000	0.000	0.000	0.000	0.000	0.018	0.023	0.037	0.029	3.460	0.012	0.010	316	2384	100	175	9850	10025	237	10198	10435	Error	Error	-5.815	175	9850	237	10198	230569	3980529	0.475	6.170	0	0	0
1	16	14	"A85"	"A85"	17925	30220	100	579	623	362	58	560	560	930	3460	372	0	0	0	7480	7556	4235	56	2535	2535	3315	5512	166	44	11	0	0.000	0.000	0.000	0.000	0.000	0.000	0.000	0.000	0.000	0.000	0.000	0.000	0.000	0.000	0.004	0.013	0.049	0.055	5.767	0.051	0.117	316	2384	100	19	4945	4964	63	5021	5084	Error	Error	-8.024	19	4945	63	5021	197009	2387600	-0.089	0.769	0	0	0
1	17	14	"A85"	"A85"	18225	30215	100	665	736	438	59	531	531	598	388	64	26	8	0	11099	11594	4714	40	2536	2536	2906	2011	69	95	87	0	0.000	0.000	0.000	0.000	0.000	0.000	0.000	0.000	0.000	0.000	0.000	0.000	0.000	0.000	0.016	0.023	0.035	0.033	3.481	0.012	0.022	316	2384	100	134	8563	8697	205	9058	9263	Error	Error	-5.998	134	8563	205	9058	232579	3663557	0.356	4.320	0	0	0
1	18	14	"A85"	"A85"	18525	30215	100	636	692	383	55	575	575	657	497	75	15	2	0	11290	11490	5109	44	2713	2713	3180	2490	78	88	75	0	0.000	0.000	0.000	0.000	0.000	0.000	0.000	0.000	0.000	0.000	0.000	0.000	0.000	0.000	0.007	0.013	0.040	0.033	3.545	0.009	0.012	316	2384	100	61	8577	8638	117	8777	8894	Error	Error	-7.136	61	8577	117	8777	218543	3630819	0.070	3.337	0	0	0
1	1	15	"A86"	"A86"	13430	30520	100	622	674	363	53	453	453	507	326	64	34	14	0	11046	11162	5181	46	2100	2100	2215	1369	61	89	86	0	0.000	0.000	0.000	0.000	0.000	0.000	0.000	0.000	0.000	0.000	0.000	0.000	0.000	0.000	0.019	0.024	0.037	0.034	3.856	0.015	0.042	316	2384	100	169	8946	9115	221	9062	9283	Error	Error	-5.726	169	8946	221	9062	213108	3527055	0.512	6.535	0	0	0
1	2	15	"A86"	"A86"	13730	30520	100	652	695	452	65	471	471	526	343	65	32	9	0	10822	10544	3997	37	2086	2086	2239	1469	65	93	88	0	0.000	0.000	0.000	0.000	0.000	0.000	0.000	0.000	0.000	0.000	0.000	0.000	0.000	0.000	0.021	0.026	0.044	0.039	3.315	0.021	0.051	316	2384	100	181	8736	8917	224	8458	8682	Error	Error	-5.593	181	8736	224	8458	219667	3331844	0.493	5.654	0	0	0
1	3	15	"A86"	"A86"	14030	30520	100	640	701	412	58	461	461	869	4223	485	0	0	0	11218	10950	4753	43	2191	2191	2970	4566	153	81	48	0	0.000	0.000	0.000	0.000	0.000	0.000	0.000	0.000	0.000	0.000	0.000	0.000	0.000	0.000	0.020	0.027	0.047	0.044	4.002	0.735	0.320	316	2384	100	179	9027	9206	240	8759	8999	Error	Error	-5.656	179	9027	240	8759	221673	3460281	-0.040	1.748	0	0	0
1	4	15	"A87"	"A87"	14330	30520	100	589	670	406	60	470	470	567	976	172	5	0	0	8661	9142	4307	47	2140	2140	2264	1325	58	91	83	0	0.000	0.000	0.000	0.000	0.000	0.000	0.000	0.000	0.000	0.000	0.000	0.000	0.000	0.000	0.018	0.029	0.051	0.046	3.741	0.019	0.029	316	2384	100	119	6521	6640	200	7002	7202	Error	Error	-5.776	119	6521	200	7002	211679	2888857	0.106	5.191	0	0	0
1	5	15	"A87"	"A87"	14630	30520	100	663	734	452	61	494	494	560	387	69	31	12	0	10715	10989	3763	34	2230	2230	2550	2140	83	96	90	0	0.000	0.000	0.000	0.000	0.000	0.000	0.000	0.000	0.000	0.000	0.000	0.000	0.000	0.000	0.020	0.027	0.050	0.041	3.633	0.020	0.052	316	2384	100	169	8485	8654	240	8759	8999	Error	Error	-5.650	169	8485	240	8759	231928	3472593	0.450	3.943	0	0	0
1	6	15	"A87"	"A87"	14930	30520	100	604	673	420	62	488	488	559	705	126	10	1	0	10273	10387	5376	51	2189	2189	2363	1180	49	90	86	0	0.000	0.000	0.000	0.000	0.000	0.000	0.000	0.000	0.000	0.000	0.000	0.000	0.000	0.000	0.014	0.023	0.042	0.039	4.359	0.021	0.026	316	2384	100	116	8084	8200	185	8198	8383	Error	Error	-6.123	116	8084	185	8198	212684	3282203	0.162	6.800	0	0	0
1	7	15	"A88"	"A88"	15230	30520	100	615	694	430	61	497	497	551	353	64	29	11	0	10954	10863	5255	48	2100	2100	2275	1922	84	85	80	0	0.000	0.000	0.000	0.000	0.000	0.000	0.000	0.000	0.000	0.000	0.000	0.000	0.000	0.000	0.013	0.022	0.038	0.035	4.774	0.015	0.029	316	2384	100	118	8854	8972	197	8763	8960	Error	Error	-6.229	118	8854	197	8763	219382	3432696	0.405	4.468	0	0	0
1	8	15	"A88"	"A88"	15530	30520	100	707	755	438	58	500	500	568	378	66	35	11	0	11054	10741	5394	50	2212	2212	2463	1836	74	83	75	0	0.000	0.000	0.000	0.000	0.000	0.000	0.000	0.000	0.000	0.000	0.000	0.000	0.000	0.000	0.023	0.030	0.048	0.047	4.291	0.020	0.059	316	2384	100	207	8842	9049	255	8529	8784	Error	Error	-5.417	207	8842	255	8529	238655	3394008	0.495	4.509	0	0	0
1	9	15	"A88"	"A88"	15830	30520	100	690	759	515	67	502	502	563	359	63	33	15	0	11422	11346	5489	48	2222	2222	2482	1465	59	88	84	0	0.000	0.000	0.000	0.000	0.000	0.000	0.000	0.000	0.000	0.000	0.000	0.000	0.000	0.000	0.020	0.028	0.039	0.038	3.686	0.024	0.080	316	2384	100	188	9200	9388	257	9124	9381	Error	Error	-5.613	188	9200	257	9124	239802	3585225	0.546	6.051	0	0	0
1	10	15	"A89"	"A89"	16130	30520	100	665	792	569	71	454	454	516	375	72	41	20	0	14064	13783	8055	58	2140	2140	2272	946	41	93	84	0	0.000	0.000	0.000	0.000	0.000	0.000	0.000	0.000	0.000	0.000	0.000	0.000	0.000	0.000	0.018	0.029	0.041	0.038	4.231	0.026	0.150	316	2384	100	211	11924	12135	338	11643	11981	Error	Error	-5.820	211	11924	338	11643	250410	4355525	0.736	12.168	0	0	0
1	11	15	"A89"	"A89"	16430	30520	100	754	866	620	71	465	465	522	374	71	43	22	0	16591	16576	8396	50	2222	2222	2577	1650	64	93	90	0	0.000	0.000	0.000	0.000	0.000	0.000	0.000	0.000	0.000	0.000	0.000	0.000	0.000	0.000	0.020	0.028	0.032	0.030	3.350	0.025	0.153	316	2384	100	289	14369	14658	401	14354	14755	Error	Error	-5.636	289	14369	401	14354	273708	5237906	0.920	8.484	0	0	0
1	12	15	"A89"	"A89"	16730	30520	100	729	841	598	71	475	475	544	367	67	39	19	0	15653	15029	8755	58	2267	2267	2438	1652	67	89	77	0	0.000	0.000	0.000	0.000	0.000	0.000	0.000	0.000	0.000	0.000	0.000	0.000	0.000	0.000	0.019	0.029	0.032	0.030	3.914	0.022	0.109	316	2384	100	254	13386	13640	366	12762	13128	Error	Error	-5.720	254	13386	366	12762	265859	4749040	0.809	7.622	0	0	0
1	13	15	"A90"	"A90"	17030	30520	100	705	745	440	59	467	467	523	342	65	38	16	0	12879	12805	6973	54	2248	2248	2368	902	38	92	86	0	0.000	0.000	0.000	0.000	0.000	0.000	0.000	0.000	0.000	0.000	0.000	0.000	0.000	0.000	0.022	0.026	0.038	0.039	3.791	0.019	0.081	316	2384	100	238	10631	10869	278	10557	10835	Error	Error	-5.481	238	10631	278	10557	235346	4046430	0.649	11.571	0	0	0
1	14	15	"A90"	"A90"	17330	30520	100	726	798	490	61	488	488	550	362	65	39	14	0	12086	12492	6051	48	2316	2316	2600	1604	61	93	85	0	0.000	0.000	0.000	0.000	0.000	0.000	0.000	0.000	0.000	0.000	0.000	0.000	0.000	0.000	0.024	0.030	0.039	0.034	3.630	0.023	0.096	316	2384	100	238	9770	10008	310	10176	10486	Error	Error	-5.359	238	9770	310	10176	252053	3947416	0.685	6.167	0	0	0
1	15	15	"A90"	"A90"	17630	30520	100	694	773	518	67	512	512	574	363	63	30	12	0	11129	11837	5106	43	2390	2390	2690	1593	59	96	91	0	0.000	0.000	0.000	0.000	0.000	0.000	0.000	0.000	0.000	0.000	0.000	0.000	0.000	0.000	0.021	0.028	0.034	0.029	4.243	0.018	0.046	316	2384	100	182	8739	8921	261	9447	9708	Error	Error	-5.585	182	8739	261	9447	244331	3740350	0.548	5.742	0	0	0
1	16	15	"A91"	"A91"	17930	30520	100	659	749	445	59	538	538	603	420	69	27	8	0	9319	9464	4937	52	2440	2440	2572	930	36	87	81	0	0.000	0.000	0.000	0.000	0.000	0.000	0.000	0.000	0.000	0.000	0.000	0.000	0.000	0.000	0.018	0.030	0.053	0.054	5.147	0.013	0.011	316	2384	100	121	6879	7000	211	7024	7235	Error	Error	-5.829	121	6879	211	7024	236733	2990704	0.348	7.411	0	0	0
1	17	15	"A91"	"A91"	18230	30520	100	730	802	429	53	535	535	607	387	63	31	11	0	11692	12339	4789	38	2672	2672	2952	1501	50	97	95	0	0.000	0.000	0.000	0.000	0.000	0.000	0.000	0.000	0.000	0.000	0.000	0.000	0.000	0.000	0.022	0.028	0.039	0.033	3.682	0.016	0.040	316	2384	100	195	9020	9215	267	9667	9934	Error	Error	-5.532	195	9020	267	9667	253386	3899067	0.504	6.254	0	0	0
1	18	15	"A91"	"A91"	18530	30520	100	703	795	523	65	566	566	621	376	60	30	12	0	9863	10541	3856	36	2660	2660	2853	1345	47	98	94	0	0.000	0.000	0.000	0.000	0.000	0.000	0.000	0.000	0.000	0.000	0.000	0.000	0.000	0.000	0.019	0.029	0.046	0.039	3.513	0.017	0.031	316	2384	100	137	7203	7340	229	7881	8110	Error	Error	-5.716	137	7203	229	7881	251320	3330990	0.463	5.716	0	0	0
1	1	16	"A92"	"A92"	13435	30820	100	633	782	985	125	448	448	507	356	70	31	16	0	11158	11189	5513	49	2042	2042	2122	735	34	95	92	0	0.000	0.000	0.000	0.000	0.000	0.000	0.000	0.000	0.000	0.000	0.000	0.000	0.000	0.000	0.020	0.037	0.038	0.034	4.139	0.038	0.098	316	2384	100	185	9116	9301	334	9147	9481	Error	Error	-5.623	185	9116	334	9147	247048	3535729	0.772	12.336	0	0	0
1	2	16	"A92"	"A92"	13735	30820	100	745	1031	3694	358	459	459	526	391	74	38	15	0	13959	13241	5283	39	2036	2036	2171	1188	54	96	92	0	0.000	0.000	0.000	0.000	0.000	0.000	0.000	0.000	0.000	0.000	0.000	0.000	0.000	0.000	0.024	0.051	0.040	0.037	3.318	0.063	0.027	316	2384	100	286	11923	12209	572	11205	11777	Error	Error	-5.382	286	11923	572	11205	325894	4184137	1.292	9.318	0	0	0
1	3	16	"A92"	"A92"	14035	30820	100	754	860	791	91	465	465	525	367	69	41	18	0	17362	16764	7015	41	2099	2099	2347	1272	54	98	93	0	0.000	0.000	0.000	0.000	0.000	0.000	0.000	0.000	0.000	0.000	0.000	0.000	0.000	0.000	0.019	0.027	0.031	0.028	3.515	0.023	0.105	316	2384	100	289	15263	15552	395	14665	15060	Error	Error	-5.723	289	15263	395	14665	271792	5297269	0.913	11.334	0	0	0
1	4	16	"A93"	"A93"	14335	30820	100	705	793	538	67	481	481	549	395	71	34	14	0	13279	12806	6441	50	2116	2116	2225	768	34	93	89	0	0.000	0.000	0.000	0.000	0.000	0.000	0.000	0.000	0.000	0.000	0.000	0.000	0.000	0.000	0.020	0.029	0.038	0.037	3.720	0.025	0.104	316	2384	100	224	11163	11387	312	10690	11002	Error	Error	-5.639	224	11163	312	10690	250540	4046608	0.618	13.777	0	0	0
1	5	16	"A93"	"A93"	14635	30820	100	670	742	421	56	491	491	593	954	160	6	0	0	11494	11934	4965	41	2199	2199	2438	1479	60	97	94	0	0.000	0.000	0.000	0.000	0.000	0.000	0.000	0.000	0.000	0.000	0.000	0.000	0.000	0.000	0.019	0.026	0.040	0.033	3.005	0.027	0.032	316	2384	100	179	9295	9474	251	9735	9986	Error	Error	-5.698	179	9295	251	9735	234446	3771238	0.156	6.421	0	0	0
1	6	16	"A93"	"A93"	14935	30820	100	660	738	427	57	487	487	546	360	65	36	14	0	11119	10917	5694	52	2163	2163	2295	1028	44	90	86	0	0.000	0.000	0.000	0.000	0.000	0.000	0.000	0.000	0.000	0.000	0.000	0.000	0.000	0.000	0.019	0.029	0.050	0.043	4.095	0.021	0.065	316	2384	100	173	8956	9129	251	8754	9005	Error	Error	-5.694	173	8956	251	8754	233126	3449803	0.533	8.387	0	0	0
1	7	16	"A94"	"A94"	15235	30820	100	704	761	432	56	497	497	556	370	66	34	12	0	13015	11876	6301	53	2144	2144	2283	1505	65	82	74	0	0.000	0.000	0.000	0.000	0.000	0.000	0.000	0.000	0.000	0.000	0.000	0.000	0.000	0.000	0.019	0.027	0.037	0.043	4.153	0.019	0.066	316	2384	100	207	10871	11078	264	9732	9996	Error	Error	-5.715	207	10871	264	9732	240378	3752815	0.554	6.374	0	0	0
1	8	16	"A94"	"A94"	15535	30820	100	666	734	417	56	498	498	562	406	72	28	9	0	13008	12660	5893	46	2188	2188	2546	2380	93	87	78	0	0.000	0.000	0.000	0.000	0.000	0.000	0.000	0.000	0.000	0.000	0.000	0.000	0.000	0.000	0.016	0.023	0.034	0.032	4.033	0.016	0.063	316	2384	100	168	10820	10988	236	10472	10708	Error	Error	-6.009	168	10820	236	10472	231976	4000625	0.424	4.250	0	0	0
1	9	16	"A94"	"A94"	15835	30820	100	676	750	428	57	480	480	543	379	69	34	14	0	16012	15856	6393	40	2203	2203	2611	2409	92	93	90	0	0.000	0.000	0.000	0.000	0.000	0.000	0.000	0.000	0.000	0.000	0.000	0.000	0.000	0.000	0.014	0.020	0.027	0.024	4.002	0.014	0.052	316	2384	100	196	13809	14005	270	13653	13923	Error	Error	-6.139	196	13809	270	13653	237156	5010606	0.546	5.498	0	0	0
1	10	16	"A95"	"A95"	16135	30820	100	803	897	584	65	457	457	526	367	69	48	27	0	20328	18880	11768	62	2178	2178	2316	928	40	86	80	0	0.000	0.000	0.000	0.000	0.000	0.000	0.000	0.000	0.000	0.000	0.000	0.000	0.000	0.000	0.019	0.026	0.029	0.031	4.038	0.023	0.228	316	2384	100	346	18150	18496	440	16702	17142	Error	Error	-5.713	346	18150	440	16702	283558	5965990	1.011	17.849	0	0	0
1	11	16	"A95"	"A95"	16435	30820	100	927	1116	982	87	475	475	565	1380	244	11	1	0	21847	23636	14066	59	2236	2236	2808	3385	120	92	85	2	0.000	0.000	0.000	0.000	0.000	0.000	0.000	0.000	0.000	0.000	0.000	0.000	0.000	0.000	0.023	0.030	0.029	0.030	3.185	0.031	0.286	316	2384	100	452	19611	20063	641	21400	22041	Error	Error	-5.439	452	19611	641	21400	352606	7468885	0.399	6.153	0	0	0
1	12	16	"A95"	"A95"	16735	30820	100	838	934	558	59	470	470	535	375	70	49	25	0	20803	20159	12617	62	2213	2213	2337	830	35	95	89	0	0.000	0.000	0.000	0.000	0.000	0.000	0.000	0.000	0.000	0.000	0.000	0.000	0.000	0.000	0.020	0.026	0.029	0.030	3.765	0.020	0.187	316	2384	100	368	18590	18958	464	17946	18410	Error	Error	-5.659	368	18590	464	17946	295284	6370195	1.064	21.472	0	0	0
1	13	16	"A96"	"A96"	17035	30820	100	680	731	479	65	484	484	549	385	70	28	11	0	9475	11375	7866	69	2205	2205	2300	782	34	92	85	0	0.000	0.000	0.000	0.000	0.000	0.000	0.000	0.000	0.000	0.000	0.000	0.000	0.000	0.000	0.027	0.027	0.037	0.043	4.351	0.020	0.072	316	2384	100	196	7270	7466	247	9170	9417	Error	Error	-5.213	196	7270	247	9170	230978	3594446	0.473	11.605	0	0	0
1	14	16	"A96"	"A96"	17335	30820	100	744	871	639	73	493	493	562	419	74	35	15	0	11280	13396	10226	76	2257	2257	2411	1022	42	91	84	0	0.000	0.000	0.000	0.000	0.000	0.000	0.000	0.000	0.000	0.000	0.000	0.000	0.000	0.000	0.028	0.034	0.044	0.043	3.886	0.026	0.154	316	2384	100	251	9023	9274	378	11139	11517	Error	Error	-5.168	251	9023	378	11139	275104	4233290	0.737	10.749	0	0	0
1	15	16	"A96"	"A96"	17635	30820	100	778	987	903	91	506	506	572	371	64	40	22	0	13091	15333	11239	73	2362	2362	2522	999	39	97	92	0	0.000	0.000	0.000	0.000	0.000	0.000	0.000	0.000	0.000	0.000	0.000	0.000	0.000	0.000	0.025	0.037	0.039	0.035	3.540	0.036	0.226	316	2384	100	272	10729	11001	481	12971	13452	Error	Error	-5.302	272	10729	481	12971	311913	4845382	1.119	12.824	0	0	0
1	16	16	"A97"	"A97"	17935	30820	100	802	857	487	56	551	551	648	1412	217	2	0	0	14512	14100	7795	55	2426	2426	2610	1341	51	87	81	0	0.000	0.000	0.000	0.000	0.000	0.000	0.000	0.000	0.000	0.000	0.000	0.000	0.000	0.000	0.021	0.026	0.040	0.037	4.918	0.018	0.069	316	2384	100	251	12086	12337	306	11674	11980	Error	Error	-5.590	251	12086	306	11674	270808	4455454	0.148	8.568	0	0	0
1	17	16	"A97"	"A97"	18235	30820	100	989	1096	597	54	574	574	634	400	63	51	24	0	21586	21943	7794	35	2640	2640	3038	2321	76	97	97	0	0.000	0.000	0.000	0.000	0.000	0.000	0.000	0.000	0.000	0.000	0.000	0.000	0.000	0.000	0.022	0.027	0.027	0.024	3.199	0.020	0.125	316	2384	100	415	18946	19361	522	19303	19825	Error	Error	-5.513	415	18946	522	19303	346465	6933959	1.155	8.145	0	0	0
1	18	16	"A97"	"A97"	18535	30820	100	826	929	797	85	560	560	634	409	64	38	15	0	14566	13745	7552	54	2603	2603	2834	1436	50	85	77	0	0.000	0.000	0.000	0.000	0.000	0.000	0.000	0.000	0.000	0.000	0.000	0.000	0.000	0.000	0.022	0.033	0.046	0.046	4.151	0.023	0.070	316	2384	100	266	11963	12229	369	11142	11511	Error	Error	-5.491	266	11963	369	11142	293435	4343435	0.721	7.598	0	0	0
1	1	17	"A98"	"A98"	13440	31120	100	507	553	354	64	456	456	525	367	69	19	4	0	3969	5128	3332	64	2025	2025	2133	1731	81	52	31	0	0.000	0.000	0.000	0.000	0.000	0.000	0.000	0.000	0.000	0.000	0.000	0.000	0.000	0.000	0.026	0.031	0.086	0.110	6.630	0.015	0.011	316	2384	100	51	1944	1995	97	3103	3200	Error	Error	-5.252	51	1944	97	3103	174620	1620443	0.076	1.730	0	0	0
1	2	17	"A98"	"A98"	13740	31120	100	524	610	429	70	445	445	515	384	74	23	7	0	3728	5002	3622	72	2055	2055	2169	844	38	70	49	0	0.000	0.000	0.000	0.000	0.000	0.000	0.000	0.000	0.000	0.000	0.000	0.000	0.000	0.000	0.047	0.056	0.142	0.151	5.298	0.024	0.021	316	2384	100	79	1673	1752	165	2947	3112	Error	Error	-4.404	79	1673	165	2947	192877	1580678	0.247	3.357	0	0	0
1	3	17	"A98"	"A98"	14040	31120	100	565	636	437	68	461	461	526	376	71	25	9	0	4700	5949	3864	64	2084	2084	2235	1021	45	72	56	0	0.000	0.000	0.000	0.000	0.000	0.000	0.000	0.000	0.000	0.000	0.000	0.000	0.000	0.000	0.040	0.045	0.116	0.124	4.613	0.019	0.018	316	2384	100	104	2616	2720	175	3865	4040	Error	Error	-4.653	104	2616	175	3865	201088	1879878	0.293	3.638	0	0	0
1	4	17	"A99"	"A99"	14340	31120	100	1605	1850	1443	78	498	498	569	410	72	66	57	0	6923	6542	2855	43	2068	2068	2165	722	33	87	79	0	0.000	0.000	0.000	0.000	0.000	0.000	0.000	0.000	0.000	0.000	0.000	0.000	0.000	0.000	0.228	0.302	0.294	0.282	3.085	0.294	0.465	316	2384	100	1107	4855	5962	1352	4474	5826	Error	Error	-2.133	1107	4855	1352	4474	584731	2067198	3.124	6.062	0	0	0
1	5	17	"A99"	"A99"	14640	31120	100	1875	2092	1425	68	511	511	635	634	99	68	51	0	9030	8403	3580	42	2135	2135	2386	1383	57	84	78	0	0.000	0.000	0.000	0.000	0.000	0.000	0.000	0.000	0.000	0.000	0.000	0.000	0.000	0.000	0.198	0.252	0.237	0.213	2.652	0.247	0.542	316	2384	100	1364	6895	8259	1581	6268	7849	Error	Error	-2.338	1364	6895	1581	6268	661139	2655308	2.298	4.351	0	0	0
1	6	17	"A99"	"A99"	14940	31120	100	1418	1636	1186	72	468	468	543	392	72	66	54	0	7844	7299	3674	50	2122	2122	2245	867	38	81	72	0	0.000	0.000	0.000	0.000	0.000	0.000	0.000	0.000	0.000	0.000	0.000	0.000	0.000	0.000	0.166	0.226	0.223	0.199	3.282	0.219	0.525	316	2384	100	950	5722	6672	1168	5177	6345	Error	Error	-2.591	950	5722	1168	5177	516965	2306507	2.788	5.829	0	0	0
1	7	17	"A100"	"A100"	15240	31120	100	651	710	451	63	487	487	549	365	66	29	11	0	8544	8887	4550	51	2110	2110	2209	905	40	88	83	0	0.000	0.000	0.000	0.000	0.000	0.000	0.000	0.000	0.000	0.000	0.000	0.000	0.000	0.000	0.025	0.033	0.049	0.052	4.706	0.022	0.041	316	2384	100	164	6434	6598	223	6777	7000	Error	Error	-5.294	164	6434	223	6777	224209	2808146	0.441	7.379	0	0	0
1	8	17	"A100"	"A100"	15540	31120	100	594	672	429	63	502	502	565	378	66	24	9	0	9123	9194	3729	40	2178	2178	2351	1046	44	93	91	0	0.000	0.000	0.000	0.000	0.000	0.000	0.000	0.000	0.000	0.000	0.000	0.000	0.000	0.000	0.013	0.024	0.044	0.038	4.198	0.017	0.026	316	2384	100	92	6945	7037	170	7016	7186	Error	Error	-6.238	92	6945	170	7016	212227	2905314	0.283	6.542	0	0	0
1	9	17	"A100"	"A100"	15840	31120	100	664	757	456	60	483	483	556	393	70	31	12	0	11097	11063	3659	33	2176	2176	2322	1458	62	96	93	0	0.000	0.000	0.000	0.000	0.000	0.000	0.000	0.000	0.000	0.000	0.000	0.000	0.000	0.000	0.020	0.031	0.038	0.037	3.437	0.021	0.047	316	2384	100	181	8921	9102	274	8887	9161	Error	Error	-5.623	181	8921	274	8887	239352	3495911	0.511	5.995	0	0	0
1	10	17	"A101"	"A101"	16140	31120	100	804	1301	1342	103	472	472	564	654	115	34	23	0	4502	7330	6184	84	2163	2163	2307	1195	51	62	50	0	0.000	0.000	0.000	0.000	0.000	0.000	0.000	0.000	0.000	0.000	0.000	0.000	0.000	0.000	0.142	0.160	0.170	0.180	3.570	0.164	0.565	316	2384	100	332	2339	2671	829	5167	5996	Error	Error	-2.817	332	2339	829	5167	411024	2316122	1.127	4.203	0	0	0
1	11	17	"A101"	"A101"	16440	31120	100	1247	2006	1939	96	473	473	553	383	69	67	50	0	9922	12272	8051	65	2161	2161	2383	1233	51	89	81	0	0.000	0.000	0.000	0.000	0.000	0.000	0.000	0.000	0.000	0.000	0.000	0.000	0.000	0.000	0.100	0.152	0.124	0.130	3.005	0.157	0.605	316	2384	100	774	7761	8535	1533	10111	11644	Error	Error	-3.326	774	7761	1533	10111	633920	3877904	3.794	8.020	0	0	0
1	12	17	"A101"	"A101"	16740	31120	100	1125	1701	1612	94	471	471	532	367	68	61	45	0	7792	10141	7257	71	2188	2188	2281	800	35	84	75	0	0.000	0.000	0.000	0.000	0.000	0.000	0.000	0.000	0.000	0.000	0.000	0.000	0.000	0.000	0.117	0.155	0.154	0.158	3.449	0.151	0.568	316	2384	100	654	5604	6258	1230	7953	9183	Error	Error	-3.099	654	5604	1230	7953	537434	3204590	3.185	9.825	0	0	0
1	13	17	"A102"	"A102"	17040	31120	100	678	935	755	80	491	491	582	918	157	20	6	0	6056	8766	6719	76	2236	2236	2340	1036	44	78	65	0	0.000	0.000	0.000	0.000	0.000	0.000	0.000	0.000	0.000	0.000	0.000	0.000	0.000	0.000	0.049	0.068	0.095	0.097	4.083	0.062	0.269	316	2384	100	187	3820	4007	444	6530	6974	Error	Error	-4.352	187	3820	444	6530	295462	2769930	0.385	6.203	0	0	0
1	14	17	"A102"	"A102"	17340	31120	100	751	1092	903	82	494	494	555	361	65	46	30	0	7966	9490	5877	61	2315	2315	2461	1058	42	84	74	0	0.000	0.000	0.000	0.000	0.000	0.000	0.000	0.000	0.000	0.000	0.000	0.000	0.000	0.000	0.045	0.083	0.090	0.082	3.860	0.085	0.360	316	2384	100	257	5651	5908	598	7175	7773	Error	Error	-4.459	257	5651	598	7175	345209	2998956	1.488	6.644	0	0	0
1	15	17	"A102"	"A102"	17640	31120	100	818	1035	825	79	510	510	571	383	67	45	25	0	7498	8460	4670	55	2332	2332	2513	1167	46	89	79	0	0.000	0.000	0.000	0.000	0.000	0.000	0.000	0.000	0.000	0.000	0.000	0.000	0.000	0.000	0.060	0.086	0.100	0.094	3.167	0.091	0.311	316	2384	100	308	5166	5474	525	6128	6653	Error	Error	-4.068	308	5166	525	6128	327203	2673238	1.211	5.096	0	0	0
1	16	17	"A103"	"A103"	17940	31120	100	666	732	448	61	545	545	611	442	72	23	7	0	8391	8879	4704	52	2397	2397	2501	898	35	90	77	0	0.000	0.000	0.000	0.000	0.000	0.000	0.000	0.000	0.000	0.000	0.000	0.000	0.000	0.000	0.020	0.029	0.051	0.049	3.844	0.019	0.020	316	2384	100	121	5994	6115	187	6482	6669	Error	Error	-5.630	121	5994	187	6482	231234	2805797	0.274	7.102	0	0	0
1	17	17	"A103"	"A103"	18240	31120	100	721	824	496	60	539	539	621	518	83	26	6	0	11316	11734	3886	33	2477	2477	2726	1427	52	99	97	0	0.000	0.000	0.000	0.000	0.000	0.000	0.000	0.000	0.000	0.000	0.000	0.000	0.000	0.000	0.021	0.031	0.047	0.039	3.259	0.018	0.042	316	2384	100	182	8839	9021	285	9257	9542	Error	Error	-5.602	182	8839	285	9257	260536	3707985	0.392	6.313	0	0	0
1	18	17	"A103"	"A103"	18535	31120	100	745	857	595	69	565	565	635	399	62	34	12	0	10228	9976	4789	48	2573	2573	2710	905	33	89	83	0	0.000	0.000	0.000	0.000	0.000	0.000	0.000	0.000	0.000	0.000	0.000	0.000	0.000	0.000	0.024	0.039	0.059	0.057	3.829	0.026	0.054	316	2384	100	180	7655	7835	292	7403	7695	Error	Error	-5.410	180	7655	292	7403	270871	3152415	0.556	8.029	0	0	0
1	1	18	"A104"	"A104"	13445	31425	100	649	738	730	98	470	470	532	356	66	30	10	0	10784	10009	4813	48	2068	2068	2154	1175	54	88	80	0	0.000	0.000	0.000	0.000	0.000	0.000	0.000	0.000	0.000	0.000	0.000	0.000	0.000	0.000	0.021	0.034	0.041	0.044	4.303	0.024	0.042	316	2384	100	179	8716	8895	268	7941	8209	Error	Error	-5.606	179	8716	268	7941	233220	3162917	0.579	6.685	0	0	0
1	2	18	"A104"	"A104"	13745	31425	100	683	740	424	57	472	472	541	421	77	31	9	0	10032	9382	4083	43	2102	2102	2187	740	33	92	87	0	0.000	0.000	0.000	0.000	0.000	0.000	0.000	0.000	0.000	0.000	0.000	0.000	0.000	0.000	0.027	0.037	0.047	0.048	4.533	0.027	0.045	316	2384	100	211	7930	8141	268	7280	7548	Error	Error	-5.232	211	7930	268	7280	233862	2964688	0.473	9.723	0	0	0
1	3	18	"A104"	"A104"	14045	31425	100	661	715	440	61	459	459	516	355	68	34	11	0	10553	10663	3092	28	2088	2088	2238	1041	46	98	97	0	0.000	0.000	0.000	0.000	0.000	0.000	0.000	0.000	0.000	0.000	0.000	0.000	0.000	0.000	0.024	0.030	0.043	0.033	3.334	0.022	0.053	316	2384	100	202	8465	8667	256	8575	8831	Error	Error	-5.389	202	8465	256	8575	225868	3369439	0.561	8.093	0	0	0
1	4	18	"A105"	"A105"	14345	31425	100	688	796	625	78	473	473	540	375	69	39	14	0	8998	8474	3843	45	2062	2062	2145	767	35	88	82	0	0.000	0.000	0.000	0.000	0.000	0.000	0.000	0.000	0.000	0.000	0.000	0.000	0.000	0.000	0.031	0.050	0.067	0.059	4.181	0.036	0.067	316	2384	100	215	6936	7151	323	6412	6735	Error	Error	-5.012	215	6936	323	6412	251564	2677880	0.683	8.252	0	0	0
1	5	18	"A105"	"A105"	14645	31420	100	706	779	451	57	482	482	547	357	65	38	16	0	9557	9956	3493	35	2117	2117	2330	1189	51	97	95	0	0.000	0.000	0.000	0.000	0.000	0.000	0.000	0.000	0.000	0.000	0.000	0.000	0.000	0.000	0.030	0.038	0.054	0.045	3.271	0.027	0.070	316	2384	100	224	7440	7664	297	7839	8136	Error	Error	-5.054	224	7440	297	7839	246120	3146019	0.650	6.414	0	0	0
1	6	18	"A105"	"A105"	14945	31420	100	686	743	440	59	483	483	556	375	67	34	11	0	9693	9718	2936	30	2157	2157	2292	917	40	99	98	0	0.000	0.000	0.000	0.000	0.000	0.000	0.000	0.000	0.000	0.000	0.000	0.000	0.000	0.000	0.027	0.034	0.052	0.038	3.700	0.021	0.035	316	2384	100	203	7536	7739	260	7561	7821	Error	Error	-5.214	203	7536	260	7561	234836	3070900	0.499	8.098	0	0	0
1	7	18	"A106"	"A106"	15245	31420	100	494	561	376	67	468	468	541	370	68	18	6	0	2688	2977	1369	45	2066	2066	2161	750	34	47	24	0	0.000	0.000	0.000	0.000	0.000	0.000	0.000	0.000	0.000	0.000	0.000	0.000	0.000	0.000	0.042	0.102	0.329	0.302	5.427	0.055	0.016	316	2384	100	26	622	648	93	911	1004	Error	Error	-4.580	26	622	93	911	177260	940750	0.054	1.088	0	0	0
1	8	18	"A106"	"A106"	15545	31420	100	561	621	385	61	482	482	548	356	64	24	6	0	2708	3162	1625	51	2133	2133	2227	730	32	45	25	0	0.000	0.000	0.000	0.000	0.000	0.000	0.000	0.000	0.000	0.000	0.000	0.000	0.000	0.000	0.137	0.135	0.286	0.302	5.992	0.012	0.001	316	2384	100	79	575	654	139	1029	1168	Error	Error	-2.864	79	575	139	1029	196384	999218	0.205	1.281	0	0	0
1	9	18	"A106"	"A106"	15845	31420	100	546	609	394	64	463	463	533	378	70	21	7	0	3391	4171	2402	57	2140	2140	2247	797	35	66	41	0	0.000	0.000	0.000	0.000	0.000	0.000	0.000	0.000	0.000	0.000	0.000	0.000	0.000	0.000	0.066	0.072	0.182	0.164	5.228	0.020	0.006	316	2384	100	83	1251	1334	146	2031	2177	Error	Error	-3.914	83	1251	146	2031	192529	1318042	0.201	2.414	0	0	0
1	10	18	"A107"	"A107"	16145	31420	100	625	676	411	60	468	468	533	383	71	31	9	0	4698	6334	4516	71	2140	2140	2266	871	38	80	61	0	0.000	0.000	0.000	0.000	0.000	0.000	0.000	0.000	0.000	0.000	0.000	0.000	0.000	0.000	0.061	0.050	0.109	0.110	4.352	0.029	0.044	316	2384	100	157	2558	2715	208	4194	4402	Error	Error	-4.026	157	2558	208	4194	213626	2001660	0.373	4.670	0	0	0
1	11	18	"A107"	"A107"	16445	31420	100	601	690	492	71	467	467	540	369	68	29	11	0	7478	9536	6002	62	2162	2162	2344	1037	44	91	81	0	0.000	0.000	0.000	0.000	0.000	0.000	0.000	0.000	0.000	0.000	0.000	0.000	0.000	0.000	0.025	0.030	0.044	0.043	4.217	0.020	0.049	316	2384	100	134	5316	5450	223	7374	7597	Error	Error	-5.310	134	5316	223	7374	218095	3013403	0.407	6.935	0	0	0
1	12	18	"A107"	"A107"	16745	31420	100	613	684	431	63	477	477	565	575	101	18	2	0	6413	8393	6506	77	2225	2225	2312	846	36	85	75	0	0.000	0.000	0.000	0.000	0.000	0.000	0.000	0.000	0.000	0.000	0.000	0.000	0.000	0.000	0.032	0.034	0.071	0.077	5.070	0.015	0.028	316	2384	100	136	4188	4324	207	6168	6375	Error	Error	-4.945	136	4188	207	6168	216142	2652198	0.207	7.188	0	0	0
1	13	18	"A108"	"A108"	17045	31420	100	630	688	419	60	512	512	571	380	66	25	10	0	6415	8883	6524	73	2227	2227	2317	794	34	84	73	0	0.000	0.000	0.000	0.000	0.000	0.000	0.000	0.000	0.000	0.000	0.000	0.000	0.000	0.000	0.028	0.026	0.057	0.056	5.220	0.017	0.039	316	2384	100	118	4188	4306	176	6656	6832	Error	Error	-5.149	118	4188	176	6656	217486	2806953	0.308	8.270	0	0	0
1	14	18	"A108"	"A108"	17345	31420	100	684	758	477	62	516	516	572	366	63	33	11	0	7918	9268	5695	61	2301	2301	2409	786	32	88	79	0	0.000	0.000	0.000	0.000	0.000	0.000	0.000	0.000	0.000	0.000	0.000	0.000	0.000	0.000	0.030	0.035	0.062	0.062	5.368	0.019	0.040	316	2384	100	168	5617	5785	242	6967	7209	Error	Error	-5.063	168	5617	242	6967	239406	2928817	0.508	8.726	0	0	0
1	15	18	"A108"	"A108"	17645	31420	100	618	723	468	64	526	526	587	377	64	27	11	0	7143	8590	5020	58	2347	2347	2480	899	36	89	81	0	0.000	0.000	0.000	0.000	0.000	0.000	0.000	0.000	0.000	0.000	0.000	0.000	0.000	0.000	0.019	0.032	0.068	0.064	4.496	0.016	0.022	316	2384	100	92	4796	4888	197	6243	6440	Error	Error	-5.704	92	4796	197	6243	228485	2714430	0.361	6.796	0	0	0
1	16	18	"A109"	"A109"	17945	31420	100	593	840	1734	206	525	525	592	382	64	24	8	0	3140	3894	4412	113	2373	2373	2478	809	32	48	29	0	0.000	0.000	0.000	0.000	0.000	0.000	0.000	0.000	0.000	0.000	0.000	0.000	0.000	0.000	0.089	0.207	0.339	0.282	4.425	0.341	0.646	316	2384	100	68	767	835	315	1521	1836	Error	Error	-3.496	68	767	315	1521	265395	1230510	0.649	1.750	0	0	0
1	17	18	"A109"	"A109"	18245	31420	100	638	740	446	60	530	530	634	1082	170	5	0	0	3903	4612	2600	56	2427	2427	2561	914	35	65	40	0	0.000	0.000	0.000	0.000	0.000	0.000	0.000	0.000	0.000	0.000	0.000	0.000	0.000	0.000	0.073	0.096	0.167	0.190	6.013	0.056	0.003	316	2384	100	108	1476	1584	210	2185	2395	Error	Error	-3.773	108	1476	210	2185	233829	1457272	0.098	2.244	0	0	0
1	18	18	"A109"	"A109"	18540	31420	100	665	744	439	59	579	579	649	405	62	26	7	0	3352	3796	1705	44	2557	2557	2673	866	32	47	27	0	0.000	0.000	0.000	0.000	0.000	0.000	0.000	0.000	0.000	0.000	0.000	0.000	0.000	0.000	0.108	0.133	0.351	0.301	5.243	0.007	0.000	316	2384	100	86	795	881	165	1239	1404	Error	Error	-3.209	86	795	165	1239	235092	1199655	0.235	1.297	0	0	0
1	1	19	"A110"	"A110"	13450	31725	100	639	675	397	58	468	468	531	350	65	33	11	0	7467	8070	3891	48	2037	2037	2108	693	32	94	88	0	0.000	0.000	0.000	0.000	0.000	0.000	0.000	0.000	0.000	0.000	0.000	0.000	0.000	0.000	0.031	0.034	0.056	0.052	4.050	0.019	0.025	316	2384	100	171	5430	5601	207	6033	6240	Error	Error	-4.989	171	5430	207	6033	213300	2550192	0.411	8.603	0	0	0
1	2	19	"A110"	"A110"	13750	31725	100	570	650	378	58	485	485	560	510	91	19	3	0	7138	7653	4221	55	2081	2081	2237	973	43	85	73	0	0.000	0.000	0.000	0.000	0.000	0.000	0.000	0.000	0.000	0.000	0.000	0.000	0.000	0.000	0.017	0.030	0.064	0.062	4.669	0.033	0.037	316	2384	100	85	5057	5142	165	5572	5737	Error	Error	-5.895	85	5057	165	5572	205327	2418416	0.176	5.566	0	0	0
1	3	19	"A110"	"A110"	14050	31725	100	660	738	429	58	490	490	552	378	68	32	9	0	9827	9690	4492	46	2075	2075	2281	1145	50	94	87	0	0.000	0.000	0.000	0.000	0.000	0.000	0.000	0.000	0.000	0.000	0.000	0.000	0.000	0.000	0.022	0.033	0.050	0.046	3.684	0.017	0.007	316	2384	100	170	7752	7922	248	7615	7863	Error	Error	-5.511	170	7752	248	7615	233172	3062054	0.492	6.471	0	0	0
1	4	19	"A111"	"A111"	14350	31725	100	588	678	445	65	495	495	556	363	65	28	12	0	4838	5993	3500	58	2035	2035	2124	693	32	83	72	0	0.000	0.000	0.000	0.000	0.000	0.000	0.000	0.000	0.000	0.000	0.000	0.000	0.000	0.000	0.033	0.046	0.091	0.096	5.086	0.028	0.032	316	2384	100	93	2803	2896	183	3958	4141	Error	Error	-4.914	93	2803	183	3958	214234	1893725	0.336	5.583	0	0	0
1	5	19	"A111"	"A111"	14650	31725	100	681	788	582	73	495	495	562	373	66	33	15	0	7279	7979	3864	48	2061	2061	2211	828	37	95	87	0	0.000	0.000	0.000	0.000	0.000	0.000	0.000	0.000	0.000	0.000	0.000	0.000	0.000	0.000	0.036	0.050	0.069	0.062	4.072	0.027	0.039	316	2384	100	186	5218	5404	293	5918	6211	Error	Error	-4.810	186	5218	293	5918	249128	2521227	0.606	6.966	0	0	0
1	6	19	"A111"	"A111"	14950	31725	100	599	693	509	73	511	511	575	381	66	26	10	0	5501	6945	4295	61	2116	2116	2187	696	31	88	76	0	0.000	0.000	0.000	0.000	0.000	0.000	0.000	0.000	0.000	0.000	0.000	0.000	0.000	0.000	0.026	0.038	0.083	0.075	4.164	0.027	0.040	316	2384	100	88	3385	3473	182	4829	5011	Error	Error	-5.266	88	3385	182	4829	218882	2194485	0.310	6.836	0	0	0
1	7	19	"A112"	"A112"	15250	31725	100	1401	2533	2676	105	519	519	588	413	70	64	52	0	6093	6813	3772	55	2148	2148	2215	721	32	84	70	0	0.000	0.000	0.000	0.000	0.000	0.000	0.000	0.000	0.000	0.000	0.000	0.000	0.000	0.000	0.224	0.432	0.338	0.323	3.553	0.475	0.504	316	2384	100	882	3945	4827	2014	4665	6679	Error	Error	-2.161	882	3945	2014	4665	800407	2152815	4.709	6.377	0	0	0
1	8	19	"A112"	"A112"	15550	31720	100	1904	3222	3042	94	510	510	568	371	65	76	64	0	9269	8866	3987	44	2118	2118	2220	724	32	95	87	0	0.000	0.000	0.000	0.000	0.000	0.000	0.000	0.000	0.000	0.000	0.000	0.000	0.000	0.000	0.195	0.402	0.271	0.271	3.005	0.434	0.480	316	2384	100	1394	7151	8545	2712	6748	9460	Error	Error	-2.359	1394	7151	2712	6748	1018116	2801803	7.154	9.180	0	0	0
1	9	19	"A112"	"A112"	15850	31720	100	2507	3460	2939	84	491	491	560	380	67	80	68	0	12948	12617	5639	44	2149	2149	2264	887	39	98	95	0	0.000	0.000	0.000	0.000	0.000	0.000	0.000	0.000	0.000	0.000	0.000	0.000	0.000	0.000	0.187	0.284	0.206	0.185	3.149	0.275	0.499	316	2384	100	2016	10799	12815	2969	10468	13437	Error	Error	-2.421	2016	10799	2969	10468	1093216	3986833	7.632	11.672	0	0	0
1	10	19	"A113"	"A113"	16150	31720	100	585	657	395	60	495	495	554	371	66	26	9	0	7821	9325	5891	63	2104	2104	2192	720	32	86	77	0	0.000	0.000	0.000	0.000	0.000	0.000	0.000	0.000	0.000	0.000	0.000	0.000	0.000	0.000	0.016	0.022	0.048	0.050	4.964	0.012	0.019	316	2384	100	90	5717	5807	162	7221	7383	Error	Error	-5.989	90	5717	162	7221	207737	2946734	0.278	9.907	0	0	0
1	11	19	"A113"	"A113"	16450	31720	100	667	741	463	62	491	491	560	377	67	30	14	0	11734	12785	6809	53	2150	2150	2343	1636	69	90	83	0	0.000	0.000	0.000	0.000	0.000	0.000	0.000	0.000	0.000	0.000	0.000	0.000	0.000	0.000	0.018	0.024	0.040	0.037	3.862	0.013	0.036	316	2384	100	176	9584	9760	250	10635	10885	Error	Error	-5.767	176	9584	250	10635	234025	4039945	0.480	6.383	0	0	0
1	12	19	"A113"	"A113"	16750	31720	100	674	782	555	70	485	485	567	392	69	33	14	0	10851	10960	5826	53	2198	2198	2305	920	39	92	87	0	0.000	0.000	0.000	0.000	0.000	0.000	0.000	0.000	0.000	0.000	0.000	0.000	0.000	0.000	0.022	0.034	0.052	0.046	4.072	0.027	0.080	316	2384	100	189	8653	8842	297	8762	9059	Error	Error	-5.517	189	8653	297	8762	247144	3463465	0.548	9.408	0	0	0
1	13	19	"A114"	"A114"	17050	31720	100	708	814	496	60	506	506	582	409	70	33	12	0	13231	12770	6516	51	2231	2231	2334	830	35	91	86	0	0.000	0.000	0.000	0.000	0.000	0.000	0.000	0.000	0.000	0.000	0.000	0.000	0.000	0.000	0.018	0.029	0.041	0.041	3.826	0.020	0.065	316	2384	100	202	11000	11202	308	10539	10847	Error	Error	-5.767	202	11000	308	10539	257353	4035363	0.567	12.573	0	0	0
1	14	19	"A114"	"A114"	17350	31720	100	812	889	527	59	524	524	591	397	67	38	17	0	14319	13978	5282	37	2300	2300	2401	806	33	98	94	0	0.000	0.000	0.000	0.000	0.000	0.000	0.000	0.000	0.000	0.000	0.000	0.000	0.000	0.000	0.024	0.031	0.039	0.036	3.808	0.019	0.056	316	2384	100	288	12019	12307	365	11678	12043	Error	Error	-5.383	288	12019	365	11678	281047	4417028	0.751	14.364	0	0	0
1	15	19	"A114"	"A114"	17650	31720	100	836	927	505	54	525	525	607	410	67	41	16	0	13897	13800	5646	40	2392	2392	2536	1187	46	95	91	0	0.000	0.000	0.000	0.000	0.000	0.000	0.000	0.000	0.000	0.000	0.000	0.000	0.000	0.000	0.027	0.035	0.039	0.037	3.605	0.022	0.077	316	2384	100	311	11505	11816	402	11408	11810	Error	Error	-5.209	311	11505	402	11408	293009	4360786	0.780	9.489	0	0	0
1	16	19	"A115"	"A115"	17950	31720	100	658	712	427	59	558	558	624	415	66	22	7	0	4938	7314	5674	77	2404	2404	2518	1015	40	74	55	0	0.000	0.000	0.000	0.000	0.000	0.000	0.000	0.000	0.000	0.000	0.000	0.000	0.000	0.000	0.039	0.031	0.095	0.101	5.379	0.009	0.006	316	2384	100	100	2534	2634	154	4910	5064	Error	Error	-4.663	100	2534	154	4910	225015	2311098	0.212	4.725	0	0	0
1	17	19	"A115"	"A115"	18245	31720	100	700	779	487	62	567	567	630	392	62	29	9	0	7312	8737	5176	59	2460	2460	2602	945	36	90	82	0	0.000	0.000	0.000	0.000	0.000	0.000	0.000	0.000	0.000	0.000	0.000	0.000	0.000	0.000	0.027	0.034	0.073	0.071	4.755	0.019	0.031	316	2384	100	133	4852	4985	212	6277	6489	Error	Error	-5.189	133	4852	212	6277	246263	2760863	0.380	6.492	0	0	0
1	18	19	"A115"	"A115"	18545	31720	100	741	817	494	60	616	616	706	510	72	25	5	0	5422	6768	4137	61	2644	2644	2804	1151	41	75	56	0	0.000	0.000	0.000	0.000	0.000	0.000	0.000	0.000	0.000	0.000	0.000	0.000	0.000	0.000	0.045	0.049	0.111	0.103	5.129	0.017	0.011	316	2384	100	125	2778	2903	201	4124	4325	Error	Error	-4.474	125	2778	201	4124	258229	2138574	0.218	3.444	0	0	0
1	1	20	"A116"	"A116"	13455	32025	100	639	704	423	60	482	482	547	367	67	30	10	0	10627	10133	4061	40	2052	2052	2129	703	33	97	92	0	0.000	0.000	0.000	0.000	0.000	0.000	0.000	0.000	0.000	0.000	0.000	0.000	0.000	0.000	0.018	0.027	0.042	0.036	4.023	0.021	0.045	316	2384	100	157	8575	8732	222	8081	8303	Error	Error	-5.771	157	8575	222	8081	222375	3202081	0.428	11.385	0	0	0
1	2	20	"A116"	"A116"	13755	32025	100	646	699	401	57	468	468	533	356	66	32	12	0	11676	11627	3891	33	2101	2101	2272	1236	54	97	94	0	0.000	0.000	0.000	0.000	0.000	0.000	0.000	0.000	0.000	0.000	0.000	0.000	0.000	0.000	0.019	0.024	0.040	0.035	2.929	0.013	0.027	316	2384	100	178	9575	9753	231	9526	9757	Error	Error	-5.749	178	9575	231	9526	220766	3674191	0.466	7.569	0	0	0
1	3	20	"A116"	"A116"	14055	32025	100	643	729	453	62	498	498	556	401	72	28	10	0	10508	10792	2756	25	2084	2084	2344	1350	57	100	100	0	0.000	0.000	0.000	0.000	0.000	0.000	0.000	0.000	0.000	0.000	0.000	0.000	0.000	0.000	0.017	0.027	0.044	0.038	3.071	0.020	0.041	316	2384	100	145	8424	8569	231	8708	8939	Error	Error	-5.860	145	8424	231	8708	230223	3410332	0.431	6.258	0	0	0
1	4	20	"A117"	"A117"	14355	32025	100	545	607	402	66	506	506	574	384	66	19	6	0	2652	2922	1191	40	2059	2059	2189	1454	66	20	7	0	0.000	0.000	0.000	0.000	0.000	0.000	0.000	0.000	0.000	0.000	0.000	0.000	0.000	0.000	0.066	0.117	0.380	0.350	4.234	0.008	0.001	316	2384	100	39	593	632	101	863	964	Error	Error	-3.926	39	593	101	863	191922	923257	0.086	0.504	0	0	0
1	5	20	"A117"	"A117"	14655	32025	100	586	774	910	117	501	501	571	392	68	24	9	0	3236	3752	2492	66	2095	2095	2175	713	32	64	41	0	0.000	0.000	0.000	0.000	0.000	0.000	0.000	0.000	0.000	0.000	0.000	0.000	0.000	0.000	0.074	0.165	0.210	0.221	4.575	0.206	0.253	316	2384	100	85	1141	1226	273	1657	1930	Error	Error	-3.747	85	1141	273	1657	244451	1185497	0.518	2.212	0	0	0
1	6	20	"A117"	"A117"	14955	32025	100	523	627	417	66	513	513	587	421	71	19	5	0	2890	3265	1576	48	2080	2080	2198	1301	59	31	13	0	0.000	0.000	0.000	0.000	0.000	0.000	0.000	0.000	0.000	0.000	0.000	0.000	0.000	0.000	0.012	0.096	0.293	0.282	4.780	0.060	0.015	316	2384	100	10	810	820	114	1185	1299	Error	Error	-6.340	10	810	114	1185	197992	1031730	0.095	0.820	0	0	0
1	7	20	"A118"	"A118"	15255	32025	100	637	680	367	53	522	522	588	384	65	23	6	0	3886	5675	4161	73	2135	2135	2288	1975	86	46	29	0	0.000	0.000	0.000	0.000	0.000	0.000	0.000	0.000	0.000	0.000	0.000	0.000	0.000	0.000	0.066	0.045	0.100	0.124	5.973	0.018	0.015	316	2384	100	115	1751	1866	158	3540	3698	Error	Error	-3.928	115	1751	158	3540	214843	1793428	0.240	1.715	0	0	0
1	8	20	"A118"	"A118"	15555	32025	100	587	655	416	63	513	513	584	391	66	24	6	0	5945	7036	4178	59	2129	2129	2248	781	34	86	76	0	0.000	0.000	0.000	0.000	0.000	0.000	0.000	0.000	0.000	0.000	0.000	0.000	0.000	0.000	0.019	0.029	0.068	0.074	5.184	0.013	0.010	316	2384	100	74	3816	3890	142	4907	5049	Error	Error	-5.688	74	3816	142	4907	207034	2223243	0.182	6.131	0	0	0
1	9	20	"A118"	"A118"	15855	32025	100	647	710	428	60	487	487	560	393	70	26	10	0	8686	9881	5772	58	2135	2135	2241	781	34	93	87	0	0.000	0.000	0.000	0.000	0.000	0.000	0.000	0.000	0.000	0.000	0.000	0.000	0.000	0.000	0.024	0.029	0.052	0.045	4.526	0.015	0.025	316	2384	100	160	6551	6711	223	7746	7969	Error	Error	-5.356	160	6551	223	7746	224328	3122456	0.382	9.782	0	0	0
1	10	20	"A119"	"A119"	16155	32025	100	741	874	584	66	490	490	573	596	104	29	9	0	6142	7221	4559	63	2107	2107	2203	725	32	83	72	0	0.000	0.000	0.000	0.000	0.000	0.000	0.000	0.000	0.000	0.000	0.000	0.000	0.000	0.000	0.062	0.075	0.096	0.107	3.728	0.059	0.155	316	2384	100	251	4035	4286	384	5114	5498	Error	Error	-4.007	251	4035	384	5114	276077	2281821	0.505	6.921	0	0	0
1	11	20	"A119"	"A119"	16455	32020	100	908	1239	3133	252	501	501	584	403	69	50	27	0	6477	7837	4582	58	2192	2192	2311	879	38	91	80	0	0.000	0.000	0.000	0.000	0.000	0.000	0.000	0.000	0.000	0.000	0.000	0.000	0.000	0.000	0.095	0.131	0.105	0.106	3.571	0.278	0.034	316	2384	100	407	4285	4692	738	5645	6383	Error	Error	-3.396	407	4285	738	5645	391414	2476533	1.625	6.287	0	0	0
1	12	20	"A119"	"A119"	16755	32020	100	889	957	594	62	511	511	579	382	65	49	26	0	7071	8380	5194	61	2191	2191	2282	740	32	86	80	0	0.000	0.000	0.000	0.000	0.000	0.000	0.000	0.000	0.000	0.000	0.000	0.000	0.000	0.000	0.077	0.072	0.094	0.094	3.807	0.055	0.177	316	2384	100	378	4880	5258	446	6189	6635	Error	Error	-3.690	378	4880	446	6189	302335	2648100	0.990	8.241	0	0	0
1	13	20	"A120"	"A120"	17055	32020	100	630	705	436	61	530	530	610	532	87	18	4	0	3376	4410	3006	68	2245	2245	2335	951	40	54	34	0	0.000	0.000	0.000	0.000	0.000	0.000	0.000	0.000	0.000	0.000	0.000	0.000	0.000	0.000	0.088	0.081	0.193	0.180	5.311	0.130	0.158	316	2384	100	100	1131	1231	175	2165	2340	Error	Error	-3.500	100	1131	175	2165	222668	1393527	0.179	2.182	0	0	0
1	14	20	"A120"	"A120"	17355	32020	100	676	743	482	64	545	545	617	405	65	25	10	0	3833	4892	3134	64	2334	2334	2414	774	32	66	49	0	0.000	0.000	0.000	0.000	0.000	0.000	0.000	0.000	0.000	0.000	0.000	0.000	0.000	0.000	0.087	0.077	0.177	0.170	4.037	0.055	0.057	316	2384	100	131	1499	1630	198	2558	2756	Error	Error	-3.516	131	1499	198	2558	234854	1545943	0.311	3.202	0	0	0
1	15	20	"A120"	"A120"	17655	32020	100	648	737	456	61	538	538	621	406	65	25	10	0	4283	5252	3080	58	2350	2350	2473	1084	43	67	46	0	0.000	0.000	0.000	0.000	0.000	0.000	0.000	0.000	0.000	0.000	0.000	0.000	0.000	0.000	0.057	0.069	0.133	0.125	5.459	0.037	0.030	316	2384	100	110	1933	2043	199	2902	3101	Error	Error	-4.135	110	1933	199	2902	232925	1659566	0.286	2.564	0	0	0
1	16	20	"A121"	"A121"	17950	32020	100	689	766	453	59	567	567	656	720	109	14	0	0	7657	10830	8096	74	2409	2409	2541	1119	44	82	68	0	0.000	0.000	0.000	0.000	0.000	0.000	0.000	0.000	0.000	0.000	0.000	0.000	0.000	0.000	0.023	0.024	0.049	0.056	6.018	0.014	0.036	316	2384	100	122	5248	5370	199	8421	8620	Error	Error	-5.427	122	5248	199	8421	242042	3422190	0.153	7.408	0	0	0
1	17	20	"A121"	"A121"	18250	32020	100	834	907	501	55	570	570	655	489	74	31	12	0	13983	14963	8796	58	2530	2530	2696	1170	43	93	87	0	0.000	0.000	0.000	0.000	0.000	0.000	0.000	0.000	0.000	0.000	0.000	0.000	0.000	0.000	0.023	0.027	0.039	0.036	4.181	0.015	0.041	316	2384	100	264	11453	11717	337	12433	12770	Error	Error	-5.439	264	11453	337	12433	286493	4728411	0.515	10.485	0	0	0
1	18	20	"A121"	"A121"	18550	32020	100	724	823	710	86	608	608	709	994	140	5	0	0	11544	11723	6661	56	2617	2617	2822	1640	58	84	74	0	0.000	0.000	0.000	0.000	0.000	0.000	0.000	0.000	0.000	0.000	0.000	0.000	0.000	0.000	0.013	0.024	0.041	0.041	5.406	0.010	0.010	316	2384	100	116	8927	9043	215	9106	9321	Error	Error	-6.266	116	8927	215	9106	260067	3704519	0.115	5.427	0	0	0
1	1	21	"Blank"	"Blank"	13460	32325	100	490	561	363	64	485	485	565	402	71	18	5	0	1934	2055	667	32	2043	2043	2129	695	32	15	3	0	0.000	0.000	0.000	0.000	0.000	0.000	0.000	0.000	0.000	0.000	0.000	0.000	0.000	0.000	-0.046	6.333	0.511	0.586	3.420	-0.031	0.001	316	2384	100	5	-109	-104	76	12	88	Error	Error	Error	5	-109	76	12	177405	649488	-0.010	-0.106	0	0	0
1	2	21	"Blank"	"Blank"	13760	32325	100	518	577	345	59	481	481	610	1757	288	0	0	0	2051	2138	626	29	2026	2026	2124	892	41	11	0	0	0.000	0.000	0.000	0.000	0.000	0.000	0.000	0.000	0.000	0.000	0.000	0.000	0.000	0.000	1.480	0.857	0.539	0.539	4.782	0.038	0.002	316	2384	100	37	25	62	96	112	208	Error	Error	0.566	37	25	96	112	182458	675533	-0.019	0.016	0	0	0
1	3	21	"Blank"	"Blank"	14060	32325	100	449	545	391	71	517	517	580	404	69	15	5	0	2118	2154	666	30	2120	2120	2208	1214	54	5	0	0	0.000	0.000	0.000	0.000	0.000	0.000	0.000	0.000	0.000	0.000	0.000	0.000	0.000	0.000	34.000	0.824	0.666	0.659	4.175	-0.058	0.005	316	2384	100	-68	-2	-70	28	34	62	Error	Error	5.087	-68	-2	28	34	172252	680674	-0.087	-0.044	0	0	0
1	4	21	"Blank"	"Blank"	14360	32325	100	523	663	905	136	536	536	613	505	82	13	3	0	2124	2226	800	35	2143	2143	2241	777	34	15	3	0	0.000	0.000	0.000	0.000	0.000	0.000	0.000	0.000	0.000	0.000	0.000	0.000	0.000	0.000	0.684	1.530	0.527	0.570	4.848	27.616	0.006	316	2384	100	-13	-19	-32	127	83	210	Error	Error	-0.547	-13	-19	127	83	209396	703449	0.099	-0.019	0	0	0
1	5	21	"Blank"	"Blank"	14660	32325	100	536	576	355	61	507	507	575	381	66	16	4	0	2196	2447	3625	148	2120	2120	2215	752	33	19	3	0	0.000	0.000	0.000	0.000	0.000	0.000	0.000	0.000	0.000	0.000	0.000	0.000	0.000	0.000	0.382	0.211	0.374	0.467	5.041	-0.012	0.004	316	2384	100	29	76	105	69	327	396	Error	Error	-1.390	29	76	69	327	181921	773153	0.003	0.309	0	0	0
1	6	21	"Blank"	"Blank"	14960	32325	100	501	564	341	60	509	509	602	558	92	9	1	0	2024	2175	823	37	2100	2100	2177	676	31	19	5	0	0.000	0.000	0.000	0.000	0.000	0.000	0.000	0.000	0.000	0.000	0.000	0.000	0.000	0.000	0.105	0.733	0.425	0.435	3.883	-0.033	0.002	316	2384	100	-8	-76	-84	55	75	130	Error	Error	-3.248	-8	-76	55	75	178311	687256	-0.068	-0.003	0	0	0
1	7	21	"Blank"	"Blank"	15260	32325	100	490	570	382	67	551	551	622	400	64	17	3	0	2117	2237	795	35	2136	2136	2280	1318	57	6	0	0	0.000	0.000	0.000	0.000	0.000	0.000	0.000	0.000	0.000	0.000	0.000	0.000	0.000	0.000	3.211	0.188	0.557	0.582	3.241	-0.013	0.001	316	2384	100	-61	-19	-80	19	101	120	Error	Error	1.683	-61	-19	19	101	180163	706790	-0.130	-0.033	0	0	0
1	8	21	"Blank"	"Blank"	15560	32325	100	475	534	345	64	511	511	583	397	68	13	4	0	2193	2244	709	31	2191	2191	2247	683	30	18	3	0	0.000	0.000	0.000	0.000	0.000	0.000	0.000	0.000	0.000	0.000	0.000	0.000	0.000	0.000	-18.000	0.434	0.416	0.407	3.612	-0.085	0.014	316	2384	100	-36	2	-34	23	53	76	Error	Error	Error	-36	2	23	53	168889	708964	-0.123	-0.004	0	0	0
1	9	21	"Blank"	"Blank"	15860	32325	100	493	560	373	66	494	494	583	505	86	12	1	0	2119	2229	746	33	2184	2184	2257	733	32	17	3	0	0.000	0.000	0.000	0.000	0.000	0.000	0.000	0.000	0.000	0.000	0.000	0.000	0.000	0.000	0.015	1.467	0.475	0.536	4.097	-0.024	0.001	316	2384	100	-1	-65	-66	66	45	111	Error	Error	-6.022	-1	-65	66	45	176915	704352	-0.046	-0.038	0	0	0
1	10	21	"Blank"	"Blank"	16160	32325	100	502	579	383	66	525	525	601	472	78	14	2	0	2239	2291	737	32	2187	2187	2283	1130	49	6	1	0	0.000	0.000	0.000	0.000	0.000	0.000	0.000	0.000	0.000	0.000	0.000	0.000	0.000	0.000	-0.442	0.519	0.510	0.524	4.468	-0.085	0.012	316	2384	100	-23	52	29	54	104	158	Error	Error	Error	-23	52	54	104	182886	724008	-0.047	0.007	0	0	0
1	11	21	"Blank"	"Blank"	16460	32325	100	560	596	365	61	519	519	594	421	70	15	2	0	2235	2320	733	31	2201	2201	2278	712	31	18	5	0	0.000	0.000	0.000	0.000	0.000	0.000	0.000	0.000	0.000	0.000	0.000	0.000	0.000	0.000	1.206	0.647	0.566	0.587	5.458	-0.051	0.004	316	2384	100	41	34	75	77	119	196	Error	Error	0.270	41	34	77	119	188444	733243	0.005	0.059	0	0	0
1	12	21	"Blank"	"Blank"	16760	32325	100	569	656	632	96	523	523	606	482	79	16	6	0	2243	2358	822	34	2169	2169	2290	879	38	17	4	0	0.000	0.000	0.000	0.000	0.000	0.000	0.000	0.000	0.000	0.000	0.000	0.000	0.000	0.000	0.622	0.704	0.519	0.608	4.581	0.163	0.037	316	2384	100	46	74	120	133	189	322	Error	Error	-0.686	46	74	133	189	207299	745212	0.104	0.077	0	0	0
1	13	21	"Blank"	"Blank"	17060	32325	100	494	603	434	71	544	544	777	2289	294	0	0	0	2187	2271	760	33	2293	2293	2614	2960	113	0	0	0	0.000	0.000	0.000	0.000	0.000	0.000	0.000	0.000	0.000	0.000	0.000	0.000	0.000	0.000	0.472	-2.682	0.444	0.546	4.220	0.061	0.007	316	2384	100	-50	-106	-156	59	-22	37	Error	Error	-1.084	-50	-106	59	-22	190671	717792	-0.076	-0.116	0	0	0
1	14	21	"Blank"	"Blank"	17360	32320	100	536	591	344	58	544	544	616	419	68	14	2	0	2302	2376	710	29	2300	2300	2436	1893	77	1	0	0	0.000	0.000	0.000	0.000	0.000	0.000	0.000	0.000	0.000	0.000	0.000	0.000	0.000	0.000	-4.000	0.618	0.465	0.514	4.809	0.022	0.007	316	2384	100	-8	2	-6	47	76	123	Error	Error	Error	-8	2	47	76	186855	750863	-0.060	-0.032	0	0	0
1	15	21	"Blank"	"Blank"	17660	32320	100	473	566	366	64	558	558	630	425	67	12	3	0	2284	2407	789	32	2370	2370	2460	853	34	14	3	0	0.000	0.000	0.000	0.000	0.000	0.000	0.000	0.000	0.000	0.000	0.000	0.000	0.000	0.000	0.988	0.216	0.466	0.537	4.574	-0.057	0.004	316	2384	100	-85	-86	-171	8	37	45	Error	Error	-0.017	-85	-86	8	37	178787	760616	-0.151	-0.062	0	0	0
1	16	21	"Blank"	"Blank"	17955	32320	100	505	600	401	66	584	584	667	624	93	8	0	0	2340	2444	804	32	2398	2398	2513	805	32	16	4	0	0.000	0.000	0.000	0.000	0.000	0.000	0.000	0.000	0.000	0.000	0.000	0.000	0.000	0.000	1.362	0.348	0.405	0.462	5.110	-0.013	0.003	316	2384	100	-79	-58	-137	16	46	62	Error	Error	0.446	-79	-58	16	46	189556	772440	-0.107	-0.086	0	0	0
1	17	21	"Blank"	"Blank"	18255	32320	100	603	658	437	66	592	592	708	1111	156	2	0	0	2523	2657	1148	43	2486	2486	2669	1445	54	7	1	0	0.000	0.000	0.000	0.000	0.000	0.000	0.000	0.000	0.000	0.000	0.000	0.000	0.000	0.000	0.297	0.386	0.537	0.524	4.381	0.120	0.040	316	2384	100	11	37	48	66	171	237	Error	Error	-1.750	11	37	66	171	207994	839677	-0.045	-0.008	0	0	0
1	18	21	"Blank"	"Blank"	18555	32320	100	572	662	423	63	622	622	706	471	66	15	3	0	2540	2669	875	32	2639	2639	2770	1004	36	13	2	0	0.000	0.000	0.000	0.000	0.000	0.000	0.000	0.000	0.000	0.000	0.000	0.000	0.000	0.000	0.505	1.333	0.472	0.502	3.946	0.065	0.012	316	2384	100	-50	-99	-149	40	30	70	Error	Error	-0.986	-50	-99	40	30	209279	843540	-0.093	-0.101	0	0	0
