# Supplementary material for: Application of hybridization control probe to increase accuracy on ligation detection or minisequencing diagnostic microarrays
Source: BMC Res Notes. 2009 Dec 14;2:249. doi: 10.1186/1756-0500-2-249 (PMC2799435; doi:10.1186/1756-0500-2-249)
Supplement: Additional file 3 — Gpr_files. Zip-compressed file containing raw microarray data in GenePix results format (.gpr) and GAL (GenePix Array List) files. [file 1756-0500-2-249-S3.ZIP › gpr_files/slide9/lasi9_9-16.gpr]

ATF	1.0
30	76    
"Type=GenePix Results 3"
"DateTime=2009/05/28 13:55:46"
"Settings=C:\Axon\Data\HPV\280509\lasi9.gps"
"GalFile=C:\Axon\Data\HPV\ArrayIt_032009_InstiBioGalfile.gal"
"ArrayOfArrays=9-16"
"PixelSize=5"
"Wavelengths=532	488"
"ImageFiles=C:\Axon\Data\HPV\280509\lasi9.tif 2	C:\Axon\Data\HPV\280509\lasi9.tif 3"
"NormalizationMethod=None"
"NormalizationFactors=1	1"
"JpegImage="
"StdDev=Type 1"
"RatioFormulations=W1/W3 (/532)	W1/W4 (/488)	W3/W4 (532/488)"
"FeatureType=Circular"
"Barcode="
"BackgroundSubtraction=LocalFeature"
"ImageOrigin=0, 0"
"JpegOrigin=0, 0"
"Creator=GenePix Pro 6.1.0.2"
"Scanner=GenePix 4200A 01 Autoloader [2]"
"FocusPosition=0"
"Temperature=23.31"
"LinesAveraged=1"
"Comment="
"PMTGain=610	580"
"ScanPower=100	100"
"LaserPower=2.72	2.58"
"Filters=Standard Green	Standard Blue"
"ScanRegion=728,0,3848,13784"
"Supplier="
"Block"	"Column"	"Row"	"Name"	"ID"	"X"	"Y"	"Dia."	"F532 Median"	"F532 Mean"	"F532 SD"	"F532 CV"	"B532"	"B532 Median"	"B532 Mean"	"B532 SD"	"B532 CV"	"% > B532+1SD"	"% > B532+2SD"	"F532 % Sat."	"F488 Median"	"F488 Mean"	"F488 SD"	"F488 CV"	"B488"	"B488 Median"	"B488 Mean"	"B488 SD"	"B488 CV"	"% > B488+1SD"	"% > B488+2SD"	"F488 % Sat."	"Ratio of Medians (1/532)"	"Ratio of Means (1/532)"	"Median of Ratios (1/532)"	"Mean of Ratios (1/532)"	"Ratios SD (1/532)"	"Rgn Ratio (1/532)"	"Rgn R2 (1/532)"	"Ratio of Medians (1/488)"	"Ratio of Means (1/488)"	"Median of Ratios (1/488)"	"Mean of Ratios (1/488)"	"Ratios SD (1/488)"	"Rgn Ratio (1/488)"	"Rgn R2 (1/488)"	"Ratio of Medians (532/488)"	"Ratio of Means (532/488)"	"Median of Ratios (532/488)"	"Mean of Ratios (532/488)"	"Ratios SD (532/488)"	"Rgn Ratio (532/488)"	"Rgn R2 (532/488)"	"F Pixels"	"B Pixels"	"Circularity"	"Sum of Medians (1/532)"	"Sum of Medians (1/488)"	"Sum of Medians (532/488)"	"Sum of Means (1/532)"	"Sum of Means (1/488)"	"Sum of Means (532/488)"	"Log Ratio (1/532)"	"Log Ratio (1/488)"	"Log Ratio (532/488)"	"F532 Median - B532"	"F488 Median - B488"	"F532 Mean - B532"	"F488 Mean - B488"	"F532 Total Intensity"	"F488 Total Intensity"	"SNR 532"	"SNR 488"	"Flags"	"Normalize"	"Autoflag"
1	1	1	"A1"	"A1"	4295	35415	100	457	520	345	66	493	493	555	388	69	15	3	0	3013	3571	1899	53	2063	2063	2129	748	35	53	41	0	0.000	0.000	0.000	0.000	0.000	0.000	0.000	0.000	0.000	0.000	0.000	0.000	0.000	0.000	-0.038	0.018	0.228	0.229	5.357	0.017	0.003	316	2384	100	-36	950	914	27	1508	1535	Error	Error	Error	-36	950	27	1508	164355	1128427	-0.090	1.928	0	0	0
1	2	1	"A1"	"A1"	4590	35410	100	486	534	336	62	450	450	527	428	81	13	2	0	2361	2474	785	31	2008	2008	2107	1111	52	18	2	0	0.000	0.000	0.000	0.000	0.000	0.000	0.000	0.000	0.000	0.000	0.000	0.000	0.000	0.000	0.102	0.180	0.516	0.564	4.627	0.215	0.331	316	2384	100	36	353	389	84	466	550	Error	Error	-3.294	36	353	84	466	168733	781912	0.016	0.330	0	0	0
1	3	1	"A1"	"A1"	4890	35410	100	440	502	320	63	460	460	540	377	69	14	2	0	2299	2343	764	32	1992	1992	2060	669	32	28	10	0	0.000	0.000	0.000	0.000	0.000	0.000	0.000	0.000	0.000	0.000	0.000	0.000	0.000	0.000	-0.065	0.120	0.437	0.446	4.122	0.030	0.002	316	2384	100	-20	307	287	42	351	393	Error	Error	Error	-20	307	42	351	158621	740456	-0.101	0.423	0	0	0
1	4	1	"A2"	"A2"	5190	35410	100	494	546	383	70	467	467	535	386	72	17	3	0	3079	3519	1686	47	1964	1964	2040	692	33	63	45	0	0.000	0.000	0.000	0.000	0.000	0.000	0.000	0.000	0.000	0.000	0.000	0.000	0.000	0.000	0.024	0.051	0.204	0.222	4.851	0.055	0.025	316	2384	100	27	1115	1142	79	1555	1634	Error	Error	-5.368	27	1115	79	1555	172599	1111974	0.028	2.137	0	0	0
1	5	1	"A2"	"A2"	5490	35410	100	490	550	355	64	451	451	522	357	68	19	4	0	2474	2476	760	30	1997	1997	2073	644	31	40	14	0	0.000	0.000	0.000	0.000	0.000	0.000	0.000	0.000	0.000	0.000	0.000	0.000	0.000	0.000	0.082	0.207	0.360	0.343	5.208	0.080	0.015	316	2384	100	39	477	516	99	479	578	Error	Error	-3.612	39	477	99	479	173656	782372	0.078	0.626	0	0	0
1	6	1	"A2"	"A2"	5790	35405	100	474	556	367	66	437	437	495	341	68	23	6	0	2377	2571	1009	39	1956	1956	2026	621	30	39	19	0	0.000	0.000	0.000	0.000	0.000	0.000	0.000	0.000	0.000	0.000	0.000	0.000	0.000	0.000	0.088	0.193	0.391	0.417	5.071	0.039	0.005	316	2384	100	37	421	458	119	615	734	Error	Error	-3.508	37	421	119	615	175608	812483	0.179	0.878	0	0	0
1	7	1	"A3"	"A3"	6090	35405	100	463	547	396	72	454	454	516	340	65	20	6	0	2141	2250	753	33	2005	2005	2084	765	36	18	6	0	0.000	0.000	0.000	0.000	0.000	0.000	0.000	0.000	0.000	0.000	0.000	0.000	0.000	0.000	0.066	0.380	0.423	0.440	4.360	0.073	0.011	316	2384	100	9	136	145	93	245	338	Error	Error	-3.918	9	136	93	245	172753	710875	0.091	0.217	0	0	0
1	8	1	"A3"	"A3"	6390	35405	100	498	568	356	62	479	479	539	403	74	17	3	0	2341	2381	693	29	2004	2004	2095	753	35	29	5	0	0.000	0.000	0.000	0.000	0.000	0.000	0.000	0.000	0.000	0.000	0.000	0.000	0.000	0.000	0.056	0.236	0.475	0.487	5.108	0.073	0.015	316	2384	100	19	337	356	89	377	466	Error	Error	-4.149	19	337	89	377	179582	752323	0.072	0.380	0	0	0
1	9	1	"A3"	"A3"	6690	35405	100	516	577	353	61	471	471	543	456	83	15	2	0	2374	2428	790	32	2000	2000	2087	864	41	23	6	0	0.000	0.000	0.000	0.000	0.000	0.000	0.000	0.000	0.000	0.000	0.000	0.000	0.000	0.000	0.120	0.248	0.423	0.422	5.383	0.249	0.151	316	2384	100	45	374	419	106	428	534	Error	Error	-3.055	45	374	106	428	182316	767216	0.075	0.395	0	0	0
1	10	1	"A4"	"A4"	6990	35400	100	479	551	380	68	481	481	534	351	65	17	5	0	2100	2206	671	30	2033	2033	2100	642	30	23	6	0	0.000	0.000	0.000	0.000	0.000	0.000	0.000	0.000	0.000	0.000	0.000	0.000	0.000	0.000	-0.030	0.405	0.583	0.602	4.454	0.051	0.004	316	2384	100	-2	67	65	70	173	243	Error	Error	Error	-2	67	70	173	174106	696994	0.048	0.165	0	0	0
1	11	1	"A4"	"A4"	7290	35400	100	491	572	389	68	475	475	539	362	67	21	7	0	2297	2347	784	33	2071	2071	2120	644	30	25	7	0	0.000	0.000	0.000	0.000	0.000	0.000	0.000	0.000	0.000	0.000	0.000	0.000	0.000	0.000	0.071	0.351	0.514	0.546	4.374	0.044	0.003	316	2384	100	16	226	242	97	276	373	Error	Error	-3.820	16	226	97	276	180824	741512	0.091	0.352	0	0	0
1	12	1	"A4"	"A4"	7590	35400	100	531	576	335	58	483	483	544	406	74	16	3	0	2298	2582	1110	42	2056	2056	2151	857	39	25	9	0	0.000	0.000	0.000	0.000	0.000	0.000	0.000	0.000	0.000	0.000	0.000	0.000	0.000	0.000	0.198	0.177	0.443	0.449	5.000	0.136	0.081	316	2384	100	48	242	290	93	526	619	Error	Error	-2.334	48	242	93	526	182083	815863	0.079	0.503	0	0	0
1	13	1	"A5"	"A5"	7890	35400	100	477	515	313	60	474	474	553	386	69	12	2	0	2034	2103	646	30	2056	2056	2152	733	34	13	2	0	0.000	0.000	0.000	0.000	0.000	0.000	0.000	0.000	0.000	0.000	0.000	0.000	0.000	0.000	-0.136	0.872	0.438	0.385	4.649	0.123	0.037	316	2384	100	3	-22	-19	41	47	88	Error	Error	Error	3	-22	41	47	162797	664456	-0.098	-0.067	0	0	0
1	14	1	"A5"	"A5"	8190	35395	100	471	548	360	65	485	485	557	382	68	17	5	0	2210	2278	761	33	2114	2114	2200	744	33	16	5	0	0.000	0.000	0.000	0.000	0.000	0.000	0.000	0.000	0.000	0.000	0.000	0.000	0.000	0.000	-0.146	0.384	0.478	0.525	5.042	0.030	0.002	316	2384	100	-14	96	82	63	164	227	Error	Error	Error	-14	96	63	164	173203	719972	-0.024	0.105	0	0	0
1	15	1	"A5"	"A5"	8490	35395	100	475	549	379	69	493	493	561	370	65	20	5	0	2282	2356	736	31	2103	2103	2182	712	32	24	5	0	0.000	0.000	0.000	0.000	0.000	0.000	0.000	0.000	0.000	0.000	0.000	0.000	0.000	0.000	-0.101	0.221	0.509	0.583	4.450	0.021	0.001	316	2384	100	-18	179	161	56	253	309	Error	Error	Error	-18	179	56	253	173396	744497	-0.032	0.244	0	0	0
1	16	1	"A6"	"A6"	8790	35395	100	443	552	431	78	492	492	560	399	71	16	4	0	2249	2363	799	33	2087	2087	2173	732	33	21	8	0	0.000	0.000	0.000	0.000	0.000	0.000	0.000	0.000	0.000	0.000	0.000	0.000	0.000	0.000	-0.302	0.217	0.556	0.512	4.675	0.077	0.010	316	2384	100	-49	162	113	60	276	336	Error	Error	Error	-49	162	60	276	174475	746617	-0.020	0.260	0	0	0
1	17	1	"A6"	"A6"	9090	35395	100	559	620	381	61	498	498	553	357	64	22	7	0	3261	4015	2124	52	2177	2177	2273	756	33	58	43	0	0.000	0.000	0.000	0.000	0.000	0.000	0.000	0.000	0.000	0.000	0.000	0.000	0.000	0.000	0.056	0.066	0.167	0.180	4.916	0.045	0.033	316	2384	100	61	1084	1145	122	1838	1960	Error	Error	-4.151	61	1084	122	1838	195821	1268592	0.188	2.304	0	0	0
1	18	1	"A6"	"A6"	9390	35395	100	582	627	401	63	515	515	588	463	78	15	2	0	3999	4536	2514	55	2238	2238	2397	1124	46	56	44	0	0.000	0.000	0.000	0.000	0.000	0.000	0.000	0.000	0.000	0.000	0.000	0.000	0.000	0.000	0.038	0.049	0.136	0.147	4.822	0.068	0.065	316	2384	100	67	1761	1828	112	2298	2410	Error	Error	-4.716	67	1761	112	2298	198114	1433362	0.084	1.903	0	0	0
1	1	2	"A7"	"A7"	4295	35710	100	643	691	371	53	558	558	620	372	60	22	6	0	3126	3373	1302	38	2259	2259	2319	643	27	58	37	0	0.000	0.000	0.000	0.000	0.000	0.000	0.000	0.000	0.000	0.000	0.000	0.000	0.000	0.000	0.098	0.119	0.251	0.268	4.497	0.059	0.019	316	2384	100	85	867	952	133	1114	1247	Error	Error	-3.350	85	867	133	1114	218396	1065910	0.191	1.639	0	0	0
1	2	2	"A7"	"A7"	4595	35710	100	591	681	394	57	551	551	626	677	108	10	0	0	4217	4480	1685	37	2255	2255	2372	1228	51	66	40	0	0.000	0.000	0.000	0.000	0.000	0.000	0.000	0.000	0.000	0.000	0.000	0.000	0.000	0.000	0.020	0.058	0.159	0.141	4.481	0.025	0.007	316	2384	100	40	1962	2002	130	2225	2355	Error	Error	-5.616	40	1962	130	2225	215339	1415738	0.081	1.717	0	0	0
1	3	2	"A7"	"A7"	4895	35710	100	609	651	368	56	533	533	595	375	63	22	6	0	4881	5110	2104	41	2232	2232	2318	715	30	81	68	0	0.000	0.000	0.000	0.000	0.000	0.000	0.000	0.000	0.000	0.000	0.000	0.000	0.000	0.000	0.029	0.041	0.118	0.126	4.544	0.015	0.004	316	2384	100	76	2649	2725	118	2878	2996	Error	Error	-5.123	76	2649	118	2878	205614	1614912	0.149	3.905	0	0	0
1	4	2	"A8"	"A8"	5195	35710	100	642	679	382	56	580	580	693	1613	232	0	0	0	4888	5715	3244	56	2246	2246	2507	2537	101	52	29	0	0.000	0.000	0.000	0.000	0.000	0.000	0.000	0.000	0.000	0.000	0.000	0.000	0.000	0.000	0.023	0.029	0.093	0.089	4.470	0.358	0.289	316	2384	100	62	2642	2704	99	3469	3568	Error	Error	-5.413	62	2642	99	3469	214636	1806014	-0.009	1.264	0	0	0
1	5	2	"A8"	"A8"	5495	35705	100	641	701	398	56	538	538	600	374	62	28	7	0	8725	8559	3463	40	2221	2221	2470	1252	50	93	83	0	0.000	0.000	0.000	0.000	0.000	0.000	0.000	0.000	0.000	0.000	0.000	0.000	0.000	0.000	0.016	0.026	0.058	0.054	3.613	0.013	0.012	316	2384	100	103	6504	6607	163	6338	6501	Error	Error	-5.981	103	6504	163	6338	221412	2704517	0.270	4.863	0	0	0
1	6	2	"A8"	"A8"	5795	35705	100	639	717	399	55	533	533	597	373	62	26	8	0	8128	8687	4609	53	2215	2215	2399	1148	47	87	75	0	0.000	0.000	0.000	0.000	0.000	0.000	0.000	0.000	0.000	0.000	0.000	0.000	0.000	0.000	0.018	0.028	0.058	0.050	4.500	0.017	0.028	316	2384	100	106	5913	6019	184	6472	6656	Error	Error	-5.802	106	5913	184	6472	226467	2744994	0.322	5.477	0	0	0
1	7	2	"A9"	"A9"	6095	35705	100	651	720	431	59	569	569	642	469	73	20	4	0	4857	6000	3635	60	2320	2320	2477	1265	51	62	50	0	0.000	0.000	0.000	0.000	0.000	0.000	0.000	0.000	0.000	0.000	0.000	0.000	0.000	0.000	0.032	0.041	0.096	0.101	5.450	0.074	0.118	316	2384	100	82	2537	2619	151	3680	3831	Error	Error	-4.951	82	2537	151	3680	227424	1895853	0.166	2.785	0	0	0
1	8	2	"A9"	"A9"	6395	35705	100	700	738	411	55	550	550	667	1467	219	0	0	0	6682	7237	3463	47	2226	2226	2403	964	40	87	75	0	0.000	0.000	0.000	0.000	0.000	0.000	0.000	0.000	0.000	0.000	0.000	0.000	0.000	0.000	0.034	0.038	0.084	0.080	3.978	0.082	0.004	316	2384	100	150	4456	4606	188	5011	5199	Error	Error	-4.893	150	4456	188	5011	233238	2286954	0.048	5.015	0	0	0
1	9	2	"A9"	"A9"	6695	35705	100	632	701	381	54	537	537	607	383	63	25	9	0	6309	6964	3397	48	2253	2253	2399	942	39	84	73	0	0.000	0.000	0.000	0.000	0.000	0.000	0.000	0.000	0.000	0.000	0.000	0.000	0.000	0.000	0.023	0.035	0.077	0.077	4.988	0.020	0.019	316	2384	100	95	4056	4151	164	4711	4875	Error	Error	-5.416	95	4056	164	4711	221657	2200760	0.245	4.846	0	0	0
1	10	2	"A10"	"A10"	6995	35700	100	612	661	378	57	544	544	610	384	62	21	6	0	4762	5417	2497	46	2213	2213	2361	958	40	80	61	0	0.000	0.000	0.000	0.000	0.000	0.000	0.000	0.000	0.000	0.000	0.000	0.000	0.000	0.000	0.027	0.037	0.126	0.118	5.192	0.020	0.013	316	2384	100	68	2549	2617	117	3204	3321	Error	Error	-5.228	68	2549	117	3204	208849	1711645	0.133	3.190	0	0	0
1	11	2	"A10"	"A10"	7295	35700	100	623	723	424	58	551	551	609	375	61	24	8	0	7450	7417	3297	44	2265	2265	2441	956	39	89	79	0	0.000	0.000	0.000	0.000	0.000	0.000	0.000	0.000	0.000	0.000	0.000	0.000	0.000	0.000	0.014	0.033	0.062	0.055	4.125	0.021	0.024	316	2384	100	72	5185	5257	172	5152	5324	Error	Error	-6.170	72	5185	172	5152	228379	2343918	0.304	5.205	0	0	0
1	12	2	"A10"	"A10"	7595	35700	100	601	662	376	56	514	514	571	359	62	26	8	0	7737	7664	4047	52	2197	2197	2345	918	39	82	71	0	0.000	0.000	0.000	0.000	0.000	0.000	0.000	0.000	0.000	0.000	0.000	0.000	0.000	0.000	0.016	0.027	0.059	0.067	4.942	0.016	0.020	316	2384	100	87	5540	5627	148	5467	5615	Error	Error	-5.993	87	5540	148	5467	209309	2421685	0.253	5.794	0	0	0
1	13	2	"A11"	"A11"	7895	35700	100	558	640	406	63	546	546	620	391	63	18	6	0	3540	4308	2600	60	2284	2284	2367	821	34	59	41	0	0.000	0.000	0.000	0.000	0.000	0.000	0.000	0.000	0.000	0.000	0.000	0.000	0.000	0.000	0.010	0.046	0.186	0.179	5.127	0.030	0.016	316	2384	100	12	1256	1268	94	2024	2118	Error	Error	-6.710	12	1256	94	2024	202356	1361305	0.051	2.364	0	0	0
1	14	2	"A11"	"A11"	8195	35695	100	637	683	393	57	580	580	653	401	61	20	5	0	5022	5599	2577	46	2345	2345	2472	834	33	86	67	0	0.000	0.000	0.000	0.000	0.000	0.000	0.000	0.000	0.000	0.000	0.000	0.000	0.000	0.000	0.021	0.032	0.121	0.116	4.768	0.008	0.002	316	2384	100	57	2677	2734	103	3254	3357	Error	Error	-5.554	57	2677	103	3254	215727	1769141	0.075	3.749	0	0	0
1	15	2	"A11"	"A11"	8495	35695	100	602	672	406	60	556	556	616	374	60	23	6	0	4753	5494	2690	48	2355	2355	2468	866	35	80	62	0	0.000	0.000	0.000	0.000	0.000	0.000	0.000	0.000	0.000	0.000	0.000	0.000	0.000	0.000	0.019	0.037	0.090	0.095	4.641	0.015	0.005	316	2384	100	46	2398	2444	116	3139	3255	Error	Error	-5.704	46	2398	116	3139	212398	1736137	0.150	3.494	0	0	0
1	16	2	"A12"	"A12"	8795	35695	100	639	712	412	57	553	553	619	405	65	23	6	0	4379	4795	2131	44	2342	2342	2448	847	34	74	55	0	0.000	0.000	0.000	0.000	0.000	0.000	0.000	0.000	0.000	0.000	0.000	0.000	0.000	0.000	0.042	0.065	0.120	0.114	4.789	0.021	0.007	316	2384	100	86	2037	2123	159	2453	2612	Error	Error	-4.566	86	2037	159	2453	224836	1515122	0.230	2.771	0	0	0
1	17	2	"A12"	"A12"	9095	35695	100	630	698	403	57	571	571	708	1986	280	0	0	0	7744	7962	3716	46	2309	2309	2572	1485	57	84	74	0	0.000	0.000	0.000	0.000	0.000	0.000	0.000	0.000	0.000	0.000	0.000	0.000	0.000	0.000	0.011	0.022	0.058	0.054	4.511	0.019	0.028	316	2384	100	59	5435	5494	127	5653	5780	Error	Error	-6.525	59	5435	127	5653	220725	2515975	-0.005	3.630	0	0	0
1	18	2	"A12"	"A12"	9395	35690	100	637	736	454	61	591	591	652	395	60	24	8	0	6366	6496	2749	42	2410	2410	2548	942	36	84	73	0	0.000	0.000	0.000	0.000	0.000	0.000	0.000	0.000	0.000	0.000	0.000	0.000	0.000	0.000	0.012	0.035	0.078	0.072	4.471	0.023	0.018	316	2384	100	46	3956	4002	145	4086	4231	Error	Error	-6.426	46	3956	145	4086	232582	2052817	0.213	4.191	0	0	0
1	1	3	"A13"	"A13"	4300	36010	100	512	579	344	59	494	494	551	516	93	10	1	0	5552	5502	2595	47	1915	1915	2041	1094	53	77	69	0	0.000	0.000	0.000	0.000	0.000	0.000	0.000	0.000	0.000	0.000	0.000	0.000	0.000	0.000	0.005	0.024	0.076	0.076	4.475	0.084	0.103	316	2384	100	18	3637	3655	85	3587	3672	Error	Error	-7.659	18	3637	85	3587	182896	1738697	0.054	3.164	0	0	0
1	2	3	"A13"	"A13"	4600	36010	100	584	649	390	60	467	467	526	388	73	26	8	0	5316	6147	2892	47	1902	1902	2084	1075	51	91	73	0	0.000	0.000	0.000	0.000	0.000	0.000	0.000	0.000	0.000	0.000	0.000	0.000	0.000	0.000	0.034	0.043	0.084	0.079	3.579	0.024	0.026	316	2384	100	117	3414	3531	182	4245	4427	Error	Error	-4.867	117	3414	182	4245	205089	1942306	0.317	3.780	0	0	0
1	3	3	"A13"	"A13"	4900	36010	100	605	679	399	58	463	463	523	367	70	29	10	0	7094	7928	3764	47	1962	1962	2211	1279	57	93	81	0	0.000	0.000	0.000	0.000	0.000	0.000	0.000	0.000	0.000	0.000	0.000	0.000	0.000	0.000	0.028	0.036	0.057	0.055	3.264	0.026	0.053	316	2384	100	142	5132	5274	216	5966	6182	Error	Error	-5.176	142	5132	216	5966	214655	2505124	0.425	4.470	0	0	0
1	4	3	"A14"	"A14"	5200	36010	100	986	1562	1412	90	475	475	568	631	111	45	31	0	7635	9806	6946	70	1913	1913	2149	1866	86	72	63	0	0.000	0.000	0.000	0.000	0.000	0.000	0.000	0.000	0.000	0.000	0.000	0.000	0.000	0.000	0.089	0.138	0.144	0.131	3.510	0.154	0.474	316	2384	100	511	5722	6233	1087	7893	8980	Error	Error	-3.485	511	5722	1087	7893	493557	3098781	1.575	4.103	0	0	0
1	5	3	"A14"	"A14"	5500	36005	100	2923	3091	2301	74	466	466	524	351	66	77	69	0	14795	13143	5969	45	1954	1954	2267	1756	77	88	83	0	0.000	0.000	0.000	0.000	0.000	0.000	0.000	0.000	0.000	0.000	0.000	0.000	0.000	0.000	0.191	0.235	0.206	0.178	2.994	0.219	0.576	316	2384	100	2457	12841	15298	2625	11189	13814	Error	Error	-2.386	2457	12841	2625	11189	976870	4153071	7.313	6.194	0	0	0
1	6	3	"A14"	"A14"	5800	36005	100	2546	2850	2163	75	476	476	538	361	67	76	65	0	13998	12825	6102	47	1909	1909	2145	1502	70	87	84	0	0.000	0.000	0.000	0.000	0.000	0.000	0.000	0.000	0.000	0.000	0.000	0.000	0.000	0.000	0.171	0.217	0.203	0.163	2.847	0.208	0.587	316	2384	100	2070	12089	14159	2374	10916	13290	Error	Error	-2.546	2070	12089	2374	10916	900645	4052590	6.404	7.111	0	0	0
1	7	3	"A15"	"A15"	6100	36005	100	503	559	357	63	467	467	531	361	67	20	5	0	4547	5437	3154	58	1916	1916	2005	751	37	77	66	0	0.000	0.000	0.000	0.000	0.000	0.000	0.000	0.000	0.000	0.000	0.000	0.000	0.000	0.000	0.014	0.026	0.088	0.094	5.155	0.012	0.006	316	2384	100	36	2631	2667	92	3521	3613	Error	Error	-6.191	36	2631	92	3521	176586	1718104	0.078	4.570	0	0	0
1	8	3	"A15"	"A15"	6400	36005	100	550	623	379	60	476	476	541	422	78	22	3	0	7728	8578	4785	55	1879	1879	2061	1100	53	87	77	0	0.000	0.000	0.000	0.000	0.000	0.000	0.000	0.000	0.000	0.000	0.000	0.000	0.000	0.000	0.013	0.022	0.049	0.051	4.816	0.015	0.026	316	2384	100	74	5849	5923	147	6699	6846	Error	Error	-6.305	74	5849	147	6699	196832	2710636	0.194	5.925	0	0	0
1	9	3	"A15"	"A15"	6700	36000	100	569	670	416	62	468	468	530	358	67	30	13	0	6960	8218	4644	56	1929	1929	2123	1122	52	87	80	0	0.000	0.000	0.000	0.000	0.000	0.000	0.000	0.000	0.000	0.000	0.000	0.000	0.000	0.000	0.020	0.032	0.064	0.060	4.169	0.020	0.035	316	2384	100	101	5031	5132	202	6289	6491	Error	Error	-5.638	101	5031	202	6289	211690	2596992	0.391	5.432	0	0	0
1	10	3	"A16"	"A16"	7000	36000	100	536	589	343	58	463	463	530	354	66	24	6	0	4291	4314	1735	40	1912	1912	1998	642	32	81	72	0	0.000	0.000	0.000	0.000	0.000	0.000	0.000	0.000	0.000	0.000	0.000	0.000	0.000	0.000	0.031	0.052	0.129	0.114	4.437	0.020	0.006	316	2384	100	73	2379	2452	126	2402	2528	Error	Error	-5.026	73	2379	126	2402	186168	1363255	0.167	3.607	0	0	0
1	11	3	"A16"	"A16"	7300	36000	100	529	600	347	57	471	471	536	345	64	24	7	0	5082	5188	1688	32	1978	1978	2107	815	38	94	81	0	0.000	0.000	0.000	0.000	0.000	0.000	0.000	0.000	0.000	0.000	0.000	0.000	0.000	0.000	0.019	0.040	0.099	0.090	3.564	0.012	0.003	316	2384	100	58	3104	3162	129	3210	3339	Error	Error	-5.742	58	3104	129	3210	189724	1639502	0.186	3.780	0	0	0
1	12	3	"A16"	"A16"	7600	36000	100	526	595	363	61	462	462	530	496	93	16	1	0	4077	4218	1381	32	1955	1955	2075	751	36	89	68	0	0.000	0.000	0.000	0.000	0.000	0.000	0.000	0.000	0.000	0.000	0.000	0.000	0.000	0.000	0.030	0.059	0.147	0.125	3.781	0.019	0.001	316	2384	100	64	2122	2186	133	2263	2396	Error	Error	-5.051	64	2122	133	2263	187910	1332768	0.131	2.854	0	0	0
1	13	3	"A17"	"A17"	7900	36000	100	499	558	374	67	486	486	547	384	70	16	5	0	3659	3830	1812	47	1964	1964	2049	687	33	66	55	0	0.000	0.000	0.000	0.000	0.000	0.000	0.000	0.000	0.000	0.000	0.000	0.000	0.000	0.000	0.008	0.039	0.161	0.181	4.290	0.015	0.002	316	2384	100	13	1695	1708	72	1866	1938	Error	Error	-7.027	13	1695	72	1866	176459	1210142	0.029	2.592	0	0	0
1	14	3	"A17"	"A17"	8200	35995	100	557	632	383	60	493	493	556	367	66	25	10	0	4629	4695	1869	39	1988	1988	2084	730	35	87	74	0	0.000	0.000	0.000	0.000	0.000	0.000	0.000	0.000	0.000	0.000	0.000	0.000	0.000	0.000	0.024	0.051	0.139	0.123	4.524	0.028	0.016	316	2384	100	64	2641	2705	139	2707	2846	Error	Error	-5.367	64	2641	139	2707	199594	1483525	0.207	3.577	0	0	0
1	15	3	"A17"	"A17"	8500	35995	100	569	636	387	60	499	499	573	429	74	19	3	0	4005	4223	1703	40	2042	2042	2196	1109	50	69	45	0	0.000	0.000	0.000	0.000	0.000	0.000	0.000	0.000	0.000	0.000	0.000	0.000	0.000	0.000	0.036	0.063	0.151	0.150	4.424	0.026	0.011	316	2384	100	70	1963	2033	137	2181	2318	Error	Error	-4.810	70	1963	137	2181	200818	1334426	0.147	1.828	0	0	0
1	16	3	"A18"	"A18"	8800	35995	100	600	644	389	60	480	480	546	355	65	25	12	0	3707	3716	1396	37	2010	2010	2088	698	33	71	58	0	0.000	0.000	0.000	0.000	0.000	0.000	0.000	0.000	0.000	0.000	0.000	0.000	0.000	0.000	0.071	0.096	0.214	0.212	3.763	0.032	0.010	316	2384	100	120	1697	1817	164	1706	1870	Error	Error	-3.822	120	1697	164	1706	203385	1174340	0.276	2.332	0	0	0
1	17	3	"A18"	"A18"	9100	35995	100	590	888	1959	220	477	477	539	365	67	32	12	0	6387	8006	6838	85	1982	1982	2142	998	46	85	74	0	0.000	0.000	0.000	0.000	0.000	0.000	0.000	0.000	0.000	0.000	0.000	0.000	0.000	0.000	0.026	0.068	0.064	0.068	5.197	0.127	0.267	316	2384	100	113	4405	4518	411	6024	6435	Error	Error	-5.285	113	4405	411	6024	280675	2529863	0.956	5.876	0	0	0
1	18	3	"A18"	"A18"	9400	35990	100	622	686	453	66	525	525	593	377	63	22	9	0	4242	4511	2029	44	2152	2152	2262	766	33	77	61	0	0.000	0.000	0.000	0.000	0.000	0.000	0.000	0.000	0.000	0.000	0.000	0.000	0.000	0.000	0.046	0.068	0.172	0.150	4.622	0.032	0.015	316	2384	100	97	2090	2187	161	2359	2520	Error	Error	-4.429	97	2090	161	2359	216648	1425539	0.247	2.936	0	0	0
1	1	4	"A19"	"A19"	4305	36310	100	539	600	388	64	448	448	511	349	68	26	9	0	4999	8106	7310	90	1862	1862	2017	1196	59	70	58	0	0.000	0.000	0.000	0.000	0.000	0.000	0.000	0.000	0.000	0.000	0.000	0.000	0.000	0.000	0.029	0.024	0.058	0.078	5.624	0.015	0.053	316	2384	100	91	3137	3228	152	6244	6396	Error	Error	-5.107	91	3137	152	6244	189586	2561577	0.255	5.091	0	0	0
1	2	4	"A19"	"A19"	4605	36310	100	617	724	630	87	419	419	500	434	86	29	11	0	9658	11702	8796	75	1912	1912	2065	1006	48	75	69	0	0.000	0.000	0.000	0.000	0.000	0.000	0.000	0.000	0.000	0.000	0.000	0.000	0.000	0.000	0.026	0.031	0.052	0.058	6.358	0.022	0.079	316	2384	100	198	7746	7944	305	9790	10095	Error	Error	-5.290	198	7746	305	9790	228812	3697797	0.516	9.580	0	0	0
1	3	4	"A19"	"A19"	4905	36310	100	622	682	448	65	444	444	510	340	66	32	12	0	7844	9029	5969	66	1902	1902	2095	1156	55	79	68	0	0.000	0.000	0.000	0.000	0.000	0.000	0.000	0.000	0.000	0.000	0.000	0.000	0.000	0.000	0.030	0.033	0.051	0.055	5.020	0.021	0.059	316	2384	100	178	5942	6120	238	7127	7365	Error	Error	-5.061	178	5942	238	7127	215451	2853018	0.506	5.998	0	0	0
1	4	4	"A20"	"A20"	5205	36310	100	605	669	398	59	429	429	490	330	67	35	13	0	13454	15459	11424	73	1974	1974	2180	1360	62	77	71	0	0.000	0.000	0.000	0.000	0.000	0.000	0.000	0.000	0.000	0.000	0.000	0.000	0.000	0.000	0.015	0.018	0.028	0.034	6.042	0.013	0.090	316	2384	100	176	11480	11656	240	13485	13725	Error	Error	-6.027	176	11480	240	13485	211474	4884944	0.542	9.764	0	0	0
1	5	4	"A20"	"A20"	5505	36305	100	678	747	471	63	427	427	490	334	68	44	22	0	20114	19196	12268	63	2017	2017	2429	2069	85	85	75	0	0.000	0.000	0.000	0.000	0.000	0.000	0.000	0.000	0.000	0.000	0.000	0.000	0.000	0.000	0.014	0.019	0.025	0.029	4.067	0.015	0.130	316	2384	100	251	18097	18348	320	17179	17499	Error	Error	-6.172	251	18097	320	17179	236198	6065817	0.769	8.104	0	0	0
1	6	4	"A20"	"A20"	5805	36305	100	681	756	447	59	455	455	516	350	67	38	18	0	22064	18900	10527	55	1907	1907	2304	2154	93	84	80	0	0.000	0.000	0.000	0.000	0.000	0.000	0.000	0.000	0.000	0.000	0.000	0.000	0.000	0.000	0.011	0.018	0.024	0.025	4.340	0.015	0.128	316	2384	100	226	20157	20383	301	16993	17294	Error	Error	-6.479	226	20157	301	16993	238933	5972514	0.686	7.705	0	0	0
1	7	4	"A21"	"A21"	6105	36305	100	640	688	428	62	459	459	524	352	67	33	12	0	14132	14552	8441	58	1860	1860	2079	1459	70	83	78	0	0.000	0.000	0.000	0.000	0.000	0.000	0.000	0.000	0.000	0.000	0.000	0.000	0.000	0.000	0.015	0.018	0.029	0.031	5.349	0.012	0.049	316	2384	100	181	12272	12453	229	12692	12921	Error	Error	-6.083	181	12272	229	12692	217464	4598463	0.466	8.549	0	0	0
1	8	4	"A21"	"A21"	6405	36305	100	654	740	470	63	447	447	516	356	68	34	16	0	18309	16098	7817	48	1881	1881	2184	1716	78	86	81	0	0.000	0.000	0.000	0.000	0.000	0.000	0.000	0.000	0.000	0.000	0.000	0.000	0.000	0.000	0.013	0.021	0.029	0.026	4.249	0.016	0.086	316	2384	100	207	16428	16635	293	14217	14510	Error	Error	-6.310	207	16428	293	14217	233760	5087052	0.629	8.108	0	0	0
1	9	4	"A21"	"A21"	6705	36300	100	683	710	422	59	466	466	522	335	64	36	14	0	15522	15085	6032	39	1971	1971	3289	4560	138	88	77	0	0.000	0.000	0.000	0.000	0.000	0.000	0.000	0.000	0.000	0.000	0.000	0.000	0.000	0.000	0.016	0.019	0.027	0.026	3.738	0.013	0.071	316	2384	100	217	13551	13768	244	13114	13358	Error	Error	-5.965	217	13551	244	13114	224322	4766757	0.561	2.587	0	0	0
1	10	4	"A22"	"A22"	7005	36300	100	572	672	419	62	446	446	514	356	69	31	13	0	10312	10043	6284	62	1876	1876	2176	2050	94	73	63	0	0.000	0.000	0.000	0.000	0.000	0.000	0.000	0.000	0.000	0.000	0.000	0.000	0.000	0.000	0.015	0.028	0.042	0.051	5.542	0.021	0.091	316	2384	100	126	8436	8562	226	8167	8393	Error	Error	-6.065	126	8436	226	8167	212289	3173477	0.444	3.838	0	0	0
1	11	4	"A22"	"A22"	7305	36300	100	660	724	422	58	435	435	488	335	68	37	18	0	15084	13805	6694	48	1895	1895	2207	1512	68	87	82	0	0.000	0.000	0.000	0.000	0.000	0.000	0.000	0.000	0.000	0.000	0.000	0.000	0.000	0.000	0.017	0.024	0.034	0.030	4.733	0.019	0.109	316	2384	100	225	13189	13414	289	11910	12199	Error	Error	-5.873	225	13189	289	11910	228759	4362390	0.704	7.671	0	0	0
1	12	4	"A22"	"A22"	7605	36300	100	647	733	443	60	446	446	507	356	70	36	18	0	11220	10921	5275	48	1865	1865	2044	1021	49	89	84	0	0.000	0.000	0.000	0.000	0.000	0.000	0.000	0.000	0.000	0.000	0.000	0.000	0.000	0.000	0.021	0.032	0.049	0.051	4.083	0.024	0.081	316	2384	100	201	9355	9556	287	9056	9343	Error	Error	-5.540	201	9355	287	9056	231610	3451032	0.635	8.694	0	0	0
1	13	4	"A23"	"A23"	7905	36295	100	546	628	406	64	461	461	521	354	67	24	9	0	7513	8022	4970	61	1897	1897	2005	819	40	79	70	0	0.000	0.000	0.000	0.000	0.000	0.000	0.000	0.000	0.000	0.000	0.000	0.000	0.000	0.000	0.015	0.027	0.063	0.065	5.234	0.022	0.050	316	2384	100	85	5616	5701	167	6125	6292	Error	Error	-6.046	85	5616	167	6125	198313	2534972	0.302	7.347	0	0	0
1	14	4	"A23"	"A23"	8205	36295	100	607	669	406	60	476	476	539	360	66	30	11	0	9102	9150	4928	53	1951	1951	2066	826	39	90	80	0	0.000	0.000	0.000	0.000	0.000	0.000	0.000	0.000	0.000	0.000	0.000	0.000	0.000	0.000	0.018	0.027	0.047	0.042	4.582	0.019	0.044	316	2384	100	131	7151	7282	193	7199	7392	Error	Error	-5.771	131	7151	193	7199	211532	2891410	0.361	8.576	0	0	0
1	15	4	"A23"	"A23"	8505	36295	100	632	672	407	60	523	523	581	383	65	25	8	0	7066	8045	5095	63	2010	2010	2156	860	39	78	71	0	0.000	0.000	0.000	0.000	0.000	0.000	0.000	0.000	0.000	0.000	0.000	0.000	0.000	0.000	0.022	0.025	0.070	0.079	5.196	0.020	0.038	316	2384	100	109	5056	5165	149	6035	6184	Error	Error	-5.536	109	5056	149	6035	212395	2542274	0.238	6.848	0	0	0
1	16	4	"A24"	"A24"	8800	36295	100	572	631	391	61	479	479	539	351	65	28	7	0	7432	7760	5003	64	1932	1932	2066	887	42	72	66	0	0.000	0.000	0.000	0.000	0.000	0.000	0.000	0.000	0.000	0.000	0.000	0.000	0.000	0.000	0.017	0.026	0.058	0.074	5.363	0.020	0.045	316	2384	100	93	5500	5593	152	5828	5980	Error	Error	-5.886	93	5500	152	5828	199353	2452083	0.262	6.419	0	0	0
1	17	4	"A24"	"A24"	9100	36295	100	549	669	447	66	465	465	534	373	69	27	13	0	11241	11301	7232	63	2009	2009	2234	1225	54	79	70	0	0.000	0.000	0.000	0.000	0.000	0.000	0.000	0.000	0.000	0.000	0.000	0.000	0.000	0.000	0.009	0.022	0.042	0.044	5.200	0.016	0.048	316	2384	100	84	9232	9316	204	9292	9496	Error	Error	-6.780	84	9232	204	9292	211274	3571086	0.362	7.402	0	0	0
1	18	4	"A24"	"A24"	9400	36290	100	620	683	406	59	502	502	567	367	64	29	9	0	6658	7283	4193	57	2082	2082	2204	841	38	81	73	0	0.000	0.000	0.000	0.000	0.000	0.000	0.000	0.000	0.000	0.000	0.000	0.000	0.000	0.000	0.026	0.035	0.072	0.083	4.723	0.022	0.032	316	2384	100	118	4576	4694	181	5201	5382	Error	Error	-5.277	118	4576	181	5201	215822	2301532	0.316	6.039	0	0	0
1	1	5	"A25"	"A25"	4310	36610	100	608	634	387	61	435	435	501	366	73	28	10	0	11355	13608	10685	78	1932	1932	2289	2494	108	67	64	0	0.000	0.000	0.000	0.000	0.000	0.000	0.000	0.000	0.000	0.000	0.000	0.000	0.000	0.000	0.018	0.017	0.030	0.040	6.024	0.009	0.043	316	2384	100	173	9423	9596	199	11676	11875	Error	Error	-5.767	173	9423	199	11676	200464	4300176	0.363	4.538	0	0	0
1	2	5	"A25"	"A25"	4610	36610	100	619	699	425	60	435	435	498	373	74	36	11	0	20107	17671	10305	58	1983	1983	2143	1056	49	89	81	0	0.000	0.000	0.000	0.000	0.000	0.000	0.000	0.000	0.000	0.000	0.000	0.000	0.000	0.000	0.010	0.017	0.023	0.027	5.805	0.013	0.074	316	2384	100	184	18124	18308	264	15688	15952	Error	Error	-6.622	184	18124	264	15688	220959	5584055	0.539	14.705	0	0	0
1	3	5	"A25"	"A25"	4910	36610	100	635	723	462	63	433	433	499	398	79	33	10	0	23810	19755	11684	59	2003	2003	2434	2559	105	79	77	0	0.000	0.000	0.000	0.000	0.000	0.000	0.000	0.000	0.000	0.000	0.000	0.000	0.000	0.000	0.009	0.016	0.018	0.019	5.147	0.013	0.117	316	2384	100	202	21807	22009	290	17752	18042	Error	Error	-6.754	202	21807	290	17752	228510	6242570	0.563	6.769	0	0	0
1	4	5	"A26"	"A26"	5210	36605	100	569	640	391	61	428	428	491	368	74	30	10	0	15535	15816	7187	45	2008	2008	2271	1647	72	93	88	0	0.000	0.000	0.000	0.000	0.000	0.000	0.000	0.000	0.000	0.000	0.000	0.000	0.000	0.000	0.010	0.015	0.026	0.021	3.824	0.012	0.058	316	2384	100	141	13527	13668	212	13808	14020	Error	Error	-6.584	141	13527	212	13808	202365	4997822	0.405	8.224	0	0	0
1	5	5	"A26"	"A26"	5510	36605	100	672	723	404	55	444	444	511	366	71	37	12	0	17039	17298	7230	41	2158	2158	2660	2367	88	93	87	0	0.000	0.000	0.000	0.000	0.000	0.000	0.000	0.000	0.000	0.000	0.000	0.000	0.000	0.000	0.015	0.018	0.027	0.023	3.374	0.016	0.097	316	2384	100	228	14881	15109	279	15140	15419	Error	Error	-6.028	228	14881	279	15140	228612	5466128	0.579	6.184	0	0	0
1	6	5	"A26"	"A26"	5810	36605	100	632	733	529	72	449	449	520	445	85	29	6	0	18408	17961	6246	34	2078	2078	2612	2538	97	96	91	0	0.000	0.000	0.000	0.000	0.000	0.000	0.000	0.000	0.000	0.000	0.000	0.000	0.000	0.000	0.011	0.018	0.024	0.021	3.412	0.015	0.062	316	2384	100	183	16330	16513	284	15883	16167	Error	Error	-6.480	183	16330	284	15883	231733	5675600	0.479	6.048	0	0	0
1	7	5	"A27"	"A27"	6110	36605	100	610	680	404	59	447	447	522	474	90	26	5	0	19990	17347	10717	61	1902	1902	2195	2073	94	76	71	0	0.000	0.000	0.000	0.000	0.000	0.000	0.000	0.000	0.000	0.000	0.000	0.000	0.000	0.000	0.009	0.015	0.024	0.025	4.639	0.011	0.075	316	2384	100	163	18088	18251	233	15445	15678	Error	Error	-6.794	163	18088	233	15445	214747	5481661	0.333	7.309	0	0	0
1	8	5	"A27"	"A27"	6410	36605	100	621	662	412	62	428	428	486	329	67	34	12	0	15432	14292	7339	51	1842	1842	2068	1524	73	87	81	0	0.000	0.000	0.000	0.000	0.000	0.000	0.000	0.000	0.000	0.000	0.000	0.000	0.000	0.000	0.014	0.019	0.025	0.027	4.649	0.011	0.047	316	2384	100	193	13590	13783	234	12450	12684	Error	Error	-6.138	193	13590	234	12450	209058	4516413	0.535	8.021	0	0	0
1	9	5	"A27"	"A27"	6710	36600	100	636	675	387	57	436	436	500	345	69	36	11	0	12994	12772	6372	49	1904	1904	2249	2037	90	83	80	0	0.000	0.000	0.000	0.000	0.000	0.000	0.000	0.000	0.000	0.000	0.000	0.000	0.000	0.000	0.018	0.022	0.031	0.032	4.258	0.014	0.058	316	2384	100	200	11090	11290	239	10868	11107	Error	Error	-5.793	200	11090	239	10868	213425	4036059	0.507	5.166	0	0	0
1	10	5	"A28"	"A28"	7010	36600	100	699	755	468	61	436	436	504	354	70	40	16	0	24175	21474	12489	58	1870	1870	2128	1928	90	84	77	0	0.000	0.000	0.000	0.000	0.000	0.000	0.000	0.000	0.000	0.000	0.000	0.000	0.000	0.000	0.012	0.016	0.020	0.020	4.733	0.014	0.146	316	2384	100	263	22305	22568	319	19604	19923	Error	Error	-6.406	263	22305	319	19604	238654	6785745	0.709	10.034	0	0	0
1	11	5	"A28"	"A28"	7310	36600	100	670	734	424	57	438	438	500	352	70	37	16	0	25942	23655	12125	51	1916	1916	2357	2981	126	84	81	0	0.000	0.000	0.000	0.000	0.000	0.000	0.000	0.000	0.000	0.000	0.000	0.000	0.000	0.000	0.010	0.014	0.017	0.017	4.337	0.012	0.131	316	2384	100	232	24026	24258	296	21739	22035	Error	Error	-6.694	232	24026	296	21739	231813	7475085	0.665	7.145	0	0	0
1	12	5	"A28"	"A28"	7610	36600	100	753	781	423	54	444	444	515	370	71	43	16	0	16875	16545	6865	41	1915	1915	2226	2102	94	93	89	0	0.000	0.000	0.000	0.000	0.000	0.000	0.000	0.000	0.000	0.000	0.000	0.000	0.000	0.000	0.021	0.023	0.031	0.026	3.804	0.016	0.090	316	2384	100	309	14960	15269	337	14630	14967	Error	Error	-5.597	309	14960	337	14630	246818	5228165	0.719	6.812	0	0	0
1	13	5	"A29"	"A29"	7905	36595	100	560	638	404	63	468	468	536	366	68	25	10	0	8377	8328	4159	49	1905	1905	2010	848	42	83	80	0	0.000	0.000	0.000	0.000	0.000	0.000	0.000	0.000	0.000	0.000	0.000	0.000	0.000	0.000	0.014	0.026	0.052	0.048	4.520	0.016	0.023	316	2384	100	92	6472	6564	170	6423	6593	Error	Error	-6.136	92	6472	170	6423	201467	2631789	0.279	7.450	0	0	0
1	14	5	"A29"	"A29"	8205	36595	100	539	604	387	64	452	452	522	354	67	23	8	0	10937	10494	4442	42	1900	1900	2029	995	49	92	87	0	0.000	0.000	0.000	0.000	0.000	0.000	0.000	0.000	0.000	0.000	0.000	0.000	0.000	0.000	0.010	0.018	0.032	0.030	4.612	0.008	0.010	316	2384	100	87	9037	9124	152	8594	8746	Error	Error	-6.699	87	9037	152	8594	190707	3316147	0.232	8.508	0	0	0
1	15	5	"A29"	"A29"	8505	36595	100	616	693	434	62	482	482	564	389	68	26	10	0	10278	9769	4222	43	2026	2026	2247	1330	59	90	83	0	0.000	0.000	0.000	0.000	0.000	0.000	0.000	0.000	0.000	0.000	0.000	0.000	0.000	0.000	0.016	0.027	0.042	0.039	4.135	0.015	0.024	316	2384	100	134	8252	8386	211	7743	7954	Error	Error	-5.944	134	8252	211	7743	219036	3086986	0.332	5.656	0	0	0
1	16	5	"A30"	"A30"	8805	36595	100	538	605	415	68	477	477	543	438	80	16	5	0	6023	7614	4992	65	1965	1965	2092	1031	49	83	73	0	0.000	0.000	0.000	0.000	0.000	0.000	0.000	0.000	0.000	0.000	0.000	0.000	0.000	0.000	0.015	0.023	0.059	0.065	4.662	0.013	0.013	316	2384	100	61	4058	4119	128	5649	5777	Error	Error	-6.056	61	4058	128	5649	191036	2406132	0.142	5.356	0	0	0
1	17	5	"A30"	"A30"	9105	36590	100	577	627	377	60	461	461	526	365	69	26	8	0	12123	11774	5265	44	1979	1979	2140	1217	56	93	87	0	0.000	0.000	0.000	0.000	0.000	0.000	0.000	0.000	0.000	0.000	0.000	0.000	0.000	0.000	0.011	0.017	0.030	0.031	5.122	0.009	0.018	316	2384	100	116	10144	10260	166	9795	9961	Error	Error	-6.450	116	10144	166	9795	198009	3720687	0.277	7.916	0	0	0
1	18	5	"A30"	"A30"	9405	36590	100	606	667	403	60	507	507	566	367	64	24	8	0	9313	8801	3606	40	2080	2080	2210	877	39	93	87	0	0.000	0.000	0.000	0.000	0.000	0.000	0.000	0.000	0.000	0.000	0.000	0.000	0.000	0.000	0.014	0.024	0.041	0.041	4.112	0.014	0.018	316	2384	100	99	7233	7332	160	6721	6881	Error	Error	-6.191	99	7233	160	6721	210906	2781040	0.275	7.515	0	0	0
1	1	6	"A31"	"A31"	4315	36910	100	618	696	423	60	432	432	500	378	75	31	11	0	18066	16399	11932	72	1873	1873	2125	1674	78	73	65	0	0.000	0.000	0.000	0.000	0.000	0.000	0.000	0.000	0.000	0.000	0.000	0.000	0.000	0.000	0.011	0.018	0.023	0.033	5.785	0.015	0.094	316	2384	100	186	16193	16379	264	14526	14790	Error	Error	-6.444	186	16193	264	14526	219805	5182134	0.519	8.527	0	0	0
1	2	6	"A31"	"A31"	4615	36910	100	608	674	396	58	466	466	651	2309	354	0	0	0	13520	13707	7227	52	1987	1987	2485	3727	149	82	70	0	0.000	0.000	0.000	0.000	0.000	0.000	0.000	0.000	0.000	0.000	0.000	0.000	0.000	0.000	0.012	0.018	0.029	0.032	4.941	0.014	0.063	316	2384	100	142	11533	11675	208	11720	11928	Error	Error	-6.344	142	11533	208	11720	213009	4331469	0.010	3.011	0	0	0
1	3	6	"A31"	"A31"	4915	36910	100	698	756	422	55	435	435	500	345	69	41	20	0	24987	22557	11245	49	2221	2221	2685	2589	96	86	83	0	0.000	0.000	0.000	0.000	0.000	0.000	0.000	0.000	0.000	0.000	0.000	0.000	0.000	0.000	0.012	0.016	0.020	0.019	4.268	0.011	0.106	316	2384	100	263	22766	23029	321	20336	20657	Error	Error	-6.436	263	22766	321	20336	238883	7128088	0.742	7.676	0	0	0
1	4	6	"A32"	"A32"	5215	36905	100	667	751	529	70	413	413	489	398	81	35	12	0	20018	21528	14895	69	1908	1908	2191	2196	100	81	77	0	0.000	0.000	0.000	0.000	0.000	0.000	0.000	0.000	0.000	0.000	0.000	0.000	0.000	0.000	0.014	0.017	0.021	0.027	5.466	0.013	0.105	316	2384	100	254	18110	18364	338	19620	19958	Error	Error	-6.156	254	18110	338	19620	237464	6802866	0.658	8.806	0	0	0
1	5	6	"A32"	"A32"	5515	36905	100	641	744	479	64	424	424	489	356	72	37	19	0	26548	23440	11731	50	1985	1985	2470	2500	101	90	87	0	0.000	0.000	0.000	0.000	0.000	0.000	0.000	0.000	0.000	0.000	0.000	0.000	0.000	0.000	0.009	0.015	0.019	0.017	3.705	0.012	0.113	316	2384	100	217	24563	24780	320	21455	21775	Error	Error	-6.823	217	24563	320	21455	235103	7407024	0.716	8.388	0	0	0
1	6	6	"A32"	"A32"	5815	36905	100	693	749	438	58	437	437	496	344	69	43	17	0	23111	21456	9660	45	1943	1943	2374	2297	96	93	90	0	0.000	0.000	0.000	0.000	0.000	0.000	0.000	0.000	0.000	0.000	0.000	0.000	0.000	0.000	0.012	0.016	0.022	0.021	3.026	0.013	0.115	316	2384	100	256	21168	21424	312	19513	19825	Error	Error	-6.370	256	21168	312	19513	236718	6780005	0.735	8.307	0	0	0
1	7	6	"A33"	"A33"	6115	36905	100	530	593	364	61	445	445	507	365	71	26	9	0	6092	8750	6889	78	1873	1873	2047	1148	56	77	64	0	0.000	0.000	0.000	0.000	0.000	0.000	0.000	0.000	0.000	0.000	0.000	0.000	0.000	0.000	0.020	0.022	0.047	0.059	4.480	0.014	0.032	316	2384	100	85	4219	4304	148	6877	7025	Error	Error	-5.633	85	4219	148	6877	187302	2764887	0.236	5.839	0	0	0
1	8	6	"A33"	"A33"	6415	36900	100	588	672	431	64	455	455	515	345	66	33	12	0	10985	12270	7686	62	1861	1861	1986	965	48	96	84	0	0.000	0.000	0.000	0.000	0.000	0.000	0.000	0.000	0.000	0.000	0.000	0.000	0.000	0.000	0.015	0.021	0.032	0.034	4.071	0.015	0.051	316	2384	100	133	9124	9257	217	10409	10626	Error	Error	-6.100	133	9124	217	10409	212468	3877207	0.455	10.657	0	0	0
1	9	6	"A33"	"A33"	6710	36900	100	560	628	433	68	452	452	508	356	70	25	8	0	10654	14520	10483	72	1859	1859	2184	1677	76	84	76	0	0.000	0.000	0.000	0.000	0.000	0.000	0.000	0.000	0.000	0.000	0.000	0.000	0.000	0.000	0.012	0.014	0.032	0.033	5.544	0.012	0.060	316	2384	100	108	8795	8903	176	12661	12837	Error	Error	-6.348	108	8795	176	12661	198496	4588460	0.337	7.356	0	0	0
1	10	6	"A34"	"A34"	7010	36900	100	555	631	400	63	432	432	499	381	76	29	9	0	8437	12478	10364	83	1826	1826	2044	1365	66	71	67	0	0.000	0.000	0.000	0.000	0.000	0.000	0.000	0.000	0.000	0.000	0.000	0.000	0.000	0.000	0.019	0.019	0.038	0.043	6.685	0.012	0.063	316	2384	100	123	6611	6734	199	10652	10851	Error	Error	-5.748	123	6611	199	10652	199394	3942998	0.346	7.644	0	0	0
1	11	6	"A34"	"A34"	7310	36900	100	616	690	415	60	441	441	507	368	72	33	11	0	15283	14790	9002	60	1858	1858	2118	1381	65	89	82	0	0.000	0.000	0.000	0.000	0.000	0.000	0.000	0.000	0.000	0.000	0.000	0.000	0.000	0.000	0.013	0.019	0.028	0.028	4.180	0.014	0.055	316	2384	100	175	13425	13600	249	12932	13181	Error	Error	-6.261	175	13425	249	12932	217941	4673567	0.497	9.176	0	0	0
1	12	6	"A34"	"A34"	7610	36900	100	558	641	407	63	458	458	520	346	66	27	11	0	9538	10601	6329	59	1903	1903	2080	1141	54	89	78	0	0.000	0.000	0.000	0.000	0.000	0.000	0.000	0.000	0.000	0.000	0.000	0.000	0.000	0.000	0.013	0.021	0.037	0.038	4.645	0.014	0.034	316	2384	100	100	7635	7735	183	8698	8881	Error	Error	-6.255	100	7635	183	8698	202691	3349941	0.350	7.468	0	0	0
1	13	6	"A35"	"A35"	7910	36895	100	538	636	407	63	467	467	541	370	68	25	10	0	9365	8905	4522	50	1905	1905	2058	1060	51	81	77	0	0.000	0.000	0.000	0.000	0.000	0.000	0.000	0.000	0.000	0.000	0.000	0.000	0.000	0.000	0.010	0.024	0.045	0.047	4.640	0.014	0.019	316	2384	100	71	7460	7531	169	7000	7169	Error	Error	-6.715	71	7460	169	7000	200877	2814088	0.257	6.459	0	0	0
1	14	6	"A35"	"A35"	8210	36895	100	610	656	408	62	460	460	529	399	75	27	8	0	11760	11277	5057	44	1941	1941	2206	1628	73	87	83	0	0.000	0.000	0.000	0.000	0.000	0.000	0.000	0.000	0.000	0.000	0.000	0.000	0.000	0.000	0.015	0.021	0.036	0.039	5.030	0.015	0.033	316	2384	100	150	9819	9969	196	9336	9532	Error	Error	-6.033	150	9819	196	9336	207330	3563422	0.318	5.572	0	0	0
1	15	6	"A35"	"A35"	8510	36895	100	606	675	401	59	459	459	528	372	70	29	10	0	10148	9610	4356	45	1984	1984	2192	1189	54	88	82	0	0.000	0.000	0.000	0.000	0.000	0.000	0.000	0.000	0.000	0.000	0.000	0.000	0.000	0.000	0.018	0.028	0.043	0.042	4.098	0.016	0.031	316	2384	100	147	8164	8311	216	7626	7842	Error	Error	-5.795	147	8164	216	7626	213245	3036752	0.395	6.239	0	0	0
1	16	6	"A36"	"A36"	8810	36895	100	546	605	353	58	485	485	549	362	65	23	5	0	9494	10074	6299	62	1975	1975	2088	910	43	79	73	0	0.000	0.000	0.000	0.000	0.000	0.000	0.000	0.000	0.000	0.000	0.000	0.000	0.000	0.000	0.008	0.015	0.038	0.039	5.449	0.010	0.018	316	2384	100	61	7519	7580	120	8099	8219	Error	Error	-6.946	61	7519	120	8099	191109	3183355	0.155	8.776	0	0	0
1	17	6	"A36"	"A36"	9110	36890	100	621	650	349	53	472	472	535	368	68	29	6	0	10989	10501	5341	50	1949	1949	2075	883	42	87	82	0	0.000	0.000	0.000	0.000	0.000	0.000	0.000	0.000	0.000	0.000	0.000	0.000	0.000	0.000	0.016	0.021	0.038	0.043	4.936	0.014	0.030	316	2384	100	149	9040	9189	178	8552	8730	Error	Error	-5.923	149	9040	178	8552	205500	3318321	0.313	9.542	0	0	0
1	18	6	"A36"	"A36"	9410	36890	100	647	690	400	57	505	505	573	626	109	13	1	0	6843	7036	3636	51	2128	2128	2264	1364	60	78	67	0	0.000	0.000	0.000	0.000	0.000	0.000	0.000	0.000	0.000	0.000	0.000	0.000	0.000	0.000	0.030	0.038	0.063	0.074	4.109	0.019	0.022	316	2384	100	142	4715	4857	185	4908	5093	Error	Error	-5.053	142	4715	185	4908	217968	2223288	0.187	3.499	0	0	0
1	1	7	"A37"	"A37"	4320	37210	100	631	706	414	58	451	451	512	375	73	31	14	0	14134	13982	5288	37	2041	2041	2267	1320	58	95	91	0	0.000	0.000	0.000	0.000	0.000	0.000	0.000	0.000	0.000	0.000	0.000	0.000	0.000	0.000	0.015	0.021	0.027	0.024	4.348	0.014	0.037	316	2384	100	180	12093	12273	255	11941	12196	Error	Error	-6.070	180	12093	255	11941	223114	4418457	0.517	8.875	0	0	0
1	2	7	"A37"	"A37"	4620	37210	100	686	708	367	51	452	452	546	480	87	27	4	0	13076	12922	4261	32	2159	2159	2526	1927	76	95	92	0	0.000	0.000	0.000	0.000	0.000	0.000	0.000	0.000	0.000	0.000	0.000	0.000	0.000	0.000	0.021	0.024	0.037	0.030	3.484	0.015	0.049	316	2384	100	234	10917	11151	256	10763	11019	Error	Error	-5.544	234	10917	256	10763	223587	4083299	0.338	5.395	0	0	0
1	3	7	"A37"	"A37"	4920	37210	100	777	878	533	60	473	473	721	2425	336	0	0	0	17678	18437	6732	36	2355	2355	3315	4315	130	96	91	0	0.000	0.000	0.000	0.000	0.000	0.000	0.000	0.000	0.000	0.000	0.000	0.000	0.000	0.000	0.020	0.025	0.028	0.023	3.828	0.085	0.072	316	2384	100	304	15323	15627	405	16082	16487	Error	Error	-5.655	304	15323	405	16082	277471	5826107	0.065	3.505	0	0	0
1	4	7	"A38"	"A38"	5220	37205	100	697	792	559	70	411	411	474	337	71	45	22	0	25179	22658	12855	56	1910	1910	2119	1634	77	85	80	0	0.000	0.000	0.000	0.000	0.000	0.000	0.000	0.000	0.000	0.000	0.000	0.000	0.000	0.000	0.012	0.018	0.020	0.025	4.678	0.014	0.145	316	2384	100	286	23269	23555	381	20748	21129	Error	Error	-6.346	286	23269	381	20748	250336	7160005	0.944	12.570	0	0	0
1	5	7	"A38"	"A38"	5515	37205	100	722	795	439	55	426	426	493	350	70	44	20	0	27280	26122	9235	35	2010	2010	2511	2900	115	94	91	0	0.000	0.000	0.000	0.000	0.000	0.000	0.000	0.000	0.000	0.000	0.000	0.000	0.000	0.000	0.012	0.015	0.018	0.016	3.085	0.011	0.112	316	2384	100	296	25270	25566	369	24112	24481	Error	Error	-6.416	296	25270	369	24112	251369	8254674	0.863	8.142	0	0	0
1	6	7	"A38"	"A38"	5815	37205	100	717	750	406	54	422	422	499	421	84	38	11	0	24396	24865	9372	37	1913	1913	2281	1958	85	97	96	0	0.000	0.000	0.000	0.000	0.000	0.000	0.000	0.000	0.000	0.000	0.000	0.000	0.000	0.000	0.013	0.014	0.018	0.015	3.188	0.011	0.087	316	2384	100	295	22483	22778	328	22952	23280	Error	Error	-6.252	295	22483	328	22952	237034	7857221	0.596	11.534	0	0	0
1	7	7	"A39"	"A39"	6115	37205	100	596	666	442	66	434	434	506	403	79	30	9	0	10081	14232	11690	82	1914	1914	2324	2422	104	73	64	0	0.000	0.000	0.000	0.000	0.000	0.000	0.000	0.000	0.000	0.000	0.000	0.000	0.000	0.000	0.020	0.019	0.030	0.034	4.923	0.014	0.104	316	2384	100	162	8167	8329	232	12318	12550	Error	Error	-5.656	162	8167	232	12318	210368	4497285	0.397	4.917	0	0	0
1	8	7	"A39"	"A39"	6415	37200	100	636	704	454	64	417	417	490	368	75	35	16	0	21186	22853	12462	54	1888	1888	2207	1857	84	96	91	0	0.000	0.000	0.000	0.000	0.000	0.000	0.000	0.000	0.000	0.000	0.000	0.000	0.000	0.000	0.011	0.014	0.020	0.019	3.095	0.012	0.097	316	2384	100	219	19298	19517	287	20965	21252	Error	Error	-6.461	219	19298	287	20965	222373	7221578	0.582	11.118	0	0	0
1	9	7	"A39"	"A39"	6715	37200	100	639	726	458	63	420	420	487	338	69	40	17	0	20330	20466	10886	53	1864	1864	2254	2120	94	93	89	0	0.000	0.000	0.000	0.000	0.000	0.000	0.000	0.000	0.000	0.000	0.000	0.000	0.000	0.000	0.012	0.016	0.023	0.018	3.665	0.013	0.102	316	2384	100	219	18466	18685	306	18602	18908	Error	Error	-6.398	219	18466	306	18602	229418	6467151	0.707	8.591	0	0	0
1	10	7	"A40"	"A40"	7015	37200	100	575	640	377	58	416	416	489	387	79	31	6	0	13805	17107	11428	66	1842	1842	2070	1622	78	93	85	0	0.000	0.000	0.000	0.000	0.000	0.000	0.000	0.000	0.000	0.000	0.000	0.000	0.000	0.000	0.013	0.015	0.022	0.021	4.405	0.011	0.058	316	2384	100	159	11963	12122	224	15265	15489	Error	Error	-6.233	159	11963	224	15265	202092	5405959	0.390	9.271	0	0	0
1	11	7	"A40"	"A40"	7315	37200	100	621	692	393	56	464	464	525	360	68	31	11	0	13428	12778	6461	50	1893	1893	2107	1266	60	94	87	0	0.000	0.000	0.000	0.000	0.000	0.000	0.000	0.000	0.000	0.000	0.000	0.000	0.000	0.000	0.014	0.021	0.031	0.030	3.609	0.016	0.060	316	2384	100	157	11535	11692	228	10885	11113	Error	Error	-6.199	157	11535	228	10885	218727	4037998	0.464	8.429	0	0	0
1	12	7	"A40"	"A40"	7615	37195	100	622	687	434	63	479	479	539	355	65	31	11	0	13822	13999	6974	49	1933	1933	2107	1133	53	97	93	0	0.000	0.000	0.000	0.000	0.000	0.000	0.000	0.000	0.000	0.000	0.000	0.000	0.000	0.000	0.012	0.017	0.029	0.026	3.446	0.014	0.052	316	2384	100	143	11889	12032	208	12066	12274	Error	Error	-6.377	143	11889	208	12066	217148	4423727	0.417	10.496	0	0	0
1	13	7	"A41"	"A41"	7915	37195	100	611	694	412	59	475	475	546	369	67	32	10	0	10744	10061	5501	54	1953	1953	2121	1152	54	83	76	0	0.000	0.000	0.000	0.000	0.000	0.000	0.000	0.000	0.000	0.000	0.000	0.000	0.000	0.000	0.015	0.027	0.041	0.039	4.063	0.018	0.048	316	2384	100	136	8791	8927	219	8108	8327	Error	Error	-6.014	136	8791	219	8108	219277	3179298	0.401	6.892	0	0	0
1	14	7	"A41"	"A41"	8215	37195	100	617	679	423	62	462	462	522	343	65	32	12	0	15565	15234	5681	37	1939	1939	2114	1181	55	96	93	0	0.000	0.000	0.000	0.000	0.000	0.000	0.000	0.000	0.000	0.000	0.000	0.000	0.000	0.000	0.011	0.016	0.026	0.023	3.602	0.012	0.044	316	2384	100	155	13626	13781	217	13295	13512	Error	Error	-6.458	155	13626	217	13295	214436	4814012	0.458	11.109	0	0	0
1	15	7	"A41"	"A41"	8515	37195	100	662	732	433	59	486	486	550	370	67	32	13	0	11519	11828	4673	39	2076	2076	2280	1384	60	92	90	0	0.000	0.000	0.000	0.000	0.000	0.000	0.000	0.000	0.000	0.000	0.000	0.000	0.000	0.000	0.019	0.025	0.038	0.033	3.758	0.020	0.064	316	2384	100	176	9443	9619	246	9752	9998	Error	Error	-5.746	176	9443	246	9752	231379	3737723	0.492	6.899	0	0	0
1	16	7	"A42"	"A42"	8815	37195	100	552	625	380	60	488	488	550	363	66	22	8	0	6233	7734	5039	65	2013	2013	2123	766	36	83	75	0	0.000	0.000	0.000	0.000	0.000	0.000	0.000	0.000	0.000	0.000	0.000	0.000	0.000	0.000	0.015	0.024	0.069	0.080	5.954	0.010	0.009	316	2384	100	64	4220	4284	137	5721	5858	Error	Error	-6.043	64	4220	137	5721	197343	2443848	0.207	7.325	0	0	0
1	17	7	"A42"	"A42"	9115	37190	100	626	683	365	53	485	485	547	364	66	33	7	0	9691	9790	4426	45	2027	2027	2119	808	38	96	92	0	0.000	0.000	0.000	0.000	0.000	0.000	0.000	0.000	0.000	0.000	0.000	0.000	0.000	0.000	0.018	0.026	0.046	0.048	3.736	0.014	0.024	316	2384	100	141	7664	7805	198	7763	7961	Error	Error	-5.764	141	7664	198	7763	215706	3093704	0.374	9.494	0	0	0
1	18	7	"A42"	"A42"	9415	37190	100	620	677	386	57	507	507	578	433	74	21	5	0	7630	7994	3707	46	2134	2134	2235	987	44	91	80	0	0.000	0.000	0.000	0.000	0.000	0.000	0.000	0.000	0.000	0.000	0.000	0.000	0.000	0.000	0.021	0.029	0.061	0.057	3.990	0.013	0.011	316	2384	100	113	5496	5609	170	5860	6030	Error	Error	-5.604	113	5496	170	5860	213805	2526079	0.229	5.835	0	0	0
1	1	8	"A43"	"A43"	4325	37510	100	611	685	423	61	448	448	516	383	74	29	12	0	13870	11985	6076	50	1926	1926	2037	889	43	90	81	0	0.000	0.000	0.000	0.000	0.000	0.000	0.000	0.000	0.000	0.000	0.000	0.000	0.000	0.000	0.014	0.024	0.037	0.035	4.268	0.021	0.086	316	2384	100	163	11944	12107	237	10059	10296	Error	Error	-6.195	163	11944	237	10059	216433	3787396	0.441	11.190	0	0	0
1	2	8	"A43"	"A43"	4620	37510	100	768	837	481	57	434	434	488	338	69	50	24	0	29745	27516	10378	37	1993	1993	2339	2087	89	94	91	0	0.000	0.000	0.000	0.000	0.000	0.000	0.000	0.000	0.000	0.000	0.000	0.000	0.000	0.000	0.012	0.016	0.019	0.015	3.401	0.015	0.144	316	2384	100	334	27752	28086	403	25523	25926	Error	Error	-6.377	334	27752	403	25523	264557	8694923	1.033	12.064	0	0	0
1	3	8	"A43"	"A43"	4920	37510	100	886	975	592	60	452	452	557	496	89	45	18	0	31984	28873	10972	38	2088	2088	2845	3643	128	91	87	0	0.000	0.000	0.000	0.000	0.000	0.000	0.000	0.000	0.000	0.000	0.000	0.000	0.000	0.000	0.015	0.020	0.020	0.017	3.876	0.019	0.199	316	2384	100	434	29896	30330	523	26785	27308	Error	Error	-6.106	434	29896	523	26785	308237	9123865	0.843	7.145	0	0	0
1	4	8	"A44"	"A44"	5220	37505	100	597	654	416	63	424	424	500	399	79	31	9	0	14621	14914	9956	66	1938	1938	2324	2508	107	73	70	0	0.000	0.000	0.000	0.000	0.000	0.000	0.000	0.000	0.000	0.000	0.000	0.000	0.000	0.000	0.014	0.018	0.027	0.031	5.648	0.015	0.087	316	2384	100	173	12683	12856	230	12976	13206	Error	Error	-6.196	173	12683	230	12976	206738	4712975	0.386	5.020	0	0	0
1	5	8	"A44"	"A44"	5520	37505	100	624	739	768	103	431	431	493	363	73	33	15	0	20348	19850	7521	37	2007	2007	2776	3749	135	91	87	0	0.000	0.000	0.000	0.000	0.000	0.000	0.000	0.000	0.000	0.000	0.000	0.000	0.000	0.000	0.011	0.017	0.019	0.017	3.478	0.014	0.066	316	2384	100	193	18341	18534	308	17843	18151	Error	Error	-6.570	193	18341	308	17843	233572	6272690	0.678	4.554	0	0	0
1	6	8	"A44"	"A44"	5820	37505	100	622	696	432	62	410	410	474	343	72	36	18	0	24065	22872	8707	38	1956	1956	2355	2288	97	96	92	0	0.000	0.000	0.000	0.000	0.000	0.000	0.000	0.000	0.000	0.000	0.000	0.000	0.000	0.000	0.010	0.014	0.018	0.016	2.964	0.012	0.107	316	2384	100	212	22109	22321	286	20916	21202	Error	Error	-6.704	212	22109	286	20916	220010	7227646	0.647	8.967	0	0	0
1	7	8	"A45"	"A45"	6120	37505	100	610	679	432	63	433	433	490	336	68	33	11	0	17953	17722	8323	46	1945	1945	2299	2253	97	92	86	0	0.000	0.000	0.000	0.000	0.000	0.000	0.000	0.000	0.000	0.000	0.000	0.000	0.000	0.000	0.011	0.016	0.020	0.019	3.584	0.012	0.070	316	2384	100	177	16008	16185	246	15777	16023	Error	Error	-6.499	177	16008	246	15777	214498	5600184	0.563	6.846	0	0	0
1	8	8	"A45"	"A45"	6420	37500	100	624	678	394	58	430	430	491	348	70	34	12	0	20452	20308	7438	36	1971	1971	2316	2000	86	97	94	0	0.000	0.000	0.000	0.000	0.000	0.000	0.000	0.000	0.000	0.000	0.000	0.000	0.000	0.000	0.010	0.014	0.017	0.015	3.526	0.011	0.081	316	2384	100	194	18481	18675	248	18337	18585	Error	Error	-6.574	194	18481	248	18337	214186	6417233	0.537	8.996	0	0	0
1	9	8	"A45"	"A45"	6720	37500	100	619	701	422	60	432	432	497	375	75	34	11	0	18314	18387	8381	45	1997	1997	2447	2349	95	92	87	0	0.000	0.000	0.000	0.000	0.000	0.000	0.000	0.000	0.000	0.000	0.000	0.000	0.000	0.000	0.011	0.016	0.022	0.020	3.267	0.012	0.066	316	2384	100	187	16317	16504	269	16390	16659	Error	Error	-6.447	187	16317	269	16390	221670	5810415	0.544	6.786	0	0	0
1	10	8	"A47"	"A47"	7020	37500	100	610	657	404	61	418	418	482	335	69	32	12	0	18095	17694	8591	48	1926	1926	2120	1214	57	91	86	0	0.000	0.000	0.000	0.000	0.000	0.000	0.000	0.000	0.000	0.000	0.000	0.000	0.000	0.000	0.012	0.015	0.023	0.022	3.846	0.012	0.078	316	2384	100	192	16169	16361	239	15768	16007	Error	Error	-6.396	192	16169	239	15768	207494	5591454	0.522	12.829	0	0	0
1	11	8	"A47"	"A47"	7320	37500	100	657	694	409	58	449	449	507	339	66	36	14	0	12782	13299	4837	36	2000	2000	2273	1452	63	98	94	0	0.000	0.000	0.000	0.000	0.000	0.000	0.000	0.000	0.000	0.000	0.000	0.000	0.000	0.000	0.019	0.022	0.035	0.029	3.428	0.015	0.057	316	2384	100	208	10782	10990	245	11299	11544	Error	Error	-5.696	208	10782	245	11299	219278	4202352	0.552	7.594	0	0	0
1	12	8	"A47"	"A47"	7620	37495	100	627	693	420	60	482	482	542	382	70	26	10	0	15344	15877	5028	31	2026	2026	2296	1570	68	99	98	0	0.000	0.000	0.000	0.000	0.000	0.000	0.000	0.000	0.000	0.000	0.000	0.000	0.000	0.000	0.011	0.015	0.021	0.021	2.826	0.012	0.039	316	2384	100	145	13318	13463	211	13851	14062	Error	Error	-6.521	145	13318	211	13851	218941	5017151	0.395	8.650	0	0	0
1	13	8	"A48"	"A48"	7920	37495	100	680	756	427	56	473	473	538	368	68	37	13	0	14952	14158	6401	45	1964	1964	2045	747	36	95	92	0	0.000	0.000	0.000	0.000	0.000	0.000	0.000	0.000	0.000	0.000	0.000	0.000	0.000	0.000	0.016	0.023	0.031	0.028	3.748	0.017	0.080	316	2384	100	207	12988	13195	283	12194	12477	Error	Error	-5.971	207	12988	283	12194	238946	4473832	0.592	16.216	0	0	0
1	14	8	"A48"	"A48"	8220	37495	100	691	776	546	70	479	479	549	471	85	25	7	0	20366	18917	8325	44	1948	1948	2098	1494	71	98	94	0	0.000	0.000	0.000	0.000	0.000	0.000	0.000	0.000	0.000	0.000	0.000	0.000	0.000	0.000	0.012	0.018	0.021	0.019	3.859	0.014	0.065	316	2384	100	212	18418	18630	297	16969	17266	Error	Error	-6.441	212	18418	297	16969	245138	5977731	0.482	11.258	0	0	0
1	15	8	"A48"	"A48"	8520	37495	100	691	744	420	56	454	454	524	492	93	27	6	0	14252	13460	5722	42	1945	1945	2069	815	39	95	91	0	0.000	0.000	0.000	0.000	0.000	0.000	0.000	0.000	0.000	0.000	0.000	0.000	0.000	0.000	0.019	0.025	0.035	0.032	3.564	0.018	0.069	316	2384	100	237	12307	12544	290	11515	11805	Error	Error	-5.698	237	12307	290	11515	235182	4253219	0.447	13.977	0	0	0
1	16	8	"A49"	"A49"	8820	37490	100	604	682	420	61	475	475	542	373	68	31	10	0	10560	11039	4371	39	2014	2014	2099	762	36	96	94	0	0.000	0.000	0.000	0.000	0.000	0.000	0.000	0.000	0.000	0.000	0.000	0.000	0.000	0.000	0.015	0.023	0.039	0.035	3.170	0.017	0.040	316	2384	100	129	8546	8675	207	9025	9232	Error	Error	-6.050	129	8546	207	9025	215642	3488392	0.375	11.732	0	0	0
1	17	8	"A49"	"A49"	9120	37490	100	644	688	425	61	485	485	556	386	69	26	6	0	10698	10653	3946	37	2023	2023	2158	959	44	96	92	0	0.000	0.000	0.000	0.000	0.000	0.000	0.000	0.000	0.000	0.000	0.000	0.000	0.000	0.000	0.018	0.024	0.041	0.037	3.194	0.015	0.027	316	2384	100	159	8675	8834	203	8630	8833	Error	Error	-5.770	159	8675	203	8630	217353	3366504	0.342	8.858	0	0	0
1	18	8	"A49"	"A49"	9420	37490	100	586	667	400	59	493	493	570	562	98	17	3	0	8940	8483	3947	46	2109	2109	2208	1103	49	86	79	0	0.000	0.000	0.000	0.000	0.000	0.000	0.000	0.000	0.000	0.000	0.000	0.000	0.000	0.000	0.014	0.027	0.048	0.049	4.701	0.039	0.041	316	2384	100	93	6831	6924	174	6374	6548	Error	Error	-6.199	93	6831	174	6374	210745	2680696	0.173	5.689	0	0	0
1	1	9	"A50"	"A50"	4325	37810	100	590	637	369	57	440	440	499	333	66	33	10	0	6807	7666	4978	64	1837	1837	1930	708	36	77	66	0	0.000	0.000	0.000	0.000	0.000	0.000	0.000	0.000	0.000	0.000	0.000	0.000	0.000	0.000	0.030	0.034	0.056	0.071	5.920	0.022	0.052	316	2384	100	150	4970	5120	197	5829	6026	Error	Error	-5.050	150	4970	197	5829	201274	2422406	0.414	8.102	0	0	0
1	2	9	"A50"	"A50"	4625	37810	100	575	626	375	59	416	416	483	342	70	31	12	0	16832	15770	10402	65	1867	1867	2045	1094	53	81	74	0	0.000	0.000	0.000	0.000	0.000	0.000	0.000	0.000	0.000	0.000	0.000	0.000	0.000	0.000	0.011	0.015	0.024	0.029	6.535	0.010	0.049	316	2384	100	159	14965	15124	210	13903	14113	Error	Error	-6.556	159	14965	210	13903	197707	4983237	0.418	12.546	0	0	0
1	3	9	"A50"	"A50"	4925	37805	100	599	684	460	67	414	414	481	332	69	38	16	0	17514	17380	11016	63	1892	1892	2097	1303	62	88	81	0	0.000	0.000	0.000	0.000	0.000	0.000	0.000	0.000	0.000	0.000	0.000	0.000	0.000	0.000	0.012	0.017	0.028	0.028	4.274	0.013	0.089	316	2384	100	185	15622	15807	270	15488	15758	Error	Error	-6.400	185	15622	270	15488	216128	5491975	0.611	11.729	0	0	0
1	4	9	"A51"	"A51"	5225	37805	100	611	680	392	57	412	412	487	380	78	36	10	0	17433	16419	7678	46	1898	1898	2208	1866	84	88	84	0	0.000	0.000	0.000	0.000	0.000	0.000	0.000	0.000	0.000	0.000	0.000	0.000	0.000	0.000	0.013	0.018	0.027	0.027	4.163	0.014	0.067	316	2384	100	199	15535	15734	268	14521	14789	Error	Error	-6.287	199	15535	268	14521	214738	5188388	0.508	7.616	0	0	0
1	5	9	"A51"	"A51"	5525	37805	100	569	647	396	61	408	408	468	331	70	32	12	0	17820	16331	7672	46	1928	1928	2402	2400	99	83	80	0	0.000	0.000	0.000	0.000	0.000	0.000	0.000	0.000	0.000	0.000	0.000	0.000	0.000	0.000	0.010	0.017	0.022	0.021	4.556	0.012	0.077	316	2384	100	161	15892	16053	239	14403	14642	Error	Error	-6.625	161	15892	239	14403	204479	5160632	0.541	5.804	0	0	0
1	6	9	"A51"	"A51"	5825	37805	100	590	661	429	64	397	397	462	331	71	37	14	0	18483	16344	8190	50	1909	1909	2229	1781	79	85	80	0	0.000	0.000	0.000	0.000	0.000	0.000	0.000	0.000	0.000	0.000	0.000	0.000	0.000	0.000	0.012	0.018	0.025	0.027	4.475	0.013	0.082	316	2384	100	193	16574	16767	264	14435	14699	Error	Error	-6.424	193	16574	264	14435	208809	5164737	0.601	7.925	0	0	0
1	7	9	"A52"	"A52"	6125	37800	100	586	634	424	66	427	427	483	329	68	31	12	0	12158	11145	5743	51	1898	1898	2133	1474	69	82	75	0	0.000	0.000	0.000	0.000	0.000	0.000	0.000	0.000	0.000	0.000	0.000	0.000	0.000	0.000	0.015	0.022	0.034	0.042	5.014	0.016	0.052	316	2384	100	159	10260	10419	207	9247	9454	Error	Error	-6.012	159	10260	207	9247	200207	3521794	0.459	6.114	0	0	0
1	8	9	"A52"	"A52"	6425	37800	100	645	682	403	59	438	438	518	395	76	29	9	0	13634	13787	4991	36	1976	1976	2307	1838	79	93	91	0	0.000	0.000	0.000	0.000	0.000	0.000	0.000	0.000	0.000	0.000	0.000	0.000	0.000	0.000	0.018	0.021	0.029	0.026	3.349	0.017	0.054	316	2384	100	207	11658	11865	244	11811	12055	Error	Error	-5.816	207	11658	244	11811	215630	4356565	0.415	6.246	0	0	0
1	9	9	"A52"	"A52"	6725	37800	100	620	702	466	66	460	460	692	2628	379	0	0	0	14042	13421	5540	41	2038	2038	2749	4188	152	84	79	0	0.000	0.000	0.000	0.000	0.000	0.000	0.000	0.000	0.000	0.000	0.000	0.000	0.000	0.000	0.013	0.021	0.032	0.032	4.306	0.016	0.029	316	2384	100	160	12004	12164	242	11383	11625	Error	Error	-6.229	160	12004	242	11383	221750	4240949	0.004	2.548	0	0	0
1	10	9	"A53"	"A53"	7025	37800	100	569	642	404	62	436	436	501	340	67	34	12	0	9610	9006	4037	44	1944	1944	2088	1068	51	85	82	0	0.000	0.000	0.000	0.000	0.000	0.000	0.000	0.000	0.000	0.000	0.000	0.000	0.000	0.000	0.017	0.029	0.059	0.053	4.093	0.019	0.038	316	2384	100	133	7666	7799	206	7062	7268	Error	Error	-5.849	133	7666	206	7062	202768	2846016	0.415	6.478	0	0	0
1	11	9	"A53"	"A53"	7325	37800	100	552	620	382	61	457	457	513	340	66	27	10	0	9258	8817	3439	39	1961	1961	2116	1031	48	89	87	0	0.000	0.000	0.000	0.000	0.000	0.000	0.000	0.000	0.000	0.000	0.000	0.000	0.000	0.000	0.013	0.024	0.041	0.047	3.662	0.017	0.028	316	2384	100	95	7297	7392	163	6856	7019	Error	Error	-6.263	95	7297	163	6856	196047	2786261	0.315	6.500	0	0	0
1	12	9	"A53"	"A53"	7625	37795	100	611	643	364	56	484	484	546	359	65	24	7	0	9966	10106	3683	36	2013	2013	2123	933	43	96	93	0	0.000	0.000	0.000	0.000	0.000	0.000	0.000	0.000	0.000	0.000	0.000	0.000	0.000	0.000	0.016	0.020	0.035	0.034	3.609	0.013	0.023	316	2384	100	127	7953	8080	159	8093	8252	Error	Error	-5.969	127	7953	159	8093	203257	3193383	0.270	8.556	0	0	0
1	13	9	"A54"	"A54"	7925	37795	100	608	682	414	60	461	461	533	354	66	33	13	0	8498	7729	3479	45	1963	1963	2066	848	41	86	78	0	0.000	0.000	0.000	0.000	0.000	0.000	0.000	0.000	0.000	0.000	0.000	0.000	0.000	0.000	0.022	0.038	0.073	0.065	3.646	0.021	0.032	316	2384	100	147	6535	6682	221	5766	5987	Error	Error	-5.474	147	6535	221	5766	215372	2442298	0.421	6.678	0	0	0
1	14	9	"A54"	"A54"	8225	37795	100	588	638	369	57	447	447	502	333	66	30	9	0	9950	10346	4141	40	1929	1929	2096	1183	56	94	92	0	0.000	0.000	0.000	0.000	0.000	0.000	0.000	0.000	0.000	0.000	0.000	0.000	0.000	0.000	0.018	0.023	0.042	0.035	3.391	0.015	0.036	316	2384	100	141	8021	8162	191	8417	8608	Error	Error	-5.830	141	8021	191	8417	201502	3269233	0.408	6.974	0	0	0
1	15	9	"A54"	"A54"	8525	37795	100	594	658	393	59	467	467	532	366	68	27	10	0	8821	8779	2489	28	1917	1917	2112	1118	52	99	95	0	0.000	0.000	0.000	0.000	0.000	0.000	0.000	0.000	0.000	0.000	0.000	0.000	0.000	0.000	0.018	0.028	0.049	0.038	3.483	0.017	0.029	316	2384	100	127	6904	7031	191	6862	7053	Error	Error	-5.765	127	6904	191	6862	208082	2774110	0.344	5.963	0	0	0
1	16	9	"A55"	"A55"	8825	37790	100	585	628	406	64	457	457	520	356	68	23	8	0	8780	8776	4570	52	2031	2031	2116	796	37	92	83	0	0.000	0.000	0.000	0.000	0.000	0.000	0.000	0.000	0.000	0.000	0.000	0.000	0.000	0.000	0.019	0.025	0.041	0.046	4.206	0.016	0.025	316	2384	100	128	6749	6877	171	6745	6916	Error	Error	-5.720	128	6749	171	6745	198531	2773251	0.303	8.367	0	0	0
1	17	9	"A55"	"A55"	9125	37790	100	597	669	420	62	470	470	543	383	70	29	8	0	9948	9590	3100	32	2052	2052	2172	928	42	99	97	0	0.000	0.000	0.000	0.000	0.000	0.000	0.000	0.000	0.000	0.000	0.000	0.000	0.000	0.000	0.016	0.026	0.045	0.038	3.145	0.017	0.028	316	2384	100	127	7896	8023	199	7538	7737	Error	Error	-5.958	127	7896	199	7538	211553	3030574	0.329	7.994	0	0	0
1	18	9	"A55"	"A55"	9425	37790	100	633	696	435	62	476	476	535	354	66	31	12	0	8812	8324	3143	37	2043	2043	2126	718	33	98	94	0	0.000	0.000	0.000	0.000	0.000	0.000	0.000	0.000	0.000	0.000	0.000	0.000	0.000	0.000	0.023	0.035	0.057	0.051	3.278	0.023	0.037	316	2384	100	157	6769	6926	220	6281	6501	Error	Error	-5.430	157	6769	220	6281	219935	2630244	0.455	8.632	0	0	0
1	1	10	"A56"	"A56"	4330	38110	100	494	561	332	59	444	444	497	325	65	23	6	0	9693	9042	4357	48	1815	1815	1945	920	47	86	81	0	0.000	0.000	0.000	0.000	0.000	0.000	0.000	0.000	0.000	0.000	0.000	0.000	0.000	0.000	0.006	0.016	0.037	0.039	4.786	0.011	0.015	316	2384	100	50	7878	7928	117	7227	7344	Error	Error	-7.300	50	7878	117	7227	177306	2857183	0.197	7.714	0	0	0
1	2	10	"A56"	"A56"	4630	38110	100	572	633	366	57	416	416	477	341	71	33	10	0	14266	14027	6491	46	1927	1927	2284	2051	89	88	84	0	0.000	0.000	0.000	0.000	0.000	0.000	0.000	0.000	0.000	0.000	0.000	0.000	0.000	0.000	0.013	0.018	0.027	0.026	4.420	0.012	0.031	316	2384	100	156	12339	12495	217	12100	12317	Error	Error	-6.306	156	12339	217	12100	200032	4432408	0.457	5.725	0	0	0
1	3	10	"A56"	"A56"	4930	38105	100	577	656	455	69	419	419	491	527	107	19	5	0	14355	14995	5784	38	1961	1961	2592	3223	124	93	89	0	0.000	0.000	0.000	0.000	0.000	0.000	0.000	0.000	0.000	0.000	0.000	0.000	0.000	0.000	0.013	0.018	0.025	0.022	3.327	0.012	0.019	316	2384	100	158	12394	12552	237	13034	13271	Error	Error	-6.294	158	12394	237	13034	207158	4738402	0.313	3.848	0	0	0
1	4	10	"A57"	"A57"	5230	38105	100	619	697	432	61	403	403	459	318	69	37	19	0	20614	20574	8745	42	1878	1878	2025	1048	51	99	97	0	0.000	0.000	0.000	0.000	0.000	0.000	0.000	0.000	0.000	0.000	0.000	0.000	0.000	0.000	0.012	0.016	0.020	0.018	3.459	0.012	0.098	316	2384	100	216	18736	18952	294	18696	18990	Error	Error	-6.439	216	18736	294	18696	220230	6501402	0.748	17.699	0	0	0
1	5	10	"A57"	"A57"	5530	38105	100	589	646	364	56	415	415	490	393	80	27	6	0	21129	20225	7310	36	1876	1876	2390	2677	112	95	93	0	0.000	0.000	0.000	0.000	0.000	0.000	0.000	0.000	0.000	0.000	0.000	0.000	0.000	0.000	0.009	0.013	0.017	0.014	3.371	0.010	0.063	316	2384	100	174	19253	19427	231	18349	18580	Error	Error	-6.790	174	19253	231	18349	204023	6391114	0.397	6.662	0	0	0
1	6	10	"A57"	"A57"	5830	38105	100	629	689	406	58	405	405	479	368	76	37	12	0	20951	20559	7627	37	1914	1914	2220	1786	80	98	96	0	0.000	0.000	0.000	0.000	0.000	0.000	0.000	0.000	0.000	0.000	0.000	0.000	0.000	0.000	0.012	0.015	0.020	0.017	3.219	0.012	0.077	316	2384	100	224	19037	19261	284	18645	18929	Error	Error	-6.409	224	19037	284	18645	217832	6496601	0.571	10.268	0	0	0
1	7	10	"A58"	"A58"	6130	38100	100	567	618	379	61	411	411	492	401	81	24	7	0	17396	17273	9277	53	1845	1845	1969	1053	53	93	88	0	0.000	0.000	0.000	0.000	0.000	0.000	0.000	0.000	0.000	0.000	0.000	0.000	0.000	0.000	0.010	0.013	0.022	0.019	4.107	0.011	0.050	316	2384	100	156	15551	15707	207	15428	15635	Error	Error	-6.639	156	15551	207	15428	195392	5458281	0.314	14.534	0	0	0
1	8	10	"A58"	"A58"	6430	38100	100	625	712	423	59	413	413	484	342	70	39	16	0	18240	17753	5509	31	1921	1921	2187	1510	69	99	98	0	0.000	0.000	0.000	0.000	0.000	0.000	0.000	0.000	0.000	0.000	0.000	0.000	0.000	0.000	0.013	0.019	0.023	0.018	3.298	0.015	0.087	316	2384	100	212	16319	16531	299	15832	16131	Error	Error	-6.266	212	16319	299	15832	225109	5609794	0.667	10.309	0	0	0
1	9	10	"A58"	"A58"	6730	38100	100	634	693	386	55	432	432	494	348	70	36	12	0	17283	16731	5849	34	1931	1931	2309	1985	85	97	95	0	0.000	0.000	0.000	0.000	0.000	0.000	0.000	0.000	0.000	0.000	0.000	0.000	0.000	0.000	0.013	0.018	0.025	0.019	3.379	0.014	0.072	316	2384	100	202	15352	15554	261	14800	15061	Error	Error	-6.248	202	15352	261	14800	218933	5287074	0.572	7.265	0	0	0
1	10	10	"A59"	"A59"	7030	38100	100	3431	3546	2144	60	481	481	542	381	70	88	83	0	14394	13278	4872	36	1956	1956	2142	1186	55	93	89	0	0.000	0.000	0.000	0.000	0.000	0.000	0.000	0.000	0.000	0.000	0.000	0.000	0.000	0.000	0.237	0.271	0.255	0.225	2.320	0.255	0.618	316	2384	100	2950	12438	15388	3065	11322	14387	Error	Error	-2.076	2950	12438	3065	11322	1120613	4195958	7.885	9.390	0	0	0
1	11	10	"A59"	"A59"	7330	38095	100	5362	5257	2028	38	487	487	561	407	72	98	95	0	12343	12300	2775	22	2054	2054	2277	1274	55	100	99	0	0.000	0.000	0.000	0.000	0.000	0.000	0.000	0.000	0.000	0.000	0.000	0.000	0.000	0.000	0.474	0.466	0.470	0.420	1.923	0.422	0.604	316	2384	100	4875	10289	15164	4770	10246	15016	Error	Error	-1.078	4875	10289	4770	10246	1661301	3886731	11.538	7.867	0	0	0
1	12	10	"A59"	"A59"	7630	38095	100	4616	4804	2343	48	496	496	640	1184	185	91	78	0	11931	12189	2501	20	2034	2034	2372	2996	126	100	95	0	0.000	0.000	0.000	0.000	0.000	0.000	0.000	0.000	0.000	0.000	0.000	0.000	0.000	0.000	0.416	0.424	0.390	0.357	2.101	0.368	0.594	316	2384	100	4120	9897	14017	4308	10155	14463	Error	Error	-1.264	4120	9897	4308	10155	1518090	3851574	3.517	3.277	0	0	0
1	13	10	"A60"	"A60"	7930	38095	100	526	572	350	61	471	471	532	351	65	22	4	0	5130	6423	3768	58	1929	1929	2012	703	34	90	79	0	0.000	0.000	0.000	0.000	0.000	0.000	0.000	0.000	0.000	0.000	0.000	0.000	0.000	0.000	0.017	0.022	0.079	0.071	4.088	0.016	0.017	316	2384	100	55	3201	3256	101	4494	4595	Error	Error	-5.863	55	3201	101	4494	180847	2029820	0.114	6.275	0	0	0
1	14	10	"A60"	"A60"	8230	38095	100	542	599	368	61	451	451	523	428	81	19	4	0	7384	9097	5194	57	1939	1939	2035	873	42	97	92	0	0.000	0.000	0.000	0.000	0.000	0.000	0.000	0.000	0.000	0.000	0.000	0.000	0.000	0.000	0.017	0.021	0.040	0.038	4.503	0.012	0.016	316	2384	100	91	5445	5536	148	7158	7306	Error	Error	-5.903	91	5445	148	7158	189428	2874801	0.178	8.089	0	0	0
1	15	10	"A60"	"A60"	8530	38095	100	563	616	366	59	478	478	537	357	66	23	7	0	5764	7474	4420	59	1986	1986	2064	699	33	95	86	0	0.000	0.000	0.000	0.000	0.000	0.000	0.000	0.000	0.000	0.000	0.000	0.000	0.000	0.000	0.022	0.025	0.058	0.049	4.652	0.018	0.025	316	2384	100	85	3778	3863	138	5488	5626	Error	Error	-5.474	85	3778	138	5488	194502	2361669	0.221	7.740	0	0	0
1	16	10	"A61"	"A61"	8830	38090	100	582	668	414	61	486	486	544	360	66	28	11	0	10823	11411	5583	48	2006	2006	2105	806	38	97	93	0	0.000	0.000	0.000	0.000	0.000	0.000	0.000	0.000	0.000	0.000	0.000	0.000	0.000	0.000	0.011	0.019	0.035	0.035	3.494	0.014	0.032	316	2384	100	96	8817	8913	182	9405	9587	Error	Error	-6.521	96	8817	182	9405	210938	3605854	0.344	11.546	0	0	0
1	17	10	"A61"	"A61"	9130	38090	100	609	664	417	62	481	481	539	356	66	28	10	0	12214	11249	5738	51	2036	2036	2270	1452	63	92	79	0	0.000	0.000	0.000	0.000	0.000	0.000	0.000	0.000	0.000	0.000	0.000	0.000	0.000	0.000	0.013	0.020	0.042	0.035	4.684	0.011	0.023	316	2384	100	128	10178	10306	183	9213	9396	Error	Error	-6.313	128	10178	183	9213	209782	3554797	0.351	6.184	0	0	0
1	18	10	"A61"	"A61"	9430	38090	100	643	696	428	61	487	487	563	443	78	24	4	0	11251	10825	5478	50	2059	2059	2310	1770	76	88	75	0	0.000	0.000	0.000	0.000	0.000	0.000	0.000	0.000	0.000	0.000	0.000	0.000	0.000	0.000	0.017	0.024	0.038	0.035	3.711	0.025	0.060	316	2384	100	156	9192	9348	209	8766	8975	Error	Error	-5.881	156	9192	209	8766	219899	3420740	0.300	4.811	0	0	0
1	1	11	"A62"	"A62"	4335	38410	100	524	555	352	63	446	446	504	334	66	23	5	0	3900	3934	1365	34	1861	1861	1913	602	31	88	74	0	0.000	0.000	0.000	0.000	0.000	0.000	0.000	0.000	0.000	0.000	0.000	0.000	0.000	0.000	0.038	0.053	0.144	0.142	4.336	0.023	0.006	316	2384	100	78	2039	2117	109	2073	2182	Error	Error	-4.708	78	2039	109	2073	175429	1243286	0.153	3.357	0	0	0
1	2	11	"A62"	"A62"	4635	38410	100	523	592	363	61	425	425	488	338	69	29	9	0	8865	10466	5177	49	1864	1864	2016	953	47	98	95	0	0.000	0.000	0.000	0.000	0.000	0.000	0.000	0.000	0.000	0.000	0.000	0.000	0.000	0.000	0.014	0.019	0.033	0.030	3.371	0.012	0.026	316	2384	100	98	7001	7099	167	8602	8769	Error	Error	-6.159	98	7001	167	8602	186920	3307265	0.308	8.867	0	0	0
1	3	11	"A62"	"A62"	4935	38405	100	516	611	550	90	409	409	473	351	74	28	8	0	9592	10529	4350	41	1877	1877	2138	1380	64	99	97	0	0.000	0.000	0.000	0.000	0.000	0.000	0.000	0.000	0.000	0.000	0.000	0.000	0.000	0.000	0.014	0.023	0.036	0.029	3.347	0.019	0.046	316	2384	100	107	7715	7822	202	8652	8854	Error	Error	-6.172	107	7715	202	8652	193150	3327188	0.393	6.080	0	0	0
1	4	11	"A63"	"A63"	5235	38405	100	723	773	445	57	429	429	499	417	83	34	11	0	22627	21178	8759	41	1885	1885	2025	1200	59	95	90	0	0.000	0.000	0.000	0.000	0.000	0.000	0.000	0.000	0.000	0.000	0.000	0.000	0.000	0.000	0.014	0.018	0.019	0.019	3.169	0.015	0.144	316	2384	100	294	20742	21036	344	19293	19637	Error	Error	-6.141	294	20742	344	19293	244374	6692265	0.657	15.961	0	0	0
1	5	11	"A63"	"A63"	5535	38405	100	701	736	395	53	424	424	484	334	69	46	16	0	26497	26256	6183	23	1959	1959	2586	3304	127	99	98	0	0.000	0.000	0.000	0.000	0.000	0.000	0.000	0.000	0.000	0.000	0.000	0.000	0.000	0.000	0.011	0.013	0.018	0.013	3.359	0.009	0.079	316	2384	100	277	24538	24815	312	24297	24609	Error	Error	-6.469	277	24538	312	24297	232572	8296982	0.754	7.164	0	0	0
1	6	11	"A63"	"A63"	5835	38405	100	697	737	399	54	436	436	494	344	69	41	18	0	23083	21572	8570	39	1930	1930	2293	2309	100	93	91	0	0.000	0.000	0.000	0.000	0.000	0.000	0.000	0.000	0.000	0.000	0.000	0.000	0.000	0.000	0.012	0.015	0.021	0.018	4.005	0.012	0.109	316	2384	100	261	21153	21414	301	19642	19943	Error	Error	-6.341	261	21153	301	19642	233000	6816778	0.706	8.350	0	0	0
1	7	11	"A64"	"A64"	6135	38400	100	664	714	401	56	412	412	478	340	71	39	16	0	17617	17982	6362	35	1854	1854	2018	1178	58	99	98	0	0.000	0.000	0.000	0.000	0.000	0.000	0.000	0.000	0.000	0.000	0.000	0.000	0.000	0.000	0.016	0.019	0.024	0.021	2.772	0.015	0.095	316	2384	100	252	15763	16015	302	16128	16430	Error	Error	-5.967	252	15763	302	16128	225749	5682463	0.694	13.552	0	0	0
1	8	11	"A64"	"A64"	6435	38400	100	646	688	392	56	414	414	480	332	69	38	16	0	19316	19593	6169	31	1938	1938	2269	2177	95	98	98	0	0.000	0.000	0.000	0.000	0.000	0.000	0.000	0.000	0.000	0.000	0.000	0.000	0.000	0.000	0.013	0.016	0.019	0.017	3.465	0.013	0.100	316	2384	100	232	17378	17610	274	17655	17929	Error	Error	-6.227	232	17378	274	17655	217311	6191512	0.627	7.958	0	0	0
1	9	11	"A64"	"A64"	6735	38400	100	561	644	388	60	450	450	516	431	83	23	6	0	13576	13390	4485	33	1945	1945	2227	1743	78	97	94	0	0.000	0.000	0.000	0.000	0.000	0.000	0.000	0.000	0.000	0.000	0.000	0.000	0.000	0.000	0.010	0.017	0.026	0.021	3.824	0.013	0.047	316	2384	100	111	11631	11742	194	11445	11639	Error	Error	-6.711	111	11631	194	11445	203441	4231393	0.297	6.404	0	0	0
1	10	11	"A65"	"A65"	7035	38400	100	665	733	420	57	458	458	528	364	68	37	15	0	14571	13212	6800	51	1956	1956	2157	1260	58	86	80	0	0.000	0.000	0.000	0.000	0.000	0.000	0.000	0.000	0.000	0.000	0.000	0.000	0.000	0.000	0.016	0.024	0.033	0.034	4.786	0.018	0.081	316	2384	100	207	12615	12822	275	11256	11531	Error	Error	-5.929	207	12615	275	11256	231773	4174992	0.563	8.774	0	0	0
1	11	11	"A65"	"A65"	7335	38395	100	712	740	419	56	481	481	557	723	129	11	1	0	16749	16946	5209	30	1991	1991	2177	1078	49	99	98	0	0.000	0.000	0.000	0.000	0.000	0.000	0.000	0.000	0.000	0.000	0.000	0.000	0.000	0.000	0.016	0.017	0.024	0.020	3.153	0.011	0.007	316	2384	100	231	14758	14989	259	14955	15214	Error	Error	-5.997	231	14758	259	14955	233799	5355044	0.253	13.700	0	0	0
1	12	11	"A65"	"A65"	7635	38395	100	721	772	444	57	496	496	558	395	70	36	10	0	16208	16117	4633	28	2029	2029	2161	922	42	99	99	0	0.000	0.000	0.000	0.000	0.000	0.000	0.000	0.000	0.000	0.000	0.000	0.000	0.000	0.000	0.016	0.020	0.029	0.024	2.902	0.014	0.045	316	2384	100	225	14179	14404	276	14088	14364	Error	Error	-5.978	225	14179	276	14088	244055	5093128	0.542	15.137	0	0	0
1	13	11	"A66"	"A66"	7935	38395	100	604	658	373	56	479	479	544	370	68	25	9	0	14911	13802	4731	34	1972	1972	2065	710	34	98	95	0	0.000	0.000	0.000	0.000	0.000	0.000	0.000	0.000	0.000	0.000	0.000	0.000	0.000	0.000	0.010	0.015	0.026	0.023	3.339	0.011	0.031	316	2384	100	125	12939	13064	179	11830	12009	Error	Error	-6.694	125	12939	179	11830	208039	4361411	0.308	16.531	0	0	0
1	14	11	"A66"	"A66"	8235	38395	100	601	700	436	62	460	460	529	385	72	30	12	0	16270	15612	5414	34	1991	1991	2110	800	37	100	100	0	0.000	0.000	0.000	0.000	0.000	0.000	0.000	0.000	0.000	0.000	0.000	0.000	0.000	0.000	0.010	0.018	0.024	0.021	3.376	0.013	0.051	316	2384	100	141	14279	14420	240	13621	13861	Error	Error	-6.662	141	14279	240	13621	221173	4933368	0.444	16.878	0	0	0
1	15	11	"A66"	"A66"	8535	38390	100	616	691	415	60	471	471	536	361	67	32	10	0	11030	10371	4095	39	2021	2021	2119	802	37	98	95	0	0.000	0.000	0.000	0.000	0.000	0.000	0.000	0.000	0.000	0.000	0.000	0.000	0.000	0.000	0.016	0.026	0.042	0.040	4.102	0.013	0.020	316	2384	100	145	9009	9154	220	8350	8570	Error	Error	-5.957	145	9009	220	8350	218501	3277281	0.429	10.289	0	0	0
1	16	11	"A67"	"A67"	8830	38390	100	615	693	400	57	472	472	547	412	75	27	6	0	11139	10558	5523	52	2058	2058	2150	801	37	90	84	0	0.000	0.000	0.000	0.000	0.000	0.000	0.000	0.000	0.000	0.000	0.000	0.000	0.000	0.000	0.016	0.026	0.039	0.041	4.599	0.015	0.035	316	2384	100	143	9081	9224	221	8500	8721	Error	Error	-5.989	143	9081	221	8500	218862	3336475	0.354	10.497	0	0	0
1	17	11	"A67"	"A67"	9130	38390	100	672	751	450	59	504	504	562	360	64	34	13	0	12591	12013	3953	32	2072	2072	2313	1534	66	98	94	0	0.000	0.000	0.000	0.000	0.000	0.000	0.000	0.000	0.000	0.000	0.000	0.000	0.000	0.000	0.016	0.025	0.037	0.033	3.169	0.020	0.063	316	2384	100	168	10519	10687	247	9941	10188	Error	Error	-5.968	168	10519	247	9941	237277	3795987	0.525	6.323	0	0	0
1	18	11	"A67"	"A67"	9430	38390	100	615	708	423	59	504	504	581	511	87	20	4	0	12735	12246	4584	37	2113	2113	2289	1378	60	97	93	0	0.000	0.000	0.000	0.000	0.000	0.000	0.000	0.000	0.000	0.000	0.000	0.000	0.000	0.000	0.010	0.020	0.034	0.029	3.477	0.032	0.076	316	2384	100	111	10622	10733	204	10133	10337	Error	Error	-6.580	111	10622	204	10133	223668	3869788	0.249	7.226	0	0	0
1	1	12	"A68"	"A68"	4340	38710	100	544	625	384	61	441	441	511	464	90	21	3	0	5990	6745	3396	50	1873	1873	1948	630	32	90	85	0	0.000	0.000	0.000	0.000	0.000	0.000	0.000	0.000	0.000	0.000	0.000	0.000	0.000	0.000	0.025	0.038	0.076	0.066	5.562	0.026	0.041	316	2384	100	103	4117	4220	184	4872	5056	Error	Error	-5.321	103	4117	184	4872	197482	2131576	0.246	7.614	0	0	0
1	2	12	"A68"	"A68"	4640	38705	100	577	625	369	59	411	411	471	319	67	35	12	0	12370	12899	5308	41	1864	1864	1964	782	39	100	100	0	0.000	0.000	0.000	0.000	0.000	0.000	0.000	0.000	0.000	0.000	0.000	0.000	0.000	0.000	0.016	0.019	0.028	0.025	3.212	0.014	0.053	316	2384	100	166	10506	10672	214	11035	11249	Error	Error	-5.984	166	10506	214	11035	197493	4076203	0.483	13.983	0	0	0
1	3	12	"A68"	"A68"	4940	38705	100	590	692	436	63	408	408	479	437	91	31	9	0	26216	24425	9882	40	1894	1894	2192	1487	67	100	100	0	0.000	0.000	0.000	0.000	0.000	0.000	0.000	0.000	0.000	0.000	0.000	0.000	0.000	0.000	0.007	0.013	0.018	0.015	3.290	0.011	0.047	316	2384	100	182	24322	24504	284	22531	22815	Error	Error	-7.062	182	24322	284	22531	218622	7718375	0.487	14.952	0	0	0
1	4	12	"A69"	"A69"	5240	38705	100	689	752	424	56	393	393	454	312	68	48	25	0	32087	28389	12034	42	1893	1893	2008	1124	55	97	92	0	0.000	0.000	0.000	0.000	0.000	0.000	0.000	0.000	0.000	0.000	0.000	0.000	0.000	0.000	0.010	0.014	0.017	0.015	3.337	0.010	0.134	316	2384	100	296	30194	30490	359	26496	26855	Error	Error	-6.673	296	30194	359	26496	237704	8970801	0.955	23.471	0	0	0
1	5	12	"A69"	"A69"	5540	38705	100	685	744	399	53	407	407	472	325	68	45	20	0	32966	31166	8150	26	1949	1949	2482	3011	121	97	95	0	0.000	0.000	0.000	0.000	0.000	0.000	0.000	0.000	0.000	0.000	0.000	0.000	0.000	0.000	0.009	0.012	0.013	0.011	3.154	0.010	0.124	316	2384	100	278	31017	31295	337	29217	29554	Error	Error	-6.802	278	31017	337	29217	235012	9848419	0.837	9.526	0	0	0
1	6	12	"A69"	"A69"	5840	38705	100	666	733	381	51	416	416	483	353	73	40	17	0	29960	28634	7963	27	1956	1956	2575	3459	134	97	94	0	0.000	0.000	0.000	0.000	0.000	0.000	0.000	0.000	0.000	0.000	0.000	0.000	0.000	0.000	0.009	0.012	0.015	0.011	2.910	0.010	0.099	316	2384	100	250	28004	28254	317	26678	26995	Error	Error	-6.808	250	28004	317	26678	231643	9048379	0.708	7.534	0	0	0
1	7	12	"A70"	"A70"	6140	38700	100	679	785	843	107	423	423	482	320	66	44	20	0	23333	21744	9657	44	1873	1873	1990	877	44	98	96	0	0.000	0.000	0.000	0.000	0.000	0.000	0.000	0.000	0.000	0.000	0.000	0.000	0.000	0.000	0.012	0.018	0.022	0.019	3.769	0.013	0.058	316	2384	100	256	21460	21716	362	19871	20233	Error	Error	-6.389	256	21460	362	19871	248002	6871007	0.947	22.525	0	0	0
1	8	12	"A70"	"A70"	6440	38700	100	647	712	404	56	424	424	492	378	76	36	11	0	17337	18835	5718	30	1933	1933	2128	1099	51	100	100	0	0.000	0.000	0.000	0.000	0.000	0.000	0.000	0.000	0.000	0.000	0.000	0.000	0.000	0.000	0.014	0.017	0.022	0.018	3.290	0.011	0.039	316	2384	100	223	15404	15627	288	16902	17190	Error	Error	-6.110	223	15404	288	16902	225025	5951886	0.582	15.202	0	0	0
1	9	12	"A70"	"A70"	6740	38700	100	702	727	412	56	445	445	520	375	72	37	12	0	15997	16177	5494	33	1969	1969	2221	1334	60	100	100	0	0.000	0.000	0.000	0.000	0.000	0.000	0.000	0.000	0.000	0.000	0.000	0.000	0.000	0.000	0.018	0.020	0.029	0.023	2.791	0.014	0.046	316	2384	100	257	14028	14285	282	14208	14490	Error	Error	-5.770	257	14028	282	14208	229814	5111936	0.552	10.462	0	0	0
1	10	12	"A71"	"A71"	7040	38700	100	580	631	367	58	438	438	503	340	67	28	10	0	14097	13066	5068	38	1945	1945	2040	786	38	95	91	0	0.000	0.000	0.000	0.000	0.000	0.000	0.000	0.000	0.000	0.000	0.000	0.000	0.000	0.000	0.012	0.017	0.026	0.021	3.957	0.011	0.025	316	2384	100	142	12152	12294	193	11121	11314	Error	Error	-6.419	142	12152	193	11121	199291	4128707	0.376	14.028	0	0	0
1	11	12	"A71"	"A71"	7340	38695	100	671	719	394	54	457	457	525	362	68	37	10	0	15587	15255	4451	29	2004	2004	2188	1127	51	100	99	0	0.000	0.000	0.000	0.000	0.000	0.000	0.000	0.000	0.000	0.000	0.000	0.000	0.000	0.000	0.016	0.020	0.027	0.023	2.976	0.014	0.052	316	2384	100	214	13583	13797	262	13251	13513	Error	Error	-5.988	214	13583	262	13251	227252	4820495	0.536	11.594	0	0	0
1	12	12	"A71"	"A71"	7640	38695	100	622	665	378	56	482	482	550	385	70	25	6	0	10459	10802	3306	30	2011	2011	2141	942	43	99	98	0	0.000	0.000	0.000	0.000	0.000	0.000	0.000	0.000	0.000	0.000	0.000	0.000	0.000	0.000	0.017	0.021	0.035	0.029	3.232	0.012	0.017	316	2384	100	140	8448	8588	183	8791	8974	Error	Error	-5.915	140	8448	183	8791	210216	3413338	0.299	9.194	0	0	0
1	13	12	"A72"	"A72"	7935	38695	100	591	670	368	54	478	478	533	357	66	30	9	0	9789	9859	3832	38	2041	2041	2128	773	36	96	93	0	0.000	0.000	0.000	0.000	0.000	0.000	0.000	0.000	0.000	0.000	0.000	0.000	0.000	0.000	0.015	0.025	0.038	0.036	4.086	0.017	0.034	316	2384	100	113	7748	7861	192	7818	8010	Error	Error	-6.099	113	7748	192	7818	211701	3115386	0.384	10.001	0	0	0
1	14	12	"A72"	"A72"	8235	38695	100	573	636	368	57	466	466	529	377	71	24	5	0	11679	11512	4627	40	2034	2034	2245	1218	54	96	89	0	0.000	0.000	0.000	0.000	0.000	0.000	0.000	0.000	0.000	0.000	0.000	0.000	0.000	0.000	0.011	0.018	0.031	0.028	3.679	0.013	0.030	316	2384	100	107	9645	9752	170	9478	9648	Error	Error	-6.494	107	9645	170	9478	201103	3637915	0.284	7.608	0	0	0
1	15	12	"A72"	"A72"	8535	38690	100	627	668	396	59	477	477	551	384	69	24	8	0	10717	10836	3334	30	2098	2098	2357	1425	60	98	94	0	0.000	0.000	0.000	0.000	0.000	0.000	0.000	0.000	0.000	0.000	0.000	0.000	0.000	0.000	0.017	0.022	0.039	0.031	3.227	0.015	0.027	316	2384	100	150	8619	8769	191	8738	8929	Error	Error	-5.844	150	8619	191	8738	211116	3424124	0.305	5.950	0	0	0
1	16	12	"A73"	"A73"	8835	38690	100	500	552	340	61	475	475	539	395	73	18	2	0	3179	3991	2215	55	2038	2038	2127	939	44	55	37	0	0.000	0.000	0.000	0.000	0.000	0.000	0.000	0.000	0.000	0.000	0.000	0.000	0.000	0.000	0.022	0.039	0.195	0.187	6.374	0.080	0.092	316	2384	100	25	1141	1166	77	1953	2030	Error	Error	-5.512	25	1141	77	1953	174501	1261084	0.033	1.985	0	0	0
1	17	12	"A73"	"A73"	9135	38690	100	512	596	385	64	491	491	565	429	75	20	3	0	3833	4958	3110	62	2056	2056	2134	700	32	78	58	0	0.000	0.000	0.000	0.000	0.000	0.000	0.000	0.000	0.000	0.000	0.000	0.000	0.000	0.000	0.012	0.036	0.130	0.117	6.061	0.020	0.011	316	2384	100	21	1777	1798	105	2902	3007	Error	Error	-6.403	21	1777	105	2902	188473	1566763	0.072	4.034	0	0	0
1	18	12	"A73"	"A73"	9435	38690	100	578	607	357	58	502	502	570	378	66	18	4	0	2799	3099	1345	43	2148	2148	2218	681	30	48	28	0	0.000	0.000	0.000	0.000	0.000	0.000	0.000	0.000	0.000	0.000	0.000	0.000	0.000	0.000	0.117	0.110	0.274	0.274	4.834	0.024	0.003	316	2384	100	76	651	727	105	951	1056	Error	Error	-3.099	76	651	105	951	191791	979337	0.098	1.294	0	0	0
1	1	13	"A74"	"A74"	4345	39010	100	608	685	652	95	435	435	493	341	69	30	11	0	11284	11497	7762	67	1986	1986	2123	1043	49	87	80	0	0.000	0.000	0.000	0.000	0.000	0.000	0.000	0.000	0.000	0.000	0.000	0.000	0.000	0.000	0.019	0.026	0.038	0.040	4.632	0.031	0.159	316	2384	100	173	9298	9471	250	9511	9761	Error	Error	-5.748	173	9298	250	9511	216344	3632997	0.563	8.988	0	0	0
1	2	13	"A74"	"A74"	4645	39005	100	596	651	399	61	415	415	471	324	68	35	12	0	17289	17652	6532	37	1936	1936	2080	1229	59	98	96	0	0.000	0.000	0.000	0.000	0.000	0.000	0.000	0.000	0.000	0.000	0.000	0.000	0.000	0.000	0.012	0.015	0.021	0.018	3.301	0.009	0.044	316	2384	100	181	15353	15534	236	15716	15952	Error	Error	-6.406	181	15353	236	15716	205799	5578155	0.556	12.670	0	0	0
1	3	13	"A74"	"A74"	4945	39005	100	629	688	557	80	423	423	487	330	67	35	13	0	16787	17051	5827	34	1990	1990	2239	1656	73	99	98	0	0.000	0.000	0.000	0.000	0.000	0.000	0.000	0.000	0.000	0.000	0.000	0.000	0.000	0.000	0.014	0.018	0.023	0.020	2.629	0.014	0.060	316	2384	100	206	14797	15003	265	15061	15326	Error	Error	-6.167	206	14797	265	15061	217457	5388149	0.609	8.944	0	0	0
1	4	13	"A75"	"A75"	5245	39005	100	549	622	361	58	408	408	467	324	69	33	11	0	14447	14601	7483	51	1922	1922	2050	1062	51	93	87	0	0.000	0.000	0.000	0.000	0.000	0.000	0.000	0.000	0.000	0.000	0.000	0.000	0.000	0.000	0.011	0.017	0.026	0.024	4.156	0.011	0.051	316	2384	100	141	12525	12666	214	12679	12893	Error	Error	-6.473	141	12525	214	12679	196533	4614063	0.478	11.818	0	0	0
1	5	13	"A75"	"A75"	5545	39005	100	575	625	364	58	425	425	478	317	66	33	12	0	13822	14074	4777	33	1986	1986	2217	1550	69	99	97	0	0.000	0.000	0.000	0.000	0.000	0.000	0.000	0.000	0.000	0.000	0.000	0.000	0.000	0.000	0.013	0.017	0.027	0.024	2.953	0.011	0.046	316	2384	100	150	11836	11986	200	12088	12288	Error	Error	-6.302	150	11836	200	12088	197520	4447342	0.464	7.650	0	0	0
1	6	13	"A75"	"A75"	5845	39000	100	588	632	365	57	410	410	474	326	68	34	13	0	14591	14982	5065	33	1943	1943	2094	996	47	99	99	0	0.000	0.000	0.000	0.000	0.000	0.000	0.000	0.000	0.000	0.000	0.000	0.000	0.000	0.000	0.014	0.017	0.026	0.023	2.992	0.012	0.045	316	2384	100	178	12648	12826	222	13039	13261	Error	Error	-6.151	178	12648	222	13039	199811	4734375	0.485	12.940	0	0	0
1	7	13	"A76"	"A76"	6145	39000	100	579	652	403	61	434	434	491	340	69	30	14	0	15134	14874	4699	31	1930	1930	2036	788	38	99	98	0	0.000	0.000	0.000	0.000	0.000	0.000	0.000	0.000	0.000	0.000	0.000	0.000	0.000	0.000	0.011	0.017	0.026	0.023	3.237	0.012	0.039	316	2384	100	145	13204	13349	218	12944	13162	Error	Error	-6.509	145	13204	218	12944	205909	4700227	0.474	16.292	0	0	0
1	8	13	"A76"	"A76"	6445	39000	100	595	647	367	56	440	440	497	344	69	29	10	0	14673	14415	3639	25	2018	2018	2146	1064	49	100	99	0	0.000	0.000	0.000	0.000	0.000	0.000	0.000	0.000	0.000	0.000	0.000	0.000	0.000	0.000	0.012	0.017	0.026	0.021	2.958	0.012	0.035	316	2384	100	155	12655	12810	207	12397	12604	Error	Error	-6.351	155	12655	207	12397	204339	4555146	0.436	11.531	0	0	0
1	9	13	"A76"	"A76"	6740	39000	100	560	605	358	59	432	432	501	366	73	24	6	0	12689	12290	4495	36	2058	2058	2413	1965	81	93	89	0	0.000	0.000	0.000	0.000	0.000	0.000	0.000	0.000	0.000	0.000	0.000	0.000	0.000	0.000	0.012	0.017	0.028	0.026	4.039	0.010	0.019	316	2384	100	128	10631	10759	173	10232	10405	Error	Error	-6.376	128	10631	173	10232	191122	3883767	0.284	5.026	0	0	0
1	10	13	"A77"	"A77"	7040	38995	100	910	962	525	54	457	457	528	374	70	54	27	0	9691	9999	4512	45	2007	2007	2166	1002	46	90	87	0	0.000	0.000	0.000	0.000	0.000	0.000	0.000	0.000	0.000	0.000	0.000	0.000	0.000	0.000	0.059	0.063	0.071	0.070	3.554	0.046	0.163	316	2384	100	453	7684	8137	505	7992	8497	Error	Error	-4.084	453	7684	505	7992	303898	3159669	1.160	7.817	0	0	0
1	11	13	"A77"	"A77"	7340	38995	100	948	984	489	49	481	481	543	358	65	58	31	0	11607	11451	3032	26	2093	2093	2508	2130	84	99	94	0	0.000	0.000	0.000	0.000	0.000	0.000	0.000	0.000	0.000	0.000	0.000	0.000	0.000	0.000	0.049	0.054	0.061	0.050	2.779	0.039	0.179	316	2384	100	467	9514	9981	503	9358	9861	Error	Error	-4.349	467	9514	503	9358	311101	3618431	1.232	4.199	0	0	0
1	12	13	"A77"	"A77"	7640	38995	100	1055	1100	543	49	470	470	530	357	67	66	41	0	13760	13747	4478	32	2138	2138	2455	1877	76	99	95	0	0.000	0.000	0.000	0.000	0.000	0.000	0.000	0.000	0.000	0.000	0.000	0.000	0.000	0.000	0.050	0.054	0.055	0.049	2.854	0.040	0.214	316	2384	100	585	11622	12207	630	11609	12239	Error	Error	-4.312	585	11622	630	11609	347463	4343971	1.597	6.016	0	0	0
1	13	13	"A78"	"A78"	7940	38995	100	638	688	379	55	478	478	534	351	65	33	9	0	11849	11403	4811	42	2048	2048	2203	982	44	92	89	0	0.000	0.000	0.000	0.000	0.000	0.000	0.000	0.000	0.000	0.000	0.000	0.000	0.000	0.000	0.016	0.022	0.035	0.036	3.972	0.014	0.031	316	2384	100	160	9801	9961	210	9355	9565	Error	Error	-5.937	160	9801	210	9355	217309	3603437	0.439	9.369	0	0	0
1	14	13	"A78"	"A78"	8240	38995	100	588	914	3696	404	459	459	528	367	69	31	9	0	11839	11492	4373	38	2094	2094	2342	1419	60	94	90	0	0.000	0.000	0.000	0.000	0.000	0.000	0.000	0.000	0.000	0.000	0.000	0.000	0.000	0.000	0.013	0.048	0.038	0.031	4.034	0.047	0.010	316	2384	100	129	9745	9874	455	9398	9853	Error	Error	-6.239	129	9745	455	9398	288806	3631501	1.052	6.448	0	0	0
1	15	13	"A78"	"A78"	8540	38990	100	559	608	343	56	461	461	526	354	67	22	7	0	10735	10658	3251	30	2124	2124	2539	2140	84	94	91	0	0.000	0.000	0.000	0.000	0.000	0.000	0.000	0.000	0.000	0.000	0.000	0.000	0.000	0.000	0.011	0.017	0.029	0.027	3.643	0.011	0.020	316	2384	100	98	8611	8709	147	8534	8681	Error	Error	-6.457	98	8611	147	8534	191978	3368010	0.232	3.794	0	0	0
1	16	13	"A79"	"A79"	8840	38990	100	555	634	410	64	487	487	565	459	81	18	4	0	10120	9596	3879	40	2057	2057	2151	753	35	92	87	0	0.000	0.000	0.000	0.000	0.000	0.000	0.000	0.000	0.000	0.000	0.000	0.000	0.000	0.000	0.008	0.019	0.041	0.040	4.747	0.014	0.019	316	2384	100	68	8063	8131	147	7539	7686	Error	Error	-6.890	68	8063	147	7539	200499	3032262	0.150	9.887	0	0	0
1	17	13	"A79"	"A79"	9140	38990	100	618	684	449	65	463	463	532	362	68	31	9	0	10021	10137	3813	37	2126	2126	2424	1842	75	97	84	0	0.000	0.000	0.000	0.000	0.000	0.000	0.000	0.000	0.000	0.000	0.000	0.000	0.000	0.000	0.020	0.028	0.039	0.039	3.093	0.015	0.032	316	2384	100	155	7895	8050	221	8011	8232	Error	Error	-5.671	155	7895	221	8011	216275	3203449	0.420	4.187	0	0	0
1	18	13	"A79"	"A79"	9440	38990	100	583	654	383	58	498	498	562	365	64	27	8	0	9068	9029	2391	26	2222	2222	2455	1386	56	99	93	0	0.000	0.000	0.000	0.000	0.000	0.000	0.000	0.000	0.000	0.000	0.000	0.000	0.000	0.000	0.012	0.023	0.049	0.038	3.790	0.015	0.019	316	2384	100	85	6846	6931	156	6807	6963	Error	Error	-6.332	85	6846	156	6807	206621	2853158	0.252	4.743	0	0	0
1	1	14	"A80"	"A80"	4350	39310	100	563	605	378	62	451	451	509	342	67	27	8	0	9868	9537	4514	47	1931	1931	2029	860	42	88	84	0	0.000	0.000	0.000	0.000	0.000	0.000	0.000	0.000	0.000	0.000	0.000	0.000	0.000	0.000	0.014	0.020	0.040	0.044	4.072	0.013	0.022	316	2384	100	112	7937	8049	154	7606	7760	Error	Error	-6.147	112	7937	154	7606	191329	3013617	0.281	8.730	0	0	0
1	2	14	"A80"	"A80"	4650	39305	100	563	629	356	56	416	416	484	352	72	32	11	0	12891	13194	6376	48	1919	1919	2052	1104	53	93	89	0	0.000	0.000	0.000	0.000	0.000	0.000	0.000	0.000	0.000	0.000	0.000	0.000	0.000	0.000	0.013	0.019	0.032	0.025	3.861	0.012	0.036	316	2384	100	147	10972	11119	213	11275	11488	Error	Error	-6.222	147	10972	213	11275	198708	4169434	0.412	10.092	0	0	0
1	3	14	"A80"	"A80"	4950	39305	100	570	617	348	56	443	443	491	351	71	26	7	0	13359	13805	5553	40	1987	1987	2464	2424	98	97	91	0	0.000	0.000	0.000	0.000	0.000	0.000	0.000	0.000	0.000	0.000	0.000	0.000	0.000	0.000	0.011	0.015	0.022	0.022	3.481	0.010	0.031	316	2384	100	127	11372	11499	174	11818	11992	Error	Error	-6.485	127	11372	174	11818	194986	4362522	0.359	4.679	0	0	0
1	4	14	"A81"	"A81"	5250	39305	100	572	625	367	58	420	420	488	328	67	32	9	0	11857	10863	5116	47	1909	1909	2007	820	40	88	82	0	0.000	0.000	0.000	0.000	0.000	0.000	0.000	0.000	0.000	0.000	0.000	0.000	0.000	0.000	0.015	0.023	0.035	0.033	5.798	0.011	0.025	316	2384	100	152	9948	10100	205	8954	9159	Error	Error	-6.032	152	9948	205	8954	197499	3432586	0.418	10.800	0	0	0
1	5	14	"A81"	"A81"	5545	39305	100	628	661	381	57	458	458	524	367	70	31	7	0	13055	12546	4505	35	2002	2002	2428	2262	93	91	87	0	0.000	0.000	0.000	0.000	0.000	0.000	0.000	0.000	0.000	0.000	0.000	0.000	0.000	0.000	0.015	0.019	0.032	0.027	4.126	0.011	0.023	316	2384	100	170	11053	11223	203	10544	10747	Error	Error	-6.023	170	11053	203	10544	208924	3964683	0.373	4.473	0	0	0
1	6	14	"A81"	"A81"	5845	39300	100	540	634	404	63	439	439	502	337	67	30	12	0	15750	15208	5296	34	1981	1981	2314	2280	98	93	91	0	0.000	0.000	0.000	0.000	0.000	0.000	0.000	0.000	0.000	0.000	0.000	0.000	0.000	0.000	0.007	0.015	0.027	0.021	3.849	0.009	0.034	316	2384	100	101	13769	13870	195	13227	13422	Error	Error	-7.091	101	13769	195	13227	200271	4805705	0.392	5.655	0	0	0
1	7	14	"A82"	"A82"	6145	39300	100	573	646	385	59	440	440	497	351	70	32	10	0	15936	14406	7949	55	1909	1909	2076	1243	59	81	78	0	0.000	0.000	0.000	0.000	0.000	0.000	0.000	0.000	0.000	0.000	0.000	0.000	0.000	0.000	0.009	0.016	0.028	0.027	4.140	0.012	0.051	316	2384	100	133	14027	14160	206	12497	12703	Error	Error	-6.721	133	14027	206	12497	204072	4552353	0.425	9.920	0	0	0
1	8	14	"A82"	"A82"	6445	39300	100	659	695	414	59	474	474	529	340	64	34	13	0	13154	12607	4178	33	1995	1995	2199	1329	60	95	93	0	0.000	0.000	0.000	0.000	0.000	0.000	0.000	0.000	0.000	0.000	0.000	0.000	0.000	0.000	0.017	0.021	0.036	0.031	3.435	0.012	0.031	316	2384	100	185	11159	11344	221	10612	10833	Error	Error	-5.915	185	11159	221	10612	219649	3983911	0.488	7.831	0	0	0
1	9	14	"A82"	"A82"	6745	39300	100	577	635	391	61	458	458	513	342	66	29	12	0	12954	13250	4072	30	2042	2042	2550	2530	99	98	95	0	0.000	0.000	0.000	0.000	0.000	0.000	0.000	0.000	0.000	0.000	0.000	0.000	0.000	0.000	0.011	0.016	0.027	0.024	3.206	0.012	0.038	316	2384	100	119	10912	11031	177	11208	11385	Error	Error	-6.519	119	10912	177	11208	200568	4186967	0.357	4.229	0	0	0
1	10	14	"A83"	"A83"	7045	39295	100	3060	3416	2156	63	471	471	539	356	66	88	83	0	8309	7974	2586	32	2028	2028	2090	677	32	94	91	0	0.000	0.000	0.000	0.000	0.000	0.000	0.000	0.000	0.000	0.000	0.000	0.000	0.000	0.000	0.412	0.495	0.447	0.404	2.529	0.508	0.561	316	2384	100	2589	6281	8870	2945	5946	8891	Error	Error	-1.279	2589	6281	2945	5946	1079457	2519877	8.081	8.691	0	0	0
1	11	14	"A83"	"A83"	7345	39295	100	3944	4149	2180	52	498	498	565	443	78	97	93	0	9430	9358	2121	22	2126	2126	2314	1158	50	100	99	0	0.000	0.000	0.000	0.000	0.000	0.000	0.000	0.000	0.000	0.000	0.000	0.000	0.000	0.000	0.472	0.505	0.464	0.423	2.173	0.474	0.497	316	2384	100	3446	7304	10750	3651	7232	10883	Error	Error	-1.084	3446	7304	3651	7232	1311044	2957171	8.090	6.083	0	0	0
1	12	14	"A83"	"A83"	7645	39295	100	4008	4319	2298	53	466	466	531	356	67	99	95	0	10721	10871	3012	27	2131	2131	2364	1338	56	100	98	0	0.000	0.000	0.000	0.000	0.000	0.000	0.000	0.000	0.000	0.000	0.000	0.000	0.000	0.000	0.412	0.441	0.411	0.373	2.375	0.371	0.410	316	2384	100	3542	8590	12132	3853	8740	12593	Error	Error	-1.278	3542	8590	3853	8740	1364957	3435295	10.640	6.358	0	0	0
1	13	14	"A84"	"A84"	7945	39295	100	571	613	341	55	470	470	528	351	66	25	6	0	8256	8475	3022	35	2018	2018	2112	771	36	95	92	0	0.000	0.000	0.000	0.000	0.000	0.000	0.000	0.000	0.000	0.000	0.000	0.000	0.000	0.000	0.016	0.022	0.042	0.038	3.576	0.017	0.021	316	2384	100	101	6238	6339	143	6457	6600	Error	Error	-5.949	101	6238	143	6457	193641	2678145	0.242	8.253	0	0	0
1	14	14	"A84"	"A84"	8245	39290	100	559	627	358	57	473	473	544	373	68	25	6	0	8449	8484	2703	31	2113	2113	2316	1399	60	97	90	0	0.000	0.000	0.000	0.000	0.000	0.000	0.000	0.000	0.000	0.000	0.000	0.000	0.000	0.000	0.014	0.024	0.045	0.037	3.817	0.013	0.013	316	2384	100	86	6336	6422	154	6371	6525	Error	Error	-6.203	86	6336	154	6371	198078	2681049	0.223	4.409	0	0	0
1	15	14	"A84"	"A84"	8545	39290	100	630	688	378	54	468	468	538	369	68	30	10	0	9804	10159	3429	33	2084	2084	2316	1321	57	98	96	0	0.000	0.000	0.000	0.000	0.000	0.000	0.000	0.000	0.000	0.000	0.000	0.000	0.000	0.000	0.021	0.027	0.042	0.034	3.708	0.021	0.052	316	2384	100	162	7720	7882	220	8075	8295	Error	Error	-5.575	162	7720	220	8075	217437	3210195	0.407	5.937	0	0	0
1	16	14	"A85"	"A85"	8845	39290	100	540	600	365	60	478	478	536	351	65	23	7	0	9080	9189	4511	49	2008	2008	2123	864	40	89	82	0	0.000	0.000	0.000	0.000	0.000	0.000	0.000	0.000	0.000	0.000	0.000	0.000	0.000	0.000	0.009	0.017	0.044	0.043	4.905	0.010	0.012	316	2384	100	62	7072	7134	122	7181	7303	Error	Error	-6.834	62	7072	122	7181	189698	2903639	0.182	8.178	0	0	0
1	17	14	"A85"	"A85"	9145	39290	100	540	587	354	60	458	458	530	357	67	23	6	0	10270	10458	3266	31	2108	2108	2451	1948	79	96	93	0	0.000	0.000	0.000	0.000	0.000	0.000	0.000	0.000	0.000	0.000	0.000	0.000	0.000	0.000	0.010	0.015	0.032	0.030	3.505	0.008	0.009	316	2384	100	82	8162	8244	129	8350	8479	Error	Error	-6.637	82	8162	129	8350	185625	3304774	0.160	4.110	0	0	0
1	18	14	"A85"	"A85"	9445	39290	100	576	632	374	59	509	509	573	380	66	19	8	0	6471	6607	2400	36	2154	2154	2376	1267	53	92	76	0	0.000	0.000	0.000	0.000	0.000	0.000	0.000	0.000	0.000	0.000	0.000	0.000	0.000	0.000	0.016	0.028	0.059	0.057	3.902	0.010	0.005	316	2384	100	67	4317	4384	123	4453	4576	Error	Error	-6.010	67	4317	123	4453	199803	2087881	0.155	3.339	0	0	0
1	1	15	"A86"	"A86"	4355	39605	100	527	581	371	63	459	459	520	343	65	26	9	0	5116	5133	1713	33	1983	1983	2036	617	30	93	86	0	0.000	0.000	0.000	0.000	0.000	0.000	0.000	0.000	0.000	0.000	0.000	0.000	0.000	0.000	0.022	0.039	0.111	0.102	3.612	0.018	0.006	316	2384	100	68	3133	3201	122	3150	3272	Error	Error	-5.526	68	3133	122	3150	183609	1622006	0.178	5.019	0	0	0
1	2	15	"A86"	"A86"	4650	39605	100	586	656	371	56	445	445	509	345	67	33	9	0	9296	9362	2999	32	1921	1921	2004	700	34	98	96	0	0.000	0.000	0.000	0.000	0.000	0.000	0.000	0.000	0.000	0.000	0.000	0.000	0.000	0.000	0.019	0.028	0.046	0.037	3.260	0.020	0.034	316	2384	100	141	7375	7516	211	7441	7652	Error	Error	-5.709	141	7375	211	7441	207280	2958327	0.426	10.511	0	0	0
1	3	15	"A86"	"A86"	4950	39605	100	683	721	380	52	451	451	507	337	66	37	16	0	10382	10526	2800	26	1994	1994	2194	1113	50	99	99	0	0.000	0.000	0.000	0.000	0.000	0.000	0.000	0.000	0.000	0.000	0.000	0.000	0.000	0.000	0.028	0.032	0.040	0.034	3.163	0.023	0.062	316	2384	100	232	8388	8620	270	8532	8802	Error	Error	-5.176	232	8388	270	8532	227869	3326249	0.635	7.486	0	0	0
1	4	15	"A87"	"A87"	5250	39605	100	532	611	395	64	444	444	506	333	65	31	12	0	9340	8898	5153	57	1978	1978	2131	1151	54	75	69	0	0.000	0.000	0.000	0.000	0.000	0.000	0.000	0.000	0.000	0.000	0.000	0.000	0.000	0.000	0.012	0.024	0.047	0.050	5.405	0.014	0.028	316	2384	100	88	7362	7450	167	6920	7087	Error	Error	-6.386	88	7362	167	6920	192928	2811834	0.315	5.879	0	0	0
1	5	15	"A87"	"A87"	5550	39605	100	549	609	352	57	450	450	522	357	68	24	6	0	9379	9310	3948	42	2076	2076	2734	2449	89	86	73	0	0.000	0.000	0.000	0.000	0.000	0.000	0.000	0.000	0.000	0.000	0.000	0.000	0.000	0.000	0.014	0.022	0.037	0.036	4.206	0.011	0.020	316	2384	100	99	7303	7402	159	7234	7393	Error	Error	-6.205	99	7303	159	7234	192508	2941874	0.244	2.685	0	0	0
1	6	15	"A87"	"A87"	5850	39600	100	548	613	356	58	420	420	479	315	65	31	12	0	12065	12329	4785	38	1943	1943	2170	1389	64	94	91	0	0.000	0.000	0.000	0.000	0.000	0.000	0.000	0.000	0.000	0.000	0.000	0.000	0.000	0.000	0.013	0.019	0.031	0.029	3.475	0.013	0.040	316	2384	100	128	10122	10250	193	10386	10579	Error	Error	-6.305	128	10122	193	10386	193550	3895979	0.425	7.314	0	0	0
1	7	15	"A88"	"A88"	6150	39600	100	539	626	599	95	437	437	504	373	74	24	6	0	11575	10691	6521	60	1889	1889	2061	1193	57	77	71	0	0.000	0.000	0.000	0.000	0.000	0.000	0.000	0.000	0.000	0.000	0.000	0.000	0.000	0.000	0.011	0.021	0.037	0.041	5.961	0.016	0.029	316	2384	100	102	9686	9788	189	8802	8991	Error	Error	-6.569	102	9686	189	8802	197710	3378270	0.327	7.234	0	0	0
1	8	15	"A88"	"A88"	6450	39600	100	595	675	420	62	467	467	533	362	67	31	10	0	10874	10789	3776	34	1976	1976	2134	1117	52	98	97	0	0.000	0.000	0.000	0.000	0.000	0.000	0.000	0.000	0.000	0.000	0.000	0.000	0.000	0.000	0.014	0.024	0.042	0.033	3.286	0.016	0.033	316	2384	100	128	8898	9026	208	8813	9021	Error	Error	-6.119	128	8898	208	8813	213144	3409201	0.392	7.748	0	0	0
1	9	15	"A88"	"A88"	6750	39600	100	602	644	383	59	456	456	549	653	118	12	0	0	10154	10079	3141	31	2002	2002	2249	1559	69	98	96	0	0.000	0.000	0.000	0.000	0.000	0.000	0.000	0.000	0.000	0.000	0.000	0.000	0.000	0.000	0.018	0.023	0.039	0.035	3.290	0.017	0.035	316	2384	100	146	8152	8298	188	8077	8265	Error	Error	-5.803	146	8152	188	8077	203464	3184928	0.145	5.022	0	0	0
1	10	15	"A89"	"A89"	7050	39595	100	574	670	479	71	476	476	557	514	92	17	5	0	7761	7839	2925	37	1984	1984	2096	1152	54	95	87	0	0.000	0.000	0.000	0.000	0.000	0.000	0.000	0.000	0.000	0.000	0.000	0.000	0.000	0.000	0.017	0.033	0.053	0.050	3.847	0.081	0.145	316	2384	100	98	5777	5875	194	5855	6049	Error	Error	-5.881	98	5777	194	5855	211746	2477107	0.220	4.985	0	0	0
1	11	15	"A89"	"A89"	7350	39595	100	612	666	379	56	490	490	556	379	68	24	7	0	9508	9449	2698	28	2032	2032	2197	976	44	100	99	0	0.000	0.000	0.000	0.000	0.000	0.000	0.000	0.000	0.000	0.000	0.000	0.000	0.000	0.000	0.016	0.024	0.047	0.034	3.299	0.014	0.020	316	2384	100	122	7476	7598	176	7417	7593	Error	Error	-5.937	122	7476	176	7417	210466	2985899	0.290	7.430	0	0	0
1	12	15	"A89"	"A89"	7650	39595	100	596	651	341	52	475	475	537	350	65	26	8	0	9789	9876	2785	28	2047	2047	2151	822	38	100	100	0	0.000	0.000	0.000	0.000	0.000	0.000	0.000	0.000	0.000	0.000	0.000	0.000	0.000	0.000	0.016	0.022	0.036	0.029	3.239	0.016	0.026	316	2384	100	121	7742	7863	176	7829	8005	Error	Error	-6.000	121	7742	176	7829	205710	3120937	0.326	9.398	0	0	0
1	13	15	"A90"	"A90"	7950	39595	100	611	680	411	60	474	474	539	395	73	30	8	0	7988	7814	2695	34	2036	2036	2101	656	31	95	92	0	0.000	0.000	0.000	0.000	0.000	0.000	0.000	0.000	0.000	0.000	0.000	0.000	0.000	0.000	0.023	0.036	0.064	0.055	4.422	0.020	0.022	316	2384	100	137	5952	6089	206	5778	5984	Error	Error	-5.441	137	5952	206	5778	214788	2469299	0.357	8.709	0	0	0
1	14	15	"A90"	"A90"	8250	39590	100	614	653	411	62	483	483	544	372	68	23	7	0	9053	9024	2482	27	2075	2075	2193	1087	49	99	97	0	0.000	0.000	0.000	0.000	0.000	0.000	0.000	0.000	0.000	0.000	0.000	0.000	0.000	0.000	0.019	0.024	0.039	0.036	3.408	0.020	0.005	316	2384	100	131	6978	7109	170	6949	7119	Error	Error	-5.735	131	6978	170	6949	206363	2851672	0.293	6.284	0	0	0
1	15	15	"A90"	"A90"	8550	39590	100	622	663	374	56	480	480	544	360	66	29	8	0	8098	8117	2327	28	2082	2082	2203	892	40	97	95	0	0.000	0.000	0.000	0.000	0.000	0.000	0.000	0.000	0.000	0.000	0.000	0.000	0.000	0.000	0.024	0.030	0.054	0.046	3.366	0.018	0.023	316	2384	100	142	6016	6158	183	6035	6218	Error	Error	-5.405	142	6016	183	6035	209585	2565120	0.331	6.630	0	0	0
1	16	15	"A91"	"A91"	8850	39590	100	596	679	607	89	469	469	542	519	95	18	4	0	10386	10702	5029	46	2051	2051	2146	864	40	97	94	0	0.000	0.000	0.000	0.000	0.000	0.000	0.000	0.000	0.000	0.000	0.000	0.000	0.000	0.000	0.015	0.024	0.042	0.041	3.489	0.034	0.053	316	2384	100	127	8335	8462	210	8651	8861	Error	Error	-6.036	127	8335	210	8651	214631	3381841	0.264	9.903	0	0	0
1	17	15	"A91"	"A91"	9150	39590	100	541	616	394	63	499	499	563	425	75	17	3	0	7662	7543	2803	37	2165	2165	2353	1218	51	92	83	0	0.000	0.000	0.000	0.000	0.000	0.000	0.000	0.000	0.000	0.000	0.000	0.000	0.000	0.000	0.008	0.022	0.062	0.056	2.844	0.013	0.007	316	2384	100	42	5497	5539	117	5378	5495	Error	Error	-7.032	42	5497	117	5378	194669	2383580	0.125	4.261	0	0	0
1	18	15	"A91"	"A91"	9450	39585	100	647	657	360	54	517	517	575	357	62	23	6	0	7992	7980	2006	25	2261	2261	2358	853	36	99	98	0	0.000	0.000	0.000	0.000	0.000	0.000	0.000	0.000	0.000	0.000	0.000	0.000	0.000	0.000	0.023	0.024	0.053	0.044	2.980	0.014	0.013	316	2384	100	130	5731	5861	140	5719	5859	Error	Error	-5.462	130	5731	140	5719	207651	2521621	0.230	6.591	0	0	0
1	1	16	"A92"	"A92"	4355	39905	100	592	639	379	59	468	468	524	343	65	29	8	0	7483	7254	3360	46	1976	1976	2058	1026	49	87	77	0	0.000	0.000	0.000	0.000	0.000	0.000	0.000	0.000	0.000	0.000	0.000	0.000	0.000	0.000	0.023	0.032	0.062	0.054	4.891	0.020	0.028	316	2384	100	124	5507	5631	171	5278	5449	Error	Error	-5.473	124	5507	171	5278	202079	2292299	0.335	5.064	0	0	0
1	2	16	"A92"	"A92"	4655	39905	100	562	631	394	62	461	461	527	401	76	22	6	0	8345	8112	3972	48	1985	1985	2085	824	39	92	81	0	0.000	0.000	0.000	0.000	0.000	0.000	0.000	0.000	0.000	0.000	0.000	0.000	0.000	0.000	0.016	0.028	0.045	0.049	3.995	0.020	0.035	316	2384	100	101	6360	6461	170	6127	6297	Error	Error	-5.977	101	6360	170	6127	199285	2563396	0.259	7.314	0	0	0
1	3	16	"A92"	"A92"	4955	39905	100	628	673	374	55	452	452	513	423	82	26	6	0	15238	15317	3719	24	2013	2013	2272	1401	61	100	98	0	0.000	0.000	0.000	0.000	0.000	0.000	0.000	0.000	0.000	0.000	0.000	0.000	0.000	0.000	0.013	0.017	0.028	0.022	2.976	0.012	0.048	316	2384	100	176	13225	13401	221	13304	13525	Error	Error	-6.232	176	13225	221	13304	212740	4840221	0.378	9.311	0	0	0
1	4	16	"A93"	"A93"	5255	39905	100	575	643	358	55	449	449	499	335	67	28	12	0	12979	12215	5233	42	2031	2031	2142	811	37	94	90	0	0.000	0.000	0.000	0.000	0.000	0.000	0.000	0.000	0.000	0.000	0.000	0.000	0.000	0.000	0.012	0.019	0.029	0.030	4.625	0.011	0.031	316	2384	100	126	10948	11074	194	10184	10378	Error	Error	-6.441	126	10948	194	10184	203033	3859843	0.430	12.420	0	0	0
1	5	16	"A93"	"A93"	5555	39900	100	564	627	375	59	445	445	505	334	66	31	10	0	12118	12328	2824	22	2055	2055	2206	878	39	100	100	0	0.000	0.000	0.000	0.000	0.000	0.000	0.000	0.000	0.000	0.000	0.000	0.000	0.000	0.000	0.012	0.018	0.032	0.023	3.607	0.013	0.029	316	2384	100	119	10063	10182	182	10273	10455	Error	Error	-6.402	119	10063	182	10273	198073	3895563	0.365	11.528	0	0	0
1	6	16	"A93"	"A93"	5855	39900	100	596	649	368	56	430	430	498	346	69	33	11	0	14421	14674	4403	30	2056	2056	2215	972	43	99	99	0	0.000	0.000	0.000	0.000	0.000	0.000	0.000	0.000	0.000	0.000	0.000	0.000	0.000	0.000	0.013	0.017	0.025	0.023	3.356	0.012	0.033	316	2384	100	166	12365	12531	219	12618	12837	Error	Error	-6.219	166	12365	219	12618	205107	4637135	0.436	12.818	0	0	0
1	7	16	"A94"	"A94"	6155	39900	100	611	685	407	59	459	459	513	337	65	32	13	0	12253	11814	4422	37	1961	1961	2029	641	31	97	95	0	0.000	0.000	0.000	0.000	0.000	0.000	0.000	0.000	0.000	0.000	0.000	0.000	0.000	0.000	0.015	0.023	0.034	0.031	3.524	0.014	0.032	316	2384	100	152	10292	10444	226	9853	10079	Error	Error	-6.081	152	10292	226	9853	216319	3733357	0.510	15.265	0	0	0
1	8	16	"A94"	"A94"	6455	39900	100	641	679	372	54	475	475	531	344	64	32	10	0	15616	15233	5102	33	1996	1996	2149	960	44	99	97	0	0.000	0.000	0.000	0.000	0.000	0.000	0.000	0.000	0.000	0.000	0.000	0.000	0.000	0.000	0.012	0.015	0.027	0.024	2.814	0.012	0.042	316	2384	100	166	13620	13786	204	13237	13441	Error	Error	-6.358	166	13620	204	13237	214603	4813527	0.430	13.629	0	0	0
1	9	16	"A94"	"A94"	6755	39900	100	627	675	384	56	462	462	524	358	68	31	11	0	15145	15000	4744	31	2034	2034	2241	1188	53	99	98	0	0.000	0.000	0.000	0.000	0.000	0.000	0.000	0.000	0.000	0.000	0.000	0.000	0.000	0.000	0.013	0.016	0.027	0.023	2.871	0.011	0.039	316	2384	100	165	13111	13276	213	12966	13179	Error	Error	-6.312	165	13111	213	12966	213158	4739845	0.422	10.740	0	0	0
1	10	16	"A95"	"A95"	7055	39895	100	579	616	359	58	483	483	547	366	66	23	6	0	7328	7650	3607	47	2004	2004	2076	680	32	94	88	0	0.000	0.000	0.000	0.000	0.000	0.000	0.000	0.000	0.000	0.000	0.000	0.000	0.000	0.000	0.018	0.024	0.051	0.052	4.020	0.014	0.014	316	2384	100	96	5324	5420	133	5646	5779	Error	Error	-5.793	96	5324	133	5646	194600	2417275	0.189	8.197	0	0	0
1	11	16	"A95"	"A95"	7355	39895	100	644	710	420	59	475	475	541	376	69	33	11	0	11192	10969	3225	29	2074	2074	2214	1012	45	97	95	0	0.000	0.000	0.000	0.000	0.000	0.000	0.000	0.000	0.000	0.000	0.000	0.000	0.000	0.000	0.019	0.026	0.041	0.036	3.089	0.018	0.035	316	2384	100	169	9118	9287	235	8895	9130	Error	Error	-5.754	169	9118	235	8895	224219	3466183	0.449	8.651	0	0	0
1	12	16	"A95"	"A95"	7655	39895	100	625	712	565	79	489	489	561	447	79	23	6	0	12323	11485	4272	37	2036	2036	2255	1474	65	95	89	0	0.000	0.000	0.000	0.000	0.000	0.000	0.000	0.000	0.000	0.000	0.000	0.000	0.000	0.000	0.013	0.024	0.034	0.032	3.553	0.032	0.078	316	2384	100	136	10287	10423	223	9449	9672	Error	Error	-6.241	136	10287	223	9449	224888	3629284	0.338	6.262	0	0	0
1	13	16	"A96"	"A96"	7955	39895	100	594	656	362	55	489	489	558	500	89	18	2	0	10942	10461	4229	40	2143	2143	2272	941	41	94	89	0	0.000	0.000	0.000	0.000	0.000	0.000	0.000	0.000	0.000	0.000	0.000	0.000	0.000	0.000	0.012	0.020	0.040	0.038	4.071	0.010	0.005	316	2384	100	105	8799	8904	167	8318	8485	Error	Error	-6.389	105	8799	167	8318	207364	3305608	0.196	8.702	0	0	0
1	14	16	"A96"	"A96"	8255	39890	100	575	670	407	60	498	498	553	354	64	26	11	0	11268	10686	3450	32	2161	2161	2297	853	37	99	96	0	0.000	0.000	0.000	0.000	0.000	0.000	0.000	0.000	0.000	0.000	0.000	0.000	0.000	0.000	0.008	0.020	0.043	0.031	4.597	0.015	0.027	316	2384	100	77	9107	9184	172	8525	8697	Error	Error	-6.886	77	9107	172	8525	211735	3376734	0.331	9.835	0	0	0
1	15	16	"A96"	"A96"	8555	39890	100	585	643	375	58	493	493	554	367	66	23	7	0	6215	7681	3819	49	2180	2180	2812	2405	85	71	47	0	0.000	0.000	0.000	0.000	0.000	0.000	0.000	0.000	0.000	0.000	0.000	0.000	0.000	0.000	0.023	0.027	0.058	0.056	4.582	0.014	0.026	316	2384	100	92	4035	4127	150	5501	5651	Error	Error	-5.455	92	4035	150	5501	203279	2427343	0.243	2.025	0	0	0
1	16	16	"A97"	"A97"	8855	39890	100	642	673	391	58	488	488	548	355	64	29	9	0	10362	9988	4276	42	2141	2141	2222	766	34	97	94	0	0.000	0.000	0.000	0.000	0.000	0.000	0.000	0.000	0.000	0.000	0.000	0.000	0.000	0.000	0.019	0.024	0.045	0.043	3.660	0.015	0.028	316	2384	100	154	8221	8375	185	7847	8032	Error	Error	-5.738	154	8221	185	7847	212523	3156342	0.352	10.138	0	0	0
1	17	16	"A97"	"A97"	9155	39890	100	647	782	754	96	509	509	581	397	68	26	12	0	9772	10163	4896	48	2243	2243	2382	918	38	99	96	0	0.000	0.000	0.000	0.000	0.000	0.000	0.000	0.000	0.000	0.000	0.000	0.000	0.000	0.000	0.018	0.034	0.045	0.041	3.445	0.043	0.115	316	2384	100	138	7529	7667	273	7920	8193	Error	Error	-5.770	138	7529	273	7920	247269	3211523	0.506	8.476	0	0	0
1	18	16	"A97"	"A97"	9455	39885	100	598	667	414	62	526	526	592	390	65	22	8	0	6732	7365	3872	52	2311	2311	2425	807	33	87	71	0	0.000	0.000	0.000	0.000	0.000	0.000	0.000	0.000	0.000	0.000	0.000	0.000	0.000	0.000	0.016	0.028	0.068	0.067	4.723	0.013	0.008	316	2384	100	72	4421	4493	141	5054	5195	Error	Error	-5.940	72	4421	141	5054	210690	2327349	0.192	6.121	0	0	0
1	1	17	"A98"	"A98"	4360	40205	100	512	572	372	65	462	462	507	328	64	24	7	0	4108	4861	2641	54	1972	1972	2012	567	28	84	71	0	0.000	0.000	0.000	0.000	0.000	0.000	0.000	0.000	0.000	0.000	0.000	0.000	0.000	0.000	0.023	0.038	0.114	0.104	4.469	0.034	0.035	316	2384	100	50	2136	2186	110	2889	2999	Error	Error	-5.417	50	2136	110	2889	180862	1535995	0.198	5.025	0	0	0
1	2	17	"A98"	"A98"	4660	40205	100	534	569	348	61	445	445	506	345	68	23	5	0	4042	6111	4753	77	1930	1930	1998	610	30	84	70	0	0.000	0.000	0.000	0.000	0.000	0.000	0.000	0.000	0.000	0.000	0.000	0.000	0.000	0.000	0.042	0.030	0.090	0.097	4.302	0.018	0.023	316	2384	100	89	2112	2201	124	4181	4305	Error	Error	-4.569	89	2112	124	4181	179929	1931177	0.183	6.743	0	0	0
1	3	17	"A98"	"A98"	4960	40205	100	563	588	324	55	435	435	497	336	67	28	6	0	5659	7701	4944	64	1963	1963	2035	661	32	94	87	0	0.000	0.000	0.000	0.000	0.000	0.000	0.000	0.000	0.000	0.000	0.000	0.000	0.000	0.000	0.035	0.027	0.055	0.054	5.018	0.010	0.012	316	2384	100	128	3696	3824	153	5738	5891	Error	Error	-4.852	128	3696	153	5738	185848	2433461	0.271	8.572	0	0	0
1	4	17	"A99"	"A99"	5260	40205	100	2168	2585	2041	78	436	436	507	376	74	74	64	0	9130	8816	3827	43	1969	1969	2021	633	31	97	92	0	0.000	0.000	0.000	0.000	0.000	0.000	0.000	0.000	0.000	0.000	0.000	0.000	0.000	0.000	0.242	0.314	0.259	0.217	3.196	0.328	0.609	316	2384	100	1732	7161	8893	2149	6847	8996	Error	Error	-2.048	1732	7161	2149	6847	816874	2785917	5.527	10.735	0	0	0
1	5	17	"A99"	"A99"	5560	40200	100	2370	2713	1823	67	455	455	523	353	67	84	77	0	8982	8508	3030	35	2048	2048	2159	740	34	96	91	0	0.000	0.000	0.000	0.000	0.000	0.000	0.000	0.000	0.000	0.000	0.000	0.000	0.000	0.000	0.276	0.350	0.305	0.280	2.499	0.359	0.616	316	2384	100	1915	6934	8849	2258	6460	8718	Error	Error	-1.856	1915	6934	2258	6460	857409	2688402	6.204	8.580	0	0	0
1	6	17	"A99"	"A99"	5860	40200	100	2988	3260	2050	62	439	439	508	354	69	91	83	0	10844	10498	3057	29	1996	1996	2103	770	36	97	96	0	0.000	0.000	0.000	0.000	0.000	0.000	0.000	0.000	0.000	0.000	0.000	0.000	0.000	0.000	0.288	0.332	0.311	0.263	2.233	0.342	0.672	316	2384	100	2549	8848	11397	2821	8502	11323	Error	Error	-1.795	2549	8848	2821	8502	1030129	3317265	7.774	10.903	0	0	0
1	7	17	"A100"	"A100"	6160	40200	100	534	613	376	61	445	445	508	354	69	26	10	0	7087	7014	2978	42	1980	1980	2024	646	31	90	84	0	0.000	0.000	0.000	0.000	0.000	0.000	0.000	0.000	0.000	0.000	0.000	0.000	0.000	0.000	0.017	0.033	0.062	0.059	4.299	0.020	0.023	316	2384	100	89	5107	5196	168	5034	5202	Error	Error	-5.843	89	5107	168	5034	193788	2216355	0.297	7.724	0	0	0
1	8	17	"A100"	"A100"	6460	40200	100	632	678	397	58	459	459	524	384	73	29	9	0	10676	10718	4445	41	2029	2029	2183	1131	51	93	89	0	0.000	0.000	0.000	0.000	0.000	0.000	0.000	0.000	0.000	0.000	0.000	0.000	0.000	0.000	0.020	0.025	0.042	0.039	4.351	0.012	0.017	316	2384	100	173	8647	8820	219	8689	8908	Error	Error	-5.643	173	8647	219	8689	214314	3386895	0.401	7.546	0	0	0
1	9	17	"A100"	"A100"	6760	40195	100	617	700	431	61	451	451	508	336	66	36	14	0	9042	9203	3446	37	2031	2031	2219	1145	51	93	90	0	0.000	0.000	0.000	0.000	0.000	0.000	0.000	0.000	0.000	0.000	0.000	0.000	0.000	0.000	0.024	0.035	0.055	0.050	3.469	0.021	0.043	316	2384	100	166	7011	7177	249	7172	7421	Error	Error	-5.400	166	7011	249	7172	221275	2908209	0.571	6.100	0	0	0
1	10	17	"A101"	"A101"	7060	40195	100	912	1319	1207	91	480	480	542	404	74	52	33	0	4090	5003	2782	55	2043	2043	2120	736	34	80	62	0	0.000	0.000	0.000	0.000	0.000	0.000	0.000	0.000	0.000	0.000	0.000	0.000	0.000	0.000	0.211	0.283	0.303	0.255	3.420	0.277	0.480	316	2384	100	432	2047	2479	839	2960	3799	Error	Error	-2.244	432	2047	839	2960	416770	1580860	1.923	3.917	0	0	0
1	11	17	"A101"	"A101"	7360	40195	100	1406	2319	2216	95	483	483	548	370	67	67	54	0	5289	6773	4003	59	2070	2070	2118	645	30	88	75	0	0.000	0.000	0.000	0.000	0.000	0.000	0.000	0.000	0.000	0.000	0.000	0.000	0.000	0.000	0.287	0.390	0.345	0.293	2.999	0.425	0.693	316	2384	100	923	3219	4142	1836	4703	6539	Error	Error	-1.802	923	3219	1836	4703	732922	2140400	4.786	7.217	0	0	0
1	12	17	"A101"	"A101"	7660	40195	100	1323	2350	2247	95	483	483	543	403	74	68	51	0	5186	6581	3797	57	2044	2044	2086	605	29	89	78	0	0.000	0.000	0.000	0.000	0.000	0.000	0.000	0.000	0.000	0.000	0.000	0.000	0.000	0.000	0.267	0.412	0.365	0.315	3.247	0.455	0.668	316	2384	100	840	3142	3982	1867	4537	6404	Error	Error	-1.903	840	3142	1867	4537	742730	2079457	4.484	7.430	0	0	0
1	13	17	"A102"	"A102"	7960	40190	100	1054	1771	1820	102	471	471	529	353	66	58	44	0	7755	8599	4405	51	2036	2036	2082	605	29	93	89	0	0.000	0.000	0.000	0.000	0.000	0.000	0.000	0.000	0.000	0.000	0.000	0.000	0.000	0.000	0.102	0.198	0.178	0.156	3.277	0.226	0.505	316	2384	100	583	5719	6302	1300	6563	7863	Error	Error	-3.294	583	5719	1300	6563	559670	2717410	3.518	10.772	0	0	0
1	14	17	"A102"	"A102"	8260	40190	100	877	1439	1477	102	503	503	564	373	66	50	35	0	5629	6495	3197	49	2128	2128	2197	673	30	90	79	0	0.000	0.000	0.000	0.000	0.000	0.000	0.000	0.000	0.000	0.000	0.000	0.000	0.000	0.000	0.107	0.214	0.182	0.165	3.407	0.257	0.446	316	2384	100	374	3501	3875	936	4367	5303	Error	Error	-3.227	374	3501	936	4367	454640	2052467	2.346	6.386	0	0	0
1	15	17	"A102"	"A102"	8560	40190	100	974	1587	1662	104	518	518	581	366	62	55	37	0	5717	6484	3078	47	2196	2196	2254	655	29	90	82	0	0.000	0.000	0.000	0.000	0.000	0.000	0.000	0.000	0.000	0.000	0.000	0.000	0.000	0.000	0.130	0.249	0.230	0.195	3.003	0.293	0.437	316	2384	100	456	3521	3977	1069	4288	5357	Error	Error	-2.949	456	3521	1069	4288	501617	2048916	2.749	6.458	0	0	0
1	16	17	"A103"	"A103"	8860	40190	100	625	677	420	62	508	508	572	372	65	27	8	0	8382	7954	2669	33	2211	2211	2263	690	30	92	89	0	0.000	0.000	0.000	0.000	0.000	0.000	0.000	0.000	0.000	0.000	0.000	0.000	0.000	0.000	0.019	0.029	0.059	0.054	3.633	0.020	0.021	316	2384	100	117	6171	6288	169	5743	5912	Error	Error	-5.721	117	6171	169	5743	214087	2513339	0.282	8.248	0	0	0
1	17	17	"A103"	"A103"	9160	40190	100	630	694	401	57	521	521	593	396	66	24	7	0	7188	7143	2327	32	2212	2212	2298	736	32	97	92	0	0.000	0.000	0.000	0.000	0.000	0.000	0.000	0.000	0.000	0.000	0.000	0.000	0.000	0.000	0.022	0.035	0.069	0.057	3.409	0.024	0.025	316	2384	100	109	4976	5085	173	4931	5104	Error	Error	-5.513	109	4976	173	4931	219376	2257268	0.255	6.583	0	0	0
1	18	17	"A103"	"A103"	9460	40185	100	662	716	397	55	549	549	641	657	102	11	0	0	7370	7138	2083	29	2338	2338	2477	1623	65	90	77	0	0.000	0.000	0.000	0.000	0.000	0.000	0.000	0.000	0.000	0.000	0.000	0.000	0.000	0.000	0.022	0.035	0.070	0.063	3.799	0.030	0.030	316	2384	100	113	5032	5145	167	4800	4967	Error	Error	-5.477	113	5032	167	4800	226191	2255450	0.114	2.872	0	0	0
1	1	18	"A104"	"A104"	4365	40505	100	563	661	442	66	448	448	509	389	76	29	10	0	10655	10358	3783	36	2019	2019	2065	613	29	98	98	0	0.000	0.000	0.000	0.000	0.000	0.000	0.000	0.000	0.000	0.000	0.000	0.000	0.000	0.000	0.013	0.026	0.041	0.036	4.153	0.021	0.056	316	2384	100	115	8636	8751	213	8339	8552	Error	Error	-6.231	115	8636	213	8339	208903	3273088	0.391	13.529	0	0	0
1	2	18	"A104"	"A104"	4665	40505	100	599	638	351	55	419	419	484	328	67	32	12	0	14375	13572	5449	40	1971	1971	2046	751	36	98	97	0	0.000	0.000	0.000	0.000	0.000	0.000	0.000	0.000	0.000	0.000	0.000	0.000	0.000	0.000	0.015	0.019	0.029	0.025	3.680	0.014	0.056	316	2384	100	180	12404	12584	219	11601	11820	Error	Error	-6.107	180	12404	219	11601	201705	4288696	0.470	15.348	0	0	0
1	3	18	"A104"	"A104"	4965	40505	100	607	666	369	55	428	428	490	328	66	33	12	0	14519	14093	4607	32	1994	1994	2110	997	47	98	96	0	0.000	0.000	0.000	0.000	0.000	0.000	0.000	0.000	0.000	0.000	0.000	0.000	0.000	0.000	0.014	0.020	0.027	0.022	3.293	0.013	0.041	316	2384	100	179	12525	12704	238	12099	12337	Error	Error	-6.129	179	12525	238	12099	210531	4453398	0.537	12.019	0	0	0
1	4	18	"A105"	"A105"	5265	40505	100	545	624	381	61	430	430	499	363	72	27	10	0	13270	12863	5329	41	1991	1991	2067	732	35	93	91	0	0.000	0.000	0.000	0.000	0.000	0.000	0.000	0.000	0.000	0.000	0.000	0.000	0.000	0.000	0.010	0.018	0.031	0.029	3.576	0.013	0.040	316	2384	100	115	11279	11394	194	10872	11066	Error	Error	-6.616	115	11279	194	10872	197198	4064600	0.344	14.749	0	0	0
1	5	18	"A105"	"A105"	5565	40500	100	572	652	384	58	442	442	512	370	72	28	10	0	10110	10389	3454	33	2024	2024	2193	1283	58	98	96	0	0.000	0.000	0.000	0.000	0.000	0.000	0.000	0.000	0.000	0.000	0.000	0.000	0.000	0.000	0.016	0.025	0.038	0.035	3.225	0.021	0.053	316	2384	100	130	8086	8216	210	8365	8575	Error	Error	-5.959	130	8086	210	8365	205923	3282846	0.378	6.388	0	0	0
1	6	18	"A105"	"A105"	5865	40500	100	549	641	381	59	429	429	492	337	68	31	13	0	11943	12073	4135	34	1956	1956	2049	819	39	99	96	0	0.000	0.000	0.000	0.000	0.000	0.000	0.000	0.000	0.000	0.000	0.000	0.000	0.000	0.000	0.012	0.021	0.032	0.027	3.560	0.014	0.039	316	2384	100	120	9987	10107	212	10117	10329	Error	Error	-6.379	120	9987	212	10117	202649	3815191	0.442	12.239	0	0	0
1	7	18	"A106"	"A106"	6165	40500	100	467	518	335	64	432	432	511	639	125	7	0	0	2497	2798	1234	44	1954	1954	2000	603	30	46	25	0	0.000	0.000	0.000	0.000	0.000	0.000	0.000	0.000	0.000	0.000	0.000	0.000	0.000	0.000	0.064	0.102	0.307	0.317	5.201	0.045	0.012	316	2384	100	35	543	578	86	844	930	Error	Error	-3.956	35	543	86	844	163620	884215	0.011	1.323	0	0	0
1	8	18	"A106"	"A106"	6465	40500	100	456	511	331	64	455	455	504	338	67	17	5	0	2805	3408	1770	51	1960	1960	2004	591	29	62	36	0	0.000	0.000	0.000	0.000	0.000	0.000	0.000	0.000	0.000	0.000	0.000	0.000	0.000	0.000	0.001	0.039	0.180	0.166	5.462	0.018	0.004	316	2384	100	1	845	846	56	1448	1504	Error	Error	-9.723	1	845	56	1448	161625	1076798	0.021	2.376	0	0	0
1	9	18	"A106"	"A106"	6765	40495	100	461	514	335	65	470	470	530	351	66	17	4	0	2574	2765	1024	37	2107	2107	2165	621	28	41	22	0	0.000	0.000	0.000	0.000	0.000	0.000	0.000	0.000	0.000	0.000	0.000	0.000	0.000	0.000	-0.019	0.067	0.383	0.359	6.539	0.021	0.002	316	2384	100	-9	467	458	44	658	702	Error	Error	Error	-9	467	44	658	162323	873605	-0.046	0.966	0	0	0
1	10	18	"A107"	"A107"	7065	40495	100	488	550	350	63	457	457	532	413	77	18	3	0	3622	4270	2296	53	2029	2029	2103	683	32	72	54	0	0.000	0.000	0.000	0.000	0.000	0.000	0.000	0.000	0.000	0.000	0.000	0.000	0.000	0.000	0.019	0.041	0.142	0.140	5.104	0.007	0.001	316	2384	100	31	1593	1624	93	2241	2334	Error	Error	-5.683	31	1593	93	2241	173654	1349352	0.044	3.173	0	0	0
1	11	18	"A107"	"A107"	7365	40495	100	507	598	371	62	485	485	555	378	68	19	6	0	4289	5136	2448	47	2088	2088	2177	858	39	87	64	0	0.000	0.000	0.000	0.000	0.000	0.000	0.000	0.000	0.000	0.000	0.000	0.000	0.000	0.000	0.010	0.037	0.111	0.099	4.423	0.022	0.013	316	2384	100	22	2201	2223	113	3048	3161	Error	Error	-6.645	22	2201	113	3048	188874	1623007	0.114	3.449	0	0	0
1	12	18	"A107"	"A107"	7665	40495	100	551	606	386	63	476	476	557	519	93	14	2	0	3837	4879	2749	56	2075	2075	2186	1245	56	65	37	0	0.000	0.000	0.000	0.000	0.000	0.000	0.000	0.000	0.000	0.000	0.000	0.000	0.000	0.000	0.043	0.046	0.113	0.124	4.234	0.027	0.019	316	2384	100	75	1762	1837	130	2804	2934	Error	Error	-4.554	75	1762	130	2804	191558	1541845	0.094	2.163	0	0	0
1	13	18	"A108"	"A108"	7965	40490	100	510	565	377	66	492	492	547	359	65	20	6	0	4894	6102	3276	53	2067	2067	2112	597	28	92	81	0	0.000	0.000	0.000	0.000	0.000	0.000	0.000	0.000	0.000	0.000	0.000	0.000	0.000	0.000	0.006	0.018	0.071	0.071	4.308	0.012	0.006	316	2384	100	18	2827	2845	73	4035	4108	Error	Error	-7.295	18	2827	73	4035	178515	1928328	0.050	6.683	0	0	0
1	14	18	"A108"	"A108"	8265	40490	100	512	596	385	64	486	486	554	402	72	20	6	0	4264	5204	2860	54	2101	2101	2170	697	32	81	63	0	0.000	0.000	0.000	0.000	0.000	0.000	0.000	0.000	0.000	0.000	0.000	0.000	0.000	0.000	0.012	0.035	0.095	0.096	5.079	0.016	0.008	316	2384	100	26	2163	2189	110	3103	3213	Error	Error	-6.378	26	2163	110	3103	188403	1644492	0.104	4.353	0	0	0
1	15	18	"A108"	"A108"	8565	40490	100	597	652	376	57	497	497	552	353	63	28	8	0	4594	5609	3138	55	2210	2210	2255	640	28	81	67	0	0.000	0.000	0.000	0.000	0.000	0.000	0.000	0.000	0.000	0.000	0.000	0.000	0.000	0.000	0.042	0.046	0.101	0.105	4.452	0.024	0.022	316	2384	100	100	2384	2484	155	3399	3554	Error	Error	-4.575	100	2384	155	3399	205911	1772501	0.283	5.241	0	0	0
1	16	18	"A109"	"A109"	8860	40490	100	515	578	375	64	496	496	557	362	64	21	5	0	2631	2767	1105	39	2161	2161	2223	639	28	40	18	0	0.000	0.000	0.000	0.000	0.000	0.000	0.000	0.000	0.000	0.000	0.000	0.000	0.000	0.000	0.040	0.135	0.411	0.394	4.870	0.069	0.001	316	2384	100	19	470	489	82	606	688	Error	Error	-4.629	19	470	82	606	182643	874376	0.058	0.851	0	0	0
1	17	18	"A109"	"A109"	9160	40485	100	477	549	375	68	497	497	564	366	64	16	5	0	2669	2924	1156	39	2218	2218	2286	650	28	38	18	0	0.000	0.000	0.000	0.000	0.000	0.000	0.000	0.000	0.000	0.000	0.000	0.000	0.000	0.000	-0.044	0.074	0.393	0.403	4.963	0.015	0.001	316	2384	100	-20	451	431	52	706	758	Error	Error	Error	-20	451	52	706	173527	924141	-0.041	0.982	0	0	0
1	18	18	"A109"	"A109"	9460	40485	100	466	555	360	64	527	527	750	2573	343	0	0	0	2654	2872	1015	35	2269	2269	2406	2119	88	9	0	0	0.000	0.000	0.000	0.000	0.000	0.000	0.000	0.000	0.000	0.000	0.000	0.000	0.000	0.000	-0.158	0.046	0.439	0.446	4.886	0.024	0.002	316	2384	100	-61	385	324	28	603	631	Error	Error	Error	-61	385	28	603	175306	907572	-0.076	0.220	0	0	0
1	1	19	"A110"	"A110"	4370	40805	100	558	593	362	61	433	433	494	331	67	25	7	0	8676	9448	4775	50	1929	1929	1982	594	29	97	95	0	0.000	0.000	0.000	0.000	0.000	0.000	0.000	0.000	0.000	0.000	0.000	0.000	0.000	0.000	0.019	0.021	0.038	0.036	4.288	0.012	0.019	316	2384	100	125	6747	6872	160	7519	7679	Error	Error	-5.754	125	6747	160	7519	187231	2985443	0.299	12.569	0	0	0
1	2	19	"A110"	"A110"	4670	40805	100	554	629	387	61	421	421	508	500	98	18	4	0	11580	11666	6057	51	1912	1912	2020	877	43	96	92	0	0.000	0.000	0.000	0.000	0.000	0.000	0.000	0.000	0.000	0.000	0.000	0.000	0.000	0.000	0.014	0.021	0.036	0.031	3.508	0.019	0.052	316	2384	100	133	9668	9801	208	9754	9962	Error	Error	-6.184	133	9668	208	9754	198708	3686560	0.242	10.999	0	0	0
1	3	19	"A110"	"A110"	4970	40805	100	515	555	340	61	426	426	497	362	72	21	5	0	7239	8854	5051	57	1954	1954	2432	2524	103	83	53	0	0.000	0.000	0.000	0.000	0.000	0.000	0.000	0.000	0.000	0.000	0.000	0.000	0.000	0.000	0.017	0.019	0.045	0.040	3.927	0.013	0.039	316	2384	100	89	5285	5374	129	6900	7029	Error	Error	-5.892	89	5285	129	6900	175386	2797728	0.160	2.544	0	0	0
1	4	19	"A111"	"A111"	5270	40800	100	522	625	528	84	429	429	486	443	91	22	6	0	6669	8683	5535	63	1886	1886	1949	973	49	93	81	0	0.000	0.000	0.000	0.000	0.000	0.000	0.000	0.000	0.000	0.000	0.000	0.000	0.000	0.000	0.019	0.029	0.055	0.049	4.546	0.022	0.049	316	2384	100	93	4783	4876	196	6797	6993	Error	Error	-5.685	93	4783	196	6797	197396	2743872	0.314	6.921	0	0	0
1	5	19	"A111"	"A111"	5570	40800	100	444	540	375	69	437	437	492	333	67	23	6	0	6996	8955	5042	56	1959	1959	2125	937	44	97	92	0	0.000	0.000	0.000	0.000	0.000	0.000	0.000	0.000	0.000	0.000	0.000	0.000	0.000	0.000	0.001	0.015	0.050	0.044	3.399	0.009	0.014	316	2384	100	7	5037	5044	103	6996	7099	Error	Error	-9.491	7	5037	103	6996	170658	2829934	0.144	7.289	0	0	0
1	6	19	"A111"	"A111"	5870	40800	100	490	556	354	63	439	439	497	362	72	21	6	0	6613	8866	5684	64	1938	1938	2109	936	44	93	85	0	0.000	0.000	0.000	0.000	0.000	0.000	0.000	0.000	0.000	0.000	0.000	0.000	0.000	0.000	0.011	0.017	0.051	0.038	4.445	0.008	0.007	316	2384	100	51	4675	4726	117	6928	7045	Error	Error	-6.518	51	4675	117	6928	175636	2801539	0.163	7.219	0	0	0
1	7	19	"A112"	"A112"	6170	40800	100	2378	4981	5237	105	432	432	499	373	74	86	74	0	7966	8157	3792	46	1919	1919	1962	622	31	95	91	0	0.000	0.000	0.000	0.000	0.000	0.000	0.000	0.000	0.000	0.000	0.000	0.000	0.000	0.000	0.322	0.729	0.447	0.456	2.640	0.979	0.622	316	2384	100	1946	6047	7993	4549	6238	10787	Error	Error	-1.636	1946	6047	4549	6238	1573947	2577492	12.016	9.960	0	0	0
1	8	19	"A112"	"A112"	6470	40800	100	3863	5613	4769	84	452	452	517	355	68	92	87	0	10393	9864	3302	33	1945	1945	2020	672	33	99	96	0	0.000	0.000	0.000	0.000	0.000	0.000	0.000	0.000	0.000	0.000	0.000	0.000	0.000	0.000	0.404	0.652	0.452	0.439	2.572	0.805	0.578	316	2384	100	3411	8448	11859	5161	7919	13080	Error	Error	-1.308	3411	8448	5161	7919	1773704	3116938	14.355	11.673	0	0	0
1	9	19	"A112"	"A112"	6770	40795	100	3443	6054	5798	95	488	488	553	385	69	90	83	0	10476	9964	3725	37	2046	2046	2156	954	44	97	95	0	0.000	0.000	0.000	0.000	0.000	0.000	0.000	0.000	0.000	0.000	0.000	0.000	0.000	0.000	0.351	0.703	0.463	0.434	2.573	0.994	0.591	316	2384	100	2955	8430	11385	5566	7918	13484	Error	Error	-1.512	2955	8430	5566	7918	1913172	3148666	14.288	8.184	0	0	0
1	10	19	"A113"	"A113"	7070	40795	100	563	623	473	75	462	462	564	984	174	3	0	0	6817	6985	3126	44	2015	2015	2134	2186	102	75	54	0	0.000	0.000	0.000	0.000	0.000	0.000	0.000	0.000	0.000	0.000	0.000	0.000	0.000	0.000	0.021	0.032	0.063	0.063	4.371	0.017	0.004	316	2384	100	101	4802	4903	161	4970	5131	Error	Error	-5.571	101	4802	161	4970	196907	2207407	0.060	2.219	0	0	0
1	11	19	"A113"	"A113"	7370	40795	100	620	756	995	131	465	465	531	352	66	32	10	0	8076	7973	2846	35	2035	2035	2128	691	32	97	94	0	0.000	0.000	0.000	0.000	0.000	0.000	0.000	0.000	0.000	0.000	0.000	0.000	0.000	0.000	0.026	0.049	0.062	0.054	3.977	0.035	0.027	316	2384	100	155	6041	6196	291	5938	6229	Error	Error	-5.284	155	6041	291	5938	238812	2519599	0.639	8.459	0	0	0
1	12	19	"A113"	"A113"	7670	40795	100	570	613	373	60	466	466	526	344	65	28	7	0	5980	6149	2136	34	2036	2036	2101	651	30	98	91	0	0.000	0.000	0.000	0.000	0.000	0.000	0.000	0.000	0.000	0.000	0.000	0.000	0.000	0.000	0.026	0.036	0.084	0.076	2.923	0.022	0.016	316	2384	100	104	3944	4048	147	4113	4260	Error	Error	-5.245	104	3944	147	4113	193748	1943231	0.253	6.218	0	0	0
1	13	19	"A114"	"A114"	7965	40790	100	606	683	386	56	485	485	541	351	64	28	10	0	10451	9770	3229	33	2012	2012	2049	585	28	96	93	0	0.000	0.000	0.000	0.000	0.000	0.000	0.000	0.000	0.000	0.000	0.000	0.000	0.000	0.000	0.014	0.026	0.040	0.035	4.251	0.019	0.037	316	2384	100	121	8439	8560	198	7758	7956	Error	Error	-6.124	121	8439	198	7758	215859	3087288	0.405	13.198	0	0	0
1	14	19	"A114"	"A114"	8265	40790	100	524	606	401	66	458	458	537	375	69	23	8	0	8935	8597	2921	33	2050	2050	2113	678	32	97	94	0	0.000	0.000	0.000	0.000	0.000	0.000	0.000	0.000	0.000	0.000	0.000	0.000	0.000	0.000	0.010	0.023	0.049	0.041	3.620	0.014	0.014	316	2384	100	66	6885	6951	148	6547	6695	Error	Error	-6.705	66	6885	148	6547	191484	2716722	0.184	9.563	0	0	0
1	15	19	"A114"	"A114"	8565	40790	100	599	647	382	59	475	475	538	352	65	24	7	0	8246	8123	2278	28	2067	2067	2148	786	36	97	96	0	0.000	0.000	0.000	0.000	0.000	0.000	0.000	0.000	0.000	0.000	0.000	0.000	0.000	0.000	0.020	0.028	0.051	0.047	3.364	0.019	0.025	316	2384	100	124	6179	6303	172	6056	6228	Error	Error	-5.639	124	6179	172	6056	204391	2566887	0.310	7.602	0	0	0
1	16	19	"A115"	"A115"	8865	40790	100	497	588	374	63	500	500	562	370	65	18	6	0	3744	4446	2266	50	2122	2122	2181	615	28	79	60	0	0.000	0.000	0.000	0.000	0.000	0.000	0.000	0.000	0.000	0.000	0.000	0.000	0.000	0.000	-0.002	0.038	0.154	0.156	5.080	0.014	0.003	316	2384	100	-3	1622	1619	88	2324	2412	Error	Error	Error	-3	1622	88	2324	185794	1405075	0.070	3.683	0	0	0
1	17	19	"A115"	"A115"	9165	40785	100	539	620	395	63	493	493	556	357	64	22	8	0	4758	5869	3146	53	2147	2147	2218	648	29	90	77	0	0.000	0.000	0.000	0.000	0.000	0.000	0.000	0.000	0.000	0.000	0.000	0.000	0.000	0.000	0.018	0.034	0.083	0.076	4.537	0.012	0.006	316	2384	100	46	2611	2657	127	3722	3849	Error	Error	-5.827	46	2611	127	3722	195822	1854500	0.179	5.634	0	0	0
1	18	19	"A115"	"A115"	9465	40785	100	546	586	369	62	492	492	558	369	66	18	5	0	3853	4813	2709	56	2154	2154	2211	647	29	81	64	0	0.000	0.000	0.000	0.000	0.000	0.000	0.000	0.000	0.000	0.000	0.000	0.000	0.000	0.000	0.032	0.035	0.122	0.119	4.220	0.011	0.003	316	2384	100	54	1699	1753	94	2659	2753	Error	Error	-4.976	54	1699	94	2659	185290	1520816	0.076	4.022	0	0	0
1	1	20	"A116"	"A116"	4375	41105	100	553	624	383	61	441	441	516	384	74	24	8	0	11470	10674	4472	41	2032	2032	2109	745	35	97	95	0	0.000	0.000	0.000	0.000	0.000	0.000	0.000	0.000	0.000	0.000	0.000	0.000	0.000	0.000	0.012	0.021	0.036	0.032	3.708	0.016	0.026	316	2384	100	112	9438	9550	183	8642	8825	Error	Error	-6.397	112	9438	183	8642	197265	3373003	0.281	11.497	0	0	0
1	2	20	"A116"	"A116"	4675	41105	100	584	646	360	55	439	439	508	432	85	22	5	0	12654	12207	3044	24	2057	2057	2251	1277	56	100	99	0	0.000	0.000	0.000	0.000	0.000	0.000	0.000	0.000	0.000	0.000	0.000	0.000	0.000	0.000	0.014	0.020	0.030	0.024	3.149	0.017	0.052	316	2384	100	145	10597	10742	207	10150	10357	Error	Error	-6.191	145	10597	207	10150	204095	3857531	0.319	7.796	0	0	0
1	3	20	"A116"	"A116"	4975	41105	100	591	673	512	76	424	424	491	373	75	27	9	0	13439	13132	3555	27	2027	2027	2285	1347	58	100	99	0	0.000	0.000	0.000	0.000	0.000	0.000	0.000	0.000	0.000	0.000	0.000	0.000	0.000	0.000	0.015	0.022	0.028	0.024	3.242	0.017	0.051	316	2384	100	167	11412	11579	249	11105	11354	Error	Error	-6.095	167	11412	249	11105	212739	4149581	0.488	8.053	0	0	0
1	4	20	"A117"	"A117"	5275	41100	100	591	775	1600	206	425	425	484	338	69	31	12	0	4262	5231	4902	93	1926	1926	1966	590	30	85	71	0	0.000	0.000	0.000	0.000	0.000	0.000	0.000	0.000	0.000	0.000	0.000	0.000	0.000	0.000	0.071	0.106	0.123	0.115	4.331	0.202	0.407	316	2384	100	166	2336	2502	350	3305	3655	Error	Error	-3.815	166	2336	350	3305	244849	1653142	0.861	5.534	0	0	0
1	5	20	"A117"	"A117"	5575	41100	100	624	689	433	62	444	444	505	351	69	31	13	0	5300	5683	2488	43	1977	1977	2020	604	29	90	81	0	0.000	0.000	0.000	0.000	0.000	0.000	0.000	0.000	0.000	0.000	0.000	0.000	0.000	0.000	0.054	0.066	0.093	0.091	3.399	0.049	0.072	316	2384	100	180	3323	3503	245	3706	3951	Error	Error	-4.206	180	3323	245	3706	217721	1795748	0.524	6.065	0	0	0
1	6	20	"A117"	"A117"	5875	41100	100	656	705	499	70	441	441	500	355	71	36	10	0	3589	3927	1722	43	1935	1935	1991	611	30	81	62	0	0.000	0.000	0.000	0.000	0.000	0.000	0.000	0.000	0.000	0.000	0.000	0.000	0.000	0.000	0.130	0.133	0.194	0.167	4.222	0.089	0.073	316	2384	100	215	1654	1869	264	1992	2256	Error	Error	-2.944	215	1654	264	1992	222665	1240835	0.577	3.169	0	0	0
1	7	20	"A118"	"A118"	6175	41100	100	537	585	364	62	437	437	530	1026	193	2	0	0	9232	8861	4017	45	1943	1943	2058	1904	92	90	68	0	0.000	0.000	0.000	0.000	0.000	0.000	0.000	0.000	0.000	0.000	0.000	0.000	0.000	0.000	0.014	0.021	0.046	0.042	4.428	0.010	0.009	316	2384	100	100	7289	7389	148	6918	7066	Error	Error	-6.188	100	7289	148	6918	184733	2800050	0.054	3.573	0	0	0
1	8	20	"A118"	"A118"	6475	41095	100	583	620	365	58	443	443	513	358	69	26	9	0	9977	9813	3286	33	1973	1973	2052	714	34	99	99	0	0.000	0.000	0.000	0.000	0.000	0.000	0.000	0.000	0.000	0.000	0.000	0.000	0.000	0.000	0.017	0.023	0.040	0.035	3.425	0.014	0.022	316	2384	100	140	8004	8144	177	7840	8017	Error	Error	-5.837	140	8004	177	7840	195925	3100787	0.299	10.870	0	0	0
1	9	20	"A118"	"A118"	6770	41095	100	648	957	2649	276	478	478	540	359	66	34	16	0	9255	9000	2972	33	2044	2044	2144	1374	64	98	91	0	0.000	0.000	0.000	0.000	0.000	0.000	0.000	0.000	0.000	0.000	0.000	0.000	0.000	0.000	0.024	0.069	0.059	0.051	4.020	0.055	0.016	316	2384	100	170	7211	7381	479	6956	7435	Error	Error	-5.407	170	7211	479	6956	302494	2844059	1.162	4.990	0	0	0
1	10	20	"A119"	"A119"	7070	41095	100	708	834	593	71	472	472	534	405	75	38	19	0	4245	5594	3506	62	2009	2009	2052	619	30	78	65	0	0.000	0.000	0.000	0.000	0.000	0.000	0.000	0.000	0.000	0.000	0.000	0.000	0.000	0.000	0.106	0.101	0.139	0.136	3.794	0.098	0.280	316	2384	100	236	2236	2472	362	3585	3947	Error	Error	-3.244	236	2236	362	3585	263566	1767716	0.741	5.722	0	0	0
1	11	20	"A119"	"A119"	7370	41095	100	935	1099	715	65	477	477	542	388	71	54	37	0	5963	6339	3161	49	2026	2026	2063	591	28	89	79	0	0.000	0.000	0.000	0.000	0.000	0.000	0.000	0.000	0.000	0.000	0.000	0.000	0.000	0.000	0.116	0.144	0.163	0.154	2.388	0.137	0.385	316	2384	100	458	3937	4395	622	4313	4935	Error	Error	-3.104	458	3937	622	4313	347152	2003115	1.436	7.235	0	0	0
1	12	20	"A119"	"A119"	7670	41095	100	830	1052	755	71	469	469	548	396	72	48	32	0	4894	5833	3014	51	2053	2053	2110	614	29	87	79	0	0.000	0.000	0.000	0.000	0.000	0.000	0.000	0.000	0.000	0.000	0.000	0.000	0.000	0.000	0.127	0.154	0.178	0.158	3.506	0.146	0.308	316	2384	100	361	2841	3202	583	3780	4363	Error	Error	-2.976	361	2841	583	3780	332550	1843225	1.273	6.064	0	0	0
1	13	20	"A120"	"A120"	7970	41090	100	587	666	445	66	488	488	548	351	64	29	11	0	2679	2998	1268	42	2053	2053	2104	589	27	53	27	0	0.000	0.000	0.000	0.000	0.000	0.000	0.000	0.000	0.000	0.000	0.000	0.000	0.000	0.000	0.158	0.188	0.419	0.408	4.765	0.084	0.027	316	2384	100	99	626	725	178	945	1123	Error	Error	-2.661	99	626	178	945	210607	947335	0.336	1.518	0	0	0
1	14	20	"A120"	"A120"	8270	41090	100	627	743	532	71	473	473	539	353	65	31	16	0	2986	3603	1868	51	2078	2078	2125	609	28	63	40	0	0.000	0.000	0.000	0.000	0.000	0.000	0.000	0.000	0.000	0.000	0.000	0.000	0.000	0.000	0.170	0.177	0.271	0.299	3.390	0.126	0.123	316	2384	100	154	908	1062	270	1525	1795	Error	Error	-2.560	154	908	270	1525	234797	1138684	0.578	2.427	0	0	0
1	15	20	"A120"	"A120"	8570	41090	100	651	770	562	72	472	472	551	373	67	32	17	0	3047	3511	1631	46	2077	2077	2125	594	27	66	41	0	0.000	0.000	0.000	0.000	0.000	0.000	0.000	0.000	0.000	0.000	0.000	0.000	0.000	0.000	0.185	0.208	0.275	0.284	4.311	0.172	0.156	316	2384	100	179	970	1149	298	1434	1732	Error	Error	-2.438	179	970	298	1434	243362	1109556	0.587	2.333	0	0	0
1	16	20	"A121"	"A121"	8870	41090	100	567	623	358	57	486	486	553	375	67	22	6	0	6677	6990	2978	42	2114	2114	2155	616	28	94	89	0	0.000	0.000	0.000	0.000	0.000	0.000	0.000	0.000	0.000	0.000	0.000	0.000	0.000	0.000	0.018	0.028	0.066	0.062	4.328	0.011	0.005	316	2384	100	81	4563	4644	137	4876	5013	Error	Error	-5.816	81	4563	137	4876	196738	2208994	0.187	7.849	0	0	0
1	17	20	"A121"	"A121"	9170	41085	100	641	689	423	61	480	480	545	353	64	32	9	0	7508	7393	2871	38	2153	2153	2220	685	30	95	90	0	0.000	0.000	0.000	0.000	0.000	0.000	0.000	0.000	0.000	0.000	0.000	0.000	0.000	0.000	0.030	0.040	0.069	0.065	3.358	0.025	0.032	316	2384	100	161	5355	5516	209	5240	5449	Error	Error	-5.056	161	5355	209	5240	217727	2336298	0.408	7.552	0	0	0
1	18	20	"A121"	"A121"	9470	41085	100	518	585	351	60	479	479	538	351	65	20	7	0	6630	7727	3880	50	2140	2140	2218	651	29	94	87	0	0.000	0.000	0.000	0.000	0.000	0.000	0.000	0.000	0.000	0.000	0.000	0.000	0.000	0.000	0.009	0.019	0.048	0.042	4.343	0.014	0.016	316	2384	100	39	4490	4529	106	5587	5693	Error	Error	-6.847	39	4490	106	5587	184965	2441793	0.134	8.462	0	0	0
1	1	21	"Blank"	"Blank"	4380	41405	100	448	489	318	65	451	451	518	351	67	17	3	0	1993	2072	606	29	1966	1966	2006	568	28	19	6	0	0.000	0.000	0.000	0.000	0.000	0.000	0.000	0.000	0.000	0.000	0.000	0.000	0.000	0.000	-0.111	0.358	0.471	0.518	4.946	0.008	0.000	316	2384	100	-3	27	24	38	106	144	Error	Error	Error	-3	27	38	106	154545	654814	-0.083	0.116	0	0	0
1	2	21	"Blank"	"Blank"	4680	41405	100	416	502	357	71	435	435	494	334	67	22	6	0	1902	1948	554	28	1993	1993	2039	592	29	13	2	0	0.000	0.000	0.000	0.000	0.000	0.000	0.000	0.000	0.000	0.000	0.000	0.000	0.000	0.000	0.209	-1.489	0.622	0.693	4.334	0.007	0.000	316	2384	100	-19	-91	-110	67	-45	22	Error	Error	-2.260	-19	-91	67	-45	158551	615506	0.024	-0.154	0	0	0
1	3	21	"Blank"	"Blank"	4980	41405	100	409	470	309	65	437	437	494	329	66	17	5	0	2022	2056	564	27	1965	1965	2023	608	30	17	3	0	0.000	0.000	0.000	0.000	0.000	0.000	0.000	0.000	0.000	0.000	0.000	0.000	0.000	0.000	-0.491	0.363	0.536	0.523	4.991	0.005	0.000	316	2384	100	-28	57	29	33	91	124	Error	Error	Error	-28	57	33	91	148404	649593	-0.073	0.054	0	0	0
1	4	21	"Blank"	"Blank"	5280	41400	100	463	509	334	65	445	445	528	539	102	8	1	0	2072	2100	605	28	1994	1994	2077	936	45	8	0	0	0.000	0.000	0.000	0.000	0.000	0.000	0.000	0.000	0.000	0.000	0.000	0.000	0.000	0.000	0.231	0.604	0.541	0.518	4.545	0.125	0.033	316	2384	100	18	78	96	64	106	170	Error	Error	-2.115	18	78	64	106	160791	663720	-0.035	0.025	0	0	0
1	5	21	"Blank"	"Blank"	5575	41400	100	454	497	295	59	442	442	504	334	66	13	4	0	1923	1971	562	28	1931	1931	1970	577	29	17	4	0	0.000	0.000	0.000	0.000	0.000	0.000	0.000	0.000	0.000	0.000	0.000	0.000	0.000	0.000	-1.500	1.375	0.512	0.604	3.831	0.022	0.001	316	2384	100	12	-8	4	55	40	95	Error	Error	Error	12	-8	55	40	157197	622739	-0.021	0.002	0	0	0
1	6	21	"Blank"	"Blank"	5875	41400	100	426	509	354	69	456	456	513	338	65	17	6	0	2001	2033	580	28	1978	1978	2009	575	28	19	4	0	0.000	0.000	0.000	0.000	0.000	0.000	0.000	0.000	0.000	0.000	0.000	0.000	0.000	0.000	-1.304	0.964	0.489	0.510	4.354	0.060	0.004	316	2384	100	-30	23	-7	53	55	108	Error	Error	Error	-30	23	53	55	160982	642479	-0.012	0.042	0	0	0
1	7	21	"Blank"	"Blank"	6175	41400	100	463	601	1179	196	476	476	530	411	77	14	2	0	2013	2190	1811	82	1983	1983	2032	578	28	19	4	0	0.000	0.000	0.000	0.000	0.000	0.000	0.000	0.000	0.000	0.000	0.000	0.000	0.000	0.000	-0.433	0.604	0.457	0.522	5.067	0.510	0.410	316	2384	100	-13	30	17	125	207	332	Error	Error	Error	-13	30	125	207	189872	692055	0.173	0.273	0	0	0
1	8	21	"Blank"	"Blank"	6475	41395	100	460	518	343	66	459	459	512	324	63	18	4	0	1967	2068	715	34	1994	1994	2040	605	29	18	4	0	0.000	0.000	0.000	0.000	0.000	0.000	0.000	0.000	0.000	0.000	0.000	0.000	0.000	0.000	-0.037	0.797	0.629	0.585	4.378	0.057	0.010	316	2384	100	1	-27	-26	59	74	133	Error	Error	Error	1	-27	59	74	163591	653433	0.019	0.046	0	0	0
1	9	21	"Blank"	"Blank"	6775	41395	100	490	570	387	67	489	489	582	1410	242	0	0	0	2047	2141	611	28	2023	2023	2070	610	29	17	4	0	0.000	0.000	0.000	0.000	0.000	0.000	0.000	0.000	0.000	0.000	0.000	0.000	0.000	0.000	0.042	0.686	0.660	0.636	4.863	0.056	0.003	316	2384	100	1	24	25	81	118	199	Error	Error	-4.585	1	24	81	118	180167	676595	-0.009	0.116	0	0	0
1	10	21	"Blank"	"Blank"	7075	41395	100	505	573	361	63	479	479	540	432	80	18	2	0	2058	2122	587	27	2017	2017	2083	752	36	12	2	0	0.000	0.000	0.000	0.000	0.000	0.000	0.000	0.000	0.000	0.000	0.000	0.000	0.000	0.000	0.634	0.895	0.712	0.666	5.317	0.031	0.001	316	2384	100	26	41	67	94	105	199	Error	Error	-0.657	26	41	94	105	181029	670604	0.076	0.052	0	0	0
1	11	21	"Blank"	"Blank"	7375	41395	100	478	583	398	68	479	479	545	377	69	20	8	0	2052	2113	595	28	2041	2041	2114	1217	57	4	0	0	0.000	0.000	0.000	0.000	0.000	0.000	0.000	0.000	0.000	0.000	0.000	0.000	0.000	0.000	-0.091	1.444	0.516	0.500	5.027	0.025	0.001	316	2384	100	-1	11	10	104	72	176	Error	Error	Error	-1	11	104	72	184323	667845	0.101	-0.001	0	0	0
1	12	21	"Blank"	"Blank"	7675	41390	100	534	585	360	61	503	503	566	364	64	17	6	0	2125	2157	615	28	2059	2059	2116	608	28	19	4	0	0.000	0.000	0.000	0.000	0.000	0.000	0.000	0.000	0.000	0.000	0.000	0.000	0.000	0.000	0.470	0.837	0.506	0.583	4.987	0.012	0.000	316	2384	100	31	66	97	82	98	180	Error	Error	-1.090	31	66	82	98	184756	681614	0.052	0.067	0	0	0
1	13	21	"Blank"	"Blank"	7975	41390	100	514	578	359	62	511	511	578	363	62	19	6	0	2105	2183	608	27	2118	2118	2158	618	28	18	3	0	0.000	0.000	0.000	0.000	0.000	0.000	0.000	0.000	0.000	0.000	0.000	0.000	0.000	0.000	-0.231	1.031	0.605	0.558	4.520	0.056	0.004	316	2384	100	3	-13	-10	67	65	132	Error	Error	Error	3	-13	67	65	182725	689684	0.000	0.040	0	0	0
1	14	21	"Blank"	"Blank"	8275	41390	100	509	564	395	70	502	502	563	363	64	19	6	0	2065	2099	582	27	2108	2108	2137	595	27	14	2	0	0.000	0.000	0.000	0.000	0.000	0.000	0.000	0.000	0.000	0.000	0.000	0.000	0.000	0.000	-0.163	-6.889	0.640	0.585	4.460	-0.001	0.000	316	2384	100	7	-43	-36	62	-9	53	Error	Error	Error	7	-43	62	-9	178381	663134	0.003	-0.064	0	0	0
1	15	21	"Blank"	"Blank"	8575	41390	100	460	547	384	70	479	479	550	398	72	15	5	0	2145	2196	664	30	2059	2059	2115	647	30	19	4	0	0.000	0.000	0.000	0.000	0.000	0.000	0.000	0.000	0.000	0.000	0.000	0.000	0.000	0.000	-0.221	0.496	0.517	0.571	5.125	-0.027	0.001	316	2384	100	-19	86	67	68	137	205	Error	Error	Error	-19	86	68	137	172716	693790	-0.008	0.125	0	0	0
1	16	21	"Blank"	"Blank"	8875	41385	100	527	579	356	61	493	493	587	1248	212	0	0	0	2174	2179	614	28	2088	2088	2143	695	32	15	2	0	0.000	0.000	0.000	0.000	0.000	0.000	0.000	0.000	0.000	0.000	0.000	0.000	0.000	0.000	0.395	0.945	0.595	0.584	4.973	9.468	0.036	316	2384	100	34	86	120	86	91	177	Error	Error	-1.339	34	86	86	91	182989	688506	-0.006	0.052	0	0	0
1	17	21	"Blank"	"Blank"	9175	41385	100	479	549	343	62	489	489	566	368	65	17	5	0	2121	2190	607	27	2169	2169	2212	629	28	15	2	0	0.000	0.000	0.000	0.000	0.000	0.000	0.000	0.000	0.000	0.000	0.000	0.000	0.000	0.000	0.208	2.857	0.539	0.577	4.852	0.005	0.000	316	2384	100	-10	-48	-58	60	21	81	Error	Error	-2.263	-10	-48	60	21	173367	691992	-0.046	-0.035	0	0	0
1	18	21	"Blank"	"Blank"	9475	41385	100	505	573	370	64	492	492	567	508	89	13	1	0	2211	2226	610	27	2196	2196	2230	670	30	13	2	0	0.000	0.000	0.000	0.000	0.000	0.000	0.000	0.000	0.000	0.000	0.000	0.000	0.000	0.000	0.867	2.700	0.537	0.604	4.328	0.549	0.003	316	2384	100	13	15	28	81	30	111	Error	Error	-0.206	13	15	81	30	180996	703359	0.012	-0.006	0	0	0
