# Supplementary material for: Application of hybridization control probe to increase accuracy on ligation detection or minisequencing diagnostic microarrays
Source: BMC Res Notes. 2009 Dec 14;2:249. doi: 10.1186/1756-0500-2-249 (PMC2799435; doi:10.1186/1756-0500-2-249)
Supplement: Additional file 3 — Gpr_files. Zip-compressed file containing raw microarray data in GenePix results format (.gpr) and GAL (GenePix Array List) files. [file 1756-0500-2-249-S3.ZIP › gpr_files/supplemental_data/MPX2008_1_ST.gal]

ATF	1.0
35	5
Type=GenePix arrayList V1.0	
BlockCount=32	
BlockType = 0	
"Block1=	2500	0	100	30	150	24	150"	
"Block2=	11550	0	100	30	150	24	150"	
"Block3=	2500	4500	100	30	150	24	150"	
"Block4=	11550	4500	100	30	150	24	150"	
"Block5=	2500	9000	100	30	150	24	150"	
"Block6=	11550	9000	100	30	150	24	150"	
"Block7=	2500	13500	100	30	150	24	150"	
"Block8=	11550	13500	100	30	150	24	150"	
"Block9=	2500	18000	100	30	150	24	150"	
"Block10=	11550	18000	100	30	150	24	150"	
"Block11=	2500	22500	100	30	150	24	150"	
"Block12=	11550	22500	100	30	150	24	150"
"Block13=	2500	27000	100	30	150	24	150"
"Block14=	11550	27000	100	30	150	24	150"
"Block15=	2500	31500	100	30	150	24	150"
"Block16=	11550	31500	100	30	150	24	150"
"Block17=	2500	35050	100	30	150	24	150"
"Block18=	11550	35050	100	30	150	24	150"
"Block19=	2500	39550	100	30	150	24	150"
"Block20=	11550	39550	100	30	150	24	150"
"Block21=	2500	44050	100	30	150	24	150"
"Block22=	11550	44050	100	30	150	24	150"
"Block23=	2500	48550	100	30	150	24	150"
"Block24=	11550	48550	100	30	150	24	150"
"Block25=	2500	53050	100	30	150	24	150"
"Block26=	11550	53050	100	30	150	24	150"
"Block27=	2500	57550	100	30	150	24	150"
"Block28=	11550	57550	100	30	150	24	150"				
"Block29=	2500	62050	100	30	150	24	150"				
"Block30=	11550	62050	100	30	150	24	150"				
"Block31=	2500	66550	100	30	150	24	150"				
"Block32=	11550	66550	100	30	150	24	150"				
Block	Row	Column	ID	Name
1	1	1	A1	
1	1	2	A1	
1	1	3	A1	
1	1	4	A1	
1	1	5	A1	
1	1	6	A3	
1	1	7	A3	
1	1	8	A3	
1	1	9	A3	
1	1	10	A3	
1	1	11	A5
1	1	12	A5
1	1	13	A5
1	1	14	A5
1	1	15	A5
1	1	16	A13
1	1	17	A13
1	1	18	A13
1	1	19	A13
1	1	20	A13
1	1	21	A14
1	1	22	A14
1	1	23	A14
1	1	24	A14
1	1	25	A14
1	1	26	A15
1	1	27	A15
1	1	28	A15
1	1	29	A15
1	1	30	A15
1	2	1	A16
1	2	2	A16
1	2	3	A16
1	2	4	A16
1	2	5	A16
1	2	6	A17
1	2	7	A17
1	2	8	A17
1	2	9	A17
1	2	10	A17
1	2	11	A18
1	2	12	A18
1	2	13	A18
1	2	14	A18
1	2	15	A18
1	2	16	A19
1	2	17	A19
1	2	18	A19
1	2	19	A19
1	2	20	A19
1	2	21	A20
1	2	22	A20
1	2	23	A20
1	2	24	A20
1	2	25	A20
1	2	26	A21
1	2	27	A21
1	2	28	A21
1	2	29	A21
1	2	30	A21
1	3	1	A22
1	3	2	A22
1	3	3	A22
1	3	4	A22
1	3	5	A22
1	3	6	A23
1	3	7	A23
1	3	8	A23
1	3	9	A23
1	3	10	A23
1	3	11	A24
1	3	12	A24
1	3	13	A24
1	3	14	A24
1	3	15	A24
1	3	16	A25
1	3	17	A25
1	3	18	A25
1	3	19	A25
1	3	20	A25
1	3	21	A26
1	3	22	A26
1	3	23	A26
1	3	24	A26
1	3	25	A26
1	3	26	A27
1	3	27	A27
1	3	28	A27
1	3	29	A27
1	3	30	A27
1	4	1	A28
1	4	2	A28
1	4	3	A28
1	4	4	A28
1	4	5	A28
1	4	6	A29
1	4	7	A29
1	4	8	A29
1	4	9	A29
1	4	10	A29
1	4	11	A31
1	4	12	A31
1	4	13	A31
1	4	14	A31
1	4	15	A31
1	4	16	A32
1	4	17	A32
1	4	18	A32
1	4	19	A32
1	4	20	A32
1	4	21	A33
1	4	22	A33
1	4	23	A33
1	4	24	A33
1	4	25	A33
1	4	26	A34
1	4	27	A34
1	4	28	A34
1	4	29	A34
1	4	30	A34
1	5	1	A35
1	5	2	A35
1	5	3	A35
1	5	4	A35
1	5	5	A35
1	5	6	A36
1	5	7	A36
1	5	8	A36
1	5	9	A36
1	5	10	A36
1	5	11	A37
1	5	12	A37
1	5	13	A37
1	5	14	A37
1	5	15	A37
1	5	16	A38
1	5	17	A38
1	5	18	A38
1	5	19	A38
1	5	20	A38
1	5	21	A39
1	5	22	A39
1	5	23	A39
1	5	24	A39
1	5	25	A39
1	5	26	A40
1	5	27	A40
1	5	28	A40
1	5	29	A40
1	5	30	A40
1	6	1	A41
1	6	2	A41
1	6	3	A41
1	6	4	A41
1	6	5	A41
1	6	6	A42
1	6	7	A42
1	6	8	A42
1	6	9	A42
1	6	10	A42
1	6	11	A43
1	6	12	A43
1	6	13	A43
1	6	14	A43
1	6	15	A43
1	6	16	A44
1	6	17	A44
1	6	18	A44
1	6	19	A44
1	6	20	A44
1	6	21	A45
1	6	22	A45
1	6	23	A45
1	6	24	A45
1	6	25	A45
1	6	26	A47
1	6	27	A47
1	6	28	A47
1	6	29	A47
1	6	30	A47
1	7	1	A48
1	7	2	A48
1	7	3	A48
1	7	4	A48
1	7	5	A48
1	7	6	A49
1	7	7	A49
1	7	8	A49
1	7	9	A49
1	7	10	A49
1	7	11	A50
1	7	12	A50
1	7	13	A50
1	7	14	A50
1	7	15	A50
1	7	16	A51
1	7	17	A51
1	7	18	A51
1	7	19	A51
1	7	20	A51
1	7	21	A52
1	7	22	A52
1	7	23	A52
1	7	24	A52
1	7	25	A52
1	7	26	A53
1	7	27	A53
1	7	28	A53
1	7	29	A53
1	7	30	A53
1	8	1	A54
1	8	2	A54
1	8	3	A54
1	8	4	A54
1	8	5	A54
1	8	6	A55
1	8	7	A55
1	8	8	A55
1	8	9	A55
1	8	10	A55
1	8	11	A56
1	8	12	A56
1	8	13	A56
1	8	14	A56
1	8	15	A56
1	8	16	A57
1	8	17	A57
1	8	18	A57
1	8	19	A57
1	8	20	A57
1	8	21	A58
1	8	22	A58
1	8	23	A58
1	8	24	A58
1	8	25	A58
1	8	26	A59
1	8	27	A59
1	8	28	A59
1	8	29	A59
1	8	30	A59
1	9	1	A60
1	9	2	A60
1	9	3	A60
1	9	4	A60
1	9	5	A60
1	9	6	A61
1	9	7	A61
1	9	8	A61
1	9	9	A61
1	9	10	A61
1	9	11	A62
1	9	12	A62
1	9	13	A62
1	9	14	A62
1	9	15	A62
1	9	16	A63
1	9	17	A63
1	9	18	A63
1	9	19	A63
1	9	20	A63
1	9	21	A64
1	9	22	A64
1	9	23	A64
1	9	24	A64
1	9	25	A64
1	9	26	A65
1	9	27	A65
1	9	28	A65
1	9	29	A65
1	9	30	A65
1	10	1	A66
1	10	2	A66
1	10	3	A66
1	10	4	A66
1	10	5	A66
1	10	6	A67
1	10	7	A67
1	10	8	A67
1	10	9	A67
1	10	10	A67
1	10	11	A68
1	10	12	A68
1	10	13	A68
1	10	14	A68
1	10	15	A68
1	10	16	A70
1	10	17	A70
1	10	18	A70
1	10	19	A70
1	10	20	A70
1	10	21	A71
1	10	22	A71
1	10	23	A71
1	10	24	A71
1	10	25	A71
1	10	26	A72
1	10	27	A72
1	10	28	A72
1	10	29	A72
1	10	30	A72
1	11	1	A73
1	11	2	A73
1	11	3	A73
1	11	4	A73
1	11	5	A73
1	11	6	A74
1	11	7	A74
1	11	8	A74
1	11	9	A74
1	11	10	A74
1	11	11	A75
1	11	12	A75
1	11	13	A75
1	11	14	A75
1	11	15	A75
1	11	16	A76
1	11	17	A76
1	11	18	A76
1	11	19	A76
1	11	20	A76
1	11	21	A77
1	11	22	A77
1	11	23	A77
1	11	24	A77
1	11	25	A77
1	11	26	A78
1	11	27	A78
1	11	28	A78
1	11	29	A78
1	11	30	A78
1	12	1	A79
1	12	2	A79
1	12	3	A79
1	12	4	A79
1	12	5	A79
1	12	6	A80
1	12	7	A80
1	12	8	A80
1	12	9	A80
1	12	10	A80
1	12	11	A81
1	12	12	A81
1	12	13	A81
1	12	14	A81
1	12	15	A81
1	12	16	A82
1	12	17	A82
1	12	18	A82
1	12	19	A82
1	12	20	A82
1	12	21	A83
1	12	22	A83
1	12	23	A83
1	12	24	A83
1	12	25	A83
1	12	26	A84
1	12	27	A84
1	12	28	A84
1	12	29	A84
1	12	30	A84
1	13	1	A85
1	13	2	A85
1	13	3	A85
1	13	4	A85
1	13	5	A85
1	13	6	A86
1	13	7	A86
1	13	8	A86
1	13	9	A86
1	13	10	A86
1	13	11	A87
1	13	12	A87
1	13	13	A87
1	13	14	A87
1	13	15	A87
1	13	16	A88
1	13	17	A88
1	13	18	A88
1	13	19	A88
1	13	20	A88
1	13	21	A89
1	13	22	A89
1	13	23	A89
1	13	24	A89
1	13	25	A89
1	13	26	A90
1	13	27	A90
1	13	28	A90
1	13	29	A90
1	13	30	A90
1	14	1	A91
1	14	2	A91
1	14	3	A91
1	14	4	A91
1	14	5	A91
1	14	6	A92
1	14	7	A92
1	14	8	A92
1	14	9	A92
1	14	10	A92
1	14	11	A93
1	14	12	A93
1	14	13	A93
1	14	14	A93
1	14	15	A93
1	14	16	A94
1	14	17	A94
1	14	18	A94
1	14	19	A94
1	14	20	A94
1	14	21	A97
1	14	22	A97
1	14	23	A97
1	14	24	A97
1	14	25	A97
1	14	26	A98
1	14	27	A98
1	14	28	A98
1	14	29	A98
1	14	30	A98
1	15	1	A99
1	15	2	A99
1	15	3	A99
1	15	4	A99
1	15	5	A99
1	15	6	A100
1	15	7	A100
1	15	8	A100
1	15	9	A100
1	15	10	A100
1	15	11	A101
1	15	12	A101
1	15	13	A101
1	15	14	A101
1	15	15	A101
1	15	16	A102
1	15	17	A102
1	15	18	A102
1	15	19	A102
1	15	20	A102
1	15	21	A103
1	15	22	A103
1	15	23	A103
1	15	24	A103
1	15	25	A103
1	15	26	A104
1	15	27	A104
1	15	28	A104
1	15	29	A104
1	15	30	A104
1	16	1	A105
1	16	2	A105
1	16	3	A105
1	16	4	A105
1	16	5	A105
1	16	6	A106
1	16	7	A106
1	16	8	A106
1	16	9	A106
1	16	10	A106
1	16	11	A107
1	16	12	A107
1	16	13	A107
1	16	14	A107
1	16	15	A107
1	16	16	A108
1	16	17	A108
1	16	18	A108
1	16	19	A108
1	16	20	A108
1	16	21	A109
1	16	22	A109
1	16	23	A109
1	16	24	A109
1	16	25	A109
1	16	26	A110
1	16	27	A110
1	16	28	A110
1	16	29	A110
1	16	30	A110
1	17	1	A111
1	17	2	A111
1	17	3	A111
1	17	4	A111
1	17	5	A111
1	17	6	A112
1	17	7	A112
1	17	8	A112
1	17	9	A112
1	17	10	A112
1	17	11	A113
1	17	12	A113
1	17	13	A113
1	17	14	A113
1	17	15	A113
1	17	16	A114
1	17	17	A114
1	17	18	A114
1	17	19	A114
1	17	20	A114
1	17	21	A115
1	17	22	A115
1	17	23	A115
1	17	24	A115
1	17	25	A115
1	17	26	A116
1	17	27	A116
1	17	28	A116
1	17	29	A116
1	17	30	A116
1	18	1	A117
1	18	2	A117
1	18	3	A117
1	18	4	A117
1	18	5	A117
1	18	6	A118
1	18	7	A118
1	18	8	A118
1	18	9	A118
1	18	10	A118
1	18	11	A119
1	18	12	A119
1	18	13	A119
1	18	14	A119
1	18	15	A119
1	18	16	A120
1	18	17	A120
1	18	18	A120
1	18	19	A120
1	18	20	A120
1	18	21	empty
1	18	22	empty
1	18	23	empty
1	18	24	empty
1	18	25	empty
1	18	26	empty
1	18	27	empty
1	18	28	empty
1	18	29	empty
1	18	30	empty
1	19	1	empty
1	19	2	empty
1	19	3	empty
1	19	4	empty
1	19	5	empty
1	19	6	empty
1	19	7	empty
1	19	8	empty
1	19	9	empty
1	19	10	empty
1	19	11	empty
1	19	12	empty
1	19	13	empty
1	19	14	empty
1	19	15	empty
1	19	16	empty
1	19	17	empty
1	19	18	empty
1	19	19	empty
1	19	20	empty
1	19	21	empty
1	19	22	empty
1	19	23	empty
1	19	24	empty
1	19	25	empty
1	19	26	empty
1	19	27	empty
1	19	28	empty
1	19	29	empty
1	19	30	empty
1	20	1	empty
1	20	2	empty
1	20	3	empty
1	20	4	empty
1	20	5	empty
1	20	6	empty
1	20	7	empty
1	20	8	empty
1	20	9	empty
1	20	10	empty
1	20	11	empty
1	20	12	empty
1	20	13	empty
1	20	14	empty
1	20	15	empty
1	20	16	empty
1	20	17	empty
1	20	18	empty
1	20	19	empty
1	20	20	empty
1	20	21	empty
1	20	22	empty
1	20	23	empty
1	20	24	empty
1	20	25	empty
1	20	26	empty
1	20	27	empty
1	20	28	empty
1	20	29	empty
1	20	30	empty
1	21	1	empty
1	21	2	empty
1	21	3	empty
1	21	4	empty
1	21	5	empty
1	21	6	empty
1	21	7	empty
1	21	8	empty
1	21	9	empty
1	21	10	empty
1	21	11	empty
1	21	12	empty
1	21	13	empty
1	21	14	empty
1	21	15	empty
1	21	16	empty
1	21	17	empty
1	21	18	empty
1	21	19	empty
1	21	20	empty
1	21	21	empty
1	21	22	empty
1	21	23	empty
1	21	24	empty
1	21	25	empty
1	21	26	empty
1	21	27	empty
1	21	28	empty
1	21	29	empty
1	21	30	empty
1	22	1	empty
1	22	2	empty
1	22	3	empty
1	22	4	empty
1	22	5	empty
1	22	6	empty
1	22	7	empty
1	22	8	empty
1	22	9	empty
1	22	10	empty
1	22	11	empty
1	22	12	empty
1	22	13	empty
1	22	14	empty
1	22	15	empty
1	22	16	empty
1	22	17	empty
1	22	18	empty
1	22	19	empty
1	22	20	empty
1	22	21	empty
1	22	22	empty
1	22	23	empty
1	22	24	empty
1	22	25	empty
1	22	26	empty
1	22	27	empty
1	22	28	empty
1	22	29	empty
1	22	30	empty
1	23	1	empty
1	23	2	empty
1	23	3	empty
1	23	4	empty
1	23	5	empty
1	23	6	empty
1	23	7	empty
1	23	8	empty
1	23	9	empty
1	23	10	empty
1	23	11	empty
1	23	12	empty
1	23	13	empty
1	23	14	empty
1	23	15	empty
1	23	16	empty
1	23	17	empty
1	23	18	empty
1	23	19	empty
1	23	20	empty
1	23	21	empty
1	23	22	empty
1	23	23	empty
1	23	24	empty
1	23	25	empty
1	23	26	empty
1	23	27	empty
1	23	28	empty
1	23	29	empty
1	23	30	empty
1	24	1	empty
1	24	2	empty
1	24	3	empty
1	24	4	empty
1	24	5	empty
1	24	6	empty
1	24	7	empty
1	24	8	empty
1	24	9	empty
1	24	10	empty
1	24	11	empty
1	24	12	empty
1	24	13	empty
1	24	14	empty
1	24	15	empty
1	24	16	empty
1	24	17	empty
1	24	18	empty
1	24	19	empty
1	24	20	empty
1	24	21	empty
1	24	22	empty
1	24	23	empty
1	24	24	empty
1	24	25	empty
1	24	26	empty
1	24	27	empty
1	24	28	empty
1	24	29	empty
1	24	30	empty
2	1	1	A1
2	1	2	A1
2	1	3	A1
2	1	4	A1
2	1	5	A1
2	1	6	A3
2	1	7	A3
2	1	8	A3
2	1	9	A3
2	1	10	A3
2	1	11	A5
2	1	12	A5
2	1	13	A5
2	1	14	A5
2	1	15	A5
2	1	16	A13
2	1	17	A13
2	1	18	A13
2	1	19	A13
2	1	20	A13
2	1	21	A14
2	1	22	A14
2	1	23	A14
2	1	24	A14
2	1	25	A14
2	1	26	A15
2	1	27	A15
2	1	28	A15
2	1	29	A15
2	1	30	A15
2	2	1	A16
2	2	2	A16
2	2	3	A16
2	2	4	A16
2	2	5	A16
2	2	6	A17
2	2	7	A17
2	2	8	A17
2	2	9	A17
2	2	10	A17
2	2	11	A18
2	2	12	A18
2	2	13	A18
2	2	14	A18
2	2	15	A18
2	2	16	A19
2	2	17	A19
2	2	18	A19
2	2	19	A19
2	2	20	A19
2	2	21	A20
2	2	22	A20
2	2	23	A20
2	2	24	A20
2	2	25	A20
2	2	26	A21
2	2	27	A21
2	2	28	A21
2	2	29	A21
2	2	30	A21
2	3	1	A22
2	3	2	A22
2	3	3	A22
2	3	4	A22
2	3	5	A22
2	3	6	A23
2	3	7	A23
2	3	8	A23
2	3	9	A23
2	3	10	A23
2	3	11	A24
2	3	12	A24
2	3	13	A24
2	3	14	A24
2	3	15	A24
2	3	16	A25
2	3	17	A25
2	3	18	A25
2	3	19	A25
2	3	20	A25
2	3	21	A26
2	3	22	A26
2	3	23	A26
2	3	24	A26
2	3	25	A26
2	3	26	A27
2	3	27	A27
2	3	28	A27
2	3	29	A27
2	3	30	A27
2	4	1	A28
2	4	2	A28
2	4	3	A28
2	4	4	A28
2	4	5	A28
2	4	6	A29
2	4	7	A29
2	4	8	A29
2	4	9	A29
2	4	10	A29
2	4	11	A31
2	4	12	A31
2	4	13	A31
2	4	14	A31
2	4	15	A31
2	4	16	A32
2	4	17	A32
2	4	18	A32
2	4	19	A32
2	4	20	A32
2	4	21	A33
2	4	22	A33
2	4	23	A33
2	4	24	A33
2	4	25	A33
2	4	26	A34
2	4	27	A34
2	4	28	A34
2	4	29	A34
2	4	30	A34
2	5	1	A35
2	5	2	A35
2	5	3	A35
2	5	4	A35
2	5	5	A35
2	5	6	A36
2	5	7	A36
2	5	8	A36
2	5	9	A36
2	5	10	A36
2	5	11	A37
2	5	12	A37
2	5	13	A37
2	5	14	A37
2	5	15	A37
2	5	16	A38
2	5	17	A38
2	5	18	A38
2	5	19	A38
2	5	20	A38
2	5	21	A39
2	5	22	A39
2	5	23	A39
2	5	24	A39
2	5	25	A39
2	5	26	A40
2	5	27	A40
2	5	28	A40
2	5	29	A40
2	5	30	A40
2	6	1	A41
2	6	2	A41
2	6	3	A41
2	6	4	A41
2	6	5	A41
2	6	6	A42
2	6	7	A42
2	6	8	A42
2	6	9	A42
2	6	10	A42
2	6	11	A43
2	6	12	A43
2	6	13	A43
2	6	14	A43
2	6	15	A43
2	6	16	A44
2	6	17	A44
2	6	18	A44
2	6	19	A44
2	6	20	A44
2	6	21	A45
2	6	22	A45
2	6	23	A45
2	6	24	A45
2	6	25	A45
2	6	26	A47
2	6	27	A47
2	6	28	A47
2	6	29	A47
2	6	30	A47
2	7	1	A48
2	7	2	A48
2	7	3	A48
2	7	4	A48
2	7	5	A48
2	7	6	A49
2	7	7	A49
2	7	8	A49
2	7	9	A49
2	7	10	A49
2	7	11	A50
2	7	12	A50
2	7	13	A50
2	7	14	A50
2	7	15	A50
2	7	16	A51
2	7	17	A51
2	7	18	A51
2	7	19	A51
2	7	20	A51
2	7	21	A52
2	7	22	A52
2	7	23	A52
2	7	24	A52
2	7	25	A52
2	7	26	A53
2	7	27	A53
2	7	28	A53
2	7	29	A53
2	7	30	A53
2	8	1	A54
2	8	2	A54
2	8	3	A54
2	8	4	A54
2	8	5	A54
2	8	6	A55
2	8	7	A55
2	8	8	A55
2	8	9	A55
2	8	10	A55
2	8	11	A56
2	8	12	A56
2	8	13	A56
2	8	14	A56
2	8	15	A56
2	8	16	A57
2	8	17	A57
2	8	18	A57
2	8	19	A57
2	8	20	A57
2	8	21	A58
2	8	22	A58
2	8	23	A58
2	8	24	A58
2	8	25	A58
2	8	26	A59
2	8	27	A59
2	8	28	A59
2	8	29	A59
2	8	30	A59
2	9	1	A60
2	9	2	A60
2	9	3	A60
2	9	4	A60
2	9	5	A60
2	9	6	A61
2	9	7	A61
2	9	8	A61
2	9	9	A61
2	9	10	A61
2	9	11	A62
2	9	12	A62
2	9	13	A62
2	9	14	A62
2	9	15	A62
2	9	16	A63
2	9	17	A63
2	9	18	A63
2	9	19	A63
2	9	20	A63
2	9	21	A64
2	9	22	A64
2	9	23	A64
2	9	24	A64
2	9	25	A64
2	9	26	A65
2	9	27	A65
2	9	28	A65
2	9	29	A65
2	9	30	A65
2	10	1	A66
2	10	2	A66
2	10	3	A66
2	10	4	A66
2	10	5	A66
2	10	6	A67
2	10	7	A67
2	10	8	A67
2	10	9	A67
2	10	10	A67
2	10	11	A68
2	10	12	A68
2	10	13	A68
2	10	14	A68
2	10	15	A68
2	10	16	A70
2	10	17	A70
2	10	18	A70
2	10	19	A70
2	10	20	A70
2	10	21	A71
2	10	22	A71
2	10	23	A71
2	10	24	A71
2	10	25	A71
2	10	26	A72
2	10	27	A72
2	10	28	A72
2	10	29	A72
2	10	30	A72
2	11	1	A73
2	11	2	A73
2	11	3	A73
2	11	4	A73
2	11	5	A73
2	11	6	A74
2	11	7	A74
2	11	8	A74
2	11	9	A74
2	11	10	A74
2	11	11	A75
2	11	12	A75
2	11	13	A75
2	11	14	A75
2	11	15	A75
2	11	16	A76
2	11	17	A76
2	11	18	A76
2	11	19	A76
2	11	20	A76
2	11	21	A77
2	11	22	A77
2	11	23	A77
2	11	24	A77
2	11	25	A77
2	11	26	A78
2	11	27	A78
2	11	28	A78
2	11	29	A78
2	11	30	A78
2	12	1	A79
2	12	2	A79
2	12	3	A79
2	12	4	A79
2	12	5	A79
2	12	6	A80
2	12	7	A80
2	12	8	A80
2	12	9	A80
2	12	10	A80
2	12	11	A81
2	12	12	A81
2	12	13	A81
2	12	14	A81
2	12	15	A81
2	12	16	A82
2	12	17	A82
2	12	18	A82
2	12	19	A82
2	12	20	A82
2	12	21	A83
2	12	22	A83
2	12	23	A83
2	12	24	A83
2	12	25	A83
2	12	26	A84
2	12	27	A84
2	12	28	A84
2	12	29	A84
2	12	30	A84
2	13	1	A85
2	13	2	A85
2	13	3	A85
2	13	4	A85
2	13	5	A85
2	13	6	A86
2	13	7	A86
2	13	8	A86
2	13	9	A86
2	13	10	A86
2	13	11	A87
2	13	12	A87
2	13	13	A87
2	13	14	A87
2	13	15	A87
2	13	16	A88
2	13	17	A88
2	13	18	A88
2	13	19	A88
2	13	20	A88
2	13	21	A89
2	13	22	A89
2	13	23	A89
2	13	24	A89
2	13	25	A89
2	13	26	A90
2	13	27	A90
2	13	28	A90
2	13	29	A90
2	13	30	A90
2	14	1	A91
2	14	2	A91
2	14	3	A91
2	14	4	A91
2	14	5	A91
2	14	6	A92
2	14	7	A92
2	14	8	A92
2	14	9	A92
2	14	10	A92
2	14	11	A93
2	14	12	A93
2	14	13	A93
2	14	14	A93
2	14	15	A93
2	14	16	A94
2	14	17	A94
2	14	18	A94
2	14	19	A94
2	14	20	A94
2	14	21	A97
2	14	22	A97
2	14	23	A97
2	14	24	A97
2	14	25	A97
2	14	26	A98
2	14	27	A98
2	14	28	A98
2	14	29	A98
2	14	30	A98
2	15	1	A99
2	15	2	A99
2	15	3	A99
2	15	4	A99
2	15	5	A99
2	15	6	A100
2	15	7	A100
2	15	8	A100
2	15	9	A100
2	15	10	A100
2	15	11	A101
2	15	12	A101
2	15	13	A101
2	15	14	A101
2	15	15	A101
2	15	16	A102
2	15	17	A102
2	15	18	A102
2	15	19	A102
2	15	20	A102
2	15	21	A103
2	15	22	A103
2	15	23	A103
2	15	24	A103
2	15	25	A103
2	15	26	A104
2	15	27	A104
2	15	28	A104
2	15	29	A104
2	15	30	A104
2	16	1	A105
2	16	2	A105
2	16	3	A105
2	16	4	A105
2	16	5	A105
2	16	6	A106
2	16	7	A106
2	16	8	A106
2	16	9	A106
2	16	10	A106
2	16	11	A107
2	16	12	A107
2	16	13	A107
2	16	14	A107
2	16	15	A107
2	16	16	A108
2	16	17	A108
2	16	18	A108
2	16	19	A108
2	16	20	A108
2	16	21	A109
2	16	22	A109
2	16	23	A109
2	16	24	A109
2	16	25	A109
2	16	26	A110
2	16	27	A110
2	16	28	A110
2	16	29	A110
2	16	30	A110
2	17	1	A111
2	17	2	A111
2	17	3	A111
2	17	4	A111
2	17	5	A111
2	17	6	A112
2	17	7	A112
2	17	8	A112
2	17	9	A112
2	17	10	A112
2	17	11	A113
2	17	12	A113
2	17	13	A113
2	17	14	A113
2	17	15	A113
2	17	16	A114
2	17	17	A114
2	17	18	A114
2	17	19	A114
2	17	20	A114
2	17	21	A115
2	17	22	A115
2	17	23	A115
2	17	24	A115
2	17	25	A115
2	17	26	A116
2	17	27	A116
2	17	28	A116
2	17	29	A116
2	17	30	A116
2	18	1	A117
2	18	2	A117
2	18	3	A117
2	18	4	A117
2	18	5	A117
2	18	6	A118
2	18	7	A118
2	18	8	A118
2	18	9	A118
2	18	10	A118
2	18	11	A119
2	18	12	A119
2	18	13	A119
2	18	14	A119
2	18	15	A119
2	18	16	A120
2	18	17	A120
2	18	18	A120
2	18	19	A120
2	18	20	A120
2	18	21	empty
2	18	22	empty
2	18	23	empty
2	18	24	empty
2	18	25	empty
2	18	26	empty
2	18	27	empty
2	18	28	empty
2	18	29	empty
2	18	30	empty
2	19	1	empty
2	19	2	empty
2	19	3	empty
2	19	4	empty
2	19	5	empty
2	19	6	empty
2	19	7	empty
2	19	8	empty
2	19	9	empty
2	19	10	empty
2	19	11	empty
2	19	12	empty
2	19	13	empty
2	19	14	empty
2	19	15	empty
2	19	16	empty
2	19	17	empty
2	19	18	empty
2	19	19	empty
2	19	20	empty
2	19	21	empty
2	19	22	empty
2	19	23	empty
2	19	24	empty
2	19	25	empty
2	19	26	empty
2	19	27	empty
2	19	28	empty
2	19	29	empty
2	19	30	empty
2	20	1	empty
2	20	2	empty
2	20	3	empty
2	20	4	empty
2	20	5	empty
2	20	6	empty
2	20	7	empty
2	20	8	empty
2	20	9	empty
2	20	10	empty
2	20	11	empty
2	20	12	empty
2	20	13	empty
2	20	14	empty
2	20	15	empty
2	20	16	empty
2	20	17	empty
2	20	18	empty
2	20	19	empty
2	20	20	empty
2	20	21	empty
2	20	22	empty
2	20	23	empty
2	20	24	empty
2	20	25	empty
2	20	26	empty
2	20	27	empty
2	20	28	empty
2	20	29	empty
2	20	30	empty
2	21	1	empty
2	21	2	empty
2	21	3	empty
2	21	4	empty
2	21	5	empty
2	21	6	empty
2	21	7	empty
2	21	8	empty
2	21	9	empty
2	21	10	empty
2	21	11	empty
2	21	12	empty
2	21	13	empty
2	21	14	empty
2	21	15	empty
2	21	16	empty
2	21	17	empty
2	21	18	empty
2	21	19	empty
2	21	20	empty
2	21	21	empty
2	21	22	empty
2	21	23	empty
2	21	24	empty
2	21	25	empty
2	21	26	empty
2	21	27	empty
2	21	28	empty
2	21	29	empty
2	21	30	empty
2	22	1	empty
2	22	2	empty
2	22	3	empty
2	22	4	empty
2	22	5	empty
2	22	6	empty
2	22	7	empty
2	22	8	empty
2	22	9	empty
2	22	10	empty
2	22	11	empty
2	22	12	empty
2	22	13	empty
2	22	14	empty
2	22	15	empty
2	22	16	empty
2	22	17	empty
2	22	18	empty
2	22	19	empty
2	22	20	empty
2	22	21	empty
2	22	22	empty
2	22	23	empty
2	22	24	empty
2	22	25	empty
2	22	26	empty
2	22	27	empty
2	22	28	empty
2	22	29	empty
2	22	30	empty
2	23	1	empty
2	23	2	empty
2	23	3	empty
2	23	4	empty
2	23	5	empty
2	23	6	empty
2	23	7	empty
2	23	8	empty
2	23	9	empty
2	23	10	empty
2	23	11	empty
2	23	12	empty
2	23	13	empty
2	23	14	empty
2	23	15	empty
2	23	16	empty
2	23	17	empty
2	23	18	empty
2	23	19	empty
2	23	20	empty
2	23	21	empty
2	23	22	empty
2	23	23	empty
2	23	24	empty
2	23	25	empty
2	23	26	empty
2	23	27	empty
2	23	28	empty
2	23	29	empty
2	23	30	empty
2	24	1	empty
2	24	2	empty
2	24	3	empty
2	24	4	empty
2	24	5	empty
2	24	6	empty
2	24	7	empty
2	24	8	empty
2	24	9	empty
2	24	10	empty
2	24	11	empty
2	24	12	empty
2	24	13	empty
2	24	14	empty
2	24	15	empty
2	24	16	empty
2	24	17	empty
2	24	18	empty
2	24	19	empty
2	24	20	empty
2	24	21	empty
2	24	22	empty
2	24	23	empty
2	24	24	empty
2	24	25	empty
2	24	26	empty
2	24	27	empty
2	24	28	empty
2	24	29	empty
2	24	30	empty
3	1	1	empty
3	1	2	empty
3	1	3	empty
3	1	4	empty
3	1	5	empty
3	1	6	empty
3	1	7	empty
3	1	8	empty
3	1	9	empty
3	1	10	empty
3	1	11	empty
3	1	12	empty
3	1	13	empty
3	1	14	empty
3	1	15	empty
3	1	16	empty
3	1	17	empty
3	1	18	empty
3	1	19	empty
3	1	20	empty
3	1	21	empty
3	1	22	empty
3	1	23	empty
3	1	24	empty
3	1	25	empty
3	1	26	empty
3	1	27	empty
3	1	28	empty
3	1	29	empty
3	1	30	empty
3	2	1	empty
3	2	2	empty
3	2	3	empty
3	2	4	empty
3	2	5	empty
3	2	6	empty
3	2	7	empty
3	2	8	empty
3	2	9	empty
3	2	10	empty
3	2	11	empty
3	2	12	empty
3	2	13	empty
3	2	14	empty
3	2	15	empty
3	2	16	empty
3	2	17	empty
3	2	18	empty
3	2	19	empty
3	2	20	empty
3	2	21	empty
3	2	22	empty
3	2	23	empty
3	2	24	empty
3	2	25	empty
3	2	26	empty
3	2	27	empty
3	2	28	empty
3	2	29	empty
3	2	30	empty
3	3	1	empty
3	3	2	empty
3	3	3	empty
3	3	4	empty
3	3	5	empty
3	3	6	empty
3	3	7	empty
3	3	8	empty
3	3	9	empty
3	3	10	empty
3	3	11	empty
3	3	12	empty
3	3	13	empty
3	3	14	empty
3	3	15	empty
3	3	16	empty
3	3	17	empty
3	3	18	empty
3	3	19	empty
3	3	20	empty
3	3	21	empty
3	3	22	empty
3	3	23	empty
3	3	24	empty
3	3	25	empty
3	3	26	empty
3	3	27	empty
3	3	28	empty
3	3	29	empty
3	3	30	empty
3	4	1	empty
3	4	2	empty
3	4	3	empty
3	4	4	empty
3	4	5	empty
3	4	6	empty
3	4	7	empty
3	4	8	empty
3	4	9	empty
3	4	10	empty
3	4	11	empty
3	4	12	empty
3	4	13	empty
3	4	14	empty
3	4	15	empty
3	4	16	empty
3	4	17	empty
3	4	18	empty
3	4	19	empty
3	4	20	empty
3	4	21	empty
3	4	22	empty
3	4	23	empty
3	4	24	empty
3	4	25	empty
3	4	26	empty
3	4	27	empty
3	4	28	empty
3	4	29	empty
3	4	30	empty
3	5	1	empty
3	5	2	empty
3	5	3	empty
3	5	4	empty
3	5	5	empty
3	5	6	empty
3	5	7	empty
3	5	8	empty
3	5	9	empty
3	5	10	empty
3	5	11	empty
3	5	12	empty
3	5	13	empty
3	5	14	empty
3	5	15	empty
3	5	16	empty
3	5	17	empty
3	5	18	empty
3	5	19	empty
3	5	20	empty
3	5	21	empty
3	5	22	empty
3	5	23	empty
3	5	24	empty
3	5	25	empty
3	5	26	empty
3	5	27	empty
3	5	28	empty
3	5	29	empty
3	5	30	empty
3	6	1	empty
3	6	2	empty
3	6	3	empty
3	6	4	empty
3	6	5	empty
3	6	6	empty
3	6	7	empty
3	6	8	empty
3	6	9	empty
3	6	10	empty
3	6	11	empty
3	6	12	empty
3	6	13	empty
3	6	14	empty
3	6	15	empty
3	6	16	empty
3	6	17	empty
3	6	18	empty
3	6	19	empty
3	6	20	empty
3	6	21	empty
3	6	22	empty
3	6	23	empty
3	6	24	empty
3	6	25	empty
3	6	26	empty
3	6	27	empty
3	6	28	empty
3	6	29	empty
3	6	30	empty
3	7	1	empty
3	7	2	empty
3	7	3	empty
3	7	4	empty
3	7	5	empty
3	7	6	empty
3	7	7	empty
3	7	8	empty
3	7	9	empty
3	7	10	empty
3	7	11	empty
3	7	12	empty
3	7	13	empty
3	7	14	empty
3	7	15	empty
3	7	16	empty
3	7	17	empty
3	7	18	empty
3	7	19	empty
3	7	20	empty
3	7	21	empty
3	7	22	empty
3	7	23	empty
3	7	24	empty
3	7	25	empty
3	7	26	empty
3	7	27	empty
3	7	28	empty
3	7	29	empty
3	7	30	empty
3	8	1	empty
3	8	2	empty
3	8	3	empty
3	8	4	empty
3	8	5	empty
3	8	6	empty
3	8	7	empty
3	8	8	empty
3	8	9	empty
3	8	10	empty
3	8	11	empty
3	8	12	empty
3	8	13	empty
3	8	14	empty
3	8	15	empty
3	8	16	empty
3	8	17	empty
3	8	18	empty
3	8	19	empty
3	8	20	empty
3	8	21	empty
3	8	22	empty
3	8	23	empty
3	8	24	empty
3	8	25	empty
3	8	26	empty
3	8	27	empty
3	8	28	empty
3	8	29	empty
3	8	30	empty
3	9	1	empty
3	9	2	empty
3	9	3	empty
3	9	4	empty
3	9	5	empty
3	9	6	empty
3	9	7	empty
3	9	8	empty
3	9	9	empty
3	9	10	empty
3	9	11	empty
3	9	12	empty
3	9	13	empty
3	9	14	empty
3	9	15	empty
3	9	16	empty
3	9	17	empty
3	9	18	empty
3	9	19	empty
3	9	20	empty
3	9	21	empty
3	9	22	empty
3	9	23	empty
3	9	24	empty
3	9	25	empty
3	9	26	empty
3	9	27	empty
3	9	28	empty
3	9	29	empty
3	9	30	empty
3	10	1	empty
3	10	2	empty
3	10	3	empty
3	10	4	empty
3	10	5	empty
3	10	6	empty
3	10	7	empty
3	10	8	empty
3	10	9	empty
3	10	10	empty
3	10	11	empty
3	10	12	empty
3	10	13	empty
3	10	14	empty
3	10	15	empty
3	10	16	empty
3	10	17	empty
3	10	18	empty
3	10	19	empty
3	10	20	empty
3	10	21	empty
3	10	22	empty
3	10	23	empty
3	10	24	empty
3	10	25	empty
3	10	26	empty
3	10	27	empty
3	10	28	empty
3	10	29	empty
3	10	30	empty
3	11	1	empty
3	11	2	empty
3	11	3	empty
3	11	4	empty
3	11	5	empty
3	11	6	empty
3	11	7	empty
3	11	8	empty
3	11	9	empty
3	11	10	empty
3	11	11	empty
3	11	12	empty
3	11	13	empty
3	11	14	empty
3	11	15	empty
3	11	16	empty
3	11	17	empty
3	11	18	empty
3	11	19	empty
3	11	20	empty
3	11	21	empty
3	11	22	empty
3	11	23	empty
3	11	24	empty
3	11	25	empty
3	11	26	empty
3	11	27	empty
3	11	28	empty
3	11	29	empty
3	11	30	empty
3	12	1	empty
3	12	2	empty
3	12	3	empty
3	12	4	empty
3	12	5	empty
3	12	6	empty
3	12	7	empty
3	12	8	empty
3	12	9	empty
3	12	10	empty
3	12	11	empty
3	12	12	empty
3	12	13	empty
3	12	14	empty
3	12	15	empty
3	12	16	empty
3	12	17	empty
3	12	18	empty
3	12	19	empty
3	12	20	empty
3	12	21	empty
3	12	22	empty
3	12	23	empty
3	12	24	empty
3	12	25	empty
3	12	26	empty
3	12	27	empty
3	12	28	empty
3	12	29	empty
3	12	30	empty
3	13	1	empty
3	13	2	empty
3	13	3	empty
3	13	4	empty
3	13	5	empty
3	13	6	empty
3	13	7	empty
3	13	8	empty
3	13	9	empty
3	13	10	empty
3	13	11	empty
3	13	12	empty
3	13	13	empty
3	13	14	empty
3	13	15	empty
3	13	16	empty
3	13	17	empty
3	13	18	empty
3	13	19	empty
3	13	20	empty
3	13	21	empty
3	13	22	empty
3	13	23	empty
3	13	24	empty
3	13	25	empty
3	13	26	empty
3	13	27	empty
3	13	28	empty
3	13	29	empty
3	13	30	empty
3	14	1	empty
3	14	2	empty
3	14	3	empty
3	14	4	empty
3	14	5	empty
3	14	6	empty
3	14	7	empty
3	14	8	empty
3	14	9	empty
3	14	10	empty
3	14	11	empty
3	14	12	empty
3	14	13	empty
3	14	14	empty
3	14	15	empty
3	14	16	empty
3	14	17	empty
3	14	18	empty
3	14	19	empty
3	14	20	empty
3	14	21	empty
3	14	22	empty
3	14	23	empty
3	14	24	empty
3	14	25	empty
3	14	26	empty
3	14	27	empty
3	14	28	empty
3	14	29	empty
3	14	30	empty
3	15	1	empty
3	15	2	empty
3	15	3	empty
3	15	4	empty
3	15	5	empty
3	15	6	empty
3	15	7	empty
3	15	8	empty
3	15	9	empty
3	15	10	empty
3	15	11	empty
3	15	12	empty
3	15	13	empty
3	15	14	empty
3	15	15	empty
3	15	16	empty
3	15	17	empty
3	15	18	empty
3	15	19	empty
3	15	20	empty
3	15	21	empty
3	15	22	empty
3	15	23	empty
3	15	24	empty
3	15	25	empty
3	15	26	empty
3	15	27	empty
3	15	28	empty
3	15	29	empty
3	15	30	empty
3	16	1	empty
3	16	2	empty
3	16	3	empty
3	16	4	empty
3	16	5	empty
3	16	6	empty
3	16	7	empty
3	16	8	empty
3	16	9	empty
3	16	10	empty
3	16	11	empty
3	16	12	empty
3	16	13	empty
3	16	14	empty
3	16	15	empty
3	16	16	empty
3	16	17	empty
3	16	18	empty
3	16	19	empty
3	16	20	empty
3	16	21	empty
3	16	22	empty
3	16	23	empty
3	16	24	empty
3	16	25	empty
3	16	26	empty
3	16	27	empty
3	16	28	empty
3	16	29	empty
3	16	30	empty
3	17	1	empty
3	17	2	empty
3	17	3	empty
3	17	4	empty
3	17	5	empty
3	17	6	empty
3	17	7	empty
3	17	8	empty
3	17	9	empty
3	17	10	empty
3	17	11	empty
3	17	12	empty
3	17	13	empty
3	17	14	empty
3	17	15	empty
3	17	16	empty
3	17	17	empty
3	17	18	empty
3	17	19	empty
3	17	20	empty
3	17	21	empty
3	17	22	empty
3	17	23	empty
3	17	24	empty
3	17	25	empty
3	17	26	empty
3	17	27	empty
3	17	28	empty
3	17	29	empty
3	17	30	empty
3	18	1	empty
3	18	2	empty
3	18	3	empty
3	18	4	empty
3	18	5	empty
3	18	6	empty
3	18	7	empty
3	18	8	empty
3	18	9	empty
3	18	10	empty
3	18	11	empty
3	18	12	empty
3	18	13	empty
3	18	14	empty
3	18	15	empty
3	18	16	empty
3	18	17	empty
3	18	18	empty
3	18	19	empty
3	18	20	empty
3	18	21	empty
3	18	22	empty
3	18	23	empty
3	18	24	empty
3	18	25	empty
3	18	26	empty
3	18	27	empty
3	18	28	empty
3	18	29	empty
3	18	30	empty
3	19	1	empty
3	19	2	empty
3	19	3	empty
3	19	4	empty
3	19	5	empty
3	19	6	empty
3	19	7	empty
3	19	8	empty
3	19	9	empty
3	19	10	empty
3	19	11	empty
3	19	12	empty
3	19	13	empty
3	19	14	empty
3	19	15	empty
3	19	16	empty
3	19	17	empty
3	19	18	empty
3	19	19	empty
3	19	20	empty
3	19	21	empty
3	19	22	empty
3	19	23	empty
3	19	24	empty
3	19	25	empty
3	19	26	empty
3	19	27	empty
3	19	28	empty
3	19	29	empty
3	19	30	empty
3	20	1	empty
3	20	2	empty
3	20	3	empty
3	20	4	empty
3	20	5	empty
3	20	6	empty
3	20	7	empty
3	20	8	empty
3	20	9	empty
3	20	10	empty
3	20	11	empty
3	20	12	empty
3	20	13	empty
3	20	14	empty
3	20	15	empty
3	20	16	empty
3	20	17	empty
3	20	18	empty
3	20	19	empty
3	20	20	empty
3	20	21	empty
3	20	22	empty
3	20	23	empty
3	20	24	empty
3	20	25	empty
3	20	26	empty
3	20	27	empty
3	20	28	empty
3	20	29	empty
3	20	30	empty
3	21	1	empty
3	21	2	empty
3	21	3	empty
3	21	4	empty
3	21	5	empty
3	21	6	empty
3	21	7	empty
3	21	8	empty
3	21	9	empty
3	21	10	empty
3	21	11	empty
3	21	12	empty
3	21	13	empty
3	21	14	empty
3	21	15	empty
3	21	16	empty
3	21	17	empty
3	21	18	empty
3	21	19	empty
3	21	20	empty
3	21	21	empty
3	21	22	empty
3	21	23	empty
3	21	24	empty
3	21	25	empty
3	21	26	empty
3	21	27	empty
3	21	28	empty
3	21	29	empty
3	21	30	empty
3	22	1	empty
3	22	2	empty
3	22	3	empty
3	22	4	empty
3	22	5	empty
3	22	6	empty
3	22	7	empty
3	22	8	empty
3	22	9	empty
3	22	10	empty
3	22	11	empty
3	22	12	empty
3	22	13	empty
3	22	14	empty
3	22	15	empty
3	22	16	empty
3	22	17	empty
3	22	18	empty
3	22	19	empty
3	22	20	empty
3	22	21	empty
3	22	22	empty
3	22	23	empty
3	22	24	empty
3	22	25	empty
3	22	26	empty
3	22	27	empty
3	22	28	empty
3	22	29	empty
3	22	30	empty
3	23	1	empty
3	23	2	empty
3	23	3	empty
3	23	4	empty
3	23	5	empty
3	23	6	empty
3	23	7	empty
3	23	8	empty
3	23	9	empty
3	23	10	empty
3	23	11	empty
3	23	12	empty
3	23	13	empty
3	23	14	empty
3	23	15	empty
3	23	16	empty
3	23	17	empty
3	23	18	empty
3	23	19	empty
3	23	20	empty
3	23	21	empty
3	23	22	empty
3	23	23	empty
3	23	24	empty
3	23	25	empty
3	23	26	empty
3	23	27	empty
3	23	28	empty
3	23	29	empty
3	23	30	empty
3	24	1	empty
3	24	2	empty
3	24	3	empty
3	24	4	empty
3	24	5	empty
3	24	6	empty
3	24	7	empty
3	24	8	empty
3	24	9	empty
3	24	10	empty
3	24	11	empty
3	24	12	empty
3	24	13	empty
3	24	14	empty
3	24	15	empty
3	24	16	empty
3	24	17	empty
3	24	18	empty
3	24	19	empty
3	24	20	empty
3	24	21	empty
3	24	22	empty
3	24	23	empty
3	24	24	empty
3	24	25	empty
3	24	26	empty
3	24	27	empty
3	24	28	empty
3	24	29	empty
3	24	30	empty
4	1	1	empty
4	1	2	empty
4	1	3	empty
4	1	4	empty
4	1	5	empty
4	1	6	empty
4	1	7	empty
4	1	8	empty
4	1	9	empty
4	1	10	empty
4	1	11	empty
4	1	12	empty
4	1	13	empty
4	1	14	empty
4	1	15	empty
4	1	16	empty
4	1	17	empty
4	1	18	empty
4	1	19	empty
4	1	20	empty
4	1	21	empty
4	1	22	empty
4	1	23	empty
4	1	24	empty
4	1	25	empty
4	1	26	empty
4	1	27	empty
4	1	28	empty
4	1	29	empty
4	1	30	empty
4	2	1	empty
4	2	2	empty
4	2	3	empty
4	2	4	empty
4	2	5	empty
4	2	6	empty
4	2	7	empty
4	2	8	empty
4	2	9	empty
4	2	10	empty
4	2	11	empty
4	2	12	empty
4	2	13	empty
4	2	14	empty
4	2	15	empty
4	2	16	empty
4	2	17	empty
4	2	18	empty
4	2	19	empty
4	2	20	empty
4	2	21	empty
4	2	22	empty
4	2	23	empty
4	2	24	empty
4	2	25	empty
4	2	26	empty
4	2	27	empty
4	2	28	empty
4	2	29	empty
4	2	30	empty
4	3	1	empty
4	3	2	empty
4	3	3	empty
4	3	4	empty
4	3	5	empty
4	3	6	empty
4	3	7	empty
4	3	8	empty
4	3	9	empty
4	3	10	empty
4	3	11	empty
4	3	12	empty
4	3	13	empty
4	3	14	empty
4	3	15	empty
4	3	16	empty
4	3	17	empty
4	3	18	empty
4	3	19	empty
4	3	20	empty
4	3	21	empty
4	3	22	empty
4	3	23	empty
4	3	24	empty
4	3	25	empty
4	3	26	empty
4	3	27	empty
4	3	28	empty
4	3	29	empty
4	3	30	empty
4	4	1	empty
4	4	2	empty
4	4	3	empty
4	4	4	empty
4	4	5	empty
4	4	6	empty
4	4	7	empty
4	4	8	empty
4	4	9	empty
4	4	10	empty
4	4	11	empty
4	4	12	empty
4	4	13	empty
4	4	14	empty
4	4	15	empty
4	4	16	empty
4	4	17	empty
4	4	18	empty
4	4	19	empty
4	4	20	empty
4	4	21	empty
4	4	22	empty
4	4	23	empty
4	4	24	empty
4	4	25	empty
4	4	26	empty
4	4	27	empty
4	4	28	empty
4	4	29	empty
4	4	30	empty
4	5	1	empty
4	5	2	empty
4	5	3	empty
4	5	4	empty
4	5	5	empty
4	5	6	empty
4	5	7	empty
4	5	8	empty
4	5	9	empty
4	5	10	empty
4	5	11	empty
4	5	12	empty
4	5	13	empty
4	5	14	empty
4	5	15	empty
4	5	16	empty
4	5	17	empty
4	5	18	empty
4	5	19	empty
4	5	20	empty
4	5	21	empty
4	5	22	empty
4	5	23	empty
4	5	24	empty
4	5	25	empty
4	5	26	empty
4	5	27	empty
4	5	28	empty
4	5	29	empty
4	5	30	empty
4	6	1	empty
4	6	2	empty
4	6	3	empty
4	6	4	empty
4	6	5	empty
4	6	6	empty
4	6	7	empty
4	6	8	empty
4	6	9	empty
4	6	10	empty
4	6	11	empty
4	6	12	empty
4	6	13	empty
4	6	14	empty
4	6	15	empty
4	6	16	empty
4	6	17	empty
4	6	18	empty
4	6	19	empty
4	6	20	empty
4	6	21	empty
4	6	22	empty
4	6	23	empty
4	6	24	empty
4	6	25	empty
4	6	26	empty
4	6	27	empty
4	6	28	empty
4	6	29	empty
4	6	30	empty
4	7	1	empty
4	7	2	empty
4	7	3	empty
4	7	4	empty
4	7	5	empty
4	7	6	empty
4	7	7	empty
4	7	8	empty
4	7	9	empty
4	7	10	empty
4	7	11	empty
4	7	12	empty
4	7	13	empty
4	7	14	empty
4	7	15	empty
4	7	16	empty
4	7	17	empty
4	7	18	empty
4	7	19	empty
4	7	20	empty
4	7	21	empty
4	7	22	empty
4	7	23	empty
4	7	24	empty
4	7	25	empty
4	7	26	empty
4	7	27	empty
4	7	28	empty
4	7	29	empty
4	7	30	empty
4	8	1	empty
4	8	2	empty
4	8	3	empty
4	8	4	empty
4	8	5	empty
4	8	6	empty
4	8	7	empty
4	8	8	empty
4	8	9	empty
4	8	10	empty
4	8	11	empty
4	8	12	empty
4	8	13	empty
4	8	14	empty
4	8	15	empty
4	8	16	empty
4	8	17	empty
4	8	18	empty
4	8	19	empty
4	8	20	empty
4	8	21	empty
4	8	22	empty
4	8	23	empty
4	8	24	empty
4	8	25	empty
4	8	26	empty
4	8	27	empty
4	8	28	empty
4	8	29	empty
4	8	30	empty
4	9	1	empty
4	9	2	empty
4	9	3	empty
4	9	4	empty
4	9	5	empty
4	9	6	empty
4	9	7	empty
4	9	8	empty
4	9	9	empty
4	9	10	empty
4	9	11	empty
4	9	12	empty
4	9	13	empty
4	9	14	empty
4	9	15	empty
4	9	16	empty
4	9	17	empty
4	9	18	empty
4	9	19	empty
4	9	20	empty
4	9	21	empty
4	9	22	empty
4	9	23	empty
4	9	24	empty
4	9	25	empty
4	9	26	empty
4	9	27	empty
4	9	28	empty
4	9	29	empty
4	9	30	empty
4	10	1	empty
4	10	2	empty
4	10	3	empty
4	10	4	empty
4	10	5	empty
4	10	6	empty
4	10	7	empty
4	10	8	empty
4	10	9	empty
4	10	10	empty
4	10	11	empty
4	10	12	empty
4	10	13	empty
4	10	14	empty
4	10	15	empty
4	10	16	empty
4	10	17	empty
4	10	18	empty
4	10	19	empty
4	10	20	empty
4	10	21	empty
4	10	22	empty
4	10	23	empty
4	10	24	empty
4	10	25	empty
4	10	26	empty
4	10	27	empty
4	10	28	empty
4	10	29	empty
4	10	30	empty
4	11	1	empty
4	11	2	empty
4	11	3	empty
4	11	4	empty
4	11	5	empty
4	11	6	empty
4	11	7	empty
4	11	8	empty
4	11	9	empty
4	11	10	empty
4	11	11	empty
4	11	12	empty
4	11	13	empty
4	11	14	empty
4	11	15	empty
4	11	16	empty
4	11	17	empty
4	11	18	empty
4	11	19	empty
4	11	20	empty
4	11	21	empty
4	11	22	empty
4	11	23	empty
4	11	24	empty
4	11	25	empty
4	11	26	empty
4	11	27	empty
4	11	28	empty
4	11	29	empty
4	11	30	empty
4	12	1	empty
4	12	2	empty
4	12	3	empty
4	12	4	empty
4	12	5	empty
4	12	6	empty
4	12	7	empty
4	12	8	empty
4	12	9	empty
4	12	10	empty
4	12	11	empty
4	12	12	empty
4	12	13	empty
4	12	14	empty
4	12	15	empty
4	12	16	empty
4	12	17	empty
4	12	18	empty
4	12	19	empty
4	12	20	empty
4	12	21	empty
4	12	22	empty
4	12	23	empty
4	12	24	empty
4	12	25	empty
4	12	26	empty
4	12	27	empty
4	12	28	empty
4	12	29	empty
4	12	30	empty
4	13	1	empty
4	13	2	empty
4	13	3	empty
4	13	4	empty
4	13	5	empty
4	13	6	empty
4	13	7	empty
4	13	8	empty
4	13	9	empty
4	13	10	empty
4	13	11	empty
4	13	12	empty
4	13	13	empty
4	13	14	empty
4	13	15	empty
4	13	16	empty
4	13	17	empty
4	13	18	empty
4	13	19	empty
4	13	20	empty
4	13	21	empty
4	13	22	empty
4	13	23	empty
4	13	24	empty
4	13	25	empty
4	13	26	empty
4	13	27	empty
4	13	28	empty
4	13	29	empty
4	13	30	empty
4	14	1	empty
4	14	2	empty
4	14	3	empty
4	14	4	empty
4	14	5	empty
4	14	6	empty
4	14	7	empty
4	14	8	empty
4	14	9	empty
4	14	10	empty
4	14	11	empty
4	14	12	empty
4	14	13	empty
4	14	14	empty
4	14	15	empty
4	14	16	empty
4	14	17	empty
4	14	18	empty
4	14	19	empty
4	14	20	empty
4	14	21	empty
4	14	22	empty
4	14	23	empty
4	14	24	empty
4	14	25	empty
4	14	26	empty
4	14	27	empty
4	14	28	empty
4	14	29	empty
4	14	30	empty
4	15	1	empty
4	15	2	empty
4	15	3	empty
4	15	4	empty
4	15	5	empty
4	15	6	empty
4	15	7	empty
4	15	8	empty
4	15	9	empty
4	15	10	empty
4	15	11	empty
4	15	12	empty
4	15	13	empty
4	15	14	empty
4	15	15	empty
4	15	16	empty
4	15	17	empty
4	15	18	empty
4	15	19	empty
4	15	20	empty
4	15	21	empty
4	15	22	empty
4	15	23	empty
4	15	24	empty
4	15	25	empty
4	15	26	empty
4	15	27	empty
4	15	28	empty
4	15	29	empty
4	15	30	empty
4	16	1	empty
4	16	2	empty
4	16	3	empty
4	16	4	empty
4	16	5	empty
4	16	6	empty
4	16	7	empty
4	16	8	empty
4	16	9	empty
4	16	10	empty
4	16	11	empty
4	16	12	empty
4	16	13	empty
4	16	14	empty
4	16	15	empty
4	16	16	empty
4	16	17	empty
4	16	18	empty
4	16	19	empty
4	16	20	empty
4	16	21	empty
4	16	22	empty
4	16	23	empty
4	16	24	empty
4	16	25	empty
4	16	26	empty
4	16	27	empty
4	16	28	empty
4	16	29	empty
4	16	30	empty
4	17	1	empty
4	17	2	empty
4	17	3	empty
4	17	4	empty
4	17	5	empty
4	17	6	empty
4	17	7	empty
4	17	8	empty
4	17	9	empty
4	17	10	empty
4	17	11	empty
4	17	12	empty
4	17	13	empty
4	17	14	empty
4	17	15	empty
4	17	16	empty
4	17	17	empty
4	17	18	empty
4	17	19	empty
4	17	20	empty
4	17	21	empty
4	17	22	empty
4	17	23	empty
4	17	24	empty
4	17	25	empty
4	17	26	empty
4	17	27	empty
4	17	28	empty
4	17	29	empty
4	17	30	empty
4	18	1	empty
4	18	2	empty
4	18	3	empty
4	18	4	empty
4	18	5	empty
4	18	6	empty
4	18	7	empty
4	18	8	empty
4	18	9	empty
4	18	10	empty
4	18	11	empty
4	18	12	empty
4	18	13	empty
4	18	14	empty
4	18	15	empty
4	18	16	empty
4	18	17	empty
4	18	18	empty
4	18	19	empty
4	18	20	empty
4	18	21	empty
4	18	22	empty
4	18	23	empty
4	18	24	empty
4	18	25	empty
4	18	26	empty
4	18	27	empty
4	18	28	empty
4	18	29	empty
4	18	30	empty
4	19	1	empty
4	19	2	empty
4	19	3	empty
4	19	4	empty
4	19	5	empty
4	19	6	empty
4	19	7	empty
4	19	8	empty
4	19	9	empty
4	19	10	empty
4	19	11	empty
4	19	12	empty
4	19	13	empty
4	19	14	empty
4	19	15	empty
4	19	16	empty
4	19	17	empty
4	19	18	empty
4	19	19	empty
4	19	20	empty
4	19	21	empty
4	19	22	empty
4	19	23	empty
4	19	24	empty
4	19	25	empty
4	19	26	empty
4	19	27	empty
4	19	28	empty
4	19	29	empty
4	19	30	empty
4	20	1	empty
4	20	2	empty
4	20	3	empty
4	20	4	empty
4	20	5	empty
4	20	6	empty
4	20	7	empty
4	20	8	empty
4	20	9	empty
4	20	10	empty
4	20	11	empty
4	20	12	empty
4	20	13	empty
4	20	14	empty
4	20	15	empty
4	20	16	empty
4	20	17	empty
4	20	18	empty
4	20	19	empty
4	20	20	empty
4	20	21	empty
4	20	22	empty
4	20	23	empty
4	20	24	empty
4	20	25	empty
4	20	26	empty
4	20	27	empty
4	20	28	empty
4	20	29	empty
4	20	30	empty
4	21	1	empty
4	21	2	empty
4	21	3	empty
4	21	4	empty
4	21	5	empty
4	21	6	empty
4	21	7	empty
4	21	8	empty
4	21	9	empty
4	21	10	empty
4	21	11	empty
4	21	12	empty
4	21	13	empty
4	21	14	empty
4	21	15	empty
4	21	16	empty
4	21	17	empty
4	21	18	empty
4	21	19	empty
4	21	20	empty
4	21	21	empty
4	21	22	empty
4	21	23	empty
4	21	24	empty
4	21	25	empty
4	21	26	empty
4	21	27	empty
4	21	28	empty
4	21	29	empty
4	21	30	empty
4	22	1	empty
4	22	2	empty
4	22	3	empty
4	22	4	empty
4	22	5	empty
4	22	6	empty
4	22	7	empty
4	22	8	empty
4	22	9	empty
4	22	10	empty
4	22	11	empty
4	22	12	empty
4	22	13	empty
4	22	14	empty
4	22	15	empty
4	22	16	empty
4	22	17	empty
4	22	18	empty
4	22	19	empty
4	22	20	empty
4	22	21	empty
4	22	22	empty
4	22	23	empty
4	22	24	empty
4	22	25	empty
4	22	26	empty
4	22	27	empty
4	22	28	empty
4	22	29	empty
4	22	30	empty
4	23	1	empty
4	23	2	empty
4	23	3	empty
4	23	4	empty
4	23	5	empty
4	23	6	empty
4	23	7	empty
4	23	8	empty
4	23	9	empty
4	23	10	empty
4	23	11	empty
4	23	12	empty
4	23	13	empty
4	23	14	empty
4	23	15	empty
4	23	16	empty
4	23	17	empty
4	23	18	empty
4	23	19	empty
4	23	20	empty
4	23	21	empty
4	23	22	empty
4	23	23	empty
4	23	24	empty
4	23	25	empty
4	23	26	empty
4	23	27	empty
4	23	28	empty
4	23	29	empty
4	23	30	empty
4	24	1	empty
4	24	2	empty
4	24	3	empty
4	24	4	empty
4	24	5	empty
4	24	6	empty
4	24	7	empty
4	24	8	empty
4	24	9	empty
4	24	10	empty
4	24	11	empty
4	24	12	empty
4	24	13	empty
4	24	14	empty
4	24	15	empty
4	24	16	empty
4	24	17	empty
4	24	18	empty
4	24	19	empty
4	24	20	empty
4	24	21	empty
4	24	22	empty
4	24	23	empty
4	24	24	empty
4	24	25	empty
4	24	26	empty
4	24	27	empty
4	24	28	empty
4	24	29	empty
4	24	30	empty
5	1	1	A1
5	1	2	A1
5	1	3	A1
5	1	4	A1
5	1	5	A1
5	1	6	A3
5	1	7	A3
5	1	8	A3
5	1	9	A3
5	1	10	A3
5	1	11	A5
5	1	12	A5
5	1	13	A5
5	1	14	A5
5	1	15	A5
5	1	16	A13
5	1	17	A13
5	1	18	A13
5	1	19	A13
5	1	20	A13
5	1	21	A14
5	1	22	A14
5	1	23	A14
5	1	24	A14
5	1	25	A14
5	1	26	A15
5	1	27	A15
5	1	28	A15
5	1	29	A15
5	1	30	A15
5	2	1	A16
5	2	2	A16
5	2	3	A16
5	2	4	A16
5	2	5	A16
5	2	6	A17
5	2	7	A17
5	2	8	A17
5	2	9	A17
5	2	10	A17
5	2	11	A18
5	2	12	A18
5	2	13	A18
5	2	14	A18
5	2	15	A18
5	2	16	A19
5	2	17	A19
5	2	18	A19
5	2	19	A19
5	2	20	A19
5	2	21	A20
5	2	22	A20
5	2	23	A20
5	2	24	A20
5	2	25	A20
5	2	26	A21
5	2	27	A21
5	2	28	A21
5	2	29	A21
5	2	30	A21
5	3	1	A22
5	3	2	A22
5	3	3	A22
5	3	4	A22
5	3	5	A22
5	3	6	A23
5	3	7	A23
5	3	8	A23
5	3	9	A23
5	3	10	A23
5	3	11	A24
5	3	12	A24
5	3	13	A24
5	3	14	A24
5	3	15	A24
5	3	16	A25
5	3	17	A25
5	3	18	A25
5	3	19	A25
5	3	20	A25
5	3	21	A26
5	3	22	A26
5	3	23	A26
5	3	24	A26
5	3	25	A26
5	3	26	A27
5	3	27	A27
5	3	28	A27
5	3	29	A27
5	3	30	A27
5	4	1	A28
5	4	2	A28
5	4	3	A28
5	4	4	A28
5	4	5	A28
5	4	6	A29
5	4	7	A29
5	4	8	A29
5	4	9	A29
5	4	10	A29
5	4	11	A31
5	4	12	A31
5	4	13	A31
5	4	14	A31
5	4	15	A31
5	4	16	A32
5	4	17	A32
5	4	18	A32
5	4	19	A32
5	4	20	A32
5	4	21	A33
5	4	22	A33
5	4	23	A33
5	4	24	A33
5	4	25	A33
5	4	26	A34
5	4	27	A34
5	4	28	A34
5	4	29	A34
5	4	30	A34
5	5	1	A35
5	5	2	A35
5	5	3	A35
5	5	4	A35
5	5	5	A35
5	5	6	A36
5	5	7	A36
5	5	8	A36
5	5	9	A36
5	5	10	A36
5	5	11	A37
5	5	12	A37
5	5	13	A37
5	5	14	A37
5	5	15	A37
5	5	16	A38
5	5	17	A38
5	5	18	A38
5	5	19	A38
5	5	20	A38
5	5	21	A39
5	5	22	A39
5	5	23	A39
5	5	24	A39
5	5	25	A39
5	5	26	A40
5	5	27	A40
5	5	28	A40
5	5	29	A40
5	5	30	A40
5	6	1	A41
5	6	2	A41
5	6	3	A41
5	6	4	A41
5	6	5	A41
5	6	6	A42
5	6	7	A42
5	6	8	A42
5	6	9	A42
5	6	10	A42
5	6	11	A43
5	6	12	A43
5	6	13	A43
5	6	14	A43
5	6	15	A43
5	6	16	A44
5	6	17	A44
5	6	18	A44
5	6	19	A44
5	6	20	A44
5	6	21	A45
5	6	22	A45
5	6	23	A45
5	6	24	A45
5	6	25	A45
5	6	26	A47
5	6	27	A47
5	6	28	A47
5	6	29	A47
5	6	30	A47
5	7	1	A48
5	7	2	A48
5	7	3	A48
5	7	4	A48
5	7	5	A48
5	7	6	A49
5	7	7	A49
5	7	8	A49
5	7	9	A49
5	7	10	A49
5	7	11	A50
5	7	12	A50
5	7	13	A50
5	7	14	A50
5	7	15	A50
5	7	16	A51
5	7	17	A51
5	7	18	A51
5	7	19	A51
5	7	20	A51
5	7	21	A52
5	7	22	A52
5	7	23	A52
5	7	24	A52
5	7	25	A52
5	7	26	A53
5	7	27	A53
5	7	28	A53
5	7	29	A53
5	7	30	A53
5	8	1	A54
5	8	2	A54
5	8	3	A54
5	8	4	A54
5	8	5	A54
5	8	6	A55
5	8	7	A55
5	8	8	A55
5	8	9	A55
5	8	10	A55
5	8	11	A56
5	8	12	A56
5	8	13	A56
5	8	14	A56
5	8	15	A56
5	8	16	A57
5	8	17	A57
5	8	18	A57
5	8	19	A57
5	8	20	A57
5	8	21	A58
5	8	22	A58
5	8	23	A58
5	8	24	A58
5	8	25	A58
5	8	26	A59
5	8	27	A59
5	8	28	A59
5	8	29	A59
5	8	30	A59
5	9	1	A60
5	9	2	A60
5	9	3	A60
5	9	4	A60
5	9	5	A60
5	9	6	A61
5	9	7	A61
5	9	8	A61
5	9	9	A61
5	9	10	A61
5	9	11	A62
5	9	12	A62
5	9	13	A62
5	9	14	A62
5	9	15	A62
5	9	16	A63
5	9	17	A63
5	9	18	A63
5	9	19	A63
5	9	20	A63
5	9	21	A64
5	9	22	A64
5	9	23	A64
5	9	24	A64
5	9	25	A64
5	9	26	A65
5	9	27	A65
5	9	28	A65
5	9	29	A65
5	9	30	A65
5	10	1	A66
5	10	2	A66
5	10	3	A66
5	10	4	A66
5	10	5	A66
5	10	6	A67
5	10	7	A67
5	10	8	A67
5	10	9	A67
5	10	10	A67
5	10	11	A68
5	10	12	A68
5	10	13	A68
5	10	14	A68
5	10	15	A68
5	10	16	A70
5	10	17	A70
5	10	18	A70
5	10	19	A70
5	10	20	A70
5	10	21	A71
5	10	22	A71
5	10	23	A71
5	10	24	A71
5	10	25	A71
5	10	26	A72
5	10	27	A72
5	10	28	A72
5	10	29	A72
5	10	30	A72
5	11	1	A73
5	11	2	A73
5	11	3	A73
5	11	4	A73
5	11	5	A73
5	11	6	A74
5	11	7	A74
5	11	8	A74
5	11	9	A74
5	11	10	A74
5	11	11	A75
5	11	12	A75
5	11	13	A75
5	11	14	A75
5	11	15	A75
5	11	16	A76
5	11	17	A76
5	11	18	A76
5	11	19	A76
5	11	20	A76
5	11	21	A77
5	11	22	A77
5	11	23	A77
5	11	24	A77
5	11	25	A77
5	11	26	A78
5	11	27	A78
5	11	28	A78
5	11	29	A78
5	11	30	A78
5	12	1	A79
5	12	2	A79
5	12	3	A79
5	12	4	A79
5	12	5	A79
5	12	6	A80
5	12	7	A80
5	12	8	A80
5	12	9	A80
5	12	10	A80
5	12	11	A81
5	12	12	A81
5	12	13	A81
5	12	14	A81
5	12	15	A81
5	12	16	A82
5	12	17	A82
5	12	18	A82
5	12	19	A82
5	12	20	A82
5	12	21	A83
5	12	22	A83
5	12	23	A83
5	12	24	A83
5	12	25	A83
5	12	26	A84
5	12	27	A84
5	12	28	A84
5	12	29	A84
5	12	30	A84
5	13	1	A85
5	13	2	A85
5	13	3	A85
5	13	4	A85
5	13	5	A85
5	13	6	A86
5	13	7	A86
5	13	8	A86
5	13	9	A86
5	13	10	A86
5	13	11	A87
5	13	12	A87
5	13	13	A87
5	13	14	A87
5	13	15	A87
5	13	16	A88
5	13	17	A88
5	13	18	A88
5	13	19	A88
5	13	20	A88
5	13	21	A89
5	13	22	A89
5	13	23	A89
5	13	24	A89
5	13	25	A89
5	13	26	A90
5	13	27	A90
5	13	28	A90
5	13	29	A90
5	13	30	A90
5	14	1	A91
5	14	2	A91
5	14	3	A91
5	14	4	A91
5	14	5	A91
5	14	6	A92
5	14	7	A92
5	14	8	A92
5	14	9	A92
5	14	10	A92
5	14	11	A93
5	14	12	A93
5	14	13	A93
5	14	14	A93
5	14	15	A93
5	14	16	A94
5	14	17	A94
5	14	18	A94
5	14	19	A94
5	14	20	A94
5	14	21	A97
5	14	22	A97
5	14	23	A97
5	14	24	A97
5	14	25	A97
5	14	26	A98
5	14	27	A98
5	14	28	A98
5	14	29	A98
5	14	30	A98
5	15	1	A99
5	15	2	A99
5	15	3	A99
5	15	4	A99
5	15	5	A99
5	15	6	A100
5	15	7	A100
5	15	8	A100
5	15	9	A100
5	15	10	A100
5	15	11	A101
5	15	12	A101
5	15	13	A101
5	15	14	A101
5	15	15	A101
5	15	16	A102
5	15	17	A102
5	15	18	A102
5	15	19	A102
5	15	20	A102
5	15	21	A103
5	15	22	A103
5	15	23	A103
5	15	24	A103
5	15	25	A103
5	15	26	A104
5	15	27	A104
5	15	28	A104
5	15	29	A104
5	15	30	A104
5	16	1	A105
5	16	2	A105
5	16	3	A105
5	16	4	A105
5	16	5	A105
5	16	6	A106
5	16	7	A106
5	16	8	A106
5	16	9	A106
5	16	10	A106
5	16	11	A107
5	16	12	A107
5	16	13	A107
5	16	14	A107
5	16	15	A107
5	16	16	A108
5	16	17	A108
5	16	18	A108
5	16	19	A108
5	16	20	A108
5	16	21	A109
5	16	22	A109
5	16	23	A109
5	16	24	A109
5	16	25	A109
5	16	26	A110
5	16	27	A110
5	16	28	A110
5	16	29	A110
5	16	30	A110
5	17	1	A111
5	17	2	A111
5	17	3	A111
5	17	4	A111
5	17	5	A111
5	17	6	A112
5	17	7	A112
5	17	8	A112
5	17	9	A112
5	17	10	A112
5	17	11	A113
5	17	12	A113
5	17	13	A113
5	17	14	A113
5	17	15	A113
5	17	16	A114
5	17	17	A114
5	17	18	A114
5	17	19	A114
5	17	20	A114
5	17	21	A115
5	17	22	A115
5	17	23	A115
5	17	24	A115
5	17	25	A115
5	17	26	A116
5	17	27	A116
5	17	28	A116
5	17	29	A116
5	17	30	A116
5	18	1	A117
5	18	2	A117
5	18	3	A117
5	18	4	A117
5	18	5	A117
5	18	6	A118
5	18	7	A118
5	18	8	A118
5	18	9	A118
5	18	10	A118
5	18	11	A119
5	18	12	A119
5	18	13	A119
5	18	14	A119
5	18	15	A119
5	18	16	A120
5	18	17	A120
5	18	18	A120
5	18	19	A120
5	18	20	A120
5	18	21	empty
5	18	22	empty
5	18	23	empty
5	18	24	empty
5	18	25	empty
5	18	26	empty
5	18	27	empty
5	18	28	empty
5	18	29	empty
5	18	30	empty
5	19	1	empty
5	19	2	empty
5	19	3	empty
5	19	4	empty
5	19	5	empty
5	19	6	empty
5	19	7	empty
5	19	8	empty
5	19	9	empty
5	19	10	empty
5	19	11	empty
5	19	12	empty
5	19	13	empty
5	19	14	empty
5	19	15	empty
5	19	16	empty
5	19	17	empty
5	19	18	empty
5	19	19	empty
5	19	20	empty
5	19	21	empty
5	19	22	empty
5	19	23	empty
5	19	24	empty
5	19	25	empty
5	19	26	empty
5	19	27	empty
5	19	28	empty
5	19	29	empty
5	19	30	empty
5	20	1	empty
5	20	2	empty
5	20	3	empty
5	20	4	empty
5	20	5	empty
5	20	6	empty
5	20	7	empty
5	20	8	empty
5	20	9	empty
5	20	10	empty
5	20	11	empty
5	20	12	empty
5	20	13	empty
5	20	14	empty
5	20	15	empty
5	20	16	empty
5	20	17	empty
5	20	18	empty
5	20	19	empty
5	20	20	empty
5	20	21	empty
5	20	22	empty
5	20	23	empty
5	20	24	empty
5	20	25	empty
5	20	26	empty
5	20	27	empty
5	20	28	empty
5	20	29	empty
5	20	30	empty
5	21	1	empty
5	21	2	empty
5	21	3	empty
5	21	4	empty
5	21	5	empty
5	21	6	empty
5	21	7	empty
5	21	8	empty
5	21	9	empty
5	21	10	empty
5	21	11	empty
5	21	12	empty
5	21	13	empty
5	21	14	empty
5	21	15	empty
5	21	16	empty
5	21	17	empty
5	21	18	empty
5	21	19	empty
5	21	20	empty
5	21	21	empty
5	21	22	empty
5	21	23	empty
5	21	24	empty
5	21	25	empty
5	21	26	empty
5	21	27	empty
5	21	28	empty
5	21	29	empty
5	21	30	empty
5	22	1	empty
5	22	2	empty
5	22	3	empty
5	22	4	empty
5	22	5	empty
5	22	6	empty
5	22	7	empty
5	22	8	empty
5	22	9	empty
5	22	10	empty
5	22	11	empty
5	22	12	empty
5	22	13	empty
5	22	14	empty
5	22	15	empty
5	22	16	empty
5	22	17	empty
5	22	18	empty
5	22	19	empty
5	22	20	empty
5	22	21	empty
5	22	22	empty
5	22	23	empty
5	22	24	empty
5	22	25	empty
5	22	26	empty
5	22	27	empty
5	22	28	empty
5	22	29	empty
5	22	30	empty
5	23	1	empty
5	23	2	empty
5	23	3	empty
5	23	4	empty
5	23	5	empty
5	23	6	empty
5	23	7	empty
5	23	8	empty
5	23	9	empty
5	23	10	empty
5	23	11	empty
5	23	12	empty
5	23	13	empty
5	23	14	empty
5	23	15	empty
5	23	16	empty
5	23	17	empty
5	23	18	empty
5	23	19	empty
5	23	20	empty
5	23	21	empty
5	23	22	empty
5	23	23	empty
5	23	24	empty
5	23	25	empty
5	23	26	empty
5	23	27	empty
5	23	28	empty
5	23	29	empty
5	23	30	empty
5	24	1	empty
5	24	2	empty
5	24	3	empty
5	24	4	empty
5	24	5	empty
5	24	6	empty
5	24	7	empty
5	24	8	empty
5	24	9	empty
5	24	10	empty
5	24	11	empty
5	24	12	empty
5	24	13	empty
5	24	14	empty
5	24	15	empty
5	24	16	empty
5	24	17	empty
5	24	18	empty
5	24	19	empty
5	24	20	empty
5	24	21	empty
5	24	22	empty
5	24	23	empty
5	24	24	empty
5	24	25	empty
5	24	26	empty
5	24	27	empty
5	24	28	empty
5	24	29	empty
5	24	30	empty
6	1	1	A1
6	1	2	A1
6	1	3	A1
6	1	4	A1
6	1	5	A1
6	1	6	A3
6	1	7	A3
6	1	8	A3
6	1	9	A3
6	1	10	A3
6	1	11	A5
6	1	12	A5
6	1	13	A5
6	1	14	A5
6	1	15	A5
6	1	16	A13
6	1	17	A13
6	1	18	A13
6	1	19	A13
6	1	20	A13
6	1	21	A14
6	1	22	A14
6	1	23	A14
6	1	24	A14
6	1	25	A14
6	1	26	A15
6	1	27	A15
6	1	28	A15
6	1	29	A15
6	1	30	A15
6	2	1	A16
6	2	2	A16
6	2	3	A16
6	2	4	A16
6	2	5	A16
6	2	6	A17
6	2	7	A17
6	2	8	A17
6	2	9	A17
6	2	10	A17
6	2	11	A18
6	2	12	A18
6	2	13	A18
6	2	14	A18
6	2	15	A18
6	2	16	A19
6	2	17	A19
6	2	18	A19
6	2	19	A19
6	2	20	A19
6	2	21	A20
6	2	22	A20
6	2	23	A20
6	2	24	A20
6	2	25	A20
6	2	26	A21
6	2	27	A21
6	2	28	A21
6	2	29	A21
6	2	30	A21
6	3	1	A22
6	3	2	A22
6	3	3	A22
6	3	4	A22
6	3	5	A22
6	3	6	A23
6	3	7	A23
6	3	8	A23
6	3	9	A23
6	3	10	A23
6	3	11	A24
6	3	12	A24
6	3	13	A24
6	3	14	A24
6	3	15	A24
6	3	16	A25
6	3	17	A25
6	3	18	A25
6	3	19	A25
6	3	20	A25
6	3	21	A26
6	3	22	A26
6	3	23	A26
6	3	24	A26
6	3	25	A26
6	3	26	A27
6	3	27	A27
6	3	28	A27
6	3	29	A27
6	3	30	A27
6	4	1	A28
6	4	2	A28
6	4	3	A28
6	4	4	A28
6	4	5	A28
6	4	6	A29
6	4	7	A29
6	4	8	A29
6	4	9	A29
6	4	10	A29
6	4	11	A31
6	4	12	A31
6	4	13	A31
6	4	14	A31
6	4	15	A31
6	4	16	A32
6	4	17	A32
6	4	18	A32
6	4	19	A32
6	4	20	A32
6	4	21	A33
6	4	22	A33
6	4	23	A33
6	4	24	A33
6	4	25	A33
6	4	26	A34
6	4	27	A34
6	4	28	A34
6	4	29	A34
6	4	30	A34
6	5	1	A35
6	5	2	A35
6	5	3	A35
6	5	4	A35
6	5	5	A35
6	5	6	A36
6	5	7	A36
6	5	8	A36
6	5	9	A36
6	5	10	A36
6	5	11	A37
6	5	12	A37
6	5	13	A37
6	5	14	A37
6	5	15	A37
6	5	16	A38
6	5	17	A38
6	5	18	A38
6	5	19	A38
6	5	20	A38
6	5	21	A39
6	5	22	A39
6	5	23	A39
6	5	24	A39
6	5	25	A39
6	5	26	A40
6	5	27	A40
6	5	28	A40
6	5	29	A40
6	5	30	A40
6	6	1	A41
6	6	2	A41
6	6	3	A41
6	6	4	A41
6	6	5	A41
6	6	6	A42
6	6	7	A42
6	6	8	A42
6	6	9	A42
6	6	10	A42
6	6	11	A43
6	6	12	A43
6	6	13	A43
6	6	14	A43
6	6	15	A43
6	6	16	A44
6	6	17	A44
6	6	18	A44
6	6	19	A44
6	6	20	A44
6	6	21	A45
6	6	22	A45
6	6	23	A45
6	6	24	A45
6	6	25	A45
6	6	26	A47
6	6	27	A47
6	6	28	A47
6	6	29	A47
6	6	30	A47
6	7	1	A48
6	7	2	A48
6	7	3	A48
6	7	4	A48
6	7	5	A48
6	7	6	A49
6	7	7	A49
6	7	8	A49
6	7	9	A49
6	7	10	A49
6	7	11	A50
6	7	12	A50
6	7	13	A50
6	7	14	A50
6	7	15	A50
6	7	16	A51
6	7	17	A51
6	7	18	A51
6	7	19	A51
6	7	20	A51
6	7	21	A52
6	7	22	A52
6	7	23	A52
6	7	24	A52
6	7	25	A52
6	7	26	A53
6	7	27	A53
6	7	28	A53
6	7	29	A53
6	7	30	A53
6	8	1	A54
6	8	2	A54
6	8	3	A54
6	8	4	A54
6	8	5	A54
6	8	6	A55
6	8	7	A55
6	8	8	A55
6	8	9	A55
6	8	10	A55
6	8	11	A56
6	8	12	A56
6	8	13	A56
6	8	14	A56
6	8	15	A56
6	8	16	A57
6	8	17	A57
6	8	18	A57
6	8	19	A57
6	8	20	A57
6	8	21	A58
6	8	22	A58
6	8	23	A58
6	8	24	A58
6	8	25	A58
6	8	26	A59
6	8	27	A59
6	8	28	A59
6	8	29	A59
6	8	30	A59
6	9	1	A60
6	9	2	A60
6	9	3	A60
6	9	4	A60
6	9	5	A60
6	9	6	A61
6	9	7	A61
6	9	8	A61
6	9	9	A61
6	9	10	A61
6	9	11	A62
6	9	12	A62
6	9	13	A62
6	9	14	A62
6	9	15	A62
6	9	16	A63
6	9	17	A63
6	9	18	A63
6	9	19	A63
6	9	20	A63
6	9	21	A64
6	9	22	A64
6	9	23	A64
6	9	24	A64
6	9	25	A64
6	9	26	A65
6	9	27	A65
6	9	28	A65
6	9	29	A65
6	9	30	A65
6	10	1	A66
6	10	2	A66
6	10	3	A66
6	10	4	A66
6	10	5	A66
6	10	6	A67
6	10	7	A67
6	10	8	A67
6	10	9	A67
6	10	10	A67
6	10	11	A68
6	10	12	A68
6	10	13	A68
6	10	14	A68
6	10	15	A68
6	10	16	A70
6	10	17	A70
6	10	18	A70
6	10	19	A70
6	10	20	A70
6	10	21	A71
6	10	22	A71
6	10	23	A71
6	10	24	A71
6	10	25	A71
6	10	26	A72
6	10	27	A72
6	10	28	A72
6	10	29	A72
6	10	30	A72
6	11	1	A73
6	11	2	A73
6	11	3	A73
6	11	4	A73
6	11	5	A73
6	11	6	A74
6	11	7	A74
6	11	8	A74
6	11	9	A74
6	11	10	A74
6	11	11	A75
6	11	12	A75
6	11	13	A75
6	11	14	A75
6	11	15	A75
6	11	16	A76
6	11	17	A76
6	11	18	A76
6	11	19	A76
6	11	20	A76
6	11	21	A77
6	11	22	A77
6	11	23	A77
6	11	24	A77
6	11	25	A77
6	11	26	A78
6	11	27	A78
6	11	28	A78
6	11	29	A78
6	11	30	A78
6	12	1	A79
6	12	2	A79
6	12	3	A79
6	12	4	A79
6	12	5	A79
6	12	6	A80
6	12	7	A80
6	12	8	A80
6	12	9	A80
6	12	10	A80
6	12	11	A81
6	12	12	A81
6	12	13	A81
6	12	14	A81
6	12	15	A81
6	12	16	A82
6	12	17	A82
6	12	18	A82
6	12	19	A82
6	12	20	A82
6	12	21	A83
6	12	22	A83
6	12	23	A83
6	12	24	A83
6	12	25	A83
6	12	26	A84
6	12	27	A84
6	12	28	A84
6	12	29	A84
6	12	30	A84
6	13	1	A85
6	13	2	A85
6	13	3	A85
6	13	4	A85
6	13	5	A85
6	13	6	A86
6	13	7	A86
6	13	8	A86
6	13	9	A86
6	13	10	A86
6	13	11	A87
6	13	12	A87
6	13	13	A87
6	13	14	A87
6	13	15	A87
6	13	16	A88
6	13	17	A88
6	13	18	A88
6	13	19	A88
6	13	20	A88
6	13	21	A89
6	13	22	A89
6	13	23	A89
6	13	24	A89
6	13	25	A89
6	13	26	A90
6	13	27	A90
6	13	28	A90
6	13	29	A90
6	13	30	A90
6	14	1	A91
6	14	2	A91
6	14	3	A91
6	14	4	A91
6	14	5	A91
6	14	6	A92
6	14	7	A92
6	14	8	A92
6	14	9	A92
6	14	10	A92
6	14	11	A93
6	14	12	A93
6	14	13	A93
6	14	14	A93
6	14	15	A93
6	14	16	A94
6	14	17	A94
6	14	18	A94
6	14	19	A94
6	14	20	A94
6	14	21	A97
6	14	22	A97
6	14	23	A97
6	14	24	A97
6	14	25	A97
6	14	26	A98
6	14	27	A98
6	14	28	A98
6	14	29	A98
6	14	30	A98
6	15	1	A99
6	15	2	A99
6	15	3	A99
6	15	4	A99
6	15	5	A99
6	15	6	A100
6	15	7	A100
6	15	8	A100
6	15	9	A100
6	15	10	A100
6	15	11	A101
6	15	12	A101
6	15	13	A101
6	15	14	A101
6	15	15	A101
6	15	16	A102
6	15	17	A102
6	15	18	A102
6	15	19	A102
6	15	20	A102
6	15	21	A103
6	15	22	A103
6	15	23	A103
6	15	24	A103
6	15	25	A103
6	15	26	A104
6	15	27	A104
6	15	28	A104
6	15	29	A104
6	15	30	A104
6	16	1	A105
6	16	2	A105
6	16	3	A105
6	16	4	A105
6	16	5	A105
6	16	6	A106
6	16	7	A106
6	16	8	A106
6	16	9	A106
6	16	10	A106
6	16	11	A107
6	16	12	A107
6	16	13	A107
6	16	14	A107
6	16	15	A107
6	16	16	A108
6	16	17	A108
6	16	18	A108
6	16	19	A108
6	16	20	A108
6	16	21	A109
6	16	22	A109
6	16	23	A109
6	16	24	A109
6	16	25	A109
6	16	26	A110
6	16	27	A110
6	16	28	A110
6	16	29	A110
6	16	30	A110
6	17	1	A111
6	17	2	A111
6	17	3	A111
6	17	4	A111
6	17	5	A111
6	17	6	A112
6	17	7	A112
6	17	8	A112
6	17	9	A112
6	17	10	A112
6	17	11	A113
6	17	12	A113
6	17	13	A113
6	17	14	A113
6	17	15	A113
6	17	16	A114
6	17	17	A114
6	17	18	A114
6	17	19	A114
6	17	20	A114
6	17	21	A115
6	17	22	A115
6	17	23	A115
6	17	24	A115
6	17	25	A115
6	17	26	A116
6	17	27	A116
6	17	28	A116
6	17	29	A116
6	17	30	A116
6	18	1	A117
6	18	2	A117
6	18	3	A117
6	18	4	A117
6	18	5	A117
6	18	6	A118
6	18	7	A118
6	18	8	A118
6	18	9	A118
6	18	10	A118
6	18	11	A119
6	18	12	A119
6	18	13	A119
6	18	14	A119
6	18	15	A119
6	18	16	A120
6	18	17	A120
6	18	18	A120
6	18	19	A120
6	18	20	A120
6	18	21	empty
6	18	22	empty
6	18	23	empty
6	18	24	empty
6	18	25	empty
6	18	26	empty
6	18	27	empty
6	18	28	empty
6	18	29	empty
6	18	30	empty
6	19	1	empty
6	19	2	empty
6	19	3	empty
6	19	4	empty
6	19	5	empty
6	19	6	empty
6	19	7	empty
6	19	8	empty
6	19	9	empty
6	19	10	empty
6	19	11	empty
6	19	12	empty
6	19	13	empty
6	19	14	empty
6	19	15	empty
6	19	16	empty
6	19	17	empty
6	19	18	empty
6	19	19	empty
6	19	20	empty
6	19	21	empty
6	19	22	empty
6	19	23	empty
6	19	24	empty
6	19	25	empty
6	19	26	empty
6	19	27	empty
6	19	28	empty
6	19	29	empty
6	19	30	empty
6	20	1	empty
6	20	2	empty
6	20	3	empty
6	20	4	empty
6	20	5	empty
6	20	6	empty
6	20	7	empty
6	20	8	empty
6	20	9	empty
6	20	10	empty
6	20	11	empty
6	20	12	empty
6	20	13	empty
6	20	14	empty
6	20	15	empty
6	20	16	empty
6	20	17	empty
6	20	18	empty
6	20	19	empty
6	20	20	empty
6	20	21	empty
6	20	22	empty
6	20	23	empty
6	20	24	empty
6	20	25	empty
6	20	26	empty
6	20	27	empty
6	20	28	empty
6	20	29	empty
6	20	30	empty
6	21	1	empty
6	21	2	empty
6	21	3	empty
6	21	4	empty
6	21	5	empty
6	21	6	empty
6	21	7	empty
6	21	8	empty
6	21	9	empty
6	21	10	empty
6	21	11	empty
6	21	12	empty
6	21	13	empty
6	21	14	empty
6	21	15	empty
6	21	16	empty
6	21	17	empty
6	21	18	empty
6	21	19	empty
6	21	20	empty
6	21	21	empty
6	21	22	empty
6	21	23	empty
6	21	24	empty
6	21	25	empty
6	21	26	empty
6	21	27	empty
6	21	28	empty
6	21	29	empty
6	21	30	empty
6	22	1	empty
6	22	2	empty
6	22	3	empty
6	22	4	empty
6	22	5	empty
6	22	6	empty
6	22	7	empty
6	22	8	empty
6	22	9	empty
6	22	10	empty
6	22	11	empty
6	22	12	empty
6	22	13	empty
6	22	14	empty
6	22	15	empty
6	22	16	empty
6	22	17	empty
6	22	18	empty
6	22	19	empty
6	22	20	empty
6	22	21	empty
6	22	22	empty
6	22	23	empty
6	22	24	empty
6	22	25	empty
6	22	26	empty
6	22	27	empty
6	22	28	empty
6	22	29	empty
6	22	30	empty
6	23	1	empty
6	23	2	empty
6	23	3	empty
6	23	4	empty
6	23	5	empty
6	23	6	empty
6	23	7	empty
6	23	8	empty
6	23	9	empty
6	23	10	empty
6	23	11	empty
6	23	12	empty
6	23	13	empty
6	23	14	empty
6	23	15	empty
6	23	16	empty
6	23	17	empty
6	23	18	empty
6	23	19	empty
6	23	20	empty
6	23	21	empty
6	23	22	empty
6	23	23	empty
6	23	24	empty
6	23	25	empty
6	23	26	empty
6	23	27	empty
6	23	28	empty
6	23	29	empty
6	23	30	empty
6	24	1	empty
6	24	2	empty
6	24	3	empty
6	24	4	empty
6	24	5	empty
6	24	6	empty
6	24	7	empty
6	24	8	empty
6	24	9	empty
6	24	10	empty
6	24	11	empty
6	24	12	empty
6	24	13	empty
6	24	14	empty
6	24	15	empty
6	24	16	empty
6	24	17	empty
6	24	18	empty
6	24	19	empty
6	24	20	empty
6	24	21	empty
6	24	22	empty
6	24	23	empty
6	24	24	empty
6	24	25	empty
6	24	26	empty
6	24	27	empty
6	24	28	empty
6	24	29	empty
6	24	30	empty
7	1	1	empty
7	1	2	empty
7	1	3	empty
7	1	4	empty
7	1	5	empty
7	1	6	empty
7	1	7	empty
7	1	8	empty
7	1	9	empty
7	1	10	empty
7	1	11	empty
7	1	12	empty
7	1	13	empty
7	1	14	empty
7	1	15	empty
7	1	16	empty
7	1	17	empty
7	1	18	empty
7	1	19	empty
7	1	20	empty
7	1	21	empty
7	1	22	empty
7	1	23	empty
7	1	24	empty
7	1	25	empty
7	1	26	empty
7	1	27	empty
7	1	28	empty
7	1	29	empty
7	1	30	empty
7	2	1	empty
7	2	2	empty
7	2	3	empty
7	2	4	empty
7	2	5	empty
7	2	6	empty
7	2	7	empty
7	2	8	empty
7	2	9	empty
7	2	10	empty
7	2	11	empty
7	2	12	empty
7	2	13	empty
7	2	14	empty
7	2	15	empty
7	2	16	empty
7	2	17	empty
7	2	18	empty
7	2	19	empty
7	2	20	empty
7	2	21	empty
7	2	22	empty
7	2	23	empty
7	2	24	empty
7	2	25	empty
7	2	26	empty
7	2	27	empty
7	2	28	empty
7	2	29	empty
7	2	30	empty
7	3	1	empty
7	3	2	empty
7	3	3	empty
7	3	4	empty
7	3	5	empty
7	3	6	empty
7	3	7	empty
7	3	8	empty
7	3	9	empty
7	3	10	empty
7	3	11	empty
7	3	12	empty
7	3	13	empty
7	3	14	empty
7	3	15	empty
7	3	16	empty
7	3	17	empty
7	3	18	empty
7	3	19	empty
7	3	20	empty
7	3	21	empty
7	3	22	empty
7	3	23	empty
7	3	24	empty
7	3	25	empty
7	3	26	empty
7	3	27	empty
7	3	28	empty
7	3	29	empty
7	3	30	empty
7	4	1	empty
7	4	2	empty
7	4	3	empty
7	4	4	empty
7	4	5	empty
7	4	6	empty
7	4	7	empty
7	4	8	empty
7	4	9	empty
7	4	10	empty
7	4	11	empty
7	4	12	empty
7	4	13	empty
7	4	14	empty
7	4	15	empty
7	4	16	empty
7	4	17	empty
7	4	18	empty
7	4	19	empty
7	4	20	empty
7	4	21	empty
7	4	22	empty
7	4	23	empty
7	4	24	empty
7	4	25	empty
7	4	26	empty
7	4	27	empty
7	4	28	empty
7	4	29	empty
7	4	30	empty
7	5	1	empty
7	5	2	empty
7	5	3	empty
7	5	4	empty
7	5	5	empty
7	5	6	empty
7	5	7	empty
7	5	8	empty
7	5	9	empty
7	5	10	empty
7	5	11	empty
7	5	12	empty
7	5	13	empty
7	5	14	empty
7	5	15	empty
7	5	16	empty
7	5	17	empty
7	5	18	empty
7	5	19	empty
7	5	20	empty
7	5	21	empty
7	5	22	empty
7	5	23	empty
7	5	24	empty
7	5	25	empty
7	5	26	empty
7	5	27	empty
7	5	28	empty
7	5	29	empty
7	5	30	empty
7	6	1	empty
7	6	2	empty
7	6	3	empty
7	6	4	empty
7	6	5	empty
7	6	6	empty
7	6	7	empty
7	6	8	empty
7	6	9	empty
7	6	10	empty
7	6	11	empty
7	6	12	empty
7	6	13	empty
7	6	14	empty
7	6	15	empty
7	6	16	empty
7	6	17	empty
7	6	18	empty
7	6	19	empty
7	6	20	empty
7	6	21	empty
7	6	22	empty
7	6	23	empty
7	6	24	empty
7	6	25	empty
7	6	26	empty
7	6	27	empty
7	6	28	empty
7	6	29	empty
7	6	30	empty
7	7	1	empty
7	7	2	empty
7	7	3	empty
7	7	4	empty
7	7	5	empty
7	7	6	empty
7	7	7	empty
7	7	8	empty
7	7	9	empty
7	7	10	empty
7	7	11	empty
7	7	12	empty
7	7	13	empty
7	7	14	empty
7	7	15	empty
7	7	16	empty
7	7	17	empty
7	7	18	empty
7	7	19	empty
7	7	20	empty
7	7	21	empty
7	7	22	empty
7	7	23	empty
7	7	24	empty
7	7	25	empty
7	7	26	empty
7	7	27	empty
7	7	28	empty
7	7	29	empty
7	7	30	empty
7	8	1	empty
7	8	2	empty
7	8	3	empty
7	8	4	empty
7	8	5	empty
7	8	6	empty
7	8	7	empty
7	8	8	empty
7	8	9	empty
7	8	10	empty
7	8	11	empty
7	8	12	empty
7	8	13	empty
7	8	14	empty
7	8	15	empty
7	8	16	empty
7	8	17	empty
7	8	18	empty
7	8	19	empty
7	8	20	empty
7	8	21	empty
7	8	22	empty
7	8	23	empty
7	8	24	empty
7	8	25	empty
7	8	26	empty
7	8	27	empty
7	8	28	empty
7	8	29	empty
7	8	30	empty
7	9	1	empty
7	9	2	empty
7	9	3	empty
7	9	4	empty
7	9	5	empty
7	9	6	empty
7	9	7	empty
7	9	8	empty
7	9	9	empty
7	9	10	empty
7	9	11	empty
7	9	12	empty
7	9	13	empty
7	9	14	empty
7	9	15	empty
7	9	16	empty
7	9	17	empty
7	9	18	empty
7	9	19	empty
7	9	20	empty
7	9	21	empty
7	9	22	empty
7	9	23	empty
7	9	24	empty
7	9	25	empty
7	9	26	empty
7	9	27	empty
7	9	28	empty
7	9	29	empty
7	9	30	empty
7	10	1	empty
7	10	2	empty
7	10	3	empty
7	10	4	empty
7	10	5	empty
7	10	6	empty
7	10	7	empty
7	10	8	empty
7	10	9	empty
7	10	10	empty
7	10	11	empty
7	10	12	empty
7	10	13	empty
7	10	14	empty
7	10	15	empty
7	10	16	empty
7	10	17	empty
7	10	18	empty
7	10	19	empty
7	10	20	empty
7	10	21	empty
7	10	22	empty
7	10	23	empty
7	10	24	empty
7	10	25	empty
7	10	26	empty
7	10	27	empty
7	10	28	empty
7	10	29	empty
7	10	30	empty
7	11	1	empty
7	11	2	empty
7	11	3	empty
7	11	4	empty
7	11	5	empty
7	11	6	empty
7	11	7	empty
7	11	8	empty
7	11	9	empty
7	11	10	empty
7	11	11	empty
7	11	12	empty
7	11	13	empty
7	11	14	empty
7	11	15	empty
7	11	16	empty
7	11	17	empty
7	11	18	empty
7	11	19	empty
7	11	20	empty
7	11	21	empty
7	11	22	empty
7	11	23	empty
7	11	24	empty
7	11	25	empty
7	11	26	empty
7	11	27	empty
7	11	28	empty
7	11	29	empty
7	11	30	empty
7	12	1	empty
7	12	2	empty
7	12	3	empty
7	12	4	empty
7	12	5	empty
7	12	6	empty
7	12	7	empty
7	12	8	empty
7	12	9	empty
7	12	10	empty
7	12	11	empty
7	12	12	empty
7	12	13	empty
7	12	14	empty
7	12	15	empty
7	12	16	empty
7	12	17	empty
7	12	18	empty
7	12	19	empty
7	12	20	empty
7	12	21	empty
7	12	22	empty
7	12	23	empty
7	12	24	empty
7	12	25	empty
7	12	26	empty
7	12	27	empty
7	12	28	empty
7	12	29	empty
7	12	30	empty
7	13	1	empty
7	13	2	empty
7	13	3	empty
7	13	4	empty
7	13	5	empty
7	13	6	empty
7	13	7	empty
7	13	8	empty
7	13	9	empty
7	13	10	empty
7	13	11	empty
7	13	12	empty
7	13	13	empty
7	13	14	empty
7	13	15	empty
7	13	16	empty
7	13	17	empty
7	13	18	empty
7	13	19	empty
7	13	20	empty
7	13	21	empty
7	13	22	empty
7	13	23	empty
7	13	24	empty
7	13	25	empty
7	13	26	empty
7	13	27	empty
7	13	28	empty
7	13	29	empty
7	13	30	empty
7	14	1	empty
7	14	2	empty
7	14	3	empty
7	14	4	empty
7	14	5	empty
7	14	6	empty
7	14	7	empty
7	14	8	empty
7	14	9	empty
7	14	10	empty
7	14	11	empty
7	14	12	empty
7	14	13	empty
7	14	14	empty
7	14	15	empty
7	14	16	empty
7	14	17	empty
7	14	18	empty
7	14	19	empty
7	14	20	empty
7	14	21	empty
7	14	22	empty
7	14	23	empty
7	14	24	empty
7	14	25	empty
7	14	26	empty
7	14	27	empty
7	14	28	empty
7	14	29	empty
7	14	30	empty
7	15	1	empty
7	15	2	empty
7	15	3	empty
7	15	4	empty
7	15	5	empty
7	15	6	empty
7	15	7	empty
7	15	8	empty
7	15	9	empty
7	15	10	empty
7	15	11	empty
7	15	12	empty
7	15	13	empty
7	15	14	empty
7	15	15	empty
7	15	16	empty
7	15	17	empty
7	15	18	empty
7	15	19	empty
7	15	20	empty
7	15	21	empty
7	15	22	empty
7	15	23	empty
7	15	24	empty
7	15	25	empty
7	15	26	empty
7	15	27	empty
7	15	28	empty
7	15	29	empty
7	15	30	empty
7	16	1	empty
7	16	2	empty
7	16	3	empty
7	16	4	empty
7	16	5	empty
7	16	6	empty
7	16	7	empty
7	16	8	empty
7	16	9	empty
7	16	10	empty
7	16	11	empty
7	16	12	empty
7	16	13	empty
7	16	14	empty
7	16	15	empty
7	16	16	empty
7	16	17	empty
7	16	18	empty
7	16	19	empty
7	16	20	empty
7	16	21	empty
7	16	22	empty
7	16	23	empty
7	16	24	empty
7	16	25	empty
7	16	26	empty
7	16	27	empty
7	16	28	empty
7	16	29	empty
7	16	30	empty
7	17	1	empty
7	17	2	empty
7	17	3	empty
7	17	4	empty
7	17	5	empty
7	17	6	empty
7	17	7	empty
7	17	8	empty
7	17	9	empty
7	17	10	empty
7	17	11	empty
7	17	12	empty
7	17	13	empty
7	17	14	empty
7	17	15	empty
7	17	16	empty
7	17	17	empty
7	17	18	empty
7	17	19	empty
7	17	20	empty
7	17	21	empty
7	17	22	empty
7	17	23	empty
7	17	24	empty
7	17	25	empty
7	17	26	empty
7	17	27	empty
7	17	28	empty
7	17	29	empty
7	17	30	empty
7	18	1	empty
7	18	2	empty
7	18	3	empty
7	18	4	empty
7	18	5	empty
7	18	6	empty
7	18	7	empty
7	18	8	empty
7	18	9	empty
7	18	10	empty
7	18	11	empty
7	18	12	empty
7	18	13	empty
7	18	14	empty
7	18	15	empty
7	18	16	empty
7	18	17	empty
7	18	18	empty
7	18	19	empty
7	18	20	empty
7	18	21	empty
7	18	22	empty
7	18	23	empty
7	18	24	empty
7	18	25	empty
7	18	26	empty
7	18	27	empty
7	18	28	empty
7	18	29	empty
7	18	30	empty
7	19	1	empty
7	19	2	empty
7	19	3	empty
7	19	4	empty
7	19	5	empty
7	19	6	empty
7	19	7	empty
7	19	8	empty
7	19	9	empty
7	19	10	empty
7	19	11	empty
7	19	12	empty
7	19	13	empty
7	19	14	empty
7	19	15	empty
7	19	16	empty
7	19	17	empty
7	19	18	empty
7	19	19	empty
7	19	20	empty
7	19	21	empty
7	19	22	empty
7	19	23	empty
7	19	24	empty
7	19	25	empty
7	19	26	empty
7	19	27	empty
7	19	28	empty
7	19	29	empty
7	19	30	empty
7	20	1	empty
7	20	2	empty
7	20	3	empty
7	20	4	empty
7	20	5	empty
7	20	6	empty
7	20	7	empty
7	20	8	empty
7	20	9	empty
7	20	10	empty
7	20	11	empty
7	20	12	empty
7	20	13	empty
7	20	14	empty
7	20	15	empty
7	20	16	empty
7	20	17	empty
7	20	18	empty
7	20	19	empty
7	20	20	empty
7	20	21	empty
7	20	22	empty
7	20	23	empty
7	20	24	empty
7	20	25	empty
7	20	26	empty
7	20	27	empty
7	20	28	empty
7	20	29	empty
7	20	30	empty
7	21	1	empty
7	21	2	empty
7	21	3	empty
7	21	4	empty
7	21	5	empty
7	21	6	empty
7	21	7	empty
7	21	8	empty
7	21	9	empty
7	21	10	empty
7	21	11	empty
7	21	12	empty
7	21	13	empty
7	21	14	empty
7	21	15	empty
7	21	16	empty
7	21	17	empty
7	21	18	empty
7	21	19	empty
7	21	20	empty
7	21	21	empty
7	21	22	empty
7	21	23	empty
7	21	24	empty
7	21	25	empty
7	21	26	empty
7	21	27	empty
7	21	28	empty
7	21	29	empty
7	21	30	empty
7	22	1	empty
7	22	2	empty
7	22	3	empty
7	22	4	empty
7	22	5	empty
7	22	6	empty
7	22	7	empty
7	22	8	empty
7	22	9	empty
7	22	10	empty
7	22	11	empty
7	22	12	empty
7	22	13	empty
7	22	14	empty
7	22	15	empty
7	22	16	empty
7	22	17	empty
7	22	18	empty
7	22	19	empty
7	22	20	empty
7	22	21	empty
7	22	22	empty
7	22	23	empty
7	22	24	empty
7	22	25	empty
7	22	26	empty
7	22	27	empty
7	22	28	empty
7	22	29	empty
7	22	30	empty
7	23	1	empty
7	23	2	empty
7	23	3	empty
7	23	4	empty
7	23	5	empty
7	23	6	empty
7	23	7	empty
7	23	8	empty
7	23	9	empty
7	23	10	empty
7	23	11	empty
7	23	12	empty
7	23	13	empty
7	23	14	empty
7	23	15	empty
7	23	16	empty
7	23	17	empty
7	23	18	empty
7	23	19	empty
7	23	20	empty
7	23	21	empty
7	23	22	empty
7	23	23	empty
7	23	24	empty
7	23	25	empty
7	23	26	empty
7	23	27	empty
7	23	28	empty
7	23	29	empty
7	23	30	empty
7	24	1	empty
7	24	2	empty
7	24	3	empty
7	24	4	empty
7	24	5	empty
7	24	6	empty
7	24	7	empty
7	24	8	empty
7	24	9	empty
7	24	10	empty
7	24	11	empty
7	24	12	empty
7	24	13	empty
7	24	14	empty
7	24	15	empty
7	24	16	empty
7	24	17	empty
7	24	18	empty
7	24	19	empty
7	24	20	empty
7	24	21	empty
7	24	22	empty
7	24	23	empty
7	24	24	empty
7	24	25	empty
7	24	26	empty
7	24	27	empty
7	24	28	empty
7	24	29	empty
7	24	30	empty
8	1	1	empty
8	1	2	empty
8	1	3	empty
8	1	4	empty
8	1	5	empty
8	1	6	empty
8	1	7	empty
8	1	8	empty
8	1	9	empty
8	1	10	empty
8	1	11	empty
8	1	12	empty
8	1	13	empty
8	1	14	empty
8	1	15	empty
8	1	16	empty
8	1	17	empty
8	1	18	empty
8	1	19	empty
8	1	20	empty
8	1	21	empty
8	1	22	empty
8	1	23	empty
8	1	24	empty
8	1	25	empty
8	1	26	empty
8	1	27	empty
8	1	28	empty
8	1	29	empty
8	1	30	empty
8	2	1	empty
8	2	2	empty
8	2	3	empty
8	2	4	empty
8	2	5	empty
8	2	6	empty
8	2	7	empty
8	2	8	empty
8	2	9	empty
8	2	10	empty
8	2	11	empty
8	2	12	empty
8	2	13	empty
8	2	14	empty
8	2	15	empty
8	2	16	empty
8	2	17	empty
8	2	18	empty
8	2	19	empty
8	2	20	empty
8	2	21	empty
8	2	22	empty
8	2	23	empty
8	2	24	empty
8	2	25	empty
8	2	26	empty
8	2	27	empty
8	2	28	empty
8	2	29	empty
8	2	30	empty
8	3	1	empty
8	3	2	empty
8	3	3	empty
8	3	4	empty
8	3	5	empty
8	3	6	empty
8	3	7	empty
8	3	8	empty
8	3	9	empty
8	3	10	empty
8	3	11	empty
8	3	12	empty
8	3	13	empty
8	3	14	empty
8	3	15	empty
8	3	16	empty
8	3	17	empty
8	3	18	empty
8	3	19	empty
8	3	20	empty
8	3	21	empty
8	3	22	empty
8	3	23	empty
8	3	24	empty
8	3	25	empty
8	3	26	empty
8	3	27	empty
8	3	28	empty
8	3	29	empty
8	3	30	empty
8	4	1	empty
8	4	2	empty
8	4	3	empty
8	4	4	empty
8	4	5	empty
8	4	6	empty
8	4	7	empty
8	4	8	empty
8	4	9	empty
8	4	10	empty
8	4	11	empty
8	4	12	empty
8	4	13	empty
8	4	14	empty
8	4	15	empty
8	4	16	empty
8	4	17	empty
8	4	18	empty
8	4	19	empty
8	4	20	empty
8	4	21	empty
8	4	22	empty
8	4	23	empty
8	4	24	empty
8	4	25	empty
8	4	26	empty
8	4	27	empty
8	4	28	empty
8	4	29	empty
8	4	30	empty
8	5	1	empty
8	5	2	empty
8	5	3	empty
8	5	4	empty
8	5	5	empty
8	5	6	empty
8	5	7	empty
8	5	8	empty
8	5	9	empty
8	5	10	empty
8	5	11	empty
8	5	12	empty
8	5	13	empty
8	5	14	empty
8	5	15	empty
8	5	16	empty
8	5	17	empty
8	5	18	empty
8	5	19	empty
8	5	20	empty
8	5	21	empty
8	5	22	empty
8	5	23	empty
8	5	24	empty
8	5	25	empty
8	5	26	empty
8	5	27	empty
8	5	28	empty
8	5	29	empty
8	5	30	empty
8	6	1	empty
8	6	2	empty
8	6	3	empty
8	6	4	empty
8	6	5	empty
8	6	6	empty
8	6	7	empty
8	6	8	empty
8	6	9	empty
8	6	10	empty
8	6	11	empty
8	6	12	empty
8	6	13	empty
8	6	14	empty
8	6	15	empty
8	6	16	empty
8	6	17	empty
8	6	18	empty
8	6	19	empty
8	6	20	empty
8	6	21	empty
8	6	22	empty
8	6	23	empty
8	6	24	empty
8	6	25	empty
8	6	26	empty
8	6	27	empty
8	6	28	empty
8	6	29	empty
8	6	30	empty
8	7	1	empty
8	7	2	empty
8	7	3	empty
8	7	4	empty
8	7	5	empty
8	7	6	empty
8	7	7	empty
8	7	8	empty
8	7	9	empty
8	7	10	empty
8	7	11	empty
8	7	12	empty
8	7	13	empty
8	7	14	empty
8	7	15	empty
8	7	16	empty
8	7	17	empty
8	7	18	empty
8	7	19	empty
8	7	20	empty
8	7	21	empty
8	7	22	empty
8	7	23	empty
8	7	24	empty
8	7	25	empty
8	7	26	empty
8	7	27	empty
8	7	28	empty
8	7	29	empty
8	7	30	empty
8	8	1	empty
8	8	2	empty
8	8	3	empty
8	8	4	empty
8	8	5	empty
8	8	6	empty
8	8	7	empty
8	8	8	empty
8	8	9	empty
8	8	10	empty
8	8	11	empty
8	8	12	empty
8	8	13	empty
8	8	14	empty
8	8	15	empty
8	8	16	empty
8	8	17	empty
8	8	18	empty
8	8	19	empty
8	8	20	empty
8	8	21	empty
8	8	22	empty
8	8	23	empty
8	8	24	empty
8	8	25	empty
8	8	26	empty
8	8	27	empty
8	8	28	empty
8	8	29	empty
8	8	30	empty
8	9	1	empty
8	9	2	empty
8	9	3	empty
8	9	4	empty
8	9	5	empty
8	9	6	empty
8	9	7	empty
8	9	8	empty
8	9	9	empty
8	9	10	empty
8	9	11	empty
8	9	12	empty
8	9	13	empty
8	9	14	empty
8	9	15	empty
8	9	16	empty
8	9	17	empty
8	9	18	empty
8	9	19	empty
8	9	20	empty
8	9	21	empty
8	9	22	empty
8	9	23	empty
8	9	24	empty
8	9	25	empty
8	9	26	empty
8	9	27	empty
8	9	28	empty
8	9	29	empty
8	9	30	empty
8	10	1	empty
8	10	2	empty
8	10	3	empty
8	10	4	empty
8	10	5	empty
8	10	6	empty
8	10	7	empty
8	10	8	empty
8	10	9	empty
8	10	10	empty
8	10	11	empty
8	10	12	empty
8	10	13	empty
8	10	14	empty
8	10	15	empty
8	10	16	empty
8	10	17	empty
8	10	18	empty
8	10	19	empty
8	10	20	empty
8	10	21	empty
8	10	22	empty
8	10	23	empty
8	10	24	empty
8	10	25	empty
8	10	26	empty
8	10	27	empty
8	10	28	empty
8	10	29	empty
8	10	30	empty
8	11	1	empty
8	11	2	empty
8	11	3	empty
8	11	4	empty
8	11	5	empty
8	11	6	empty
8	11	7	empty
8	11	8	empty
8	11	9	empty
8	11	10	empty
8	11	11	empty
8	11	12	empty
8	11	13	empty
8	11	14	empty
8	11	15	empty
8	11	16	empty
8	11	17	empty
8	11	18	empty
8	11	19	empty
8	11	20	empty
8	11	21	empty
8	11	22	empty
8	11	23	empty
8	11	24	empty
8	11	25	empty
8	11	26	empty
8	11	27	empty
8	11	28	empty
8	11	29	empty
8	11	30	empty
8	12	1	empty
8	12	2	empty
8	12	3	empty
8	12	4	empty
8	12	5	empty
8	12	6	empty
8	12	7	empty
8	12	8	empty
8	12	9	empty
8	12	10	empty
8	12	11	empty
8	12	12	empty
8	12	13	empty
8	12	14	empty
8	12	15	empty
8	12	16	empty
8	12	17	empty
8	12	18	empty
8	12	19	empty
8	12	20	empty
8	12	21	empty
8	12	22	empty
8	12	23	empty
8	12	24	empty
8	12	25	empty
8	12	26	empty
8	12	27	empty
8	12	28	empty
8	12	29	empty
8	12	30	empty
8	13	1	empty
8	13	2	empty
8	13	3	empty
8	13	4	empty
8	13	5	empty
8	13	6	empty
8	13	7	empty
8	13	8	empty
8	13	9	empty
8	13	10	empty
8	13	11	empty
8	13	12	empty
8	13	13	empty
8	13	14	empty
8	13	15	empty
8	13	16	empty
8	13	17	empty
8	13	18	empty
8	13	19	empty
8	13	20	empty
8	13	21	empty
8	13	22	empty
8	13	23	empty
8	13	24	empty
8	13	25	empty
8	13	26	empty
8	13	27	empty
8	13	28	empty
8	13	29	empty
8	13	30	empty
8	14	1	empty
8	14	2	empty
8	14	3	empty
8	14	4	empty
8	14	5	empty
8	14	6	empty
8	14	7	empty
8	14	8	empty
8	14	9	empty
8	14	10	empty
8	14	11	empty
8	14	12	empty
8	14	13	empty
8	14	14	empty
8	14	15	empty
8	14	16	empty
8	14	17	empty
8	14	18	empty
8	14	19	empty
8	14	20	empty
8	14	21	empty
8	14	22	empty
8	14	23	empty
8	14	24	empty
8	14	25	empty
8	14	26	empty
8	14	27	empty
8	14	28	empty
8	14	29	empty
8	14	30	empty
8	15	1	empty
8	15	2	empty
8	15	3	empty
8	15	4	empty
8	15	5	empty
8	15	6	empty
8	15	7	empty
8	15	8	empty
8	15	9	empty
8	15	10	empty
8	15	11	empty
8	15	12	empty
8	15	13	empty
8	15	14	empty
8	15	15	empty
8	15	16	empty
8	15	17	empty
8	15	18	empty
8	15	19	empty
8	15	20	empty
8	15	21	empty
8	15	22	empty
8	15	23	empty
8	15	24	empty
8	15	25	empty
8	15	26	empty
8	15	27	empty
8	15	28	empty
8	15	29	empty
8	15	30	empty
8	16	1	empty
8	16	2	empty
8	16	3	empty
8	16	4	empty
8	16	5	empty
8	16	6	empty
8	16	7	empty
8	16	8	empty
8	16	9	empty
8	16	10	empty
8	16	11	empty
8	16	12	empty
8	16	13	empty
8	16	14	empty
8	16	15	empty
8	16	16	empty
8	16	17	empty
8	16	18	empty
8	16	19	empty
8	16	20	empty
8	16	21	empty
8	16	22	empty
8	16	23	empty
8	16	24	empty
8	16	25	empty
8	16	26	empty
8	16	27	empty
8	16	28	empty
8	16	29	empty
8	16	30	empty
8	17	1	empty
8	17	2	empty
8	17	3	empty
8	17	4	empty
8	17	5	empty
8	17	6	empty
8	17	7	empty
8	17	8	empty
8	17	9	empty
8	17	10	empty
8	17	11	empty
8	17	12	empty
8	17	13	empty
8	17	14	empty
8	17	15	empty
8	17	16	empty
8	17	17	empty
8	17	18	empty
8	17	19	empty
8	17	20	empty
8	17	21	empty
8	17	22	empty
8	17	23	empty
8	17	24	empty
8	17	25	empty
8	17	26	empty
8	17	27	empty
8	17	28	empty
8	17	29	empty
8	17	30	empty
8	18	1	empty
8	18	2	empty
8	18	3	empty
8	18	4	empty
8	18	5	empty
8	18	6	empty
8	18	7	empty
8	18	8	empty
8	18	9	empty
8	18	10	empty
8	18	11	empty
8	18	12	empty
8	18	13	empty
8	18	14	empty
8	18	15	empty
8	18	16	empty
8	18	17	empty
8	18	18	empty
8	18	19	empty
8	18	20	empty
8	18	21	empty
8	18	22	empty
8	18	23	empty
8	18	24	empty
8	18	25	empty
8	18	26	empty
8	18	27	empty
8	18	28	empty
8	18	29	empty
8	18	30	empty
8	19	1	empty
8	19	2	empty
8	19	3	empty
8	19	4	empty
8	19	5	empty
8	19	6	empty
8	19	7	empty
8	19	8	empty
8	19	9	empty
8	19	10	empty
8	19	11	empty
8	19	12	empty
8	19	13	empty
8	19	14	empty
8	19	15	empty
8	19	16	empty
8	19	17	empty
8	19	18	empty
8	19	19	empty
8	19	20	empty
8	19	21	empty
8	19	22	empty
8	19	23	empty
8	19	24	empty
8	19	25	empty
8	19	26	empty
8	19	27	empty
8	19	28	empty
8	19	29	empty
8	19	30	empty
8	20	1	empty
8	20	2	empty
8	20	3	empty
8	20	4	empty
8	20	5	empty
8	20	6	empty
8	20	7	empty
8	20	8	empty
8	20	9	empty
8	20	10	empty
8	20	11	empty
8	20	12	empty
8	20	13	empty
8	20	14	empty
8	20	15	empty
8	20	16	empty
8	20	17	empty
8	20	18	empty
8	20	19	empty
8	20	20	empty
8	20	21	empty
8	20	22	empty
8	20	23	empty
8	20	24	empty
8	20	25	empty
8	20	26	empty
8	20	27	empty
8	20	28	empty
8	20	29	empty
8	20	30	empty
8	21	1	empty
8	21	2	empty
8	21	3	empty
8	21	4	empty
8	21	5	empty
8	21	6	empty
8	21	7	empty
8	21	8	empty
8	21	9	empty
8	21	10	empty
8	21	11	empty
8	21	12	empty
8	21	13	empty
8	21	14	empty
8	21	15	empty
8	21	16	empty
8	21	17	empty
8	21	18	empty
8	21	19	empty
8	21	20	empty
8	21	21	empty
8	21	22	empty
8	21	23	empty
8	21	24	empty
8	21	25	empty
8	21	26	empty
8	21	27	empty
8	21	28	empty
8	21	29	empty
8	21	30	empty
8	22	1	empty
8	22	2	empty
8	22	3	empty
8	22	4	empty
8	22	5	empty
8	22	6	empty
8	22	7	empty
8	22	8	empty
8	22	9	empty
8	22	10	empty
8	22	11	empty
8	22	12	empty
8	22	13	empty
8	22	14	empty
8	22	15	empty
8	22	16	empty
8	22	17	empty
8	22	18	empty
8	22	19	empty
8	22	20	empty
8	22	21	empty
8	22	22	empty
8	22	23	empty
8	22	24	empty
8	22	25	empty
8	22	26	empty
8	22	27	empty
8	22	28	empty
8	22	29	empty
8	22	30	empty
8	23	1	empty
8	23	2	empty
8	23	3	empty
8	23	4	empty
8	23	5	empty
8	23	6	empty
8	23	7	empty
8	23	8	empty
8	23	9	empty
8	23	10	empty
8	23	11	empty
8	23	12	empty
8	23	13	empty
8	23	14	empty
8	23	15	empty
8	23	16	empty
8	23	17	empty
8	23	18	empty
8	23	19	empty
8	23	20	empty
8	23	21	empty
8	23	22	empty
8	23	23	empty
8	23	24	empty
8	23	25	empty
8	23	26	empty
8	23	27	empty
8	23	28	empty
8	23	29	empty
8	23	30	empty
8	24	1	empty
8	24	2	empty
8	24	3	empty
8	24	4	empty
8	24	5	empty
8	24	6	empty
8	24	7	empty
8	24	8	empty
8	24	9	empty
8	24	10	empty
8	24	11	empty
8	24	12	empty
8	24	13	empty
8	24	14	empty
8	24	15	empty
8	24	16	empty
8	24	17	empty
8	24	18	empty
8	24	19	empty
8	24	20	empty
8	24	21	empty
8	24	22	empty
8	24	23	empty
8	24	24	empty
8	24	25	empty
8	24	26	empty
8	24	27	empty
8	24	28	empty
8	24	29	empty
8	24	30	empty
9	1	1	A1
9	1	2	A1
9	1	3	A1
9	1	4	A1
9	1	5	A1
9	1	6	A3
9	1	7	A3
9	1	8	A3
9	1	9	A3
9	1	10	A3
9	1	11	A5
9	1	12	A5
9	1	13	A5
9	1	14	A5
9	1	15	A5
9	1	16	A13
9	1	17	A13
9	1	18	A13
9	1	19	A13
9	1	20	A13
9	1	21	A14
9	1	22	A14
9	1	23	A14
9	1	24	A14
9	1	25	A14
9	1	26	A15
9	1	27	A15
9	1	28	A15
9	1	29	A15
9	1	30	A15
9	2	1	A16
9	2	2	A16
9	2	3	A16
9	2	4	A16
9	2	5	A16
9	2	6	A17
9	2	7	A17
9	2	8	A17
9	2	9	A17
9	2	10	A17
9	2	11	A18
9	2	12	A18
9	2	13	A18
9	2	14	A18
9	2	15	A18
9	2	16	A19
9	2	17	A19
9	2	18	A19
9	2	19	A19
9	2	20	A19
9	2	21	A20
9	2	22	A20
9	2	23	A20
9	2	24	A20
9	2	25	A20
9	2	26	A21
9	2	27	A21
9	2	28	A21
9	2	29	A21
9	2	30	A21
9	3	1	A22
9	3	2	A22
9	3	3	A22
9	3	4	A22
9	3	5	A22
9	3	6	A23
9	3	7	A23
9	3	8	A23
9	3	9	A23
9	3	10	A23
9	3	11	A24
9	3	12	A24
9	3	13	A24
9	3	14	A24
9	3	15	A24
9	3	16	A25
9	3	17	A25
9	3	18	A25
9	3	19	A25
9	3	20	A25
9	3	21	A26
9	3	22	A26
9	3	23	A26
9	3	24	A26
9	3	25	A26
9	3	26	A27
9	3	27	A27
9	3	28	A27
9	3	29	A27
9	3	30	A27
9	4	1	A28
9	4	2	A28
9	4	3	A28
9	4	4	A28
9	4	5	A28
9	4	6	A29
9	4	7	A29
9	4	8	A29
9	4	9	A29
9	4	10	A29
9	4	11	A31
9	4	12	A31
9	4	13	A31
9	4	14	A31
9	4	15	A31
9	4	16	A32
9	4	17	A32
9	4	18	A32
9	4	19	A32
9	4	20	A32
9	4	21	A33
9	4	22	A33
9	4	23	A33
9	4	24	A33
9	4	25	A33
9	4	26	A34
9	4	27	A34
9	4	28	A34
9	4	29	A34
9	4	30	A34
9	5	1	A35
9	5	2	A35
9	5	3	A35
9	5	4	A35
9	5	5	A35
9	5	6	A36
9	5	7	A36
9	5	8	A36
9	5	9	A36
9	5	10	A36
9	5	11	A37
9	5	12	A37
9	5	13	A37
9	5	14	A37
9	5	15	A37
9	5	16	A38
9	5	17	A38
9	5	18	A38
9	5	19	A38
9	5	20	A38
9	5	21	A39
9	5	22	A39
9	5	23	A39
9	5	24	A39
9	5	25	A39
9	5	26	A40
9	5	27	A40
9	5	28	A40
9	5	29	A40
9	5	30	A40
9	6	1	A41
9	6	2	A41
9	6	3	A41
9	6	4	A41
9	6	5	A41
9	6	6	A42
9	6	7	A42
9	6	8	A42
9	6	9	A42
9	6	10	A42
9	6	11	A43
9	6	12	A43
9	6	13	A43
9	6	14	A43
9	6	15	A43
9	6	16	A44
9	6	17	A44
9	6	18	A44
9	6	19	A44
9	6	20	A44
9	6	21	A45
9	6	22	A45
9	6	23	A45
9	6	24	A45
9	6	25	A45
9	6	26	A47
9	6	27	A47
9	6	28	A47
9	6	29	A47
9	6	30	A47
9	7	1	A48
9	7	2	A48
9	7	3	A48
9	7	4	A48
9	7	5	A48
9	7	6	A49
9	7	7	A49
9	7	8	A49
9	7	9	A49
9	7	10	A49
9	7	11	A50
9	7	12	A50
9	7	13	A50
9	7	14	A50
9	7	15	A50
9	7	16	A51
9	7	17	A51
9	7	18	A51
9	7	19	A51
9	7	20	A51
9	7	21	A52
9	7	22	A52
9	7	23	A52
9	7	24	A52
9	7	25	A52
9	7	26	A53
9	7	27	A53
9	7	28	A53
9	7	29	A53
9	7	30	A53
9	8	1	A54
9	8	2	A54
9	8	3	A54
9	8	4	A54
9	8	5	A54
9	8	6	A55
9	8	7	A55
9	8	8	A55
9	8	9	A55
9	8	10	A55
9	8	11	A56
9	8	12	A56
9	8	13	A56
9	8	14	A56
9	8	15	A56
9	8	16	A57
9	8	17	A57
9	8	18	A57
9	8	19	A57
9	8	20	A57
9	8	21	A58
9	8	22	A58
9	8	23	A58
9	8	24	A58
9	8	25	A58
9	8	26	A59
9	8	27	A59
9	8	28	A59
9	8	29	A59
9	8	30	A59
9	9	1	A60
9	9	2	A60
9	9	3	A60
9	9	4	A60
9	9	5	A60
9	9	6	A61
9	9	7	A61
9	9	8	A61
9	9	9	A61
9	9	10	A61
9	9	11	A62
9	9	12	A62
9	9	13	A62
9	9	14	A62
9	9	15	A62
9	9	16	A63
9	9	17	A63
9	9	18	A63
9	9	19	A63
9	9	20	A63
9	9	21	A64
9	9	22	A64
9	9	23	A64
9	9	24	A64
9	9	25	A64
9	9	26	A65
9	9	27	A65
9	9	28	A65
9	9	29	A65
9	9	30	A65
9	10	1	A66
9	10	2	A66
9	10	3	A66
9	10	4	A66
9	10	5	A66
9	10	6	A67
9	10	7	A67
9	10	8	A67
9	10	9	A67
9	10	10	A67
9	10	11	A68
9	10	12	A68
9	10	13	A68
9	10	14	A68
9	10	15	A68
9	10	16	A70
9	10	17	A70
9	10	18	A70
9	10	19	A70
9	10	20	A70
9	10	21	A71
9	10	22	A71
9	10	23	A71
9	10	24	A71
9	10	25	A71
9	10	26	A72
9	10	27	A72
9	10	28	A72
9	10	29	A72
9	10	30	A72
9	11	1	A73
9	11	2	A73
9	11	3	A73
9	11	4	A73
9	11	5	A73
9	11	6	A74
9	11	7	A74
9	11	8	A74
9	11	9	A74
9	11	10	A74
9	11	11	A75
9	11	12	A75
9	11	13	A75
9	11	14	A75
9	11	15	A75
9	11	16	A76
9	11	17	A76
9	11	18	A76
9	11	19	A76
9	11	20	A76
9	11	21	A77
9	11	22	A77
9	11	23	A77
9	11	24	A77
9	11	25	A77
9	11	26	A78
9	11	27	A78
9	11	28	A78
9	11	29	A78
9	11	30	A78
9	12	1	A79
9	12	2	A79
9	12	3	A79
9	12	4	A79
9	12	5	A79
9	12	6	A80
9	12	7	A80
9	12	8	A80
9	12	9	A80
9	12	10	A80
9	12	11	A81
9	12	12	A81
9	12	13	A81
9	12	14	A81
9	12	15	A81
9	12	16	A82
9	12	17	A82
9	12	18	A82
9	12	19	A82
9	12	20	A82
9	12	21	A83
9	12	22	A83
9	12	23	A83
9	12	24	A83
9	12	25	A83
9	12	26	A84
9	12	27	A84
9	12	28	A84
9	12	29	A84
9	12	30	A84
9	13	1	A85
9	13	2	A85
9	13	3	A85
9	13	4	A85
9	13	5	A85
9	13	6	A86
9	13	7	A86
9	13	8	A86
9	13	9	A86
9	13	10	A86
9	13	11	A87
9	13	12	A87
9	13	13	A87
9	13	14	A87
9	13	15	A87
9	13	16	A88
9	13	17	A88
9	13	18	A88
9	13	19	A88
9	13	20	A88
9	13	21	A89
9	13	22	A89
9	13	23	A89
9	13	24	A89
9	13	25	A89
9	13	26	A90
9	13	27	A90
9	13	28	A90
9	13	29	A90
9	13	30	A90
9	14	1	A91
9	14	2	A91
9	14	3	A91
9	14	4	A91
9	14	5	A91
9	14	6	A92
9	14	7	A92
9	14	8	A92
9	14	9	A92
9	14	10	A92
9	14	11	A93
9	14	12	A93
9	14	13	A93
9	14	14	A93
9	14	15	A93
9	14	16	A94
9	14	17	A94
9	14	18	A94
9	14	19	A94
9	14	20	A94
9	14	21	A97
9	14	22	A97
9	14	23	A97
9	14	24	A97
9	14	25	A97
9	14	26	A98
9	14	27	A98
9	14	28	A98
9	14	29	A98
9	14	30	A98
9	15	1	A99
9	15	2	A99
9	15	3	A99
9	15	4	A99
9	15	5	A99
9	15	6	A100
9	15	7	A100
9	15	8	A100
9	15	9	A100
9	15	10	A100
9	15	11	A101
9	15	12	A101
9	15	13	A101
9	15	14	A101
9	15	15	A101
9	15	16	A102
9	15	17	A102
9	15	18	A102
9	15	19	A102
9	15	20	A102
9	15	21	A103
9	15	22	A103
9	15	23	A103
9	15	24	A103
9	15	25	A103
9	15	26	A104
9	15	27	A104
9	15	28	A104
9	15	29	A104
9	15	30	A104
9	16	1	A105
9	16	2	A105
9	16	3	A105
9	16	4	A105
9	16	5	A105
9	16	6	A106
9	16	7	A106
9	16	8	A106
9	16	9	A106
9	16	10	A106
9	16	11	A107
9	16	12	A107
9	16	13	A107
9	16	14	A107
9	16	15	A107
9	16	16	A108
9	16	17	A108
9	16	18	A108
9	16	19	A108
9	16	20	A108
9	16	21	A109
9	16	22	A109
9	16	23	A109
9	16	24	A109
9	16	25	A109
9	16	26	A110
9	16	27	A110
9	16	28	A110
9	16	29	A110
9	16	30	A110
9	17	1	A111
9	17	2	A111
9	17	3	A111
9	17	4	A111
9	17	5	A111
9	17	6	A112
9	17	7	A112
9	17	8	A112
9	17	9	A112
9	17	10	A112
9	17	11	A113
9	17	12	A113
9	17	13	A113
9	17	14	A113
9	17	15	A113
9	17	16	A114
9	17	17	A114
9	17	18	A114
9	17	19	A114
9	17	20	A114
9	17	21	A115
9	17	22	A115
9	17	23	A115
9	17	24	A115
9	17	25	A115
9	17	26	A116
9	17	27	A116
9	17	28	A116
9	17	29	A116
9	17	30	A116
9	18	1	A117
9	18	2	A117
9	18	3	A117
9	18	4	A117
9	18	5	A117
9	18	6	A118
9	18	7	A118
9	18	8	A118
9	18	9	A118
9	18	10	A118
9	18	11	A119
9	18	12	A119
9	18	13	A119
9	18	14	A119
9	18	15	A119
9	18	16	A120
9	18	17	A120
9	18	18	A120
9	18	19	A120
9	18	20	A120
9	18	21	empty
9	18	22	empty
9	18	23	empty
9	18	24	empty
9	18	25	empty
9	18	26	empty
9	18	27	empty
9	18	28	empty
9	18	29	empty
9	18	30	empty
9	19	1	empty
9	19	2	empty
9	19	3	empty
9	19	4	empty
9	19	5	empty
9	19	6	empty
9	19	7	empty
9	19	8	empty
9	19	9	empty
9	19	10	empty
9	19	11	empty
9	19	12	empty
9	19	13	empty
9	19	14	empty
9	19	15	empty
9	19	16	empty
9	19	17	empty
9	19	18	empty
9	19	19	empty
9	19	20	empty
9	19	21	empty
9	19	22	empty
9	19	23	empty
9	19	24	empty
9	19	25	empty
9	19	26	empty
9	19	27	empty
9	19	28	empty
9	19	29	empty
9	19	30	empty
9	20	1	empty
9	20	2	empty
9	20	3	empty
9	20	4	empty
9	20	5	empty
9	20	6	empty
9	20	7	empty
9	20	8	empty
9	20	9	empty
9	20	10	empty
9	20	11	empty
9	20	12	empty
9	20	13	empty
9	20	14	empty
9	20	15	empty
9	20	16	empty
9	20	17	empty
9	20	18	empty
9	20	19	empty
9	20	20	empty
9	20	21	empty
9	20	22	empty
9	20	23	empty
9	20	24	empty
9	20	25	empty
9	20	26	empty
9	20	27	empty
9	20	28	empty
9	20	29	empty
9	20	30	empty
9	21	1	empty
9	21	2	empty
9	21	3	empty
9	21	4	empty
9	21	5	empty
9	21	6	empty
9	21	7	empty
9	21	8	empty
9	21	9	empty
9	21	10	empty
9	21	11	empty
9	21	12	empty
9	21	13	empty
9	21	14	empty
9	21	15	empty
9	21	16	empty
9	21	17	empty
9	21	18	empty
9	21	19	empty
9	21	20	empty
9	21	21	empty
9	21	22	empty
9	21	23	empty
9	21	24	empty
9	21	25	empty
9	21	26	empty
9	21	27	empty
9	21	28	empty
9	21	29	empty
9	21	30	empty
9	22	1	empty
9	22	2	empty
9	22	3	empty
9	22	4	empty
9	22	5	empty
9	22	6	empty
9	22	7	empty
9	22	8	empty
9	22	9	empty
9	22	10	empty
9	22	11	empty
9	22	12	empty
9	22	13	empty
9	22	14	empty
9	22	15	empty
9	22	16	empty
9	22	17	empty
9	22	18	empty
9	22	19	empty
9	22	20	empty
9	22	21	empty
9	22	22	empty
9	22	23	empty
9	22	24	empty
9	22	25	empty
9	22	26	empty
9	22	27	empty
9	22	28	empty
9	22	29	empty
9	22	30	empty
9	23	1	empty
9	23	2	empty
9	23	3	empty
9	23	4	empty
9	23	5	empty
9	23	6	empty
9	23	7	empty
9	23	8	empty
9	23	9	empty
9	23	10	empty
9	23	11	empty
9	23	12	empty
9	23	13	empty
9	23	14	empty
9	23	15	empty
9	23	16	empty
9	23	17	empty
9	23	18	empty
9	23	19	empty
9	23	20	empty
9	23	21	empty
9	23	22	empty
9	23	23	empty
9	23	24	empty
9	23	25	empty
9	23	26	empty
9	23	27	empty
9	23	28	empty
9	23	29	empty
9	23	30	empty
9	24	1	empty
9	24	2	empty
9	24	3	empty
9	24	4	empty
9	24	5	empty
9	24	6	empty
9	24	7	empty
9	24	8	empty
9	24	9	empty
9	24	10	empty
9	24	11	empty
9	24	12	empty
9	24	13	empty
9	24	14	empty
9	24	15	empty
9	24	16	empty
9	24	17	empty
9	24	18	empty
9	24	19	empty
9	24	20	empty
9	24	21	empty
9	24	22	empty
9	24	23	empty
9	24	24	empty
9	24	25	empty
9	24	26	empty
9	24	27	empty
9	24	28	empty
9	24	29	empty
9	24	30	empty
10	1	1	A1
10	1	2	A1
10	1	3	A1
10	1	4	A1
10	1	5	A1
10	1	6	A3
10	1	7	A3
10	1	8	A3
10	1	9	A3
10	1	10	A3
10	1	11	A5
10	1	12	A5
10	1	13	A5
10	1	14	A5
10	1	15	A5
10	1	16	A13
10	1	17	A13
10	1	18	A13
10	1	19	A13
10	1	20	A13
10	1	21	A14
10	1	22	A14
10	1	23	A14
10	1	24	A14
10	1	25	A14
10	1	26	A15
10	1	27	A15
10	1	28	A15
10	1	29	A15
10	1	30	A15
10	2	1	A16
10	2	2	A16
10	2	3	A16
10	2	4	A16
10	2	5	A16
10	2	6	A17
10	2	7	A17
10	2	8	A17
10	2	9	A17
10	2	10	A17
10	2	11	A18
10	2	12	A18
10	2	13	A18
10	2	14	A18
10	2	15	A18
10	2	16	A19
10	2	17	A19
10	2	18	A19
10	2	19	A19
10	2	20	A19
10	2	21	A20
10	2	22	A20
10	2	23	A20
10	2	24	A20
10	2	25	A20
10	2	26	A21
10	2	27	A21
10	2	28	A21
10	2	29	A21
10	2	30	A21
10	3	1	A22
10	3	2	A22
10	3	3	A22
10	3	4	A22
10	3	5	A22
10	3	6	A23
10	3	7	A23
10	3	8	A23
10	3	9	A23
10	3	10	A23
10	3	11	A24
10	3	12	A24
10	3	13	A24
10	3	14	A24
10	3	15	A24
10	3	16	A25
10	3	17	A25
10	3	18	A25
10	3	19	A25
10	3	20	A25
10	3	21	A26
10	3	22	A26
10	3	23	A26
10	3	24	A26
10	3	25	A26
10	3	26	A27
10	3	27	A27
10	3	28	A27
10	3	29	A27
10	3	30	A27
10	4	1	A28
10	4	2	A28
10	4	3	A28
10	4	4	A28
10	4	5	A28
10	4	6	A29
10	4	7	A29
10	4	8	A29
10	4	9	A29
10	4	10	A29
10	4	11	A31
10	4	12	A31
10	4	13	A31
10	4	14	A31
10	4	15	A31
10	4	16	A32
10	4	17	A32
10	4	18	A32
10	4	19	A32
10	4	20	A32
10	4	21	A33
10	4	22	A33
10	4	23	A33
10	4	24	A33
10	4	25	A33
10	4	26	A34
10	4	27	A34
10	4	28	A34
10	4	29	A34
10	4	30	A34
10	5	1	A35
10	5	2	A35
10	5	3	A35
10	5	4	A35
10	5	5	A35
10	5	6	A36
10	5	7	A36
10	5	8	A36
10	5	9	A36
10	5	10	A36
10	5	11	A37
10	5	12	A37
10	5	13	A37
10	5	14	A37
10	5	15	A37
10	5	16	A38
10	5	17	A38
10	5	18	A38
10	5	19	A38
10	5	20	A38
10	5	21	A39
10	5	22	A39
10	5	23	A39
10	5	24	A39
10	5	25	A39
10	5	26	A40
10	5	27	A40
10	5	28	A40
10	5	29	A40
10	5	30	A40
10	6	1	A41
10	6	2	A41
10	6	3	A41
10	6	4	A41
10	6	5	A41
10	6	6	A42
10	6	7	A42
10	6	8	A42
10	6	9	A42
10	6	10	A42
10	6	11	A43
10	6	12	A43
10	6	13	A43
10	6	14	A43
10	6	15	A43
10	6	16	A44
10	6	17	A44
10	6	18	A44
10	6	19	A44
10	6	20	A44
10	6	21	A45
10	6	22	A45
10	6	23	A45
10	6	24	A45
10	6	25	A45
10	6	26	A47
10	6	27	A47
10	6	28	A47
10	6	29	A47
10	6	30	A47
10	7	1	A48
10	7	2	A48
10	7	3	A48
10	7	4	A48
10	7	5	A48
10	7	6	A49
10	7	7	A49
10	7	8	A49
10	7	9	A49
10	7	10	A49
10	7	11	A50
10	7	12	A50
10	7	13	A50
10	7	14	A50
10	7	15	A50
10	7	16	A51
10	7	17	A51
10	7	18	A51
10	7	19	A51
10	7	20	A51
10	7	21	A52
10	7	22	A52
10	7	23	A52
10	7	24	A52
10	7	25	A52
10	7	26	A53
10	7	27	A53
10	7	28	A53
10	7	29	A53
10	7	30	A53
10	8	1	A54
10	8	2	A54
10	8	3	A54
10	8	4	A54
10	8	5	A54
10	8	6	A55
10	8	7	A55
10	8	8	A55
10	8	9	A55
10	8	10	A55
10	8	11	A56
10	8	12	A56
10	8	13	A56
10	8	14	A56
10	8	15	A56
10	8	16	A57
10	8	17	A57
10	8	18	A57
10	8	19	A57
10	8	20	A57
10	8	21	A58
10	8	22	A58
10	8	23	A58
10	8	24	A58
10	8	25	A58
10	8	26	A59
10	8	27	A59
10	8	28	A59
10	8	29	A59
10	8	30	A59
10	9	1	A60
10	9	2	A60
10	9	3	A60
10	9	4	A60
10	9	5	A60
10	9	6	A61
10	9	7	A61
10	9	8	A61
10	9	9	A61
10	9	10	A61
10	9	11	A62
10	9	12	A62
10	9	13	A62
10	9	14	A62
10	9	15	A62
10	9	16	A63
10	9	17	A63
10	9	18	A63
10	9	19	A63
10	9	20	A63
10	9	21	A64
10	9	22	A64
10	9	23	A64
10	9	24	A64
10	9	25	A64
10	9	26	A65
10	9	27	A65
10	9	28	A65
10	9	29	A65
10	9	30	A65
10	10	1	A66
10	10	2	A66
10	10	3	A66
10	10	4	A66
10	10	5	A66
10	10	6	A67
10	10	7	A67
10	10	8	A67
10	10	9	A67
10	10	10	A67
10	10	11	A68
10	10	12	A68
10	10	13	A68
10	10	14	A68
10	10	15	A68
10	10	16	A70
10	10	17	A70
10	10	18	A70
10	10	19	A70
10	10	20	A70
10	10	21	A71
10	10	22	A71
10	10	23	A71
10	10	24	A71
10	10	25	A71
10	10	26	A72
10	10	27	A72
10	10	28	A72
10	10	29	A72
10	10	30	A72
10	11	1	A73
10	11	2	A73
10	11	3	A73
10	11	4	A73
10	11	5	A73
10	11	6	A74
10	11	7	A74
10	11	8	A74
10	11	9	A74
10	11	10	A74
10	11	11	A75
10	11	12	A75
10	11	13	A75
10	11	14	A75
10	11	15	A75
10	11	16	A76
10	11	17	A76
10	11	18	A76
10	11	19	A76
10	11	20	A76
10	11	21	A77
10	11	22	A77
10	11	23	A77
10	11	24	A77
10	11	25	A77
10	11	26	A78
10	11	27	A78
10	11	28	A78
10	11	29	A78
10	11	30	A78
10	12	1	A79
10	12	2	A79
10	12	3	A79
10	12	4	A79
10	12	5	A79
10	12	6	A80
10	12	7	A80
10	12	8	A80
10	12	9	A80
10	12	10	A80
10	12	11	A81
10	12	12	A81
10	12	13	A81
10	12	14	A81
10	12	15	A81
10	12	16	A82
10	12	17	A82
10	12	18	A82
10	12	19	A82
10	12	20	A82
10	12	21	A83
10	12	22	A83
10	12	23	A83
10	12	24	A83
10	12	25	A83
10	12	26	A84
10	12	27	A84
10	12	28	A84
10	12	29	A84
10	12	30	A84
10	13	1	A85
10	13	2	A85
10	13	3	A85
10	13	4	A85
10	13	5	A85
10	13	6	A86
10	13	7	A86
10	13	8	A86
10	13	9	A86
10	13	10	A86
10	13	11	A87
10	13	12	A87
10	13	13	A87
10	13	14	A87
10	13	15	A87
10	13	16	A88
10	13	17	A88
10	13	18	A88
10	13	19	A88
10	13	20	A88
10	13	21	A89
10	13	22	A89
10	13	23	A89
10	13	24	A89
10	13	25	A89
10	13	26	A90
10	13	27	A90
10	13	28	A90
10	13	29	A90
10	13	30	A90
10	14	1	A91
10	14	2	A91
10	14	3	A91
10	14	4	A91
10	14	5	A91
10	14	6	A92
10	14	7	A92
10	14	8	A92
10	14	9	A92
10	14	10	A92
10	14	11	A93
10	14	12	A93
10	14	13	A93
10	14	14	A93
10	14	15	A93
10	14	16	A94
10	14	17	A94
10	14	18	A94
10	14	19	A94
10	14	20	A94
10	14	21	A97
10	14	22	A97
10	14	23	A97
10	14	24	A97
10	14	25	A97
10	14	26	A98
10	14	27	A98
10	14	28	A98
10	14	29	A98
10	14	30	A98
10	15	1	A99
10	15	2	A99
10	15	3	A99
10	15	4	A99
10	15	5	A99
10	15	6	A100
10	15	7	A100
10	15	8	A100
10	15	9	A100
10	15	10	A100
10	15	11	A101
10	15	12	A101
10	15	13	A101
10	15	14	A101
10	15	15	A101
10	15	16	A102
10	15	17	A102
10	15	18	A102
10	15	19	A102
10	15	20	A102
10	15	21	A103
10	15	22	A103
10	15	23	A103
10	15	24	A103
10	15	25	A103
10	15	26	A104
10	15	27	A104
10	15	28	A104
10	15	29	A104
10	15	30	A104
10	16	1	A105
10	16	2	A105
10	16	3	A105
10	16	4	A105
10	16	5	A105
10	16	6	A106
10	16	7	A106
10	16	8	A106
10	16	9	A106
10	16	10	A106
10	16	11	A107
10	16	12	A107
10	16	13	A107
10	16	14	A107
10	16	15	A107
10	16	16	A108
10	16	17	A108
10	16	18	A108
10	16	19	A108
10	16	20	A108
10	16	21	A109
10	16	22	A109
10	16	23	A109
10	16	24	A109
10	16	25	A109
10	16	26	A110
10	16	27	A110
10	16	28	A110
10	16	29	A110
10	16	30	A110
10	17	1	A111
10	17	2	A111
10	17	3	A111
10	17	4	A111
10	17	5	A111
10	17	6	A112
10	17	7	A112
10	17	8	A112
10	17	9	A112
10	17	10	A112
10	17	11	A113
10	17	12	A113
10	17	13	A113
10	17	14	A113
10	17	15	A113
10	17	16	A114
10	17	17	A114
10	17	18	A114
10	17	19	A114
10	17	20	A114
10	17	21	A115
10	17	22	A115
10	17	23	A115
10	17	24	A115
10	17	25	A115
10	17	26	A116
10	17	27	A116
10	17	28	A116
10	17	29	A116
10	17	30	A116
10	18	1	A117
10	18	2	A117
10	18	3	A117
10	18	4	A117
10	18	5	A117
10	18	6	A118
10	18	7	A118
10	18	8	A118
10	18	9	A118
10	18	10	A118
10	18	11	A119
10	18	12	A119
10	18	13	A119
10	18	14	A119
10	18	15	A119
10	18	16	A120
10	18	17	A120
10	18	18	A120
10	18	19	A120
10	18	20	A120
10	18	21	empty
10	18	22	empty
10	18	23	empty
10	18	24	empty
10	18	25	empty
10	18	26	empty
10	18	27	empty
10	18	28	empty
10	18	29	empty
10	18	30	empty
10	19	1	empty
10	19	2	empty
10	19	3	empty
10	19	4	empty
10	19	5	empty
10	19	6	empty
10	19	7	empty
10	19	8	empty
10	19	9	empty
10	19	10	empty
10	19	11	empty
10	19	12	empty
10	19	13	empty
10	19	14	empty
10	19	15	empty
10	19	16	empty
10	19	17	empty
10	19	18	empty
10	19	19	empty
10	19	20	empty
10	19	21	empty
10	19	22	empty
10	19	23	empty
10	19	24	empty
10	19	25	empty
10	19	26	empty
10	19	27	empty
10	19	28	empty
10	19	29	empty
10	19	30	empty
10	20	1	empty
10	20	2	empty
10	20	3	empty
10	20	4	empty
10	20	5	empty
10	20	6	empty
10	20	7	empty
10	20	8	empty
10	20	9	empty
10	20	10	empty
10	20	11	empty
10	20	12	empty
10	20	13	empty
10	20	14	empty
10	20	15	empty
10	20	16	empty
10	20	17	empty
10	20	18	empty
10	20	19	empty
10	20	20	empty
10	20	21	empty
10	20	22	empty
10	20	23	empty
10	20	24	empty
10	20	25	empty
10	20	26	empty
10	20	27	empty
10	20	28	empty
10	20	29	empty
10	20	30	empty
10	21	1	empty
10	21	2	empty
10	21	3	empty
10	21	4	empty
10	21	5	empty
10	21	6	empty
10	21	7	empty
10	21	8	empty
10	21	9	empty
10	21	10	empty
10	21	11	empty
10	21	12	empty
10	21	13	empty
10	21	14	empty
10	21	15	empty
10	21	16	empty
10	21	17	empty
10	21	18	empty
10	21	19	empty
10	21	20	empty
10	21	21	empty
10	21	22	empty
10	21	23	empty
10	21	24	empty
10	21	25	empty
10	21	26	empty
10	21	27	empty
10	21	28	empty
10	21	29	empty
10	21	30	empty
10	22	1	empty
10	22	2	empty
10	22	3	empty
10	22	4	empty
10	22	5	empty
10	22	6	empty
10	22	7	empty
10	22	8	empty
10	22	9	empty
10	22	10	empty
10	22	11	empty
10	22	12	empty
10	22	13	empty
10	22	14	empty
10	22	15	empty
10	22	16	empty
10	22	17	empty
10	22	18	empty
10	22	19	empty
10	22	20	empty
10	22	21	empty
10	22	22	empty
10	22	23	empty
10	22	24	empty
10	22	25	empty
10	22	26	empty
10	22	27	empty
10	22	28	empty
10	22	29	empty
10	22	30	empty
10	23	1	empty
10	23	2	empty
10	23	3	empty
10	23	4	empty
10	23	5	empty
10	23	6	empty
10	23	7	empty
10	23	8	empty
10	23	9	empty
10	23	10	empty
10	23	11	empty
10	23	12	empty
10	23	13	empty
10	23	14	empty
10	23	15	empty
10	23	16	empty
10	23	17	empty
10	23	18	empty
10	23	19	empty
10	23	20	empty
10	23	21	empty
10	23	22	empty
10	23	23	empty
10	23	24	empty
10	23	25	empty
10	23	26	empty
10	23	27	empty
10	23	28	empty
10	23	29	empty
10	23	30	empty
10	24	1	empty
10	24	2	empty
10	24	3	empty
10	24	4	empty
10	24	5	empty
10	24	6	empty
10	24	7	empty
10	24	8	empty
10	24	9	empty
10	24	10	empty
10	24	11	empty
10	24	12	empty
10	24	13	empty
10	24	14	empty
10	24	15	empty
10	24	16	empty
10	24	17	empty
10	24	18	empty
10	24	19	empty
10	24	20	empty
10	24	21	empty
10	24	22	empty
10	24	23	empty
10	24	24	empty
10	24	25	empty
10	24	26	empty
10	24	27	empty
10	24	28	empty
10	24	29	empty
10	24	30	empty
11	1	1	empty
11	1	2	empty
11	1	3	empty
11	1	4	empty
11	1	5	empty
11	1	6	empty
11	1	7	empty
11	1	8	empty
11	1	9	empty
11	1	10	empty
11	1	11	empty
11	1	12	empty
11	1	13	empty
11	1	14	empty
11	1	15	empty
11	1	16	empty
11	1	17	empty
11	1	18	empty
11	1	19	empty
11	1	20	empty
11	1	21	empty
11	1	22	empty
11	1	23	empty
11	1	24	empty
11	1	25	empty
11	1	26	empty
11	1	27	empty
11	1	28	empty
11	1	29	empty
11	1	30	empty
11	2	1	empty
11	2	2	empty
11	2	3	empty
11	2	4	empty
11	2	5	empty
11	2	6	empty
11	2	7	empty
11	2	8	empty
11	2	9	empty
11	2	10	empty
11	2	11	empty
11	2	12	empty
11	2	13	empty
11	2	14	empty
11	2	15	empty
11	2	16	empty
11	2	17	empty
11	2	18	empty
11	2	19	empty
11	2	20	empty
11	2	21	empty
11	2	22	empty
11	2	23	empty
11	2	24	empty
11	2	25	empty
11	2	26	empty
11	2	27	empty
11	2	28	empty
11	2	29	empty
11	2	30	empty
11	3	1	empty
11	3	2	empty
11	3	3	empty
11	3	4	empty
11	3	5	empty
11	3	6	empty
11	3	7	empty
11	3	8	empty
11	3	9	empty
11	3	10	empty
11	3	11	empty
11	3	12	empty
11	3	13	empty
11	3	14	empty
11	3	15	empty
11	3	16	empty
11	3	17	empty
11	3	18	empty
11	3	19	empty
11	3	20	empty
11	3	21	empty
11	3	22	empty
11	3	23	empty
11	3	24	empty
11	3	25	empty
11	3	26	empty
11	3	27	empty
11	3	28	empty
11	3	29	empty
11	3	30	empty
11	4	1	empty
11	4	2	empty
11	4	3	empty
11	4	4	empty
11	4	5	empty
11	4	6	empty
11	4	7	empty
11	4	8	empty
11	4	9	empty
11	4	10	empty
11	4	11	empty
11	4	12	empty
11	4	13	empty
11	4	14	empty
11	4	15	empty
11	4	16	empty
11	4	17	empty
11	4	18	empty
11	4	19	empty
11	4	20	empty
11	4	21	empty
11	4	22	empty
11	4	23	empty
11	4	24	empty
11	4	25	empty
11	4	26	empty
11	4	27	empty
11	4	28	empty
11	4	29	empty
11	4	30	empty
11	5	1	empty
11	5	2	empty
11	5	3	empty
11	5	4	empty
11	5	5	empty
11	5	6	empty
11	5	7	empty
11	5	8	empty
11	5	9	empty
11	5	10	empty
11	5	11	empty
11	5	12	empty
11	5	13	empty
11	5	14	empty
11	5	15	empty
11	5	16	empty
11	5	17	empty
11	5	18	empty
11	5	19	empty
11	5	20	empty
11	5	21	empty
11	5	22	empty
11	5	23	empty
11	5	24	empty
11	5	25	empty
11	5	26	empty
11	5	27	empty
11	5	28	empty
11	5	29	empty
11	5	30	empty
11	6	1	empty
11	6	2	empty
11	6	3	empty
11	6	4	empty
11	6	5	empty
11	6	6	empty
11	6	7	empty
11	6	8	empty
11	6	9	empty
11	6	10	empty
11	6	11	empty
11	6	12	empty
11	6	13	empty
11	6	14	empty
11	6	15	empty
11	6	16	empty
11	6	17	empty
11	6	18	empty
11	6	19	empty
11	6	20	empty
11	6	21	empty
11	6	22	empty
11	6	23	empty
11	6	24	empty
11	6	25	empty
11	6	26	empty
11	6	27	empty
11	6	28	empty
11	6	29	empty
11	6	30	empty
11	7	1	empty
11	7	2	empty
11	7	3	empty
11	7	4	empty
11	7	5	empty
11	7	6	empty
11	7	7	empty
11	7	8	empty
11	7	9	empty
11	7	10	empty
11	7	11	empty
11	7	12	empty
11	7	13	empty
11	7	14	empty
11	7	15	empty
11	7	16	empty
11	7	17	empty
11	7	18	empty
11	7	19	empty
11	7	20	empty
11	7	21	empty
11	7	22	empty
11	7	23	empty
11	7	24	empty
11	7	25	empty
11	7	26	empty
11	7	27	empty
11	7	28	empty
11	7	29	empty
11	7	30	empty
11	8	1	empty
11	8	2	empty
11	8	3	empty
11	8	4	empty
11	8	5	empty
11	8	6	empty
11	8	7	empty
11	8	8	empty
11	8	9	empty
11	8	10	empty
11	8	11	empty
11	8	12	empty
11	8	13	empty
11	8	14	empty
11	8	15	empty
11	8	16	empty
11	8	17	empty
11	8	18	empty
11	8	19	empty
11	8	20	empty
11	8	21	empty
11	8	22	empty
11	8	23	empty
11	8	24	empty
11	8	25	empty
11	8	26	empty
11	8	27	empty
11	8	28	empty
11	8	29	empty
11	8	30	empty
11	9	1	empty
11	9	2	empty
11	9	3	empty
11	9	4	empty
11	9	5	empty
11	9	6	empty
11	9	7	empty
11	9	8	empty
11	9	9	empty
11	9	10	empty
11	9	11	empty
11	9	12	empty
11	9	13	empty
11	9	14	empty
11	9	15	empty
11	9	16	empty
11	9	17	empty
11	9	18	empty
11	9	19	empty
11	9	20	empty
11	9	21	empty
11	9	22	empty
11	9	23	empty
11	9	24	empty
11	9	25	empty
11	9	26	empty
11	9	27	empty
11	9	28	empty
11	9	29	empty
11	9	30	empty
11	10	1	empty
11	10	2	empty
11	10	3	empty
11	10	4	empty
11	10	5	empty
11	10	6	empty
11	10	7	empty
11	10	8	empty
11	10	9	empty
11	10	10	empty
11	10	11	empty
11	10	12	empty
11	10	13	empty
11	10	14	empty
11	10	15	empty
11	10	16	empty
11	10	17	empty
11	10	18	empty
11	10	19	empty
11	10	20	empty
11	10	21	empty
11	10	22	empty
11	10	23	empty
11	10	24	empty
11	10	25	empty
11	10	26	empty
11	10	27	empty
11	10	28	empty
11	10	29	empty
11	10	30	empty
11	11	1	empty
11	11	2	empty
11	11	3	empty
11	11	4	empty
11	11	5	empty
11	11	6	empty
11	11	7	empty
11	11	8	empty
11	11	9	empty
11	11	10	empty
11	11	11	empty
11	11	12	empty
11	11	13	empty
11	11	14	empty
11	11	15	empty
11	11	16	empty
11	11	17	empty
11	11	18	empty
11	11	19	empty
11	11	20	empty
11	11	21	empty
11	11	22	empty
11	11	23	empty
11	11	24	empty
11	11	25	empty
11	11	26	empty
11	11	27	empty
11	11	28	empty
11	11	29	empty
11	11	30	empty
11	12	1	empty
11	12	2	empty
11	12	3	empty
11	12	4	empty
11	12	5	empty
11	12	6	empty
11	12	7	empty
11	12	8	empty
11	12	9	empty
11	12	10	empty
11	12	11	empty
11	12	12	empty
11	12	13	empty
11	12	14	empty
11	12	15	empty
11	12	16	empty
11	12	17	empty
11	12	18	empty
11	12	19	empty
11	12	20	empty
11	12	21	empty
11	12	22	empty
11	12	23	empty
11	12	24	empty
11	12	25	empty
11	12	26	empty
11	12	27	empty
11	12	28	empty
11	12	29	empty
11	12	30	empty
11	13	1	empty
11	13	2	empty
11	13	3	empty
11	13	4	empty
11	13	5	empty
11	13	6	empty
11	13	7	empty
11	13	8	empty
11	13	9	empty
11	13	10	empty
11	13	11	empty
11	13	12	empty
11	13	13	empty
11	13	14	empty
11	13	15	empty
11	13	16	empty
11	13	17	empty
11	13	18	empty
11	13	19	empty
11	13	20	empty
11	13	21	empty
11	13	22	empty
11	13	23	empty
11	13	24	empty
11	13	25	empty
11	13	26	empty
11	13	27	empty
11	13	28	empty
11	13	29	empty
11	13	30	empty
11	14	1	empty
11	14	2	empty
11	14	3	empty
11	14	4	empty
11	14	5	empty
11	14	6	empty
11	14	7	empty
11	14	8	empty
11	14	9	empty
11	14	10	empty
11	14	11	empty
11	14	12	empty
11	14	13	empty
11	14	14	empty
11	14	15	empty
11	14	16	empty
11	14	17	empty
11	14	18	empty
11	14	19	empty
11	14	20	empty
11	14	21	empty
11	14	22	empty
11	14	23	empty
11	14	24	empty
11	14	25	empty
11	14	26	empty
11	14	27	empty
11	14	28	empty
11	14	29	empty
11	14	30	empty
11	15	1	empty
11	15	2	empty
11	15	3	empty
11	15	4	empty
11	15	5	empty
11	15	6	empty
11	15	7	empty
11	15	8	empty
11	15	9	empty
11	15	10	empty
11	15	11	empty
11	15	12	empty
11	15	13	empty
11	15	14	empty
11	15	15	empty
11	15	16	empty
11	15	17	empty
11	15	18	empty
11	15	19	empty
11	15	20	empty
11	15	21	empty
11	15	22	empty
11	15	23	empty
11	15	24	empty
11	15	25	empty
11	15	26	empty
11	15	27	empty
11	15	28	empty
11	15	29	empty
11	15	30	empty
11	16	1	empty
11	16	2	empty
11	16	3	empty
11	16	4	empty
11	16	5	empty
11	16	6	empty
11	16	7	empty
11	16	8	empty
11	16	9	empty
11	16	10	empty
11	16	11	empty
11	16	12	empty
11	16	13	empty
11	16	14	empty
11	16	15	empty
11	16	16	empty
11	16	17	empty
11	16	18	empty
11	16	19	empty
11	16	20	empty
11	16	21	empty
11	16	22	empty
11	16	23	empty
11	16	24	empty
11	16	25	empty
11	16	26	empty
11	16	27	empty
11	16	28	empty
11	16	29	empty
11	16	30	empty
11	17	1	empty
11	17	2	empty
11	17	3	empty
11	17	4	empty
11	17	5	empty
11	17	6	empty
11	17	7	empty
11	17	8	empty
11	17	9	empty
11	17	10	empty
11	17	11	empty
11	17	12	empty
11	17	13	empty
11	17	14	empty
11	17	15	empty
11	17	16	empty
11	17	17	empty
11	17	18	empty
11	17	19	empty
11	17	20	empty
11	17	21	empty
11	17	22	empty
11	17	23	empty
11	17	24	empty
11	17	25	empty
11	17	26	empty
11	17	27	empty
11	17	28	empty
11	17	29	empty
11	17	30	empty
11	18	1	empty
11	18	2	empty
11	18	3	empty
11	18	4	empty
11	18	5	empty
11	18	6	empty
11	18	7	empty
11	18	8	empty
11	18	9	empty
11	18	10	empty
11	18	11	empty
11	18	12	empty
11	18	13	empty
11	18	14	empty
11	18	15	empty
11	18	16	empty
11	18	17	empty
11	18	18	empty
11	18	19	empty
11	18	20	empty
11	18	21	empty
11	18	22	empty
11	18	23	empty
11	18	24	empty
11	18	25	empty
11	18	26	empty
11	18	27	empty
11	18	28	empty
11	18	29	empty
11	18	30	empty
11	19	1	empty
11	19	2	empty
11	19	3	empty
11	19	4	empty
11	19	5	empty
11	19	6	empty
11	19	7	empty
11	19	8	empty
11	19	9	empty
11	19	10	empty
11	19	11	empty
11	19	12	empty
11	19	13	empty
11	19	14	empty
11	19	15	empty
11	19	16	empty
11	19	17	empty
11	19	18	empty
11	19	19	empty
11	19	20	empty
11	19	21	empty
11	19	22	empty
11	19	23	empty
11	19	24	empty
11	19	25	empty
11	19	26	empty
11	19	27	empty
11	19	28	empty
11	19	29	empty
11	19	30	empty
11	20	1	empty
11	20	2	empty
11	20	3	empty
11	20	4	empty
11	20	5	empty
11	20	6	empty
11	20	7	empty
11	20	8	empty
11	20	9	empty
11	20	10	empty
11	20	11	empty
11	20	12	empty
11	20	13	empty
11	20	14	empty
11	20	15	empty
11	20	16	empty
11	20	17	empty
11	20	18	empty
11	20	19	empty
11	20	20	empty
11	20	21	empty
11	20	22	empty
11	20	23	empty
11	20	24	empty
11	20	25	empty
11	20	26	empty
11	20	27	empty
11	20	28	empty
11	20	29	empty
11	20	30	empty
11	21	1	empty
11	21	2	empty
11	21	3	empty
11	21	4	empty
11	21	5	empty
11	21	6	empty
11	21	7	empty
11	21	8	empty
11	21	9	empty
11	21	10	empty
11	21	11	empty
11	21	12	empty
11	21	13	empty
11	21	14	empty
11	21	15	empty
11	21	16	empty
11	21	17	empty
11	21	18	empty
11	21	19	empty
11	21	20	empty
11	21	21	empty
11	21	22	empty
11	21	23	empty
11	21	24	empty
11	21	25	empty
11	21	26	empty
11	21	27	empty
11	21	28	empty
11	21	29	empty
11	21	30	empty
11	22	1	empty
11	22	2	empty
11	22	3	empty
11	22	4	empty
11	22	5	empty
11	22	6	empty
11	22	7	empty
11	22	8	empty
11	22	9	empty
11	22	10	empty
11	22	11	empty
11	22	12	empty
11	22	13	empty
11	22	14	empty
11	22	15	empty
11	22	16	empty
11	22	17	empty
11	22	18	empty
11	22	19	empty
11	22	20	empty
11	22	21	empty
11	22	22	empty
11	22	23	empty
11	22	24	empty
11	22	25	empty
11	22	26	empty
11	22	27	empty
11	22	28	empty
11	22	29	empty
11	22	30	empty
11	23	1	empty
11	23	2	empty
11	23	3	empty
11	23	4	empty
11	23	5	empty
11	23	6	empty
11	23	7	empty
11	23	8	empty
11	23	9	empty
11	23	10	empty
11	23	11	empty
11	23	12	empty
11	23	13	empty
11	23	14	empty
11	23	15	empty
11	23	16	empty
11	23	17	empty
11	23	18	empty
11	23	19	empty
11	23	20	empty
11	23	21	empty
11	23	22	empty
11	23	23	empty
11	23	24	empty
11	23	25	empty
11	23	26	empty
11	23	27	empty
11	23	28	empty
11	23	29	empty
11	23	30	empty
11	24	1	empty
11	24	2	empty
11	24	3	empty
11	24	4	empty
11	24	5	empty
11	24	6	empty
11	24	7	empty
11	24	8	empty
11	24	9	empty
11	24	10	empty
11	24	11	empty
11	24	12	empty
11	24	13	empty
11	24	14	empty
11	24	15	empty
11	24	16	empty
11	24	17	empty
11	24	18	empty
11	24	19	empty
11	24	20	empty
11	24	21	empty
11	24	22	empty
11	24	23	empty
11	24	24	empty
11	24	25	empty
11	24	26	empty
11	24	27	empty
11	24	28	empty
11	24	29	empty
11	24	30	empty
12	1	1	empty
12	1	2	empty
12	1	3	empty
12	1	4	empty
12	1	5	empty
12	1	6	empty
12	1	7	empty
12	1	8	empty
12	1	9	empty
12	1	10	empty
12	1	11	empty
12	1	12	empty
12	1	13	empty
12	1	14	empty
12	1	15	empty
12	1	16	empty
12	1	17	empty
12	1	18	empty
12	1	19	empty
12	1	20	empty
12	1	21	empty
12	1	22	empty
12	1	23	empty
12	1	24	empty
12	1	25	empty
12	1	26	empty
12	1	27	empty
12	1	28	empty
12	1	29	empty
12	1	30	empty
12	2	1	empty
12	2	2	empty
12	2	3	empty
12	2	4	empty
12	2	5	empty
12	2	6	empty
12	2	7	empty
12	2	8	empty
12	2	9	empty
12	2	10	empty
12	2	11	empty
12	2	12	empty
12	2	13	empty
12	2	14	empty
12	2	15	empty
12	2	16	empty
12	2	17	empty
12	2	18	empty
12	2	19	empty
12	2	20	empty
12	2	21	empty
12	2	22	empty
12	2	23	empty
12	2	24	empty
12	2	25	empty
12	2	26	empty
12	2	27	empty
12	2	28	empty
12	2	29	empty
12	2	30	empty
12	3	1	empty
12	3	2	empty
12	3	3	empty
12	3	4	empty
12	3	5	empty
12	3	6	empty
12	3	7	empty
12	3	8	empty
12	3	9	empty
12	3	10	empty
12	3	11	empty
12	3	12	empty
12	3	13	empty
12	3	14	empty
12	3	15	empty
12	3	16	empty
12	3	17	empty
12	3	18	empty
12	3	19	empty
12	3	20	empty
12	3	21	empty
12	3	22	empty
12	3	23	empty
12	3	24	empty
12	3	25	empty
12	3	26	empty
12	3	27	empty
12	3	28	empty
12	3	29	empty
12	3	30	empty
12	4	1	empty
12	4	2	empty
12	4	3	empty
12	4	4	empty
12	4	5	empty
12	4	6	empty
12	4	7	empty
12	4	8	empty
12	4	9	empty
12	4	10	empty
12	4	11	empty
12	4	12	empty
12	4	13	empty
12	4	14	empty
12	4	15	empty
12	4	16	empty
12	4	17	empty
12	4	18	empty
12	4	19	empty
12	4	20	empty
12	4	21	empty
12	4	22	empty
12	4	23	empty
12	4	24	empty
12	4	25	empty
12	4	26	empty
12	4	27	empty
12	4	28	empty
12	4	29	empty
12	4	30	empty
12	5	1	empty
12	5	2	empty
12	5	3	empty
12	5	4	empty
12	5	5	empty
12	5	6	empty
12	5	7	empty
12	5	8	empty
12	5	9	empty
12	5	10	empty
12	5	11	empty
12	5	12	empty
12	5	13	empty
12	5	14	empty
12	5	15	empty
12	5	16	empty
12	5	17	empty
12	5	18	empty
12	5	19	empty
12	5	20	empty
12	5	21	empty
12	5	22	empty
12	5	23	empty
12	5	24	empty
12	5	25	empty
12	5	26	empty
12	5	27	empty
12	5	28	empty
12	5	29	empty
12	5	30	empty
12	6	1	empty
12	6	2	empty
12	6	3	empty
12	6	4	empty
12	6	5	empty
12	6	6	empty
12	6	7	empty
12	6	8	empty
12	6	9	empty
12	6	10	empty
12	6	11	empty
12	6	12	empty
12	6	13	empty
12	6	14	empty
12	6	15	empty
12	6	16	empty
12	6	17	empty
12	6	18	empty
12	6	19	empty
12	6	20	empty
12	6	21	empty
12	6	22	empty
12	6	23	empty
12	6	24	empty
12	6	25	empty
12	6	26	empty
12	6	27	empty
12	6	28	empty
12	6	29	empty
12	6	30	empty
12	7	1	empty
12	7	2	empty
12	7	3	empty
12	7	4	empty
12	7	5	empty
12	7	6	empty
12	7	7	empty
12	7	8	empty
12	7	9	empty
12	7	10	empty
12	7	11	empty
12	7	12	empty
12	7	13	empty
12	7	14	empty
12	7	15	empty
12	7	16	empty
12	7	17	empty
12	7	18	empty
12	7	19	empty
12	7	20	empty
12	7	21	empty
12	7	22	empty
12	7	23	empty
12	7	24	empty
12	7	25	empty
12	7	26	empty
12	7	27	empty
12	7	28	empty
12	7	29	empty
12	7	30	empty
12	8	1	empty
12	8	2	empty
12	8	3	empty
12	8	4	empty
12	8	5	empty
12	8	6	empty
12	8	7	empty
12	8	8	empty
12	8	9	empty
12	8	10	empty
12	8	11	empty
12	8	12	empty
12	8	13	empty
12	8	14	empty
12	8	15	empty
12	8	16	empty
12	8	17	empty
12	8	18	empty
12	8	19	empty
12	8	20	empty
12	8	21	empty
12	8	22	empty
12	8	23	empty
12	8	24	empty
12	8	25	empty
12	8	26	empty
12	8	27	empty
12	8	28	empty
12	8	29	empty
12	8	30	empty
12	9	1	empty
12	9	2	empty
12	9	3	empty
12	9	4	empty
12	9	5	empty
12	9	6	empty
12	9	7	empty
12	9	8	empty
12	9	9	empty
12	9	10	empty
12	9	11	empty
12	9	12	empty
12	9	13	empty
12	9	14	empty
12	9	15	empty
12	9	16	empty
12	9	17	empty
12	9	18	empty
12	9	19	empty
12	9	20	empty
12	9	21	empty
12	9	22	empty
12	9	23	empty
12	9	24	empty
12	9	25	empty
12	9	26	empty
12	9	27	empty
12	9	28	empty
12	9	29	empty
12	9	30	empty
12	10	1	empty
12	10	2	empty
12	10	3	empty
12	10	4	empty
12	10	5	empty
12	10	6	empty
12	10	7	empty
12	10	8	empty
12	10	9	empty
12	10	10	empty
12	10	11	empty
12	10	12	empty
12	10	13	empty
12	10	14	empty
12	10	15	empty
12	10	16	empty
12	10	17	empty
12	10	18	empty
12	10	19	empty
12	10	20	empty
12	10	21	empty
12	10	22	empty
12	10	23	empty
12	10	24	empty
12	10	25	empty
12	10	26	empty
12	10	27	empty
12	10	28	empty
12	10	29	empty
12	10	30	empty
12	11	1	empty
12	11	2	empty
12	11	3	empty
12	11	4	empty
12	11	5	empty
12	11	6	empty
12	11	7	empty
12	11	8	empty
12	11	9	empty
12	11	10	empty
12	11	11	empty
12	11	12	empty
12	11	13	empty
12	11	14	empty
12	11	15	empty
12	11	16	empty
12	11	17	empty
12	11	18	empty
12	11	19	empty
12	11	20	empty
12	11	21	empty
12	11	22	empty
12	11	23	empty
12	11	24	empty
12	11	25	empty
12	11	26	empty
12	11	27	empty
12	11	28	empty
12	11	29	empty
12	11	30	empty
12	12	1	empty
12	12	2	empty
12	12	3	empty
12	12	4	empty
12	12	5	empty
12	12	6	empty
12	12	7	empty
12	12	8	empty
12	12	9	empty
12	12	10	empty
12	12	11	empty
12	12	12	empty
12	12	13	empty
12	12	14	empty
12	12	15	empty
12	12	16	empty
12	12	17	empty
12	12	18	empty
12	12	19	empty
12	12	20	empty
12	12	21	empty
12	12	22	empty
12	12	23	empty
12	12	24	empty
12	12	25	empty
12	12	26	empty
12	12	27	empty
12	12	28	empty
12	12	29	empty
12	12	30	empty
12	13	1	empty
12	13	2	empty
12	13	3	empty
12	13	4	empty
12	13	5	empty
12	13	6	empty
12	13	7	empty
12	13	8	empty
12	13	9	empty
12	13	10	empty
12	13	11	empty
12	13	12	empty
12	13	13	empty
12	13	14	empty
12	13	15	empty
12	13	16	empty
12	13	17	empty
12	13	18	empty
12	13	19	empty
12	13	20	empty
12	13	21	empty
12	13	22	empty
12	13	23	empty
12	13	24	empty
12	13	25	empty
12	13	26	empty
12	13	27	empty
12	13	28	empty
12	13	29	empty
12	13	30	empty
12	14	1	empty
12	14	2	empty
12	14	3	empty
12	14	4	empty
12	14	5	empty
12	14	6	empty
12	14	7	empty
12	14	8	empty
12	14	9	empty
12	14	10	empty
12	14	11	empty
12	14	12	empty
12	14	13	empty
12	14	14	empty
12	14	15	empty
12	14	16	empty
12	14	17	empty
12	14	18	empty
12	14	19	empty
12	14	20	empty
12	14	21	empty
12	14	22	empty
12	14	23	empty
12	14	24	empty
12	14	25	empty
12	14	26	empty
12	14	27	empty
12	14	28	empty
12	14	29	empty
12	14	30	empty
12	15	1	empty
12	15	2	empty
12	15	3	empty
12	15	4	empty
12	15	5	empty
12	15	6	empty
12	15	7	empty
12	15	8	empty
12	15	9	empty
12	15	10	empty
12	15	11	empty
12	15	12	empty
12	15	13	empty
12	15	14	empty
12	15	15	empty
12	15	16	empty
12	15	17	empty
12	15	18	empty
12	15	19	empty
12	15	20	empty
12	15	21	empty
12	15	22	empty
12	15	23	empty
12	15	24	empty
12	15	25	empty
12	15	26	empty
12	15	27	empty
12	15	28	empty
12	15	29	empty
12	15	30	empty
12	16	1	empty
12	16	2	empty
12	16	3	empty
12	16	4	empty
12	16	5	empty
12	16	6	empty
12	16	7	empty
12	16	8	empty
12	16	9	empty
12	16	10	empty
12	16	11	empty
12	16	12	empty
12	16	13	empty
12	16	14	empty
12	16	15	empty
12	16	16	empty
12	16	17	empty
12	16	18	empty
12	16	19	empty
12	16	20	empty
12	16	21	empty
12	16	22	empty
12	16	23	empty
12	16	24	empty
12	16	25	empty
12	16	26	empty
12	16	27	empty
12	16	28	empty
12	16	29	empty
12	16	30	empty
12	17	1	empty
12	17	2	empty
12	17	3	empty
12	17	4	empty
12	17	5	empty
12	17	6	empty
12	17	7	empty
12	17	8	empty
12	17	9	empty
12	17	10	empty
12	17	11	empty
12	17	12	empty
12	17	13	empty
12	17	14	empty
12	17	15	empty
12	17	16	empty
12	17	17	empty
12	17	18	empty
12	17	19	empty
12	17	20	empty
12	17	21	empty
12	17	22	empty
12	17	23	empty
12	17	24	empty
12	17	25	empty
12	17	26	empty
12	17	27	empty
12	17	28	empty
12	17	29	empty
12	17	30	empty
12	18	1	empty
12	18	2	empty
12	18	3	empty
12	18	4	empty
12	18	5	empty
12	18	6	empty
12	18	7	empty
12	18	8	empty
12	18	9	empty
12	18	10	empty
12	18	11	empty
12	18	12	empty
12	18	13	empty
12	18	14	empty
12	18	15	empty
12	18	16	empty
12	18	17	empty
12	18	18	empty
12	18	19	empty
12	18	20	empty
12	18	21	empty
12	18	22	empty
12	18	23	empty
12	18	24	empty
12	18	25	empty
12	18	26	empty
12	18	27	empty
12	18	28	empty
12	18	29	empty
12	18	30	empty
12	19	1	empty
12	19	2	empty
12	19	3	empty
12	19	4	empty
12	19	5	empty
12	19	6	empty
12	19	7	empty
12	19	8	empty
12	19	9	empty
12	19	10	empty
12	19	11	empty
12	19	12	empty
12	19	13	empty
12	19	14	empty
12	19	15	empty
12	19	16	empty
12	19	17	empty
12	19	18	empty
12	19	19	empty
12	19	20	empty
12	19	21	empty
12	19	22	empty
12	19	23	empty
12	19	24	empty
12	19	25	empty
12	19	26	empty
12	19	27	empty
12	19	28	empty
12	19	29	empty
12	19	30	empty
12	20	1	empty
12	20	2	empty
12	20	3	empty
12	20	4	empty
12	20	5	empty
12	20	6	empty
12	20	7	empty
12	20	8	empty
12	20	9	empty
12	20	10	empty
12	20	11	empty
12	20	12	empty
12	20	13	empty
12	20	14	empty
12	20	15	empty
12	20	16	empty
12	20	17	empty
12	20	18	empty
12	20	19	empty
12	20	20	empty
12	20	21	empty
12	20	22	empty
12	20	23	empty
12	20	24	empty
12	20	25	empty
12	20	26	empty
12	20	27	empty
12	20	28	empty
12	20	29	empty
12	20	30	empty
12	21	1	empty
12	21	2	empty
12	21	3	empty
12	21	4	empty
12	21	5	empty
12	21	6	empty
12	21	7	empty
12	21	8	empty
12	21	9	empty
12	21	10	empty
12	21	11	empty
12	21	12	empty
12	21	13	empty
12	21	14	empty
12	21	15	empty
12	21	16	empty
12	21	17	empty
12	21	18	empty
12	21	19	empty
12	21	20	empty
12	21	21	empty
12	21	22	empty
12	21	23	empty
12	21	24	empty
12	21	25	empty
12	21	26	empty
12	21	27	empty
12	21	28	empty
12	21	29	empty
12	21	30	empty
12	22	1	empty
12	22	2	empty
12	22	3	empty
12	22	4	empty
12	22	5	empty
12	22	6	empty
12	22	7	empty
12	22	8	empty
12	22	9	empty
12	22	10	empty
12	22	11	empty
12	22	12	empty
12	22	13	empty
12	22	14	empty
12	22	15	empty
12	22	16	empty
12	22	17	empty
12	22	18	empty
12	22	19	empty
12	22	20	empty
12	22	21	empty
12	22	22	empty
12	22	23	empty
12	22	24	empty
12	22	25	empty
12	22	26	empty
12	22	27	empty
12	22	28	empty
12	22	29	empty
12	22	30	empty
12	23	1	empty
12	23	2	empty
12	23	3	empty
12	23	4	empty
12	23	5	empty
12	23	6	empty
12	23	7	empty
12	23	8	empty
12	23	9	empty
12	23	10	empty
12	23	11	empty
12	23	12	empty
12	23	13	empty
12	23	14	empty
12	23	15	empty
12	23	16	empty
12	23	17	empty
12	23	18	empty
12	23	19	empty
12	23	20	empty
12	23	21	empty
12	23	22	empty
12	23	23	empty
12	23	24	empty
12	23	25	empty
12	23	26	empty
12	23	27	empty
12	23	28	empty
12	23	29	empty
12	23	30	empty
12	24	1	empty
12	24	2	empty
12	24	3	empty
12	24	4	empty
12	24	5	empty
12	24	6	empty
12	24	7	empty
12	24	8	empty
12	24	9	empty
12	24	10	empty
12	24	11	empty
12	24	12	empty
12	24	13	empty
12	24	14	empty
12	24	15	empty
12	24	16	empty
12	24	17	empty
12	24	18	empty
12	24	19	empty
12	24	20	empty
12	24	21	empty
12	24	22	empty
12	24	23	empty
12	24	24	empty
12	24	25	empty
12	24	26	empty
12	24	27	empty
12	24	28	empty
12	24	29	empty
12	24	30	empty
13	1	1	A1
13	1	2	A1
13	1	3	A1
13	1	4	A1
13	1	5	A1
13	1	6	A3
13	1	7	A3
13	1	8	A3
13	1	9	A3
13	1	10	A3
13	1	11	A5
13	1	12	A5
13	1	13	A5
13	1	14	A5
13	1	15	A5
13	1	16	A13
13	1	17	A13
13	1	18	A13
13	1	19	A13
13	1	20	A13
13	1	21	A14
13	1	22	A14
13	1	23	A14
13	1	24	A14
13	1	25	A14
13	1	26	A15
13	1	27	A15
13	1	28	A15
13	1	29	A15
13	1	30	A15
13	2	1	A16
13	2	2	A16
13	2	3	A16
13	2	4	A16
13	2	5	A16
13	2	6	A17
13	2	7	A17
13	2	8	A17
13	2	9	A17
13	2	10	A17
13	2	11	A18
13	2	12	A18
13	2	13	A18
13	2	14	A18
13	2	15	A18
13	2	16	A19
13	2	17	A19
13	2	18	A19
13	2	19	A19
13	2	20	A19
13	2	21	A20
13	2	22	A20
13	2	23	A20
13	2	24	A20
13	2	25	A20
13	2	26	A21
13	2	27	A21
13	2	28	A21
13	2	29	A21
13	2	30	A21
13	3	1	A22
13	3	2	A22
13	3	3	A22
13	3	4	A22
13	3	5	A22
13	3	6	A23
13	3	7	A23
13	3	8	A23
13	3	9	A23
13	3	10	A23
13	3	11	A24
13	3	12	A24
13	3	13	A24
13	3	14	A24
13	3	15	A24
13	3	16	A25
13	3	17	A25
13	3	18	A25
13	3	19	A25
13	3	20	A25
13	3	21	A26
13	3	22	A26
13	3	23	A26
13	3	24	A26
13	3	25	A26
13	3	26	A27
13	3	27	A27
13	3	28	A27
13	3	29	A27
13	3	30	A27
13	4	1	A28
13	4	2	A28
13	4	3	A28
13	4	4	A28
13	4	5	A28
13	4	6	A29
13	4	7	A29
13	4	8	A29
13	4	9	A29
13	4	10	A29
13	4	11	A31
13	4	12	A31
13	4	13	A31
13	4	14	A31
13	4	15	A31
13	4	16	A32
13	4	17	A32
13	4	18	A32
13	4	19	A32
13	4	20	A32
13	4	21	A33
13	4	22	A33
13	4	23	A33
13	4	24	A33
13	4	25	A33
13	4	26	A34
13	4	27	A34
13	4	28	A34
13	4	29	A34
13	4	30	A34
13	5	1	A35
13	5	2	A35
13	5	3	A35
13	5	4	A35
13	5	5	A35
13	5	6	A36
13	5	7	A36
13	5	8	A36
13	5	9	A36
13	5	10	A36
13	5	11	A37
13	5	12	A37
13	5	13	A37
13	5	14	A37
13	5	15	A37
13	5	16	A38
13	5	17	A38
13	5	18	A38
13	5	19	A38
13	5	20	A38
13	5	21	A39
13	5	22	A39
13	5	23	A39
13	5	24	A39
13	5	25	A39
13	5	26	A40
13	5	27	A40
13	5	28	A40
13	5	29	A40
13	5	30	A40
13	6	1	A41
13	6	2	A41
13	6	3	A41
13	6	4	A41
13	6	5	A41
13	6	6	A42
13	6	7	A42
13	6	8	A42
13	6	9	A42
13	6	10	A42
13	6	11	A43
13	6	12	A43
13	6	13	A43
13	6	14	A43
13	6	15	A43
13	6	16	A44
13	6	17	A44
13	6	18	A44
13	6	19	A44
13	6	20	A44
13	6	21	A45
13	6	22	A45
13	6	23	A45
13	6	24	A45
13	6	25	A45
13	6	26	A47
13	6	27	A47
13	6	28	A47
13	6	29	A47
13	6	30	A47
13	7	1	A48
13	7	2	A48
13	7	3	A48
13	7	4	A48
13	7	5	A48
13	7	6	A49
13	7	7	A49
13	7	8	A49
13	7	9	A49
13	7	10	A49
13	7	11	A50
13	7	12	A50
13	7	13	A50
13	7	14	A50
13	7	15	A50
13	7	16	A51
13	7	17	A51
13	7	18	A51
13	7	19	A51
13	7	20	A51
13	7	21	A52
13	7	22	A52
13	7	23	A52
13	7	24	A52
13	7	25	A52
13	7	26	A53
13	7	27	A53
13	7	28	A53
13	7	29	A53
13	7	30	A53
13	8	1	A54
13	8	2	A54
13	8	3	A54
13	8	4	A54
13	8	5	A54
13	8	6	A55
13	8	7	A55
13	8	8	A55
13	8	9	A55
13	8	10	A55
13	8	11	A56
13	8	12	A56
13	8	13	A56
13	8	14	A56
13	8	15	A56
13	8	16	A57
13	8	17	A57
13	8	18	A57
13	8	19	A57
13	8	20	A57
13	8	21	A58
13	8	22	A58
13	8	23	A58
13	8	24	A58
13	8	25	A58
13	8	26	A59
13	8	27	A59
13	8	28	A59
13	8	29	A59
13	8	30	A59
13	9	1	A60
13	9	2	A60
13	9	3	A60
13	9	4	A60
13	9	5	A60
13	9	6	A61
13	9	7	A61
13	9	8	A61
13	9	9	A61
13	9	10	A61
13	9	11	A62
13	9	12	A62
13	9	13	A62
13	9	14	A62
13	9	15	A62
13	9	16	A63
13	9	17	A63
13	9	18	A63
13	9	19	A63
13	9	20	A63
13	9	21	A64
13	9	22	A64
13	9	23	A64
13	9	24	A64
13	9	25	A64
13	9	26	A65
13	9	27	A65
13	9	28	A65
13	9	29	A65
13	9	30	A65
13	10	1	A66
13	10	2	A66
13	10	3	A66
13	10	4	A66
13	10	5	A66
13	10	6	A67
13	10	7	A67
13	10	8	A67
13	10	9	A67
13	10	10	A67
13	10	11	A68
13	10	12	A68
13	10	13	A68
13	10	14	A68
13	10	15	A68
13	10	16	A70
13	10	17	A70
13	10	18	A70
13	10	19	A70
13	10	20	A70
13	10	21	A71
13	10	22	A71
13	10	23	A71
13	10	24	A71
13	10	25	A71
13	10	26	A72
13	10	27	A72
13	10	28	A72
13	10	29	A72
13	10	30	A72
13	11	1	A73
13	11	2	A73
13	11	3	A73
13	11	4	A73
13	11	5	A73
13	11	6	A74
13	11	7	A74
13	11	8	A74
13	11	9	A74
13	11	10	A74
13	11	11	A75
13	11	12	A75
13	11	13	A75
13	11	14	A75
13	11	15	A75
13	11	16	A76
13	11	17	A76
13	11	18	A76
13	11	19	A76
13	11	20	A76
13	11	21	A77
13	11	22	A77
13	11	23	A77
13	11	24	A77
13	11	25	A77
13	11	26	A78
13	11	27	A78
13	11	28	A78
13	11	29	A78
13	11	30	A78
13	12	1	A79
13	12	2	A79
13	12	3	A79
13	12	4	A79
13	12	5	A79
13	12	6	A80
13	12	7	A80
13	12	8	A80
13	12	9	A80
13	12	10	A80
13	12	11	A81
13	12	12	A81
13	12	13	A81
13	12	14	A81
13	12	15	A81
13	12	16	A82
13	12	17	A82
13	12	18	A82
13	12	19	A82
13	12	20	A82
13	12	21	A83
13	12	22	A83
13	12	23	A83
13	12	24	A83
13	12	25	A83
13	12	26	A84
13	12	27	A84
13	12	28	A84
13	12	29	A84
13	12	30	A84
13	13	1	A85
13	13	2	A85
13	13	3	A85
13	13	4	A85
13	13	5	A85
13	13	6	A86
13	13	7	A86
13	13	8	A86
13	13	9	A86
13	13	10	A86
13	13	11	A87
13	13	12	A87
13	13	13	A87
13	13	14	A87
13	13	15	A87
13	13	16	A88
13	13	17	A88
13	13	18	A88
13	13	19	A88
13	13	20	A88
13	13	21	A89
13	13	22	A89
13	13	23	A89
13	13	24	A89
13	13	25	A89
13	13	26	A90
13	13	27	A90
13	13	28	A90
13	13	29	A90
13	13	30	A90
13	14	1	A91
13	14	2	A91
13	14	3	A91
13	14	4	A91
13	14	5	A91
13	14	6	A92
13	14	7	A92
13	14	8	A92
13	14	9	A92
13	14	10	A92
13	14	11	A93
13	14	12	A93
13	14	13	A93
13	14	14	A93
13	14	15	A93
13	14	16	A94
13	14	17	A94
13	14	18	A94
13	14	19	A94
13	14	20	A94
13	14	21	A97
13	14	22	A97
13	14	23	A97
13	14	24	A97
13	14	25	A97
13	14	26	A98
13	14	27	A98
13	14	28	A98
13	14	29	A98
13	14	30	A98
13	15	1	A99
13	15	2	A99
13	15	3	A99
13	15	4	A99
13	15	5	A99
13	15	6	A100
13	15	7	A100
13	15	8	A100
13	15	9	A100
13	15	10	A100
13	15	11	A101
13	15	12	A101
13	15	13	A101
13	15	14	A101
13	15	15	A101
13	15	16	A102
13	15	17	A102
13	15	18	A102
13	15	19	A102
13	15	20	A102
13	15	21	A103
13	15	22	A103
13	15	23	A103
13	15	24	A103
13	15	25	A103
13	15	26	A104
13	15	27	A104
13	15	28	A104
13	15	29	A104
13	15	30	A104
13	16	1	A105
13	16	2	A105
13	16	3	A105
13	16	4	A105
13	16	5	A105
13	16	6	A106
13	16	7	A106
13	16	8	A106
13	16	9	A106
13	16	10	A106
13	16	11	A107
13	16	12	A107
13	16	13	A107
13	16	14	A107
13	16	15	A107
13	16	16	A108
13	16	17	A108
13	16	18	A108
13	16	19	A108
13	16	20	A108
13	16	21	A109
13	16	22	A109
13	16	23	A109
13	16	24	A109
13	16	25	A109
13	16	26	A110
13	16	27	A110
13	16	28	A110
13	16	29	A110
13	16	30	A110
13	17	1	A111
13	17	2	A111
13	17	3	A111
13	17	4	A111
13	17	5	A111
13	17	6	A112
13	17	7	A112
13	17	8	A112
13	17	9	A112
13	17	10	A112
13	17	11	A113
13	17	12	A113
13	17	13	A113
13	17	14	A113
13	17	15	A113
13	17	16	A114
13	17	17	A114
13	17	18	A114
13	17	19	A114
13	17	20	A114
13	17	21	A115
13	17	22	A115
13	17	23	A115
13	17	24	A115
13	17	25	A115
13	17	26	A116
13	17	27	A116
13	17	28	A116
13	17	29	A116
13	17	30	A116
13	18	1	A117
13	18	2	A117
13	18	3	A117
13	18	4	A117
13	18	5	A117
13	18	6	A118
13	18	7	A118
13	18	8	A118
13	18	9	A118
13	18	10	A118
13	18	11	A119
13	18	12	A119
13	18	13	A119
13	18	14	A119
13	18	15	A119
13	18	16	A120
13	18	17	A120
13	18	18	A120
13	18	19	A120
13	18	20	A120
13	18	21	empty
13	18	22	empty
13	18	23	empty
13	18	24	empty
13	18	25	empty
13	18	26	empty
13	18	27	empty
13	18	28	empty
13	18	29	empty
13	18	30	empty
13	19	1	empty
13	19	2	empty
13	19	3	empty
13	19	4	empty
13	19	5	empty
13	19	6	empty
13	19	7	empty
13	19	8	empty
13	19	9	empty
13	19	10	empty
13	19	11	empty
13	19	12	empty
13	19	13	empty
13	19	14	empty
13	19	15	empty
13	19	16	empty
13	19	17	empty
13	19	18	empty
13	19	19	empty
13	19	20	empty
13	19	21	empty
13	19	22	empty
13	19	23	empty
13	19	24	empty
13	19	25	empty
13	19	26	empty
13	19	27	empty
13	19	28	empty
13	19	29	empty
13	19	30	empty
13	20	1	empty
13	20	2	empty
13	20	3	empty
13	20	4	empty
13	20	5	empty
13	20	6	empty
13	20	7	empty
13	20	8	empty
13	20	9	empty
13	20	10	empty
13	20	11	empty
13	20	12	empty
13	20	13	empty
13	20	14	empty
13	20	15	empty
13	20	16	empty
13	20	17	empty
13	20	18	empty
13	20	19	empty
13	20	20	empty
13	20	21	empty
13	20	22	empty
13	20	23	empty
13	20	24	empty
13	20	25	empty
13	20	26	empty
13	20	27	empty
13	20	28	empty
13	20	29	empty
13	20	30	empty
13	21	1	empty
13	21	2	empty
13	21	3	empty
13	21	4	empty
13	21	5	empty
13	21	6	empty
13	21	7	empty
13	21	8	empty
13	21	9	empty
13	21	10	empty
13	21	11	empty
13	21	12	empty
13	21	13	empty
13	21	14	empty
13	21	15	empty
13	21	16	empty
13	21	17	empty
13	21	18	empty
13	21	19	empty
13	21	20	empty
13	21	21	empty
13	21	22	empty
13	21	23	empty
13	21	24	empty
13	21	25	empty
13	21	26	empty
13	21	27	empty
13	21	28	empty
13	21	29	empty
13	21	30	empty
13	22	1	empty
13	22	2	empty
13	22	3	empty
13	22	4	empty
13	22	5	empty
13	22	6	empty
13	22	7	empty
13	22	8	empty
13	22	9	empty
13	22	10	empty
13	22	11	empty
13	22	12	empty
13	22	13	empty
13	22	14	empty
13	22	15	empty
13	22	16	empty
13	22	17	empty
13	22	18	empty
13	22	19	empty
13	22	20	empty
13	22	21	empty
13	22	22	empty
13	22	23	empty
13	22	24	empty
13	22	25	empty
13	22	26	empty
13	22	27	empty
13	22	28	empty
13	22	29	empty
13	22	30	empty
13	23	1	empty
13	23	2	empty
13	23	3	empty
13	23	4	empty
13	23	5	empty
13	23	6	empty
13	23	7	empty
13	23	8	empty
13	23	9	empty
13	23	10	empty
13	23	11	empty
13	23	12	empty
13	23	13	empty
13	23	14	empty
13	23	15	empty
13	23	16	empty
13	23	17	empty
13	23	18	empty
13	23	19	empty
13	23	20	empty
13	23	21	empty
13	23	22	empty
13	23	23	empty
13	23	24	empty
13	23	25	empty
13	23	26	empty
13	23	27	empty
13	23	28	empty
13	23	29	empty
13	23	30	empty
13	24	1	empty
13	24	2	empty
13	24	3	empty
13	24	4	empty
13	24	5	empty
13	24	6	empty
13	24	7	empty
13	24	8	empty
13	24	9	empty
13	24	10	empty
13	24	11	empty
13	24	12	empty
13	24	13	empty
13	24	14	empty
13	24	15	empty
13	24	16	empty
13	24	17	empty
13	24	18	empty
13	24	19	empty
13	24	20	empty
13	24	21	empty
13	24	22	empty
13	24	23	empty
13	24	24	empty
13	24	25	empty
13	24	26	empty
13	24	27	empty
13	24	28	empty
13	24	29	empty
13	24	30	empty
14	1	1	A1
14	1	2	A1
14	1	3	A1
14	1	4	A1
14	1	5	A1
14	1	6	A3
14	1	7	A3
14	1	8	A3
14	1	9	A3
14	1	10	A3
14	1	11	A5
14	1	12	A5
14	1	13	A5
14	1	14	A5
14	1	15	A5
14	1	16	A13
14	1	17	A13
14	1	18	A13
14	1	19	A13
14	1	20	A13
14	1	21	A14
14	1	22	A14
14	1	23	A14
14	1	24	A14
14	1	25	A14
14	1	26	A15
14	1	27	A15
14	1	28	A15
14	1	29	A15
14	1	30	A15
14	2	1	A16
14	2	2	A16
14	2	3	A16
14	2	4	A16
14	2	5	A16
14	2	6	A17
14	2	7	A17
14	2	8	A17
14	2	9	A17
14	2	10	A17
14	2	11	A18
14	2	12	A18
14	2	13	A18
14	2	14	A18
14	2	15	A18
14	2	16	A19
14	2	17	A19
14	2	18	A19
14	2	19	A19
14	2	20	A19
14	2	21	A20
14	2	22	A20
14	2	23	A20
14	2	24	A20
14	2	25	A20
14	2	26	A21
14	2	27	A21
14	2	28	A21
14	2	29	A21
14	2	30	A21
14	3	1	A22
14	3	2	A22
14	3	3	A22
14	3	4	A22
14	3	5	A22
14	3	6	A23
14	3	7	A23
14	3	8	A23
14	3	9	A23
14	3	10	A23
14	3	11	A24
14	3	12	A24
14	3	13	A24
14	3	14	A24
14	3	15	A24
14	3	16	A25
14	3	17	A25
14	3	18	A25
14	3	19	A25
14	3	20	A25
14	3	21	A26
14	3	22	A26
14	3	23	A26
14	3	24	A26
14	3	25	A26
14	3	26	A27
14	3	27	A27
14	3	28	A27
14	3	29	A27
14	3	30	A27
14	4	1	A28
14	4	2	A28
14	4	3	A28
14	4	4	A28
14	4	5	A28
14	4	6	A29
14	4	7	A29
14	4	8	A29
14	4	9	A29
14	4	10	A29
14	4	11	A31
14	4	12	A31
14	4	13	A31
14	4	14	A31
14	4	15	A31
14	4	16	A32
14	4	17	A32
14	4	18	A32
14	4	19	A32
14	4	20	A32
14	4	21	A33
14	4	22	A33
14	4	23	A33
14	4	24	A33
14	4	25	A33
14	4	26	A34
14	4	27	A34
14	4	28	A34
14	4	29	A34
14	4	30	A34
14	5	1	A35
14	5	2	A35
14	5	3	A35
14	5	4	A35
14	5	5	A35
14	5	6	A36
14	5	7	A36
14	5	8	A36
14	5	9	A36
14	5	10	A36
14	5	11	A37
14	5	12	A37
14	5	13	A37
14	5	14	A37
14	5	15	A37
14	5	16	A38
14	5	17	A38
14	5	18	A38
14	5	19	A38
14	5	20	A38
14	5	21	A39
14	5	22	A39
14	5	23	A39
14	5	24	A39
14	5	25	A39
14	5	26	A40
14	5	27	A40
14	5	28	A40
14	5	29	A40
14	5	30	A40
14	6	1	A41
14	6	2	A41
14	6	3	A41
14	6	4	A41
14	6	5	A41
14	6	6	A42
14	6	7	A42
14	6	8	A42
14	6	9	A42
14	6	10	A42
14	6	11	A43
14	6	12	A43
14	6	13	A43
14	6	14	A43
14	6	15	A43
14	6	16	A44
14	6	17	A44
14	6	18	A44
14	6	19	A44
14	6	20	A44
14	6	21	A45
14	6	22	A45
14	6	23	A45
14	6	24	A45
14	6	25	A45
14	6	26	A47
14	6	27	A47
14	6	28	A47
14	6	29	A47
14	6	30	A47
14	7	1	A48
14	7	2	A48
14	7	3	A48
14	7	4	A48
14	7	5	A48
14	7	6	A49
14	7	7	A49
14	7	8	A49
14	7	9	A49
14	7	10	A49
14	7	11	A50
14	7	12	A50
14	7	13	A50
14	7	14	A50
14	7	15	A50
14	7	16	A51
14	7	17	A51
14	7	18	A51
14	7	19	A51
14	7	20	A51
14	7	21	A52
14	7	22	A52
14	7	23	A52
14	7	24	A52
14	7	25	A52
14	7	26	A53
14	7	27	A53
14	7	28	A53
14	7	29	A53
14	7	30	A53
14	8	1	A54
14	8	2	A54
14	8	3	A54
14	8	4	A54
14	8	5	A54
14	8	6	A55
14	8	7	A55
14	8	8	A55
14	8	9	A55
14	8	10	A55
14	8	11	A56
14	8	12	A56
14	8	13	A56
14	8	14	A56
14	8	15	A56
14	8	16	A57
14	8	17	A57
14	8	18	A57
14	8	19	A57
14	8	20	A57
14	8	21	A58
14	8	22	A58
14	8	23	A58
14	8	24	A58
14	8	25	A58
14	8	26	A59
14	8	27	A59
14	8	28	A59
14	8	29	A59
14	8	30	A59
14	9	1	A60
14	9	2	A60
14	9	3	A60
14	9	4	A60
14	9	5	A60
14	9	6	A61
14	9	7	A61
14	9	8	A61
14	9	9	A61
14	9	10	A61
14	9	11	A62
14	9	12	A62
14	9	13	A62
14	9	14	A62
14	9	15	A62
14	9	16	A63
14	9	17	A63
14	9	18	A63
14	9	19	A63
14	9	20	A63
14	9	21	A64
14	9	22	A64
14	9	23	A64
14	9	24	A64
14	9	25	A64
14	9	26	A65
14	9	27	A65
14	9	28	A65
14	9	29	A65
14	9	30	A65
14	10	1	A66
14	10	2	A66
14	10	3	A66
14	10	4	A66
14	10	5	A66
14	10	6	A67
14	10	7	A67
14	10	8	A67
14	10	9	A67
14	10	10	A67
14	10	11	A68
14	10	12	A68
14	10	13	A68
14	10	14	A68
14	10	15	A68
14	10	16	A70
14	10	17	A70
14	10	18	A70
14	10	19	A70
14	10	20	A70
14	10	21	A71
14	10	22	A71
14	10	23	A71
14	10	24	A71
14	10	25	A71
14	10	26	A72
14	10	27	A72
14	10	28	A72
14	10	29	A72
14	10	30	A72
14	11	1	A73
14	11	2	A73
14	11	3	A73
14	11	4	A73
14	11	5	A73
14	11	6	A74
14	11	7	A74
14	11	8	A74
14	11	9	A74
14	11	10	A74
14	11	11	A75
14	11	12	A75
14	11	13	A75
14	11	14	A75
14	11	15	A75
14	11	16	A76
14	11	17	A76
14	11	18	A76
14	11	19	A76
14	11	20	A76
14	11	21	A77
14	11	22	A77
14	11	23	A77
14	11	24	A77
14	11	25	A77
14	11	26	A78
14	11	27	A78
14	11	28	A78
14	11	29	A78
14	11	30	A78
14	12	1	A79
14	12	2	A79
14	12	3	A79
14	12	4	A79
14	12	5	A79
14	12	6	A80
14	12	7	A80
14	12	8	A80
14	12	9	A80
14	12	10	A80
14	12	11	A81
14	12	12	A81
14	12	13	A81
14	12	14	A81
14	12	15	A81
14	12	16	A82
14	12	17	A82
14	12	18	A82
14	12	19	A82
14	12	20	A82
14	12	21	A83
14	12	22	A83
14	12	23	A83
14	12	24	A83
14	12	25	A83
14	12	26	A84
14	12	27	A84
14	12	28	A84
14	12	29	A84
14	12	30	A84
14	13	1	A85
14	13	2	A85
14	13	3	A85
14	13	4	A85
14	13	5	A85
14	13	6	A86
14	13	7	A86
14	13	8	A86
14	13	9	A86
14	13	10	A86
14	13	11	A87
14	13	12	A87
14	13	13	A87
14	13	14	A87
14	13	15	A87
14	13	16	A88
14	13	17	A88
14	13	18	A88
14	13	19	A88
14	13	20	A88
14	13	21	A89
14	13	22	A89
14	13	23	A89
14	13	24	A89
14	13	25	A89
14	13	26	A90
14	13	27	A90
14	13	28	A90
14	13	29	A90
14	13	30	A90
14	14	1	A91
14	14	2	A91
14	14	3	A91
14	14	4	A91
14	14	5	A91
14	14	6	A92
14	14	7	A92
14	14	8	A92
14	14	9	A92
14	14	10	A92
14	14	11	A93
14	14	12	A93
14	14	13	A93
14	14	14	A93
14	14	15	A93
14	14	16	A94
14	14	17	A94
14	14	18	A94
14	14	19	A94
14	14	20	A94
14	14	21	A97
14	14	22	A97
14	14	23	A97
14	14	24	A97
14	14	25	A97
14	14	26	A98
14	14	27	A98
14	14	28	A98
14	14	29	A98
14	14	30	A98
14	15	1	A99
14	15	2	A99
14	15	3	A99
14	15	4	A99
14	15	5	A99
14	15	6	A100
14	15	7	A100
14	15	8	A100
14	15	9	A100
14	15	10	A100
14	15	11	A101
14	15	12	A101
14	15	13	A101
14	15	14	A101
14	15	15	A101
14	15	16	A102
14	15	17	A102
14	15	18	A102
14	15	19	A102
14	15	20	A102
14	15	21	A103
14	15	22	A103
14	15	23	A103
14	15	24	A103
14	15	25	A103
14	15	26	A104
14	15	27	A104
14	15	28	A104
14	15	29	A104
14	15	30	A104
14	16	1	A105
14	16	2	A105
14	16	3	A105
14	16	4	A105
14	16	5	A105
14	16	6	A106
14	16	7	A106
14	16	8	A106
14	16	9	A106
14	16	10	A106
14	16	11	A107
14	16	12	A107
14	16	13	A107
14	16	14	A107
14	16	15	A107
14	16	16	A108
14	16	17	A108
14	16	18	A108
14	16	19	A108
14	16	20	A108
14	16	21	A109
14	16	22	A109
14	16	23	A109
14	16	24	A109
14	16	25	A109
14	16	26	A110
14	16	27	A110
14	16	28	A110
14	16	29	A110
14	16	30	A110
14	17	1	A111
14	17	2	A111
14	17	3	A111
14	17	4	A111
14	17	5	A111
14	17	6	A112
14	17	7	A112
14	17	8	A112
14	17	9	A112
14	17	10	A112
14	17	11	A113
14	17	12	A113
14	17	13	A113
14	17	14	A113
14	17	15	A113
14	17	16	A114
14	17	17	A114
14	17	18	A114
14	17	19	A114
14	17	20	A114
14	17	21	A115
14	17	22	A115
14	17	23	A115
14	17	24	A115
14	17	25	A115
14	17	26	A116
14	17	27	A116
14	17	28	A116
14	17	29	A116
14	17	30	A116
14	18	1	A117
14	18	2	A117
14	18	3	A117
14	18	4	A117
14	18	5	A117
14	18	6	A118
14	18	7	A118
14	18	8	A118
14	18	9	A118
14	18	10	A118
14	18	11	A119
14	18	12	A119
14	18	13	A119
14	18	14	A119
14	18	15	A119
14	18	16	A120
14	18	17	A120
14	18	18	A120
14	18	19	A120
14	18	20	A120
14	18	21	empty
14	18	22	empty
14	18	23	empty
14	18	24	empty
14	18	25	empty
14	18	26	empty
14	18	27	empty
14	18	28	empty
14	18	29	empty
14	18	30	empty
14	19	1	empty
14	19	2	empty
14	19	3	empty
14	19	4	empty
14	19	5	empty
14	19	6	empty
14	19	7	empty
14	19	8	empty
14	19	9	empty
14	19	10	empty
14	19	11	empty
14	19	12	empty
14	19	13	empty
14	19	14	empty
14	19	15	empty
14	19	16	empty
14	19	17	empty
14	19	18	empty
14	19	19	empty
14	19	20	empty
14	19	21	empty
14	19	22	empty
14	19	23	empty
14	19	24	empty
14	19	25	empty
14	19	26	empty
14	19	27	empty
14	19	28	empty
14	19	29	empty
14	19	30	empty
14	20	1	empty
14	20	2	empty
14	20	3	empty
14	20	4	empty
14	20	5	empty
14	20	6	empty
14	20	7	empty
14	20	8	empty
14	20	9	empty
14	20	10	empty
14	20	11	empty
14	20	12	empty
14	20	13	empty
14	20	14	empty
14	20	15	empty
14	20	16	empty
14	20	17	empty
14	20	18	empty
14	20	19	empty
14	20	20	empty
14	20	21	empty
14	20	22	empty
14	20	23	empty
14	20	24	empty
14	20	25	empty
14	20	26	empty
14	20	27	empty
14	20	28	empty
14	20	29	empty
14	20	30	empty
14	21	1	empty
14	21	2	empty
14	21	3	empty
14	21	4	empty
14	21	5	empty
14	21	6	empty
14	21	7	empty
14	21	8	empty
14	21	9	empty
14	21	10	empty
14	21	11	empty
14	21	12	empty
14	21	13	empty
14	21	14	empty
14	21	15	empty
14	21	16	empty
14	21	17	empty
14	21	18	empty
14	21	19	empty
14	21	20	empty
14	21	21	empty
14	21	22	empty
14	21	23	empty
14	21	24	empty
14	21	25	empty
14	21	26	empty
14	21	27	empty
14	21	28	empty
14	21	29	empty
14	21	30	empty
14	22	1	empty
14	22	2	empty
14	22	3	empty
14	22	4	empty
14	22	5	empty
14	22	6	empty
14	22	7	empty
14	22	8	empty
14	22	9	empty
14	22	10	empty
14	22	11	empty
14	22	12	empty
14	22	13	empty
14	22	14	empty
14	22	15	empty
14	22	16	empty
14	22	17	empty
14	22	18	empty
14	22	19	empty
14	22	20	empty
14	22	21	empty
14	22	22	empty
14	22	23	empty
14	22	24	empty
14	22	25	empty
14	22	26	empty
14	22	27	empty
14	22	28	empty
14	22	29	empty
14	22	30	empty
14	23	1	empty
14	23	2	empty
14	23	3	empty
14	23	4	empty
14	23	5	empty
14	23	6	empty
14	23	7	empty
14	23	8	empty
14	23	9	empty
14	23	10	empty
14	23	11	empty
14	23	12	empty
14	23	13	empty
14	23	14	empty
14	23	15	empty
14	23	16	empty
14	23	17	empty
14	23	18	empty
14	23	19	empty
14	23	20	empty
14	23	21	empty
14	23	22	empty
14	23	23	empty
14	23	24	empty
14	23	25	empty
14	23	26	empty
14	23	27	empty
14	23	28	empty
14	23	29	empty
14	23	30	empty
14	24	1	empty
14	24	2	empty
14	24	3	empty
14	24	4	empty
14	24	5	empty
14	24	6	empty
14	24	7	empty
14	24	8	empty
14	24	9	empty
14	24	10	empty
14	24	11	empty
14	24	12	empty
14	24	13	empty
14	24	14	empty
14	24	15	empty
14	24	16	empty
14	24	17	empty
14	24	18	empty
14	24	19	empty
14	24	20	empty
14	24	21	empty
14	24	22	empty
14	24	23	empty
14	24	24	empty
14	24	25	empty
14	24	26	empty
14	24	27	empty
14	24	28	empty
14	24	29	empty
14	24	30	empty
15	1	1	empty
15	1	2	empty
15	1	3	empty
15	1	4	empty
15	1	5	empty
15	1	6	empty
15	1	7	empty
15	1	8	empty
15	1	9	empty
15	1	10	empty
15	1	11	empty
15	1	12	empty
15	1	13	empty
15	1	14	empty
15	1	15	empty
15	1	16	empty
15	1	17	empty
15	1	18	empty
15	1	19	empty
15	1	20	empty
15	1	21	empty
15	1	22	empty
15	1	23	empty
15	1	24	empty
15	1	25	empty
15	1	26	empty
15	1	27	empty
15	1	28	empty
15	1	29	empty
15	1	30	empty
15	2	1	empty
15	2	2	empty
15	2	3	empty
15	2	4	empty
15	2	5	empty
15	2	6	empty
15	2	7	empty
15	2	8	empty
15	2	9	empty
15	2	10	empty
15	2	11	empty
15	2	12	empty
15	2	13	empty
15	2	14	empty
15	2	15	empty
15	2	16	empty
15	2	17	empty
15	2	18	empty
15	2	19	empty
15	2	20	empty
15	2	21	empty
15	2	22	empty
15	2	23	empty
15	2	24	empty
15	2	25	empty
15	2	26	empty
15	2	27	empty
15	2	28	empty
15	2	29	empty
15	2	30	empty
15	3	1	empty
15	3	2	empty
15	3	3	empty
15	3	4	empty
15	3	5	empty
15	3	6	empty
15	3	7	empty
15	3	8	empty
15	3	9	empty
15	3	10	empty
15	3	11	empty
15	3	12	empty
15	3	13	empty
15	3	14	empty
15	3	15	empty
15	3	16	empty
15	3	17	empty
15	3	18	empty
15	3	19	empty
15	3	20	empty
15	3	21	empty
15	3	22	empty
15	3	23	empty
15	3	24	empty
15	3	25	empty
15	3	26	empty
15	3	27	empty
15	3	28	empty
15	3	29	empty
15	3	30	empty
15	4	1	empty
15	4	2	empty
15	4	3	empty
15	4	4	empty
15	4	5	empty
15	4	6	empty
15	4	7	empty
15	4	8	empty
15	4	9	empty
15	4	10	empty
15	4	11	empty
15	4	12	empty
15	4	13	empty
15	4	14	empty
15	4	15	empty
15	4	16	empty
15	4	17	empty
15	4	18	empty
15	4	19	empty
15	4	20	empty
15	4	21	empty
15	4	22	empty
15	4	23	empty
15	4	24	empty
15	4	25	empty
15	4	26	empty
15	4	27	empty
15	4	28	empty
15	4	29	empty
15	4	30	empty
15	5	1	empty
15	5	2	empty
15	5	3	empty
15	5	4	empty
15	5	5	empty
15	5	6	empty
15	5	7	empty
15	5	8	empty
15	5	9	empty
15	5	10	empty
15	5	11	empty
15	5	12	empty
15	5	13	empty
15	5	14	empty
15	5	15	empty
15	5	16	empty
15	5	17	empty
15	5	18	empty
15	5	19	empty
15	5	20	empty
15	5	21	empty
15	5	22	empty
15	5	23	empty
15	5	24	empty
15	5	25	empty
15	5	26	empty
15	5	27	empty
15	5	28	empty
15	5	29	empty
15	5	30	empty
15	6	1	empty
15	6	2	empty
15	6	3	empty
15	6	4	empty
15	6	5	empty
15	6	6	empty
15	6	7	empty
15	6	8	empty
15	6	9	empty
15	6	10	empty
15	6	11	empty
15	6	12	empty
15	6	13	empty
15	6	14	empty
15	6	15	empty
15	6	16	empty
15	6	17	empty
15	6	18	empty
15	6	19	empty
15	6	20	empty
15	6	21	empty
15	6	22	empty
15	6	23	empty
15	6	24	empty
15	6	25	empty
15	6	26	empty
15	6	27	empty
15	6	28	empty
15	6	29	empty
15	6	30	empty
15	7	1	empty
15	7	2	empty
15	7	3	empty
15	7	4	empty
15	7	5	empty
15	7	6	empty
15	7	7	empty
15	7	8	empty
15	7	9	empty
15	7	10	empty
15	7	11	empty
15	7	12	empty
15	7	13	empty
15	7	14	empty
15	7	15	empty
15	7	16	empty
15	7	17	empty
15	7	18	empty
15	7	19	empty
15	7	20	empty
15	7	21	empty
15	7	22	empty
15	7	23	empty
15	7	24	empty
15	7	25	empty
15	7	26	empty
15	7	27	empty
15	7	28	empty
15	7	29	empty
15	7	30	empty
15	8	1	empty
15	8	2	empty
15	8	3	empty
15	8	4	empty
15	8	5	empty
15	8	6	empty
15	8	7	empty
15	8	8	empty
15	8	9	empty
15	8	10	empty
15	8	11	empty
15	8	12	empty
15	8	13	empty
15	8	14	empty
15	8	15	empty
15	8	16	empty
15	8	17	empty
15	8	18	empty
15	8	19	empty
15	8	20	empty
15	8	21	empty
15	8	22	empty
15	8	23	empty
15	8	24	empty
15	8	25	empty
15	8	26	empty
15	8	27	empty
15	8	28	empty
15	8	29	empty
15	8	30	empty
15	9	1	empty
15	9	2	empty
15	9	3	empty
15	9	4	empty
15	9	5	empty
15	9	6	empty
15	9	7	empty
15	9	8	empty
15	9	9	empty
15	9	10	empty
15	9	11	empty
15	9	12	empty
15	9	13	empty
15	9	14	empty
15	9	15	empty
15	9	16	empty
15	9	17	empty
15	9	18	empty
15	9	19	empty
15	9	20	empty
15	9	21	empty
15	9	22	empty
15	9	23	empty
15	9	24	empty
15	9	25	empty
15	9	26	empty
15	9	27	empty
15	9	28	empty
15	9	29	empty
15	9	30	empty
15	10	1	empty
15	10	2	empty
15	10	3	empty
15	10	4	empty
15	10	5	empty
15	10	6	empty
15	10	7	empty
15	10	8	empty
15	10	9	empty
15	10	10	empty
15	10	11	empty
15	10	12	empty
15	10	13	empty
15	10	14	empty
15	10	15	empty
15	10	16	empty
15	10	17	empty
15	10	18	empty
15	10	19	empty
15	10	20	empty
15	10	21	empty
15	10	22	empty
15	10	23	empty
15	10	24	empty
15	10	25	empty
15	10	26	empty
15	10	27	empty
15	10	28	empty
15	10	29	empty
15	10	30	empty
15	11	1	empty
15	11	2	empty
15	11	3	empty
15	11	4	empty
15	11	5	empty
15	11	6	empty
15	11	7	empty
15	11	8	empty
15	11	9	empty
15	11	10	empty
15	11	11	empty
15	11	12	empty
15	11	13	empty
15	11	14	empty
15	11	15	empty
15	11	16	empty
15	11	17	empty
15	11	18	empty
15	11	19	empty
15	11	20	empty
15	11	21	empty
15	11	22	empty
15	11	23	empty
15	11	24	empty
15	11	25	empty
15	11	26	empty
15	11	27	empty
15	11	28	empty
15	11	29	empty
15	11	30	empty
15	12	1	empty
15	12	2	empty
15	12	3	empty
15	12	4	empty
15	12	5	empty
15	12	6	empty
15	12	7	empty
15	12	8	empty
15	12	9	empty
15	12	10	empty
15	12	11	empty
15	12	12	empty
15	12	13	empty
15	12	14	empty
15	12	15	empty
15	12	16	empty
15	12	17	empty
15	12	18	empty
15	12	19	empty
15	12	20	empty
15	12	21	empty
15	12	22	empty
15	12	23	empty
15	12	24	empty
15	12	25	empty
15	12	26	empty
15	12	27	empty
15	12	28	empty
15	12	29	empty
15	12	30	empty
15	13	1	empty
15	13	2	empty
15	13	3	empty
15	13	4	empty
15	13	5	empty
15	13	6	empty
15	13	7	empty
15	13	8	empty
15	13	9	empty
15	13	10	empty
15	13	11	empty
15	13	12	empty
15	13	13	empty
15	13	14	empty
15	13	15	empty
15	13	16	empty
15	13	17	empty
15	13	18	empty
15	13	19	empty
15	13	20	empty
15	13	21	empty
15	13	22	empty
15	13	23	empty
15	13	24	empty
15	13	25	empty
15	13	26	empty
15	13	27	empty
15	13	28	empty
15	13	29	empty
15	13	30	empty
15	14	1	empty
15	14	2	empty
15	14	3	empty
15	14	4	empty
15	14	5	empty
15	14	6	empty
15	14	7	empty
15	14	8	empty
15	14	9	empty
15	14	10	empty
15	14	11	empty
15	14	12	empty
15	14	13	empty
15	14	14	empty
15	14	15	empty
15	14	16	empty
15	14	17	empty
15	14	18	empty
15	14	19	empty
15	14	20	empty
15	14	21	empty
15	14	22	empty
15	14	23	empty
15	14	24	empty
15	14	25	empty
15	14	26	empty
15	14	27	empty
15	14	28	empty
15	14	29	empty
15	14	30	empty
15	15	1	empty
15	15	2	empty
15	15	3	empty
15	15	4	empty
15	15	5	empty
15	15	6	empty
15	15	7	empty
15	15	8	empty
15	15	9	empty
15	15	10	empty
15	15	11	empty
15	15	12	empty
15	15	13	empty
15	15	14	empty
15	15	15	empty
15	15	16	empty
15	15	17	empty
15	15	18	empty
15	15	19	empty
15	15	20	empty
15	15	21	empty
15	15	22	empty
15	15	23	empty
15	15	24	empty
15	15	25	empty
15	15	26	empty
15	15	27	empty
15	15	28	empty
15	15	29	empty
15	15	30	empty
15	16	1	empty
15	16	2	empty
15	16	3	empty
15	16	4	empty
15	16	5	empty
15	16	6	empty
15	16	7	empty
15	16	8	empty
15	16	9	empty
15	16	10	empty
15	16	11	empty
15	16	12	empty
15	16	13	empty
15	16	14	empty
15	16	15	empty
15	16	16	empty
15	16	17	empty
15	16	18	empty
15	16	19	empty
15	16	20	empty
15	16	21	empty
15	16	22	empty
15	16	23	empty
15	16	24	empty
15	16	25	empty
15	16	26	empty
15	16	27	empty
15	16	28	empty
15	16	29	empty
15	16	30	empty
15	17	1	empty
15	17	2	empty
15	17	3	empty
15	17	4	empty
15	17	5	empty
15	17	6	empty
15	17	7	empty
15	17	8	empty
15	17	9	empty
15	17	10	empty
15	17	11	empty
15	17	12	empty
15	17	13	empty
15	17	14	empty
15	17	15	empty
15	17	16	empty
15	17	17	empty
15	17	18	empty
15	17	19	empty
15	17	20	empty
15	17	21	empty
15	17	22	empty
15	17	23	empty
15	17	24	empty
15	17	25	empty
15	17	26	empty
15	17	27	empty
15	17	28	empty
15	17	29	empty
15	17	30	empty
15	18	1	empty
15	18	2	empty
15	18	3	empty
15	18	4	empty
15	18	5	empty
15	18	6	empty
15	18	7	empty
15	18	8	empty
15	18	9	empty
15	18	10	empty
15	18	11	empty
15	18	12	empty
15	18	13	empty
15	18	14	empty
15	18	15	empty
15	18	16	empty
15	18	17	empty
15	18	18	empty
15	18	19	empty
15	18	20	empty
15	18	21	empty
15	18	22	empty
15	18	23	empty
15	18	24	empty
15	18	25	empty
15	18	26	empty
15	18	27	empty
15	18	28	empty
15	18	29	empty
15	18	30	empty
15	19	1	empty
15	19	2	empty
15	19	3	empty
15	19	4	empty
15	19	5	empty
15	19	6	empty
15	19	7	empty
15	19	8	empty
15	19	9	empty
15	19	10	empty
15	19	11	empty
15	19	12	empty
15	19	13	empty
15	19	14	empty
15	19	15	empty
15	19	16	empty
15	19	17	empty
15	19	18	empty
15	19	19	empty
15	19	20	empty
15	19	21	empty
15	19	22	empty
15	19	23	empty
15	19	24	empty
15	19	25	empty
15	19	26	empty
15	19	27	empty
15	19	28	empty
15	19	29	empty
15	19	30	empty
15	20	1	empty
15	20	2	empty
15	20	3	empty
15	20	4	empty
15	20	5	empty
15	20	6	empty
15	20	7	empty
15	20	8	empty
15	20	9	empty
15	20	10	empty
15	20	11	empty
15	20	12	empty
15	20	13	empty
15	20	14	empty
15	20	15	empty
15	20	16	empty
15	20	17	empty
15	20	18	empty
15	20	19	empty
15	20	20	empty
15	20	21	empty
15	20	22	empty
15	20	23	empty
15	20	24	empty
15	20	25	empty
15	20	26	empty
15	20	27	empty
15	20	28	empty
15	20	29	empty
15	20	30	empty
15	21	1	empty
15	21	2	empty
15	21	3	empty
15	21	4	empty
15	21	5	empty
15	21	6	empty
15	21	7	empty
15	21	8	empty
15	21	9	empty
15	21	10	empty
15	21	11	empty
15	21	12	empty
15	21	13	empty
15	21	14	empty
15	21	15	empty
15	21	16	empty
15	21	17	empty
15	21	18	empty
15	21	19	empty
15	21	20	empty
15	21	21	empty
15	21	22	empty
15	21	23	empty
15	21	24	empty
15	21	25	empty
15	21	26	empty
15	21	27	empty
15	21	28	empty
15	21	29	empty
15	21	30	empty
15	22	1	empty
15	22	2	empty
15	22	3	empty
15	22	4	empty
15	22	5	empty
15	22	6	empty
15	22	7	empty
15	22	8	empty
15	22	9	empty
15	22	10	empty
15	22	11	empty
15	22	12	empty
15	22	13	empty
15	22	14	empty
15	22	15	empty
15	22	16	empty
15	22	17	empty
15	22	18	empty
15	22	19	empty
15	22	20	empty
15	22	21	empty
15	22	22	empty
15	22	23	empty
15	22	24	empty
15	22	25	empty
15	22	26	empty
15	22	27	empty
15	22	28	empty
15	22	29	empty
15	22	30	empty
15	23	1	empty
15	23	2	empty
15	23	3	empty
15	23	4	empty
15	23	5	empty
15	23	6	empty
15	23	7	empty
15	23	8	empty
15	23	9	empty
15	23	10	empty
15	23	11	empty
15	23	12	empty
15	23	13	empty
15	23	14	empty
15	23	15	empty
15	23	16	empty
15	23	17	empty
15	23	18	empty
15	23	19	empty
15	23	20	empty
15	23	21	empty
15	23	22	empty
15	23	23	empty
15	23	24	empty
15	23	25	empty
15	23	26	empty
15	23	27	empty
15	23	28	empty
15	23	29	empty
15	23	30	empty
15	24	1	empty
15	24	2	empty
15	24	3	empty
15	24	4	empty
15	24	5	empty
15	24	6	empty
15	24	7	empty
15	24	8	empty
15	24	9	empty
15	24	10	empty
15	24	11	empty
15	24	12	empty
15	24	13	empty
15	24	14	empty
15	24	15	empty
15	24	16	empty
15	24	17	empty
15	24	18	empty
15	24	19	empty
15	24	20	empty
15	24	21	empty
15	24	22	empty
15	24	23	empty
15	24	24	empty
15	24	25	empty
15	24	26	empty
15	24	27	empty
15	24	28	empty
15	24	29	empty
15	24	30	empty
16	1	1	empty
16	1	2	empty
16	1	3	empty
16	1	4	empty
16	1	5	empty
16	1	6	empty
16	1	7	empty
16	1	8	empty
16	1	9	empty
16	1	10	empty
16	1	11	empty
16	1	12	empty
16	1	13	empty
16	1	14	empty
16	1	15	empty
16	1	16	empty
16	1	17	empty
16	1	18	empty
16	1	19	empty
16	1	20	empty
16	1	21	empty
16	1	22	empty
16	1	23	empty
16	1	24	empty
16	1	25	empty
16	1	26	empty
16	1	27	empty
16	1	28	empty
16	1	29	empty
16	1	30	empty
16	2	1	empty
16	2	2	empty
16	2	3	empty
16	2	4	empty
16	2	5	empty
16	2	6	empty
16	2	7	empty
16	2	8	empty
16	2	9	empty
16	2	10	empty
16	2	11	empty
16	2	12	empty
16	2	13	empty
16	2	14	empty
16	2	15	empty
16	2	16	empty
16	2	17	empty
16	2	18	empty
16	2	19	empty
16	2	20	empty
16	2	21	empty
16	2	22	empty
16	2	23	empty
16	2	24	empty
16	2	25	empty
16	2	26	empty
16	2	27	empty
16	2	28	empty
16	2	29	empty
16	2	30	empty
16	3	1	empty
16	3	2	empty
16	3	3	empty
16	3	4	empty
16	3	5	empty
16	3	6	empty
16	3	7	empty
16	3	8	empty
16	3	9	empty
16	3	10	empty
16	3	11	empty
16	3	12	empty
16	3	13	empty
16	3	14	empty
16	3	15	empty
16	3	16	empty
16	3	17	empty
16	3	18	empty
16	3	19	empty
16	3	20	empty
16	3	21	empty
16	3	22	empty
16	3	23	empty
16	3	24	empty
16	3	25	empty
16	3	26	empty
16	3	27	empty
16	3	28	empty
16	3	29	empty
16	3	30	empty
16	4	1	empty
16	4	2	empty
16	4	3	empty
16	4	4	empty
16	4	5	empty
16	4	6	empty
16	4	7	empty
16	4	8	empty
16	4	9	empty
16	4	10	empty
16	4	11	empty
16	4	12	empty
16	4	13	empty
16	4	14	empty
16	4	15	empty
16	4	16	empty
16	4	17	empty
16	4	18	empty
16	4	19	empty
16	4	20	empty
16	4	21	empty
16	4	22	empty
16	4	23	empty
16	4	24	empty
16	4	25	empty
16	4	26	empty
16	4	27	empty
16	4	28	empty
16	4	29	empty
16	4	30	empty
16	5	1	empty
16	5	2	empty
16	5	3	empty
16	5	4	empty
16	5	5	empty
16	5	6	empty
16	5	7	empty
16	5	8	empty
16	5	9	empty
16	5	10	empty
16	5	11	empty
16	5	12	empty
16	5	13	empty
16	5	14	empty
16	5	15	empty
16	5	16	empty
16	5	17	empty
16	5	18	empty
16	5	19	empty
16	5	20	empty
16	5	21	empty
16	5	22	empty
16	5	23	empty
16	5	24	empty
16	5	25	empty
16	5	26	empty
16	5	27	empty
16	5	28	empty
16	5	29	empty
16	5	30	empty
16	6	1	empty
16	6	2	empty
16	6	3	empty
16	6	4	empty
16	6	5	empty
16	6	6	empty
16	6	7	empty
16	6	8	empty
16	6	9	empty
16	6	10	empty
16	6	11	empty
16	6	12	empty
16	6	13	empty
16	6	14	empty
16	6	15	empty
16	6	16	empty
16	6	17	empty
16	6	18	empty
16	6	19	empty
16	6	20	empty
16	6	21	empty
16	6	22	empty
16	6	23	empty
16	6	24	empty
16	6	25	empty
16	6	26	empty
16	6	27	empty
16	6	28	empty
16	6	29	empty
16	6	30	empty
16	7	1	empty
16	7	2	empty
16	7	3	empty
16	7	4	empty
16	7	5	empty
16	7	6	empty
16	7	7	empty
16	7	8	empty
16	7	9	empty
16	7	10	empty
16	7	11	empty
16	7	12	empty
16	7	13	empty
16	7	14	empty
16	7	15	empty
16	7	16	empty
16	7	17	empty
16	7	18	empty
16	7	19	empty
16	7	20	empty
16	7	21	empty
16	7	22	empty
16	7	23	empty
16	7	24	empty
16	7	25	empty
16	7	26	empty
16	7	27	empty
16	7	28	empty
16	7	29	empty
16	7	30	empty
16	8	1	empty
16	8	2	empty
16	8	3	empty
16	8	4	empty
16	8	5	empty
16	8	6	empty
16	8	7	empty
16	8	8	empty
16	8	9	empty
16	8	10	empty
16	8	11	empty
16	8	12	empty
16	8	13	empty
16	8	14	empty
16	8	15	empty
16	8	16	empty
16	8	17	empty
16	8	18	empty
16	8	19	empty
16	8	20	empty
16	8	21	empty
16	8	22	empty
16	8	23	empty
16	8	24	empty
16	8	25	empty
16	8	26	empty
16	8	27	empty
16	8	28	empty
16	8	29	empty
16	8	30	empty
16	9	1	empty
16	9	2	empty
16	9	3	empty
16	9	4	empty
16	9	5	empty
16	9	6	empty
16	9	7	empty
16	9	8	empty
16	9	9	empty
16	9	10	empty
16	9	11	empty
16	9	12	empty
16	9	13	empty
16	9	14	empty
16	9	15	empty
16	9	16	empty
16	9	17	empty
16	9	18	empty
16	9	19	empty
16	9	20	empty
16	9	21	empty
16	9	22	empty
16	9	23	empty
16	9	24	empty
16	9	25	empty
16	9	26	empty
16	9	27	empty
16	9	28	empty
16	9	29	empty
16	9	30	empty
16	10	1	empty
16	10	2	empty
16	10	3	empty
16	10	4	empty
16	10	5	empty
16	10	6	empty
16	10	7	empty
16	10	8	empty
16	10	9	empty
16	10	10	empty
16	10	11	empty
16	10	12	empty
16	10	13	empty
16	10	14	empty
16	10	15	empty
16	10	16	empty
16	10	17	empty
16	10	18	empty
16	10	19	empty
16	10	20	empty
16	10	21	empty
16	10	22	empty
16	10	23	empty
16	10	24	empty
16	10	25	empty
16	10	26	empty
16	10	27	empty
16	10	28	empty
16	10	29	empty
16	10	30	empty
16	11	1	empty
16	11	2	empty
16	11	3	empty
16	11	4	empty
16	11	5	empty
16	11	6	empty
16	11	7	empty
16	11	8	empty
16	11	9	empty
16	11	10	empty
16	11	11	empty
16	11	12	empty
16	11	13	empty
16	11	14	empty
16	11	15	empty
16	11	16	empty
16	11	17	empty
16	11	18	empty
16	11	19	empty
16	11	20	empty
16	11	21	empty
16	11	22	empty
16	11	23	empty
16	11	24	empty
16	11	25	empty
16	11	26	empty
16	11	27	empty
16	11	28	empty
16	11	29	empty
16	11	30	empty
16	12	1	empty
16	12	2	empty
16	12	3	empty
16	12	4	empty
16	12	5	empty
16	12	6	empty
16	12	7	empty
16	12	8	empty
16	12	9	empty
16	12	10	empty
16	12	11	empty
16	12	12	empty
16	12	13	empty
16	12	14	empty
16	12	15	empty
16	12	16	empty
16	12	17	empty
16	12	18	empty
16	12	19	empty
16	12	20	empty
16	12	21	empty
16	12	22	empty
16	12	23	empty
16	12	24	empty
16	12	25	empty
16	12	26	empty
16	12	27	empty
16	12	28	empty
16	12	29	empty
16	12	30	empty
16	13	1	empty
16	13	2	empty
16	13	3	empty
16	13	4	empty
16	13	5	empty
16	13	6	empty
16	13	7	empty
16	13	8	empty
16	13	9	empty
16	13	10	empty
16	13	11	empty
16	13	12	empty
16	13	13	empty
16	13	14	empty
16	13	15	empty
16	13	16	empty
16	13	17	empty
16	13	18	empty
16	13	19	empty
16	13	20	empty
16	13	21	empty
16	13	22	empty
16	13	23	empty
16	13	24	empty
16	13	25	empty
16	13	26	empty
16	13	27	empty
16	13	28	empty
16	13	29	empty
16	13	30	empty
16	14	1	empty
16	14	2	empty
16	14	3	empty
16	14	4	empty
16	14	5	empty
16	14	6	empty
16	14	7	empty
16	14	8	empty
16	14	9	empty
16	14	10	empty
16	14	11	empty
16	14	12	empty
16	14	13	empty
16	14	14	empty
16	14	15	empty
16	14	16	empty
16	14	17	empty
16	14	18	empty
16	14	19	empty
16	14	20	empty
16	14	21	empty
16	14	22	empty
16	14	23	empty
16	14	24	empty
16	14	25	empty
16	14	26	empty
16	14	27	empty
16	14	28	empty
16	14	29	empty
16	14	30	empty
16	15	1	empty
16	15	2	empty
16	15	3	empty
16	15	4	empty
16	15	5	empty
16	15	6	empty
16	15	7	empty
16	15	8	empty
16	15	9	empty
16	15	10	empty
16	15	11	empty
16	15	12	empty
16	15	13	empty
16	15	14	empty
16	15	15	empty
16	15	16	empty
16	15	17	empty
16	15	18	empty
16	15	19	empty
16	15	20	empty
16	15	21	empty
16	15	22	empty
16	15	23	empty
16	15	24	empty
16	15	25	empty
16	15	26	empty
16	15	27	empty
16	15	28	empty
16	15	29	empty
16	15	30	empty
16	16	1	empty
16	16	2	empty
16	16	3	empty
16	16	4	empty
16	16	5	empty
16	16	6	empty
16	16	7	empty
16	16	8	empty
16	16	9	empty
16	16	10	empty
16	16	11	empty
16	16	12	empty
16	16	13	empty
16	16	14	empty
16	16	15	empty
16	16	16	empty
16	16	17	empty
16	16	18	empty
16	16	19	empty
16	16	20	empty
16	16	21	empty
16	16	22	empty
16	16	23	empty
16	16	24	empty
16	16	25	empty
16	16	26	empty
16	16	27	empty
16	16	28	empty
16	16	29	empty
16	16	30	empty
16	17	1	empty
16	17	2	empty
16	17	3	empty
16	17	4	empty
16	17	5	empty
16	17	6	empty
16	17	7	empty
16	17	8	empty
16	17	9	empty
16	17	10	empty
16	17	11	empty
16	17	12	empty
16	17	13	empty
16	17	14	empty
16	17	15	empty
16	17	16	empty
16	17	17	empty
16	17	18	empty
16	17	19	empty
16	17	20	empty
16	17	21	empty
16	17	22	empty
16	17	23	empty
16	17	24	empty
16	17	25	empty
16	17	26	empty
16	17	27	empty
16	17	28	empty
16	17	29	empty
16	17	30	empty
16	18	1	empty
16	18	2	empty
16	18	3	empty
16	18	4	empty
16	18	5	empty
16	18	6	empty
16	18	7	empty
16	18	8	empty
16	18	9	empty
16	18	10	empty
16	18	11	empty
16	18	12	empty
16	18	13	empty
16	18	14	empty
16	18	15	empty
16	18	16	empty
16	18	17	empty
16	18	18	empty
16	18	19	empty
16	18	20	empty
16	18	21	empty
16	18	22	empty
16	18	23	empty
16	18	24	empty
16	18	25	empty
16	18	26	empty
16	18	27	empty
16	18	28	empty
16	18	29	empty
16	18	30	empty
16	19	1	empty
16	19	2	empty
16	19	3	empty
16	19	4	empty
16	19	5	empty
16	19	6	empty
16	19	7	empty
16	19	8	empty
16	19	9	empty
16	19	10	empty
16	19	11	empty
16	19	12	empty
16	19	13	empty
16	19	14	empty
16	19	15	empty
16	19	16	empty
16	19	17	empty
16	19	18	empty
16	19	19	empty
16	19	20	empty
16	19	21	empty
16	19	22	empty
16	19	23	empty
16	19	24	empty
16	19	25	empty
16	19	26	empty
16	19	27	empty
16	19	28	empty
16	19	29	empty
16	19	30	empty
16	20	1	empty
16	20	2	empty
16	20	3	empty
16	20	4	empty
16	20	5	empty
16	20	6	empty
16	20	7	empty
16	20	8	empty
16	20	9	empty
16	20	10	empty
16	20	11	empty
16	20	12	empty
16	20	13	empty
16	20	14	empty
16	20	15	empty
16	20	16	empty
16	20	17	empty
16	20	18	empty
16	20	19	empty
16	20	20	empty
16	20	21	empty
16	20	22	empty
16	20	23	empty
16	20	24	empty
16	20	25	empty
16	20	26	empty
16	20	27	empty
16	20	28	empty
16	20	29	empty
16	20	30	empty
16	21	1	empty
16	21	2	empty
16	21	3	empty
16	21	4	empty
16	21	5	empty
16	21	6	empty
16	21	7	empty
16	21	8	empty
16	21	9	empty
16	21	10	empty
16	21	11	empty
16	21	12	empty
16	21	13	empty
16	21	14	empty
16	21	15	empty
16	21	16	empty
16	21	17	empty
16	21	18	empty
16	21	19	empty
16	21	20	empty
16	21	21	empty
16	21	22	empty
16	21	23	empty
16	21	24	empty
16	21	25	empty
16	21	26	empty
16	21	27	empty
16	21	28	empty
16	21	29	empty
16	21	30	empty
16	22	1	empty
16	22	2	empty
16	22	3	empty
16	22	4	empty
16	22	5	empty
16	22	6	empty
16	22	7	empty
16	22	8	empty
16	22	9	empty
16	22	10	empty
16	22	11	empty
16	22	12	empty
16	22	13	empty
16	22	14	empty
16	22	15	empty
16	22	16	empty
16	22	17	empty
16	22	18	empty
16	22	19	empty
16	22	20	empty
16	22	21	empty
16	22	22	empty
16	22	23	empty
16	22	24	empty
16	22	25	empty
16	22	26	empty
16	22	27	empty
16	22	28	empty
16	22	29	empty
16	22	30	empty
16	23	1	empty
16	23	2	empty
16	23	3	empty
16	23	4	empty
16	23	5	empty
16	23	6	empty
16	23	7	empty
16	23	8	empty
16	23	9	empty
16	23	10	empty
16	23	11	empty
16	23	12	empty
16	23	13	empty
16	23	14	empty
16	23	15	empty
16	23	16	empty
16	23	17	empty
16	23	18	empty
16	23	19	empty
16	23	20	empty
16	23	21	empty
16	23	22	empty
16	23	23	empty
16	23	24	empty
16	23	25	empty
16	23	26	empty
16	23	27	empty
16	23	28	empty
16	23	29	empty
16	23	30	empty
16	24	1	empty
16	24	2	empty
16	24	3	empty
16	24	4	empty
16	24	5	empty
16	24	6	empty
16	24	7	empty
16	24	8	empty
16	24	9	empty
16	24	10	empty
16	24	11	empty
16	24	12	empty
16	24	13	empty
16	24	14	empty
16	24	15	empty
16	24	16	empty
16	24	17	empty
16	24	18	empty
16	24	19	empty
16	24	20	empty
16	24	21	empty
16	24	22	empty
16	24	23	empty
16	24	24	empty
16	24	25	empty
16	24	26	empty
16	24	27	empty
16	24	28	empty
16	24	29	empty
16	24	30	empty
17	1	1	A1
17	1	2	A1
17	1	3	A1
17	1	4	A1
17	1	5	A1
17	1	6	A3
17	1	7	A3
17	1	8	A3
17	1	9	A3
17	1	10	A3
17	1	11	A5
17	1	12	A5
17	1	13	A5
17	1	14	A5
17	1	15	A5
17	1	16	A13
17	1	17	A13
17	1	18	A13
17	1	19	A13
17	1	20	A13
17	1	21	A14
17	1	22	A14
17	1	23	A14
17	1	24	A14
17	1	25	A14
17	1	26	A15
17	1	27	A15
17	1	28	A15
17	1	29	A15
17	1	30	A15
17	2	1	A16
17	2	2	A16
17	2	3	A16
17	2	4	A16
17	2	5	A16
17	2	6	A17
17	2	7	A17
17	2	8	A17
17	2	9	A17
17	2	10	A17
17	2	11	A18
17	2	12	A18
17	2	13	A18
17	2	14	A18
17	2	15	A18
17	2	16	A19
17	2	17	A19
17	2	18	A19
17	2	19	A19
17	2	20	A19
17	2	21	A20
17	2	22	A20
17	2	23	A20
17	2	24	A20
17	2	25	A20
17	2	26	A21
17	2	27	A21
17	2	28	A21
17	2	29	A21
17	2	30	A21
17	3	1	A22
17	3	2	A22
17	3	3	A22
17	3	4	A22
17	3	5	A22
17	3	6	A23
17	3	7	A23
17	3	8	A23
17	3	9	A23
17	3	10	A23
17	3	11	A24
17	3	12	A24
17	3	13	A24
17	3	14	A24
17	3	15	A24
17	3	16	A25
17	3	17	A25
17	3	18	A25
17	3	19	A25
17	3	20	A25
17	3	21	A26
17	3	22	A26
17	3	23	A26
17	3	24	A26
17	3	25	A26
17	3	26	A27
17	3	27	A27
17	3	28	A27
17	3	29	A27
17	3	30	A27
17	4	1	A28
17	4	2	A28
17	4	3	A28
17	4	4	A28
17	4	5	A28
17	4	6	A29
17	4	7	A29
17	4	8	A29
17	4	9	A29
17	4	10	A29
17	4	11	A31
17	4	12	A31
17	4	13	A31
17	4	14	A31
17	4	15	A31
17	4	16	A32
17	4	17	A32
17	4	18	A32
17	4	19	A32
17	4	20	A32
17	4	21	A33
17	4	22	A33
17	4	23	A33
17	4	24	A33
17	4	25	A33
17	4	26	A34
17	4	27	A34
17	4	28	A34
17	4	29	A34
17	4	30	A34
17	5	1	A35
17	5	2	A35
17	5	3	A35
17	5	4	A35
17	5	5	A35
17	5	6	A36
17	5	7	A36
17	5	8	A36
17	5	9	A36
17	5	10	A36
17	5	11	A37
17	5	12	A37
17	5	13	A37
17	5	14	A37
17	5	15	A37
17	5	16	A38
17	5	17	A38
17	5	18	A38
17	5	19	A38
17	5	20	A38
17	5	21	A39
17	5	22	A39
17	5	23	A39
17	5	24	A39
17	5	25	A39
17	5	26	A40
17	5	27	A40
17	5	28	A40
17	5	29	A40
17	5	30	A40
17	6	1	A41
17	6	2	A41
17	6	3	A41
17	6	4	A41
17	6	5	A41
17	6	6	A42
17	6	7	A42
17	6	8	A42
17	6	9	A42
17	6	10	A42
17	6	11	A43
17	6	12	A43
17	6	13	A43
17	6	14	A43
17	6	15	A43
17	6	16	A44
17	6	17	A44
17	6	18	A44
17	6	19	A44
17	6	20	A44
17	6	21	A45
17	6	22	A45
17	6	23	A45
17	6	24	A45
17	6	25	A45
17	6	26	A47
17	6	27	A47
17	6	28	A47
17	6	29	A47
17	6	30	A47
17	7	1	A48
17	7	2	A48
17	7	3	A48
17	7	4	A48
17	7	5	A48
17	7	6	A49
17	7	7	A49
17	7	8	A49
17	7	9	A49
17	7	10	A49
17	7	11	A50
17	7	12	A50
17	7	13	A50
17	7	14	A50
17	7	15	A50
17	7	16	A51
17	7	17	A51
17	7	18	A51
17	7	19	A51
17	7	20	A51
17	7	21	A52
17	7	22	A52
17	7	23	A52
17	7	24	A52
17	7	25	A52
17	7	26	A53
17	7	27	A53
17	7	28	A53
17	7	29	A53
17	7	30	A53
17	8	1	A54
17	8	2	A54
17	8	3	A54
17	8	4	A54
17	8	5	A54
17	8	6	A55
17	8	7	A55
17	8	8	A55
17	8	9	A55
17	8	10	A55
17	8	11	A56
17	8	12	A56
17	8	13	A56
17	8	14	A56
17	8	15	A56
17	8	16	A57
17	8	17	A57
17	8	18	A57
17	8	19	A57
17	8	20	A57
17	8	21	A58
17	8	22	A58
17	8	23	A58
17	8	24	A58
17	8	25	A58
17	8	26	A59
17	8	27	A59
17	8	28	A59
17	8	29	A59
17	8	30	A59
17	9	1	A60
17	9	2	A60
17	9	3	A60
17	9	4	A60
17	9	5	A60
17	9	6	A61
17	9	7	A61
17	9	8	A61
17	9	9	A61
17	9	10	A61
17	9	11	A62
17	9	12	A62
17	9	13	A62
17	9	14	A62
17	9	15	A62
17	9	16	A63
17	9	17	A63
17	9	18	A63
17	9	19	A63
17	9	20	A63
17	9	21	A64
17	9	22	A64
17	9	23	A64
17	9	24	A64
17	9	25	A64
17	9	26	A65
17	9	27	A65
17	9	28	A65
17	9	29	A65
17	9	30	A65
17	10	1	A66
17	10	2	A66
17	10	3	A66
17	10	4	A66
17	10	5	A66
17	10	6	A67
17	10	7	A67
17	10	8	A67
17	10	9	A67
17	10	10	A67
17	10	11	A68
17	10	12	A68
17	10	13	A68
17	10	14	A68
17	10	15	A68
17	10	16	A70
17	10	17	A70
17	10	18	A70
17	10	19	A70
17	10	20	A70
17	10	21	A71
17	10	22	A71
17	10	23	A71
17	10	24	A71
17	10	25	A71
17	10	26	A72
17	10	27	A72
17	10	28	A72
17	10	29	A72
17	10	30	A72
17	11	1	A73
17	11	2	A73
17	11	3	A73
17	11	4	A73
17	11	5	A73
17	11	6	A74
17	11	7	A74
17	11	8	A74
17	11	9	A74
17	11	10	A74
17	11	11	A75
17	11	12	A75
17	11	13	A75
17	11	14	A75
17	11	15	A75
17	11	16	A76
17	11	17	A76
17	11	18	A76
17	11	19	A76
17	11	20	A76
17	11	21	A77
17	11	22	A77
17	11	23	A77
17	11	24	A77
17	11	25	A77
17	11	26	A78
17	11	27	A78
17	11	28	A78
17	11	29	A78
17	11	30	A78
17	12	1	A79
17	12	2	A79
17	12	3	A79
17	12	4	A79
17	12	5	A79
17	12	6	A80
17	12	7	A80
17	12	8	A80
17	12	9	A80
17	12	10	A80
17	12	11	A81
17	12	12	A81
17	12	13	A81
17	12	14	A81
17	12	15	A81
17	12	16	A82
17	12	17	A82
17	12	18	A82
17	12	19	A82
17	12	20	A82
17	12	21	A83
17	12	22	A83
17	12	23	A83
17	12	24	A83
17	12	25	A83
17	12	26	A84
17	12	27	A84
17	12	28	A84
17	12	29	A84
17	12	30	A84
17	13	1	A85
17	13	2	A85
17	13	3	A85
17	13	4	A85
17	13	5	A85
17	13	6	A86
17	13	7	A86
17	13	8	A86
17	13	9	A86
17	13	10	A86
17	13	11	A87
17	13	12	A87
17	13	13	A87
17	13	14	A87
17	13	15	A87
17	13	16	A88
17	13	17	A88
17	13	18	A88
17	13	19	A88
17	13	20	A88
17	13	21	A89
17	13	22	A89
17	13	23	A89
17	13	24	A89
17	13	25	A89
17	13	26	A90
17	13	27	A90
17	13	28	A90
17	13	29	A90
17	13	30	A90
17	14	1	A91
17	14	2	A91
17	14	3	A91
17	14	4	A91
17	14	5	A91
17	14	6	A92
17	14	7	A92
17	14	8	A92
17	14	9	A92
17	14	10	A92
17	14	11	A93
17	14	12	A93
17	14	13	A93
17	14	14	A93
17	14	15	A93
17	14	16	A94
17	14	17	A94
17	14	18	A94
17	14	19	A94
17	14	20	A94
17	14	21	A97
17	14	22	A97
17	14	23	A97
17	14	24	A97
17	14	25	A97
17	14	26	A98
17	14	27	A98
17	14	28	A98
17	14	29	A98
17	14	30	A98
17	15	1	A99
17	15	2	A99
17	15	3	A99
17	15	4	A99
17	15	5	A99
17	15	6	A100
17	15	7	A100
17	15	8	A100
17	15	9	A100
17	15	10	A100
17	15	11	A101
17	15	12	A101
17	15	13	A101
17	15	14	A101
17	15	15	A101
17	15	16	A102
17	15	17	A102
17	15	18	A102
17	15	19	A102
17	15	20	A102
17	15	21	A103
17	15	22	A103
17	15	23	A103
17	15	24	A103
17	15	25	A103
17	15	26	A104
17	15	27	A104
17	15	28	A104
17	15	29	A104
17	15	30	A104
17	16	1	A105
17	16	2	A105
17	16	3	A105
17	16	4	A105
17	16	5	A105
17	16	6	A106
17	16	7	A106
17	16	8	A106
17	16	9	A106
17	16	10	A106
17	16	11	A107
17	16	12	A107
17	16	13	A107
17	16	14	A107
17	16	15	A107
17	16	16	A108
17	16	17	A108
17	16	18	A108
17	16	19	A108
17	16	20	A108
17	16	21	A109
17	16	22	A109
17	16	23	A109
17	16	24	A109
17	16	25	A109
17	16	26	A110
17	16	27	A110
17	16	28	A110
17	16	29	A110
17	16	30	A110
17	17	1	A111
17	17	2	A111
17	17	3	A111
17	17	4	A111
17	17	5	A111
17	17	6	A112
17	17	7	A112
17	17	8	A112
17	17	9	A112
17	17	10	A112
17	17	11	A113
17	17	12	A113
17	17	13	A113
17	17	14	A113
17	17	15	A113
17	17	16	A114
17	17	17	A114
17	17	18	A114
17	17	19	A114
17	17	20	A114
17	17	21	A115
17	17	22	A115
17	17	23	A115
17	17	24	A115
17	17	25	A115
17	17	26	A116
17	17	27	A116
17	17	28	A116
17	17	29	A116
17	17	30	A116
17	18	1	A117
17	18	2	A117
17	18	3	A117
17	18	4	A117
17	18	5	A117
17	18	6	A118
17	18	7	A118
17	18	8	A118
17	18	9	A118
17	18	10	A118
17	18	11	A119
17	18	12	A119
17	18	13	A119
17	18	14	A119
17	18	15	A119
17	18	16	A120
17	18	17	A120
17	18	18	A120
17	18	19	A120
17	18	20	A120
17	18	21	empty
17	18	22	empty
17	18	23	empty
17	18	24	empty
17	18	25	empty
17	18	26	empty
17	18	27	empty
17	18	28	empty
17	18	29	empty
17	18	30	empty
17	19	1	empty
17	19	2	empty
17	19	3	empty
17	19	4	empty
17	19	5	empty
17	19	6	empty
17	19	7	empty
17	19	8	empty
17	19	9	empty
17	19	10	empty
17	19	11	empty
17	19	12	empty
17	19	13	empty
17	19	14	empty
17	19	15	empty
17	19	16	empty
17	19	17	empty
17	19	18	empty
17	19	19	empty
17	19	20	empty
17	19	21	empty
17	19	22	empty
17	19	23	empty
17	19	24	empty
17	19	25	empty
17	19	26	empty
17	19	27	empty
17	19	28	empty
17	19	29	empty
17	19	30	empty
17	20	1	empty
17	20	2	empty
17	20	3	empty
17	20	4	empty
17	20	5	empty
17	20	6	empty
17	20	7	empty
17	20	8	empty
17	20	9	empty
17	20	10	empty
17	20	11	empty
17	20	12	empty
17	20	13	empty
17	20	14	empty
17	20	15	empty
17	20	16	empty
17	20	17	empty
17	20	18	empty
17	20	19	empty
17	20	20	empty
17	20	21	empty
17	20	22	empty
17	20	23	empty
17	20	24	empty
17	20	25	empty
17	20	26	empty
17	20	27	empty
17	20	28	empty
17	20	29	empty
17	20	30	empty
17	21	1	empty
17	21	2	empty
17	21	3	empty
17	21	4	empty
17	21	5	empty
17	21	6	empty
17	21	7	empty
17	21	8	empty
17	21	9	empty
17	21	10	empty
17	21	11	empty
17	21	12	empty
17	21	13	empty
17	21	14	empty
17	21	15	empty
17	21	16	empty
17	21	17	empty
17	21	18	empty
17	21	19	empty
17	21	20	empty
17	21	21	empty
17	21	22	empty
17	21	23	empty
17	21	24	empty
17	21	25	empty
17	21	26	empty
17	21	27	empty
17	21	28	empty
17	21	29	empty
17	21	30	empty
17	22	1	empty
17	22	2	empty
17	22	3	empty
17	22	4	empty
17	22	5	empty
17	22	6	empty
17	22	7	empty
17	22	8	empty
17	22	9	empty
17	22	10	empty
17	22	11	empty
17	22	12	empty
17	22	13	empty
17	22	14	empty
17	22	15	empty
17	22	16	empty
17	22	17	empty
17	22	18	empty
17	22	19	empty
17	22	20	empty
17	22	21	empty
17	22	22	empty
17	22	23	empty
17	22	24	empty
17	22	25	empty
17	22	26	empty
17	22	27	empty
17	22	28	empty
17	22	29	empty
17	22	30	empty
17	23	1	empty
17	23	2	empty
17	23	3	empty
17	23	4	empty
17	23	5	empty
17	23	6	empty
17	23	7	empty
17	23	8	empty
17	23	9	empty
17	23	10	empty
17	23	11	empty
17	23	12	empty
17	23	13	empty
17	23	14	empty
17	23	15	empty
17	23	16	empty
17	23	17	empty
17	23	18	empty
17	23	19	empty
17	23	20	empty
17	23	21	empty
17	23	22	empty
17	23	23	empty
17	23	24	empty
17	23	25	empty
17	23	26	empty
17	23	27	empty
17	23	28	empty
17	23	29	empty
17	23	30	empty
17	24	1	empty
17	24	2	empty
17	24	3	empty
17	24	4	empty
17	24	5	empty
17	24	6	empty
17	24	7	empty
17	24	8	empty
17	24	9	empty
17	24	10	empty
17	24	11	empty
17	24	12	empty
17	24	13	empty
17	24	14	empty
17	24	15	empty
17	24	16	empty
17	24	17	empty
17	24	18	empty
17	24	19	empty
17	24	20	empty
17	24	21	empty
17	24	22	empty
17	24	23	empty
17	24	24	empty
17	24	25	empty
17	24	26	empty
17	24	27	empty
17	24	28	empty
17	24	29	empty
17	24	30	empty
18	1	1	A1
18	1	2	A1
18	1	3	A1
18	1	4	A1
18	1	5	A1
18	1	6	A3
18	1	7	A3
18	1	8	A3
18	1	9	A3
18	1	10	A3
18	1	11	A5
18	1	12	A5
18	1	13	A5
18	1	14	A5
18	1	15	A5
18	1	16	A13
18	1	17	A13
18	1	18	A13
18	1	19	A13
18	1	20	A13
18	1	21	A14
18	1	22	A14
18	1	23	A14
18	1	24	A14
18	1	25	A14
18	1	26	A15
18	1	27	A15
18	1	28	A15
18	1	29	A15
18	1	30	A15
18	2	1	A16
18	2	2	A16
18	2	3	A16
18	2	4	A16
18	2	5	A16
18	2	6	A17
18	2	7	A17
18	2	8	A17
18	2	9	A17
18	2	10	A17
18	2	11	A18
18	2	12	A18
18	2	13	A18
18	2	14	A18
18	2	15	A18
18	2	16	A19
18	2	17	A19
18	2	18	A19
18	2	19	A19
18	2	20	A19
18	2	21	A20
18	2	22	A20
18	2	23	A20
18	2	24	A20
18	2	25	A20
18	2	26	A21
18	2	27	A21
18	2	28	A21
18	2	29	A21
18	2	30	A21
18	3	1	A22
18	3	2	A22
18	3	3	A22
18	3	4	A22
18	3	5	A22
18	3	6	A23
18	3	7	A23
18	3	8	A23
18	3	9	A23
18	3	10	A23
18	3	11	A24
18	3	12	A24
18	3	13	A24
18	3	14	A24
18	3	15	A24
18	3	16	A25
18	3	17	A25
18	3	18	A25
18	3	19	A25
18	3	20	A25
18	3	21	A26
18	3	22	A26
18	3	23	A26
18	3	24	A26
18	3	25	A26
18	3	26	A27
18	3	27	A27
18	3	28	A27
18	3	29	A27
18	3	30	A27
18	4	1	A28
18	4	2	A28
18	4	3	A28
18	4	4	A28
18	4	5	A28
18	4	6	A29
18	4	7	A29
18	4	8	A29
18	4	9	A29
18	4	10	A29
18	4	11	A31
18	4	12	A31
18	4	13	A31
18	4	14	A31
18	4	15	A31
18	4	16	A32
18	4	17	A32
18	4	18	A32
18	4	19	A32
18	4	20	A32
18	4	21	A33
18	4	22	A33
18	4	23	A33
18	4	24	A33
18	4	25	A33
18	4	26	A34
18	4	27	A34
18	4	28	A34
18	4	29	A34
18	4	30	A34
18	5	1	A35
18	5	2	A35
18	5	3	A35
18	5	4	A35
18	5	5	A35
18	5	6	A36
18	5	7	A36
18	5	8	A36
18	5	9	A36
18	5	10	A36
18	5	11	A37
18	5	12	A37
18	5	13	A37
18	5	14	A37
18	5	15	A37
18	5	16	A38
18	5	17	A38
18	5	18	A38
18	5	19	A38
18	5	20	A38
18	5	21	A39
18	5	22	A39
18	5	23	A39
18	5	24	A39
18	5	25	A39
18	5	26	A40
18	5	27	A40
18	5	28	A40
18	5	29	A40
18	5	30	A40
18	6	1	A41
18	6	2	A41
18	6	3	A41
18	6	4	A41
18	6	5	A41
18	6	6	A42
18	6	7	A42
18	6	8	A42
18	6	9	A42
18	6	10	A42
18	6	11	A43
18	6	12	A43
18	6	13	A43
18	6	14	A43
18	6	15	A43
18	6	16	A44
18	6	17	A44
18	6	18	A44
18	6	19	A44
18	6	20	A44
18	6	21	A45
18	6	22	A45
18	6	23	A45
18	6	24	A45
18	6	25	A45
18	6	26	A47
18	6	27	A47
18	6	28	A47
18	6	29	A47
18	6	30	A47
18	7	1	A48
18	7	2	A48
18	7	3	A48
18	7	4	A48
18	7	5	A48
18	7	6	A49
18	7	7	A49
18	7	8	A49
18	7	9	A49
18	7	10	A49
18	7	11	A50
18	7	12	A50
18	7	13	A50
18	7	14	A50
18	7	15	A50
18	7	16	A51
18	7	17	A51
18	7	18	A51
18	7	19	A51
18	7	20	A51
18	7	21	A52
18	7	22	A52
18	7	23	A52
18	7	24	A52
18	7	25	A52
18	7	26	A53
18	7	27	A53
18	7	28	A53
18	7	29	A53
18	7	30	A53
18	8	1	A54
18	8	2	A54
18	8	3	A54
18	8	4	A54
18	8	5	A54
18	8	6	A55
18	8	7	A55
18	8	8	A55
18	8	9	A55
18	8	10	A55
18	8	11	A56
18	8	12	A56
18	8	13	A56
18	8	14	A56
18	8	15	A56
18	8	16	A57
18	8	17	A57
18	8	18	A57
18	8	19	A57
18	8	20	A57
18	8	21	A58
18	8	22	A58
18	8	23	A58
18	8	24	A58
18	8	25	A58
18	8	26	A59
18	8	27	A59
18	8	28	A59
18	8	29	A59
18	8	30	A59
18	9	1	A60
18	9	2	A60
18	9	3	A60
18	9	4	A60
18	9	5	A60
18	9	6	A61
18	9	7	A61
18	9	8	A61
18	9	9	A61
18	9	10	A61
18	9	11	A62
18	9	12	A62
18	9	13	A62
18	9	14	A62
18	9	15	A62
18	9	16	A63
18	9	17	A63
18	9	18	A63
18	9	19	A63
18	9	20	A63
18	9	21	A64
18	9	22	A64
18	9	23	A64
18	9	24	A64
18	9	25	A64
18	9	26	A65
18	9	27	A65
18	9	28	A65
18	9	29	A65
18	9	30	A65
18	10	1	A66
18	10	2	A66
18	10	3	A66
18	10	4	A66
18	10	5	A66
18	10	6	A67
18	10	7	A67
18	10	8	A67
18	10	9	A67
18	10	10	A67
18	10	11	A68
18	10	12	A68
18	10	13	A68
18	10	14	A68
18	10	15	A68
18	10	16	A70
18	10	17	A70
18	10	18	A70
18	10	19	A70
18	10	20	A70
18	10	21	A71
18	10	22	A71
18	10	23	A71
18	10	24	A71
18	10	25	A71
18	10	26	A72
18	10	27	A72
18	10	28	A72
18	10	29	A72
18	10	30	A72
18	11	1	A73
18	11	2	A73
18	11	3	A73
18	11	4	A73
18	11	5	A73
18	11	6	A74
18	11	7	A74
18	11	8	A74
18	11	9	A74
18	11	10	A74
18	11	11	A75
18	11	12	A75
18	11	13	A75
18	11	14	A75
18	11	15	A75
18	11	16	A76
18	11	17	A76
18	11	18	A76
18	11	19	A76
18	11	20	A76
18	11	21	A77
18	11	22	A77
18	11	23	A77
18	11	24	A77
18	11	25	A77
18	11	26	A78
18	11	27	A78
18	11	28	A78
18	11	29	A78
18	11	30	A78
18	12	1	A79
18	12	2	A79
18	12	3	A79
18	12	4	A79
18	12	5	A79
18	12	6	A80
18	12	7	A80
18	12	8	A80
18	12	9	A80
18	12	10	A80
18	12	11	A81
18	12	12	A81
18	12	13	A81
18	12	14	A81
18	12	15	A81
18	12	16	A82
18	12	17	A82
18	12	18	A82
18	12	19	A82
18	12	20	A82
18	12	21	A83
18	12	22	A83
18	12	23	A83
18	12	24	A83
18	12	25	A83
18	12	26	A84
18	12	27	A84
18	12	28	A84
18	12	29	A84
18	12	30	A84
18	13	1	A85
18	13	2	A85
18	13	3	A85
18	13	4	A85
18	13	5	A85
18	13	6	A86
18	13	7	A86
18	13	8	A86
18	13	9	A86
18	13	10	A86
18	13	11	A87
18	13	12	A87
18	13	13	A87
18	13	14	A87
18	13	15	A87
18	13	16	A88
18	13	17	A88
18	13	18	A88
18	13	19	A88
18	13	20	A88
18	13	21	A89
18	13	22	A89
18	13	23	A89
18	13	24	A89
18	13	25	A89
18	13	26	A90
18	13	27	A90
18	13	28	A90
18	13	29	A90
18	13	30	A90
18	14	1	A91
18	14	2	A91
18	14	3	A91
18	14	4	A91
18	14	5	A91
18	14	6	A92
18	14	7	A92
18	14	8	A92
18	14	9	A92
18	14	10	A92
18	14	11	A93
18	14	12	A93
18	14	13	A93
18	14	14	A93
18	14	15	A93
18	14	16	A94
18	14	17	A94
18	14	18	A94
18	14	19	A94
18	14	20	A94
18	14	21	A97
18	14	22	A97
18	14	23	A97
18	14	24	A97
18	14	25	A97
18	14	26	A98
18	14	27	A98
18	14	28	A98
18	14	29	A98
18	14	30	A98
18	15	1	A99
18	15	2	A99
18	15	3	A99
18	15	4	A99
18	15	5	A99
18	15	6	A100
18	15	7	A100
18	15	8	A100
18	15	9	A100
18	15	10	A100
18	15	11	A101
18	15	12	A101
18	15	13	A101
18	15	14	A101
18	15	15	A101
18	15	16	A102
18	15	17	A102
18	15	18	A102
18	15	19	A102
18	15	20	A102
18	15	21	A103
18	15	22	A103
18	15	23	A103
18	15	24	A103
18	15	25	A103
18	15	26	A104
18	15	27	A104
18	15	28	A104
18	15	29	A104
18	15	30	A104
18	16	1	A105
18	16	2	A105
18	16	3	A105
18	16	4	A105
18	16	5	A105
18	16	6	A106
18	16	7	A106
18	16	8	A106
18	16	9	A106
18	16	10	A106
18	16	11	A107
18	16	12	A107
18	16	13	A107
18	16	14	A107
18	16	15	A107
18	16	16	A108
18	16	17	A108
18	16	18	A108
18	16	19	A108
18	16	20	A108
18	16	21	A109
18	16	22	A109
18	16	23	A109
18	16	24	A109
18	16	25	A109
18	16	26	A110
18	16	27	A110
18	16	28	A110
18	16	29	A110
18	16	30	A110
18	17	1	A111
18	17	2	A111
18	17	3	A111
18	17	4	A111
18	17	5	A111
18	17	6	A112
18	17	7	A112
18	17	8	A112
18	17	9	A112
18	17	10	A112
18	17	11	A113
18	17	12	A113
18	17	13	A113
18	17	14	A113
18	17	15	A113
18	17	16	A114
18	17	17	A114
18	17	18	A114
18	17	19	A114
18	17	20	A114
18	17	21	A115
18	17	22	A115
18	17	23	A115
18	17	24	A115
18	17	25	A115
18	17	26	A116
18	17	27	A116
18	17	28	A116
18	17	29	A116
18	17	30	A116
18	18	1	A117
18	18	2	A117
18	18	3	A117
18	18	4	A117
18	18	5	A117
18	18	6	A118
18	18	7	A118
18	18	8	A118
18	18	9	A118
18	18	10	A118
18	18	11	A119
18	18	12	A119
18	18	13	A119
18	18	14	A119
18	18	15	A119
18	18	16	A120
18	18	17	A120
18	18	18	A120
18	18	19	A120
18	18	20	A120
18	18	21	empty
18	18	22	empty
18	18	23	empty
18	18	24	empty
18	18	25	empty
18	18	26	empty
18	18	27	empty
18	18	28	empty
18	18	29	empty
18	18	30	empty
18	19	1	empty
18	19	2	empty
18	19	3	empty
18	19	4	empty
18	19	5	empty
18	19	6	empty
18	19	7	empty
18	19	8	empty
18	19	9	empty
18	19	10	empty
18	19	11	empty
18	19	12	empty
18	19	13	empty
18	19	14	empty
18	19	15	empty
18	19	16	empty
18	19	17	empty
18	19	18	empty
18	19	19	empty
18	19	20	empty
18	19	21	empty
18	19	22	empty
18	19	23	empty
18	19	24	empty
18	19	25	empty
18	19	26	empty
18	19	27	empty
18	19	28	empty
18	19	29	empty
18	19	30	empty
18	20	1	empty
18	20	2	empty
18	20	3	empty
18	20	4	empty
18	20	5	empty
18	20	6	empty
18	20	7	empty
18	20	8	empty
18	20	9	empty
18	20	10	empty
18	20	11	empty
18	20	12	empty
18	20	13	empty
18	20	14	empty
18	20	15	empty
18	20	16	empty
18	20	17	empty
18	20	18	empty
18	20	19	empty
18	20	20	empty
18	20	21	empty
18	20	22	empty
18	20	23	empty
18	20	24	empty
18	20	25	empty
18	20	26	empty
18	20	27	empty
18	20	28	empty
18	20	29	empty
18	20	30	empty
18	21	1	empty
18	21	2	empty
18	21	3	empty
18	21	4	empty
18	21	5	empty
18	21	6	empty
18	21	7	empty
18	21	8	empty
18	21	9	empty
18	21	10	empty
18	21	11	empty
18	21	12	empty
18	21	13	empty
18	21	14	empty
18	21	15	empty
18	21	16	empty
18	21	17	empty
18	21	18	empty
18	21	19	empty
18	21	20	empty
18	21	21	empty
18	21	22	empty
18	21	23	empty
18	21	24	empty
18	21	25	empty
18	21	26	empty
18	21	27	empty
18	21	28	empty
18	21	29	empty
18	21	30	empty
18	22	1	empty
18	22	2	empty
18	22	3	empty
18	22	4	empty
18	22	5	empty
18	22	6	empty
18	22	7	empty
18	22	8	empty
18	22	9	empty
18	22	10	empty
18	22	11	empty
18	22	12	empty
18	22	13	empty
18	22	14	empty
18	22	15	empty
18	22	16	empty
18	22	17	empty
18	22	18	empty
18	22	19	empty
18	22	20	empty
18	22	21	empty
18	22	22	empty
18	22	23	empty
18	22	24	empty
18	22	25	empty
18	22	26	empty
18	22	27	empty
18	22	28	empty
18	22	29	empty
18	22	30	empty
18	23	1	empty
18	23	2	empty
18	23	3	empty
18	23	4	empty
18	23	5	empty
18	23	6	empty
18	23	7	empty
18	23	8	empty
18	23	9	empty
18	23	10	empty
18	23	11	empty
18	23	12	empty
18	23	13	empty
18	23	14	empty
18	23	15	empty
18	23	16	empty
18	23	17	empty
18	23	18	empty
18	23	19	empty
18	23	20	empty
18	23	21	empty
18	23	22	empty
18	23	23	empty
18	23	24	empty
18	23	25	empty
18	23	26	empty
18	23	27	empty
18	23	28	empty
18	23	29	empty
18	23	30	empty
18	24	1	empty
18	24	2	empty
18	24	3	empty
18	24	4	empty
18	24	5	empty
18	24	6	empty
18	24	7	empty
18	24	8	empty
18	24	9	empty
18	24	10	empty
18	24	11	empty
18	24	12	empty
18	24	13	empty
18	24	14	empty
18	24	15	empty
18	24	16	empty
18	24	17	empty
18	24	18	empty
18	24	19	empty
18	24	20	empty
18	24	21	empty
18	24	22	empty
18	24	23	empty
18	24	24	empty
18	24	25	empty
18	24	26	empty
18	24	27	empty
18	24	28	empty
18	24	29	empty
18	24	30	empty
19	1	1	empty
19	1	2	empty
19	1	3	empty
19	1	4	empty
19	1	5	empty
19	1	6	empty
19	1	7	empty
19	1	8	empty
19	1	9	empty
19	1	10	empty
19	1	11	empty
19	1	12	empty
19	1	13	empty
19	1	14	empty
19	1	15	empty
19	1	16	empty
19	1	17	empty
19	1	18	empty
19	1	19	empty
19	1	20	empty
19	1	21	empty
19	1	22	empty
19	1	23	empty
19	1	24	empty
19	1	25	empty
19	1	26	empty
19	1	27	empty
19	1	28	empty
19	1	29	empty
19	1	30	empty
19	2	1	empty
19	2	2	empty
19	2	3	empty
19	2	4	empty
19	2	5	empty
19	2	6	empty
19	2	7	empty
19	2	8	empty
19	2	9	empty
19	2	10	empty
19	2	11	empty
19	2	12	empty
19	2	13	empty
19	2	14	empty
19	2	15	empty
19	2	16	empty
19	2	17	empty
19	2	18	empty
19	2	19	empty
19	2	20	empty
19	2	21	empty
19	2	22	empty
19	2	23	empty
19	2	24	empty
19	2	25	empty
19	2	26	empty
19	2	27	empty
19	2	28	empty
19	2	29	empty
19	2	30	empty
19	3	1	empty
19	3	2	empty
19	3	3	empty
19	3	4	empty
19	3	5	empty
19	3	6	empty
19	3	7	empty
19	3	8	empty
19	3	9	empty
19	3	10	empty
19	3	11	empty
19	3	12	empty
19	3	13	empty
19	3	14	empty
19	3	15	empty
19	3	16	empty
19	3	17	empty
19	3	18	empty
19	3	19	empty
19	3	20	empty
19	3	21	empty
19	3	22	empty
19	3	23	empty
19	3	24	empty
19	3	25	empty
19	3	26	empty
19	3	27	empty
19	3	28	empty
19	3	29	empty
19	3	30	empty
19	4	1	empty
19	4	2	empty
19	4	3	empty
19	4	4	empty
19	4	5	empty
19	4	6	empty
19	4	7	empty
19	4	8	empty
19	4	9	empty
19	4	10	empty
19	4	11	empty
19	4	12	empty
19	4	13	empty
19	4	14	empty
19	4	15	empty
19	4	16	empty
19	4	17	empty
19	4	18	empty
19	4	19	empty
19	4	20	empty
19	4	21	empty
19	4	22	empty
19	4	23	empty
19	4	24	empty
19	4	25	empty
19	4	26	empty
19	4	27	empty
19	4	28	empty
19	4	29	empty
19	4	30	empty
19	5	1	empty
19	5	2	empty
19	5	3	empty
19	5	4	empty
19	5	5	empty
19	5	6	empty
19	5	7	empty
19	5	8	empty
19	5	9	empty
19	5	10	empty
19	5	11	empty
19	5	12	empty
19	5	13	empty
19	5	14	empty
19	5	15	empty
19	5	16	empty
19	5	17	empty
19	5	18	empty
19	5	19	empty
19	5	20	empty
19	5	21	empty
19	5	22	empty
19	5	23	empty
19	5	24	empty
19	5	25	empty
19	5	26	empty
19	5	27	empty
19	5	28	empty
19	5	29	empty
19	5	30	empty
19	6	1	empty
19	6	2	empty
19	6	3	empty
19	6	4	empty
19	6	5	empty
19	6	6	empty
19	6	7	empty
19	6	8	empty
19	6	9	empty
19	6	10	empty
19	6	11	empty
19	6	12	empty
19	6	13	empty
19	6	14	empty
19	6	15	empty
19	6	16	empty
19	6	17	empty
19	6	18	empty
19	6	19	empty
19	6	20	empty
19	6	21	empty
19	6	22	empty
19	6	23	empty
19	6	24	empty
19	6	25	empty
19	6	26	empty
19	6	27	empty
19	6	28	empty
19	6	29	empty
19	6	30	empty
19	7	1	empty
19	7	2	empty
19	7	3	empty
19	7	4	empty
19	7	5	empty
19	7	6	empty
19	7	7	empty
19	7	8	empty
19	7	9	empty
19	7	10	empty
19	7	11	empty
19	7	12	empty
19	7	13	empty
19	7	14	empty
19	7	15	empty
19	7	16	empty
19	7	17	empty
19	7	18	empty
19	7	19	empty
19	7	20	empty
19	7	21	empty
19	7	22	empty
19	7	23	empty
19	7	24	empty
19	7	25	empty
19	7	26	empty
19	7	27	empty
19	7	28	empty
19	7	29	empty
19	7	30	empty
19	8	1	empty
19	8	2	empty
19	8	3	empty
19	8	4	empty
19	8	5	empty
19	8	6	empty
19	8	7	empty
19	8	8	empty
19	8	9	empty
19	8	10	empty
19	8	11	empty
19	8	12	empty
19	8	13	empty
19	8	14	empty
19	8	15	empty
19	8	16	empty
19	8	17	empty
19	8	18	empty
19	8	19	empty
19	8	20	empty
19	8	21	empty
19	8	22	empty
19	8	23	empty
19	8	24	empty
19	8	25	empty
19	8	26	empty
19	8	27	empty
19	8	28	empty
19	8	29	empty
19	8	30	empty
19	9	1	empty
19	9	2	empty
19	9	3	empty
19	9	4	empty
19	9	5	empty
19	9	6	empty
19	9	7	empty
19	9	8	empty
19	9	9	empty
19	9	10	empty
19	9	11	empty
19	9	12	empty
19	9	13	empty
19	9	14	empty
19	9	15	empty
19	9	16	empty
19	9	17	empty
19	9	18	empty
19	9	19	empty
19	9	20	empty
19	9	21	empty
19	9	22	empty
19	9	23	empty
19	9	24	empty
19	9	25	empty
19	9	26	empty
19	9	27	empty
19	9	28	empty
19	9	29	empty
19	9	30	empty
19	10	1	empty
19	10	2	empty
19	10	3	empty
19	10	4	empty
19	10	5	empty
19	10	6	empty
19	10	7	empty
19	10	8	empty
19	10	9	empty
19	10	10	empty
19	10	11	empty
19	10	12	empty
19	10	13	empty
19	10	14	empty
19	10	15	empty
19	10	16	empty
19	10	17	empty
19	10	18	empty
19	10	19	empty
19	10	20	empty
19	10	21	empty
19	10	22	empty
19	10	23	empty
19	10	24	empty
19	10	25	empty
19	10	26	empty
19	10	27	empty
19	10	28	empty
19	10	29	empty
19	10	30	empty
19	11	1	empty
19	11	2	empty
19	11	3	empty
19	11	4	empty
19	11	5	empty
19	11	6	empty
19	11	7	empty
19	11	8	empty
19	11	9	empty
19	11	10	empty
19	11	11	empty
19	11	12	empty
19	11	13	empty
19	11	14	empty
19	11	15	empty
19	11	16	empty
19	11	17	empty
19	11	18	empty
19	11	19	empty
19	11	20	empty
19	11	21	empty
19	11	22	empty
19	11	23	empty
19	11	24	empty
19	11	25	empty
19	11	26	empty
19	11	27	empty
19	11	28	empty
19	11	29	empty
19	11	30	empty
19	12	1	empty
19	12	2	empty
19	12	3	empty
19	12	4	empty
19	12	5	empty
19	12	6	empty
19	12	7	empty
19	12	8	empty
19	12	9	empty
19	12	10	empty
19	12	11	empty
19	12	12	empty
19	12	13	empty
19	12	14	empty
19	12	15	empty
19	12	16	empty
19	12	17	empty
19	12	18	empty
19	12	19	empty
19	12	20	empty
19	12	21	empty
19	12	22	empty
19	12	23	empty
19	12	24	empty
19	12	25	empty
19	12	26	empty
19	12	27	empty
19	12	28	empty
19	12	29	empty
19	12	30	empty
19	13	1	empty
19	13	2	empty
19	13	3	empty
19	13	4	empty
19	13	5	empty
19	13	6	empty
19	13	7	empty
19	13	8	empty
19	13	9	empty
19	13	10	empty
19	13	11	empty
19	13	12	empty
19	13	13	empty
19	13	14	empty
19	13	15	empty
19	13	16	empty
19	13	17	empty
19	13	18	empty
19	13	19	empty
19	13	20	empty
19	13	21	empty
19	13	22	empty
19	13	23	empty
19	13	24	empty
19	13	25	empty
19	13	26	empty
19	13	27	empty
19	13	28	empty
19	13	29	empty
19	13	30	empty
19	14	1	empty
19	14	2	empty
19	14	3	empty
19	14	4	empty
19	14	5	empty
19	14	6	empty
19	14	7	empty
19	14	8	empty
19	14	9	empty
19	14	10	empty
19	14	11	empty
19	14	12	empty
19	14	13	empty
19	14	14	empty
19	14	15	empty
19	14	16	empty
19	14	17	empty
19	14	18	empty
19	14	19	empty
19	14	20	empty
19	14	21	empty
19	14	22	empty
19	14	23	empty
19	14	24	empty
19	14	25	empty
19	14	26	empty
19	14	27	empty
19	14	28	empty
19	14	29	empty
19	14	30	empty
19	15	1	empty
19	15	2	empty
19	15	3	empty
19	15	4	empty
19	15	5	empty
19	15	6	empty
19	15	7	empty
19	15	8	empty
19	15	9	empty
19	15	10	empty
19	15	11	empty
19	15	12	empty
19	15	13	empty
19	15	14	empty
19	15	15	empty
19	15	16	empty
19	15	17	empty
19	15	18	empty
19	15	19	empty
19	15	20	empty
19	15	21	empty
19	15	22	empty
19	15	23	empty
19	15	24	empty
19	15	25	empty
19	15	26	empty
19	15	27	empty
19	15	28	empty
19	15	29	empty
19	15	30	empty
19	16	1	empty
19	16	2	empty
19	16	3	empty
19	16	4	empty
19	16	5	empty
19	16	6	empty
19	16	7	empty
19	16	8	empty
19	16	9	empty
19	16	10	empty
19	16	11	empty
19	16	12	empty
19	16	13	empty
19	16	14	empty
19	16	15	empty
19	16	16	empty
19	16	17	empty
19	16	18	empty
19	16	19	empty
19	16	20	empty
19	16	21	empty
19	16	22	empty
19	16	23	empty
19	16	24	empty
19	16	25	empty
19	16	26	empty
19	16	27	empty
19	16	28	empty
19	16	29	empty
19	16	30	empty
19	17	1	empty
19	17	2	empty
19	17	3	empty
19	17	4	empty
19	17	5	empty
19	17	6	empty
19	17	7	empty
19	17	8	empty
19	17	9	empty
19	17	10	empty
19	17	11	empty
19	17	12	empty
19	17	13	empty
19	17	14	empty
19	17	15	empty
19	17	16	empty
19	17	17	empty
19	17	18	empty
19	17	19	empty
19	17	20	empty
19	17	21	empty
19	17	22	empty
19	17	23	empty
19	17	24	empty
19	17	25	empty
19	17	26	empty
19	17	27	empty
19	17	28	empty
19	17	29	empty
19	17	30	empty
19	18	1	empty
19	18	2	empty
19	18	3	empty
19	18	4	empty
19	18	5	empty
19	18	6	empty
19	18	7	empty
19	18	8	empty
19	18	9	empty
19	18	10	empty
19	18	11	empty
19	18	12	empty
19	18	13	empty
19	18	14	empty
19	18	15	empty
19	18	16	empty
19	18	17	empty
19	18	18	empty
19	18	19	empty
19	18	20	empty
19	18	21	empty
19	18	22	empty
19	18	23	empty
19	18	24	empty
19	18	25	empty
19	18	26	empty
19	18	27	empty
19	18	28	empty
19	18	29	empty
19	18	30	empty
19	19	1	empty
19	19	2	empty
19	19	3	empty
19	19	4	empty
19	19	5	empty
19	19	6	empty
19	19	7	empty
19	19	8	empty
19	19	9	empty
19	19	10	empty
19	19	11	empty
19	19	12	empty
19	19	13	empty
19	19	14	empty
19	19	15	empty
19	19	16	empty
19	19	17	empty
19	19	18	empty
19	19	19	empty
19	19	20	empty
19	19	21	empty
19	19	22	empty
19	19	23	empty
19	19	24	empty
19	19	25	empty
19	19	26	empty
19	19	27	empty
19	19	28	empty
19	19	29	empty
19	19	30	empty
19	20	1	empty
19	20	2	empty
19	20	3	empty
19	20	4	empty
19	20	5	empty
19	20	6	empty
19	20	7	empty
19	20	8	empty
19	20	9	empty
19	20	10	empty
19	20	11	empty
19	20	12	empty
19	20	13	empty
19	20	14	empty
19	20	15	empty
19	20	16	empty
19	20	17	empty
19	20	18	empty
19	20	19	empty
19	20	20	empty
19	20	21	empty
19	20	22	empty
19	20	23	empty
19	20	24	empty
19	20	25	empty
19	20	26	empty
19	20	27	empty
19	20	28	empty
19	20	29	empty
19	20	30	empty
19	21	1	empty
19	21	2	empty
19	21	3	empty
19	21	4	empty
19	21	5	empty
19	21	6	empty
19	21	7	empty
19	21	8	empty
19	21	9	empty
19	21	10	empty
19	21	11	empty
19	21	12	empty
19	21	13	empty
19	21	14	empty
19	21	15	empty
19	21	16	empty
19	21	17	empty
19	21	18	empty
19	21	19	empty
19	21	20	empty
19	21	21	empty
19	21	22	empty
19	21	23	empty
19	21	24	empty
19	21	25	empty
19	21	26	empty
19	21	27	empty
19	21	28	empty
19	21	29	empty
19	21	30	empty
19	22	1	empty
19	22	2	empty
19	22	3	empty
19	22	4	empty
19	22	5	empty
19	22	6	empty
19	22	7	empty
19	22	8	empty
19	22	9	empty
19	22	10	empty
19	22	11	empty
19	22	12	empty
19	22	13	empty
19	22	14	empty
19	22	15	empty
19	22	16	empty
19	22	17	empty
19	22	18	empty
19	22	19	empty
19	22	20	empty
19	22	21	empty
19	22	22	empty
19	22	23	empty
19	22	24	empty
19	22	25	empty
19	22	26	empty
19	22	27	empty
19	22	28	empty
19	22	29	empty
19	22	30	empty
19	23	1	empty
19	23	2	empty
19	23	3	empty
19	23	4	empty
19	23	5	empty
19	23	6	empty
19	23	7	empty
19	23	8	empty
19	23	9	empty
19	23	10	empty
19	23	11	empty
19	23	12	empty
19	23	13	empty
19	23	14	empty
19	23	15	empty
19	23	16	empty
19	23	17	empty
19	23	18	empty
19	23	19	empty
19	23	20	empty
19	23	21	empty
19	23	22	empty
19	23	23	empty
19	23	24	empty
19	23	25	empty
19	23	26	empty
19	23	27	empty
19	23	28	empty
19	23	29	empty
19	23	30	empty
19	24	1	empty
19	24	2	empty
19	24	3	empty
19	24	4	empty
19	24	5	empty
19	24	6	empty
19	24	7	empty
19	24	8	empty
19	24	9	empty
19	24	10	empty
19	24	11	empty
19	24	12	empty
19	24	13	empty
19	24	14	empty
19	24	15	empty
19	24	16	empty
19	24	17	empty
19	24	18	empty
19	24	19	empty
19	24	20	empty
19	24	21	empty
19	24	22	empty
19	24	23	empty
19	24	24	empty
19	24	25	empty
19	24	26	empty
19	24	27	empty
19	24	28	empty
19	24	29	empty
19	24	30	empty
20	1	1	empty
20	1	2	empty
20	1	3	empty
20	1	4	empty
20	1	5	empty
20	1	6	empty
20	1	7	empty
20	1	8	empty
20	1	9	empty
20	1	10	empty
20	1	11	empty
20	1	12	empty
20	1	13	empty
20	1	14	empty
20	1	15	empty
20	1	16	empty
20	1	17	empty
20	1	18	empty
20	1	19	empty
20	1	20	empty
20	1	21	empty
20	1	22	empty
20	1	23	empty
20	1	24	empty
20	1	25	empty
20	1	26	empty
20	1	27	empty
20	1	28	empty
20	1	29	empty
20	1	30	empty
20	2	1	empty
20	2	2	empty
20	2	3	empty
20	2	4	empty
20	2	5	empty
20	2	6	empty
20	2	7	empty
20	2	8	empty
20	2	9	empty
20	2	10	empty
20	2	11	empty
20	2	12	empty
20	2	13	empty
20	2	14	empty
20	2	15	empty
20	2	16	empty
20	2	17	empty
20	2	18	empty
20	2	19	empty
20	2	20	empty
20	2	21	empty
20	2	22	empty
20	2	23	empty
20	2	24	empty
20	2	25	empty
20	2	26	empty
20	2	27	empty
20	2	28	empty
20	2	29	empty
20	2	30	empty
20	3	1	empty
20	3	2	empty
20	3	3	empty
20	3	4	empty
20	3	5	empty
20	3	6	empty
20	3	7	empty
20	3	8	empty
20	3	9	empty
20	3	10	empty
20	3	11	empty
20	3	12	empty
20	3	13	empty
20	3	14	empty
20	3	15	empty
20	3	16	empty
20	3	17	empty
20	3	18	empty
20	3	19	empty
20	3	20	empty
20	3	21	empty
20	3	22	empty
20	3	23	empty
20	3	24	empty
20	3	25	empty
20	3	26	empty
20	3	27	empty
20	3	28	empty
20	3	29	empty
20	3	30	empty
20	4	1	empty
20	4	2	empty
20	4	3	empty
20	4	4	empty
20	4	5	empty
20	4	6	empty
20	4	7	empty
20	4	8	empty
20	4	9	empty
20	4	10	empty
20	4	11	empty
20	4	12	empty
20	4	13	empty
20	4	14	empty
20	4	15	empty
20	4	16	empty
20	4	17	empty
20	4	18	empty
20	4	19	empty
20	4	20	empty
20	4	21	empty
20	4	22	empty
20	4	23	empty
20	4	24	empty
20	4	25	empty
20	4	26	empty
20	4	27	empty
20	4	28	empty
20	4	29	empty
20	4	30	empty
20	5	1	empty
20	5	2	empty
20	5	3	empty
20	5	4	empty
20	5	5	empty
20	5	6	empty
20	5	7	empty
20	5	8	empty
20	5	9	empty
20	5	10	empty
20	5	11	empty
20	5	12	empty
20	5	13	empty
20	5	14	empty
20	5	15	empty
20	5	16	empty
20	5	17	empty
20	5	18	empty
20	5	19	empty
20	5	20	empty
20	5	21	empty
20	5	22	empty
20	5	23	empty
20	5	24	empty
20	5	25	empty
20	5	26	empty
20	5	27	empty
20	5	28	empty
20	5	29	empty
20	5	30	empty
20	6	1	empty
20	6	2	empty
20	6	3	empty
20	6	4	empty
20	6	5	empty
20	6	6	empty
20	6	7	empty
20	6	8	empty
20	6	9	empty
20	6	10	empty
20	6	11	empty
20	6	12	empty
20	6	13	empty
20	6	14	empty
20	6	15	empty
20	6	16	empty
20	6	17	empty
20	6	18	empty
20	6	19	empty
20	6	20	empty
20	6	21	empty
20	6	22	empty
20	6	23	empty
20	6	24	empty
20	6	25	empty
20	6	26	empty
20	6	27	empty
20	6	28	empty
20	6	29	empty
20	6	30	empty
20	7	1	empty
20	7	2	empty
20	7	3	empty
20	7	4	empty
20	7	5	empty
20	7	6	empty
20	7	7	empty
20	7	8	empty
20	7	9	empty
20	7	10	empty
20	7	11	empty
20	7	12	empty
20	7	13	empty
20	7	14	empty
20	7	15	empty
20	7	16	empty
20	7	17	empty
20	7	18	empty
20	7	19	empty
20	7	20	empty
20	7	21	empty
20	7	22	empty
20	7	23	empty
20	7	24	empty
20	7	25	empty
20	7	26	empty
20	7	27	empty
20	7	28	empty
20	7	29	empty
20	7	30	empty
20	8	1	empty
20	8	2	empty
20	8	3	empty
20	8	4	empty
20	8	5	empty
20	8	6	empty
20	8	7	empty
20	8	8	empty
20	8	9	empty
20	8	10	empty
20	8	11	empty
20	8	12	empty
20	8	13	empty
20	8	14	empty
20	8	15	empty
20	8	16	empty
20	8	17	empty
20	8	18	empty
20	8	19	empty
20	8	20	empty
20	8	21	empty
20	8	22	empty
20	8	23	empty
20	8	24	empty
20	8	25	empty
20	8	26	empty
20	8	27	empty
20	8	28	empty
20	8	29	empty
20	8	30	empty
20	9	1	empty
20	9	2	empty
20	9	3	empty
20	9	4	empty
20	9	5	empty
20	9	6	empty
20	9	7	empty
20	9	8	empty
20	9	9	empty
20	9	10	empty
20	9	11	empty
20	9	12	empty
20	9	13	empty
20	9	14	empty
20	9	15	empty
20	9	16	empty
20	9	17	empty
20	9	18	empty
20	9	19	empty
20	9	20	empty
20	9	21	empty
20	9	22	empty
20	9	23	empty
20	9	24	empty
20	9	25	empty
20	9	26	empty
20	9	27	empty
20	9	28	empty
20	9	29	empty
20	9	30	empty
20	10	1	empty
20	10	2	empty
20	10	3	empty
20	10	4	empty
20	10	5	empty
20	10	6	empty
20	10	7	empty
20	10	8	empty
20	10	9	empty
20	10	10	empty
20	10	11	empty
20	10	12	empty
20	10	13	empty
20	10	14	empty
20	10	15	empty
20	10	16	empty
20	10	17	empty
20	10	18	empty
20	10	19	empty
20	10	20	empty
20	10	21	empty
20	10	22	empty
20	10	23	empty
20	10	24	empty
20	10	25	empty
20	10	26	empty
20	10	27	empty
20	10	28	empty
20	10	29	empty
20	10	30	empty
20	11	1	empty
20	11	2	empty
20	11	3	empty
20	11	4	empty
20	11	5	empty
20	11	6	empty
20	11	7	empty
20	11	8	empty
20	11	9	empty
20	11	10	empty
20	11	11	empty
20	11	12	empty
20	11	13	empty
20	11	14	empty
20	11	15	empty
20	11	16	empty
20	11	17	empty
20	11	18	empty
20	11	19	empty
20	11	20	empty
20	11	21	empty
20	11	22	empty
20	11	23	empty
20	11	24	empty
20	11	25	empty
20	11	26	empty
20	11	27	empty
20	11	28	empty
20	11	29	empty
20	11	30	empty
20	12	1	empty
20	12	2	empty
20	12	3	empty
20	12	4	empty
20	12	5	empty
20	12	6	empty
20	12	7	empty
20	12	8	empty
20	12	9	empty
20	12	10	empty
20	12	11	empty
20	12	12	empty
20	12	13	empty
20	12	14	empty
20	12	15	empty
20	12	16	empty
20	12	17	empty
20	12	18	empty
20	12	19	empty
20	12	20	empty
20	12	21	empty
20	12	22	empty
20	12	23	empty
20	12	24	empty
20	12	25	empty
20	12	26	empty
20	12	27	empty
20	12	28	empty
20	12	29	empty
20	12	30	empty
20	13	1	empty
20	13	2	empty
20	13	3	empty
20	13	4	empty
20	13	5	empty
20	13	6	empty
20	13	7	empty
20	13	8	empty
20	13	9	empty
20	13	10	empty
20	13	11	empty
20	13	12	empty
20	13	13	empty
20	13	14	empty
20	13	15	empty
20	13	16	empty
20	13	17	empty
20	13	18	empty
20	13	19	empty
20	13	20	empty
20	13	21	empty
20	13	22	empty
20	13	23	empty
20	13	24	empty
20	13	25	empty
20	13	26	empty
20	13	27	empty
20	13	28	empty
20	13	29	empty
20	13	30	empty
20	14	1	empty
20	14	2	empty
20	14	3	empty
20	14	4	empty
20	14	5	empty
20	14	6	empty
20	14	7	empty
20	14	8	empty
20	14	9	empty
20	14	10	empty
20	14	11	empty
20	14	12	empty
20	14	13	empty
20	14	14	empty
20	14	15	empty
20	14	16	empty
20	14	17	empty
20	14	18	empty
20	14	19	empty
20	14	20	empty
20	14	21	empty
20	14	22	empty
20	14	23	empty
20	14	24	empty
20	14	25	empty
20	14	26	empty
20	14	27	empty
20	14	28	empty
20	14	29	empty
20	14	30	empty
20	15	1	empty
20	15	2	empty
20	15	3	empty
20	15	4	empty
20	15	5	empty
20	15	6	empty
20	15	7	empty
20	15	8	empty
20	15	9	empty
20	15	10	empty
20	15	11	empty
20	15	12	empty
20	15	13	empty
20	15	14	empty
20	15	15	empty
20	15	16	empty
20	15	17	empty
20	15	18	empty
20	15	19	empty
20	15	20	empty
20	15	21	empty
20	15	22	empty
20	15	23	empty
20	15	24	empty
20	15	25	empty
20	15	26	empty
20	15	27	empty
20	15	28	empty
20	15	29	empty
20	15	30	empty
20	16	1	empty
20	16	2	empty
20	16	3	empty
20	16	4	empty
20	16	5	empty
20	16	6	empty
20	16	7	empty
20	16	8	empty
20	16	9	empty
20	16	10	empty
20	16	11	empty
20	16	12	empty
20	16	13	empty
20	16	14	empty
20	16	15	empty
20	16	16	empty
20	16	17	empty
20	16	18	empty
20	16	19	empty
20	16	20	empty
20	16	21	empty
20	16	22	empty
20	16	23	empty
20	16	24	empty
20	16	25	empty
20	16	26	empty
20	16	27	empty
20	16	28	empty
20	16	29	empty
20	16	30	empty
20	17	1	empty
20	17	2	empty
20	17	3	empty
20	17	4	empty
20	17	5	empty
20	17	6	empty
20	17	7	empty
20	17	8	empty
20	17	9	empty
20	17	10	empty
20	17	11	empty
20	17	12	empty
20	17	13	empty
20	17	14	empty
20	17	15	empty
20	17	16	empty
20	17	17	empty
20	17	18	empty
20	17	19	empty
20	17	20	empty
20	17	21	empty
20	17	22	empty
20	17	23	empty
20	17	24	empty
20	17	25	empty
20	17	26	empty
20	17	27	empty
20	17	28	empty
20	17	29	empty
20	17	30	empty
20	18	1	empty
20	18	2	empty
20	18	3	empty
20	18	4	empty
20	18	5	empty
20	18	6	empty
20	18	7	empty
20	18	8	empty
20	18	9	empty
20	18	10	empty
20	18	11	empty
20	18	12	empty
20	18	13	empty
20	18	14	empty
20	18	15	empty
20	18	16	empty
20	18	17	empty
20	18	18	empty
20	18	19	empty
20	18	20	empty
20	18	21	empty
20	18	22	empty
20	18	23	empty
20	18	24	empty
20	18	25	empty
20	18	26	empty
20	18	27	empty
20	18	28	empty
20	18	29	empty
20	18	30	empty
20	19	1	empty
20	19	2	empty
20	19	3	empty
20	19	4	empty
20	19	5	empty
20	19	6	empty
20	19	7	empty
20	19	8	empty
20	19	9	empty
20	19	10	empty
20	19	11	empty
20	19	12	empty
20	19	13	empty
20	19	14	empty
20	19	15	empty
20	19	16	empty
20	19	17	empty
20	19	18	empty
20	19	19	empty
20	19	20	empty
20	19	21	empty
20	19	22	empty
20	19	23	empty
20	19	24	empty
20	19	25	empty
20	19	26	empty
20	19	27	empty
20	19	28	empty
20	19	29	empty
20	19	30	empty
20	20	1	empty
20	20	2	empty
20	20	3	empty
20	20	4	empty
20	20	5	empty
20	20	6	empty
20	20	7	empty
20	20	8	empty
20	20	9	empty
20	20	10	empty
20	20	11	empty
20	20	12	empty
20	20	13	empty
20	20	14	empty
20	20	15	empty
20	20	16	empty
20	20	17	empty
20	20	18	empty
20	20	19	empty
20	20	20	empty
20	20	21	empty
20	20	22	empty
20	20	23	empty
20	20	24	empty
20	20	25	empty
20	20	26	empty
20	20	27	empty
20	20	28	empty
20	20	29	empty
20	20	30	empty
20	21	1	empty
20	21	2	empty
20	21	3	empty
20	21	4	empty
20	21	5	empty
20	21	6	empty
20	21	7	empty
20	21	8	empty
20	21	9	empty
20	21	10	empty
20	21	11	empty
20	21	12	empty
20	21	13	empty
20	21	14	empty
20	21	15	empty
20	21	16	empty
20	21	17	empty
20	21	18	empty
20	21	19	empty
20	21	20	empty
20	21	21	empty
20	21	22	empty
20	21	23	empty
20	21	24	empty
20	21	25	empty
20	21	26	empty
20	21	27	empty
20	21	28	empty
20	21	29	empty
20	21	30	empty
20	22	1	empty
20	22	2	empty
20	22	3	empty
20	22	4	empty
20	22	5	empty
20	22	6	empty
20	22	7	empty
20	22	8	empty
20	22	9	empty
20	22	10	empty
20	22	11	empty
20	22	12	empty
20	22	13	empty
20	22	14	empty
20	22	15	empty
20	22	16	empty
20	22	17	empty
20	22	18	empty
20	22	19	empty
20	22	20	empty
20	22	21	empty
20	22	22	empty
20	22	23	empty
20	22	24	empty
20	22	25	empty
20	22	26	empty
20	22	27	empty
20	22	28	empty
20	22	29	empty
20	22	30	empty
20	23	1	empty
20	23	2	empty
20	23	3	empty
20	23	4	empty
20	23	5	empty
20	23	6	empty
20	23	7	empty
20	23	8	empty
20	23	9	empty
20	23	10	empty
20	23	11	empty
20	23	12	empty
20	23	13	empty
20	23	14	empty
20	23	15	empty
20	23	16	empty
20	23	17	empty
20	23	18	empty
20	23	19	empty
20	23	20	empty
20	23	21	empty
20	23	22	empty
20	23	23	empty
20	23	24	empty
20	23	25	empty
20	23	26	empty
20	23	27	empty
20	23	28	empty
20	23	29	empty
20	23	30	empty
20	24	1	empty
20	24	2	empty
20	24	3	empty
20	24	4	empty
20	24	5	empty
20	24	6	empty
20	24	7	empty
20	24	8	empty
20	24	9	empty
20	24	10	empty
20	24	11	empty
20	24	12	empty
20	24	13	empty
20	24	14	empty
20	24	15	empty
20	24	16	empty
20	24	17	empty
20	24	18	empty
20	24	19	empty
20	24	20	empty
20	24	21	empty
20	24	22	empty
20	24	23	empty
20	24	24	empty
20	24	25	empty
20	24	26	empty
20	24	27	empty
20	24	28	empty
20	24	29	empty
20	24	30	empty
21	1	1	A1
21	1	2	A1
21	1	3	A1
21	1	4	A1
21	1	5	A1
21	1	6	A3
21	1	7	A3
21	1	8	A3
21	1	9	A3
21	1	10	A3
21	1	11	A5
21	1	12	A5
21	1	13	A5
21	1	14	A5
21	1	15	A5
21	1	16	A13
21	1	17	A13
21	1	18	A13
21	1	19	A13
21	1	20	A13
21	1	21	A14
21	1	22	A14
21	1	23	A14
21	1	24	A14
21	1	25	A14
21	1	26	A15
21	1	27	A15
21	1	28	A15
21	1	29	A15
21	1	30	A15
21	2	1	A16
21	2	2	A16
21	2	3	A16
21	2	4	A16
21	2	5	A16
21	2	6	A17
21	2	7	A17
21	2	8	A17
21	2	9	A17
21	2	10	A17
21	2	11	A18
21	2	12	A18
21	2	13	A18
21	2	14	A18
21	2	15	A18
21	2	16	A19
21	2	17	A19
21	2	18	A19
21	2	19	A19
21	2	20	A19
21	2	21	A20
21	2	22	A20
21	2	23	A20
21	2	24	A20
21	2	25	A20
21	2	26	A21
21	2	27	A21
21	2	28	A21
21	2	29	A21
21	2	30	A21
21	3	1	A22
21	3	2	A22
21	3	3	A22
21	3	4	A22
21	3	5	A22
21	3	6	A23
21	3	7	A23
21	3	8	A23
21	3	9	A23
21	3	10	A23
21	3	11	A24
21	3	12	A24
21	3	13	A24
21	3	14	A24
21	3	15	A24
21	3	16	A25
21	3	17	A25
21	3	18	A25
21	3	19	A25
21	3	20	A25
21	3	21	A26
21	3	22	A26
21	3	23	A26
21	3	24	A26
21	3	25	A26
21	3	26	A27
21	3	27	A27
21	3	28	A27
21	3	29	A27
21	3	30	A27
21	4	1	A28
21	4	2	A28
21	4	3	A28
21	4	4	A28
21	4	5	A28
21	4	6	A29
21	4	7	A29
21	4	8	A29
21	4	9	A29
21	4	10	A29
21	4	11	A31
21	4	12	A31
21	4	13	A31
21	4	14	A31
21	4	15	A31
21	4	16	A32
21	4	17	A32
21	4	18	A32
21	4	19	A32
21	4	20	A32
21	4	21	A33
21	4	22	A33
21	4	23	A33
21	4	24	A33
21	4	25	A33
21	4	26	A34
21	4	27	A34
21	4	28	A34
21	4	29	A34
21	4	30	A34
21	5	1	A35
21	5	2	A35
21	5	3	A35
21	5	4	A35
21	5	5	A35
21	5	6	A36
21	5	7	A36
21	5	8	A36
21	5	9	A36
21	5	10	A36
21	5	11	A37
21	5	12	A37
21	5	13	A37
21	5	14	A37
21	5	15	A37
21	5	16	A38
21	5	17	A38
21	5	18	A38
21	5	19	A38
21	5	20	A38
21	5	21	A39
21	5	22	A39
21	5	23	A39
21	5	24	A39
21	5	25	A39
21	5	26	A40
21	5	27	A40
21	5	28	A40
21	5	29	A40
21	5	30	A40
21	6	1	A41
21	6	2	A41
21	6	3	A41
21	6	4	A41
21	6	5	A41
21	6	6	A42
21	6	7	A42
21	6	8	A42
21	6	9	A42
21	6	10	A42
21	6	11	A43
21	6	12	A43
21	6	13	A43
21	6	14	A43
21	6	15	A43
21	6	16	A44
21	6	17	A44
21	6	18	A44
21	6	19	A44
21	6	20	A44
21	6	21	A45
21	6	22	A45
21	6	23	A45
21	6	24	A45
21	6	25	A45
21	6	26	A47
21	6	27	A47
21	6	28	A47
21	6	29	A47
21	6	30	A47
21	7	1	A48
21	7	2	A48
21	7	3	A48
21	7	4	A48
21	7	5	A48
21	7	6	A49
21	7	7	A49
21	7	8	A49
21	7	9	A49
21	7	10	A49
21	7	11	A50
21	7	12	A50
21	7	13	A50
21	7	14	A50
21	7	15	A50
21	7	16	A51
21	7	17	A51
21	7	18	A51
21	7	19	A51
21	7	20	A51
21	7	21	A52
21	7	22	A52
21	7	23	A52
21	7	24	A52
21	7	25	A52
21	7	26	A53
21	7	27	A53
21	7	28	A53
21	7	29	A53
21	7	30	A53
21	8	1	A54
21	8	2	A54
21	8	3	A54
21	8	4	A54
21	8	5	A54
21	8	6	A55
21	8	7	A55
21	8	8	A55
21	8	9	A55
21	8	10	A55
21	8	11	A56
21	8	12	A56
21	8	13	A56
21	8	14	A56
21	8	15	A56
21	8	16	A57
21	8	17	A57
21	8	18	A57
21	8	19	A57
21	8	20	A57
21	8	21	A58
21	8	22	A58
21	8	23	A58
21	8	24	A58
21	8	25	A58
21	8	26	A59
21	8	27	A59
21	8	28	A59
21	8	29	A59
21	8	30	A59
21	9	1	A60
21	9	2	A60
21	9	3	A60
21	9	4	A60
21	9	5	A60
21	9	6	A61
21	9	7	A61
21	9	8	A61
21	9	9	A61
21	9	10	A61
21	9	11	A62
21	9	12	A62
21	9	13	A62
21	9	14	A62
21	9	15	A62
21	9	16	A63
21	9	17	A63
21	9	18	A63
21	9	19	A63
21	9	20	A63
21	9	21	A64
21	9	22	A64
21	9	23	A64
21	9	24	A64
21	9	25	A64
21	9	26	A65
21	9	27	A65
21	9	28	A65
21	9	29	A65
21	9	30	A65
21	10	1	A66
21	10	2	A66
21	10	3	A66
21	10	4	A66
21	10	5	A66
21	10	6	A67
21	10	7	A67
21	10	8	A67
21	10	9	A67
21	10	10	A67
21	10	11	A68
21	10	12	A68
21	10	13	A68
21	10	14	A68
21	10	15	A68
21	10	16	A70
21	10	17	A70
21	10	18	A70
21	10	19	A70
21	10	20	A70
21	10	21	A71
21	10	22	A71
21	10	23	A71
21	10	24	A71
21	10	25	A71
21	10	26	A72
21	10	27	A72
21	10	28	A72
21	10	29	A72
21	10	30	A72
21	11	1	A73
21	11	2	A73
21	11	3	A73
21	11	4	A73
21	11	5	A73
21	11	6	A74
21	11	7	A74
21	11	8	A74
21	11	9	A74
21	11	10	A74
21	11	11	A75
21	11	12	A75
21	11	13	A75
21	11	14	A75
21	11	15	A75
21	11	16	A76
21	11	17	A76
21	11	18	A76
21	11	19	A76
21	11	20	A76
21	11	21	A77
21	11	22	A77
21	11	23	A77
21	11	24	A77
21	11	25	A77
21	11	26	A78
21	11	27	A78
21	11	28	A78
21	11	29	A78
21	11	30	A78
21	12	1	A79
21	12	2	A79
21	12	3	A79
21	12	4	A79
21	12	5	A79
21	12	6	A80
21	12	7	A80
21	12	8	A80
21	12	9	A80
21	12	10	A80
21	12	11	A81
21	12	12	A81
21	12	13	A81
21	12	14	A81
21	12	15	A81
21	12	16	A82
21	12	17	A82
21	12	18	A82
21	12	19	A82
21	12	20	A82
21	12	21	A83
21	12	22	A83
21	12	23	A83
21	12	24	A83
21	12	25	A83
21	12	26	A84
21	12	27	A84
21	12	28	A84
21	12	29	A84
21	12	30	A84
21	13	1	A85
21	13	2	A85
21	13	3	A85
21	13	4	A85
21	13	5	A85
21	13	6	A86
21	13	7	A86
21	13	8	A86
21	13	9	A86
21	13	10	A86
21	13	11	A87
21	13	12	A87
21	13	13	A87
21	13	14	A87
21	13	15	A87
21	13	16	A88
21	13	17	A88
21	13	18	A88
21	13	19	A88
21	13	20	A88
21	13	21	A89
21	13	22	A89
21	13	23	A89
21	13	24	A89
21	13	25	A89
21	13	26	A90
21	13	27	A90
21	13	28	A90
21	13	29	A90
21	13	30	A90
21	14	1	A91
21	14	2	A91
21	14	3	A91
21	14	4	A91
21	14	5	A91
21	14	6	A92
21	14	7	A92
21	14	8	A92
21	14	9	A92
21	14	10	A92
21	14	11	A93
21	14	12	A93
21	14	13	A93
21	14	14	A93
21	14	15	A93
21	14	16	A94
21	14	17	A94
21	14	18	A94
21	14	19	A94
21	14	20	A94
21	14	21	A97
21	14	22	A97
21	14	23	A97
21	14	24	A97
21	14	25	A97
21	14	26	A98
21	14	27	A98
21	14	28	A98
21	14	29	A98
21	14	30	A98
21	15	1	A99
21	15	2	A99
21	15	3	A99
21	15	4	A99
21	15	5	A99
21	15	6	A100
21	15	7	A100
21	15	8	A100
21	15	9	A100
21	15	10	A100
21	15	11	A101
21	15	12	A101
21	15	13	A101
21	15	14	A101
21	15	15	A101
21	15	16	A102
21	15	17	A102
21	15	18	A102
21	15	19	A102
21	15	20	A102
21	15	21	A103
21	15	22	A103
21	15	23	A103
21	15	24	A103
21	15	25	A103
21	15	26	A104
21	15	27	A104
21	15	28	A104
21	15	29	A104
21	15	30	A104
21	16	1	A105
21	16	2	A105
21	16	3	A105
21	16	4	A105
21	16	5	A105
21	16	6	A106
21	16	7	A106
21	16	8	A106
21	16	9	A106
21	16	10	A106
21	16	11	A107
21	16	12	A107
21	16	13	A107
21	16	14	A107
21	16	15	A107
21	16	16	A108
21	16	17	A108
21	16	18	A108
21	16	19	A108
21	16	20	A108
21	16	21	A109
21	16	22	A109
21	16	23	A109
21	16	24	A109
21	16	25	A109
21	16	26	A110
21	16	27	A110
21	16	28	A110
21	16	29	A110
21	16	30	A110
21	17	1	A111
21	17	2	A111
21	17	3	A111
21	17	4	A111
21	17	5	A111
21	17	6	A112
21	17	7	A112
21	17	8	A112
21	17	9	A112
21	17	10	A112
21	17	11	A113
21	17	12	A113
21	17	13	A113
21	17	14	A113
21	17	15	A113
21	17	16	A114
21	17	17	A114
21	17	18	A114
21	17	19	A114
21	17	20	A114
21	17	21	A115
21	17	22	A115
21	17	23	A115
21	17	24	A115
21	17	25	A115
21	17	26	A116
21	17	27	A116
21	17	28	A116
21	17	29	A116
21	17	30	A116
21	18	1	A117
21	18	2	A117
21	18	3	A117
21	18	4	A117
21	18	5	A117
21	18	6	A118
21	18	7	A118
21	18	8	A118
21	18	9	A118
21	18	10	A118
21	18	11	A119
21	18	12	A119
21	18	13	A119
21	18	14	A119
21	18	15	A119
21	18	16	A120
21	18	17	A120
21	18	18	A120
21	18	19	A120
21	18	20	A120
21	18	21	empty
21	18	22	empty
21	18	23	empty
21	18	24	empty
21	18	25	empty
21	18	26	empty
21	18	27	empty
21	18	28	empty
21	18	29	empty
21	18	30	empty
21	19	1	empty
21	19	2	empty
21	19	3	empty
21	19	4	empty
21	19	5	empty
21	19	6	empty
21	19	7	empty
21	19	8	empty
21	19	9	empty
21	19	10	empty
21	19	11	empty
21	19	12	empty
21	19	13	empty
21	19	14	empty
21	19	15	empty
21	19	16	empty
21	19	17	empty
21	19	18	empty
21	19	19	empty
21	19	20	empty
21	19	21	empty
21	19	22	empty
21	19	23	empty
21	19	24	empty
21	19	25	empty
21	19	26	empty
21	19	27	empty
21	19	28	empty
21	19	29	empty
21	19	30	empty
21	20	1	empty
21	20	2	empty
21	20	3	empty
21	20	4	empty
21	20	5	empty
21	20	6	empty
21	20	7	empty
21	20	8	empty
21	20	9	empty
21	20	10	empty
21	20	11	empty
21	20	12	empty
21	20	13	empty
21	20	14	empty
21	20	15	empty
21	20	16	empty
21	20	17	empty
21	20	18	empty
21	20	19	empty
21	20	20	empty
21	20	21	empty
21	20	22	empty
21	20	23	empty
21	20	24	empty
21	20	25	empty
21	20	26	empty
21	20	27	empty
21	20	28	empty
21	20	29	empty
21	20	30	empty
21	21	1	empty
21	21	2	empty
21	21	3	empty
21	21	4	empty
21	21	5	empty
21	21	6	empty
21	21	7	empty
21	21	8	empty
21	21	9	empty
21	21	10	empty
21	21	11	empty
21	21	12	empty
21	21	13	empty
21	21	14	empty
21	21	15	empty
21	21	16	empty
21	21	17	empty
21	21	18	empty
21	21	19	empty
21	21	20	empty
21	21	21	empty
21	21	22	empty
21	21	23	empty
21	21	24	empty
21	21	25	empty
21	21	26	empty
21	21	27	empty
21	21	28	empty
21	21	29	empty
21	21	30	empty
21	22	1	empty
21	22	2	empty
21	22	3	empty
21	22	4	empty
21	22	5	empty
21	22	6	empty
21	22	7	empty
21	22	8	empty
21	22	9	empty
21	22	10	empty
21	22	11	empty
21	22	12	empty
21	22	13	empty
21	22	14	empty
21	22	15	empty
21	22	16	empty
21	22	17	empty
21	22	18	empty
21	22	19	empty
21	22	20	empty
21	22	21	empty
21	22	22	empty
21	22	23	empty
21	22	24	empty
21	22	25	empty
21	22	26	empty
21	22	27	empty
21	22	28	empty
21	22	29	empty
21	22	30	empty
21	23	1	empty
21	23	2	empty
21	23	3	empty
21	23	4	empty
21	23	5	empty
21	23	6	empty
21	23	7	empty
21	23	8	empty
21	23	9	empty
21	23	10	empty
21	23	11	empty
21	23	12	empty
21	23	13	empty
21	23	14	empty
21	23	15	empty
21	23	16	empty
21	23	17	empty
21	23	18	empty
21	23	19	empty
21	23	20	empty
21	23	21	empty
21	23	22	empty
21	23	23	empty
21	23	24	empty
21	23	25	empty
21	23	26	empty
21	23	27	empty
21	23	28	empty
21	23	29	empty
21	23	30	empty
21	24	1	empty
21	24	2	empty
21	24	3	empty
21	24	4	empty
21	24	5	empty
21	24	6	empty
21	24	7	empty
21	24	8	empty
21	24	9	empty
21	24	10	empty
21	24	11	empty
21	24	12	empty
21	24	13	empty
21	24	14	empty
21	24	15	empty
21	24	16	empty
21	24	17	empty
21	24	18	empty
21	24	19	empty
21	24	20	empty
21	24	21	empty
21	24	22	empty
21	24	23	empty
21	24	24	empty
21	24	25	empty
21	24	26	empty
21	24	27	empty
21	24	28	empty
21	24	29	empty
21	24	30	empty
22	1	1	A1
22	1	2	A1
22	1	3	A1
22	1	4	A1
22	1	5	A1
22	1	6	A3
22	1	7	A3
22	1	8	A3
22	1	9	A3
22	1	10	A3
22	1	11	A5
22	1	12	A5
22	1	13	A5
22	1	14	A5
22	1	15	A5
22	1	16	A13
22	1	17	A13
22	1	18	A13
22	1	19	A13
22	1	20	A13
22	1	21	A14
22	1	22	A14
22	1	23	A14
22	1	24	A14
22	1	25	A14
22	1	26	A15
22	1	27	A15
22	1	28	A15
22	1	29	A15
22	1	30	A15
22	2	1	A16
22	2	2	A16
22	2	3	A16
22	2	4	A16
22	2	5	A16
22	2	6	A17
22	2	7	A17
22	2	8	A17
22	2	9	A17
22	2	10	A17
22	2	11	A18
22	2	12	A18
22	2	13	A18
22	2	14	A18
22	2	15	A18
22	2	16	A19
22	2	17	A19
22	2	18	A19
22	2	19	A19
22	2	20	A19
22	2	21	A20
22	2	22	A20
22	2	23	A20
22	2	24	A20
22	2	25	A20
22	2	26	A21
22	2	27	A21
22	2	28	A21
22	2	29	A21
22	2	30	A21
22	3	1	A22
22	3	2	A22
22	3	3	A22
22	3	4	A22
22	3	5	A22
22	3	6	A23
22	3	7	A23
22	3	8	A23
22	3	9	A23
22	3	10	A23
22	3	11	A24
22	3	12	A24
22	3	13	A24
22	3	14	A24
22	3	15	A24
22	3	16	A25
22	3	17	A25
22	3	18	A25
22	3	19	A25
22	3	20	A25
22	3	21	A26
22	3	22	A26
22	3	23	A26
22	3	24	A26
22	3	25	A26
22	3	26	A27
22	3	27	A27
22	3	28	A27
22	3	29	A27
22	3	30	A27
22	4	1	A28
22	4	2	A28
22	4	3	A28
22	4	4	A28
22	4	5	A28
22	4	6	A29
22	4	7	A29
22	4	8	A29
22	4	9	A29
22	4	10	A29
22	4	11	A31
22	4	12	A31
22	4	13	A31
22	4	14	A31
22	4	15	A31
22	4	16	A32
22	4	17	A32
22	4	18	A32
22	4	19	A32
22	4	20	A32
22	4	21	A33
22	4	22	A33
22	4	23	A33
22	4	24	A33
22	4	25	A33
22	4	26	A34
22	4	27	A34
22	4	28	A34
22	4	29	A34
22	4	30	A34
22	5	1	A35
22	5	2	A35
22	5	3	A35
22	5	4	A35
22	5	5	A35
22	5	6	A36
22	5	7	A36
22	5	8	A36
22	5	9	A36
22	5	10	A36
22	5	11	A37
22	5	12	A37
22	5	13	A37
22	5	14	A37
22	5	15	A37
22	5	16	A38
22	5	17	A38
22	5	18	A38
22	5	19	A38
22	5	20	A38
22	5	21	A39
22	5	22	A39
22	5	23	A39
22	5	24	A39
22	5	25	A39
22	5	26	A40
22	5	27	A40
22	5	28	A40
22	5	29	A40
22	5	30	A40
22	6	1	A41
22	6	2	A41
22	6	3	A41
22	6	4	A41
22	6	5	A41
22	6	6	A42
22	6	7	A42
22	6	8	A42
22	6	9	A42
22	6	10	A42
22	6	11	A43
22	6	12	A43
22	6	13	A43
22	6	14	A43
22	6	15	A43
22	6	16	A44
22	6	17	A44
22	6	18	A44
22	6	19	A44
22	6	20	A44
22	6	21	A45
22	6	22	A45
22	6	23	A45
22	6	24	A45
22	6	25	A45
22	6	26	A47
22	6	27	A47
22	6	28	A47
22	6	29	A47
22	6	30	A47
22	7	1	A48
22	7	2	A48
22	7	3	A48
22	7	4	A48
22	7	5	A48
22	7	6	A49
22	7	7	A49
22	7	8	A49
22	7	9	A49
22	7	10	A49
22	7	11	A50
22	7	12	A50
22	7	13	A50
22	7	14	A50
22	7	15	A50
22	7	16	A51
22	7	17	A51
22	7	18	A51
22	7	19	A51
22	7	20	A51
22	7	21	A52
22	7	22	A52
22	7	23	A52
22	7	24	A52
22	7	25	A52
22	7	26	A53
22	7	27	A53
22	7	28	A53
22	7	29	A53
22	7	30	A53
22	8	1	A54
22	8	2	A54
22	8	3	A54
22	8	4	A54
22	8	5	A54
22	8	6	A55
22	8	7	A55
22	8	8	A55
22	8	9	A55
22	8	10	A55
22	8	11	A56
22	8	12	A56
22	8	13	A56
22	8	14	A56
22	8	15	A56
22	8	16	A57
22	8	17	A57
22	8	18	A57
22	8	19	A57
22	8	20	A57
22	8	21	A58
22	8	22	A58
22	8	23	A58
22	8	24	A58
22	8	25	A58
22	8	26	A59
22	8	27	A59
22	8	28	A59
22	8	29	A59
22	8	30	A59
22	9	1	A60
22	9	2	A60
22	9	3	A60
22	9	4	A60
22	9	5	A60
22	9	6	A61
22	9	7	A61
22	9	8	A61
22	9	9	A61
22	9	10	A61
22	9	11	A62
22	9	12	A62
22	9	13	A62
22	9	14	A62
22	9	15	A62
22	9	16	A63
22	9	17	A63
22	9	18	A63
22	9	19	A63
22	9	20	A63
22	9	21	A64
22	9	22	A64
22	9	23	A64
22	9	24	A64
22	9	25	A64
22	9	26	A65
22	9	27	A65
22	9	28	A65
22	9	29	A65
22	9	30	A65
22	10	1	A66
22	10	2	A66
22	10	3	A66
22	10	4	A66
22	10	5	A66
22	10	6	A67
22	10	7	A67
22	10	8	A67
22	10	9	A67
22	10	10	A67
22	10	11	A68
22	10	12	A68
22	10	13	A68
22	10	14	A68
22	10	15	A68
22	10	16	A70
22	10	17	A70
22	10	18	A70
22	10	19	A70
22	10	20	A70
22	10	21	A71
22	10	22	A71
22	10	23	A71
22	10	24	A71
22	10	25	A71
22	10	26	A72
22	10	27	A72
22	10	28	A72
22	10	29	A72
22	10	30	A72
22	11	1	A73
22	11	2	A73
22	11	3	A73
22	11	4	A73
22	11	5	A73
22	11	6	A74
22	11	7	A74
22	11	8	A74
22	11	9	A74
22	11	10	A74
22	11	11	A75
22	11	12	A75
22	11	13	A75
22	11	14	A75
22	11	15	A75
22	11	16	A76
22	11	17	A76
22	11	18	A76
22	11	19	A76
22	11	20	A76
22	11	21	A77
22	11	22	A77
22	11	23	A77
22	11	24	A77
22	11	25	A77
22	11	26	A78
22	11	27	A78
22	11	28	A78
22	11	29	A78
22	11	30	A78
22	12	1	A79
22	12	2	A79
22	12	3	A79
22	12	4	A79
22	12	5	A79
22	12	6	A80
22	12	7	A80
22	12	8	A80
22	12	9	A80
22	12	10	A80
22	12	11	A81
22	12	12	A81
22	12	13	A81
22	12	14	A81
22	12	15	A81
22	12	16	A82
22	12	17	A82
22	12	18	A82
22	12	19	A82
22	12	20	A82
22	12	21	A83
22	12	22	A83
22	12	23	A83
22	12	24	A83
22	12	25	A83
22	12	26	A84
22	12	27	A84
22	12	28	A84
22	12	29	A84
22	12	30	A84
22	13	1	A85
22	13	2	A85
22	13	3	A85
22	13	4	A85
22	13	5	A85
22	13	6	A86
22	13	7	A86
22	13	8	A86
22	13	9	A86
22	13	10	A86
22	13	11	A87
22	13	12	A87
22	13	13	A87
22	13	14	A87
22	13	15	A87
22	13	16	A88
22	13	17	A88
22	13	18	A88
22	13	19	A88
22	13	20	A88
22	13	21	A89
22	13	22	A89
22	13	23	A89
22	13	24	A89
22	13	25	A89
22	13	26	A90
22	13	27	A90
22	13	28	A90
22	13	29	A90
22	13	30	A90
22	14	1	A91
22	14	2	A91
22	14	3	A91
22	14	4	A91
22	14	5	A91
22	14	6	A92
22	14	7	A92
22	14	8	A92
22	14	9	A92
22	14	10	A92
22	14	11	A93
22	14	12	A93
22	14	13	A93
22	14	14	A93
22	14	15	A93
22	14	16	A94
22	14	17	A94
22	14	18	A94
22	14	19	A94
22	14	20	A94
22	14	21	A97
22	14	22	A97
22	14	23	A97
22	14	24	A97
22	14	25	A97
22	14	26	A98
22	14	27	A98
22	14	28	A98
22	14	29	A98
22	14	30	A98
22	15	1	A99
22	15	2	A99
22	15	3	A99
22	15	4	A99
22	15	5	A99
22	15	6	A100
22	15	7	A100
22	15	8	A100
22	15	9	A100
22	15	10	A100
22	15	11	A101
22	15	12	A101
22	15	13	A101
22	15	14	A101
22	15	15	A101
22	15	16	A102
22	15	17	A102
22	15	18	A102
22	15	19	A102
22	15	20	A102
22	15	21	A103
22	15	22	A103
22	15	23	A103
22	15	24	A103
22	15	25	A103
22	15	26	A104
22	15	27	A104
22	15	28	A104
22	15	29	A104
22	15	30	A104
22	16	1	A105
22	16	2	A105
22	16	3	A105
22	16	4	A105
22	16	5	A105
22	16	6	A106
22	16	7	A106
22	16	8	A106
22	16	9	A106
22	16	10	A106
22	16	11	A107
22	16	12	A107
22	16	13	A107
22	16	14	A107
22	16	15	A107
22	16	16	A108
22	16	17	A108
22	16	18	A108
22	16	19	A108
22	16	20	A108
22	16	21	A109
22	16	22	A109
22	16	23	A109
22	16	24	A109
22	16	25	A109
22	16	26	A110
22	16	27	A110
22	16	28	A110
22	16	29	A110
22	16	30	A110
22	17	1	A111
22	17	2	A111
22	17	3	A111
22	17	4	A111
22	17	5	A111
22	17	6	A112
22	17	7	A112
22	17	8	A112
22	17	9	A112
22	17	10	A112
22	17	11	A113
22	17	12	A113
22	17	13	A113
22	17	14	A113
22	17	15	A113
22	17	16	A114
22	17	17	A114
22	17	18	A114
22	17	19	A114
22	17	20	A114
22	17	21	A115
22	17	22	A115
22	17	23	A115
22	17	24	A115
22	17	25	A115
22	17	26	A116
22	17	27	A116
22	17	28	A116
22	17	29	A116
22	17	30	A116
22	18	1	A117
22	18	2	A117
22	18	3	A117
22	18	4	A117
22	18	5	A117
22	18	6	A118
22	18	7	A118
22	18	8	A118
22	18	9	A118
22	18	10	A118
22	18	11	A119
22	18	12	A119
22	18	13	A119
22	18	14	A119
22	18	15	A119
22	18	16	A120
22	18	17	A120
22	18	18	A120
22	18	19	A120
22	18	20	A120
22	18	21	empty
22	18	22	empty
22	18	23	empty
22	18	24	empty
22	18	25	empty
22	18	26	empty
22	18	27	empty
22	18	28	empty
22	18	29	empty
22	18	30	empty
22	19	1	empty
22	19	2	empty
22	19	3	empty
22	19	4	empty
22	19	5	empty
22	19	6	empty
22	19	7	empty
22	19	8	empty
22	19	9	empty
22	19	10	empty
22	19	11	empty
22	19	12	empty
22	19	13	empty
22	19	14	empty
22	19	15	empty
22	19	16	empty
22	19	17	empty
22	19	18	empty
22	19	19	empty
22	19	20	empty
22	19	21	empty
22	19	22	empty
22	19	23	empty
22	19	24	empty
22	19	25	empty
22	19	26	empty
22	19	27	empty
22	19	28	empty
22	19	29	empty
22	19	30	empty
22	20	1	empty
22	20	2	empty
22	20	3	empty
22	20	4	empty
22	20	5	empty
22	20	6	empty
22	20	7	empty
22	20	8	empty
22	20	9	empty
22	20	10	empty
22	20	11	empty
22	20	12	empty
22	20	13	empty
22	20	14	empty
22	20	15	empty
22	20	16	empty
22	20	17	empty
22	20	18	empty
22	20	19	empty
22	20	20	empty
22	20	21	empty
22	20	22	empty
22	20	23	empty
22	20	24	empty
22	20	25	empty
22	20	26	empty
22	20	27	empty
22	20	28	empty
22	20	29	empty
22	20	30	empty
22	21	1	empty
22	21	2	empty
22	21	3	empty
22	21	4	empty
22	21	5	empty
22	21	6	empty
22	21	7	empty
22	21	8	empty
22	21	9	empty
22	21	10	empty
22	21	11	empty
22	21	12	empty
22	21	13	empty
22	21	14	empty
22	21	15	empty
22	21	16	empty
22	21	17	empty
22	21	18	empty
22	21	19	empty
22	21	20	empty
22	21	21	empty
22	21	22	empty
22	21	23	empty
22	21	24	empty
22	21	25	empty
22	21	26	empty
22	21	27	empty
22	21	28	empty
22	21	29	empty
22	21	30	empty
22	22	1	empty
22	22	2	empty
22	22	3	empty
22	22	4	empty
22	22	5	empty
22	22	6	empty
22	22	7	empty
22	22	8	empty
22	22	9	empty
22	22	10	empty
22	22	11	empty
22	22	12	empty
22	22	13	empty
22	22	14	empty
22	22	15	empty
22	22	16	empty
22	22	17	empty
22	22	18	empty
22	22	19	empty
22	22	20	empty
22	22	21	empty
22	22	22	empty
22	22	23	empty
22	22	24	empty
22	22	25	empty
22	22	26	empty
22	22	27	empty
22	22	28	empty
22	22	29	empty
22	22	30	empty
22	23	1	empty
22	23	2	empty
22	23	3	empty
22	23	4	empty
22	23	5	empty
22	23	6	empty
22	23	7	empty
22	23	8	empty
22	23	9	empty
22	23	10	empty
22	23	11	empty
22	23	12	empty
22	23	13	empty
22	23	14	empty
22	23	15	empty
22	23	16	empty
22	23	17	empty
22	23	18	empty
22	23	19	empty
22	23	20	empty
22	23	21	empty
22	23	22	empty
22	23	23	empty
22	23	24	empty
22	23	25	empty
22	23	26	empty
22	23	27	empty
22	23	28	empty
22	23	29	empty
22	23	30	empty
22	24	1	empty
22	24	2	empty
22	24	3	empty
22	24	4	empty
22	24	5	empty
22	24	6	empty
22	24	7	empty
22	24	8	empty
22	24	9	empty
22	24	10	empty
22	24	11	empty
22	24	12	empty
22	24	13	empty
22	24	14	empty
22	24	15	empty
22	24	16	empty
22	24	17	empty
22	24	18	empty
22	24	19	empty
22	24	20	empty
22	24	21	empty
22	24	22	empty
22	24	23	empty
22	24	24	empty
22	24	25	empty
22	24	26	empty
22	24	27	empty
22	24	28	empty
22	24	29	empty
22	24	30	empty
23	1	1	empty
23	1	2	empty
23	1	3	empty
23	1	4	empty
23	1	5	empty
23	1	6	empty
23	1	7	empty
23	1	8	empty
23	1	9	empty
23	1	10	empty
23	1	11	empty
23	1	12	empty
23	1	13	empty
23	1	14	empty
23	1	15	empty
23	1	16	empty
23	1	17	empty
23	1	18	empty
23	1	19	empty
23	1	20	empty
23	1	21	empty
23	1	22	empty
23	1	23	empty
23	1	24	empty
23	1	25	empty
23	1	26	empty
23	1	27	empty
23	1	28	empty
23	1	29	empty
23	1	30	empty
23	2	1	empty
23	2	2	empty
23	2	3	empty
23	2	4	empty
23	2	5	empty
23	2	6	empty
23	2	7	empty
23	2	8	empty
23	2	9	empty
23	2	10	empty
23	2	11	empty
23	2	12	empty
23	2	13	empty
23	2	14	empty
23	2	15	empty
23	2	16	empty
23	2	17	empty
23	2	18	empty
23	2	19	empty
23	2	20	empty
23	2	21	empty
23	2	22	empty
23	2	23	empty
23	2	24	empty
23	2	25	empty
23	2	26	empty
23	2	27	empty
23	2	28	empty
23	2	29	empty
23	2	30	empty
23	3	1	empty
23	3	2	empty
23	3	3	empty
23	3	4	empty
23	3	5	empty
23	3	6	empty
23	3	7	empty
23	3	8	empty
23	3	9	empty
23	3	10	empty
23	3	11	empty
23	3	12	empty
23	3	13	empty
23	3	14	empty
23	3	15	empty
23	3	16	empty
23	3	17	empty
23	3	18	empty
23	3	19	empty
23	3	20	empty
23	3	21	empty
23	3	22	empty
23	3	23	empty
23	3	24	empty
23	3	25	empty
23	3	26	empty
23	3	27	empty
23	3	28	empty
23	3	29	empty
23	3	30	empty
23	4	1	empty
23	4	2	empty
23	4	3	empty
23	4	4	empty
23	4	5	empty
23	4	6	empty
23	4	7	empty
23	4	8	empty
23	4	9	empty
23	4	10	empty
23	4	11	empty
23	4	12	empty
23	4	13	empty
23	4	14	empty
23	4	15	empty
23	4	16	empty
23	4	17	empty
23	4	18	empty
23	4	19	empty
23	4	20	empty
23	4	21	empty
23	4	22	empty
23	4	23	empty
23	4	24	empty
23	4	25	empty
23	4	26	empty
23	4	27	empty
23	4	28	empty
23	4	29	empty
23	4	30	empty
23	5	1	empty
23	5	2	empty
23	5	3	empty
23	5	4	empty
23	5	5	empty
23	5	6	empty
23	5	7	empty
23	5	8	empty
23	5	9	empty
23	5	10	empty
23	5	11	empty
23	5	12	empty
23	5	13	empty
23	5	14	empty
23	5	15	empty
23	5	16	empty
23	5	17	empty
23	5	18	empty
23	5	19	empty
23	5	20	empty
23	5	21	empty
23	5	22	empty
23	5	23	empty
23	5	24	empty
23	5	25	empty
23	5	26	empty
23	5	27	empty
23	5	28	empty
23	5	29	empty
23	5	30	empty
23	6	1	empty
23	6	2	empty
23	6	3	empty
23	6	4	empty
23	6	5	empty
23	6	6	empty
23	6	7	empty
23	6	8	empty
23	6	9	empty
23	6	10	empty
23	6	11	empty
23	6	12	empty
23	6	13	empty
23	6	14	empty
23	6	15	empty
23	6	16	empty
23	6	17	empty
23	6	18	empty
23	6	19	empty
23	6	20	empty
23	6	21	empty
23	6	22	empty
23	6	23	empty
23	6	24	empty
23	6	25	empty
23	6	26	empty
23	6	27	empty
23	6	28	empty
23	6	29	empty
23	6	30	empty
23	7	1	empty
23	7	2	empty
23	7	3	empty
23	7	4	empty
23	7	5	empty
23	7	6	empty
23	7	7	empty
23	7	8	empty
23	7	9	empty
23	7	10	empty
23	7	11	empty
23	7	12	empty
23	7	13	empty
23	7	14	empty
23	7	15	empty
23	7	16	empty
23	7	17	empty
23	7	18	empty
23	7	19	empty
23	7	20	empty
23	7	21	empty
23	7	22	empty
23	7	23	empty
23	7	24	empty
23	7	25	empty
23	7	26	empty
23	7	27	empty
23	7	28	empty
23	7	29	empty
23	7	30	empty
23	8	1	empty
23	8	2	empty
23	8	3	empty
23	8	4	empty
23	8	5	empty
23	8	6	empty
23	8	7	empty
23	8	8	empty
23	8	9	empty
23	8	10	empty
23	8	11	empty
23	8	12	empty
23	8	13	empty
23	8	14	empty
23	8	15	empty
23	8	16	empty
23	8	17	empty
23	8	18	empty
23	8	19	empty
23	8	20	empty
23	8	21	empty
23	8	22	empty
23	8	23	empty
23	8	24	empty
23	8	25	empty
23	8	26	empty
23	8	27	empty
23	8	28	empty
23	8	29	empty
23	8	30	empty
23	9	1	empty
23	9	2	empty
23	9	3	empty
23	9	4	empty
23	9	5	empty
23	9	6	empty
23	9	7	empty
23	9	8	empty
23	9	9	empty
23	9	10	empty
23	9	11	empty
23	9	12	empty
23	9	13	empty
23	9	14	empty
23	9	15	empty
23	9	16	empty
23	9	17	empty
23	9	18	empty
23	9	19	empty
23	9	20	empty
23	9	21	empty
23	9	22	empty
23	9	23	empty
23	9	24	empty
23	9	25	empty
23	9	26	empty
23	9	27	empty
23	9	28	empty
23	9	29	empty
23	9	30	empty
23	10	1	empty
23	10	2	empty
23	10	3	empty
23	10	4	empty
23	10	5	empty
23	10	6	empty
23	10	7	empty
23	10	8	empty
23	10	9	empty
23	10	10	empty
23	10	11	empty
23	10	12	empty
23	10	13	empty
23	10	14	empty
23	10	15	empty
23	10	16	empty
23	10	17	empty
23	10	18	empty
23	10	19	empty
23	10	20	empty
23	10	21	empty
23	10	22	empty
23	10	23	empty
23	10	24	empty
23	10	25	empty
23	10	26	empty
23	10	27	empty
23	10	28	empty
23	10	29	empty
23	10	30	empty
23	11	1	empty
23	11	2	empty
23	11	3	empty
23	11	4	empty
23	11	5	empty
23	11	6	empty
23	11	7	empty
23	11	8	empty
23	11	9	empty
23	11	10	empty
23	11	11	empty
23	11	12	empty
23	11	13	empty
23	11	14	empty
23	11	15	empty
23	11	16	empty
23	11	17	empty
23	11	18	empty
23	11	19	empty
23	11	20	empty
23	11	21	empty
23	11	22	empty
23	11	23	empty
23	11	24	empty
23	11	25	empty
23	11	26	empty
23	11	27	empty
23	11	28	empty
23	11	29	empty
23	11	30	empty
23	12	1	empty
23	12	2	empty
23	12	3	empty
23	12	4	empty
23	12	5	empty
23	12	6	empty
23	12	7	empty
23	12	8	empty
23	12	9	empty
23	12	10	empty
23	12	11	empty
23	12	12	empty
23	12	13	empty
23	12	14	empty
23	12	15	empty
23	12	16	empty
23	12	17	empty
23	12	18	empty
23	12	19	empty
23	12	20	empty
23	12	21	empty
23	12	22	empty
23	12	23	empty
23	12	24	empty
23	12	25	empty
23	12	26	empty
23	12	27	empty
23	12	28	empty
23	12	29	empty
23	12	30	empty
23	13	1	empty
23	13	2	empty
23	13	3	empty
23	13	4	empty
23	13	5	empty
23	13	6	empty
23	13	7	empty
23	13	8	empty
23	13	9	empty
23	13	10	empty
23	13	11	empty
23	13	12	empty
23	13	13	empty
23	13	14	empty
23	13	15	empty
23	13	16	empty
23	13	17	empty
23	13	18	empty
23	13	19	empty
23	13	20	empty
23	13	21	empty
23	13	22	empty
23	13	23	empty
23	13	24	empty
23	13	25	empty
23	13	26	empty
23	13	27	empty
23	13	28	empty
23	13	29	empty
23	13	30	empty
23	14	1	empty
23	14	2	empty
23	14	3	empty
23	14	4	empty
23	14	5	empty
23	14	6	empty
23	14	7	empty
23	14	8	empty
23	14	9	empty
23	14	10	empty
23	14	11	empty
23	14	12	empty
23	14	13	empty
23	14	14	empty
23	14	15	empty
23	14	16	empty
23	14	17	empty
23	14	18	empty
23	14	19	empty
23	14	20	empty
23	14	21	empty
23	14	22	empty
23	14	23	empty
23	14	24	empty
23	14	25	empty
23	14	26	empty
23	14	27	empty
23	14	28	empty
23	14	29	empty
23	14	30	empty
23	15	1	empty
23	15	2	empty
23	15	3	empty
23	15	4	empty
23	15	5	empty
23	15	6	empty
23	15	7	empty
23	15	8	empty
23	15	9	empty
23	15	10	empty
23	15	11	empty
23	15	12	empty
23	15	13	empty
23	15	14	empty
23	15	15	empty
23	15	16	empty
23	15	17	empty
23	15	18	empty
23	15	19	empty
23	15	20	empty
23	15	21	empty
23	15	22	empty
23	15	23	empty
23	15	24	empty
23	15	25	empty
23	15	26	empty
23	15	27	empty
23	15	28	empty
23	15	29	empty
23	15	30	empty
23	16	1	empty
23	16	2	empty
23	16	3	empty
23	16	4	empty
23	16	5	empty
23	16	6	empty
23	16	7	empty
23	16	8	empty
23	16	9	empty
23	16	10	empty
23	16	11	empty
23	16	12	empty
23	16	13	empty
23	16	14	empty
23	16	15	empty
23	16	16	empty
23	16	17	empty
23	16	18	empty
23	16	19	empty
23	16	20	empty
23	16	21	empty
23	16	22	empty
23	16	23	empty
23	16	24	empty
23	16	25	empty
23	16	26	empty
23	16	27	empty
23	16	28	empty
23	16	29	empty
23	16	30	empty
23	17	1	empty
23	17	2	empty
23	17	3	empty
23	17	4	empty
23	17	5	empty
23	17	6	empty
23	17	7	empty
23	17	8	empty
23	17	9	empty
23	17	10	empty
23	17	11	empty
23	17	12	empty
23	17	13	empty
23	17	14	empty
23	17	15	empty
23	17	16	empty
23	17	17	empty
23	17	18	empty
23	17	19	empty
23	17	20	empty
23	17	21	empty
23	17	22	empty
23	17	23	empty
23	17	24	empty
23	17	25	empty
23	17	26	empty
23	17	27	empty
23	17	28	empty
23	17	29	empty
23	17	30	empty
23	18	1	empty
23	18	2	empty
23	18	3	empty
23	18	4	empty
23	18	5	empty
23	18	6	empty
23	18	7	empty
23	18	8	empty
23	18	9	empty
23	18	10	empty
23	18	11	empty
23	18	12	empty
23	18	13	empty
23	18	14	empty
23	18	15	empty
23	18	16	empty
23	18	17	empty
23	18	18	empty
23	18	19	empty
23	18	20	empty
23	18	21	empty
23	18	22	empty
23	18	23	empty
23	18	24	empty
23	18	25	empty
23	18	26	empty
23	18	27	empty
23	18	28	empty
23	18	29	empty
23	18	30	empty
23	19	1	empty
23	19	2	empty
23	19	3	empty
23	19	4	empty
23	19	5	empty
23	19	6	empty
23	19	7	empty
23	19	8	empty
23	19	9	empty
23	19	10	empty
23	19	11	empty
23	19	12	empty
23	19	13	empty
23	19	14	empty
23	19	15	empty
23	19	16	empty
23	19	17	empty
23	19	18	empty
23	19	19	empty
23	19	20	empty
23	19	21	empty
23	19	22	empty
23	19	23	empty
23	19	24	empty
23	19	25	empty
23	19	26	empty
23	19	27	empty
23	19	28	empty
23	19	29	empty
23	19	30	empty
23	20	1	empty
23	20	2	empty
23	20	3	empty
23	20	4	empty
23	20	5	empty
23	20	6	empty
23	20	7	empty
23	20	8	empty
23	20	9	empty
23	20	10	empty
23	20	11	empty
23	20	12	empty
23	20	13	empty
23	20	14	empty
23	20	15	empty
23	20	16	empty
23	20	17	empty
23	20	18	empty
23	20	19	empty
23	20	20	empty
23	20	21	empty
23	20	22	empty
23	20	23	empty
23	20	24	empty
23	20	25	empty
23	20	26	empty
23	20	27	empty
23	20	28	empty
23	20	29	empty
23	20	30	empty
23	21	1	empty
23	21	2	empty
23	21	3	empty
23	21	4	empty
23	21	5	empty
23	21	6	empty
23	21	7	empty
23	21	8	empty
23	21	9	empty
23	21	10	empty
23	21	11	empty
23	21	12	empty
23	21	13	empty
23	21	14	empty
23	21	15	empty
23	21	16	empty
23	21	17	empty
23	21	18	empty
23	21	19	empty
23	21	20	empty
23	21	21	empty
23	21	22	empty
23	21	23	empty
23	21	24	empty
23	21	25	empty
23	21	26	empty
23	21	27	empty
23	21	28	empty
23	21	29	empty
23	21	30	empty
23	22	1	empty
23	22	2	empty
23	22	3	empty
23	22	4	empty
23	22	5	empty
23	22	6	empty
23	22	7	empty
23	22	8	empty
23	22	9	empty
23	22	10	empty
23	22	11	empty
23	22	12	empty
23	22	13	empty
23	22	14	empty
23	22	15	empty
23	22	16	empty
23	22	17	empty
23	22	18	empty
23	22	19	empty
23	22	20	empty
23	22	21	empty
23	22	22	empty
23	22	23	empty
23	22	24	empty
23	22	25	empty
23	22	26	empty
23	22	27	empty
23	22	28	empty
23	22	29	empty
23	22	30	empty
23	23	1	empty
23	23	2	empty
23	23	3	empty
23	23	4	empty
23	23	5	empty
23	23	6	empty
23	23	7	empty
23	23	8	empty
23	23	9	empty
23	23	10	empty
23	23	11	empty
23	23	12	empty
23	23	13	empty
23	23	14	empty
23	23	15	empty
23	23	16	empty
23	23	17	empty
23	23	18	empty
23	23	19	empty
23	23	20	empty
23	23	21	empty
23	23	22	empty
23	23	23	empty
23	23	24	empty
23	23	25	empty
23	23	26	empty
23	23	27	empty
23	23	28	empty
23	23	29	empty
23	23	30	empty
23	24	1	empty
23	24	2	empty
23	24	3	empty
23	24	4	empty
23	24	5	empty
23	24	6	empty
23	24	7	empty
23	24	8	empty
23	24	9	empty
23	24	10	empty
23	24	11	empty
23	24	12	empty
23	24	13	empty
23	24	14	empty
23	24	15	empty
23	24	16	empty
23	24	17	empty
23	24	18	empty
23	24	19	empty
23	24	20	empty
23	24	21	empty
23	24	22	empty
23	24	23	empty
23	24	24	empty
23	24	25	empty
23	24	26	empty
23	24	27	empty
23	24	28	empty
23	24	29	empty
23	24	30	empty
24	1	1	empty
24	1	2	empty
24	1	3	empty
24	1	4	empty
24	1	5	empty
24	1	6	empty
24	1	7	empty
24	1	8	empty
24	1	9	empty
24	1	10	empty
24	1	11	empty
24	1	12	empty
24	1	13	empty
24	1	14	empty
24	1	15	empty
24	1	16	empty
24	1	17	empty
24	1	18	empty
24	1	19	empty
24	1	20	empty
24	1	21	empty
24	1	22	empty
24	1	23	empty
24	1	24	empty
24	1	25	empty
24	1	26	empty
24	1	27	empty
24	1	28	empty
24	1	29	empty
24	1	30	empty
24	2	1	empty
24	2	2	empty
24	2	3	empty
24	2	4	empty
24	2	5	empty
24	2	6	empty
24	2	7	empty
24	2	8	empty
24	2	9	empty
24	2	10	empty
24	2	11	empty
24	2	12	empty
24	2	13	empty
24	2	14	empty
24	2	15	empty
24	2	16	empty
24	2	17	empty
24	2	18	empty
24	2	19	empty
24	2	20	empty
24	2	21	empty
24	2	22	empty
24	2	23	empty
24	2	24	empty
24	2	25	empty
24	2	26	empty
24	2	27	empty
24	2	28	empty
24	2	29	empty
24	2	30	empty
24	3	1	empty
24	3	2	empty
24	3	3	empty
24	3	4	empty
24	3	5	empty
24	3	6	empty
24	3	7	empty
24	3	8	empty
24	3	9	empty
24	3	10	empty
24	3	11	empty
24	3	12	empty
24	3	13	empty
24	3	14	empty
24	3	15	empty
24	3	16	empty
24	3	17	empty
24	3	18	empty
24	3	19	empty
24	3	20	empty
24	3	21	empty
24	3	22	empty
24	3	23	empty
24	3	24	empty
24	3	25	empty
24	3	26	empty
24	3	27	empty
24	3	28	empty
24	3	29	empty
24	3	30	empty
24	4	1	empty
24	4	2	empty
24	4	3	empty
24	4	4	empty
24	4	5	empty
24	4	6	empty
24	4	7	empty
24	4	8	empty
24	4	9	empty
24	4	10	empty
24	4	11	empty
24	4	12	empty
24	4	13	empty
24	4	14	empty
24	4	15	empty
24	4	16	empty
24	4	17	empty
24	4	18	empty
24	4	19	empty
24	4	20	empty
24	4	21	empty
24	4	22	empty
24	4	23	empty
24	4	24	empty
24	4	25	empty
24	4	26	empty
24	4	27	empty
24	4	28	empty
24	4	29	empty
24	4	30	empty
24	5	1	empty
24	5	2	empty
24	5	3	empty
24	5	4	empty
24	5	5	empty
24	5	6	empty
24	5	7	empty
24	5	8	empty
24	5	9	empty
24	5	10	empty
24	5	11	empty
24	5	12	empty
24	5	13	empty
24	5	14	empty
24	5	15	empty
24	5	16	empty
24	5	17	empty
24	5	18	empty
24	5	19	empty
24	5	20	empty
24	5	21	empty
24	5	22	empty
24	5	23	empty
24	5	24	empty
24	5	25	empty
24	5	26	empty
24	5	27	empty
24	5	28	empty
24	5	29	empty
24	5	30	empty
24	6	1	empty
24	6	2	empty
24	6	3	empty
24	6	4	empty
24	6	5	empty
24	6	6	empty
24	6	7	empty
24	6	8	empty
24	6	9	empty
24	6	10	empty
24	6	11	empty
24	6	12	empty
24	6	13	empty
24	6	14	empty
24	6	15	empty
24	6	16	empty
24	6	17	empty
24	6	18	empty
24	6	19	empty
24	6	20	empty
24	6	21	empty
24	6	22	empty
24	6	23	empty
24	6	24	empty
24	6	25	empty
24	6	26	empty
24	6	27	empty
24	6	28	empty
24	6	29	empty
24	6	30	empty
24	7	1	empty
24	7	2	empty
24	7	3	empty
24	7	4	empty
24	7	5	empty
24	7	6	empty
24	7	7	empty
24	7	8	empty
24	7	9	empty
24	7	10	empty
24	7	11	empty
24	7	12	empty
24	7	13	empty
24	7	14	empty
24	7	15	empty
24	7	16	empty
24	7	17	empty
24	7	18	empty
24	7	19	empty
24	7	20	empty
24	7	21	empty
24	7	22	empty
24	7	23	empty
24	7	24	empty
24	7	25	empty
24	7	26	empty
24	7	27	empty
24	7	28	empty
24	7	29	empty
24	7	30	empty
24	8	1	empty
24	8	2	empty
24	8	3	empty
24	8	4	empty
24	8	5	empty
24	8	6	empty
24	8	7	empty
24	8	8	empty
24	8	9	empty
24	8	10	empty
24	8	11	empty
24	8	12	empty
24	8	13	empty
24	8	14	empty
24	8	15	empty
24	8	16	empty
24	8	17	empty
24	8	18	empty
24	8	19	empty
24	8	20	empty
24	8	21	empty
24	8	22	empty
24	8	23	empty
24	8	24	empty
24	8	25	empty
24	8	26	empty
24	8	27	empty
24	8	28	empty
24	8	29	empty
24	8	30	empty
24	9	1	empty
24	9	2	empty
24	9	3	empty
24	9	4	empty
24	9	5	empty
24	9	6	empty
24	9	7	empty
24	9	8	empty
24	9	9	empty
24	9	10	empty
24	9	11	empty
24	9	12	empty
24	9	13	empty
24	9	14	empty
24	9	15	empty
24	9	16	empty
24	9	17	empty
24	9	18	empty
24	9	19	empty
24	9	20	empty
24	9	21	empty
24	9	22	empty
24	9	23	empty
24	9	24	empty
24	9	25	empty
24	9	26	empty
24	9	27	empty
24	9	28	empty
24	9	29	empty
24	9	30	empty
24	10	1	empty
24	10	2	empty
24	10	3	empty
24	10	4	empty
24	10	5	empty
24	10	6	empty
24	10	7	empty
24	10	8	empty
24	10	9	empty
24	10	10	empty
24	10	11	empty
24	10	12	empty
24	10	13	empty
24	10	14	empty
24	10	15	empty
24	10	16	empty
24	10	17	empty
24	10	18	empty
24	10	19	empty
24	10	20	empty
24	10	21	empty
24	10	22	empty
24	10	23	empty
24	10	24	empty
24	10	25	empty
24	10	26	empty
24	10	27	empty
24	10	28	empty
24	10	29	empty
24	10	30	empty
24	11	1	empty
24	11	2	empty
24	11	3	empty
24	11	4	empty
24	11	5	empty
24	11	6	empty
24	11	7	empty
24	11	8	empty
24	11	9	empty
24	11	10	empty
24	11	11	empty
24	11	12	empty
24	11	13	empty
24	11	14	empty
24	11	15	empty
24	11	16	empty
24	11	17	empty
24	11	18	empty
24	11	19	empty
24	11	20	empty
24	11	21	empty
24	11	22	empty
24	11	23	empty
24	11	24	empty
24	11	25	empty
24	11	26	empty
24	11	27	empty
24	11	28	empty
24	11	29	empty
24	11	30	empty
24	12	1	empty
24	12	2	empty
24	12	3	empty
24	12	4	empty
24	12	5	empty
24	12	6	empty
24	12	7	empty
24	12	8	empty
24	12	9	empty
24	12	10	empty
24	12	11	empty
24	12	12	empty
24	12	13	empty
24	12	14	empty
24	12	15	empty
24	12	16	empty
24	12	17	empty
24	12	18	empty
24	12	19	empty
24	12	20	empty
24	12	21	empty
24	12	22	empty
24	12	23	empty
24	12	24	empty
24	12	25	empty
24	12	26	empty
24	12	27	empty
24	12	28	empty
24	12	29	empty
24	12	30	empty
24	13	1	empty
24	13	2	empty
24	13	3	empty
24	13	4	empty
24	13	5	empty
24	13	6	empty
24	13	7	empty
24	13	8	empty
24	13	9	empty
24	13	10	empty
24	13	11	empty
24	13	12	empty
24	13	13	empty
24	13	14	empty
24	13	15	empty
24	13	16	empty
24	13	17	empty
24	13	18	empty
24	13	19	empty
24	13	20	empty
24	13	21	empty
24	13	22	empty
24	13	23	empty
24	13	24	empty
24	13	25	empty
24	13	26	empty
24	13	27	empty
24	13	28	empty
24	13	29	empty
24	13	30	empty
24	14	1	empty
24	14	2	empty
24	14	3	empty
24	14	4	empty
24	14	5	empty
24	14	6	empty
24	14	7	empty
24	14	8	empty
24	14	9	empty
24	14	10	empty
24	14	11	empty
24	14	12	empty
24	14	13	empty
24	14	14	empty
24	14	15	empty
24	14	16	empty
24	14	17	empty
24	14	18	empty
24	14	19	empty
24	14	20	empty
24	14	21	empty
24	14	22	empty
24	14	23	empty
24	14	24	empty
24	14	25	empty
24	14	26	empty
24	14	27	empty
24	14	28	empty
24	14	29	empty
24	14	30	empty
24	15	1	empty
24	15	2	empty
24	15	3	empty
24	15	4	empty
24	15	5	empty
24	15	6	empty
24	15	7	empty
24	15	8	empty
24	15	9	empty
24	15	10	empty
24	15	11	empty
24	15	12	empty
24	15	13	empty
24	15	14	empty
24	15	15	empty
24	15	16	empty
24	15	17	empty
24	15	18	empty
24	15	19	empty
24	15	20	empty
24	15	21	empty
24	15	22	empty
24	15	23	empty
24	15	24	empty
24	15	25	empty
24	15	26	empty
24	15	27	empty
24	15	28	empty
24	15	29	empty
24	15	30	empty
24	16	1	empty
24	16	2	empty
24	16	3	empty
24	16	4	empty
24	16	5	empty
24	16	6	empty
24	16	7	empty
24	16	8	empty
24	16	9	empty
24	16	10	empty
24	16	11	empty
24	16	12	empty
24	16	13	empty
24	16	14	empty
24	16	15	empty
24	16	16	empty
24	16	17	empty
24	16	18	empty
24	16	19	empty
24	16	20	empty
24	16	21	empty
24	16	22	empty
24	16	23	empty
24	16	24	empty
24	16	25	empty
24	16	26	empty
24	16	27	empty
24	16	28	empty
24	16	29	empty
24	16	30	empty
24	17	1	empty
24	17	2	empty
24	17	3	empty
24	17	4	empty
24	17	5	empty
24	17	6	empty
24	17	7	empty
24	17	8	empty
24	17	9	empty
24	17	10	empty
24	17	11	empty
24	17	12	empty
24	17	13	empty
24	17	14	empty
24	17	15	empty
24	17	16	empty
24	17	17	empty
24	17	18	empty
24	17	19	empty
24	17	20	empty
24	17	21	empty
24	17	22	empty
24	17	23	empty
24	17	24	empty
24	17	25	empty
24	17	26	empty
24	17	27	empty
24	17	28	empty
24	17	29	empty
24	17	30	empty
24	18	1	empty
24	18	2	empty
24	18	3	empty
24	18	4	empty
24	18	5	empty
24	18	6	empty
24	18	7	empty
24	18	8	empty
24	18	9	empty
24	18	10	empty
24	18	11	empty
24	18	12	empty
24	18	13	empty
24	18	14	empty
24	18	15	empty
24	18	16	empty
24	18	17	empty
24	18	18	empty
24	18	19	empty
24	18	20	empty
24	18	21	empty
24	18	22	empty
24	18	23	empty
24	18	24	empty
24	18	25	empty
24	18	26	empty
24	18	27	empty
24	18	28	empty
24	18	29	empty
24	18	30	empty
24	19	1	empty
24	19	2	empty
24	19	3	empty
24	19	4	empty
24	19	5	empty
24	19	6	empty
24	19	7	empty
24	19	8	empty
24	19	9	empty
24	19	10	empty
24	19	11	empty
24	19	12	empty
24	19	13	empty
24	19	14	empty
24	19	15	empty
24	19	16	empty
24	19	17	empty
24	19	18	empty
24	19	19	empty
24	19	20	empty
24	19	21	empty
24	19	22	empty
24	19	23	empty
24	19	24	empty
24	19	25	empty
24	19	26	empty
24	19	27	empty
24	19	28	empty
24	19	29	empty
24	19	30	empty
24	20	1	empty
24	20	2	empty
24	20	3	empty
24	20	4	empty
24	20	5	empty
24	20	6	empty
24	20	7	empty
24	20	8	empty
24	20	9	empty
24	20	10	empty
24	20	11	empty
24	20	12	empty
24	20	13	empty
24	20	14	empty
24	20	15	empty
24	20	16	empty
24	20	17	empty
24	20	18	empty
24	20	19	empty
24	20	20	empty
24	20	21	empty
24	20	22	empty
24	20	23	empty
24	20	24	empty
24	20	25	empty
24	20	26	empty
24	20	27	empty
24	20	28	empty
24	20	29	empty
24	20	30	empty
24	21	1	empty
24	21	2	empty
24	21	3	empty
24	21	4	empty
24	21	5	empty
24	21	6	empty
24	21	7	empty
24	21	8	empty
24	21	9	empty
24	21	10	empty
24	21	11	empty
24	21	12	empty
24	21	13	empty
24	21	14	empty
24	21	15	empty
24	21	16	empty
24	21	17	empty
24	21	18	empty
24	21	19	empty
24	21	20	empty
24	21	21	empty
24	21	22	empty
24	21	23	empty
24	21	24	empty
24	21	25	empty
24	21	26	empty
24	21	27	empty
24	21	28	empty
24	21	29	empty
24	21	30	empty
24	22	1	empty
24	22	2	empty
24	22	3	empty
24	22	4	empty
24	22	5	empty
24	22	6	empty
24	22	7	empty
24	22	8	empty
24	22	9	empty
24	22	10	empty
24	22	11	empty
24	22	12	empty
24	22	13	empty
24	22	14	empty
24	22	15	empty
24	22	16	empty
24	22	17	empty
24	22	18	empty
24	22	19	empty
24	22	20	empty
24	22	21	empty
24	22	22	empty
24	22	23	empty
24	22	24	empty
24	22	25	empty
24	22	26	empty
24	22	27	empty
24	22	28	empty
24	22	29	empty
24	22	30	empty
24	23	1	empty
24	23	2	empty
24	23	3	empty
24	23	4	empty
24	23	5	empty
24	23	6	empty
24	23	7	empty
24	23	8	empty
24	23	9	empty
24	23	10	empty
24	23	11	empty
24	23	12	empty
24	23	13	empty
24	23	14	empty
24	23	15	empty
24	23	16	empty
24	23	17	empty
24	23	18	empty
24	23	19	empty
24	23	20	empty
24	23	21	empty
24	23	22	empty
24	23	23	empty
24	23	24	empty
24	23	25	empty
24	23	26	empty
24	23	27	empty
24	23	28	empty
24	23	29	empty
24	23	30	empty
24	24	1	empty
24	24	2	empty
24	24	3	empty
24	24	4	empty
24	24	5	empty
24	24	6	empty
24	24	7	empty
24	24	8	empty
24	24	9	empty
24	24	10	empty
24	24	11	empty
24	24	12	empty
24	24	13	empty
24	24	14	empty
24	24	15	empty
24	24	16	empty
24	24	17	empty
24	24	18	empty
24	24	19	empty
24	24	20	empty
24	24	21	empty
24	24	22	empty
24	24	23	empty
24	24	24	empty
24	24	25	empty
24	24	26	empty
24	24	27	empty
24	24	28	empty
24	24	29	empty
24	24	30	empty
25	1	1	A1
25	1	2	A1
25	1	3	A1
25	1	4	A1
25	1	5	A1
25	1	6	A3
25	1	7	A3
25	1	8	A3
25	1	9	A3
25	1	10	A3
25	1	11	A5
25	1	12	A5
25	1	13	A5
25	1	14	A5
25	1	15	A5
25	1	16	A13
25	1	17	A13
25	1	18	A13
25	1	19	A13
25	1	20	A13
25	1	21	A14
25	1	22	A14
25	1	23	A14
25	1	24	A14
25	1	25	A14
25	1	26	A15
25	1	27	A15
25	1	28	A15
25	1	29	A15
25	1	30	A15
25	2	1	A16
25	2	2	A16
25	2	3	A16
25	2	4	A16
25	2	5	A16
25	2	6	A17
25	2	7	A17
25	2	8	A17
25	2	9	A17
25	2	10	A17
25	2	11	A18
25	2	12	A18
25	2	13	A18
25	2	14	A18
25	2	15	A18
25	2	16	A19
25	2	17	A19
25	2	18	A19
25	2	19	A19
25	2	20	A19
25	2	21	A20
25	2	22	A20
25	2	23	A20
25	2	24	A20
25	2	25	A20
25	2	26	A21
25	2	27	A21
25	2	28	A21
25	2	29	A21
25	2	30	A21
25	3	1	A22
25	3	2	A22
25	3	3	A22
25	3	4	A22
25	3	5	A22
25	3	6	A23
25	3	7	A23
25	3	8	A23
25	3	9	A23
25	3	10	A23
25	3	11	A24
25	3	12	A24
25	3	13	A24
25	3	14	A24
25	3	15	A24
25	3	16	A25
25	3	17	A25
25	3	18	A25
25	3	19	A25
25	3	20	A25
25	3	21	A26
25	3	22	A26
25	3	23	A26
25	3	24	A26
25	3	25	A26
25	3	26	A27
25	3	27	A27
25	3	28	A27
25	3	29	A27
25	3	30	A27
25	4	1	A28
25	4	2	A28
25	4	3	A28
25	4	4	A28
25	4	5	A28
25	4	6	A29
25	4	7	A29
25	4	8	A29
25	4	9	A29
25	4	10	A29
25	4	11	A31
25	4	12	A31
25	4	13	A31
25	4	14	A31
25	4	15	A31
25	4	16	A32
25	4	17	A32
25	4	18	A32
25	4	19	A32
25	4	20	A32
25	4	21	A33
25	4	22	A33
25	4	23	A33
25	4	24	A33
25	4	25	A33
25	4	26	A34
25	4	27	A34
25	4	28	A34
25	4	29	A34
25	4	30	A34
25	5	1	A35
25	5	2	A35
25	5	3	A35
25	5	4	A35
25	5	5	A35
25	5	6	A36
25	5	7	A36
25	5	8	A36
25	5	9	A36
25	5	10	A36
25	5	11	A37
25	5	12	A37
25	5	13	A37
25	5	14	A37
25	5	15	A37
25	5	16	A38
25	5	17	A38
25	5	18	A38
25	5	19	A38
25	5	20	A38
25	5	21	A39
25	5	22	A39
25	5	23	A39
25	5	24	A39
25	5	25	A39
25	5	26	A40
25	5	27	A40
25	5	28	A40
25	5	29	A40
25	5	30	A40
25	6	1	A41
25	6	2	A41
25	6	3	A41
25	6	4	A41
25	6	5	A41
25	6	6	A42
25	6	7	A42
25	6	8	A42
25	6	9	A42
25	6	10	A42
25	6	11	A43
25	6	12	A43
25	6	13	A43
25	6	14	A43
25	6	15	A43
25	6	16	A44
25	6	17	A44
25	6	18	A44
25	6	19	A44
25	6	20	A44
25	6	21	A45
25	6	22	A45
25	6	23	A45
25	6	24	A45
25	6	25	A45
25	6	26	A47
25	6	27	A47
25	6	28	A47
25	6	29	A47
25	6	30	A47
25	7	1	A48
25	7	2	A48
25	7	3	A48
25	7	4	A48
25	7	5	A48
25	7	6	A49
25	7	7	A49
25	7	8	A49
25	7	9	A49
25	7	10	A49
25	7	11	A50
25	7	12	A50
25	7	13	A50
25	7	14	A50
25	7	15	A50
25	7	16	A51
25	7	17	A51
25	7	18	A51
25	7	19	A51
25	7	20	A51
25	7	21	A52
25	7	22	A52
25	7	23	A52
25	7	24	A52
25	7	25	A52
25	7	26	A53
25	7	27	A53
25	7	28	A53
25	7	29	A53
25	7	30	A53
25	8	1	A54
25	8	2	A54
25	8	3	A54
25	8	4	A54
25	8	5	A54
25	8	6	A55
25	8	7	A55
25	8	8	A55
25	8	9	A55
25	8	10	A55
25	8	11	A56
25	8	12	A56
25	8	13	A56
25	8	14	A56
25	8	15	A56
25	8	16	A57
25	8	17	A57
25	8	18	A57
25	8	19	A57
25	8	20	A57
25	8	21	A58
25	8	22	A58
25	8	23	A58
25	8	24	A58
25	8	25	A58
25	8	26	A59
25	8	27	A59
25	8	28	A59
25	8	29	A59
25	8	30	A59
25	9	1	A60
25	9	2	A60
25	9	3	A60
25	9	4	A60
25	9	5	A60
25	9	6	A61
25	9	7	A61
25	9	8	A61
25	9	9	A61
25	9	10	A61
25	9	11	A62
25	9	12	A62
25	9	13	A62
25	9	14	A62
25	9	15	A62
25	9	16	A63
25	9	17	A63
25	9	18	A63
25	9	19	A63
25	9	20	A63
25	9	21	A64
25	9	22	A64
25	9	23	A64
25	9	24	A64
25	9	25	A64
25	9	26	A65
25	9	27	A65
25	9	28	A65
25	9	29	A65
25	9	30	A65
25	10	1	A66
25	10	2	A66
25	10	3	A66
25	10	4	A66
25	10	5	A66
25	10	6	A67
25	10	7	A67
25	10	8	A67
25	10	9	A67
25	10	10	A67
25	10	11	A68
25	10	12	A68
25	10	13	A68
25	10	14	A68
25	10	15	A68
25	10	16	A70
25	10	17	A70
25	10	18	A70
25	10	19	A70
25	10	20	A70
25	10	21	A71
25	10	22	A71
25	10	23	A71
25	10	24	A71
25	10	25	A71
25	10	26	A72
25	10	27	A72
25	10	28	A72
25	10	29	A72
25	10	30	A72
25	11	1	A73
25	11	2	A73
25	11	3	A73
25	11	4	A73
25	11	5	A73
25	11	6	A74
25	11	7	A74
25	11	8	A74
25	11	9	A74
25	11	10	A74
25	11	11	A75
25	11	12	A75
25	11	13	A75
25	11	14	A75
25	11	15	A75
25	11	16	A76
25	11	17	A76
25	11	18	A76
25	11	19	A76
25	11	20	A76
25	11	21	A77
25	11	22	A77
25	11	23	A77
25	11	24	A77
25	11	25	A77
25	11	26	A78
25	11	27	A78
25	11	28	A78
25	11	29	A78
25	11	30	A78
25	12	1	A79
25	12	2	A79
25	12	3	A79
25	12	4	A79
25	12	5	A79
25	12	6	A80
25	12	7	A80
25	12	8	A80
25	12	9	A80
25	12	10	A80
25	12	11	A81
25	12	12	A81
25	12	13	A81
25	12	14	A81
25	12	15	A81
25	12	16	A82
25	12	17	A82
25	12	18	A82
25	12	19	A82
25	12	20	A82
25	12	21	A83
25	12	22	A83
25	12	23	A83
25	12	24	A83
25	12	25	A83
25	12	26	A84
25	12	27	A84
25	12	28	A84
25	12	29	A84
25	12	30	A84
25	13	1	A85
25	13	2	A85
25	13	3	A85
25	13	4	A85
25	13	5	A85
25	13	6	A86
25	13	7	A86
25	13	8	A86
25	13	9	A86
25	13	10	A86
25	13	11	A87
25	13	12	A87
25	13	13	A87
25	13	14	A87
25	13	15	A87
25	13	16	A88
25	13	17	A88
25	13	18	A88
25	13	19	A88
25	13	20	A88
25	13	21	A89
25	13	22	A89
25	13	23	A89
25	13	24	A89
25	13	25	A89
25	13	26	A90
25	13	27	A90
25	13	28	A90
25	13	29	A90
25	13	30	A90
25	14	1	A91
25	14	2	A91
25	14	3	A91
25	14	4	A91
25	14	5	A91
25	14	6	A92
25	14	7	A92
25	14	8	A92
25	14	9	A92
25	14	10	A92
25	14	11	A93
25	14	12	A93
25	14	13	A93
25	14	14	A93
25	14	15	A93
25	14	16	A94
25	14	17	A94
25	14	18	A94
25	14	19	A94
25	14	20	A94
25	14	21	A97
25	14	22	A97
25	14	23	A97
25	14	24	A97
25	14	25	A97
25	14	26	A98
25	14	27	A98
25	14	28	A98
25	14	29	A98
25	14	30	A98
25	15	1	A99
25	15	2	A99
25	15	3	A99
25	15	4	A99
25	15	5	A99
25	15	6	A100
25	15	7	A100
25	15	8	A100
25	15	9	A100
25	15	10	A100
25	15	11	A101
25	15	12	A101
25	15	13	A101
25	15	14	A101
25	15	15	A101
25	15	16	A102
25	15	17	A102
25	15	18	A102
25	15	19	A102
25	15	20	A102
25	15	21	A103
25	15	22	A103
25	15	23	A103
25	15	24	A103
25	15	25	A103
25	15	26	A104
25	15	27	A104
25	15	28	A104
25	15	29	A104
25	15	30	A104
25	16	1	A105
25	16	2	A105
25	16	3	A105
25	16	4	A105
25	16	5	A105
25	16	6	A106
25	16	7	A106
25	16	8	A106
25	16	9	A106
25	16	10	A106
25	16	11	A107
25	16	12	A107
25	16	13	A107
25	16	14	A107
25	16	15	A107
25	16	16	A108
25	16	17	A108
25	16	18	A108
25	16	19	A108
25	16	20	A108
25	16	21	A109
25	16	22	A109
25	16	23	A109
25	16	24	A109
25	16	25	A109
25	16	26	A110
25	16	27	A110
25	16	28	A110
25	16	29	A110
25	16	30	A110
25	17	1	A111
25	17	2	A111
25	17	3	A111
25	17	4	A111
25	17	5	A111
25	17	6	A112
25	17	7	A112
25	17	8	A112
25	17	9	A112
25	17	10	A112
25	17	11	A113
25	17	12	A113
25	17	13	A113
25	17	14	A113
25	17	15	A113
25	17	16	A114
25	17	17	A114
25	17	18	A114
25	17	19	A114
25	17	20	A114
25	17	21	A115
25	17	22	A115
25	17	23	A115
25	17	24	A115
25	17	25	A115
25	17	26	A116
25	17	27	A116
25	17	28	A116
25	17	29	A116
25	17	30	A116
25	18	1	A117
25	18	2	A117
25	18	3	A117
25	18	4	A117
25	18	5	A117
25	18	6	A118
25	18	7	A118
25	18	8	A118
25	18	9	A118
25	18	10	A118
25	18	11	A119
25	18	12	A119
25	18	13	A119
25	18	14	A119
25	18	15	A119
25	18	16	A120
25	18	17	A120
25	18	18	A120
25	18	19	A120
25	18	20	A120
25	18	21	empty
25	18	22	empty
25	18	23	empty
25	18	24	empty
25	18	25	empty
25	18	26	empty
25	18	27	empty
25	18	28	empty
25	18	29	empty
25	18	30	empty
25	19	1	empty
25	19	2	empty
25	19	3	empty
25	19	4	empty
25	19	5	empty
25	19	6	empty
25	19	7	empty
25	19	8	empty
25	19	9	empty
25	19	10	empty
25	19	11	empty
25	19	12	empty
25	19	13	empty
25	19	14	empty
25	19	15	empty
25	19	16	empty
25	19	17	empty
25	19	18	empty
25	19	19	empty
25	19	20	empty
25	19	21	empty
25	19	22	empty
25	19	23	empty
25	19	24	empty
25	19	25	empty
25	19	26	empty
25	19	27	empty
25	19	28	empty
25	19	29	empty
25	19	30	empty
25	20	1	empty
25	20	2	empty
25	20	3	empty
25	20	4	empty
25	20	5	empty
25	20	6	empty
25	20	7	empty
25	20	8	empty
25	20	9	empty
25	20	10	empty
25	20	11	empty
25	20	12	empty
25	20	13	empty
25	20	14	empty
25	20	15	empty
25	20	16	empty
25	20	17	empty
25	20	18	empty
25	20	19	empty
25	20	20	empty
25	20	21	empty
25	20	22	empty
25	20	23	empty
25	20	24	empty
25	20	25	empty
25	20	26	empty
25	20	27	empty
25	20	28	empty
25	20	29	empty
25	20	30	empty
25	21	1	empty
25	21	2	empty
25	21	3	empty
25	21	4	empty
25	21	5	empty
25	21	6	empty
25	21	7	empty
25	21	8	empty
25	21	9	empty
25	21	10	empty
25	21	11	empty
25	21	12	empty
25	21	13	empty
25	21	14	empty
25	21	15	empty
25	21	16	empty
25	21	17	empty
25	21	18	empty
25	21	19	empty
25	21	20	empty
25	21	21	empty
25	21	22	empty
25	21	23	empty
25	21	24	empty
25	21	25	empty
25	21	26	empty
25	21	27	empty
25	21	28	empty
25	21	29	empty
25	21	30	empty
25	22	1	empty
25	22	2	empty
25	22	3	empty
25	22	4	empty
25	22	5	empty
25	22	6	empty
25	22	7	empty
25	22	8	empty
25	22	9	empty
25	22	10	empty
25	22	11	empty
25	22	12	empty
25	22	13	empty
25	22	14	empty
25	22	15	empty
25	22	16	empty
25	22	17	empty
25	22	18	empty
25	22	19	empty
25	22	20	empty
25	22	21	empty
25	22	22	empty
25	22	23	empty
25	22	24	empty
25	22	25	empty
25	22	26	empty
25	22	27	empty
25	22	28	empty
25	22	29	empty
25	22	30	empty
25	23	1	empty
25	23	2	empty
25	23	3	empty
25	23	4	empty
25	23	5	empty
25	23	6	empty
25	23	7	empty
25	23	8	empty
25	23	9	empty
25	23	10	empty
25	23	11	empty
25	23	12	empty
25	23	13	empty
25	23	14	empty
25	23	15	empty
25	23	16	empty
25	23	17	empty
25	23	18	empty
25	23	19	empty
25	23	20	empty
25	23	21	empty
25	23	22	empty
25	23	23	empty
25	23	24	empty
25	23	25	empty
25	23	26	empty
25	23	27	empty
25	23	28	empty
25	23	29	empty
25	23	30	empty
25	24	1	empty
25	24	2	empty
25	24	3	empty
25	24	4	empty
25	24	5	empty
25	24	6	empty
25	24	7	empty
25	24	8	empty
25	24	9	empty
25	24	10	empty
25	24	11	empty
25	24	12	empty
25	24	13	empty
25	24	14	empty
25	24	15	empty
25	24	16	empty
25	24	17	empty
25	24	18	empty
25	24	19	empty
25	24	20	empty
25	24	21	empty
25	24	22	empty
25	24	23	empty
25	24	24	empty
25	24	25	empty
25	24	26	empty
25	24	27	empty
25	24	28	empty
25	24	29	empty
25	24	30	empty
26	1	1	A1
26	1	2	A1
26	1	3	A1
26	1	4	A1
26	1	5	A1
26	1	6	A3
26	1	7	A3
26	1	8	A3
26	1	9	A3
26	1	10	A3
26	1	11	A5
26	1	12	A5
26	1	13	A5
26	1	14	A5
26	1	15	A5
26	1	16	A13
26	1	17	A13
26	1	18	A13
26	1	19	A13
26	1	20	A13
26	1	21	A14
26	1	22	A14
26	1	23	A14
26	1	24	A14
26	1	25	A14
26	1	26	A15
26	1	27	A15
26	1	28	A15
26	1	29	A15
26	1	30	A15
26	2	1	A16
26	2	2	A16
26	2	3	A16
26	2	4	A16
26	2	5	A16
26	2	6	A17
26	2	7	A17
26	2	8	A17
26	2	9	A17
26	2	10	A17
26	2	11	A18
26	2	12	A18
26	2	13	A18
26	2	14	A18
26	2	15	A18
26	2	16	A19
26	2	17	A19
26	2	18	A19
26	2	19	A19
26	2	20	A19
26	2	21	A20
26	2	22	A20
26	2	23	A20
26	2	24	A20
26	2	25	A20
26	2	26	A21
26	2	27	A21
26	2	28	A21
26	2	29	A21
26	2	30	A21
26	3	1	A22
26	3	2	A22
26	3	3	A22
26	3	4	A22
26	3	5	A22
26	3	6	A23
26	3	7	A23
26	3	8	A23
26	3	9	A23
26	3	10	A23
26	3	11	A24
26	3	12	A24
26	3	13	A24
26	3	14	A24
26	3	15	A24
26	3	16	A25
26	3	17	A25
26	3	18	A25
26	3	19	A25
26	3	20	A25
26	3	21	A26
26	3	22	A26
26	3	23	A26
26	3	24	A26
26	3	25	A26
26	3	26	A27
26	3	27	A27
26	3	28	A27
26	3	29	A27
26	3	30	A27
26	4	1	A28
26	4	2	A28
26	4	3	A28
26	4	4	A28
26	4	5	A28
26	4	6	A29
26	4	7	A29
26	4	8	A29
26	4	9	A29
26	4	10	A29
26	4	11	A31
26	4	12	A31
26	4	13	A31
26	4	14	A31
26	4	15	A31
26	4	16	A32
26	4	17	A32
26	4	18	A32
26	4	19	A32
26	4	20	A32
26	4	21	A33
26	4	22	A33
26	4	23	A33
26	4	24	A33
26	4	25	A33
26	4	26	A34
26	4	27	A34
26	4	28	A34
26	4	29	A34
26	4	30	A34
26	5	1	A35
26	5	2	A35
26	5	3	A35
26	5	4	A35
26	5	5	A35
26	5	6	A36
26	5	7	A36
26	5	8	A36
26	5	9	A36
26	5	10	A36
26	5	11	A37
26	5	12	A37
26	5	13	A37
26	5	14	A37
26	5	15	A37
26	5	16	A38
26	5	17	A38
26	5	18	A38
26	5	19	A38
26	5	20	A38
26	5	21	A39
26	5	22	A39
26	5	23	A39
26	5	24	A39
26	5	25	A39
26	5	26	A40
26	5	27	A40
26	5	28	A40
26	5	29	A40
26	5	30	A40
26	6	1	A41
26	6	2	A41
26	6	3	A41
26	6	4	A41
26	6	5	A41
26	6	6	A42
26	6	7	A42
26	6	8	A42
26	6	9	A42
26	6	10	A42
26	6	11	A43
26	6	12	A43
26	6	13	A43
26	6	14	A43
26	6	15	A43
26	6	16	A44
26	6	17	A44
26	6	18	A44
26	6	19	A44
26	6	20	A44
26	6	21	A45
26	6	22	A45
26	6	23	A45
26	6	24	A45
26	6	25	A45
26	6	26	A47
26	6	27	A47
26	6	28	A47
26	6	29	A47
26	6	30	A47
26	7	1	A48
26	7	2	A48
26	7	3	A48
26	7	4	A48
26	7	5	A48
26	7	6	A49
26	7	7	A49
26	7	8	A49
26	7	9	A49
26	7	10	A49
26	7	11	A50
26	7	12	A50
26	7	13	A50
26	7	14	A50
26	7	15	A50
26	7	16	A51
26	7	17	A51
26	7	18	A51
26	7	19	A51
26	7	20	A51
26	7	21	A52
26	7	22	A52
26	7	23	A52
26	7	24	A52
26	7	25	A52
26	7	26	A53
26	7	27	A53
26	7	28	A53
26	7	29	A53
26	7	30	A53
26	8	1	A54
26	8	2	A54
26	8	3	A54
26	8	4	A54
26	8	5	A54
26	8	6	A55
26	8	7	A55
26	8	8	A55
26	8	9	A55
26	8	10	A55
26	8	11	A56
26	8	12	A56
26	8	13	A56
26	8	14	A56
26	8	15	A56
26	8	16	A57
26	8	17	A57
26	8	18	A57
26	8	19	A57
26	8	20	A57
26	8	21	A58
26	8	22	A58
26	8	23	A58
26	8	24	A58
26	8	25	A58
26	8	26	A59
26	8	27	A59
26	8	28	A59
26	8	29	A59
26	8	30	A59
26	9	1	A60
26	9	2	A60
26	9	3	A60
26	9	4	A60
26	9	5	A60
26	9	6	A61
26	9	7	A61
26	9	8	A61
26	9	9	A61
26	9	10	A61
26	9	11	A62
26	9	12	A62
26	9	13	A62
26	9	14	A62
26	9	15	A62
26	9	16	A63
26	9	17	A63
26	9	18	A63
26	9	19	A63
26	9	20	A63
26	9	21	A64
26	9	22	A64
26	9	23	A64
26	9	24	A64
26	9	25	A64
26	9	26	A65
26	9	27	A65
26	9	28	A65
26	9	29	A65
26	9	30	A65
26	10	1	A66
26	10	2	A66
26	10	3	A66
26	10	4	A66
26	10	5	A66
26	10	6	A67
26	10	7	A67
26	10	8	A67
26	10	9	A67
26	10	10	A67
26	10	11	A68
26	10	12	A68
26	10	13	A68
26	10	14	A68
26	10	15	A68
26	10	16	A70
26	10	17	A70
26	10	18	A70
26	10	19	A70
26	10	20	A70
26	10	21	A71
26	10	22	A71
26	10	23	A71
26	10	24	A71
26	10	25	A71
26	10	26	A72
26	10	27	A72
26	10	28	A72
26	10	29	A72
26	10	30	A72
26	11	1	A73
26	11	2	A73
26	11	3	A73
26	11	4	A73
26	11	5	A73
26	11	6	A74
26	11	7	A74
26	11	8	A74
26	11	9	A74
26	11	10	A74
26	11	11	A75
26	11	12	A75
26	11	13	A75
26	11	14	A75
26	11	15	A75
26	11	16	A76
26	11	17	A76
26	11	18	A76
26	11	19	A76
26	11	20	A76
26	11	21	A77
26	11	22	A77
26	11	23	A77
26	11	24	A77
26	11	25	A77
26	11	26	A78
26	11	27	A78
26	11	28	A78
26	11	29	A78
26	11	30	A78
26	12	1	A79
26	12	2	A79
26	12	3	A79
26	12	4	A79
26	12	5	A79
26	12	6	A80
26	12	7	A80
26	12	8	A80
26	12	9	A80
26	12	10	A80
26	12	11	A81
26	12	12	A81
26	12	13	A81
26	12	14	A81
26	12	15	A81
26	12	16	A82
26	12	17	A82
26	12	18	A82
26	12	19	A82
26	12	20	A82
26	12	21	A83
26	12	22	A83
26	12	23	A83
26	12	24	A83
26	12	25	A83
26	12	26	A84
26	12	27	A84
26	12	28	A84
26	12	29	A84
26	12	30	A84
26	13	1	A85
26	13	2	A85
26	13	3	A85
26	13	4	A85
26	13	5	A85
26	13	6	A86
26	13	7	A86
26	13	8	A86
26	13	9	A86
26	13	10	A86
26	13	11	A87
26	13	12	A87
26	13	13	A87
26	13	14	A87
26	13	15	A87
26	13	16	A88
26	13	17	A88
26	13	18	A88
26	13	19	A88
26	13	20	A88
26	13	21	A89
26	13	22	A89
26	13	23	A89
26	13	24	A89
26	13	25	A89
26	13	26	A90
26	13	27	A90
26	13	28	A90
26	13	29	A90
26	13	30	A90
26	14	1	A91
26	14	2	A91
26	14	3	A91
26	14	4	A91
26	14	5	A91
26	14	6	A92
26	14	7	A92
26	14	8	A92
26	14	9	A92
26	14	10	A92
26	14	11	A93
26	14	12	A93
26	14	13	A93
26	14	14	A93
26	14	15	A93
26	14	16	A94
26	14	17	A94
26	14	18	A94
26	14	19	A94
26	14	20	A94
26	14	21	A97
26	14	22	A97
26	14	23	A97
26	14	24	A97
26	14	25	A97
26	14	26	A98
26	14	27	A98
26	14	28	A98
26	14	29	A98
26	14	30	A98
26	15	1	A99
26	15	2	A99
26	15	3	A99
26	15	4	A99
26	15	5	A99
26	15	6	A100
26	15	7	A100
26	15	8	A100
26	15	9	A100
26	15	10	A100
26	15	11	A101
26	15	12	A101
26	15	13	A101
26	15	14	A101
26	15	15	A101
26	15	16	A102
26	15	17	A102
26	15	18	A102
26	15	19	A102
26	15	20	A102
26	15	21	A103
26	15	22	A103
26	15	23	A103
26	15	24	A103
26	15	25	A103
26	15	26	A104
26	15	27	A104
26	15	28	A104
26	15	29	A104
26	15	30	A104
26	16	1	A105
26	16	2	A105
26	16	3	A105
26	16	4	A105
26	16	5	A105
26	16	6	A106
26	16	7	A106
26	16	8	A106
26	16	9	A106
26	16	10	A106
26	16	11	A107
26	16	12	A107
26	16	13	A107
26	16	14	A107
26	16	15	A107
26	16	16	A108
26	16	17	A108
26	16	18	A108
26	16	19	A108
26	16	20	A108
26	16	21	A109
26	16	22	A109
26	16	23	A109
26	16	24	A109
26	16	25	A109
26	16	26	A110
26	16	27	A110
26	16	28	A110
26	16	29	A110
26	16	30	A110
26	17	1	A111
26	17	2	A111
26	17	3	A111
26	17	4	A111
26	17	5	A111
26	17	6	A112
26	17	7	A112
26	17	8	A112
26	17	9	A112
26	17	10	A112
26	17	11	A113
26	17	12	A113
26	17	13	A113
26	17	14	A113
26	17	15	A113
26	17	16	A114
26	17	17	A114
26	17	18	A114
26	17	19	A114
26	17	20	A114
26	17	21	A115
26	17	22	A115
26	17	23	A115
26	17	24	A115
26	17	25	A115
26	17	26	A116
26	17	27	A116
26	17	28	A116
26	17	29	A116
26	17	30	A116
26	18	1	A117
26	18	2	A117
26	18	3	A117
26	18	4	A117
26	18	5	A117
26	18	6	A118
26	18	7	A118
26	18	8	A118
26	18	9	A118
26	18	10	A118
26	18	11	A119
26	18	12	A119
26	18	13	A119
26	18	14	A119
26	18	15	A119
26	18	16	A120
26	18	17	A120
26	18	18	A120
26	18	19	A120
26	18	20	A120
26	18	21	empty
26	18	22	empty
26	18	23	empty
26	18	24	empty
26	18	25	empty
26	18	26	empty
26	18	27	empty
26	18	28	empty
26	18	29	empty
26	18	30	empty
26	19	1	empty
26	19	2	empty
26	19	3	empty
26	19	4	empty
26	19	5	empty
26	19	6	empty
26	19	7	empty
26	19	8	empty
26	19	9	empty
26	19	10	empty
26	19	11	empty
26	19	12	empty
26	19	13	empty
26	19	14	empty
26	19	15	empty
26	19	16	empty
26	19	17	empty
26	19	18	empty
26	19	19	empty
26	19	20	empty
26	19	21	empty
26	19	22	empty
26	19	23	empty
26	19	24	empty
26	19	25	empty
26	19	26	empty
26	19	27	empty
26	19	28	empty
26	19	29	empty
26	19	30	empty
26	20	1	empty
26	20	2	empty
26	20	3	empty
26	20	4	empty
26	20	5	empty
26	20	6	empty
26	20	7	empty
26	20	8	empty
26	20	9	empty
26	20	10	empty
26	20	11	empty
26	20	12	empty
26	20	13	empty
26	20	14	empty
26	20	15	empty
26	20	16	empty
26	20	17	empty
26	20	18	empty
26	20	19	empty
26	20	20	empty
26	20	21	empty
26	20	22	empty
26	20	23	empty
26	20	24	empty
26	20	25	empty
26	20	26	empty
26	20	27	empty
26	20	28	empty
26	20	29	empty
26	20	30	empty
26	21	1	empty
26	21	2	empty
26	21	3	empty
26	21	4	empty
26	21	5	empty
26	21	6	empty
26	21	7	empty
26	21	8	empty
26	21	9	empty
26	21	10	empty
26	21	11	empty
26	21	12	empty
26	21	13	empty
26	21	14	empty
26	21	15	empty
26	21	16	empty
26	21	17	empty
26	21	18	empty
26	21	19	empty
26	21	20	empty
26	21	21	empty
26	21	22	empty
26	21	23	empty
26	21	24	empty
26	21	25	empty
26	21	26	empty
26	21	27	empty
26	21	28	empty
26	21	29	empty
26	21	30	empty
26	22	1	empty
26	22	2	empty
26	22	3	empty
26	22	4	empty
26	22	5	empty
26	22	6	empty
26	22	7	empty
26	22	8	empty
26	22	9	empty
26	22	10	empty
26	22	11	empty
26	22	12	empty
26	22	13	empty
26	22	14	empty
26	22	15	empty
26	22	16	empty
26	22	17	empty
26	22	18	empty
26	22	19	empty
26	22	20	empty
26	22	21	empty
26	22	22	empty
26	22	23	empty
26	22	24	empty
26	22	25	empty
26	22	26	empty
26	22	27	empty
26	22	28	empty
26	22	29	empty
26	22	30	empty
26	23	1	empty
26	23	2	empty
26	23	3	empty
26	23	4	empty
26	23	5	empty
26	23	6	empty
26	23	7	empty
26	23	8	empty
26	23	9	empty
26	23	10	empty
26	23	11	empty
26	23	12	empty
26	23	13	empty
26	23	14	empty
26	23	15	empty
26	23	16	empty
26	23	17	empty
26	23	18	empty
26	23	19	empty
26	23	20	empty
26	23	21	empty
26	23	22	empty
26	23	23	empty
26	23	24	empty
26	23	25	empty
26	23	26	empty
26	23	27	empty
26	23	28	empty
26	23	29	empty
26	23	30	empty
26	24	1	empty
26	24	2	empty
26	24	3	empty
26	24	4	empty
26	24	5	empty
26	24	6	empty
26	24	7	empty
26	24	8	empty
26	24	9	empty
26	24	10	empty
26	24	11	empty
26	24	12	empty
26	24	13	empty
26	24	14	empty
26	24	15	empty
26	24	16	empty
26	24	17	empty
26	24	18	empty
26	24	19	empty
26	24	20	empty
26	24	21	empty
26	24	22	empty
26	24	23	empty
26	24	24	empty
26	24	25	empty
26	24	26	empty
26	24	27	empty
26	24	28	empty
26	24	29	empty
26	24	30	empty
27	1	1	empty
27	1	2	empty
27	1	3	empty
27	1	4	empty
27	1	5	empty
27	1	6	empty
27	1	7	empty
27	1	8	empty
27	1	9	empty
27	1	10	empty
27	1	11	empty
27	1	12	empty
27	1	13	empty
27	1	14	empty
27	1	15	empty
27	1	16	empty
27	1	17	empty
27	1	18	empty
27	1	19	empty
27	1	20	empty
27	1	21	empty
27	1	22	empty
27	1	23	empty
27	1	24	empty
27	1	25	empty
27	1	26	empty
27	1	27	empty
27	1	28	empty
27	1	29	empty
27	1	30	empty
27	2	1	empty
27	2	2	empty
27	2	3	empty
27	2	4	empty
27	2	5	empty
27	2	6	empty
27	2	7	empty
27	2	8	empty
27	2	9	empty
27	2	10	empty
27	2	11	empty
27	2	12	empty
27	2	13	empty
27	2	14	empty
27	2	15	empty
27	2	16	empty
27	2	17	empty
27	2	18	empty
27	2	19	empty
27	2	20	empty
27	2	21	empty
27	2	22	empty
27	2	23	empty
27	2	24	empty
27	2	25	empty
27	2	26	empty
27	2	27	empty
27	2	28	empty
27	2	29	empty
27	2	30	empty
27	3	1	empty
27	3	2	empty
27	3	3	empty
27	3	4	empty
27	3	5	empty
27	3	6	empty
27	3	7	empty
27	3	8	empty
27	3	9	empty
27	3	10	empty
27	3	11	empty
27	3	12	empty
27	3	13	empty
27	3	14	empty
27	3	15	empty
27	3	16	empty
27	3	17	empty
27	3	18	empty
27	3	19	empty
27	3	20	empty
27	3	21	empty
27	3	22	empty
27	3	23	empty
27	3	24	empty
27	3	25	empty
27	3	26	empty
27	3	27	empty
27	3	28	empty
27	3	29	empty
27	3	30	empty
27	4	1	empty
27	4	2	empty
27	4	3	empty
27	4	4	empty
27	4	5	empty
27	4	6	empty
27	4	7	empty
27	4	8	empty
27	4	9	empty
27	4	10	empty
27	4	11	empty
27	4	12	empty
27	4	13	empty
27	4	14	empty
27	4	15	empty
27	4	16	empty
27	4	17	empty
27	4	18	empty
27	4	19	empty
27	4	20	empty
27	4	21	empty
27	4	22	empty
27	4	23	empty
27	4	24	empty
27	4	25	empty
27	4	26	empty
27	4	27	empty
27	4	28	empty
27	4	29	empty
27	4	30	empty
27	5	1	empty
27	5	2	empty
27	5	3	empty
27	5	4	empty
27	5	5	empty
27	5	6	empty
27	5	7	empty
27	5	8	empty
27	5	9	empty
27	5	10	empty
27	5	11	empty
27	5	12	empty
27	5	13	empty
27	5	14	empty
27	5	15	empty
27	5	16	empty
27	5	17	empty
27	5	18	empty
27	5	19	empty
27	5	20	empty
27	5	21	empty
27	5	22	empty
27	5	23	empty
27	5	24	empty
27	5	25	empty
27	5	26	empty
27	5	27	empty
27	5	28	empty
27	5	29	empty
27	5	30	empty
27	6	1	empty
27	6	2	empty
27	6	3	empty
27	6	4	empty
27	6	5	empty
27	6	6	empty
27	6	7	empty
27	6	8	empty
27	6	9	empty
27	6	10	empty
27	6	11	empty
27	6	12	empty
27	6	13	empty
27	6	14	empty
27	6	15	empty
27	6	16	empty
27	6	17	empty
27	6	18	empty
27	6	19	empty
27	6	20	empty
27	6	21	empty
27	6	22	empty
27	6	23	empty
27	6	24	empty
27	6	25	empty
27	6	26	empty
27	6	27	empty
27	6	28	empty
27	6	29	empty
27	6	30	empty
27	7	1	empty
27	7	2	empty
27	7	3	empty
27	7	4	empty
27	7	5	empty
27	7	6	empty
27	7	7	empty
27	7	8	empty
27	7	9	empty
27	7	10	empty
27	7	11	empty
27	7	12	empty
27	7	13	empty
27	7	14	empty
27	7	15	empty
27	7	16	empty
27	7	17	empty
27	7	18	empty
27	7	19	empty
27	7	20	empty
27	7	21	empty
27	7	22	empty
27	7	23	empty
27	7	24	empty
27	7	25	empty
27	7	26	empty
27	7	27	empty
27	7	28	empty
27	7	29	empty
27	7	30	empty
27	8	1	empty
27	8	2	empty
27	8	3	empty
27	8	4	empty
27	8	5	empty
27	8	6	empty
27	8	7	empty
27	8	8	empty
27	8	9	empty
27	8	10	empty
27	8	11	empty
27	8	12	empty
27	8	13	empty
27	8	14	empty
27	8	15	empty
27	8	16	empty
27	8	17	empty
27	8	18	empty
27	8	19	empty
27	8	20	empty
27	8	21	empty
27	8	22	empty
27	8	23	empty
27	8	24	empty
27	8	25	empty
27	8	26	empty
27	8	27	empty
27	8	28	empty
27	8	29	empty
27	8	30	empty
27	9	1	empty
27	9	2	empty
27	9	3	empty
27	9	4	empty
27	9	5	empty
27	9	6	empty
27	9	7	empty
27	9	8	empty
27	9	9	empty
27	9	10	empty
27	9	11	empty
27	9	12	empty
27	9	13	empty
27	9	14	empty
27	9	15	empty
27	9	16	empty
27	9	17	empty
27	9	18	empty
27	9	19	empty
27	9	20	empty
27	9	21	empty
27	9	22	empty
27	9	23	empty
27	9	24	empty
27	9	25	empty
27	9	26	empty
27	9	27	empty
27	9	28	empty
27	9	29	empty
27	9	30	empty
27	10	1	empty
27	10	2	empty
27	10	3	empty
27	10	4	empty
27	10	5	empty
27	10	6	empty
27	10	7	empty
27	10	8	empty
27	10	9	empty
27	10	10	empty
27	10	11	empty
27	10	12	empty
27	10	13	empty
27	10	14	empty
27	10	15	empty
27	10	16	empty
27	10	17	empty
27	10	18	empty
27	10	19	empty
27	10	20	empty
27	10	21	empty
27	10	22	empty
27	10	23	empty
27	10	24	empty
27	10	25	empty
27	10	26	empty
27	10	27	empty
27	10	28	empty
27	10	29	empty
27	10	30	empty
27	11	1	empty
27	11	2	empty
27	11	3	empty
27	11	4	empty
27	11	5	empty
27	11	6	empty
27	11	7	empty
27	11	8	empty
27	11	9	empty
27	11	10	empty
27	11	11	empty
27	11	12	empty
27	11	13	empty
27	11	14	empty
27	11	15	empty
27	11	16	empty
27	11	17	empty
27	11	18	empty
27	11	19	empty
27	11	20	empty
27	11	21	empty
27	11	22	empty
27	11	23	empty
27	11	24	empty
27	11	25	empty
27	11	26	empty
27	11	27	empty
27	11	28	empty
27	11	29	empty
27	11	30	empty
27	12	1	empty
27	12	2	empty
27	12	3	empty
27	12	4	empty
27	12	5	empty
27	12	6	empty
27	12	7	empty
27	12	8	empty
27	12	9	empty
27	12	10	empty
27	12	11	empty
27	12	12	empty
27	12	13	empty
27	12	14	empty
27	12	15	empty
27	12	16	empty
27	12	17	empty
27	12	18	empty
27	12	19	empty
27	12	20	empty
27	12	21	empty
27	12	22	empty
27	12	23	empty
27	12	24	empty
27	12	25	empty
27	12	26	empty
27	12	27	empty
27	12	28	empty
27	12	29	empty
27	12	30	empty
27	13	1	empty
27	13	2	empty
27	13	3	empty
27	13	4	empty
27	13	5	empty
27	13	6	empty
27	13	7	empty
27	13	8	empty
27	13	9	empty
27	13	10	empty
27	13	11	empty
27	13	12	empty
27	13	13	empty
27	13	14	empty
27	13	15	empty
27	13	16	empty
27	13	17	empty
27	13	18	empty
27	13	19	empty
27	13	20	empty
27	13	21	empty
27	13	22	empty
27	13	23	empty
27	13	24	empty
27	13	25	empty
27	13	26	empty
27	13	27	empty
27	13	28	empty
27	13	29	empty
27	13	30	empty
27	14	1	empty
27	14	2	empty
27	14	3	empty
27	14	4	empty
27	14	5	empty
27	14	6	empty
27	14	7	empty
27	14	8	empty
27	14	9	empty
27	14	10	empty
27	14	11	empty
27	14	12	empty
27	14	13	empty
27	14	14	empty
27	14	15	empty
27	14	16	empty
27	14	17	empty
27	14	18	empty
27	14	19	empty
27	14	20	empty
27	14	21	empty
27	14	22	empty
27	14	23	empty
27	14	24	empty
27	14	25	empty
27	14	26	empty
27	14	27	empty
27	14	28	empty
27	14	29	empty
27	14	30	empty
27	15	1	empty
27	15	2	empty
27	15	3	empty
27	15	4	empty
27	15	5	empty
27	15	6	empty
27	15	7	empty
27	15	8	empty
27	15	9	empty
27	15	10	empty
27	15	11	empty
27	15	12	empty
27	15	13	empty
27	15	14	empty
27	15	15	empty
27	15	16	empty
27	15	17	empty
27	15	18	empty
27	15	19	empty
27	15	20	empty
27	15	21	empty
27	15	22	empty
27	15	23	empty
27	15	24	empty
27	15	25	empty
27	15	26	empty
27	15	27	empty
27	15	28	empty
27	15	29	empty
27	15	30	empty
27	16	1	empty
27	16	2	empty
27	16	3	empty
27	16	4	empty
27	16	5	empty
27	16	6	empty
27	16	7	empty
27	16	8	empty
27	16	9	empty
27	16	10	empty
27	16	11	empty
27	16	12	empty
27	16	13	empty
27	16	14	empty
27	16	15	empty
27	16	16	empty
27	16	17	empty
27	16	18	empty
27	16	19	empty
27	16	20	empty
27	16	21	empty
27	16	22	empty
27	16	23	empty
27	16	24	empty
27	16	25	empty
27	16	26	empty
27	16	27	empty
27	16	28	empty
27	16	29	empty
27	16	30	empty
27	17	1	empty
27	17	2	empty
27	17	3	empty
27	17	4	empty
27	17	5	empty
27	17	6	empty
27	17	7	empty
27	17	8	empty
27	17	9	empty
27	17	10	empty
27	17	11	empty
27	17	12	empty
27	17	13	empty
27	17	14	empty
27	17	15	empty
27	17	16	empty
27	17	17	empty
27	17	18	empty
27	17	19	empty
27	17	20	empty
27	17	21	empty
27	17	22	empty
27	17	23	empty
27	17	24	empty
27	17	25	empty
27	17	26	empty
27	17	27	empty
27	17	28	empty
27	17	29	empty
27	17	30	empty
27	18	1	empty
27	18	2	empty
27	18	3	empty
27	18	4	empty
27	18	5	empty
27	18	6	empty
27	18	7	empty
27	18	8	empty
27	18	9	empty
27	18	10	empty
27	18	11	empty
27	18	12	empty
27	18	13	empty
27	18	14	empty
27	18	15	empty
27	18	16	empty
27	18	17	empty
27	18	18	empty
27	18	19	empty
27	18	20	empty
27	18	21	empty
27	18	22	empty
27	18	23	empty
27	18	24	empty
27	18	25	empty
27	18	26	empty
27	18	27	empty
27	18	28	empty
27	18	29	empty
27	18	30	empty
27	19	1	empty
27	19	2	empty
27	19	3	empty
27	19	4	empty
27	19	5	empty
27	19	6	empty
27	19	7	empty
27	19	8	empty
27	19	9	empty
27	19	10	empty
27	19	11	empty
27	19	12	empty
27	19	13	empty
27	19	14	empty
27	19	15	empty
27	19	16	empty
27	19	17	empty
27	19	18	empty
27	19	19	empty
27	19	20	empty
27	19	21	empty
27	19	22	empty
27	19	23	empty
27	19	24	empty
27	19	25	empty
27	19	26	empty
27	19	27	empty
27	19	28	empty
27	19	29	empty
27	19	30	empty
27	20	1	empty
27	20	2	empty
27	20	3	empty
27	20	4	empty
27	20	5	empty
27	20	6	empty
27	20	7	empty
27	20	8	empty
27	20	9	empty
27	20	10	empty
27	20	11	empty
27	20	12	empty
27	20	13	empty
27	20	14	empty
27	20	15	empty
27	20	16	empty
27	20	17	empty
27	20	18	empty
27	20	19	empty
27	20	20	empty
27	20	21	empty
27	20	22	empty
27	20	23	empty
27	20	24	empty
27	20	25	empty
27	20	26	empty
27	20	27	empty
27	20	28	empty
27	20	29	empty
27	20	30	empty
27	21	1	empty
27	21	2	empty
27	21	3	empty
27	21	4	empty
27	21	5	empty
27	21	6	empty
27	21	7	empty
27	21	8	empty
27	21	9	empty
27	21	10	empty
27	21	11	empty
27	21	12	empty
27	21	13	empty
27	21	14	empty
27	21	15	empty
27	21	16	empty
27	21	17	empty
27	21	18	empty
27	21	19	empty
27	21	20	empty
27	21	21	empty
27	21	22	empty
27	21	23	empty
27	21	24	empty
27	21	25	empty
27	21	26	empty
27	21	27	empty
27	21	28	empty
27	21	29	empty
27	21	30	empty
27	22	1	empty
27	22	2	empty
27	22	3	empty
27	22	4	empty
27	22	5	empty
27	22	6	empty
27	22	7	empty
27	22	8	empty
27	22	9	empty
27	22	10	empty
27	22	11	empty
27	22	12	empty
27	22	13	empty
27	22	14	empty
27	22	15	empty
27	22	16	empty
27	22	17	empty
27	22	18	empty
27	22	19	empty
27	22	20	empty
27	22	21	empty
27	22	22	empty
27	22	23	empty
27	22	24	empty
27	22	25	empty
27	22	26	empty
27	22	27	empty
27	22	28	empty
27	22	29	empty
27	22	30	empty
27	23	1	empty
27	23	2	empty
27	23	3	empty
27	23	4	empty
27	23	5	empty
27	23	6	empty
27	23	7	empty
27	23	8	empty
27	23	9	empty
27	23	10	empty
27	23	11	empty
27	23	12	empty
27	23	13	empty
27	23	14	empty
27	23	15	empty
27	23	16	empty
27	23	17	empty
27	23	18	empty
27	23	19	empty
27	23	20	empty
27	23	21	empty
27	23	22	empty
27	23	23	empty
27	23	24	empty
27	23	25	empty
27	23	26	empty
27	23	27	empty
27	23	28	empty
27	23	29	empty
27	23	30	empty
27	24	1	empty
27	24	2	empty
27	24	3	empty
27	24	4	empty
27	24	5	empty
27	24	6	empty
27	24	7	empty
27	24	8	empty
27	24	9	empty
27	24	10	empty
27	24	11	empty
27	24	12	empty
27	24	13	empty
27	24	14	empty
27	24	15	empty
27	24	16	empty
27	24	17	empty
27	24	18	empty
27	24	19	empty
27	24	20	empty
27	24	21	empty
27	24	22	empty
27	24	23	empty
27	24	24	empty
27	24	25	empty
27	24	26	empty
27	24	27	empty
27	24	28	empty
27	24	29	empty
27	24	30	empty
28	1	1	empty
28	1	2	empty
28	1	3	empty
28	1	4	empty
28	1	5	empty
28	1	6	empty
28	1	7	empty
28	1	8	empty
28	1	9	empty
28	1	10	empty
28	1	11	empty
28	1	12	empty
28	1	13	empty
28	1	14	empty
28	1	15	empty
28	1	16	empty
28	1	17	empty
28	1	18	empty
28	1	19	empty
28	1	20	empty
28	1	21	empty
28	1	22	empty
28	1	23	empty
28	1	24	empty
28	1	25	empty
28	1	26	empty
28	1	27	empty
28	1	28	empty
28	1	29	empty
28	1	30	empty
28	2	1	empty
28	2	2	empty
28	2	3	empty
28	2	4	empty
28	2	5	empty
28	2	6	empty
28	2	7	empty
28	2	8	empty
28	2	9	empty
28	2	10	empty
28	2	11	empty
28	2	12	empty
28	2	13	empty
28	2	14	empty
28	2	15	empty
28	2	16	empty
28	2	17	empty
28	2	18	empty
28	2	19	empty
28	2	20	empty
28	2	21	empty
28	2	22	empty
28	2	23	empty
28	2	24	empty
28	2	25	empty
28	2	26	empty
28	2	27	empty
28	2	28	empty
28	2	29	empty
28	2	30	empty
28	3	1	empty
28	3	2	empty
28	3	3	empty
28	3	4	empty
28	3	5	empty
28	3	6	empty
28	3	7	empty
28	3	8	empty
28	3	9	empty
28	3	10	empty
28	3	11	empty
28	3	12	empty
28	3	13	empty
28	3	14	empty
28	3	15	empty
28	3	16	empty
28	3	17	empty
28	3	18	empty
28	3	19	empty
28	3	20	empty
28	3	21	empty
28	3	22	empty
28	3	23	empty
28	3	24	empty
28	3	25	empty
28	3	26	empty
28	3	27	empty
28	3	28	empty
28	3	29	empty
28	3	30	empty
28	4	1	empty
28	4	2	empty
28	4	3	empty
28	4	4	empty
28	4	5	empty
28	4	6	empty
28	4	7	empty
28	4	8	empty
28	4	9	empty
28	4	10	empty
28	4	11	empty
28	4	12	empty
28	4	13	empty
28	4	14	empty
28	4	15	empty
28	4	16	empty
28	4	17	empty
28	4	18	empty
28	4	19	empty
28	4	20	empty
28	4	21	empty
28	4	22	empty
28	4	23	empty
28	4	24	empty
28	4	25	empty
28	4	26	empty
28	4	27	empty
28	4	28	empty
28	4	29	empty
28	4	30	empty
28	5	1	empty
28	5	2	empty
28	5	3	empty
28	5	4	empty
28	5	5	empty
28	5	6	empty
28	5	7	empty
28	5	8	empty
28	5	9	empty
28	5	10	empty
28	5	11	empty
28	5	12	empty
28	5	13	empty
28	5	14	empty
28	5	15	empty
28	5	16	empty
28	5	17	empty
28	5	18	empty
28	5	19	empty
28	5	20	empty
28	5	21	empty
28	5	22	empty
28	5	23	empty
28	5	24	empty
28	5	25	empty
28	5	26	empty
28	5	27	empty
28	5	28	empty
28	5	29	empty
28	5	30	empty
28	6	1	empty
28	6	2	empty
28	6	3	empty
28	6	4	empty
28	6	5	empty
28	6	6	empty
28	6	7	empty
28	6	8	empty
28	6	9	empty
28	6	10	empty
28	6	11	empty
28	6	12	empty
28	6	13	empty
28	6	14	empty
28	6	15	empty
28	6	16	empty
28	6	17	empty
28	6	18	empty
28	6	19	empty
28	6	20	empty
28	6	21	empty
28	6	22	empty
28	6	23	empty
28	6	24	empty
28	6	25	empty
28	6	26	empty
28	6	27	empty
28	6	28	empty
28	6	29	empty
28	6	30	empty
28	7	1	empty
28	7	2	empty
28	7	3	empty
28	7	4	empty
28	7	5	empty
28	7	6	empty
28	7	7	empty
28	7	8	empty
28	7	9	empty
28	7	10	empty
28	7	11	empty
28	7	12	empty
28	7	13	empty
28	7	14	empty
28	7	15	empty
28	7	16	empty
28	7	17	empty
28	7	18	empty
28	7	19	empty
28	7	20	empty
28	7	21	empty
28	7	22	empty
28	7	23	empty
28	7	24	empty
28	7	25	empty
28	7	26	empty
28	7	27	empty
28	7	28	empty
28	7	29	empty
28	7	30	empty
28	8	1	empty
28	8	2	empty
28	8	3	empty
28	8	4	empty
28	8	5	empty
28	8	6	empty
28	8	7	empty
28	8	8	empty
28	8	9	empty
28	8	10	empty
28	8	11	empty
28	8	12	empty
28	8	13	empty
28	8	14	empty
28	8	15	empty
28	8	16	empty
28	8	17	empty
28	8	18	empty
28	8	19	empty
28	8	20	empty
28	8	21	empty
28	8	22	empty
28	8	23	empty
28	8	24	empty
28	8	25	empty
28	8	26	empty
28	8	27	empty
28	8	28	empty
28	8	29	empty
28	8	30	empty
28	9	1	empty
28	9	2	empty
28	9	3	empty
28	9	4	empty
28	9	5	empty
28	9	6	empty
28	9	7	empty
28	9	8	empty
28	9	9	empty
28	9	10	empty
28	9	11	empty
28	9	12	empty
28	9	13	empty
28	9	14	empty
28	9	15	empty
28	9	16	empty
28	9	17	empty
28	9	18	empty
28	9	19	empty
28	9	20	empty
28	9	21	empty
28	9	22	empty
28	9	23	empty
28	9	24	empty
28	9	25	empty
28	9	26	empty
28	9	27	empty
28	9	28	empty
28	9	29	empty
28	9	30	empty
28	10	1	empty
28	10	2	empty
28	10	3	empty
28	10	4	empty
28	10	5	empty
28	10	6	empty
28	10	7	empty
28	10	8	empty
28	10	9	empty
28	10	10	empty
28	10	11	empty
28	10	12	empty
28	10	13	empty
28	10	14	empty
28	10	15	empty
28	10	16	empty
28	10	17	empty
28	10	18	empty
28	10	19	empty
28	10	20	empty
28	10	21	empty
28	10	22	empty
28	10	23	empty
28	10	24	empty
28	10	25	empty
28	10	26	empty
28	10	27	empty
28	10	28	empty
28	10	29	empty
28	10	30	empty
28	11	1	empty
28	11	2	empty
28	11	3	empty
28	11	4	empty
28	11	5	empty
28	11	6	empty
28	11	7	empty
28	11	8	empty
28	11	9	empty
28	11	10	empty
28	11	11	empty
28	11	12	empty
28	11	13	empty
28	11	14	empty
28	11	15	empty
28	11	16	empty
28	11	17	empty
28	11	18	empty
28	11	19	empty
28	11	20	empty
28	11	21	empty
28	11	22	empty
28	11	23	empty
28	11	24	empty
28	11	25	empty
28	11	26	empty
28	11	27	empty
28	11	28	empty
28	11	29	empty
28	11	30	empty
28	12	1	empty
28	12	2	empty
28	12	3	empty
28	12	4	empty
28	12	5	empty
28	12	6	empty
28	12	7	empty
28	12	8	empty
28	12	9	empty
28	12	10	empty
28	12	11	empty
28	12	12	empty
28	12	13	empty
28	12	14	empty
28	12	15	empty
28	12	16	empty
28	12	17	empty
28	12	18	empty
28	12	19	empty
28	12	20	empty
28	12	21	empty
28	12	22	empty
28	12	23	empty
28	12	24	empty
28	12	25	empty
28	12	26	empty
28	12	27	empty
28	12	28	empty
28	12	29	empty
28	12	30	empty
28	13	1	empty
28	13	2	empty
28	13	3	empty
28	13	4	empty
28	13	5	empty
28	13	6	empty
28	13	7	empty
28	13	8	empty
28	13	9	empty
28	13	10	empty
28	13	11	empty
28	13	12	empty
28	13	13	empty
28	13	14	empty
28	13	15	empty
28	13	16	empty
28	13	17	empty
28	13	18	empty
28	13	19	empty
28	13	20	empty
28	13	21	empty
28	13	22	empty
28	13	23	empty
28	13	24	empty
28	13	25	empty
28	13	26	empty
28	13	27	empty
28	13	28	empty
28	13	29	empty
28	13	30	empty
28	14	1	empty
28	14	2	empty
28	14	3	empty
28	14	4	empty
28	14	5	empty
28	14	6	empty
28	14	7	empty
28	14	8	empty
28	14	9	empty
28	14	10	empty
28	14	11	empty
28	14	12	empty
28	14	13	empty
28	14	14	empty
28	14	15	empty
28	14	16	empty
28	14	17	empty
28	14	18	empty
28	14	19	empty
28	14	20	empty
28	14	21	empty
28	14	22	empty
28	14	23	empty
28	14	24	empty
28	14	25	empty
28	14	26	empty
28	14	27	empty
28	14	28	empty
28	14	29	empty
28	14	30	empty
28	15	1	empty
28	15	2	empty
28	15	3	empty
28	15	4	empty
28	15	5	empty
28	15	6	empty
28	15	7	empty
28	15	8	empty
28	15	9	empty
28	15	10	empty
28	15	11	empty
28	15	12	empty
28	15	13	empty
28	15	14	empty
28	15	15	empty
28	15	16	empty
28	15	17	empty
28	15	18	empty
28	15	19	empty
28	15	20	empty
28	15	21	empty
28	15	22	empty
28	15	23	empty
28	15	24	empty
28	15	25	empty
28	15	26	empty
28	15	27	empty
28	15	28	empty
28	15	29	empty
28	15	30	empty
28	16	1	empty
28	16	2	empty
28	16	3	empty
28	16	4	empty
28	16	5	empty
28	16	6	empty
28	16	7	empty
28	16	8	empty
28	16	9	empty
28	16	10	empty
28	16	11	empty
28	16	12	empty
28	16	13	empty
28	16	14	empty
28	16	15	empty
28	16	16	empty
28	16	17	empty
28	16	18	empty
28	16	19	empty
28	16	20	empty
28	16	21	empty
28	16	22	empty
28	16	23	empty
28	16	24	empty
28	16	25	empty
28	16	26	empty
28	16	27	empty
28	16	28	empty
28	16	29	empty
28	16	30	empty
28	17	1	empty
28	17	2	empty
28	17	3	empty
28	17	4	empty
28	17	5	empty
28	17	6	empty
28	17	7	empty
28	17	8	empty
28	17	9	empty
28	17	10	empty
28	17	11	empty
28	17	12	empty
28	17	13	empty
28	17	14	empty
28	17	15	empty
28	17	16	empty
28	17	17	empty
28	17	18	empty
28	17	19	empty
28	17	20	empty
28	17	21	empty
28	17	22	empty
28	17	23	empty
28	17	24	empty
28	17	25	empty
28	17	26	empty
28	17	27	empty
28	17	28	empty
28	17	29	empty
28	17	30	empty
28	18	1	empty
28	18	2	empty
28	18	3	empty
28	18	4	empty
28	18	5	empty
28	18	6	empty
28	18	7	empty
28	18	8	empty
28	18	9	empty
28	18	10	empty
28	18	11	empty
28	18	12	empty
28	18	13	empty
28	18	14	empty
28	18	15	empty
28	18	16	empty
28	18	17	empty
28	18	18	empty
28	18	19	empty
28	18	20	empty
28	18	21	empty
28	18	22	empty
28	18	23	empty
28	18	24	empty
28	18	25	empty
28	18	26	empty
28	18	27	empty
28	18	28	empty
28	18	29	empty
28	18	30	empty
28	19	1	empty
28	19	2	empty
28	19	3	empty
28	19	4	empty
28	19	5	empty
28	19	6	empty
28	19	7	empty
28	19	8	empty
28	19	9	empty
28	19	10	empty
28	19	11	empty
28	19	12	empty
28	19	13	empty
28	19	14	empty
28	19	15	empty
28	19	16	empty
28	19	17	empty
28	19	18	empty
28	19	19	empty
28	19	20	empty
28	19	21	empty
28	19	22	empty
28	19	23	empty
28	19	24	empty
28	19	25	empty
28	19	26	empty
28	19	27	empty
28	19	28	empty
28	19	29	empty
28	19	30	empty
28	20	1	empty
28	20	2	empty
28	20	3	empty
28	20	4	empty
28	20	5	empty
28	20	6	empty
28	20	7	empty
28	20	8	empty
28	20	9	empty
28	20	10	empty
28	20	11	empty
28	20	12	empty
28	20	13	empty
28	20	14	empty
28	20	15	empty
28	20	16	empty
28	20	17	empty
28	20	18	empty
28	20	19	empty
28	20	20	empty
28	20	21	empty
28	20	22	empty
28	20	23	empty
28	20	24	empty
28	20	25	empty
28	20	26	empty
28	20	27	empty
28	20	28	empty
28	20	29	empty
28	20	30	empty
28	21	1	empty
28	21	2	empty
28	21	3	empty
28	21	4	empty
28	21	5	empty
28	21	6	empty
28	21	7	empty
28	21	8	empty
28	21	9	empty
28	21	10	empty
28	21	11	empty
28	21	12	empty
28	21	13	empty
28	21	14	empty
28	21	15	empty
28	21	16	empty
28	21	17	empty
28	21	18	empty
28	21	19	empty
28	21	20	empty
28	21	21	empty
28	21	22	empty
28	21	23	empty
28	21	24	empty
28	21	25	empty
28	21	26	empty
28	21	27	empty
28	21	28	empty
28	21	29	empty
28	21	30	empty
28	22	1	empty
28	22	2	empty
28	22	3	empty
28	22	4	empty
28	22	5	empty
28	22	6	empty
28	22	7	empty
28	22	8	empty
28	22	9	empty
28	22	10	empty
28	22	11	empty
28	22	12	empty
28	22	13	empty
28	22	14	empty
28	22	15	empty
28	22	16	empty
28	22	17	empty
28	22	18	empty
28	22	19	empty
28	22	20	empty
28	22	21	empty
28	22	22	empty
28	22	23	empty
28	22	24	empty
28	22	25	empty
28	22	26	empty
28	22	27	empty
28	22	28	empty
28	22	29	empty
28	22	30	empty
28	23	1	empty
28	23	2	empty
28	23	3	empty
28	23	4	empty
28	23	5	empty
28	23	6	empty
28	23	7	empty
28	23	8	empty
28	23	9	empty
28	23	10	empty
28	23	11	empty
28	23	12	empty
28	23	13	empty
28	23	14	empty
28	23	15	empty
28	23	16	empty
28	23	17	empty
28	23	18	empty
28	23	19	empty
28	23	20	empty
28	23	21	empty
28	23	22	empty
28	23	23	empty
28	23	24	empty
28	23	25	empty
28	23	26	empty
28	23	27	empty
28	23	28	empty
28	23	29	empty
28	23	30	empty
28	24	1	empty
28	24	2	empty
28	24	3	empty
28	24	4	empty
28	24	5	empty
28	24	6	empty
28	24	7	empty
28	24	8	empty
28	24	9	empty
28	24	10	empty
28	24	11	empty
28	24	12	empty
28	24	13	empty
28	24	14	empty
28	24	15	empty
28	24	16	empty
28	24	17	empty
28	24	18	empty
28	24	19	empty
28	24	20	empty
28	24	21	empty
28	24	22	empty
28	24	23	empty
28	24	24	empty
28	24	25	empty
28	24	26	empty
28	24	27	empty
28	24	28	empty
28	24	29	empty
28	24	30	empty
29	1	1	A1
29	1	2	A1
29	1	3	A1
29	1	4	A1
29	1	5	A1
29	1	6	A3
29	1	7	A3
29	1	8	A3
29	1	9	A3
29	1	10	A3
29	1	11	A5
29	1	12	A5
29	1	13	A5
29	1	14	A5
29	1	15	A5
29	1	16	A13
29	1	17	A13
29	1	18	A13
29	1	19	A13
29	1	20	A13
29	1	21	A14
29	1	22	A14
29	1	23	A14
29	1	24	A14
29	1	25	A14
29	1	26	A15
29	1	27	A15
29	1	28	A15
29	1	29	A15
29	1	30	A15
29	2	1	A16
29	2	2	A16
29	2	3	A16
29	2	4	A16
29	2	5	A16
29	2	6	A17
29	2	7	A17
29	2	8	A17
29	2	9	A17
29	2	10	A17
29	2	11	A18
29	2	12	A18
29	2	13	A18
29	2	14	A18
29	2	15	A18
29	2	16	A19
29	2	17	A19
29	2	18	A19
29	2	19	A19
29	2	20	A19
29	2	21	A20
29	2	22	A20
29	2	23	A20
29	2	24	A20
29	2	25	A20
29	2	26	A21
29	2	27	A21
29	2	28	A21
29	2	29	A21
29	2	30	A21
29	3	1	A22
29	3	2	A22
29	3	3	A22
29	3	4	A22
29	3	5	A22
29	3	6	A23
29	3	7	A23
29	3	8	A23
29	3	9	A23
29	3	10	A23
29	3	11	A24
29	3	12	A24
29	3	13	A24
29	3	14	A24
29	3	15	A24
29	3	16	A25
29	3	17	A25
29	3	18	A25
29	3	19	A25
29	3	20	A25
29	3	21	A26
29	3	22	A26
29	3	23	A26
29	3	24	A26
29	3	25	A26
29	3	26	A27
29	3	27	A27
29	3	28	A27
29	3	29	A27
29	3	30	A27
29	4	1	A28
29	4	2	A28
29	4	3	A28
29	4	4	A28
29	4	5	A28
29	4	6	A29
29	4	7	A29
29	4	8	A29
29	4	9	A29
29	4	10	A29
29	4	11	A31
29	4	12	A31
29	4	13	A31
29	4	14	A31
29	4	15	A31
29	4	16	A32
29	4	17	A32
29	4	18	A32
29	4	19	A32
29	4	20	A32
29	4	21	A33
29	4	22	A33
29	4	23	A33
29	4	24	A33
29	4	25	A33
29	4	26	A34
29	4	27	A34
29	4	28	A34
29	4	29	A34
29	4	30	A34
29	5	1	A35
29	5	2	A35
29	5	3	A35
29	5	4	A35
29	5	5	A35
29	5	6	A36
29	5	7	A36
29	5	8	A36
29	5	9	A36
29	5	10	A36
29	5	11	A37
29	5	12	A37
29	5	13	A37
29	5	14	A37
29	5	15	A37
29	5	16	A38
29	5	17	A38
29	5	18	A38
29	5	19	A38
29	5	20	A38
29	5	21	A39
29	5	22	A39
29	5	23	A39
29	5	24	A39
29	5	25	A39
29	5	26	A40
29	5	27	A40
29	5	28	A40
29	5	29	A40
29	5	30	A40
29	6	1	A41
29	6	2	A41
29	6	3	A41
29	6	4	A41
29	6	5	A41
29	6	6	A42
29	6	7	A42
29	6	8	A42
29	6	9	A42
29	6	10	A42
29	6	11	A43
29	6	12	A43
29	6	13	A43
29	6	14	A43
29	6	15	A43
29	6	16	A44
29	6	17	A44
29	6	18	A44
29	6	19	A44
29	6	20	A44
29	6	21	A45
29	6	22	A45
29	6	23	A45
29	6	24	A45
29	6	25	A45
29	6	26	A47
29	6	27	A47
29	6	28	A47
29	6	29	A47
29	6	30	A47
29	7	1	A48
29	7	2	A48
29	7	3	A48
29	7	4	A48
29	7	5	A48
29	7	6	A49
29	7	7	A49
29	7	8	A49
29	7	9	A49
29	7	10	A49
29	7	11	A50
29	7	12	A50
29	7	13	A50
29	7	14	A50
29	7	15	A50
29	7	16	A51
29	7	17	A51
29	7	18	A51
29	7	19	A51
29	7	20	A51
29	7	21	A52
29	7	22	A52
29	7	23	A52
29	7	24	A52
29	7	25	A52
29	7	26	A53
29	7	27	A53
29	7	28	A53
29	7	29	A53
29	7	30	A53
29	8	1	A54
29	8	2	A54
29	8	3	A54
29	8	4	A54
29	8	5	A54
29	8	6	A55
29	8	7	A55
29	8	8	A55
29	8	9	A55
29	8	10	A55
29	8	11	A56
29	8	12	A56
29	8	13	A56
29	8	14	A56
29	8	15	A56
29	8	16	A57
29	8	17	A57
29	8	18	A57
29	8	19	A57
29	8	20	A57
29	8	21	A58
29	8	22	A58
29	8	23	A58
29	8	24	A58
29	8	25	A58
29	8	26	A59
29	8	27	A59
29	8	28	A59
29	8	29	A59
29	8	30	A59
29	9	1	A60
29	9	2	A60
29	9	3	A60
29	9	4	A60
29	9	5	A60
29	9	6	A61
29	9	7	A61
29	9	8	A61
29	9	9	A61
29	9	10	A61
29	9	11	A62
29	9	12	A62
29	9	13	A62
29	9	14	A62
29	9	15	A62
29	9	16	A63
29	9	17	A63
29	9	18	A63
29	9	19	A63
29	9	20	A63
29	9	21	A64
29	9	22	A64
29	9	23	A64
29	9	24	A64
29	9	25	A64
29	9	26	A65
29	9	27	A65
29	9	28	A65
29	9	29	A65
29	9	30	A65
29	10	1	A66
29	10	2	A66
29	10	3	A66
29	10	4	A66
29	10	5	A66
29	10	6	A67
29	10	7	A67
29	10	8	A67
29	10	9	A67
29	10	10	A67
29	10	11	A68
29	10	12	A68
29	10	13	A68
29	10	14	A68
29	10	15	A68
29	10	16	A70
29	10	17	A70
29	10	18	A70
29	10	19	A70
29	10	20	A70
29	10	21	A71
29	10	22	A71
29	10	23	A71
29	10	24	A71
29	10	25	A71
29	10	26	A72
29	10	27	A72
29	10	28	A72
29	10	29	A72
29	10	30	A72
29	11	1	A73
29	11	2	A73
29	11	3	A73
29	11	4	A73
29	11	5	A73
29	11	6	A74
29	11	7	A74
29	11	8	A74
29	11	9	A74
29	11	10	A74
29	11	11	A75
29	11	12	A75
29	11	13	A75
29	11	14	A75
29	11	15	A75
29	11	16	A76
29	11	17	A76
29	11	18	A76
29	11	19	A76
29	11	20	A76
29	11	21	A77
29	11	22	A77
29	11	23	A77
29	11	24	A77
29	11	25	A77
29	11	26	A78
29	11	27	A78
29	11	28	A78
29	11	29	A78
29	11	30	A78
29	12	1	A79
29	12	2	A79
29	12	3	A79
29	12	4	A79
29	12	5	A79
29	12	6	A80
29	12	7	A80
29	12	8	A80
29	12	9	A80
29	12	10	A80
29	12	11	A81
29	12	12	A81
29	12	13	A81
29	12	14	A81
29	12	15	A81
29	12	16	A82
29	12	17	A82
29	12	18	A82
29	12	19	A82
29	12	20	A82
29	12	21	A83
29	12	22	A83
29	12	23	A83
29	12	24	A83
29	12	25	A83
29	12	26	A84
29	12	27	A84
29	12	28	A84
29	12	29	A84
29	12	30	A84
29	13	1	A85
29	13	2	A85
29	13	3	A85
29	13	4	A85
29	13	5	A85
29	13	6	A86
29	13	7	A86
29	13	8	A86
29	13	9	A86
29	13	10	A86
29	13	11	A87
29	13	12	A87
29	13	13	A87
29	13	14	A87
29	13	15	A87
29	13	16	A88
29	13	17	A88
29	13	18	A88
29	13	19	A88
29	13	20	A88
29	13	21	A89
29	13	22	A89
29	13	23	A89
29	13	24	A89
29	13	25	A89
29	13	26	A90
29	13	27	A90
29	13	28	A90
29	13	29	A90
29	13	30	A90
29	14	1	A91
29	14	2	A91
29	14	3	A91
29	14	4	A91
29	14	5	A91
29	14	6	A92
29	14	7	A92
29	14	8	A92
29	14	9	A92
29	14	10	A92
29	14	11	A93
29	14	12	A93
29	14	13	A93
29	14	14	A93
29	14	15	A93
29	14	16	A94
29	14	17	A94
29	14	18	A94
29	14	19	A94
29	14	20	A94
29	14	21	A97
29	14	22	A97
29	14	23	A97
29	14	24	A97
29	14	25	A97
29	14	26	A98
29	14	27	A98
29	14	28	A98
29	14	29	A98
29	14	30	A98
29	15	1	A99
29	15	2	A99
29	15	3	A99
29	15	4	A99
29	15	5	A99
29	15	6	A100
29	15	7	A100
29	15	8	A100
29	15	9	A100
29	15	10	A100
29	15	11	A101
29	15	12	A101
29	15	13	A101
29	15	14	A101
29	15	15	A101
29	15	16	A102
29	15	17	A102
29	15	18	A102
29	15	19	A102
29	15	20	A102
29	15	21	A103
29	15	22	A103
29	15	23	A103
29	15	24	A103
29	15	25	A103
29	15	26	A104
29	15	27	A104
29	15	28	A104
29	15	29	A104
29	15	30	A104
29	16	1	A105
29	16	2	A105
29	16	3	A105
29	16	4	A105
29	16	5	A105
29	16	6	A106
29	16	7	A106
29	16	8	A106
29	16	9	A106
29	16	10	A106
29	16	11	A107
29	16	12	A107
29	16	13	A107
29	16	14	A107
29	16	15	A107
29	16	16	A108
29	16	17	A108
29	16	18	A108
29	16	19	A108
29	16	20	A108
29	16	21	A109
29	16	22	A109
29	16	23	A109
29	16	24	A109
29	16	25	A109
29	16	26	A110
29	16	27	A110
29	16	28	A110
29	16	29	A110
29	16	30	A110
29	17	1	A111
29	17	2	A111
29	17	3	A111
29	17	4	A111
29	17	5	A111
29	17	6	A112
29	17	7	A112
29	17	8	A112
29	17	9	A112
29	17	10	A112
29	17	11	A113
29	17	12	A113
29	17	13	A113
29	17	14	A113
29	17	15	A113
29	17	16	A114
29	17	17	A114
29	17	18	A114
29	17	19	A114
29	17	20	A114
29	17	21	A115
29	17	22	A115
29	17	23	A115
29	17	24	A115
29	17	25	A115
29	17	26	A116
29	17	27	A116
29	17	28	A116
29	17	29	A116
29	17	30	A116
29	18	1	A117
29	18	2	A117
29	18	3	A117
29	18	4	A117
29	18	5	A117
29	18	6	A118
29	18	7	A118
29	18	8	A118
29	18	9	A118
29	18	10	A118
29	18	11	A119
29	18	12	A119
29	18	13	A119
29	18	14	A119
29	18	15	A119
29	18	16	A120
29	18	17	A120
29	18	18	A120
29	18	19	A120
29	18	20	A120
29	18	21	empty
29	18	22	empty
29	18	23	empty
29	18	24	empty
29	18	25	empty
29	18	26	empty
29	18	27	empty
29	18	28	empty
29	18	29	empty
29	18	30	empty
29	19	1	empty
29	19	2	empty
29	19	3	empty
29	19	4	empty
29	19	5	empty
29	19	6	empty
29	19	7	empty
29	19	8	empty
29	19	9	empty
29	19	10	empty
29	19	11	empty
29	19	12	empty
29	19	13	empty
29	19	14	empty
29	19	15	empty
29	19	16	empty
29	19	17	empty
29	19	18	empty
29	19	19	empty
29	19	20	empty
29	19	21	empty
29	19	22	empty
29	19	23	empty
29	19	24	empty
29	19	25	empty
29	19	26	empty
29	19	27	empty
29	19	28	empty
29	19	29	empty
29	19	30	empty
29	20	1	empty
29	20	2	empty
29	20	3	empty
29	20	4	empty
29	20	5	empty
29	20	6	empty
29	20	7	empty
29	20	8	empty
29	20	9	empty
29	20	10	empty
29	20	11	empty
29	20	12	empty
29	20	13	empty
29	20	14	empty
29	20	15	empty
29	20	16	empty
29	20	17	empty
29	20	18	empty
29	20	19	empty
29	20	20	empty
29	20	21	empty
29	20	22	empty
29	20	23	empty
29	20	24	empty
29	20	25	empty
29	20	26	empty
29	20	27	empty
29	20	28	empty
29	20	29	empty
29	20	30	empty
29	21	1	empty
29	21	2	empty
29	21	3	empty
29	21	4	empty
29	21	5	empty
29	21	6	empty
29	21	7	empty
29	21	8	empty
29	21	9	empty
29	21	10	empty
29	21	11	empty
29	21	12	empty
29	21	13	empty
29	21	14	empty
29	21	15	empty
29	21	16	empty
29	21	17	empty
29	21	18	empty
29	21	19	empty
29	21	20	empty
29	21	21	empty
29	21	22	empty
29	21	23	empty
29	21	24	empty
29	21	25	empty
29	21	26	empty
29	21	27	empty
29	21	28	empty
29	21	29	empty
29	21	30	empty
29	22	1	empty
29	22	2	empty
29	22	3	empty
29	22	4	empty
29	22	5	empty
29	22	6	empty
29	22	7	empty
29	22	8	empty
29	22	9	empty
29	22	10	empty
29	22	11	empty
29	22	12	empty
29	22	13	empty
29	22	14	empty
29	22	15	empty
29	22	16	empty
29	22	17	empty
29	22	18	empty
29	22	19	empty
29	22	20	empty
29	22	21	empty
29	22	22	empty
29	22	23	empty
29	22	24	empty
29	22	25	empty
29	22	26	empty
29	22	27	empty
29	22	28	empty
29	22	29	empty
29	22	30	empty
29	23	1	empty
29	23	2	empty
29	23	3	empty
29	23	4	empty
29	23	5	empty
29	23	6	empty
29	23	7	empty
29	23	8	empty
29	23	9	empty
29	23	10	empty
29	23	11	empty
29	23	12	empty
29	23	13	empty
29	23	14	empty
29	23	15	empty
29	23	16	empty
29	23	17	empty
29	23	18	empty
29	23	19	empty
29	23	20	empty
29	23	21	empty
29	23	22	empty
29	23	23	empty
29	23	24	empty
29	23	25	empty
29	23	26	empty
29	23	27	empty
29	23	28	empty
29	23	29	empty
29	23	30	empty
29	24	1	empty
29	24	2	empty
29	24	3	empty
29	24	4	empty
29	24	5	empty
29	24	6	empty
29	24	7	empty
29	24	8	empty
29	24	9	empty
29	24	10	empty
29	24	11	empty
29	24	12	empty
29	24	13	empty
29	24	14	empty
29	24	15	empty
29	24	16	empty
29	24	17	empty
29	24	18	empty
29	24	19	empty
29	24	20	empty
29	24	21	empty
29	24	22	empty
29	24	23	empty
29	24	24	empty
29	24	25	empty
29	24	26	empty
29	24	27	empty
29	24	28	empty
29	24	29	empty
29	24	30	empty
30	1	1	A1
30	1	2	A1
30	1	3	A1
30	1	4	A1
30	1	5	A1
30	1	6	A3
30	1	7	A3
30	1	8	A3
30	1	9	A3
30	1	10	A3
30	1	11	A5
30	1	12	A5
30	1	13	A5
30	1	14	A5
30	1	15	A5
30	1	16	A13
30	1	17	A13
30	1	18	A13
30	1	19	A13
30	1	20	A13
30	1	21	A14
30	1	22	A14
30	1	23	A14
30	1	24	A14
30	1	25	A14
30	1	26	A15
30	1	27	A15
30	1	28	A15
30	1	29	A15
30	1	30	A15
30	2	1	A16
30	2	2	A16
30	2	3	A16
30	2	4	A16
30	2	5	A16
30	2	6	A17
30	2	7	A17
30	2	8	A17
30	2	9	A17
30	2	10	A17
30	2	11	A18
30	2	12	A18
30	2	13	A18
30	2	14	A18
30	2	15	A18
30	2	16	A19
30	2	17	A19
30	2	18	A19
30	2	19	A19
30	2	20	A19
30	2	21	A20
30	2	22	A20
30	2	23	A20
30	2	24	A20
30	2	25	A20
30	2	26	A21
30	2	27	A21
30	2	28	A21
30	2	29	A21
30	2	30	A21
30	3	1	A22
30	3	2	A22
30	3	3	A22
30	3	4	A22
30	3	5	A22
30	3	6	A23
30	3	7	A23
30	3	8	A23
30	3	9	A23
30	3	10	A23
30	3	11	A24
30	3	12	A24
30	3	13	A24
30	3	14	A24
30	3	15	A24
30	3	16	A25
30	3	17	A25
30	3	18	A25
30	3	19	A25
30	3	20	A25
30	3	21	A26
30	3	22	A26
30	3	23	A26
30	3	24	A26
30	3	25	A26
30	3	26	A27
30	3	27	A27
30	3	28	A27
30	3	29	A27
30	3	30	A27
30	4	1	A28
30	4	2	A28
30	4	3	A28
30	4	4	A28
30	4	5	A28
30	4	6	A29
30	4	7	A29
30	4	8	A29
30	4	9	A29
30	4	10	A29
30	4	11	A31
30	4	12	A31
30	4	13	A31
30	4	14	A31
30	4	15	A31
30	4	16	A32
30	4	17	A32
30	4	18	A32
30	4	19	A32
30	4	20	A32
30	4	21	A33
30	4	22	A33
30	4	23	A33
30	4	24	A33
30	4	25	A33
30	4	26	A34
30	4	27	A34
30	4	28	A34
30	4	29	A34
30	4	30	A34
30	5	1	A35
30	5	2	A35
30	5	3	A35
30	5	4	A35
30	5	5	A35
30	5	6	A36
30	5	7	A36
30	5	8	A36
30	5	9	A36
30	5	10	A36
30	5	11	A37
30	5	12	A37
30	5	13	A37
30	5	14	A37
30	5	15	A37
30	5	16	A38
30	5	17	A38
30	5	18	A38
30	5	19	A38
30	5	20	A38
30	5	21	A39
30	5	22	A39
30	5	23	A39
30	5	24	A39
30	5	25	A39
30	5	26	A40
30	5	27	A40
30	5	28	A40
30	5	29	A40
30	5	30	A40
30	6	1	A41
30	6	2	A41
30	6	3	A41
30	6	4	A41
30	6	5	A41
30	6	6	A42
30	6	7	A42
30	6	8	A42
30	6	9	A42
30	6	10	A42
30	6	11	A43
30	6	12	A43
30	6	13	A43
30	6	14	A43
30	6	15	A43
30	6	16	A44
30	6	17	A44
30	6	18	A44
30	6	19	A44
30	6	20	A44
30	6	21	A45
30	6	22	A45
30	6	23	A45
30	6	24	A45
30	6	25	A45
30	6	26	A47
30	6	27	A47
30	6	28	A47
30	6	29	A47
30	6	30	A47
30	7	1	A48
30	7	2	A48
30	7	3	A48
30	7	4	A48
30	7	5	A48
30	7	6	A49
30	7	7	A49
30	7	8	A49
30	7	9	A49
30	7	10	A49
30	7	11	A50
30	7	12	A50
30	7	13	A50
30	7	14	A50
30	7	15	A50
30	7	16	A51
30	7	17	A51
30	7	18	A51
30	7	19	A51
30	7	20	A51
30	7	21	A52
30	7	22	A52
30	7	23	A52
30	7	24	A52
30	7	25	A52
30	7	26	A53
30	7	27	A53
30	7	28	A53
30	7	29	A53
30	7	30	A53
30	8	1	A54
30	8	2	A54
30	8	3	A54
30	8	4	A54
30	8	5	A54
30	8	6	A55
30	8	7	A55
30	8	8	A55
30	8	9	A55
30	8	10	A55
30	8	11	A56
30	8	12	A56
30	8	13	A56
30	8	14	A56
30	8	15	A56
30	8	16	A57
30	8	17	A57
30	8	18	A57
30	8	19	A57
30	8	20	A57
30	8	21	A58
30	8	22	A58
30	8	23	A58
30	8	24	A58
30	8	25	A58
30	8	26	A59
30	8	27	A59
30	8	28	A59
30	8	29	A59
30	8	30	A59
30	9	1	A60
30	9	2	A60
30	9	3	A60
30	9	4	A60
30	9	5	A60
30	9	6	A61
30	9	7	A61
30	9	8	A61
30	9	9	A61
30	9	10	A61
30	9	11	A62
30	9	12	A62
30	9	13	A62
30	9	14	A62
30	9	15	A62
30	9	16	A63
30	9	17	A63
30	9	18	A63
30	9	19	A63
30	9	20	A63
30	9	21	A64
30	9	22	A64
30	9	23	A64
30	9	24	A64
30	9	25	A64
30	9	26	A65
30	9	27	A65
30	9	28	A65
30	9	29	A65
30	9	30	A65
30	10	1	A66
30	10	2	A66
30	10	3	A66
30	10	4	A66
30	10	5	A66
30	10	6	A67
30	10	7	A67
30	10	8	A67
30	10	9	A67
30	10	10	A67
30	10	11	A68
30	10	12	A68
30	10	13	A68
30	10	14	A68
30	10	15	A68
30	10	16	A70
30	10	17	A70
30	10	18	A70
30	10	19	A70
30	10	20	A70
30	10	21	A71
30	10	22	A71
30	10	23	A71
30	10	24	A71
30	10	25	A71
30	10	26	A72
30	10	27	A72
30	10	28	A72
30	10	29	A72
30	10	30	A72
30	11	1	A73
30	11	2	A73
30	11	3	A73
30	11	4	A73
30	11	5	A73
30	11	6	A74
30	11	7	A74
30	11	8	A74
30	11	9	A74
30	11	10	A74
30	11	11	A75
30	11	12	A75
30	11	13	A75
30	11	14	A75
30	11	15	A75
30	11	16	A76
30	11	17	A76
30	11	18	A76
30	11	19	A76
30	11	20	A76
30	11	21	A77
30	11	22	A77
30	11	23	A77
30	11	24	A77
30	11	25	A77
30	11	26	A78
30	11	27	A78
30	11	28	A78
30	11	29	A78
30	11	30	A78
30	12	1	A79
30	12	2	A79
30	12	3	A79
30	12	4	A79
30	12	5	A79
30	12	6	A80
30	12	7	A80
30	12	8	A80
30	12	9	A80
30	12	10	A80
30	12	11	A81
30	12	12	A81
30	12	13	A81
30	12	14	A81
30	12	15	A81
30	12	16	A82
30	12	17	A82
30	12	18	A82
30	12	19	A82
30	12	20	A82
30	12	21	A83
30	12	22	A83
30	12	23	A83
30	12	24	A83
30	12	25	A83
30	12	26	A84
30	12	27	A84
30	12	28	A84
30	12	29	A84
30	12	30	A84
30	13	1	A85
30	13	2	A85
30	13	3	A85
30	13	4	A85
30	13	5	A85
30	13	6	A86
30	13	7	A86
30	13	8	A86
30	13	9	A86
30	13	10	A86
30	13	11	A87
30	13	12	A87
30	13	13	A87
30	13	14	A87
30	13	15	A87
30	13	16	A88
30	13	17	A88
30	13	18	A88
30	13	19	A88
30	13	20	A88
30	13	21	A89
30	13	22	A89
30	13	23	A89
30	13	24	A89
30	13	25	A89
30	13	26	A90
30	13	27	A90
30	13	28	A90
30	13	29	A90
30	13	30	A90
30	14	1	A91
30	14	2	A91
30	14	3	A91
30	14	4	A91
30	14	5	A91
30	14	6	A92
30	14	7	A92
30	14	8	A92
30	14	9	A92
30	14	10	A92
30	14	11	A93
30	14	12	A93
30	14	13	A93
30	14	14	A93
30	14	15	A93
30	14	16	A94
30	14	17	A94
30	14	18	A94
30	14	19	A94
30	14	20	A94
30	14	21	A97
30	14	22	A97
30	14	23	A97
30	14	24	A97
30	14	25	A97
30	14	26	A98
30	14	27	A98
30	14	28	A98
30	14	29	A98
30	14	30	A98
30	15	1	A99
30	15	2	A99
30	15	3	A99
30	15	4	A99
30	15	5	A99
30	15	6	A100
30	15	7	A100
30	15	8	A100
30	15	9	A100
30	15	10	A100
30	15	11	A101
30	15	12	A101
30	15	13	A101
30	15	14	A101
30	15	15	A101
30	15	16	A102
30	15	17	A102
30	15	18	A102
30	15	19	A102
30	15	20	A102
30	15	21	A103
30	15	22	A103
30	15	23	A103
30	15	24	A103
30	15	25	A103
30	15	26	A104
30	15	27	A104
30	15	28	A104
30	15	29	A104
30	15	30	A104
30	16	1	A105
30	16	2	A105
30	16	3	A105
30	16	4	A105
30	16	5	A105
30	16	6	A106
30	16	7	A106
30	16	8	A106
30	16	9	A106
30	16	10	A106
30	16	11	A107
30	16	12	A107
30	16	13	A107
30	16	14	A107
30	16	15	A107
30	16	16	A108
30	16	17	A108
30	16	18	A108
30	16	19	A108
30	16	20	A108
30	16	21	A109
30	16	22	A109
30	16	23	A109
30	16	24	A109
30	16	25	A109
30	16	26	A110
30	16	27	A110
30	16	28	A110
30	16	29	A110
30	16	30	A110
30	17	1	A111
30	17	2	A111
30	17	3	A111
30	17	4	A111
30	17	5	A111
30	17	6	A112
30	17	7	A112
30	17	8	A112
30	17	9	A112
30	17	10	A112
30	17	11	A113
30	17	12	A113
30	17	13	A113
30	17	14	A113
30	17	15	A113
30	17	16	A114
30	17	17	A114
30	17	18	A114
30	17	19	A114
30	17	20	A114
30	17	21	A115
30	17	22	A115
30	17	23	A115
30	17	24	A115
30	17	25	A115
30	17	26	A116
30	17	27	A116
30	17	28	A116
30	17	29	A116
30	17	30	A116
30	18	1	A117
30	18	2	A117
30	18	3	A117
30	18	4	A117
30	18	5	A117
30	18	6	A118
30	18	7	A118
30	18	8	A118
30	18	9	A118
30	18	10	A118
30	18	11	A119
30	18	12	A119
30	18	13	A119
30	18	14	A119
30	18	15	A119
30	18	16	A120
30	18	17	A120
30	18	18	A120
30	18	19	A120
30	18	20	A120
30	18	21	empty
30	18	22	empty
30	18	23	empty
30	18	24	empty
30	18	25	empty
30	18	26	empty
30	18	27	empty
30	18	28	empty
30	18	29	empty
30	18	30	empty
30	19	1	empty
30	19	2	empty
30	19	3	empty
30	19	4	empty
30	19	5	empty
30	19	6	empty
30	19	7	empty
30	19	8	empty
30	19	9	empty
30	19	10	empty
30	19	11	empty
30	19	12	empty
30	19	13	empty
30	19	14	empty
30	19	15	empty
30	19	16	empty
30	19	17	empty
30	19	18	empty
30	19	19	empty
30	19	20	empty
30	19	21	empty
30	19	22	empty
30	19	23	empty
30	19	24	empty
30	19	25	empty
30	19	26	empty
30	19	27	empty
30	19	28	empty
30	19	29	empty
30	19	30	empty
30	20	1	empty
30	20	2	empty
30	20	3	empty
30	20	4	empty
30	20	5	empty
30	20	6	empty
30	20	7	empty
30	20	8	empty
30	20	9	empty
30	20	10	empty
30	20	11	empty
30	20	12	empty
30	20	13	empty
30	20	14	empty
30	20	15	empty
30	20	16	empty
30	20	17	empty
30	20	18	empty
30	20	19	empty
30	20	20	empty
30	20	21	empty
30	20	22	empty
30	20	23	empty
30	20	24	empty
30	20	25	empty
30	20	26	empty
30	20	27	empty
30	20	28	empty
30	20	29	empty
30	20	30	empty
30	21	1	empty
30	21	2	empty
30	21	3	empty
30	21	4	empty
30	21	5	empty
30	21	6	empty
30	21	7	empty
30	21	8	empty
30	21	9	empty
30	21	10	empty
30	21	11	empty
30	21	12	empty
30	21	13	empty
30	21	14	empty
30	21	15	empty
30	21	16	empty
30	21	17	empty
30	21	18	empty
30	21	19	empty
30	21	20	empty
30	21	21	empty
30	21	22	empty
30	21	23	empty
30	21	24	empty
30	21	25	empty
30	21	26	empty
30	21	27	empty
30	21	28	empty
30	21	29	empty
30	21	30	empty
30	22	1	empty
30	22	2	empty
30	22	3	empty
30	22	4	empty
30	22	5	empty
30	22	6	empty
30	22	7	empty
30	22	8	empty
30	22	9	empty
30	22	10	empty
30	22	11	empty
30	22	12	empty
30	22	13	empty
30	22	14	empty
30	22	15	empty
30	22	16	empty
30	22	17	empty
30	22	18	empty
30	22	19	empty
30	22	20	empty
30	22	21	empty
30	22	22	empty
30	22	23	empty
30	22	24	empty
30	22	25	empty
30	22	26	empty
30	22	27	empty
30	22	28	empty
30	22	29	empty
30	22	30	empty
30	23	1	empty
30	23	2	empty
30	23	3	empty
30	23	4	empty
30	23	5	empty
30	23	6	empty
30	23	7	empty
30	23	8	empty
30	23	9	empty
30	23	10	empty
30	23	11	empty
30	23	12	empty
30	23	13	empty
30	23	14	empty
30	23	15	empty
30	23	16	empty
30	23	17	empty
30	23	18	empty
30	23	19	empty
30	23	20	empty
30	23	21	empty
30	23	22	empty
30	23	23	empty
30	23	24	empty
30	23	25	empty
30	23	26	empty
30	23	27	empty
30	23	28	empty
30	23	29	empty
30	23	30	empty
30	24	1	empty
30	24	2	empty
30	24	3	empty
30	24	4	empty
30	24	5	empty
30	24	6	empty
30	24	7	empty
30	24	8	empty
30	24	9	empty
30	24	10	empty
30	24	11	empty
30	24	12	empty
30	24	13	empty
30	24	14	empty
30	24	15	empty
30	24	16	empty
30	24	17	empty
30	24	18	empty
30	24	19	empty
30	24	20	empty
30	24	21	empty
30	24	22	empty
30	24	23	empty
30	24	24	empty
30	24	25	empty
30	24	26	empty
30	24	27	empty
30	24	28	empty
30	24	29	empty
30	24	30	empty
31	1	1	empty
31	1	2	empty
31	1	3	empty
31	1	4	empty
31	1	5	empty
31	1	6	empty
31	1	7	empty
31	1	8	empty
31	1	9	empty
31	1	10	empty
31	1	11	empty
31	1	12	empty
31	1	13	empty
31	1	14	empty
31	1	15	empty
31	1	16	empty
31	1	17	empty
31	1	18	empty
31	1	19	empty
31	1	20	empty
31	1	21	empty
31	1	22	empty
31	1	23	empty
31	1	24	empty
31	1	25	empty
31	1	26	empty
31	1	27	empty
31	1	28	empty
31	1	29	empty
31	1	30	empty
31	2	1	empty
31	2	2	empty
31	2	3	empty
31	2	4	empty
31	2	5	empty
31	2	6	empty
31	2	7	empty
31	2	8	empty
31	2	9	empty
31	2	10	empty
31	2	11	empty
31	2	12	empty
31	2	13	empty
31	2	14	empty
31	2	15	empty
31	2	16	empty
31	2	17	empty
31	2	18	empty
31	2	19	empty
31	2	20	empty
31	2	21	empty
31	2	22	empty
31	2	23	empty
31	2	24	empty
31	2	25	empty
31	2	26	empty
31	2	27	empty
31	2	28	empty
31	2	29	empty
31	2	30	empty
31	3	1	empty
31	3	2	empty
31	3	3	empty
31	3	4	empty
31	3	5	empty
31	3	6	empty
31	3	7	empty
31	3	8	empty
31	3	9	empty
31	3	10	empty
31	3	11	empty
31	3	12	empty
31	3	13	empty
31	3	14	empty
31	3	15	empty
31	3	16	empty
31	3	17	empty
31	3	18	empty
31	3	19	empty
31	3	20	empty
31	3	21	empty
31	3	22	empty
31	3	23	empty
31	3	24	empty
31	3	25	empty
31	3	26	empty
31	3	27	empty
31	3	28	empty
31	3	29	empty
31	3	30	empty
31	4	1	empty
31	4	2	empty
31	4	3	empty
31	4	4	empty
31	4	5	empty
31	4	6	empty
31	4	7	empty
31	4	8	empty
31	4	9	empty
31	4	10	empty
31	4	11	empty
31	4	12	empty
31	4	13	empty
31	4	14	empty
31	4	15	empty
31	4	16	empty
31	4	17	empty
31	4	18	empty
31	4	19	empty
31	4	20	empty
31	4	21	empty
31	4	22	empty
31	4	23	empty
31	4	24	empty
31	4	25	empty
31	4	26	empty
31	4	27	empty
31	4	28	empty
31	4	29	empty
31	4	30	empty
31	5	1	empty
31	5	2	empty
31	5	3	empty
31	5	4	empty
31	5	5	empty
31	5	6	empty
31	5	7	empty
31	5	8	empty
31	5	9	empty
31	5	10	empty
31	5	11	empty
31	5	12	empty
31	5	13	empty
31	5	14	empty
31	5	15	empty
31	5	16	empty
31	5	17	empty
31	5	18	empty
31	5	19	empty
31	5	20	empty
31	5	21	empty
31	5	22	empty
31	5	23	empty
31	5	24	empty
31	5	25	empty
31	5	26	empty
31	5	27	empty
31	5	28	empty
31	5	29	empty
31	5	30	empty
31	6	1	empty
31	6	2	empty
31	6	3	empty
31	6	4	empty
31	6	5	empty
31	6	6	empty
31	6	7	empty
31	6	8	empty
31	6	9	empty
31	6	10	empty
31	6	11	empty
31	6	12	empty
31	6	13	empty
31	6	14	empty
31	6	15	empty
31	6	16	empty
31	6	17	empty
31	6	18	empty
31	6	19	empty
31	6	20	empty
31	6	21	empty
31	6	22	empty
31	6	23	empty
31	6	24	empty
31	6	25	empty
31	6	26	empty
31	6	27	empty
31	6	28	empty
31	6	29	empty
31	6	30	empty
31	7	1	empty
31	7	2	empty
31	7	3	empty
31	7	4	empty
31	7	5	empty
31	7	6	empty
31	7	7	empty
31	7	8	empty
31	7	9	empty
31	7	10	empty
31	7	11	empty
31	7	12	empty
31	7	13	empty
31	7	14	empty
31	7	15	empty
31	7	16	empty
31	7	17	empty
31	7	18	empty
31	7	19	empty
31	7	20	empty
31	7	21	empty
31	7	22	empty
31	7	23	empty
31	7	24	empty
31	7	25	empty
31	7	26	empty
31	7	27	empty
31	7	28	empty
31	7	29	empty
31	7	30	empty
31	8	1	empty
31	8	2	empty
31	8	3	empty
31	8	4	empty
31	8	5	empty
31	8	6	empty
31	8	7	empty
31	8	8	empty
31	8	9	empty
31	8	10	empty
31	8	11	empty
31	8	12	empty
31	8	13	empty
31	8	14	empty
31	8	15	empty
31	8	16	empty
31	8	17	empty
31	8	18	empty
31	8	19	empty
31	8	20	empty
31	8	21	empty
31	8	22	empty
31	8	23	empty
31	8	24	empty
31	8	25	empty
31	8	26	empty
31	8	27	empty
31	8	28	empty
31	8	29	empty
31	8	30	empty
31	9	1	empty
31	9	2	empty
31	9	3	empty
31	9	4	empty
31	9	5	empty
31	9	6	empty
31	9	7	empty
31	9	8	empty
31	9	9	empty
31	9	10	empty
31	9	11	empty
31	9	12	empty
31	9	13	empty
31	9	14	empty
31	9	15	empty
31	9	16	empty
31	9	17	empty
31	9	18	empty
31	9	19	empty
31	9	20	empty
31	9	21	empty
31	9	22	empty
31	9	23	empty
31	9	24	empty
31	9	25	empty
31	9	26	empty
31	9	27	empty
31	9	28	empty
31	9	29	empty
31	9	30	empty
31	10	1	empty
31	10	2	empty
31	10	3	empty
31	10	4	empty
31	10	5	empty
31	10	6	empty
31	10	7	empty
31	10	8	empty
31	10	9	empty
31	10	10	empty
31	10	11	empty
31	10	12	empty
31	10	13	empty
31	10	14	empty
31	10	15	empty
31	10	16	empty
31	10	17	empty
31	10	18	empty
31	10	19	empty
31	10	20	empty
31	10	21	empty
31	10	22	empty
31	10	23	empty
31	10	24	empty
31	10	25	empty
31	10	26	empty
31	10	27	empty
31	10	28	empty
31	10	29	empty
31	10	30	empty
31	11	1	empty
31	11	2	empty
31	11	3	empty
31	11	4	empty
31	11	5	empty
31	11	6	empty
31	11	7	empty
31	11	8	empty
31	11	9	empty
31	11	10	empty
31	11	11	empty
31	11	12	empty
31	11	13	empty
31	11	14	empty
31	11	15	empty
31	11	16	empty
31	11	17	empty
31	11	18	empty
31	11	19	empty
31	11	20	empty
31	11	21	empty
31	11	22	empty
31	11	23	empty
31	11	24	empty
31	11	25	empty
31	11	26	empty
31	11	27	empty
31	11	28	empty
31	11	29	empty
31	11	30	empty
31	12	1	empty
31	12	2	empty
31	12	3	empty
31	12	4	empty
31	12	5	empty
31	12	6	empty
31	12	7	empty
31	12	8	empty
31	12	9	empty
31	12	10	empty
31	12	11	empty
31	12	12	empty
31	12	13	empty
31	12	14	empty
31	12	15	empty
31	12	16	empty
31	12	17	empty
31	12	18	empty
31	12	19	empty
31	12	20	empty
31	12	21	empty
31	12	22	empty
31	12	23	empty
31	12	24	empty
31	12	25	empty
31	12	26	empty
31	12	27	empty
31	12	28	empty
31	12	29	empty
31	12	30	empty
31	13	1	empty
31	13	2	empty
31	13	3	empty
31	13	4	empty
31	13	5	empty
31	13	6	empty
31	13	7	empty
31	13	8	empty
31	13	9	empty
31	13	10	empty
31	13	11	empty
31	13	12	empty
31	13	13	empty
31	13	14	empty
31	13	15	empty
31	13	16	empty
31	13	17	empty
31	13	18	empty
31	13	19	empty
31	13	20	empty
31	13	21	empty
31	13	22	empty
31	13	23	empty
31	13	24	empty
31	13	25	empty
31	13	26	empty
31	13	27	empty
31	13	28	empty
31	13	29	empty
31	13	30	empty
31	14	1	empty
31	14	2	empty
31	14	3	empty
31	14	4	empty
31	14	5	empty
31	14	6	empty
31	14	7	empty
31	14	8	empty
31	14	9	empty
31	14	10	empty
31	14	11	empty
31	14	12	empty
31	14	13	empty
31	14	14	empty
31	14	15	empty
31	14	16	empty
31	14	17	empty
31	14	18	empty
31	14	19	empty
31	14	20	empty
31	14	21	empty
31	14	22	empty
31	14	23	empty
31	14	24	empty
31	14	25	empty
31	14	26	empty
31	14	27	empty
31	14	28	empty
31	14	29	empty
31	14	30	empty
31	15	1	empty
31	15	2	empty
31	15	3	empty
31	15	4	empty
31	15	5	empty
31	15	6	empty
31	15	7	empty
31	15	8	empty
31	15	9	empty
31	15	10	empty
31	15	11	empty
31	15	12	empty
31	15	13	empty
31	15	14	empty
31	15	15	empty
31	15	16	empty
31	15	17	empty
31	15	18	empty
31	15	19	empty
31	15	20	empty
31	15	21	empty
31	15	22	empty
31	15	23	empty
31	15	24	empty
31	15	25	empty
31	15	26	empty
31	15	27	empty
31	15	28	empty
31	15	29	empty
31	15	30	empty
31	16	1	empty
31	16	2	empty
31	16	3	empty
31	16	4	empty
31	16	5	empty
31	16	6	empty
31	16	7	empty
31	16	8	empty
31	16	9	empty
31	16	10	empty
31	16	11	empty
31	16	12	empty
31	16	13	empty
31	16	14	empty
31	16	15	empty
31	16	16	empty
31	16	17	empty
31	16	18	empty
31	16	19	empty
31	16	20	empty
31	16	21	empty
31	16	22	empty
31	16	23	empty
31	16	24	empty
31	16	25	empty
31	16	26	empty
31	16	27	empty
31	16	28	empty
31	16	29	empty
31	16	30	empty
31	17	1	empty
31	17	2	empty
31	17	3	empty
31	17	4	empty
31	17	5	empty
31	17	6	empty
31	17	7	empty
31	17	8	empty
31	17	9	empty
31	17	10	empty
31	17	11	empty
31	17	12	empty
31	17	13	empty
31	17	14	empty
31	17	15	empty
31	17	16	empty
31	17	17	empty
31	17	18	empty
31	17	19	empty
31	17	20	empty
31	17	21	empty
31	17	22	empty
31	17	23	empty
31	17	24	empty
31	17	25	empty
31	17	26	empty
31	17	27	empty
31	17	28	empty
31	17	29	empty
31	17	30	empty
31	18	1	empty
31	18	2	empty
31	18	3	empty
31	18	4	empty
31	18	5	empty
31	18	6	empty
31	18	7	empty
31	18	8	empty
31	18	9	empty
31	18	10	empty
31	18	11	empty
31	18	12	empty
31	18	13	empty
31	18	14	empty
31	18	15	empty
31	18	16	empty
31	18	17	empty
31	18	18	empty
31	18	19	empty
31	18	20	empty
31	18	21	empty
31	18	22	empty
31	18	23	empty
31	18	24	empty
31	18	25	empty
31	18	26	empty
31	18	27	empty
31	18	28	empty
31	18	29	empty
31	18	30	empty
31	19	1	empty
31	19	2	empty
31	19	3	empty
31	19	4	empty
31	19	5	empty
31	19	6	empty
31	19	7	empty
31	19	8	empty
31	19	9	empty
31	19	10	empty
31	19	11	empty
31	19	12	empty
31	19	13	empty
31	19	14	empty
31	19	15	empty
31	19	16	empty
31	19	17	empty
31	19	18	empty
31	19	19	empty
31	19	20	empty
31	19	21	empty
31	19	22	empty
31	19	23	empty
31	19	24	empty
31	19	25	empty
31	19	26	empty
31	19	27	empty
31	19	28	empty
31	19	29	empty
31	19	30	empty
31	20	1	empty
31	20	2	empty
31	20	3	empty
31	20	4	empty
31	20	5	empty
31	20	6	empty
31	20	7	empty
31	20	8	empty
31	20	9	empty
31	20	10	empty
31	20	11	empty
31	20	12	empty
31	20	13	empty
31	20	14	empty
31	20	15	empty
31	20	16	empty
31	20	17	empty
31	20	18	empty
31	20	19	empty
31	20	20	empty
31	20	21	empty
31	20	22	empty
31	20	23	empty
31	20	24	empty
31	20	25	empty
31	20	26	empty
31	20	27	empty
31	20	28	empty
31	20	29	empty
31	20	30	empty
31	21	1	empty
31	21	2	empty
31	21	3	empty
31	21	4	empty
31	21	5	empty
31	21	6	empty
31	21	7	empty
31	21	8	empty
31	21	9	empty
31	21	10	empty
31	21	11	empty
31	21	12	empty
31	21	13	empty
31	21	14	empty
31	21	15	empty
31	21	16	empty
31	21	17	empty
31	21	18	empty
31	21	19	empty
31	21	20	empty
31	21	21	empty
31	21	22	empty
31	21	23	empty
31	21	24	empty
31	21	25	empty
31	21	26	empty
31	21	27	empty
31	21	28	empty
31	21	29	empty
31	21	30	empty
31	22	1	empty
31	22	2	empty
31	22	3	empty
31	22	4	empty
31	22	5	empty
31	22	6	empty
31	22	7	empty
31	22	8	empty
31	22	9	empty
31	22	10	empty
31	22	11	empty
31	22	12	empty
31	22	13	empty
31	22	14	empty
31	22	15	empty
31	22	16	empty
31	22	17	empty
31	22	18	empty
31	22	19	empty
31	22	20	empty
31	22	21	empty
31	22	22	empty
31	22	23	empty
31	22	24	empty
31	22	25	empty
31	22	26	empty
31	22	27	empty
31	22	28	empty
31	22	29	empty
31	22	30	empty
31	23	1	empty
31	23	2	empty
31	23	3	empty
31	23	4	empty
31	23	5	empty
31	23	6	empty
31	23	7	empty
31	23	8	empty
31	23	9	empty
31	23	10	empty
31	23	11	empty
31	23	12	empty
31	23	13	empty
31	23	14	empty
31	23	15	empty
31	23	16	empty
31	23	17	empty
31	23	18	empty
31	23	19	empty
31	23	20	empty
31	23	21	empty
31	23	22	empty
31	23	23	empty
31	23	24	empty
31	23	25	empty
31	23	26	empty
31	23	27	empty
31	23	28	empty
31	23	29	empty
31	23	30	empty
31	24	1	empty
31	24	2	empty
31	24	3	empty
31	24	4	empty
31	24	5	empty
31	24	6	empty
31	24	7	empty
31	24	8	empty
31	24	9	empty
31	24	10	empty
31	24	11	empty
31	24	12	empty
31	24	13	empty
31	24	14	empty
31	24	15	empty
31	24	16	empty
31	24	17	empty
31	24	18	empty
31	24	19	empty
31	24	20	empty
31	24	21	empty
31	24	22	empty
31	24	23	empty
31	24	24	empty
31	24	25	empty
31	24	26	empty
31	24	27	empty
31	24	28	empty
31	24	29	empty
31	24	30	empty
32	1	1	empty
32	1	2	empty
32	1	3	empty
32	1	4	empty
32	1	5	empty
32	1	6	empty
32	1	7	empty
32	1	8	empty
32	1	9	empty
32	1	10	empty
32	1	11	empty
32	1	12	empty
32	1	13	empty
32	1	14	empty
32	1	15	empty
32	1	16	empty
32	1	17	empty
32	1	18	empty
32	1	19	empty
32	1	20	empty
32	1	21	empty
32	1	22	empty
32	1	23	empty
32	1	24	empty
32	1	25	empty
32	1	26	empty
32	1	27	empty
32	1	28	empty
32	1	29	empty
32	1	30	empty
32	2	1	empty
32	2	2	empty
32	2	3	empty
32	2	4	empty
32	2	5	empty
32	2	6	empty
32	2	7	empty
32	2	8	empty
32	2	9	empty
32	2	10	empty
32	2	11	empty
32	2	12	empty
32	2	13	empty
32	2	14	empty
32	2	15	empty
32	2	16	empty
32	2	17	empty
32	2	18	empty
32	2	19	empty
32	2	20	empty
32	2	21	empty
32	2	22	empty
32	2	23	empty
32	2	24	empty
32	2	25	empty
32	2	26	empty
32	2	27	empty
32	2	28	empty
32	2	29	empty
32	2	30	empty
32	3	1	empty
32	3	2	empty
32	3	3	empty
32	3	4	empty
32	3	5	empty
32	3	6	empty
32	3	7	empty
32	3	8	empty
32	3	9	empty
32	3	10	empty
32	3	11	empty
32	3	12	empty
32	3	13	empty
32	3	14	empty
32	3	15	empty
32	3	16	empty
32	3	17	empty
32	3	18	empty
32	3	19	empty
32	3	20	empty
32	3	21	empty
32	3	22	empty
32	3	23	empty
32	3	24	empty
32	3	25	empty
32	3	26	empty
32	3	27	empty
32	3	28	empty
32	3	29	empty
32	3	30	empty
32	4	1	empty
32	4	2	empty
32	4	3	empty
32	4	4	empty
32	4	5	empty
32	4	6	empty
32	4	7	empty
32	4	8	empty
32	4	9	empty
32	4	10	empty
32	4	11	empty
32	4	12	empty
32	4	13	empty
32	4	14	empty
32	4	15	empty
32	4	16	empty
32	4	17	empty
32	4	18	empty
32	4	19	empty
32	4	20	empty
32	4	21	empty
32	4	22	empty
32	4	23	empty
32	4	24	empty
32	4	25	empty
32	4	26	empty
32	4	27	empty
32	4	28	empty
32	4	29	empty
32	4	30	empty
32	5	1	empty
32	5	2	empty
32	5	3	empty
32	5	4	empty
32	5	5	empty
32	5	6	empty
32	5	7	empty
32	5	8	empty
32	5	9	empty
32	5	10	empty
32	5	11	empty
32	5	12	empty
32	5	13	empty
32	5	14	empty
32	5	15	empty
32	5	16	empty
32	5	17	empty
32	5	18	empty
32	5	19	empty
32	5	20	empty
32	5	21	empty
32	5	22	empty
32	5	23	empty
32	5	24	empty
32	5	25	empty
32	5	26	empty
32	5	27	empty
32	5	28	empty
32	5	29	empty
32	5	30	empty
32	6	1	empty
32	6	2	empty
32	6	3	empty
32	6	4	empty
32	6	5	empty
32	6	6	empty
32	6	7	empty
32	6	8	empty
32	6	9	empty
32	6	10	empty
32	6	11	empty
32	6	12	empty
32	6	13	empty
32	6	14	empty
32	6	15	empty
32	6	16	empty
32	6	17	empty
32	6	18	empty
32	6	19	empty
32	6	20	empty
32	6	21	empty
32	6	22	empty
32	6	23	empty
32	6	24	empty
32	6	25	empty
32	6	26	empty
32	6	27	empty
32	6	28	empty
32	6	29	empty
32	6	30	empty
32	7	1	empty
32	7	2	empty
32	7	3	empty
32	7	4	empty
32	7	5	empty
32	7	6	empty
32	7	7	empty
32	7	8	empty
32	7	9	empty
32	7	10	empty
32	7	11	empty
32	7	12	empty
32	7	13	empty
32	7	14	empty
32	7	15	empty
32	7	16	empty
32	7	17	empty
32	7	18	empty
32	7	19	empty
32	7	20	empty
32	7	21	empty
32	7	22	empty
32	7	23	empty
32	7	24	empty
32	7	25	empty
32	7	26	empty
32	7	27	empty
32	7	28	empty
32	7	29	empty
32	7	30	empty
32	8	1	empty
32	8	2	empty
32	8	3	empty
32	8	4	empty
32	8	5	empty
32	8	6	empty
32	8	7	empty
32	8	8	empty
32	8	9	empty
32	8	10	empty
32	8	11	empty
32	8	12	empty
32	8	13	empty
32	8	14	empty
32	8	15	empty
32	8	16	empty
32	8	17	empty
32	8	18	empty
32	8	19	empty
32	8	20	empty
32	8	21	empty
32	8	22	empty
32	8	23	empty
32	8	24	empty
32	8	25	empty
32	8	26	empty
32	8	27	empty
32	8	28	empty
32	8	29	empty
32	8	30	empty
32	9	1	empty
32	9	2	empty
32	9	3	empty
32	9	4	empty
32	9	5	empty
32	9	6	empty
32	9	7	empty
32	9	8	empty
32	9	9	empty
32	9	10	empty
32	9	11	empty
32	9	12	empty
32	9	13	empty
32	9	14	empty
32	9	15	empty
32	9	16	empty
32	9	17	empty
32	9	18	empty
32	9	19	empty
32	9	20	empty
32	9	21	empty
32	9	22	empty
32	9	23	empty
32	9	24	empty
32	9	25	empty
32	9	26	empty
32	9	27	empty
32	9	28	empty
32	9	29	empty
32	9	30	empty
32	10	1	empty
32	10	2	empty
32	10	3	empty
32	10	4	empty
32	10	5	empty
32	10	6	empty
32	10	7	empty
32	10	8	empty
32	10	9	empty
32	10	10	empty
32	10	11	empty
32	10	12	empty
32	10	13	empty
32	10	14	empty
32	10	15	empty
32	10	16	empty
32	10	17	empty
32	10	18	empty
32	10	19	empty
32	10	20	empty
32	10	21	empty
32	10	22	empty
32	10	23	empty
32	10	24	empty
32	10	25	empty
32	10	26	empty
32	10	27	empty
32	10	28	empty
32	10	29	empty
32	10	30	empty
32	11	1	empty
32	11	2	empty
32	11	3	empty
32	11	4	empty
32	11	5	empty
32	11	6	empty
32	11	7	empty
32	11	8	empty
32	11	9	empty
32	11	10	empty
32	11	11	empty
32	11	12	empty
32	11	13	empty
32	11	14	empty
32	11	15	empty
32	11	16	empty
32	11	17	empty
32	11	18	empty
32	11	19	empty
32	11	20	empty
32	11	21	empty
32	11	22	empty
32	11	23	empty
32	11	24	empty
32	11	25	empty
32	11	26	empty
32	11	27	empty
32	11	28	empty
32	11	29	empty
32	11	30	empty
32	12	1	empty
32	12	2	empty
32	12	3	empty
32	12	4	empty
32	12	5	empty
32	12	6	empty
32	12	7	empty
32	12	8	empty
32	12	9	empty
32	12	10	empty
32	12	11	empty
32	12	12	empty
32	12	13	empty
32	12	14	empty
32	12	15	empty
32	12	16	empty
32	12	17	empty
32	12	18	empty
32	12	19	empty
32	12	20	empty
32	12	21	empty
32	12	22	empty
32	12	23	empty
32	12	24	empty
32	12	25	empty
32	12	26	empty
32	12	27	empty
32	12	28	empty
32	12	29	empty
32	12	30	empty
32	13	1	empty
32	13	2	empty
32	13	3	empty
32	13	4	empty
32	13	5	empty
32	13	6	empty
32	13	7	empty
32	13	8	empty
32	13	9	empty
32	13	10	empty
32	13	11	empty
32	13	12	empty
32	13	13	empty
32	13	14	empty
32	13	15	empty
32	13	16	empty
32	13	17	empty
32	13	18	empty
32	13	19	empty
32	13	20	empty
32	13	21	empty
32	13	22	empty
32	13	23	empty
32	13	24	empty
32	13	25	empty
32	13	26	empty
32	13	27	empty
32	13	28	empty
32	13	29	empty
32	13	30	empty
32	14	1	empty
32	14	2	empty
32	14	3	empty
32	14	4	empty
32	14	5	empty
32	14	6	empty
32	14	7	empty
32	14	8	empty
32	14	9	empty
32	14	10	empty
32	14	11	empty
32	14	12	empty
32	14	13	empty
32	14	14	empty
32	14	15	empty
32	14	16	empty
32	14	17	empty
32	14	18	empty
32	14	19	empty
32	14	20	empty
32	14	21	empty
32	14	22	empty
32	14	23	empty
32	14	24	empty
32	14	25	empty
32	14	26	empty
32	14	27	empty
32	14	28	empty
32	14	29	empty
32	14	30	empty
32	15	1	empty
32	15	2	empty
32	15	3	empty
32	15	4	empty
32	15	5	empty
32	15	6	empty
32	15	7	empty
32	15	8	empty
32	15	9	empty
32	15	10	empty
32	15	11	empty
32	15	12	empty
32	15	13	empty
32	15	14	empty
32	15	15	empty
32	15	16	empty
32	15	17	empty
32	15	18	empty
32	15	19	empty
32	15	20	empty
32	15	21	empty
32	15	22	empty
32	15	23	empty
32	15	24	empty
32	15	25	empty
32	15	26	empty
32	15	27	empty
32	15	28	empty
32	15	29	empty
32	15	30	empty
32	16	1	empty
32	16	2	empty
32	16	3	empty
32	16	4	empty
32	16	5	empty
32	16	6	empty
32	16	7	empty
32	16	8	empty
32	16	9	empty
32	16	10	empty
32	16	11	empty
32	16	12	empty
32	16	13	empty
32	16	14	empty
32	16	15	empty
32	16	16	empty
32	16	17	empty
32	16	18	empty
32	16	19	empty
32	16	20	empty
32	16	21	empty
32	16	22	empty
32	16	23	empty
32	16	24	empty
32	16	25	empty
32	16	26	empty
32	16	27	empty
32	16	28	empty
32	16	29	empty
32	16	30	empty
32	17	1	empty
32	17	2	empty
32	17	3	empty
32	17	4	empty
32	17	5	empty
32	17	6	empty
32	17	7	empty
32	17	8	empty
32	17	9	empty
32	17	10	empty
32	17	11	empty
32	17	12	empty
32	17	13	empty
32	17	14	empty
32	17	15	empty
32	17	16	empty
32	17	17	empty
32	17	18	empty
32	17	19	empty
32	17	20	empty
32	17	21	empty
32	17	22	empty
32	17	23	empty
32	17	24	empty
32	17	25	empty
32	17	26	empty
32	17	27	empty
32	17	28	empty
32	17	29	empty
32	17	30	empty
32	18	1	empty
32	18	2	empty
32	18	3	empty
32	18	4	empty
32	18	5	empty
32	18	6	empty
32	18	7	empty
32	18	8	empty
32	18	9	empty
32	18	10	empty
32	18	11	empty
32	18	12	empty
32	18	13	empty
32	18	14	empty
32	18	15	empty
32	18	16	empty
32	18	17	empty
32	18	18	empty
32	18	19	empty
32	18	20	empty
32	18	21	empty
32	18	22	empty
32	18	23	empty
32	18	24	empty
32	18	25	empty
32	18	26	empty
32	18	27	empty
32	18	28	empty
32	18	29	empty
32	18	30	empty
32	19	1	empty
32	19	2	empty
32	19	3	empty
32	19	4	empty
32	19	5	empty
32	19	6	empty
32	19	7	empty
32	19	8	empty
32	19	9	empty
32	19	10	empty
32	19	11	empty
32	19	12	empty
32	19	13	empty
32	19	14	empty
32	19	15	empty
32	19	16	empty
32	19	17	empty
32	19	18	empty
32	19	19	empty
32	19	20	empty
32	19	21	empty
32	19	22	empty
32	19	23	empty
32	19	24	empty
32	19	25	empty
32	19	26	empty
32	19	27	empty
32	19	28	empty
32	19	29	empty
32	19	30	empty
32	20	1	empty
32	20	2	empty
32	20	3	empty
32	20	4	empty
32	20	5	empty
32	20	6	empty
32	20	7	empty
32	20	8	empty
32	20	9	empty
32	20	10	empty
32	20	11	empty
32	20	12	empty
32	20	13	empty
32	20	14	empty
32	20	15	empty
32	20	16	empty
32	20	17	empty
32	20	18	empty
32	20	19	empty
32	20	20	empty
32	20	21	empty
32	20	22	empty
32	20	23	empty
32	20	24	empty
32	20	25	empty
32	20	26	empty
32	20	27	empty
32	20	28	empty
32	20	29	empty
32	20	30	empty
32	21	1	empty
32	21	2	empty
32	21	3	empty
32	21	4	empty
32	21	5	empty
32	21	6	empty
32	21	7	empty
32	21	8	empty
32	21	9	empty
32	21	10	empty
32	21	11	empty
32	21	12	empty
32	21	13	empty
32	21	14	empty
32	21	15	empty
32	21	16	empty
32	21	17	empty
32	21	18	empty
32	21	19	empty
32	21	20	empty
32	21	21	empty
32	21	22	empty
32	21	23	empty
32	21	24	empty
32	21	25	empty
32	21	26	empty
32	21	27	empty
32	21	28	empty
32	21	29	empty
32	21	30	empty
32	22	1	empty
32	22	2	empty
32	22	3	empty
32	22	4	empty
32	22	5	empty
32	22	6	empty
32	22	7	empty
32	22	8	empty
32	22	9	empty
32	22	10	empty
32	22	11	empty
32	22	12	empty
32	22	13	empty
32	22	14	empty
32	22	15	empty
32	22	16	empty
32	22	17	empty
32	22	18	empty
32	22	19	empty
32	22	20	empty
32	22	21	empty
32	22	22	empty
32	22	23	empty
32	22	24	empty
32	22	25	empty
32	22	26	empty
32	22	27	empty
32	22	28	empty
32	22	29	empty
32	22	30	empty
32	23	1	empty
32	23	2	empty
32	23	3	empty
32	23	4	empty
32	23	5	empty
32	23	6	empty
32	23	7	empty
32	23	8	empty
32	23	9	empty
32	23	10	empty
32	23	11	empty
32	23	12	empty
32	23	13	empty
32	23	14	empty
32	23	15	empty
32	23	16	empty
32	23	17	empty
32	23	18	empty
32	23	19	empty
32	23	20	empty
32	23	21	empty
32	23	22	empty
32	23	23	empty
32	23	24	empty
32	23	25	empty
32	23	26	empty
32	23	27	empty
32	23	28	empty
32	23	29	empty
32	23	30	empty
32	24	1	empty
32	24	2	empty
32	24	3	empty
32	24	4	empty
32	24	5	empty
32	24	6	empty
32	24	7	empty
32	24	8	empty
32	24	9	empty
32	24	10	empty
32	24	11	empty
32	24	12	empty
32	24	13	empty
32	24	14	empty
32	24	15	empty
32	24	16	empty
32	24	17	empty
32	24	18	empty
32	24	19	empty
32	24	20	empty
32	24	21	empty
32	24	22	empty
32	24	23	empty
32	24	24	empty
32	24	25	empty
32	24	26	empty
32	24	27	empty
32	24	28	empty
32	24	29	empty
32	24	30	empty
