# Supplementary material for: Application of hybridization control probe to increase accuracy on ligation detection or minisequencing diagnostic microarrays
Source: BMC Res Notes. 2009 Dec 14;2:249. doi: 10.1186/1756-0500-2-249 (PMC2799435; doi:10.1186/1756-0500-2-249)
Supplement: Additional file 3 — Gpr_files. Zip-compressed file containing raw microarray data in GenePix results format (.gpr) and GAL (GenePix Array List) files. [file 1756-0500-2-249-S3.ZIP › gpr_files/supplemental_data/supplemental_data_Lasi21_4-16.gpr]

ATF	1.0
30	56    
"Type=GenePix Results 3"
"DateTime=2008/05/08 13:39:17"
"Settings="
"GalFile=D:\Chip\LRD\MPX\MPX2008\18&25\Printtilista_MPX2008_1_ST.gal"
"ArrayOfArrays=4-16"
"PixelSize=5"
"Wavelengths=488	532"
"ImageFiles=D:\Chip\LRD\MPX\MPX2008\Lasi21_080508\Lasi21.tif 1	D:\Chip\LRD\MPX\MPX2008\Lasi21_080508\Lasi21.tif 0"
"NormalizationMethod=None"
"NormalizationFactors=1	1"
"JpegImage="
"StdDev=Type 1"
"RatioFormulations=W1/W2 (488/532)"
"FeatureType=Circular"
"Barcode="
"BackgroundSubtraction=LocalFeature"
"ImageOrigin=3560, 1360"
"JpegOrigin=3560, 1475"
"Creator=GenePix Pro 6.0.0.45"
"Scanner=GenePix 4200A 01 Autoloader [2]"
"FocusPosition=0"
"Temperature=23.38"
"LinesAveraged=2"
"Comment="
"PMTGain=520	580"
"ScanPower=100	100"
"LaserPower=2.56	2.73"
"Filters=Standard Blue	Standard Green"
"ScanRegion=712,272,3552,13424"
"Supplier="
"Block"	"Column"	"Row"	"Name"	"ID"	"X"	"Y"	"Dia."	"F488 Median"	"F488 Mean"	"F488 SD"	"F488 CV"	"B488"	"B488 Median"	"B488 Mean"	"B488 SD"	"B488 CV"	"% > B488+1SD"	"% > B488+2SD"	"F488 % Sat."	"F532 Median"	"F532 Mean"	"F532 SD"	"F532 CV"	"B532"	"B532 Median"	"B532 Mean"	"B532 SD"	"B532 CV"	"% > B532+1SD"	"% > B532+2SD"	"F532 % Sat."	"Ratio of Medians (488/532)"	"Ratio of Means (488/532)"	"Median of Ratios (488/532)"	"Mean of Ratios (488/532)"	"Ratios SD (488/532)"	"Rgn Ratio (488/532)"	"Rgn R2 (488/532)"	"F Pixels"	"B Pixels"	"Circularity"	"Sum of Medians (488/532)"	"Sum of Means (488/532)"	"Log Ratio (488/532)"	"F488 Median - B488"	"F532 Median - B532"	"F488 Mean - B488"	"F532 Mean - B532"	"F488 Total Intensity"	"F532 Total Intensity"	"SNR 488"	"SNR 532"	"Flags"	"Normalize"	"Autoflag"
1	1	1	""	"A1"	12735	10695	100	13880	13787	2270	16	1321	1321	1536	1460	95	99	99	0	742	757	269	35	398	398	448	394	87	42	5	0	36.509	34.724	33.049	40.747	2.328	36.269	0.323	316	1910	100	12903	12825	5.190	12559	344	12466	359	4356731	239220	8.391	0.784	0	0	0
1	2	1	""	"A1"	12890	10690	100	14723	14384	2230	15	1358	1358	1524	1287	84	100	100	0	785	790	255	32	425	425	470	385	81	46	6	0	37.125	35.688	35.206	44.642	2.630	39.905	0.297	316	1791	100	13725	13391	5.214	13365	360	13026	365	4545408	249736	9.992	0.831	0	0	0
1	3	1	""	"A1"	13040	10690	90	15319	15179	1930	12	1368	1368	1447	650	44	100	100	0	805	818	235	28	425	425	483	632	130	14	0	0	36.713	35.142	35.106	42.652	2.237	39.936	0.310	256	1524	100	14331	14204	5.198	13951	380	13811	393	3885944	209433	21.126	0.530	0	0	0
1	4	1	""	"A1"	13185	10690	90	16013	15758	1934	12	1381	1381	1538	1146	74	100	100	0	855	859	260	30	431	431	462	225	48	76	45	0	34.509	33.591	31.837	37.891	2.047	36.488	0.357	256	1570	100	15056	14805	5.109	14632	424	14377	428	4034140	219912	12.408	1.764	0	0	0
1	5	1	""	"A1"	13340	10690	90	16790	16630	2119	12	1387	1387	1624	1512	93	100	100	0	924	1042	700	67	450	450	486	273	56	78	37	0	32.496	25.748	31.119	32.963	2.129	29.709	0.216	256	1560	100	15877	15835	5.022	15403	474	15243	592	4257303	266728	9.925	2.037	0	0	0
1	6	1	""	"A3"	13495	10690	115	22270	21480	3947	18	1361	1361	1518	1301	85	100	99	0	928	969	454	46	433	433	460	232	50	85	54	0	42.240	37.535	40.466	43.769	1.991	40.451	0.355	392	2134	100	21404	20655	5.401	20909	495	20119	536	8420185	379776	15.344	2.194	0	0	0
1	7	1	""	"A3"	13645	10685	100	24007	23350	4090	17	1387	1387	1675	2081	124	100	99	0	1022	1101	636	57	433	433	468	250	53	88	61	0	38.404	32.879	37.631	40.212	2.115	36.057	0.293	316	1714	100	23209	22631	5.263	22620	589	21963	668	7378534	347818	10.416	2.532	0	0	0
1	8	1	""	"A3"	13790	10685	100	24769	23880	4448	18	1357	1357	1831	2857	156	98	98	0	942	992	362	36	427	427	470	302	64	78	40	0	45.460	39.864	43.921	45.829	2.124	44.835	0.420	316	1794	100	23927	23088	5.507	23412	515	22523	565	7546130	313443	7.718	1.728	0	0	0
1	9	1	""	"A3"	13945	10685	100	25052	24203	4408	18	1328	1328	1822	2996	164	99	98	0	963	991	424	42	426	426	517	928	179	10	1	0	44.179	40.487	42.652	46.759	2.216	46.870	0.184	316	1820	100	24261	23440	5.465	23724	537	22875	565	7647996	313225	7.470	0.511	0	0	0
1	10	1	""	"A3"	14095	10685	100	25499	24586	4654	18	1370	1370	2076	3650	175	98	97	0	985	999	277	27	439	439	562	1625	289	0	0	0	44.192	41.457	42.793	44.725	1.919	46.514	0.383	316	1739	100	24675	23776	5.466	24129	546	23216	560	7769259	315836	6.167	0.269	0	0	0
1	11	1	""	"A5"	14235	10695	100	24030	23750	3296	13	1367	1367	2228	4046	181	100	99	0	935	963	276	28	431	431	509	1410	277	0	0	0	44.966	42.073	43.406	47.200	1.854	57.611	0.011	316	1666	100	23167	22915	5.491	22663	504	22383	532	7505096	304287	5.319	0.322	0	0	0
1	12	1	""	"A5"	14385	10680	95	24537	24493	2824	11	1317	1317	1753	2818	160	100	100	0	950	976	277	28	404	404	465	412	88	69	18	0	42.527	40.517	41.383	46.411	1.853	45.853	0.404	256	1646	100	23766	23748	5.410	23220	546	23176	572	6270210	249840	8.070	1.240	0	0	0
1	13	1	""	"A5"	14535	10685	95	25638	25502	2793	10	1309	1309	1599	2038	127	100	100	0	983	1033	564	54	396	396	445	359	80	82	35	0	41.446	37.980	40.961	44.178	1.820	44.655	0.215	256	1670	100	24916	24830	5.373	24329	587	24193	637	6528553	264528	11.729	1.638	0	0	0
1	14	1	""	"A5"	14690	10685	100	25539	24359	5040	20	1303	1303	1485	1523	102	100	100	0	957	960	297	30	397	397	482	884	183	12	0	0	43.279	40.952	42.696	44.561	1.894	44.637	0.483	316	1846	100	24796	23619	5.436	24236	560	23056	563	7697504	303230	15.019	0.541	0	0	0
1	15	1	""	"A5"	14840	10685	100	24684	23905	5268	22	1305	1305	1624	2347	144	100	98	0	963	974	346	35	408	408	524	1053	200	4	0	0	42.124	39.929	40.086	44.033	1.932	55.916	0.034	316	1743	100	23934	23166	5.397	23379	555	22600	566	7553868	307747	9.493	0.427	0	0	0
1	16	1	""	"A13"	14985	10695	100	20852	20351	3662	17	1329	1329	1984	3405	171	100	98	0	876	897	318	35	405	405	471	550	116	37	3	0	41.450	38.663	39.414	47.035	2.285	42.317	0.378	316	1643	100	19994	19514	5.373	19523	471	19022	492	6431055	283341	5.394	0.775	0	0	0
1	17	1	""	"A13"	15135	10685	100	20260	20034	4055	20	1302	1302	1560	2079	133	99	98	0	889	931	476	51	401	401	435	298	68	74	32	0	38.848	35.343	38.686	43.156	2.280	40.567	0.294	316	1738	100	19446	19262	5.280	18958	488	18732	530	6330653	294344	8.886	1.664	0	0	0
1	18	1	""	"A13"	15285	10685	100	20423	19852	4533	22	1300	1300	1340	546	40	100	100	0	871	880	289	32	405	405	546	1987	363	0	0	0	41.036	39.057	40.243	46.291	2.221	40.443	0.341	316	1766	100	19589	19027	5.359	19123	466	18552	475	6273246	278064	33.905	0.168	0	0	0
1	19	1	""	"A13"	15435	10685	100	20567	19607	4946	25	1312	1312	1359	442	32	100	100	0	822	850	298	35	405	405	535	1795	335	0	0	0	46.175	41.112	40.331	45.224	2.233	48.971	0.139	316	1802	100	19672	18740	5.529	19255	417	18295	445	6195742	268677	41.285	0.175	0	0	0
1	20	1	""	"A13"	15585	10685	95	20499	20432	2919	14	1345	1345	1709	2484	145	100	100	0	876	900	241	26	412	412	592	2282	385	0	0	0	41.280	39.113	39.993	44.887	2.086	51.984	0.003	256	1620	100	19618	19575	5.367	19154	464	19087	488	5230465	230348	7.537	0.135	0	0	0
1	21	1	""	"A14"	15735	10670	100	21591	21276	4047	19	1389	1389	2439	4358	178	100	97	0	875	896	252	28	420	420	575	2010	349	0	0	0	44.400	41.779	43.419	47.532	1.968	27.968	0.021	316	1873	100	20657	20363	5.472	20202	455	19887	476	6723084	283081	4.322	0.160	0	0	0
1	22	1	""	"A14"	15885	10685	100	20954	20245	4073	20	1358	1358	1744	2538	145	100	99	0	899	934	428	45	396	396	455	429	94	60	11	0	38.958	35.106	36.601	40.705	2.000	40.528	0.156	316	1785	100	20099	19425	5.284	19596	503	18887	538	6397292	295019	7.290	1.117	0	0	0
1	23	1	""	"A14"	16035	10680	95	18881	18614	4180	22	1374	1374	1537	1244	80	100	100	0	861	888	282	31	411	411	540	1815	336	0	0	0	38.904	36.143	37.337	40.771	2.081	50.444	0.005	256	1666	100	17957	17717	5.282	17507	450	17240	477	4765078	227429	13.727	0.192	0	0	0
1	24	1	""	"A14"	16185	10680	95	20070	20034	3366	16	1424	1424	1618	1417	87	100	100	0	952	954	277	29	435	435	539	1778	329	0	0	0	36.066	35.857	35.049	41.197	1.968	40.730	0.440	256	1694	100	19163	19129	5.173	18646	517	18610	519	5128615	244239	12.996	0.233	0	0	0
1	25	1	""	"A14"	16335	10680	95	20335	20188	3794	18	1474	1474	1816	2080	114	100	99	0	1017	1115	959	86	462	462	532	796	149	23	1	0	33.984	28.658	32.966	36.417	2.069	34.682	0.055	256	1690	100	19416	19367	5.087	18861	555	18714	653	5168024	285419	8.833	0.732	0	0	0
1	26	1	""	"A15"	16490	10675	100	17935	16923	5295	31	1460	1460	1946	2581	132	98	93	0	898	995	820	82	454	454	524	677	129	27	3	0	37.106	28.582	33.495	35.044	2.336	38.277	0.050	316	1894	100	16919	16004	5.214	16475	444	15463	541	5347683	314393	5.803	0.696	0	0	0
1	27	1	""	"A15"	16640	10680	95	17658	17103	5364	31	1425	1425	1648	1605	97	100	98	0	901	956	327	34	437	437	559	1272	227	1	0	0	34.985	30.208	31.052	34.594	2.138	35.120	0.289	256	1666	100	16697	16197	5.129	16233	464	15678	519	4378484	244636	9.629	0.312	0	0	0
1	28	1	""	"A15"	16790	10685	95	17070	16324	4856	29	1497	1497	2015	4110	203	96	89	0	1006	1008	350	34	470	470	867	3602	415	0	0	0	29.054	27.559	28.127	30.915	2.083	6.280	0.080	256	1670	100	16109	15365	4.861	15573	536	14827	538	4178974	258129	3.482	0.039	0	0	0
1	29	1	""	"A15"	16940	10685	95	17291	16603	4855	29	1528	1528	1673	1065	63	99	98	0	1046	1198	1828	152	483	483	588	871	148	20	1	0	27.998	21.084	27.389	28.509	2.078	23.966	0.060	256	1789	100	16326	15790	4.807	15763	563	15075	715	4250416	306772	14.019	0.700	0	0	0
1	30	1	""	"A15"	17090	10685	95	14961	14525	5047	34	1523	1523	1628	895	54	100	98	0	981	1043	475	45	472	472	521	481	92	53	11	0	26.401	22.771	25.104	26.457	2.319	30.844	0.104	256	1808	100	13947	13573	4.723	13438	509	13002	571	3718368	266932	14.410	1.085	0	0	0
1	1	2	""	"A16"	12740	10830	105	11160	11140	2455	22	1360	1360	1651	1675	101	100	99	0	688	713	247	34	417	417	466	418	89	28	2	0	36.162	33.041	33.819	39.223	2.568	43.658	0.058	316	1846	100	10071	10076	5.176	9800	271	9780	296	3520214	225432	5.665	0.591	0	0	0
1	2	2	""	"A16"	12890	10840	100	12071	11543	2903	25	1396	1396	1562	1215	77	100	98	0	737	748	245	32	435	435	492	525	106	19	0	0	35.348	32.419	32.255	36.175	2.330	38.251	0.095	316	1579	100	10977	10460	5.144	10675	302	10147	313	3647544	236399	8.215	0.488	0	0	0
1	3	2	""	"A16"	13045	10845	100	12894	12401	3052	24	1377	1377	1435	533	37	100	100	0	751	774	276	35	435	435	477	423	88	31	3	0	36.446	32.519	32.627	36.532	2.341	40.104	0.071	316	1613	100	11833	11363	5.188	11517	316	11024	339	3918778	244459	20.574	0.702	0	0	0
1	4	2	""	"A16"	13190	10840	95	13691	13360	2330	17	1390	1390	1543	1079	69	100	100	0	874	918	521	56	445	445	487	354	72	60	11	0	28.674	25.307	27.551	32.868	2.345	30.548	0.147	256	1461	100	12730	12443	4.842	12301	429	11970	473	3420178	234961	10.952	1.218	0	0	0
1	5	2	""	"A16"	13335	10840	95	13740	13441	2386	17	1386	1386	1643	1668	101	100	100	0	888	1157	2370	204	455	455	511	399	78	56	12	0	28.531	17.172	26.426	28.762	2.431	21.156	0.044	256	1507	100	12787	12757	4.834	12354	433	12055	702	3440951	296272	7.073	1.619	0	0	0
1	6	2	""	"A17"	13490	10830	100	16450	16077	3428	21	1411	1411	2592	4308	166	99	93	0	1388	1424	591	41	455	455	514	338	65	97	76	0	16.119	15.135	15.872	16.365	1.747	16.916	0.462	316	1640	100	15972	15635	4.011	15039	933	14666	969	5080305	449974	3.130	2.692	0	0	0
1	7	2	""	"A17"	13640	10835	95	17948	17691	3250	18	1420	1420	1962	2834	144	100	100	0	1467	1494	367	24	442	442	486	265	54	100	93	0	16.125	15.467	15.887	16.133	1.450	16.872	0.673	256	1462	100	17553	17323	4.011	16528	1025	16271	1052	4529002	382345	5.550	3.804	0	0	0
1	8	2	""	"A17"	13785	10840	95	18087	17388	3916	22	1405	1405	1891	2757	145	100	99	0	1348	1356	361	26	442	442	509	515	101	86	38	0	18.413	17.487	16.924	18.581	1.580	20.509	0.290	256	1506	100	17588	16897	4.203	16682	906	15983	914	4451226	347233	5.621	1.645	0	0	0
1	9	2	""	"A17"	13935	10840	95	19466	19491	2886	14	1352	1352	1809	2680	148	100	100	0	1475	1513	655	43	422	422	521	996	191	53	1	0	17.202	16.626	17.466	18.129	1.586	18.403	0.394	256	1530	100	19167	19230	4.105	18114	1053	18139	1091	4989609	387325	6.598	0.996	0	0	0
1	10	2	""	"A17"	14085	10840	95	20017	19202	3454	17	1407	1407	2166	3647	168	100	100	0	1528	1553	374	24	442	442	553	1115	201	48	0	0	17.136	16.017	16.235	16.898	1.587	17.656	0.136	256	1531	100	19696	18906	4.099	18610	1086	17795	1111	4915644	397630	4.671	0.897	0	0	0
1	11	2	""	"A18"	14235	10825	95	21753	21629	3108	14	1445	1445	3649	6388	175	100	98	0	981	1170	1491	127	450	450	588	1616	274	3	1	0	38.245	28.033	37.543	40.958	2.138	36.750	0.018	256	1496	100	20839	20904	5.257	20308	531	20184	720	5537105	299610	2.815	0.360	0	0	0
1	12	2	""	"A18"	14385	10835	100	21749	21015	4487	21	1345	1345	1987	3306	166	100	96	0	945	971	344	35	406	406	493	998	202	6	0	0	37.855	34.814	36.490	39.845	2.028	40.961	0.334	316	1666	100	20943	20235	5.242	20404	539	19670	565	6640711	306708	5.756	0.479	0	0	0
1	13	2	""	"A18"	14535	10835	95	22673	21924	4498	20	1328	1328	1603	1871	116	100	100	0	932	980	344	35	410	410	491	1022	208	6	0	0	40.891	36.133	38.452	41.950	2.066	41.230	0.368	256	1530	100	21867	21166	5.354	21345	522	20596	570	5612605	250935	10.861	0.478	0	0	0
1	14	2	""	"A18"	14685	10840	95	22761	22402	3881	17	1321	1321	1609	1914	118	100	100	0	951	976	284	29	398	398	479	757	158	28	0	0	38.770	36.472	38.441	41.831	1.875	47.345	0.045	256	1525	100	21993	21659	5.277	21440	553	21081	578	5734961	249870	10.864	0.657	0	0	0
1	15	2	""	"A18"	14840	10840	100	20850	20264	5609	27	1327	1327	1654	1957	118	100	99	0	951	1064	1099	103	394	394	483	902	186	15	2	0	35.050	28.264	33.886	35.017	2.024	34.006	0.086	316	1623	100	20080	19607	5.131	19523	557	18937	670	6403565	336235	9.509	0.644	0	0	0
1	16	2	""	"A19"	14990	10830	100	12820	12062	4281	35	1350	1350	2173	3352	154	93	80	0	761	780	338	43	404	404	460	333	72	52	14	0	32.129	28.489	28.614	29.826	2.158	33.711	0.171	316	1596	100	11827	11088	5.006	11470	357	10712	376	3811443	246450	2.950	0.961	0	0	0
1	17	2	""	"A19"	15140	10835	100	13437	12080	4603	38	1315	1315	1427	962	67	98	94	0	749	783	444	56	401	401	452	433	95	39	3	0	34.833	28.181	29.049	32.121	2.766	38.483	0.015	316	1604	100	12470	11147	5.122	12122	348	10765	382	3817309	247537	11.074	0.764	0	0	0
1	18	2	""	"A19"	15290	10840	100	12938	12703	4076	32	1304	1304	1369	602	43	100	100	0	773	784	260	33	398	398	452	459	101	38	3	0	31.024	29.531	28.743	32.955	2.413	38.494	0.022	316	1614	100	12009	11785	4.955	11634	375	11399	386	4014003	247804	18.827	0.723	0	0	0
1	19	2	""	"A19"	15440	10835	95	12108	11673	4075	34	1325	1325	1478	1101	74	100	98	0	726	851	1521	178	407	407	528	1474	279	1	1	0	33.803	23.306	30.975	31.976	2.590	31.889	0.030	256	1498	100	11102	10792	5.079	10783	319	10348	444	2988299	217864	9.260	0.219	0	0	0
1	20	2	""	"A19"	15590	10840	100	13562	13401	3975	29	1381	1381	1729	2087	120	99	95	0	875	1580	5356	338	411	411	624	2412	386	3	1	0	26.252	10.282	24.077	26.146	3.051	5.081	0.031	316	1636	100	12645	13189	4.714	12181	464	12020	1169	4234638	499414	5.593	0.396	0	0	0
1	21	2	""	"A20"	15740	10840	100	16597	16289	4860	29	1426	1426	2583	4426	171	97	87	0	923	1206	2973	246	411	411	463	281	60	75	42	0	29.631	18.696	29.003	30.285	2.497	28.084	0.028	316	1616	100	15683	15658	4.889	15171	512	14863	795	5147326	381219	3.097	2.644	0	0	0
1	22	2	""	"A20"	15890	10830	95	14442	14247	5145	36	1387	1387	1632	1844	112	100	96	0	752	771	287	37	392	392	448	333	74	52	16	0	36.264	33.931	33.923	37.429	2.331	42.944	0.219	256	1457	100	13415	13239	5.180	13055	360	12860	379	3647309	197380	6.841	0.970	0	0	0
1	23	2	""	"A20"	16040	10840	100	15011	14630	5289	36	1415	1415	1608	1448	90	98	97	0	806	885	842	95	412	412	556	1818	326	1	0	0	34.508	27.939	33.333	34.232	3.089	45.901	0.003	316	1696	100	13990	13688	5.109	13596	394	13215	473	4622968	279587	8.993	0.181	0	0	0
1	24	2	""	"A20"	16190	10835	95	15361	14756	5439	36	1453	1453	1633	1328	81	100	97	0	872	881	289	32	436	436	536	1594	297	0	0	0	31.899	29.894	29.791	32.601	2.290	41.726	0.141	256	1550	100	14344	13748	4.995	13908	436	13303	445	3777655	225554	9.882	0.216	0	0	0
1	25	2	""	"A20"	16340	10835	95	14997	14360	4806	33	1475	1475	1657	1378	83	99	98	0	946	1022	977	95	454	454	515	792	153	18	1	0	27.484	22.685	24.888	28.522	2.639	26.507	0.157	256	1550	100	14014	13453	4.781	13522	492	12885	568	3676082	261524	9.218	0.640	0	0	0
1	26	2	""	"A21"	16490	10840	100	1384	1411	290	20	1462	1462	2042	2785	136	0	0	0	463	550	718	130	467	467	561	957	170	2	1	0	19.500	-0.614	1.241	1.357	4.962	61.777	0.002	316	1628	100	-82	32	4.285	-78	-4	-51	83	445950	173941	-0.227	-0.011	-50	0	0
1	27	2	""	"A21"	16640	10840	100	1421	1419	245	17	1438	1438	1514	726	47	0	0	0	450	485	245	50	450	450	511	630	123	0	0	0	100000.000	-0.543	1.403	1.194	5.023	0.086	0.007	316	1602	100	-17	16	16.610	-17	0	-19	35	448290	153256	-0.131	-0.041	-50	0	0
1	28	2	""	"A21"	16790	10840	100	1427	1437	260	18	1470	1470	1798	3261	181	0	0	0	422	521	748	143	462	462	709	2872	405	0	0	0	1.075	-0.559	1.105	1.072	4.903	1.178	0.376	316	1765	100	-83	26	0.104	-43	-40	-33	59	453961	164540	-0.111	-0.065	-50	0	0
1	29	2	""	"A21"	16965	10860	85	2130	4348	5907	135	1523	1523	1610	764	47	47	31	0	899	3477	7302	210	490	490	622	1217	195	27	21	0	1.484	0.946	1.307	1.426	4.127	0.689	0.387	208	1289	100	1016	5812	0.570	607	409	2825	2987	904378	723221	3.584	2.346	0	0	0
1	30	2	""	"A21"	17090	10840	100	1457	1579	1056	66	1508	1508	1573	633	40	4	1	0	498	856	3970	463	486	486	592	1215	205	2	0	0	-4.250	0.192	1.207	1.265	3.966	0.054	0.038	316	1790	100	-39	441	Error	-51	12	71	370	499054	270609	0.009	0.217	-50	0	0
1	1	3	""	"A22"	12740	10995	100	1370	1544	2122	137	1344	1344	1617	1651	102	0	0	0	486	1131	5361	474	416	416	445	224	50	27	10	0	0.371	0.280	1.087	0.895	5.948	0.256	0.143	316	1812	100	96	915	-1.429	26	70	200	715	487811	357513	-0.044	3.063	-50	0	0
1	2	3	""	"A22"	12890	10995	100	1398	1443	337	23	1378	1378	1452	826	56	1	0	0	447	473	203	42	440	440	599	2120	353	0	0	0	2.857	1.970	1.172	1.169	4.759	0.169	0.208	316	1552	100	27	98	1.515	20	7	65	33	456130	149370	-0.011	-0.059	-50	0	0
1	3	3	""	"A22"	13040	10995	100	1396	1421	417	29	1363	1363	1405	717	51	1	0	0	419	474	412	86	453	453	620	2144	345	0	0	0	-0.971	2.762	1.231	1.209	4.750	0.020	0.014	316	1529	100	-1	79	Error	33	-34	58	21	448977	149742	0.022	-0.068	-50	0	0
1	4	3	""	"A22"	13190	10995	100	1372	1374	226	16	1365	1365	1432	732	51	0	0	0	435	455	173	38	451	451	493	380	77	2	0	0	-0.437	2.250	1.214	1.218	4.179	0.073	0.003	316	1579	100	-9	13	Error	7	-16	9	4	434235	143820	-0.079	-0.100	-50	0	0
1	5	3	""	"A22"	13340	10995	100	1321	1337	240	17	1381	1381	1862	2780	149	0	0	0	432	470	276	58	464	464	520	414	79	4	0	0	1.875	-7.333	1.371	1.433	5.125	0.081	0.001	316	1606	100	-92	-38	0.907	-60	-32	-44	6	422458	148389	-0.189	-0.121	-50	0	0
1	6	3	""	"A23"	13490	11000	95	19822	19429	3246	16	1421	1421	2676	4495	167	100	99	0	939	960	273	28	469	469	539	413	76	59	10	0	39.151	36.676	37.100	41.869	2.136	39.659	0.274	256	1459	100	18871	18499	5.291	18401	470	18008	491	4973760	245712	3.727	1.019	0	0	0
1	7	3	""	"A23"	13635	10985	95	21659	21311	4027	18	1428	1428	1790	2335	130	100	100	0	965	1005	312	31	463	463	521	722	138	24	0	0	40.301	36.685	38.823	42.623	2.011	43.323	0.059	256	1512	100	20733	20425	5.333	20231	502	19883	542	5455680	257277	8.360	0.670	0	0	0
1	8	3	""	"A23"	13785	10995	105	21782	21026	5238	24	1412	1412	1620	1622	100	100	100	0	960	957	270	28	452	452	577	1701	294	0	0	0	40.098	38.840	39.447	41.258	1.905	46.423	0.002	316	1810	100	20878	20119	5.325	20370	508	19614	505	6644305	302409	11.964	0.223	0	0	0
1	9	3	""	"A23"	13945	10995	100	19906	18732	6536	34	1359	1359	1456	774	53	99	99	0	842	896	875	97	411	411	501	1657	330	0	0	0	43.032	35.821	39.054	46.530	3.086	53.859	0.011	316	1634	100	18978	17858	5.427	18547	431	17373	485	5919238	283231	22.320	0.238	0	0	0
1	10	3	""	"A23"	14085	10995	100	24674	23504	5732	24	1396	1396	1798	2697	150	100	98	0	986	997	307	30	437	437	512	711	138	27	0	0	42.401	39.479	41.500	43.834	1.923	43.206	0.301	316	1612	100	23827	22668	5.406	23278	549	22108	560	7427292	315112	8.048	0.682	0	0	0
1	11	3	""	"A24"	14240	11005	95	20649	20095	4470	22	1415	1415	3201	5877	183	99	93	0	906	934	289	30	444	444	533	699	131	22	0	0	41.632	38.122	40.937	44.695	2.228	45.926	0.086	256	1512	100	19696	19170	5.380	19234	462	18680	490	5144369	239136	2.875	0.574	0	0	0
1	12	3	""	"A24"	14385	10985	95	20439	19362	5977	30	1369	1369	1855	2834	152	99	96	0	906	921	321	34	415	415	508	1044	205	6	0	0	38.839	35.559	36.757	40.690	2.152	49.346	0.020	256	1533	100	19561	18499	5.279	19070	491	17993	506	4956739	235872	6.177	0.396	0	0	0
1	13	3	""	"A24"	14535	10990	95	20564	20178	5740	28	1374	1374	1714	2138	124	100	98	0	945	1122	2089	186	418	418	512	1065	208	5	1	0	36.414	26.710	34.270	38.758	2.441	35.500	0.024	256	1594	100	19717	19508	5.186	19190	527	18804	704	5165442	287272	8.636	0.573	0	0	0
1	14	3	""	"A24"	14695	10995	100	22785	21986	5997	27	1358	1358	1541	1507	97	100	98	0	978	984	299	30	400	400	447	278	62	86	53	0	37.071	35.322	34.451	37.671	1.919	40.626	0.418	316	1662	100	22005	21212	5.212	21427	578	20628	584	6947681	311003	13.567	1.932	0	0	0
1	15	3	""	"A24"	14840	10995	100	21624	20777	6002	28	1355	1355	1594	1928	120	99	97	0	950	992	345	34	400	400	443	302	68	84	43	0	36.853	32.807	34.262	35.561	1.811	37.248	0.478	316	1601	100	20819	20014	5.204	20269	550	19422	592	6565483	313373	9.950	1.818	0	0	0
1	16	3	""	"A25"	14985	10995	75	23924	22680	5377	23	1392	1392	2475	3880	156	99	97	0	948	956	273	28	423	423	464	239	51	85	58	0	42.918	39.940	41.251	43.853	1.937	41.691	0.472	156	1044	100	23057	21821	5.424	22532	525	21288	533	3538017	149190	5.207	2.059	0	0	0
1	17	3	""	"A25"	15130	10995	90	23396	22227	5777	25	1344	1344	1595	1678	105	98	98	0	983	1098	1258	114	405	405	457	393	85	72	24	0	38.152	30.134	36.394	38.426	2.070	33.796	0.121	256	1502	100	22630	21576	5.254	22052	578	20883	693	5690219	281213	12.296	1.631	0	0	0
1	18	3	""	"A25"	15285	10990	95	22070	21348	5743	26	1349	1349	1489	1057	70	100	100	0	978	1041	877	84	404	404	451	318	70	78	38	0	36.099	31.396	37.256	38.872	2.095	31.504	0.153	256	1524	100	21295	20636	5.174	20721	574	19999	637	5464963	266604	18.788	1.855	0	0	0
1	19	3	""	"A25"	15440	10995	95	22941	22885	4367	19	1377	1377	1599	1395	87	100	100	0	992	1008	309	30	414	414	497	927	186	13	0	0	37.308	36.209	35.925	38.509	1.774	42.809	0.241	256	1570	100	22142	22102	5.221	21564	578	21508	594	5858641	258150	15.259	0.551	0	0	0
1	20	3	""	"A25"	15590	10990	95	21767	21399	5588	26	1392	1392	1548	1171	75	100	100	0	957	973	305	31	408	408	489	927	189	12	0	0	37.113	35.411	36.183	39.030	2.025	45.198	0.034	256	1530	100	20924	20572	5.214	20375	549	20007	565	5478132	249163	16.952	0.522	0	0	0
1	21	3	""	"A26"	15740	10975	95	22168	22463	5234	23	1404	1404	1561	1174	75	100	100	0	1100	1147	357	31	403	403	447	263	58	94	76	0	29.791	28.305	28.252	30.388	1.641	30.740	0.410	256	1478	100	21461	21803	4.897	20764	697	21059	744	5750461	293572	17.804	2.662	0	0	0
1	22	3	""	"A26"	15890	10985	95	22092	22847	5794	25	1409	1409	1566	1223	78	100	100	0	1092	1143	329	28	403	403	466	447	95	84	29	0	30.019	28.970	29.298	31.259	1.744	34.560	0.423	256	1508	100	21372	22178	4.908	20683	689	21438	740	5848836	292673	17.401	1.515	0	0	0
1	23	3	""	"A26"	16030	10990	95	22557	22302	5195	23	1432	1432	1578	1265	80	100	100	0	1139	1239	976	78	427	427	513	629	122	62	4	0	29.670	25.702	29.871	29.600	1.694	32.103	0.110	256	1482	100	21837	21682	4.891	21125	712	20870	812	5709264	317246	16.383	1.154	0	0	0
1	24	3	""	"A26"	16190	10990	95	18279	17802	7465	41	1477	1477	1720	1679	97	99	96	0	995	1018	690	67	432	432	482	335	69	66	41	0	29.844	27.858	27.865	31.379	2.180	33.413	0.257	256	1570	100	17365	16911	4.899	16802	563	16325	586	4557406	260549	9.578	1.600	0	0	0
1	25	3	""	"A26"	16340	10990	95	19975	19780	6081	30	1528	1528	1802	1685	93	100	100	0	1236	1227	329	26	457	457	540	874	161	37	0	0	23.680	23.704	24.136	25.643	1.904	27.371	0.566	256	1504	100	19226	19022	4.566	18447	779	18252	770	5063553	314093	10.669	0.786	0	0	0
1	26	3	""	"A27"	16490	10990	100	23324	23101	6187	26	1554	1554	1834	1697	92	98	98	0	1076	1120	452	40	478	478	577	982	170	14	0	0	36.405	33.562	35.672	38.233	1.967	43.303	0.048	316	1558	100	22368	22189	5.186	21770	598	21547	642	7299792	354050	12.532	0.553	0	0	0
1	27	3	""	"A27"	16640	10990	100	22859	22808	5027	22	1554	1554	1724	1320	76	100	100	0	1186	1318	1555	117	475	475	558	787	141	39	0	0	29.965	25.212	30.313	31.784	2.081	30.423	0.116	316	1678	100	22016	22097	4.905	21305	711	21254	843	7207177	416406	15.973	0.966	0	0	0
1	28	3	""	"A27"	16785	10995	100	21433	21973	6004	27	1525	1525	1703	2482	145	99	97	0	1107	1151	417	36	459	459	608	1950	320	0	0	0	30.722	29.549	30.892	32.780	1.891	19.078	0.045	316	1531	100	20556	21140	4.941	19908	648	20448	692	6943373	363603	8.167	0.278	0	0	0
1	29	3	""	"A27"	16940	10995	100	21004	21017	6011	28	1570	1570	1775	2595	146	98	97	0	1157	1168	360	30	488	488	684	2234	326	0	0	0	29.049	28.599	29.381	30.277	1.888	19.751	0.036	316	1540	100	20103	20127	4.860	19434	669	19447	680	6641237	369202	7.415	0.217	0	0	0
1	30	3	""	"A27"	17090	10995	100	21549	20795	5642	27	1562	1562	1595	341	21	100	99	0	1125	1147	367	31	488	488	584	993	170	18	0	0	31.377	29.185	29.981	32.862	2.035	32.130	0.418	316	1711	100	20624	19892	4.972	19987	637	19233	659	6571266	362586	56.305	0.567	0	0	0
1	1	4	""	"A28"	12740	11145	100	1325	1338	227	16	1330	1330	1501	1307	87	0	0	0	426	439	214	48	413	413	474	612	129	0	0	0	-0.385	0.308	1.353	1.240	4.290	0.138	0.009	316	1791	100	8	34	Error	-5	13	8	26	422815	138733	-0.125	-0.057	-50	0	0
1	2	4	""	"A28"	12890	11145	100	1358	1377	245	17	1361	1361	1427	870	60	0	0	0	423	458	243	53	433	433	605	2170	358	0	0	0	0.300	0.640	1.485	1.541	5.037	0.164	0.176	316	1553	100	-13	41	-1.737	-3	-10	16	25	435017	144837	-0.057	-0.068	-50	0	0
1	3	4	""	"A28"	13040	11145	100	1336	1356	244	17	1357	1357	1415	767	54	0	0	0	429	478	270	56	450	450	597	2063	345	0	0	0	1.000	-0.036	1.229	1.116	3.730	0.225	0.036	316	1602	100	-42	27	0.000	-21	-21	-1	28	428646	151194	-0.077	-0.058	-50	0	0
1	4	4	""	"A28"	13190	11145	100	1354	1370	312	22	1358	1358	1391	458	32	4	0	0	456	587	791	134	456	456	491	286	58	13	4	0	100000.000	0.092	0.945	0.933	4.510	0.119	0.023	316	1602	100	-4	143	16.610	-4	0	12	131	432946	185524	-0.046	0.336	-50	0	0
1	5	4	""	"A28"	13340	11145	100	1337	1419	917	64	1375	1375	1485	966	65	1	1	0	438	622	1560	250	469	469	512	352	68	5	1	0	1.226	0.288	1.120	1.064	4.669	0.383	0.187	316	1636	100	-69	197	0.294	-38	-31	44	153	448268	196538	-0.068	0.313	-50	0	0
1	6	4	""	"A29"	13490	11130	95	18861	18652	3125	16	1390	1390	1741	1781	102	100	100	0	3082	3091	703	22	461	461	523	508	97	99	98	0	6.666	6.563	6.627	6.704	1.398	7.064	0.716	256	1461	100	20092	19892	2.737	17471	2621	17262	2630	4774826	791199	9.495	5.055	0	0	0
1	7	4	""	"A29"	13635	11140	95	19572	19230	3786	19	1414	1414	1592	1395	87	100	100	0	3376	3348	786	23	471	471	523	683	130	98	96	0	6.251	6.193	6.126	6.336	1.418	6.504	0.840	256	1574	100	21063	20693	2.644	18158	2905	17816	2877	4922868	856987	12.644	4.136	0	0	0
1	8	4	""	"A29"	13790	11150	95	21635	21224	3481	16	1393	1393	1489	928	62	100	100	0	3205	3170	916	28	451	451	547	1688	308	87	25	0	7.350	7.293	7.186	7.880	1.616	7.556	0.806	256	1547	100	22996	22550	2.878	20242	2754	19831	2719	5433390	811521	21.266	1.554	0	0	0
1	9	4	""	"A29"	13945	11150	90	21888	21799	3811	17	1368	1368	1448	608	41	100	100	0	3020	3047	941	30	427	427	507	646	127	97	93	0	7.914	7.798	7.972	8.406	1.835	8.098	0.774	256	1450	100	23113	23051	2.984	20520	2593	20431	2620	5580645	779996	33.472	3.932	0	0	0
1	10	4	""	"A29"	14090	11145	95	22998	22458	4532	20	1373	1373	1460	673	46	100	100	0	3292	3332	875	26	455	455	556	791	142	99	93	0	7.622	7.329	7.563	7.483	1.604	8.080	0.580	256	1489	100	24462	23962	2.930	21625	2837	21085	2877	5749130	852968	31.201	3.509	0	0	0
1	11	4	""	"A31"	14235	11130	95	22105	21572	4760	22	1365	1365	1445	635	43	100	100	0	912	920	275	29	434	434	485	474	97	50	5	0	43.389	41.578	43.067	45.546	1.968	52.262	0.079	256	1406	100	21218	20693	5.439	20740	478	20207	486	5522473	235394	31.696	0.918	0	0	0
1	12	4	""	"A31"	14390	11145	95	23419	24053	4874	20	1375	1375	1514	1087	71	100	100	0	939	956	281	29	415	415	465	610	131	40	1	0	42.069	41.919	41.385	46.615	1.937	49.820	0.070	256	1566	100	22568	23219	5.395	22044	524	22678	541	6157585	244765	20.735	0.805	0	0	0
1	13	4	""	"A31"	14540	11145	95	23587	23785	5085	21	1389	1389	1601	1594	99	100	100	0	969	1044	737	70	409	409	460	454	98	68	11	0	39.639	35.269	38.378	40.863	1.898	42.755	0.130	256	1552	100	22758	23031	5.309	22198	560	22396	635	6088914	267258	13.917	1.286	0	0	0
1	14	4	""	"A31"	14690	11145	95	23300	23474	4849	20	1388	1388	1462	610	41	100	100	0	951	999	285	28	408	408	458	432	94	68	17	0	40.354	37.371	38.861	41.819	1.975	43.272	0.286	256	1485	100	22455	22677	5.335	21912	543	22086	591	6009344	255823	36.085	1.252	0	0	0
1	15	4	""	"A31"	14835	11145	95	22607	22395	5493	24	1373	1373	1537	1599	104	100	100	0	937	941	279	29	426	426	780	3623	464	0	0	0	41.554	40.819	41.143	45.621	1.942	16.166	0.015	256	1464	100	21745	21537	5.377	21234	511	21022	515	5733048	240818	13.044	0.044	0	0	0
1	16	4	""	"A32"	14985	11125	100	20765	21094	6823	32	1385	1385	2274	4317	189	97	94	0	899	903	271	30	430	430	770	3385	439	0	0	0	41.322	41.668	39.911	44.572	2.134	17.010	0.014	316	1702	100	19849	20182	5.369	19380	469	19709	473	6665742	285349	4.360	0.039	0	0	0
1	17	4	""	"A32"	15135	11140	95	23264	23805	4407	18	1357	1357	1471	957	65	100	100	0	956	1015	506	49	404	404	469	502	107	57	7	0	39.687	36.740	41.166	43.748	1.976	42.385	0.114	256	1482	100	22459	23059	5.311	21907	552	22448	611	6094014	259803	23.338	1.088	0	0	0
1	18	4	""	"A32"	15285	11140	100	23306	23088	5591	24	1367	1367	1518	1152	75	99	98	0	896	915	273	29	406	406	459	399	86	65	15	0	44.773	42.674	42.889	46.306	2.073	50.814	0.208	316	1662	100	22429	22230	5.485	21939	490	21721	509	7295862	289206	18.724	1.143	0	0	0
1	19	4	""	"A32"	15440	11145	100	22732	22762	5813	25	1371	1371	1485	1176	79	99	99	0	928	987	673	68	400	400	436	272	62	84	47	0	40.456	36.441	39.709	41.543	2.027	38.932	0.311	316	1660	100	21889	21978	5.338	21361	528	21391	587	7192811	311947	18.093	2.026	0	0	0
1	20	4	""	"A32"	15595	11150	100	22809	22800	5865	25	1379	1379	1552	1498	96	100	99	0	916	1001	704	70	401	401	448	452	100	59	13	0	41.612	35.702	40.983	43.460	2.072	39.536	0.209	316	1605	100	21945	22021	5.379	21430	515	21421	600	7204828	316336	14.184	1.223	0	0	0
1	21	4	""	"A33"	15740	11140	100	1283	1307	233	17	1380	1380	2393	4753	198	0	0	0	416	505	795	157	428	428	521	730	140	1	1	0	8.083	-0.948	1.415	1.410	4.353	34.844	0.007	316	1670	100	-109	4	3.015	-97	-12	-73	77	413069	159532	-0.228	-0.022	-50	0	0
1	22	4	""	"A33"	15890	11140	100	1324	1392	603	43	1372	1372	1556	1659	106	1	0	0	410	456	379	83	426	426	535	873	163	0	0	0	3.000	0.667	1.248	1.192	5.004	0.062	0.012	316	1605	100	-64	50	1.585	-48	-16	20	30	439838	144048	-0.099	-0.090	-50	0	0
1	23	4	""	"A33"	16040	11140	100	1321	1324	226	17	1391	1391	1468	778	52	0	0	0	393	444	340	76	432	432	562	1211	215	0	0	0	1.795	-5.583	1.127	1.192	4.464	0.046	0.016	316	1612	100	-109	-55	0.844	-70	-39	-67	12	418423	140424	-0.185	-0.097	-50	0	0
1	24	4	""	"A33"	16190	11140	100	1382	1395	258	18	1423	1423	1541	1120	72	0	0	0	426	486	452	93	435	435	546	1290	236	0	0	0	4.556	-0.549	1.239	1.274	4.805	0.013	0.002	316	1606	100	-50	23	2.188	-41	-9	-28	51	440933	153585	-0.130	-0.047	-50	0	0
1	25	4	""	"A33"	16340	11140	100	1432	1452	254	17	1477	1477	1636	1283	78	0	0	0	450	463	180	38	449	449	529	940	177	0	0	0	-45.000	-1.786	1.336	1.534	5.238	0.043	0.004	316	1632	100	-44	-11	Error	-45	1	-25	14	458860	146405	-0.143	-0.070	-50	0	0
1	26	4	""	"A34"	16490	11140	100	1522	1700	1377	81	1563	1563	2377	3803	159	1	0	0	467	502	353	70	489	489	579	1086	187	0	0	0	1.864	10.538	1.290	1.266	4.650	27.931	0.060	316	1800	100	-63	150	0.898	-41	-22	137	13	537054	158628	-0.178	-0.071	-50	0	0
1	27	4	""	"A34"	16670	11150	55	1500	1634	986	60	1498	1498	1554	745	47	6	1	0	556	1371	4034	294	493	493	657	1825	277	6	3	0	0.032	0.155	1.023	0.967	7.791	0.181	0.070	80	616	100	65	1014	-4.977	2	63	136	878	130714	109693	0.107	0.391	0	0	0
1	28	4	""	"A34"	16790	11140	100	1413	1450	238	16	1505	1505	1718	2785	162	0	0	0	429	478	313	65	469	469	647	2163	334	0	0	0	2.300	-6.111	1.627	1.517	3.950	1.484	0.417	316	1616	100	-132	-46	1.202	-92	-40	-55	9	458254	151128	-0.096	-0.078	-50	0	0
1	29	4	""	"A34"	16940	11140	100	1534	1522	245	16	1553	1553	1788	2927	163	0	0	0	478	494	197	39	494	494	764	2669	349	0	0	0	1.188	100000.000	1.232	1.234	4.636	1.190	0.292	316	1555	100	-35	-31	0.248	-19	-16	-31	0	480875	156105	-0.091	-0.101	-50	0	0
1	30	4	""	"A34"	17090	11140	100	1519	1540	246	15	1556	1556	1600	384	24	6	0	0	476	502	234	46	485	485	603	1274	211	0	0	0	4.111	-0.941	1.168	1.175	3.999	0.065	0.079	316	1766	100	-46	1	2.040	-37	-9	-16	17	486624	158525	-0.156	-0.079	-50	0	0
1	1	5	""	"A35"	12750	11305	100	15777	15515	2601	16	1408	1408	1882	2164	114	100	98	0	787	826	273	33	431	431	484	582	120	22	0	0	40.362	35.714	37.514	41.168	2.100	39.751	0.294	316	1792	100	14725	14502	5.335	14369	356	14107	395	4902795	260951	6.300	0.588	0	0	0
1	2	5	""	"A35"	12895	11300	100	16190	15662	3472	22	1434	1434	1614	1216	75	100	99	0	808	827	282	34	436	436	495	626	126	20	0	0	39.667	36.389	36.036	40.441	2.207	40.558	0.185	316	1608	100	15128	14619	5.310	14756	372	14228	391	4949046	261404	11.553	0.530	0	0	0
1	3	5	""	"A35"	13045	11305	95	17333	16987	2364	13	1434	1434	1500	546	36	100	100	0	878	884	263	29	449	449	481	279	58	74	30	0	37.061	35.754	34.938	41.071	2.233	41.601	0.266	256	1502	100	16328	15988	5.212	15899	429	15553	435	4348668	226202	28.364	1.444	0	0	0
1	4	5	""	"A35"	13190	11305	95	18342	18160	2431	13	1448	1448	1541	758	49	100	100	0	878	894	265	29	464	464	513	420	81	48	7	0	40.807	38.865	39.444	47.645	2.315	45.784	0.106	256	1532	100	17308	17142	5.351	16894	414	16712	430	4648836	228835	21.925	0.907	0	0	0
1	5	5	""	"A35"	13340	11305	95	19080	18670	2877	15	1440	1440	1788	2004	112	100	100	0	899	914	322	35	471	471	622	1894	304	0	0	0	41.215	38.894	41.632	44.192	1.986	47.600	0.006	256	1572	100	18068	17673	5.365	17640	428	17230	443	4779578	233986	8.424	0.154	0	0	0
1	6	5	""	"A36"	13500	11300	100	18596	18442	3203	17	1470	1470	2307	3174	137	100	99	0	868	892	268	30	491	491	622	1823	293	0	0	0	45.427	42.324	44.514	51.245	2.320	68.816	0.003	316	1694	100	17503	17373	5.505	17126	377	16972	401	5827690	281785	5.083	0.148	0	0	0
1	7	5	""	"A36"	13645	11300	100	18563	18211	3729	20	1462	1462	1749	1860	106	100	100	0	978	985	282	28	479	479	510	252	49	81	48	0	34.271	33.101	34.542	38.133	2.081	37.316	0.282	316	1602	100	17600	17255	5.099	17101	499	16749	506	5754818	311231	8.851	1.885	0	0	0
1	8	5	""	"A36"	13795	11300	100	20255	19464	4358	22	1417	1417	1497	722	48	98	98	0	928	955	260	27	450	450	505	487	96	48	6	0	39.410	35.737	37.410	37.719	2.245	43.909	0.112	316	1620	100	19316	18552	5.300	18838	478	18047	505	6150669	301903	24.885	0.924	0	0	0
1	9	5	""	"A36"	13940	11300	95	21314	21065	3084	14	1402	1402	1561	1171	75	100	100	0	998	1072	800	74	433	433	512	690	134	32	2	0	35.242	30.772	35.602	38.826	2.055	26.051	0.058	256	1486	100	20477	20302	5.139	19912	565	19663	639	5392576	274533	16.656	0.812	0	0	0
1	10	5	""	"A36"	14090	11300	95	21701	21176	3536	16	1412	1412	1674	1600	95	100	100	0	998	1043	569	54	450	450	512	621	121	36	1	0	37.024	33.329	38.139	39.301	1.875	38.542	0.192	256	1574	100	20837	20357	5.210	20289	548	19764	593	5421128	266911	12.189	0.855	0	0	0
1	11	5	""	"A37"	14250	11280	100	26047	25168	4340	17	1409	1409	1590	1280	80	100	100	0	944	968	291	30	428	428	494	715	144	26	0	0	47.748	43.998	45.507	51.391	2.073	49.844	0.137	316	1627	100	25154	24299	5.577	24638	516	23759	540	7952960	305983	18.420	0.663	0	0	0
1	12	5	""	"A37"	14390	11295	100	27019	26064	4732	18	1424	1424	1583	1310	82	100	100	0	995	1056	399	37	427	427	575	1643	285	1	0	0	45.062	39.173	42.706	44.443	1.786	45.228	0.111	316	1559	100	26163	25269	5.494	25595	568	24640	629	8236276	333726	18.688	0.293	0	0	0
1	13	5	""	"A37"	14545	11300	100	26490	25889	4944	19	1409	1409	1493	657	44	100	100	0	1006	1028	316	30	419	419	469	551	117	55	6	0	42.727	40.197	41.899	45.001	1.875	44.766	0.313	316	1629	100	25668	25089	5.417	25081	587	24480	609	8180826	324774	37.132	1.015	0	0	0
1	14	5	""	"A37"	14700	11300	100	26921	26072	5295	20	1419	1419	1492	588	39	100	100	0	1011	1007	305	30	420	420	460	422	91	70	17	0	43.151	41.998	41.616	47.656	2.032	47.733	0.260	316	1606	100	26093	25240	5.431	25502	591	24653	587	8238646	318181	41.803	1.296	0	0	0
1	15	5	""	"A37"	14845	11300	100	27266	26255	4956	18	1424	1424	1892	2926	154	100	99	0	1056	1090	592	54	422	422	501	572	114	56	5	0	40.760	37.172	40.591	42.972	1.920	39.385	0.343	316	1574	100	26476	25499	5.349	25842	634	24831	668	8296647	344484	8.326	1.030	0	0	0
1	16	5	""	"A38"	14995	11305	105	24183	23304	4749	20	1435	1435	2526	4617	182	100	98	0	956	961	284	29	424	424	538	1047	194	4	0	0	42.759	40.724	41.278	46.126	1.971	45.441	0.129	316	1638	100	23280	22406	5.418	22748	532	21869	537	7364012	303635	4.500	0.404	0	0	0
1	17	5	""	"A38"	15140	11300	100	22811	22697	4439	19	1421	1421	2074	3586	172	100	99	0	954	972	264	27	430	430	501	561	111	43	1	0	40.821	39.255	40.923	43.280	1.803	44.813	0.284	316	1592	100	21914	21818	5.351	21390	524	21276	542	7172155	307134	5.751	0.840	0	0	0
1	18	5	""	"A38"	15295	11300	100	22157	21690	5211	24	1386	1386	1443	439	30	100	100	0	945	954	290	30	414	414	469	464	98	60	8	0	39.117	37.600	37.265	41.880	2.083	45.258	0.197	316	1633	100	21302	20844	5.290	20771	531	20304	540	6854008	301467	46.121	1.045	0	0	0
1	19	5	""	"A38"	15440	11300	95	23469	23513	3845	16	1389	1389	1594	1608	100	100	100	0	973	1029	306	29	414	414	466	396	84	76	23	0	39.499	35.974	39.401	40.495	1.811	42.444	0.279	256	1478	100	22639	22739	5.304	22080	559	22124	615	6019390	263480	13.631	1.422	0	0	0
1	20	5	""	"A38"	15595	11300	100	22989	22338	5011	22	1418	1418	2082	3526	169	99	96	0	954	962	294	30	427	427	528	830	157	14	0	0	40.932	39.103	39.411	42.059	1.979	47.151	0.054	316	1611	100	22098	21455	5.355	21571	527	20920	535	7058729	303959	5.745	0.523	0	0	0
1	21	5	""	"A39"	15745	11305	100	24980	24470	3960	16	1477	1477	3536	6442	182	100	98	0	1023	1150	1784	155	447	447	550	643	116	40	2	0	40.804	32.707	39.493	42.677	2.026	43.149	0.054	316	1593	100	24079	23696	5.351	23503	576	22993	703	7732572	363447	3.250	0.933	0	0	0
1	22	5	""	"A39"	15895	11295	100	24836	23866	5630	23	1438	1438	2222	4148	186	97	95	0	963	980	307	31	432	432	523	690	131	30	0	0	44.064	40.927	41.416	46.183	1.905	45.603	0.193	316	1593	100	23929	22976	5.462	23398	531	22428	548	7541535	309794	5.218	0.662	0	0	0
1	23	5	""	"A39"	16040	11295	95	24784	24558	4020	16	1432	1432	1595	1393	87	100	100	0	1059	1109	618	55	437	437	572	1204	210	4	0	0	37.543	34.414	36.717	39.153	1.740	38.418	0.128	256	1477	100	23974	23798	5.230	23352	622	23126	672	6286788	283954	16.485	0.446	0	0	0
1	24	5	""	"A39"	16195	11300	100	24794	23775	5127	21	1480	1480	1637	1330	81	100	99	0	1089	1057	334	31	452	452	599	1556	259	0	0	0	36.600	36.851	35.137	42.256	2.039	46.703	0.020	316	1682	100	23951	22900	5.194	23314	637	22295	605	7513026	333936	16.645	0.294	0	0	0
1	25	5	""	"A39"	16345	11300	95	23824	23797	3285	13	1572	1572	1917	2314	120	100	100	0	1161	1171	309	26	471	471	533	605	113	60	5	0	32.249	31.750	32.453	35.168	1.761	36.270	0.232	256	1472	100	22942	22925	5.011	22252	690	22225	700	6091932	299793	9.455	1.055	0	0	0
1	26	5	""	"A40"	16495	11310	110	21810	20910	5524	26	1684	1684	2863	4555	159	95	92	0	1233	1258	884	70	516	516	601	615	102	59	6	0	28.070	25.911	27.858	29.012	1.899	29.334	0.253	392	1773	100	20843	19968	4.811	20126	717	19226	742	8196760	493161	3.962	1.068	0	0	0
1	27	5	""	"A40"	16645	11295	105	23447	22868	4676	20	1591	1591	2197	3170	144	100	99	0	1187	1398	2745	196	496	496	607	1213	199	6	0	0	31.630	23.589	31.169	32.815	1.951	23.686	0.077	316	1759	100	22547	22179	4.983	21856	691	21277	902	7226276	441734	6.521	0.652	0	0	0
1	28	5	""	"A40"	16795	11300	100	23903	23079	5081	22	1536	1536	1744	2009	115	100	99	0	1134	1136	327	28	477	477	569	729	128	40	1	0	34.044	32.690	33.324	35.859	1.922	37.177	0.145	316	1637	100	23024	22202	5.089	22367	657	21543	659	7293015	358866	10.620	0.778	0	0	0
1	29	5	""	"A40"	16945	11295	95	23573	23261	4177	17	1592	1592	1740	1250	71	100	100	0	1140	1181	353	29	489	489	612	1450	236	1	0	0	33.765	31.314	31.849	34.667	1.781	39.270	0.073	256	1520	100	22632	22361	5.077	21981	651	21669	692	5954816	302334	17.217	0.392	0	0	0
1	30	5	""	"A40"	17100	11300	100	20969	20678	4772	23	1591	1591	1695	1016	59	100	100	0	1203	1218	366	30	496	496	616	1694	275	0	0	0	27.409	26.436	26.444	28.894	1.837	30.609	0.151	316	1895	100	20085	19809	4.777	19378	707	19087	722	6534143	384734	18.684	0.355	0	0	0
1	1	6	""	"A41"	12750	11460	100	13741	13494	2498	18	1438	1438	1867	2000	107	100	100	0	720	736	218	29	450	450	478	234	48	56	18	0	45.567	42.154	41.417	48.774	2.416	47.711	0.149	316	1706	100	12573	12342	5.510	12303	270	12056	286	4264155	232595	5.814	1.103	0	0	0
1	2	6	""	"A41"	12895	11460	100	13004	12918	2967	22	1439	1439	1580	1026	64	100	99	0	786	844	596	70	453	453	481	227	47	68	32	0	34.730	29.358	31.844	37.078	2.296	32.042	0.166	316	1646	100	11898	11870	5.118	11565	333	11479	391	4081993	266547	11.051	1.599	0	0	0
1	3	6	""	"A41"	13050	11460	100	14302	13991	3567	25	1409	1409	1452	438	30	99	99	0	790	849	447	52	450	450	481	274	56	61	24	0	37.921	31.534	36.675	38.960	2.438	38.883	0.195	316	1686	100	13233	12981	5.245	12893	340	12582	399	4421079	268413	28.628	1.343	0	0	0
1	4	6	""	"A41"	13195	11455	95	15248	15114	2910	19	1434	1434	1546	843	54	100	100	0	934	924	260	28	464	464	565	1511	267	0	0	0	29.391	29.739	28.453	35.363	2.357	34.797	0.009	256	1542	100	14284	14140	4.877	13814	470	13680	460	3869147	236586	16.095	0.238	0	0	0
1	5	6	""	"A41"	13345	11455	95	15832	15855	2983	18	1465	1465	1784	1679	94	100	100	0	887	891	253	28	468	468	577	1553	269	0	0	0	34.289	34.019	34.442	38.689	2.087	41.314	0.007	256	1483	100	14786	14813	5.100	14367	419	14390	423	4058814	228169	8.381	0.202	0	0	0
1	6	6	""	"A42"	13500	11450	100	17443	16892	3870	22	1500	1500	2605	3684	141	99	97	0	905	928	267	28	487	487	532	400	75	52	7	0	38.141	34.902	33.914	39.239	2.261	38.467	0.172	316	1542	100	16361	15833	5.253	15943	418	15392	441	5337797	293097	3.878	0.990	0	0	0
1	7	6	""	"A42"	13645	11455	100	16007	16239	3922	24	1459	1459	1745	1704	97	100	100	0	1039	1038	288	27	487	487	527	301	57	80	43	0	26.355	26.824	26.821	30.190	1.945	30.641	0.414	316	1568	100	15100	15331	4.720	14548	552	14780	551	5131441	328013	8.506	1.698	0	0	0
1	8	6	""	"A42"	13785	11455	95	16577	17058	4477	26	1395	1395	1541	996	64	100	100	0	945	988	294	29	452	452	510	504	98	48	5	0	30.795	29.222	30.300	33.280	2.075	33.241	0.268	256	1519	100	15675	16199	4.945	15182	493	15663	536	4366791	252897	15.579	0.948	0	0	0
1	9	6	""	"A42"	13945	11450	95	17088	17052	4584	26	1396	1396	1668	1559	93	100	100	0	1017	1134	1016	89	420	420	495	630	127	45	2	0	26.285	21.927	25.007	26.242	1.958	28.773	0.078	256	1590	100	16289	16370	4.716	15692	597	15656	714	4365431	290190	9.868	1.014	0	0	0
1	10	6	""	"A42"	14095	11455	100	17715	17476	5424	31	1409	1409	2026	3079	151	97	95	0	1041	1043	293	28	429	429	478	431	90	72	19	0	26.644	26.168	26.515	27.928	1.894	30.894	0.199	316	1641	100	16918	16681	4.736	16306	612	16067	614	5522428	329678	5.018	1.311	0	0	0
1	11	6	""	"A43"	14245	11440	105	21651	21044	4306	20	1440	1440	2583	4285	165	99	98	0	902	941	279	29	432	432	544	1419	260	0	0	0	43.002	38.515	39.471	45.569	2.083	38.269	0.022	316	1715	100	20681	20113	5.426	20211	470	19604	509	6649810	297350	4.308	0.280	0	0	0
1	12	6	""	"A43"	14400	11450	100	20214	19133	5550	29	1418	1418	1948	2897	148	99	96	0	928	934	316	33	423	423	544	1517	278	0	0	0	37.220	34.667	35.347	39.619	2.362	33.145	0.016	316	1609	100	19301	18226	5.218	18796	505	17715	511	6046050	295105	5.932	0.257	0	0	0
1	13	6	""	"A43"	14550	11450	100	21693	20293	5897	29	1396	1396	1475	673	45	99	98	0	891	911	308	33	414	414	468	565	120	40	2	0	42.551	38.022	37.473	41.848	2.312	46.043	0.107	316	1555	100	20774	19394	5.411	20297	477	18897	497	6412558	287920	27.961	0.784	0	0	0
1	14	6	""	"A43"	14700	11455	100	22973	22156	5080	22	1391	1391	1450	445	30	100	99	0	973	977	280	28	418	418	462	354	76	78	26	0	38.886	37.147	37.169	39.418	1.797	43.487	0.261	316	1583	100	22137	21324	5.281	21582	555	20765	559	7001211	308773	46.530	1.455	0	0	0
1	15	6	""	"A43"	14850	11455	100	19123	18618	5664	30	1403	1403	1611	1623	100	99	99	0	859	892	379	42	406	406	449	415	92	55	12	0	39.117	35.422	37.843	42.385	2.307	41.804	0.140	316	1594	100	18173	17701	5.290	17720	453	17215	486	5883386	281821	10.479	1.067	0	0	0
1	16	6	""	"A44"	14995	11430	95	22928	21971	6170	28	1452	1452	1983	2815	141	100	98	0	925	920	311	33	408	408	448	425	94	62	12	0	41.540	40.076	37.839	45.297	2.301	45.958	0.218	256	1362	100	21993	21031	5.376	21476	517	20519	512	5624510	235614	7.101	1.111	0	0	0
1	17	6	""	"A44"	15140	11445	95	24413	23175	5712	24	1445	1445	1960	3192	162	100	100	0	1015	1018	273	26	422	422	513	1198	233	1	0	0	38.732	36.460	36.226	40.430	1.998	28.701	0.073	256	1482	100	23561	22326	5.275	22968	593	21730	596	5932833	260488	6.646	0.422	0	0	0
1	18	6	""	"A44"	15295	11455	100	23335	22335	5514	24	1388	1388	1558	1283	82	98	98	0	953	952	332	34	417	417	504	860	170	15	0	0	40.946	39.153	39.504	45.843	2.312	48.523	0.009	316	1614	100	22483	21482	5.356	21947	536	20947	535	7057847	300819	16.194	0.521	0	0	0
1	19	6	""	"A44"	15440	11450	95	23698	22677	6398	28	1407	1407	1751	2148	122	100	100	0	918	989	498	50	417	417	500	819	163	21	1	0	44.493	37.185	38.680	44.547	2.168	45.863	0.186	256	1527	100	22792	21842	5.476	22291	501	21270	572	5805371	253087	9.742	0.597	0	0	0
1	20	6	""	"A44"	15595	11450	95	23448	22924	5136	22	1447	1447	1996	2862	143	100	100	0	992	1005	297	29	425	425	502	710	141	31	0	0	38.802	37.029	37.417	40.645	1.864	48.322	0.060	256	1518	100	22568	22057	5.278	22001	567	21477	580	5868584	257223	7.312	0.708	0	0	0
1	21	6	""	"A45"	15750	11460	110	23608	22849	6978	30	1497	1497	3056	5161	168	95	91	0	1039	1480	4349	293	436	436	504	361	71	81	35	0	36.668	20.452	35.332	34.196	2.801	48.231	0.009	392	1868	100	22714	22396	5.196	22111	603	21352	1044	8956671	580070	3.835	2.704	0	0	0
1	22	6	""	"A45"	15895	11445	95	23687	23292	5445	23	1445	1445	1890	2518	133	100	100	0	1065	1055	368	34	414	414	459	293	63	89	58	0	34.166	34.083	33.774	37.945	1.929	40.174	0.276	256	1489	100	22893	22488	5.094	22242	651	21847	641	5962874	270095	8.500	2.034	0	0	0
1	23	6	""	"A45"	16055	11450	100	24318	23540	5806	24	1454	1454	1769	1915	108	100	99	0	1014	1035	288	27	430	430	514	829	161	20	0	0	39.151	36.506	37.468	39.896	1.945	43.144	0.254	316	1694	100	23448	22691	5.291	22864	584	22086	605	7438601	326953	11.369	0.628	0	0	0
1	24	6	""	"A45"	16195	11450	95	23825	23617	4927	20	1491	1491	1763	1650	93	100	100	0	1132	1132	304	26	448	448	565	1269	224	2	0	0	32.652	32.348	32.045	35.851	1.864	40.559	0.043	256	1476	100	23018	22810	5.029	22334	684	22126	684	6045831	289696	13.245	0.447	0	0	0
1	25	6	""	"A45"	16350	11450	95	23486	23062	4419	19	1630	1630	2227	2973	133	100	100	0	1231	1232	314	25	482	482	543	530	97	75	16	0	29.180	28.576	28.722	31.143	1.719	32.575	0.223	256	1523	100	22605	22182	4.867	21856	749	21432	750	5903980	315416	7.008	1.300	0	0	0
1	26	6	""	"A47"	16495	11455	105	20892	19467	7373	37	1731	1731	2511	3562	141	95	90	0	1114	1109	384	34	529	529	611	596	97	48	5	0	32.754	30.579	30.441	32.896	2.171	38.315	0.141	316	1546	100	19746	18316	5.034	19161	585	17736	580	6151680	350472	4.760	0.836	0	0	0
1	27	6	""	"A47"	16640	11445	95	21109	20132	6510	32	1647	1647	2329	3326	142	98	96	0	1119	1105	348	31	499	499	579	570	98	52	5	0	31.390	30.503	30.047	32.956	1.988	32.902	0.373	256	1492	100	20082	19091	4.972	19462	620	18485	606	5153881	282880	5.353	0.923	0	0	0
1	28	6	""	"A47"	16790	11450	95	23522	22163	7441	33	1599	1599	2013	2505	124	98	96	0	1149	1148	418	36	488	488	637	1641	257	1	0	0	33.166	31.158	31.844	33.744	1.945	45.926	0.014	256	1526	100	22584	21224	5.052	21923	661	20564	660	5673656	294003	8.044	0.311	0	0	0
1	29	6	""	"A47"	16945	11455	100	17068	17072	7449	43	1634	1634	1939	1999	103	99	93	0	908	952	381	40	490	490	579	1420	245	0	0	0	36.923	33.416	32.487	36.586	2.503	39.693	0.015	316	1714	100	15852	15900	5.206	15434	418	15438	462	5394856	300923	7.570	0.263	0	0	0
1	30	6	""	"A47"	17095	11455	95	22296	22571	4655	20	1609	1609	1746	984	56	100	100	0	1224	1308	843	64	502	502	685	2097	306	0	0	0	28.652	26.007	29.504	30.552	1.876	37.242	0.010	256	1644	100	21409	21768	4.841	20687	722	20962	806	5778280	334737	21.164	0.297	0	0	0
1	1	7	""	"A48"	12755	11595	95	11116	10654	2951	27	1398	1398	1586	1100	69	99	98	0	691	720	250	34	442	442	500	776	155	3	0	0	39.028	33.295	31.657	37.361	2.718	37.775	0.244	256	1819	100	9967	9534	5.286	9718	249	9256	278	2727377	184394	8.244	0.284	0	0	0
1	2	7	""	"A48"	12920	11600	65	2876	5334	4388	82	1398	1398	1479	653	44	60	50	0	570	587	263	44	468	468	505	295	58	25	4	0	14.490	33.076	18.124	12.095	4.665	32.810	0.135	120	910	100	1580	4055	3.857	1478	102	3936	119	640064	70393	5.904	0.278	0	0	0
1	3	7	""	"A48"	13055	11605	75	1493	1997	1229	61	1354	1354	1365	250	18	39	28	0	500	536	251	46	452	452	497	447	89	3	1	0	2.896	7.655	1.658	2.019	5.281	25.792	0.006	156	1186	100	187	727	1.534	139	48	643	84	311485	83610	2.528	0.087	0	0	0
1	4	7	""	"A48"	13205	11600	60	1592	1741	503	28	1374	1374	1402	264	18	45	26	0	475	565	625	110	471	471	493	270	54	10	2	0	54.500	3.904	1.927	2.135	5.273	0.202	0.008	120	790	100	222	461	5.768	218	4	367	94	208932	67795	1.284	0.267	0	0	0
1	5	7	""	"A48"	13340	11600	100	1324	1342	240	17	1388	1388	1536	998	64	0	0	0	449	479	193	40	458	458	494	445	90	2	0	0	7.111	-2.190	1.488	1.524	4.480	0.018	0.001	316	1677	100	-73	-25	2.830	-64	-9	-46	21	424112	151332	-0.194	-0.034	-50	0	0
1	6	7	""	"A49"	13500	11590	95	6455	7124	2999	42	1443	1443	2194	2576	117	90	48	0	670	706	254	35	475	475	525	494	94	14	1	0	25.703	24.593	23.240	26.305	3.051	37.518	0.046	256	1509	100	5207	5912	4.684	5012	195	5681	231	1823676	180726	1.914	0.366	0	0	0
1	7	7	""	"A49"	13645	11605	85	6692	7267	2305	31	1425	1425	1649	1234	74	100	100	0	847	877	286	32	478	478	524	323	61	58	16	0	14.274	14.642	14.490	16.241	2.229	26.208	0.121	208	1294	100	5636	6241	3.835	5267	369	5842	399	1511542	182429	4.553	1.093	0	0	0
1	8	7	""	"A49"	13790	11610	95	12605	12104	3819	31	1354	1354	1513	1137	75	100	99	0	789	801	273	34	443	443	478	282	58	58	20	0	32.517	30.028	28.894	34.772	2.471	33.468	0.253	256	1586	100	11597	11108	5.023	11251	346	10750	358	3098528	205082	9.315	1.145	0	0	0
1	9	7	""	"A49"	13945	11610	95	13068	13366	2796	20	1343	1343	1550	1265	81	100	100	0	837	858	253	29	425	425	461	363	78	57	14	0	28.459	27.767	27.153	31.912	2.142	32.004	0.157	256	1570	100	12137	12456	4.831	11725	412	12023	433	3421631	219632	9.341	1.094	0	0	0
1	10	7	""	"A49"	14095	11605	95	11535	11278	3567	31	1367	1367	1710	1997	116	97	92	0	816	870	794	91	423	423	455	235	51	68	37	0	25.873	22.172	24.493	28.457	2.457	25.961	0.158	256	1508	100	10561	10358	4.693	10168	393	9911	447	2887225	222800	4.791	1.766	0	0	0
1	11	7	""	"A50"	14245	11590	95	15578	15278	4229	27	1470	1470	3513	5399	153	96	77	0	1124	1093	329	30	449	449	529	410	77	75	30	0	20.901	21.441	21.502	24.167	2.122	28.281	0.353	256	1550	100	14783	14452	4.385	14108	675	13808	644	3911068	279826	2.179	1.376	0	0	0
1	12	7	""	"A50"	14395	11600	95	15453	15540	3469	22	1378	1378	1834	2406	131	100	99	0	1179	1177	289	24	418	418	531	1765	332	0	0	0	18.495	18.659	18.435	19.615	1.722	24.327	0.326	256	1450	100	14836	14921	4.209	14075	761	14162	759	3978206	301354	5.697	0.366	0	0	0
1	13	7	""	"A50"	14545	11605	100	15493	14503	5169	35	1365	1365	1497	1006	67	99	98	0	953	976	357	36	411	411	474	437	92	61	20	0	26.066	23.253	22.312	25.260	2.311	27.750	0.301	316	1661	100	14670	13703	4.704	14128	542	13138	565	4583025	308510	12.928	1.149	0	0	0
1	14	7	""	"A50"	14695	11605	95	16062	16126	3229	20	1356	1356	1463	805	55	100	100	0	1133	1166	292	25	406	406	487	565	116	71	11	0	20.228	19.434	20.846	20.578	1.656	24.225	0.399	256	1504	100	15433	15530	4.338	14706	727	14770	760	4128333	298448	18.215	1.202	0	0	0
1	15	7	""	"A50"	14845	11605	95	16848	16618	3619	21	1373	1373	1631	1529	93	100	100	0	1144	1220	712	58	406	406	503	826	164	39	3	0	20.969	18.729	21.107	21.692	1.920	22.704	0.173	256	1527	100	16213	16059	4.390	15475	738	15245	814	4254138	312392	9.802	0.868	0	0	0
1	16	7	""	"A51"	15000	11595	100	18590	17316	6855	39	1407	1407	1980	2680	135	96	91	0	995	993	322	32	416	416	479	585	122	49	4	0	29.677	27.572	28.587	27.856	2.363	36.495	0.365	316	1674	100	17762	16486	4.891	17183	579	15909	577	5471906	313689	5.722	0.879	0	0	0
1	17	7	""	"A51"	15145	11605	100	16753	16520	5994	36	1391	1391	1879	3181	169	98	93	0	1001	986	331	33	420	420	516	1178	228	4	0	0	26.441	26.730	26.284	28.185	2.220	29.784	0.109	316	1550	100	15943	15695	4.725	15362	581	15129	566	5220166	311701	4.603	0.399	0	0	0
1	18	7	""	"A51"	15295	11605	100	17381	17451	5566	31	1357	1357	1417	633	44	100	99	0	884	910	391	42	419	419	506	879	173	9	0	0	34.460	32.778	31.873	37.301	2.402	39.232	0.132	316	1506	100	16489	16585	5.107	16024	465	16094	491	5514368	287419	25.330	0.460	0	0	0
1	19	7	""	"A51"	15440	11605	95	18346	18289	5084	27	1383	1383	1647	1796	109	100	100	0	948	1168	2041	174	417	417	466	435	93	63	15	0	31.945	22.511	32.107	32.003	2.272	27.599	0.076	256	1456	100	17494	17657	4.998	16963	531	16906	751	4681909	298963	9.266	1.614	0	0	0
1	20	7	""	"A51"	15590	11605	95	19135	18816	4321	22	1399	1399	1820	2184	120	100	100	0	937	941	264	28	413	413	453	290	64	82	41	0	33.847	32.987	34.115	37.195	1.945	37.781	0.299	256	1527	100	18260	17945	5.081	17736	524	17417	528	4816976	240940	7.782	1.683	0	0	0
1	21	7	""	"A52"	15745	11615	95	22342	21086	5625	26	1420	1420	2354	3694	156	100	97	0	974	1262	3303	261	420	420	475	328	69	79	32	0	37.765	23.356	34.957	36.747	2.150	27.207	0.042	256	1426	100	21476	20508	5.239	20922	554	19666	842	5398066	323005	5.071	2.399	0	0	0
1	22	7	""	"A52"	15895	11605	90	21964	21586	5193	24	1396	1396	1733	2003	115	100	100	0	918	930	272	29	411	411	451	314	69	74	33	0	40.568	38.902	37.863	42.629	1.920	50.553	0.042	256	1425	100	21075	20709	5.342	20568	507	20190	519	5526111	238133	9.912	1.525	0	0	0
1	23	7	""	"A52"	16040	11605	95	20574	19719	5202	26	1404	1404	1597	1365	85	100	100	0	939	978	346	35	417	417	487	823	168	17	1	0	36.724	32.647	33.510	36.822	2.030	38.860	0.273	256	1483	100	19692	18876	5.199	19170	522	18315	561	5048010	250488	13.276	0.597	0	0	0
1	24	7	""	"A52"	16195	11605	95	21071	21169	4241	20	1463	1463	1795	1918	106	100	100	0	1053	1059	307	28	450	450	537	865	161	17	0	0	32.517	32.358	31.158	35.081	1.809	43.838	0.039	256	1547	100	20211	20315	5.023	19608	603	19706	609	5419280	271143	10.101	0.603	0	0	0
1	25	7	""	"A52"	16350	11605	95	21745	20989	4794	22	1587	1587	2148	3009	140	100	99	0	1136	1180	380	32	484	484	582	832	142	28	0	0	30.917	27.876	28.910	30.320	1.771	34.848	0.128	256	1530	100	20810	20098	4.950	20158	652	19402	696	5373078	302201	6.262	0.719	0	0	0
1	26	7	""	"A53"	16500	11590	95	24716	24179	4408	18	1666	1666	2565	3857	150	100	100	0	1222	1231	323	26	504	504	581	608	104	62	5	0	32.103	30.967	32.596	34.689	1.917	36.625	0.141	256	1456	100	23768	23240	5.005	23050	718	22513	727	6189762	315104	5.604	1.069	0	0	0
1	27	7	""	"A53"	16645	11605	95	26401	26189	4038	15	1580	1580	1958	2339	119	100	100	0	1151	1179	358	30	467	467	550	831	151	31	0	0	36.288	34.563	35.375	39.111	1.801	43.129	0.047	256	1557	100	25505	25321	5.181	24821	684	24609	712	6704373	301931	10.360	0.757	0	0	0
1	28	7	""	"A53"	16795	11605	90	25024	24433	4446	18	1548	1548	1773	1646	92	100	100	0	1112	1253	1064	84	460	460	523	587	112	59	7	0	36.006	28.859	34.106	36.859	2.048	33.025	0.167	256	1472	100	24128	23678	5.170	23476	652	22885	793	6254899	320794	13.767	1.244	0	0	0
1	29	7	""	"A53"	16940	11605	90	24872	24293	4779	19	1564	1564	1675	765	45	100	100	0	1172	1162	305	26	477	477	544	823	151	32	0	0	33.537	33.181	33.000	35.988	1.691	36.978	0.084	256	1448	100	24003	23414	5.068	23308	695	22729	685	6218999	297436	29.566	0.751	0	0	0
1	30	7	""	"A53"	17095	11605	95	22591	21339	5717	26	1577	1577	1730	1037	59	100	100	0	1071	1092	331	30	491	491	609	949	155	15	0	0	36.231	32.882	33.183	36.209	1.950	36.814	0.083	256	1714	100	21594	20363	5.179	21014	580	19762	601	5462896	279471	18.909	0.509	0	0	0
1	1	8	""	"A54"	12750	11770	40	2207	3434	2784	81	1374	1374	1552	834	53	50	32	0	559	554	207	37	452	452	501	262	52	23	1	0	7.785	20.196	7.913	6.381	5.620	53.511	0.013	52	340	100	940	2162	2.961	833	107	2060	102	178585	28829	2.257	0.202	0	0	0
1	2	8	""	"A54"	12890	11750	35	7313	7403	3474	46	1479	1479	1499	229	15	96	96	0	756	1517	4004	263	458	458	484	193	39	68	31	0	19.577	5.594	16.518	16.103	3.500	5.945	0.020	32	236	100	6132	6983	4.291	5834	298	5924	1059	236895	48542	25.782	5.352	0	0	0
1	3	8	""	"A54"	13035	11755	35	7430	7948	4750	59	1374	1374	1414	235	16	100	90	0	770	783	304	38	461	461	499	248	49	62	25	0	19.599	20.416	20.788	15.272	4.565	32.506	0.192	32	236	100	6365	6896	4.293	6056	309	6574	322	254340	25046	27.804	1.145	0	0	0
1	4	8	""	"A54"	13195	11750	100	1438	1462	296	20	1382	1382	1407	260	18	22	6	0	504	520	196	37	472	472	521	412	79	4	0	0	1.750	1.667	1.301	1.153	4.900	13.273	0.001	316	1905	100	88	128	0.807	56	32	80	48	461879	164185	0.212	-0.002	-50	0	0
1	5	8	""	"A54"	13345	11750	100	1403	1677	1330	79	1371	1371	1461	993	67	6	4	0	490	510	200	39	469	469	542	682	125	0	0	0	1.524	7.463	1.662	1.583	5.103	23.037	0.013	316	1623	100	53	347	0.608	32	21	306	41	529919	161091	0.218	-0.047	-50	0	0
1	6	8	""	"A55"	13500	11750	100	16672	16609	4375	26	1473	1473	1809	1482	81	100	100	0	918	1074	1594	148	492	492	545	494	90	39	4	0	35.678	26.007	34.576	38.162	2.317	29.056	0.078	316	1580	100	15625	15718	5.157	15199	426	15136	582	5248574	339414	9.987	1.071	0	0	0
1	7	8	""	"A55"	13640	11760	100	17896	17742	4599	25	1468	1468	1651	1152	69	100	100	0	957	984	268	27	478	478	517	298	57	78	33	0	34.296	32.162	31.784	34.501	1.897	38.274	0.304	316	1583	100	16907	16780	5.100	16428	479	16274	506	5606473	310882	13.968	1.567	0	0	0
1	8	8	""	"A55"	13785	11760	95	16067	15679	4359	27	1362	1362	1526	1094	71	100	100	0	856	883	255	28	438	438	526	936	177	4	0	0	35.179	32.173	32.345	35.865	2.022	39.524	0.198	256	1506	100	15123	14762	5.137	14705	418	14317	445	4013886	226065	12.937	0.381	0	0	0
1	9	8	""	"A55"	13945	11760	100	18055	17997	5414	30	1354	1354	1497	995	66	100	100	0	928	946	281	29	420	420	504	905	179	9	0	0	32.876	31.641	33.047	35.000	2.148	38.279	0.234	316	1633	100	17209	17169	5.039	16701	508	16643	526	5687202	299079	16.583	0.488	0	0	0
1	10	8	""	"A55"	14095	11760	100	19767	19312	4841	25	1371	1371	1560	1498	96	100	99	0	966	981	316	32	426	426	475	457	96	61	9	0	34.067	32.326	31.735	35.967	2.060	37.098	0.225	316	1557	100	18936	18496	5.090	18396	540	17941	555	6102522	309855	11.850	1.107	0	0	0
1	11	8	""	"A56"	14240	11755	100	22523	21247	7166	33	1456	1456	2767	4273	154	98	91	0	1082	1076	304	28	462	462	625	1770	283	0	0	0	33.979	32.233	33.058	34.184	2.136	45.808	0.084	316	1617	100	21687	20405	5.087	21067	620	19791	614	6713919	339914	4.325	0.255	0	0	0
1	12	8	""	"A56"	14395	11755	110	16464	15893	8479	53	1418	1418	1976	2791	141	84	79	0	912	1038	1151	110	440	440	572	1637	286	2	1	0	31.877	24.206	30.467	24.964	3.560	14.436	0.039	392	1845	100	15518	15073	4.994	15046	472	14475	598	6229885	406921	4.986	0.285	0	0	0
1	13	8	""	"A56"	14545	11760	95	22463	22186	4386	19	1370	1370	1442	457	31	100	100	0	1025	1054	390	37	418	418	499	566	113	54	6	0	34.750	32.730	33.886	36.933	2.000	39.336	0.176	256	1450	100	21700	21452	5.119	21093	607	20816	636	5679571	269872	45.392	0.981	0	0	0
1	14	8	""	"A56"	14695	11760	95	24738	24099	4908	20	1393	1393	1546	984	63	100	100	0	1050	1049	293	27	413	413	504	644	127	48	1	0	36.648	35.701	35.700	38.593	1.794	43.195	0.131	256	1556	100	23982	23342	5.196	23345	637	22706	636	6169336	268446	22.920	0.846	0	0	0
1	15	8	""	"A56"	14845	11760	95	23466	23230	4510	19	1389	1389	1529	1068	69	100	100	0	1078	1162	800	68	419	419	548	1011	184	12	2	0	33.501	29.396	33.584	36.451	2.040	40.288	0.049	256	1460	100	22736	22584	5.066	22077	659	21841	743	5946969	297439	20.319	0.607	0	0	0
1	16	8	""	"A57"	14990	11750	100	1306	1321	245	18	1394	1394	2293	3872	168	0	0	0	380	437	323	73	430	430	555	850	153	1	0	0	1.760	-10.429	1.199	0.983	4.541	30.857	0.017	316	1608	100	-138	-66	0.816	-88	-50	-73	7	417593	138055	-0.251	-0.139	-50	0	0
1	17	8	""	"A57"	15140	11750	100	1283	1300	263	20	1350	1350	1491	1358	91	0	0	0	396	463	497	107	414	414	470	455	96	2	1	0	3.722	-1.020	1.438	1.402	5.457	0.065	0.002	316	1553	100	-85	-1	1.896	-67	-18	-50	49	410646	146446	-0.141	-0.015	-50	0	0
1	18	8	""	"A57"	15290	11750	100	1269	1284	224	17	1329	1329	1392	687	49	0	0	0	404	436	250	57	410	410	454	348	76	5	0	0	10.000	-1.731	1.321	1.157	4.830	0.041	0.001	316	1552	100	-66	-19	3.322	-60	-6	-45	26	405889	137634	-0.157	-0.052	-50	0	0
1	19	8	""	"A57"	15440	11750	100	1301	1312	258	19	1346	1346	1474	1080	73	0	0	0	417	534	739	138	427	427	526	1037	197	1	1	0	4.500	-0.318	1.111	0.936	4.588	0.058	0.048	316	1581	100	-55	73	2.170	-45	-10	-34	107	414548	168681	-0.150	0.008	-50	0	0
1	20	8	""	"A57"	15590	11750	100	1287	1285	216	16	1347	1347	1497	1141	76	0	0	0	387	426	229	53	424	424	522	1059	202	0	0	0	1.622	-31.000	1.487	1.301	4.361	0.084	0.030	316	1590	100	-97	-60	0.697	-60	-37	-62	2	406072	134722	-0.186	-0.091	-50	0	0
1	21	8	""	"A58"	15740	11750	100	1316	1319	280	21	1340	1340	1430	727	50	1	0	0	432	522	863	165	417	417	471	609	129	2	1	0	-1.600	-0.200	1.060	1.031	4.409	0.066	0.004	316	1470	100	-9	84	Error	-24	15	-21	105	416941	164993	-0.153	0.084	-50	0	0
1	22	8	""	"A58"	15890	11750	100	1319	1357	319	23	1348	1348	1416	578	40	2	1	0	402	561	1291	230	415	415	464	541	116	2	1	0	2.231	0.062	1.739	1.489	4.994	0.040	0.014	316	1538	100	-42	155	1.158	-29	-13	9	146	428683	177403	-0.102	0.179	-50	0	0
1	23	8	""	"A58"	16040	11750	100	1326	1330	219	16	1381	1381	1493	1024	68	0	0	0	437	526	716	136	429	429	470	437	92	5	3	0	-6.875	-0.526	1.106	0.876	4.720	0.028	0.002	316	1589	100	-47	46	Error	-55	8	-51	97	420409	166275	-0.159	0.128	-50	0	0
1	24	8	""	"A58"	16190	11750	100	1379	1389	243	17	1445	1445	1551	992	63	0	0	0	443	489	344	70	452	452	493	367	74	5	1	0	7.333	-1.514	1.408	1.289	4.649	0.084	0.006	316	1588	100	-75	-19	2.874	-66	-9	-56	37	439048	154490	-0.163	-0.011	-50	0	0
1	25	8	""	"A58"	16340	11750	100	1524	1540	224	14	1570	1570	1814	1879	103	0	0	0	505	523	201	38	499	499	631	1210	191	0	0	0	-7.667	-1.250	1.021	1.039	4.666	0.494	0.010	316	1610	100	-40	-6	Error	-46	6	-30	24	486693	165361	-0.146	-0.089	-50	0	0
1	26	8	""	"A59"	16500	11760	115	21960	20204	8594	42	1633	1633	2348	3487	148	88	84	0	1090	1194	1160	97	488	488	617	1119	181	9	1	0	33.766	26.305	30.722	29.107	3.125	39.043	0.049	392	1934	100	20929	19277	5.077	20327	602	18571	706	7919772	468008	5.121	0.516	0	0	0
1	27	8	""	"A59"	16645	11755	95	24065	24288	4431	18	1588	1588	2174	3130	143	100	100	0	1189	1198	407	33	467	467	552	854	154	32	0	0	31.132	31.053	33.134	35.246	1.812	38.043	0.081	256	1407	100	23199	23431	4.960	22477	722	22700	731	6217605	306733	7.065	0.756	0	0	0
1	28	8	""	"A59"	16790	11760	95	22663	22954	4539	19	1577	1577	1928	2369	122	100	100	0	1194	1225	605	49	470	470	517	336	64	85	56	0	29.124	28.314	30.612	32.475	1.889	31.082	0.333	256	1507	100	21810	22132	4.864	21086	724	21377	755	5876163	313589	8.875	2.107	0	0	0
1	29	8	""	"A59"	16940	11760	95	23563	23513	3445	14	1568	1568	1722	1124	65	100	100	0	1130	1163	352	30	489	489	534	405	75	77	29	0	34.314	32.559	34.219	37.300	1.895	35.248	0.385	256	1550	100	22636	22619	5.101	21995	641	21945	674	6019369	297628	19.387	1.553	0	0	0
1	30	8	""	"A59"	17095	11760	95	23713	23757	3535	14	1562	1562	1723	1112	64	100	100	0	1195	1183	318	26	496	496	610	1024	167	15	0	0	31.690	32.307	31.437	36.481	1.877	38.606	0.176	256	1692	100	22850	22882	4.986	22151	699	22195	687	6081766	302823	19.815	0.560	0	0	0
1	1	9	""	"A60"	12750	11920	95	5390	5360	2026	37	1445	1445	1696	1764	104	82	53	0	815	813	300	36	481	481	586	1460	249	0	0	0	11.811	11.792	11.240	12.347	2.986	12.546	0.400	256	1679	100	4279	4247	3.562	3945	334	3915	332	1372228	208042	2.077	0.155	0	0	0
1	2	9	""	"A60"	12900	11915	95	6798	6798	1331	19	1479	1479	1548	549	35	99	98	0	934	986	396	40	476	476	525	502	95	43	7	0	11.614	10.429	10.626	11.798	2.178	10.328	0.180	256	1626	100	5777	5829	3.538	5319	458	5319	510	1740304	252499	9.563	0.918	0	0	0
1	3	9	""	"A60"	13050	11915	100	6840	6549	1971	30	1461	1461	1492	306	20	99	99	0	920	991	467	47	489	489	550	552	100	38	5	0	12.480	10.135	10.885	11.720	2.473	11.579	0.317	316	1729	100	5810	5590	3.642	5379	431	5088	502	2069467	313298	16.526	0.799	0	0	0
1	4	9	""	"A60"	13195	11915	100	7663	7485	1804	24	1450	1450	1475	304	20	99	97	0	1010	1036	306	29	504	504	561	614	109	37	1	0	12.279	11.344	11.530	12.752	2.055	11.917	0.427	316	1575	100	6719	6567	3.618	6213	506	6035	532	2365109	327402	19.770	0.774	0	0	0
1	5	9	""	"A60"	13345	11915	100	6266	6079	2677	44	1419	1419	1645	1791	108	80	61	0	920	1029	845	82	489	489	566	687	121	31	2	0	11.246	8.630	9.964	9.826	3.324	9.802	0.053	316	1628	100	5278	5200	3.491	4847	431	4660	540	1920880	325172	2.476	0.674	0	0	0
1	6	9	""	"A61"	13500	11900	105	17994	17771	6638	37	1558	1558	2392	3555	148	98	91	0	872	898	278	30	532	532	599	641	107	18	0	0	48.341	44.298	40.242	46.784	2.312	47.036	0.291	316	1679	100	16776	16579	5.595	16436	340	16213	366	5615789	283903	4.326	0.466	0	0	0
1	7	9	""	"A61"	13645	11910	95	14003	14905	4031	27	1506	1506	2007	2788	138	100	100	0	810	854	249	29	495	495	530	285	53	56	19	0	39.673	37.323	39.302	44.946	2.420	45.811	0.212	256	1482	100	12812	13758	5.310	12497	315	13399	359	3815743	218701	4.626	1.137	0	0	0
1	8	9	""	"A61"	13800	11910	95	23010	21541	6982	32	1375	1375	1634	1596	97	100	99	0	950	1074	1378	128	438	438	522	919	176	12	1	0	42.256	31.708	38.188	42.872	2.304	40.113	0.043	256	1532	100	22147	20802	5.401	21635	512	20166	636	5514490	275002	12.473	0.601	0	0	0
1	9	9	""	"A61"	13950	11910	100	25762	24776	5563	22	1396	1396	1530	1049	68	100	100	0	1025	1032	310	30	416	416	534	1159	217	3	0	0	40.010	37.955	38.757	41.222	1.866	49.817	0.040	316	1558	100	24975	23996	5.322	24366	609	23380	616	7829146	326070	22.160	0.430	0	0	0
1	10	9	""	"A61"	14100	11910	100	25837	24592	5563	22	1417	1417	1639	1740	106	100	100	0	1032	1069	702	65	417	417	466	392	84	73	25	0	39.707	35.544	38.955	41.170	1.848	38.645	0.171	316	1548	100	25035	23827	5.311	24420	615	23175	652	7771137	337927	13.191	1.538	0	0	0
1	11	9	""	"A62"	14250	11910	105	26562	25760	4019	15	1441	1441	1910	2711	141	100	99	0	992	1064	873	82	435	435	512	597	116	41	2	0	45.101	38.663	43.098	48.147	2.041	44.998	0.122	316	1574	100	25678	24948	5.495	25121	557	24319	629	8140134	336125	8.797	0.925	0	0	0
1	12	9	""	"A62"	14400	11910	100	26691	26014	4507	17	1410	1410	1735	2212	127	100	99	0	986	1007	315	31	434	434	511	592	115	43	2	0	45.799	42.939	44.682	48.256	1.916	49.560	0.251	316	1542	100	25833	25177	5.517	25281	552	24604	573	8220330	318249	10.976	0.838	0	0	0
1	13	9	""	"A62"	14555	11910	100	27409	27055	4855	17	1430	1430	1571	1132	72	100	100	0	1038	1052	370	35	427	427	478	459	96	71	12	0	42.519	41.000	42.759	46.737	1.895	46.882	0.255	316	1594	100	26590	26250	5.410	25979	611	25625	625	8549306	332286	22.512	1.251	0	0	0
1	14	9	""	"A62"	14700	11910	95	27865	27292	3999	14	1428	1428	1594	1307	81	100	100	0	1034	1104	806	73	413	413	460	357	77	82	36	0	42.572	37.430	40.967	45.761	1.937	37.825	0.104	256	1456	100	27058	26555	5.412	26437	621	25864	691	6986855	282517	19.662	1.804	0	0	0
1	15	9	""	"A62"	14855	11905	100	28045	26809	5731	21	1468	1468	2019	2988	147	98	98	0	1043	1076	376	34	422	422	522	750	143	34	1	0	42.797	38.748	40.263	42.862	2.171	46.000	0.197	316	1586	100	27198	25995	5.419	26577	621	25341	654	8471543	340146	8.297	0.739	0	0	0
1	16	9	""	"A63"	15000	11910	100	23510	23566	5888	24	1495	1495	2665	4643	174	100	97	0	1396	1414	356	25	444	444	583	1166	200	28	0	0	23.125	22.754	23.059	23.902	1.669	26.249	0.524	316	1549	100	22967	23041	4.531	22015	952	22071	970	7446926	446748	4.502	0.713	0	0	0
1	17	9	""	"A63"	15150	11910	105	24212	23740	5394	22	1438	1438	1921	2807	146	100	100	0	1418	1420	417	29	422	422	514	1010	196	47	0	0	22.865	22.347	23.204	23.365	1.641	26.565	0.253	316	1677	100	23770	23300	4.515	22774	996	22302	998	7501949	448717	7.773	0.897	0	0	0
1	18	9	""	"A63"	15300	11905	95	22942	23101	4995	21	1422	1422	1648	1433	86	100	100	0	1348	1331	299	22	416	416	465	425	91	94	59	0	23.090	23.693	24.184	24.842	1.590	26.813	0.383	256	1485	100	22452	22594	4.529	21520	932	21679	915	5913898	340715	14.971	2.038	0	0	0
1	19	9	""	"A63"	15445	11905	95	24537	23900	5405	22	1432	1432	1748	1802	103	100	100	0	1354	1375	390	28	437	437	547	1109	202	27	0	0	25.196	23.953	25.289	25.035	1.604	29.081	0.069	256	1530	100	24022	23406	4.655	23105	917	22468	938	6118392	352124	12.293	0.747	0	0	0
1	20	9	""	"A63"	15600	11905	95	22679	23080	4516	19	1412	1412	1951	2964	151	100	100	0	1346	1356	335	24	438	438	518	711	137	69	6	0	23.422	23.603	23.688	25.018	1.639	27.164	0.361	256	1524	100	22175	22586	4.550	21267	908	21668	918	5908379	347196	7.129	1.179	0	0	0
1	21	9	""	"A64"	15750	11895	100	22939	21387	7449	34	1413	1413	2349	4096	174	98	91	0	891	898	327	36	437	437	505	615	121	29	2	0	47.414	43.328	43.108	50.348	2.445	44.489	0.442	316	1552	100	21980	20435	5.567	21526	454	19974	461	6758425	283754	4.648	0.639	0	0	0
1	22	9	""	"A64"	15900	11905	100	24426	23588	6400	27	1434	1434	1856	2681	144	99	98	0	901	927	288	31	425	425	497	648	130	29	0	0	48.303	44.131	44.472	50.718	2.259	43.270	0.206	316	1615	100	23468	22656	5.594	22992	476	22154	502	7453890	292960	8.106	0.664	0	0	0
1	23	9	""	"A64"	16050	11905	95	21777	20793	6590	31	1462	1462	1628	1403	86	100	99	0	883	915	374	40	429	429	492	534	108	37	4	0	44.747	39.776	42.768	47.833	2.442	46.560	0.136	256	1542	100	20769	19817	5.484	20315	454	19331	486	5323099	234294	13.660	0.792	0	0	0
1	24	9	""	"A64"	16195	11905	95	25445	24222	5711	23	1547	1547	1793	1777	99	100	100	0	1075	1095	329	30	465	465	516	411	79	72	28	0	39.177	35.992	37.080	39.627	1.920	40.927	0.257	256	1600	100	24508	23305	5.292	23898	610	22675	630	6200878	280440	12.622	1.409	0	0	0
1	25	9	""	"A64"	16350	11905	95	22791	21792	5208	23	1608	1608	2092	2750	131	99	98	0	1174	1187	336	28	495	495	621	1125	181	8	0	0	31.197	29.168	30.223	31.937	1.725	32.112	0.058	256	1504	100	21862	20876	4.963	21183	679	20184	692	5578696	303744	7.164	0.503	0	0	0
1	26	9	""	"A65"	16500	11900	95	21298	20622	6307	30	1642	1642	2532	3755	148	99	94	0	1078	1087	404	37	485	485	624	1134	181	10	0	0	33.147	31.528	32.511	36.090	2.106	35.718	0.224	256	1380	100	20249	19582	5.051	19656	593	18980	602	5279276	278256	4.818	0.408	0	0	0
1	27	9	""	"A65"	16655	11905	100	22561	21594	6293	29	1636	1636	2402	3601	149	97	95	0	1168	1216	842	69	493	493	570	556	97	64	9	0	31.000	27.604	29.377	32.044	2.038	33.249	0.080	316	1580	100	21600	20681	4.954	20925	675	19958	723	6823633	384268	5.330	1.162	0	0	0
1	28	9	""	"A65"	16795	11910	100	17019	17033	6999	41	1618	1618	1784	1338	75	99	95	0	845	907	356	39	504	504	646	1570	243	0	0	0	45.164	38.251	37.205	41.529	2.426	48.683	0.008	316	1519	100	15742	15818	5.497	15401	341	15415	403	5382333	286555	11.397	0.166	0	0	0
1	29	9	""	"A65"	16945	11910	100	18710	18312	6844	37	1606	1606	1764	1165	66	100	98	0	1032	1042	382	36	496	496	626	1516	242	0	0	0	31.910	30.597	28.827	32.536	2.247	40.019	0.028	316	1618	100	17640	17252	4.996	17104	536	16706	546	5786733	329254	14.204	0.274	0	0	0
1	30	9	""	"A65"	17095	11905	95	19824	19623	6059	30	1554	1554	1732	1311	75	100	100	0	1095	1084	337	31	485	485	622	1636	263	0	0	0	29.951	30.165	28.662	32.806	1.902	38.500	0.067	256	1622	100	18880	18668	4.905	18270	610	18069	599	5023573	277433	13.647	0.282	0	0	0
1	1	10	""	"A66"	12755	12055	100	12322	12266	2723	22	1535	1535	1913	1882	98	99	98	0	800	812	243	29	494	494	538	420	78	29	2	0	35.252	33.745	32.917	36.657	2.236	38.917	0.226	316	1717	100	11093	11049	5.140	10787	306	10731	318	3876138	256486	5.501	0.652	0	0	0
1	2	10	""	"A66"	12900	12060	95	12630	12660	3063	24	1600	1600	1839	1491	81	100	100	0	827	854	258	30	506	506	528	210	39	68	39	0	34.361	31.782	31.296	37.122	2.552	35.778	0.296	256	1439	100	11351	11408	5.103	11030	321	11060	348	3240914	218625	7.258	1.552	0	0	0
1	3	10	""	"A66"	13050	12065	100	15247	14667	3938	26	1573	1573	1667	694	41	99	98	0	887	898	270	30	509	509	567	700	123	14	0	0	36.175	33.661	33.660	38.218	2.185	43.477	0.030	316	1611	100	14052	13483	5.177	13674	378	13094	389	4634677	283880	18.732	0.473	0	0	0
1	4	10	""	"A66"	13205	12065	100	16305	15816	4042	25	1561	1561	1626	544	33	100	99	0	919	956	316	33	517	517	588	741	126	15	0	0	36.677	32.472	34.079	37.401	2.446	39.482	0.068	316	1555	100	15146	14694	5.197	14744	402	14255	439	4997742	302090	26.085	0.497	0	0	0
1	5	10	""	"A66"	13350	12060	95	16781	16613	3529	21	1500	1500	1724	1429	82	100	100	0	993	1040	413	39	502	502	546	343	62	71	26	0	31.122	28.091	30.140	32.666	1.918	33.998	0.210	256	1430	100	15772	15651	4.960	15281	491	15113	538	4252914	266172	10.419	1.440	0	0	0
1	6	10	""	"A67"	13500	12055	95	17723	18071	3699	20	1608	1608	3023	4517	149	100	98	0	1029	1051	400	38	529	529	586	397	67	62	17	0	32.230	31.538	32.451	35.502	1.956	33.672	0.160	256	1444	100	16615	16985	5.010	16115	500	16463	522	4626070	269005	3.331	1.171	0	0	0
1	7	10	""	"A67"	13650	12060	95	19350	19223	3627	18	1504	1504	1996	2619	131	100	100	0	949	945	263	27	484	484	542	537	99	37	1	0	38.378	38.436	37.168	43.563	2.111	44.715	0.305	256	1510	100	18311	18180	5.262	17846	465	17719	461	4921042	241915	6.578	0.750	0	0	0
1	8	10	""	"A67"	13800	12060	95	21062	20787	4113	19	1396	1396	1622	1540	94	100	100	0	958	972	263	27	430	430	493	767	155	18	0	0	37.246	35.777	36.496	39.663	1.829	43.644	0.155	256	1485	100	20194	19933	5.219	19666	528	19391	542	5321371	248826	12.445	0.625	0	0	0
1	9	10	""	"A67"	13950	12060	100	18473	18275	6230	34	1422	1422	1536	929	60	100	99	0	894	918	307	33	430	430	509	964	189	5	0	0	36.748	34.535	35.512	38.272	2.359	48.829	0.022	316	1590	100	17515	17341	5.200	17051	464	16853	488	5774955	289957	18.018	0.424	0	0	0
1	10	10	""	"A67"	14095	12060	95	21508	21077	4004	18	1429	1429	1611	1343	83	100	100	0	961	954	258	27	424	424	475	346	72	73	27	0	37.391	37.072	36.594	41.818	1.965	46.003	0.264	256	1485	100	20616	20178	5.225	20079	537	19648	530	5395607	244340	14.494	1.384	0	0	0
1	11	10	""	"A68"	14250	12040	95	21882	20803	6334	30	1457	1457	1699	1695	99	100	100	0	930	1002	783	78	429	429	477	358	75	67	24	0	40.768	33.763	37.881	42.908	2.296	39.469	0.214	256	1414	100	20926	19919	5.349	20425	501	19346	573	5325647	256461	11.271	1.466	0	0	0
1	12	10	""	"A68"	14395	12055	95	22882	22797	5145	22	1464	1464	1772	1914	108	100	100	0	1038	1060	323	30	445	445	488	360	73	80	32	0	36.118	34.688	35.012	38.123	1.794	41.264	0.320	256	1466	100	22011	21948	5.175	21418	593	21333	615	5836147	271408	10.985	1.589	0	0	0
1	13	10	""	"A68"	14550	12055	95	24521	24049	5203	21	1482	1482	1864	2328	124	100	100	0	1056	1070	266	24	445	445	490	361	73	83	32	0	37.707	36.107	36.535	38.537	1.719	41.975	0.427	256	1458	100	23650	23192	5.237	23039	611	22567	625	6156559	273909	9.530	1.607	0	0	0
1	14	10	""	"A68"	14695	12060	100	22638	21874	6412	29	1460	1460	1718	1946	113	100	99	0	988	994	373	37	422	422	488	572	117	49	4	0	37.417	35.689	36.229	40.812	2.259	44.081	0.104	316	1608	100	21744	20986	5.226	21178	566	20414	572	6912136	314059	10.358	0.885	0	0	0
1	15	10	""	"A68"	14855	12060	100	22243	21131	6882	32	1486	1486	1879	2652	141	100	96	0	957	987	409	41	425	425	513	690	134	31	2	0	39.017	34.956	34.652	40.465	2.282	39.917	0.254	316	1596	100	21289	20207	5.286	20757	532	19645	562	6677495	311904	7.259	0.687	0	0	0
1	16	10	""	"A70"	15005	12060	105	21777	21369	6725	31	1543	1543	2284	3534	154	99	96	0	1034	1044	318	30	441	441	573	1204	210	3	0	0	34.121	32.879	34.063	35.492	1.939	42.928	0.043	316	1544	100	20827	20429	5.093	20234	593	19826	603	6752718	329835	5.400	0.391	0	0	0
1	17	10	""	"A70"	15145	12050	95	23639	23610	7004	29	1517	1517	2106	3178	150	100	98	0	1085	1086	288	26	431	431	543	1181	217	3	0	0	33.826	33.730	36.143	34.739	1.833	51.581	0.023	256	1411	100	22776	22748	5.080	22122	654	22093	655	6044059	278140	6.767	0.460	0	0	0
1	18	10	""	"A70"	15295	12055	95	20428	20278	6395	31	1512	1512	2114	3143	148	98	96	0	1001	1008	335	33	431	431	499	478	95	59	12	0	33.186	32.523	32.004	36.745	2.205	42.109	0.156	256	1536	100	19486	19343	5.053	18916	570	18766	577	5191060	257931	5.779	1.065	0	0	0
1	19	10	""	"A70"	15445	12055	95	18850	18851	6799	36	1501	1501	1975	2648	134	100	97	0	863	915	309	33	430	430	522	911	174	9	0	0	40.067	35.773	35.614	38.536	2.048	49.339	0.052	256	1528	100	17782	17835	5.324	17349	433	17350	485	4825914	234291	6.373	0.431	0	0	0
1	20	10	""	"A70"	15600	12060	100	21590	20769	7022	33	1462	1462	1796	2167	120	98	97	0	990	1088	1371	126	430	430	488	479	98	58	8	0	35.943	29.342	33.915	37.331	2.527	45.599	0.043	316	1611	100	20688	19965	5.168	20128	560	19307	658	6563013	343918	8.755	1.253	0	0	0
1	21	10	""	"A71"	15745	12050	100	1452	1698	1636	96	1486	1486	2746	4757	173	1	0	0	456	755	2154	285	443	443	545	808	148	5	3	0	-2.615	0.679	1.210	1.302	6.002	25.333	0.009	316	1653	100	-21	524	Error	-34	13	212	312	536615	238720	-0.220	0.260	-50	0	0
1	22	10	""	"A71"	15900	12055	90	17102	16706	5587	33	1471	1471	1723	1788	103	97	96	0	956	1021	632	61	440	440	523	822	157	17	1	0	30.293	26.222	27.901	29.759	2.146	31.478	0.059	256	1528	100	16147	15816	4.921	15631	516	15235	581	4276641	261412	8.380	0.606	0	0	0
1	23	10	""	"A71"	16065	12050	65	3936	6622	5995	90	1509	1509	1664	1282	77	55	48	0	579	626	289	46	440	440	489	333	68	28	5	0	17.460	27.489	21.305	12.052	7.193	46.570	0.048	120	934	100	2566	5299	4.126	2427	139	5113	186	794633	75129	3.867	0.411	0	0	0
1	24	10	""	"A71"	16200	12055	60	1770	2131	1033	48	1546	1546	1556	267	17	44	29	0	504	590	640	108	485	485	533	389	72	5	1	0	11.789	5.571	2.242	1.471	7.127	18.745	0.003	120	812	100	243	690	3.559	224	19	585	105	255678	70792	2.154	0.147	0	0	0
1	25	10	""	"A71"	16345	12050	100	1588	1656	406	24	1569	1569	1778	1585	89	1	0	0	471	524	473	90	485	485	536	449	83	2	0	0	-1.357	2.231	1.424	1.464	4.704	0.278	0.011	316	1741	100	5	126	Error	19	-14	87	39	523375	165672	-0.077	-0.027	-50	0	0
1	26	10	""	"A72"	16495	12040	90	21777	20742	7217	34	1658	1658	2551	3568	139	99	92	0	1147	1121	369	32	504	504	581	500	86	64	14	0	31.289	30.930	31.200	34.060	2.005	36.420	0.340	256	1465	100	20762	19701	4.968	20119	643	19084	617	5309972	286941	5.098	1.080	0	0	0
1	27	10	""	"A72"	16650	12055	95	23035	22656	4354	19	1625	1625	1766	1124	63	100	100	0	1169	1209	602	49	498	498	552	452	81	75	24	0	31.908	29.579	31.290	33.830	1.832	34.079	0.121	256	1533	100	22081	21742	4.996	21410	671	21031	711	5800043	309598	18.585	1.454	0	0	0
1	28	10	""	"A72"	16800	12055	95	22455	21079	6687	31	1626	1626	1776	1226	69	100	99	0	1181	1182	536	45	513	513	655	1465	223	2	0	0	31.181	29.078	30.962	32.880	2.170	37.536	0.024	256	1461	100	21497	20122	4.963	20829	668	19453	669	5396205	302681	15.745	0.360	0	0	0
1	29	10	""	"A72"	16950	12060	95	21094	21185	4898	23	1634	1634	1741	837	48	100	100	0	1200	1300	1406	108	495	495	650	1686	259	1	0	0	27.603	24.287	27.557	29.071	1.855	29.359	0.047	256	1462	100	20165	20356	4.787	19460	705	19551	805	5423280	332856	23.231	0.386	0	0	0
1	30	10	""	"A72"	17100	12060	100	16208	15595	7874	50	1554	1554	1711	1237	72	97	92	0	834	858	349	40	477	477	668	2165	324	0	0	0	41.048	36.853	33.716	36.973	2.432	59.861	0.002	316	1832	100	15011	14422	5.359	14654	357	14041	381	4928024	271192	11.224	0.088	0	0	0
1	1	11	""	"A73"	12750	12200	95	12414	12153	2687	22	1610	1610	2306	2617	113	96	96	0	790	802	276	34	507	507	536	239	44	57	18	0	38.177	35.739	32.789	38.457	2.490	44.025	0.164	256	1681	100	11087	10838	5.255	10804	283	10543	295	3111154	205231	3.763	1.113	0	0	0
1	2	11	""	"A73"	12900	12210	95	13780	13714	3185	23	1656	1656	1875	1325	70	100	100	0	872	906	282	31	519	519	552	320	57	53	14	0	34.346	31.158	30.444	34.897	2.250	37.465	0.164	256	1514	100	12477	12445	5.102	12124	353	12058	387	3510782	232012	8.935	1.106	0	0	0
1	3	11	""	"A73"	13045	12215	95	14911	15101	3226	21	1623	1623	1733	775	44	100	100	0	909	918	253	27	513	513	578	599	103	23	0	0	33.556	33.279	32.747	38.654	2.350	38.442	0.053	256	1506	100	13684	13883	5.068	13288	396	13478	405	3865748	234987	17.249	0.568	0	0	0
1	4	11	""	"A73"	13205	12215	100	15886	15332	4473	29	1624	1624	1726	785	45	99	98	0	911	949	417	43	511	511	567	425	74	46	6	0	35.655	31.297	33.452	36.565	2.498	36.010	0.102	316	1603	100	14662	14146	5.156	14262	400	13708	438	4845069	299932	17.332	0.899	0	0	0
1	5	11	""	"A73"	13350	12215	100	14596	14409	4375	30	1540	1540	1825	2402	131	97	94	0	925	941	331	35	506	506	632	1994	315	0	0	0	31.160	29.584	29.610	34.618	2.641	5.174	0.112	316	1574	100	13475	13304	4.962	13056	419	12869	435	4553095	297335	5.239	0.155	0	0	0
1	6	11	""	"A74"	13495	12185	90	19047	18905	5114	27	1522	1522	2430	3800	156	98	95	0	997	1014	301	29	526	526	700	2236	319	0	0	0	37.208	35.621	34.923	39.442	2.076	17.247	0.034	256	1360	100	17996	17871	5.218	17525	471	17383	488	4839726	259546	4.336	0.140	0	0	0
1	7	11	""	"A74"	13645	12210	100	19981	19549	5127	26	1438	1438	1657	1449	87	100	99	0	887	899	277	30	468	468	581	1236	212	0	0	0	44.255	42.021	43.919	48.152	2.297	50.683	0.043	316	1624	100	18962	18542	5.468	18543	419	18111	431	6177455	284134	12.348	0.257	0	0	0
1	8	11	""	"A74"	13790	12210	100	18671	18626	5785	31	1376	1376	1511	1060	70	99	99	0	862	899	383	42	438	438	503	741	147	13	0	0	40.790	37.419	37.943	44.081	2.525	51.268	0.099	316	1636	100	17719	17711	5.350	17295	424	17250	461	5885888	284129	16.146	0.534	0	0	0
1	9	11	""	"A74"	13950	12215	100	20638	19267	6356	32	1394	1394	1484	804	54	100	99	0	889	890	301	33	430	430	483	666	137	25	0	0	41.926	38.854	38.395	43.725	2.312	45.519	0.332	316	1616	100	19703	18333	5.390	19244	459	17873	460	6088483	281230	22.118	0.611	0	0	0
1	10	11	""	"A74"	14090	12210	95	18161	18239	4982	27	1426	1426	1811	2364	130	100	100	0	825	831	272	32	432	432	532	1051	197	1	0	0	42.583	42.138	43.750	49.302	2.342	48.673	0.272	256	1483	100	17128	17212	5.412	16735	393	16813	399	4669187	212810	6.949	0.284	0	0	0
1	11	11	""	"A75"	14250	12195	100	23537	22842	5734	25	1453	1453	2097	3101	147	97	96	0	931	960	332	34	435	435	530	997	188	6	0	0	44.524	40.741	43.495	46.760	2.012	44.743	0.414	316	1662	100	22580	21914	5.477	22084	496	21389	525	7218028	303501	6.690	0.431	0	0	0
1	12	11	""	"A75"	14390	12200	95	24288	24128	4879	20	1446	1446	1825	2292	125	100	100	0	942	975	277	28	439	439	471	273	57	85	43	0	45.412	42.317	43.017	46.707	1.829	47.206	0.418	256	1459	100	23345	23218	5.505	22842	503	22682	536	6176818	249653	9.731	1.846	0	0	0
1	13	11	""	"A75"	14540	12205	95	25107	24943	4292	17	1438	1438	1813	2318	127	100	100	0	1008	1046	326	31	432	432	481	320	66	85	42	0	41.092	38.282	38.850	42.187	1.742	44.374	0.338	256	1528	100	24245	24119	5.361	23669	576	23505	614	6385328	267799	9.978	1.766	0	0	0
1	14	11	""	"A75"	14695	12210	100	24331	23109	6822	29	1411	1411	1558	1155	74	99	98	0	916	975	531	54	427	427	568	1517	267	0	0	0	46.871	39.595	41.569	45.091	2.308	70.471	0.006	316	1610	100	23409	22246	5.551	22920	489	21698	548	7302471	308032	18.659	0.268	0	0	0
1	15	11	""	"A75"	14845	12205	95	23291	22550	6564	29	1439	1439	1586	1015	63	100	100	0	1011	1346	2098	155	428	428	584	1632	279	3	1	0	37.482	22.997	33.695	32.771	2.083	24.906	0.117	256	1454	100	22435	22029	5.228	21852	583	21111	918	5772837	344586	20.654	0.467	0	0	0
1	16	11	""	"A76"	15000	12200	100	21348	21002	5906	28	1475	1475	1843	1958	106	98	97	0	955	979	298	30	426	426	495	596	120	39	2	0	37.567	35.311	35.795	38.046	1.958	40.509	0.374	316	1623	100	20402	20080	5.231	19873	529	19527	553	6636474	309363	9.785	0.812	0	0	0
1	17	11	""	"A76"	15145	12205	95	20070	19470	6060	31	1463	1463	1856	2560	137	100	100	0	1043	1061	304	28	423	423	485	623	128	48	2	0	30.011	28.224	28.004	30.183	1.901	37.178	0.098	256	1527	100	19227	18645	4.907	18607	620	18007	638	4984416	271551	6.880	0.925	0	0	0
1	18	11	""	"A76"	15295	12205	95	15141	15747	6371	40	1477	1477	1830	2259	123	100	100	0	1179	1202	301	25	429	429	485	396	81	89	46	0	18.219	18.461	18.607	18.283	2.095	30.939	0.215	256	1530	100	14414	15043	4.187	13664	750	14270	773	4031358	307660	6.161	1.811	0	0	0
1	19	11	""	"A76"	15445	12210	100	15628	15299	5707	37	1452	1452	1709	1865	109	99	94	0	913	901	307	34	430	430	531	877	165	10	0	0	29.350	29.399	27.739	32.027	2.575	43.519	0.031	316	1640	100	14659	14318	4.875	14176	483	13847	471	4834622	284560	7.287	0.422	0	0	0
1	20	11	""	"A76"	15595	12210	100	15448	15681	6045	38	1437	1437	1727	2300	133	99	94	0	838	864	352	40	425	425	460	399	86	53	11	0	33.925	32.446	34.380	37.722	2.489	37.361	0.328	316	1584	100	14424	14683	5.084	14011	413	14244	439	4955145	273179	6.067	1.013	0	0	0
1	21	11	""	"A77"	15750	12215	105	24144	23421	5613	23	1467	1467	2025	3076	151	99	99	0	1003	1000	298	29	440	440	484	360	74	75	27	0	40.279	39.204	39.311	44.543	2.097	47.378	0.125	316	1696	100	23240	22514	5.332	22677	563	21954	560	7401119	316156	6.956	1.433	0	0	0
1	22	11	""	"A77"	15900	12205	90	23333	22917	4672	20	1512	1512	1789	1856	103	100	100	0	1023	1077	578	53	448	448	557	896	160	14	0	0	37.950	34.030	35.938	39.463	1.884	43.950	0.152	256	1389	100	22396	22034	5.246	21821	575	21405	629	5866712	275830	11.384	0.580	0	0	0
1	23	11	""	"A77"	16045	12205	95	21649	21695	4854	22	1564	1564	1830	1867	102	100	100	0	1201	1517	2620	172	456	456	512	388	75	86	46	0	26.960	18.974	26.809	27.214	2.098	21.173	0.100	256	1603	100	20830	21192	4.753	20085	745	20131	1061	5554000	388435	10.640	2.590	0	0	0
1	24	11	""	"A77"	16195	12205	95	21292	20561	6106	29	1611	1611	1977	2199	111	100	100	0	1202	1193	315	26	478	478	522	319	61	87	60	0	27.184	26.503	26.301	27.980	1.877	32.403	0.441	256	1646	100	20405	19665	4.765	19681	724	18950	715	5263701	305333	8.451	2.103	0	0	0
1	25	11	""	"A77"	16355	12210	95	21870	22643	5747	25	1672	1672	2466	4811	195	100	99	0	1282	1299	338	26	520	520	851	3566	419	0	0	0	26.507	26.920	26.423	28.375	1.725	31.092	0.085	256	1572	100	20960	21750	4.728	20198	762	20971	779	5796546	332491	4.194	0.126	0	0	0
1	26	11	""	"A78"	16500	12205	95	15993	15851	3838	24	1662	1662	2434	4705	193	100	86	0	1154	1169	295	25	503	503	846	3570	421	0	0	0	22.014	21.305	21.272	22.358	1.716	27.458	0.089	256	1583	100	14982	14855	4.460	14331	651	14189	666	4057954	299203	2.852	0.090	0	0	0
1	27	11	""	"A78"	16650	12205	90	15387	15092	4066	26	1611	1611	1908	2562	134	99	96	0	1069	1392	2652	190	510	510	638	1303	204	4	2	0	24.644	15.285	23.002	24.216	2.273	14.552	0.081	256	1493	100	14335	14363	4.623	13776	559	13481	882	3863575	356244	5.146	0.579	0	0	0
1	28	11	""	"A78"	16800	12205	100	14455	14112	4819	34	1613	1613	1852	2390	129	98	93	0	975	1010	313	30	500	500	641	1324	206	0	0	0	27.036	24.508	24.126	26.550	2.375	25.634	0.036	316	1724	100	13317	13009	4.757	12842	475	12499	510	4459421	319103	5.130	0.279	0	0	0
1	29	11	""	"A78"	16945	12205	95	16693	16785	3317	19	1583	1583	1711	991	57	100	100	0	1100	1142	532	46	482	482	570	720	126	36	1	0	24.450	23.033	25.404	26.846	2.056	25.083	0.130	256	1534	100	15728	15862	4.612	15110	618	15202	660	4296872	292287	15.211	0.794	0	0	0
1	30	11	""	"A78"	17095	12205	95	13155	12889	4391	34	1503	1503	1695	1391	82	98	95	0	877	976	907	92	473	473	679	2726	401	1	0	0	28.842	22.636	25.688	28.090	2.274	14.142	0.010	256	1671	100	12056	11889	4.850	11652	404	11386	503	3299476	249822	8.047	0.109	0	0	0
1	1	12	""	"A79"	12750	12370	100	11928	11743	2630	22	1555	1555	1909	1766	92	98	97	0	783	814	396	48	507	507	548	429	78	24	1	0	37.583	33.186	33.325	38.264	2.564	40.257	0.056	316	1795	100	10649	10495	5.232	10373	276	10188	307	3710672	257199	5.569	0.620	0	0	0
1	2	12	""	"A79"	12895	12360	95	12759	12782	2416	18	1637	1637	1958	1762	89	100	100	0	850	872	234	26	517	517	576	492	85	23	0	0	33.399	31.394	33.393	36.454	2.351	36.227	0.176	256	1508	100	11455	11500	5.062	11122	333	11145	355	3272222	223204	6.143	0.602	0	0	0
1	3	12	""	"A79"	13050	12365	95	14248	14315	2865	20	1592	1592	1735	988	56	100	100	0	877	967	858	88	506	506	564	492	87	35	1	0	34.113	27.599	31.354	36.726	2.439	31.143	0.073	256	1550	100	13027	13184	5.092	12656	371	12723	461	3664514	247527	12.733	0.819	0	0	0
1	4	12	""	"A79"	13205	12365	95	15384	15260	2889	18	1604	1604	1716	914	53	100	100	0	903	920	258	28	500	500	547	388	70	52	6	0	34.194	32.514	32.220	37.557	2.329	39.453	0.118	256	1460	100	14183	14076	5.096	13780	403	13656	420	3906495	235556	14.818	0.961	0	0	0
1	5	12	""	"A79"	13345	12360	95	14357	14373	3621	25	1513	1513	1670	1117	66	100	100	0	811	847	257	30	488	488	540	416	77	37	3	0	39.765	35.822	37.296	41.228	2.278	50.549	0.066	256	1476	100	13167	13219	5.313	12844	323	12860	359	3679540	216862	11.372	0.738	0	0	0
1	6	12	""	"A80"	13495	12340	85	12561	12779	2737	21	1480	1480	1959	2331	118	100	99	0	949	1014	718	70	510	510	618	1250	202	1	0	0	25.241	22.419	25.236	29.132	2.516	25.459	0.017	208	1439	100	11520	11803	4.658	11081	439	11299	504	2657986	210980	4.642	0.317	0	0	0
1	7	12	""	"A80"	13645	12365	90	12027	11783	3232	27	1401	1401	1608	1493	92	98	98	0	802	806	235	29	472	472	765	3301	431	0	0	0	32.200	31.084	30.165	33.642	2.253	5.598	0.019	256	1419	100	10956	10716	5.009	10626	330	10382	334	3016339	206362	6.815	0.012	0	0	0
1	8	12	""	"A80"	13790	12365	90	13100	12810	3224	25	1338	1338	1410	491	34	100	100	0	825	834	266	31	443	443	587	1983	337	0	0	0	30.791	29.340	28.472	33.341	2.395	38.143	0.127	256	1424	100	12144	11863	4.944	11762	382	11472	391	3279480	213434	23.218	0.125	0	0	0
1	9	12	""	"A80"	13950	12365	90	13107	13022	3260	25	1360	1360	1413	502	35	100	100	0	839	859	294	34	425	425	474	330	69	61	16	0	28.374	26.871	27.332	30.272	2.335	32.892	0.257	256	1400	100	12161	12096	4.827	11747	414	11662	434	3333560	219857	23.125	1.167	0	0	0
1	10	12	""	"A80"	14095	12360	95	13774	13709	3260	23	1392	1392	1562	1281	82	100	100	0	856	871	264	30	423	423	554	1161	209	0	0	0	28.596	27.493	28.238	32.284	2.325	36.165	0.033	256	1486	100	12815	12765	4.838	12382	433	12317	448	3509528	222997	9.482	0.273	0	0	0
1	11	12	""	"A81"	14250	12350	100	17462	17588	4809	27	1410	1410	2002	2906	145	97	96	0	903	962	543	56	424	424	535	1085	202	4	0	0	33.511	30.071	32.208	34.872	2.293	41.626	0.031	316	1584	100	16531	16716	5.067	16052	479	16178	538	5557745	304064	5.363	0.394	0	0	0
1	12	12	""	"A81"	14395	12360	100	17078	16540	5232	31	1380	1380	1525	1116	73	100	98	0	882	898	301	33	419	419	472	441	93	53	7	0	33.905	31.649	30.419	33.529	2.173	36.550	0.254	316	1544	100	16161	15639	5.083	15698	463	15160	479	5226576	283888	13.454	0.966	0	0	0
1	13	12	""	"A81"	14545	12360	100	17788	17899	5405	30	1372	1372	1582	1711	108	99	98	0	912	934	294	31	415	415	463	321	69	74	34	0	33.030	31.844	32.242	34.217	1.961	36.606	0.352	316	1551	100	16913	17046	5.046	16416	497	16527	519	5656053	295170	9.537	1.467	0	0	0
1	14	12	""	"A81"	14695	12360	100	17582	17261	5153	29	1362	1362	1406	403	28	100	99	0	877	952	947	99	414	414	533	1474	276	0	0	0	35.032	29.552	32.456	34.514	2.352	45.862	0.005	316	1520	100	16683	16437	5.131	16220	463	15899	538	5454588	300761	39.342	0.284	0	0	0
1	15	12	""	"A81"	14845	12360	100	17406	17346	4641	26	1394	1394	1568	1196	76	100	99	0	904	953	336	35	412	412	544	1490	273	0	0	0	32.545	29.486	31.103	32.276	1.946	36.906	0.065	316	1597	100	16504	16493	5.024	16012	492	15952	541	5481396	301300	13.192	0.274	0	0	0
1	16	12	""	"A82"	14995	12365	95	21363	21372	4394	20	1403	1403	1820	2102	115	100	99	0	884	1013	1169	115	412	412	472	512	108	44	4	0	42.288	33.226	41.489	46.427	2.365	35.678	0.126	256	1451	100	20432	20570	5.402	19960	472	19969	601	5471157	259220	9.302	1.057	0	0	0
1	17	12	""	"A82"	15145	12360	90	18771	17962	4596	25	1376	1376	1518	1132	74	98	98	0	825	834	265	31	416	416	489	637	130	22	0	0	42.531	39.679	41.045	46.918	2.353	45.025	0.147	256	1452	100	17804	17004	5.410	17395	409	16586	418	4598234	213631	14.527	0.542	0	0	0
1	18	12	""	"A82"	15295	12360	90	19699	19422	4850	24	1380	1380	1536	1313	85	100	99	0	839	857	274	31	423	423	496	660	133	19	0	0	44.036	41.571	42.618	47.802	2.208	54.297	0.046	256	1448	100	18735	18476	5.461	18319	416	18042	434	4972146	219456	13.622	0.547	0	0	0
1	19	12	""	"A82"	15445	12360	90	20114	19200	4666	24	1348	1348	1389	364	26	100	100	0	847	938	835	89	421	421	527	1223	232	1	0	0	44.052	34.530	38.953	43.437	2.298	42.234	0.052	256	1404	100	19192	18369	5.461	18766	426	17852	517	4915197	240093	48.931	0.336	0	0	0
1	20	12	""	"A82"	15595	12360	90	19254	18613	4446	23	1371	1371	1517	1204	79	100	98	0	869	873	291	33	417	417	487	991	203	3	0	0	39.564	37.811	38.155	42.535	2.177	42.164	0.268	256	1425	100	18335	17698	5.306	17883	452	17242	456	4765010	223569	14.199	0.390	0	0	0
1	21	12	""	"A83"	15750	12350	95	23242	21901	6345	28	1452	1452	2280	3388	148	96	93	0	940	949	281	29	448	448	510	506	99	48	5	0	44.289	40.816	42.727	43.999	1.988	47.183	0.103	256	1494	100	22282	20950	5.469	21790	492	20449	501	5606671	243014	5.791	0.868	0	0	0
1	22	12	""	"A83"	15895	12350	90	22415	21741	6441	29	1472	1472	1583	1036	65	100	98	0	955	991	303	30	453	453	529	771	145	20	0	0	41.719	37.675	36.842	40.627	2.138	52.370	0.037	256	1430	100	21445	20807	5.383	20943	502	20269	538	5565591	253705	19.458	0.599	0	0	0
1	23	12	""	"A83"	16045	12355	90	22301	21499	5449	25	1542	1542	1707	1456	85	100	98	0	1088	1093	302	27	460	460	523	660	126	46	1	0	33.056	31.528	32.109	34.517	2.032	37.546	0.105	256	1450	100	21387	20590	5.047	20759	628	19957	633	5503845	279861	13.593	0.864	0	0	0
1	24	12	""	"A83"	16195	12355	90	23732	22962	4814	20	1588	1588	1799	1501	83	99	98	0	1113	1125	284	25	485	485	581	1422	244	1	0	0	35.261	33.397	34.140	35.511	1.858	36.205	0.483	256	1493	100	22772	22014	5.140	22144	628	21374	640	5878189	287990	14.099	0.383	0	0	0
1	25	12	""	"A83"	16350	12360	90	23772	22854	4946	21	1671	1671	2393	4739	198	99	95	0	1224	1268	825	65	537	537	916	3749	409	0	0	0	32.170	28.978	31.486	33.497	1.757	6.540	0.163	256	1462	100	22788	21914	5.008	22101	687	21183	731	5850548	324539	4.318	0.094	0	0	0
1	26	12	""	"A84"	16495	12350	80	14058	13599	6150	45	1658	1658	2810	5359	190	79	58	0	921	1081	1136	105	520	520	944	3963	419	2	0	0	30.923	21.285	28.889	26.584	2.899	28.017	0.106	208	1273	100	12801	12502	4.951	12400	401	11941	561	2828633	224871	2.013	0.035	0	0	0
1	27	12	""	"A84"	16640	12355	60	14023	13670	6405	46	1549	1549	1733	2182	125	92	83	0	839	845	310	36	480	480	588	1053	179	1	0	0	34.747	33.208	28.863	33.624	2.738	42.066	0.080	120	820	100	12833	12486	5.119	12474	359	12121	365	1640393	101395	5.471	0.244	0	0	0
1	28	12	""	"A84"	16790	12365	70	18266	16258	7154	44	1493	1493	1575	760	48	96	92	0	1008	1369	3682	268	458	458	487	252	51	80	52	0	30.496	16.207	26.231	22.418	3.435	32.398	0.013	156	1091	100	17323	15676	4.931	16773	550	14765	911	2536261	213562	19.320	3.500	0	0	0
1	29	12	""	"A84"	16945	12355	65	18981	18403	5064	27	1454	1454	1526	631	41	100	100	0	907	950	320	33	461	461	527	532	100	36	6	0	39.298	34.661	37.553	39.828	2.250	44.854	0.110	120	940	100	17973	17438	5.296	17527	446	16949	489	2208355	114023	26.746	0.795	0	0	0
1	30	12	""	"A84"	17095	12360	85	18366	16435	7105	43	1447	1447	1619	1249	77	93	89	0	829	857	384	44	467	467	548	1083	197	1	0	0	46.738	38.431	40.582	40.842	2.896	43.086	0.111	208	1497	100	17281	15378	5.547	16919	362	14988	390	3418439	178167	11.862	0.285	0	0	0
1	1	13	""	"A85"	12755	12505	100	12882	12688	2116	16	1535	1535	1965	2009	102	100	99	0	730	761	266	34	506	506	554	467	84	21	0	0	50.656	43.737	43.492	49.802	2.780	58.585	0.030	316	1674	100	11571	11408	5.663	11347	224	11153	255	4009456	240559	5.337	0.443	0	0	0
1	2	13	""	"A85"	12900	12510	95	14861	14728	2114	14	1615	1615	1971	1817	92	100	100	0	859	886	265	29	528	528	629	1227	195	0	0	0	40.018	36.628	35.823	43.036	2.383	45.615	0.009	256	1483	100	13577	13471	5.323	13246	331	13113	358	3770282	226862	7.021	0.209	0	0	0
1	3	13	""	"A85"	13055	12515	100	15568	15216	3045	20	1582	1582	1732	1089	62	100	99	0	875	876	276	31	523	523	606	1166	192	0	0	0	39.733	38.623	36.454	44.857	2.457	48.339	0.008	316	1610	100	14338	13987	5.312	13986	352	13634	353	4808263	276747	12.382	0.232	0	0	0
1	4	13	""	"A85"	13205	12515	100	17975	17347	3216	18	1588	1588	1671	685	40	100	100	0	926	1163	2049	176	504	504	528	209	39	74	50	0	38.832	23.914	34.855	41.953	2.838	22.871	0.033	316	1596	100	16809	16418	5.279	16387	422	15759	659	5481796	367650	22.885	3.038	0	0	0
1	5	13	""	"A85"	13350	12510	95	18885	18565	2476	13	1539	1539	1950	2155	110	100	100	0	926	943	259	27	493	493	523	234	44	83	42	0	40.060	37.836	38.221	45.113	2.445	40.906	0.395	256	1479	100	17779	17476	5.324	17346	433	17026	450	4752587	241397	7.710	1.795	0	0	0
1	6	13	""	"A86"	13505	12515	100	20254	19859	3051	15	1507	1507	2102	2498	118	100	100	0	1023	1035	278	26	504	504	567	511	90	50	4	0	36.121	34.561	35.141	39.259	1.898	38.686	0.237	316	1688	100	19266	18883	5.175	18747	519	18352	531	6275519	326993	7.108	0.916	0	0	0
1	7	13	""	"A86"	13655	12510	100	19842	19489	3581	18	1422	1422	1698	1987	117	100	100	0	878	912	313	34	496	496	1022	4530	443	0	0	0	48.220	43.430	42.471	52.521	2.435	13.380	0.009	316	1552	100	18802	18483	5.592	18420	382	18067	416	6158369	288248	8.954	-0.024	0	0	0
1	8	13	""	"A86"	13805	12510	100	21512	21102	4288	20	1361	1361	1478	1281	86	100	100	0	894	942	472	50	458	458	779	3395	435	0	0	0	46.218	40.787	45.482	50.568	2.336	43.315	0.004	316	1564	100	20587	20225	5.530	20151	436	19741	484	6668162	297725	15.319	0.048	0	0	0
1	9	13	""	"A86"	13955	12510	100	21162	20510	3972	19	1357	1357	1414	419	29	100	100	0	879	904	281	31	432	432	493	505	102	42	3	0	44.306	40.578	43.032	49.660	2.237	51.105	0.090	316	1537	100	20252	19625	5.469	19805	447	19153	472	6481103	285643	45.575	0.814	0	0	0
1	10	13	""	"A86"	14105	12510	100	21663	21235	3885	18	1393	1393	1823	2831	155	100	100	0	859	910	537	59	427	427	558	1121	200	2	0	0	46.921	41.081	44.469	49.328	2.102	54.637	0.028	316	1569	100	20702	20325	5.552	20270	432	19842	483	6710359	287466	6.857	0.314	0	0	0
1	11	13	""	"A87"	14250	12500	105	24805	24364	4595	18	1415	1415	2412	4199	174	99	98	0	913	919	268	29	435	435	572	1136	198	0	0	0	48.933	47.415	47.051	52.771	1.970	63.596	0.029	316	1599	100	23868	23433	5.613	23390	478	22949	484	7698909	290361	5.228	0.305	0	0	0
1	12	13	""	"A87"	14400	12505	100	25889	25084	5576	22	1391	1391	1872	2979	159	99	98	0	938	1003	546	54	434	434	557	1377	247	2	0	0	48.607	41.640	45.970	50.561	2.182	49.995	0.096	316	1546	100	25002	24262	5.603	24498	504	23693	569	7926503	317026	7.792	0.324	0	0	0
1	13	13	""	"A87"	14555	12505	100	26580	25891	5504	21	1393	1393	1531	1175	76	100	99	0	1003	1023	349	34	424	424	517	1291	249	1	0	0	43.501	40.898	43.148	45.108	1.902	57.035	0.017	316	1566	100	25766	25097	5.443	25187	579	24498	599	8181496	323194	20.732	0.392	0	0	0
1	14	13	""	"A87"	14710	12510	105	28241	27732	4777	17	1408	1408	1517	1016	66	100	100	0	1012	1053	554	52	420	420	490	551	112	56	6	0	45.326	41.586	45.330	48.700	1.918	53.872	0.043	316	1562	100	27425	26957	5.502	26833	592	26324	633	8763390	332680	25.802	1.022	0	0	0
1	15	13	""	"A87"	14850	12510	100	27096	26125	5361	20	1423	1423	1716	2199	128	99	99	0	947	1033	727	70	417	417	487	520	106	50	6	0	48.440	40.101	46.298	48.357	1.937	46.717	0.125	316	1476	100	26203	25318	5.598	25673	530	24702	616	8255602	326436	11.100	1.050	0	0	0
1	16	13	""	"A88"	15000	12500	100	26466	24136	8010	33	1448	1448	1976	2866	145	100	97	0	863	1025	1319	128	416	416	512	769	150	18	2	0	55.969	37.255	50.048	54.280	2.343	42.464	0.054	316	1497	100	25465	23297	5.807	25018	447	22688	609	7626922	323950	7.732	0.667	0	0	0
1	17	13	""	"A88"	15145	12505	95	25399	24612	5911	24	1418	1418	1692	1949	115	100	100	0	891	958	595	62	421	421	517	767	148	17	1	0	51.023	43.192	46.664	51.293	1.999	55.851	0.109	256	1461	100	24451	23731	5.673	23981	470	23194	537	6300743	245207	11.760	0.575	0	0	0
1	18	13	""	"A88"	15300	12510	100	26661	25142	6581	26	1387	1387	1555	1449	93	100	100	0	959	972	317	32	427	427	494	689	139	27	0	0	47.508	43.587	46.774	49.436	2.016	53.232	0.045	316	1640	100	25806	24300	5.570	25274	532	23755	545	7944786	307284	16.278	0.694	0	0	0
1	19	13	""	"A88"	15450	12510	100	27298	26381	5911	22	1382	1382	1465	734	50	100	100	0	926	946	297	31	420	420	503	1096	217	3	0	0	51.217	47.527	49.044	53.893	2.023	65.027	0.020	316	1588	100	26422	25525	5.679	25916	506	24999	526	8336322	299066	33.946	0.404	0	0	0
1	20	13	""	"A88"	15600	12510	100	28158	27055	5808	21	1434	1434	1839	2408	130	100	100	0	990	1017	294	28	427	427	532	1097	206	5	0	0	47.467	43.425	45.985	47.677	1.798	51.020	0.190	316	1593	100	27287	26211	5.569	26724	563	25621	590	8549245	321357	10.472	0.442	0	0	0
1	21	13	""	"A89"	15755	12520	100	23437	22699	5561	24	1539	1539	2396	3418	142	99	98	0	1014	1047	329	31	462	462	541	587	108	44	4	0	39.670	36.171	37.052	40.561	1.913	42.042	0.214	316	1491	100	22450	21745	5.310	21898	552	21160	585	7173034	330918	5.940	0.862	0	0	0
1	22	13	""	"A89"	15900	12510	100	22239	21824	4786	21	1562	1562	1873	1990	106	100	99	0	1114	1101	323	29	472	472	536	550	102	57	6	0	32.207	32.213	31.414	35.012	1.830	36.860	0.299	316	1536	100	21319	20891	5.009	20677	642	20262	629	6896409	347993	10.026	1.027	0	0	0
1	23	13	""	"A89"	16050	12510	100	20200	19770	5373	27	1586	1586	1645	424	25	100	100	0	1105	1106	308	27	482	482	576	1372	238	0	0	0	29.878	29.141	28.522	31.227	1.827	33.179	0.358	316	1626	100	19237	18808	4.901	18614	623	18184	624	6247292	349505	42.748	0.386	0	0	0
1	24	13	""	"A89"	16205	12510	95	22092	21863	4466	20	1658	1658	1822	1041	57	100	100	0	1160	1190	366	30	501	501	620	1590	256	1	0	0	31.008	29.325	30.779	32.551	1.728	36.634	0.016	256	1553	100	21093	20894	4.955	20434	659	20205	689	5596986	304534	19.252	0.358	0	0	0
1	25	13	""	"A89"	16355	12505	95	21220	21309	4661	21	1707	1707	2233	2897	129	100	100	0	1178	1206	296	24	509	509	588	890	151	26	0	0	29.167	28.123	28.991	30.101	1.678	34.433	0.062	256	1512	100	20182	20299	4.866	19513	669	19602	697	5455127	308718	6.585	0.694	0	0	0
1	26	13	""	"A90"	16500	12500	95	21070	20781	5335	25	1737	1737	3316	5089	153	100	94	0	1081	1101	391	35	505	505	647	1227	189	2	0	0	33.564	31.953	33.877	36.862	2.035	47.160	0.025	256	1541	100	19909	19640	5.069	19333	576	19044	596	5319823	281824	3.432	0.370	0	0	0
1	27	13	""	"A90"	16655	12505	95	21607	20550	5882	28	1600	1600	2125	2982	140	100	96	0	1049	1096	360	32	469	469	576	904	156	21	0	0	34.495	30.223	30.812	33.779	1.910	37.483	0.079	256	1602	100	20587	19577	5.108	20007	580	18950	627	5260905	280558	6.179	0.575	0	0	0
1	28	13	""	"A90"	16805	12510	100	23542	23213	5580	24	1509	1509	1618	762	47	100	100	0	1003	1031	381	36	451	451	554	986	177	7	0	0	39.915	37.421	39.837	42.423	1.972	41.823	0.234	316	1650	100	22585	22284	5.319	22033	552	21704	580	7335379	325756	28.340	0.484	0	0	0
1	29	13	""	"A90"	16950	12510	95	23875	23653	3939	16	1485	1485	1699	1384	81	100	100	0	1028	1067	542	50	442	442	502	450	89	67	16	0	38.208	35.469	37.918	40.759	1.824	42.697	0.049	256	1548	100	22976	22793	5.256	22390	586	22168	625	6055162	273165	15.863	1.256	0	0	0
1	30	13	""	"A90"	17100	12510	95	17270	16976	7419	43	1476	1476	1702	1596	93	100	98	0	822	889	604	67	443	443	501	446	89	40	8	0	41.673	34.753	37.379	39.983	2.742	53.511	0.114	256	1699	100	16173	15946	5.381	15794	379	15500	446	4345756	227526	9.570	0.870	0	0	0
1	1	14	""	"A91"	12755	12655	105	13712	13337	2788	20	1582	1582	2268	2551	112	99	96	0	830	848	258	30	508	508	545	277	50	57	21	0	37.671	34.574	32.356	38.642	2.365	38.982	0.066	316	1884	100	12452	12095	5.235	12130	322	11755	340	4214512	268061	4.339	1.094	0	0	0
1	2	14	""	"A91"	12910	12660	95	14039	13330	3149	23	1619	1619	1996	1883	94	100	99	0	800	828	269	32	526	526	557	283	50	49	14	0	45.328	38.778	36.829	43.821	2.571	44.855	0.147	256	1480	100	12694	12013	5.502	12420	274	11711	302	3412360	212073	6.019	0.958	0	0	0
1	3	14	""	"A91"	13055	12665	100	15475	14720	4015	27	1574	1574	1631	449	27	100	100	0	874	897	252	28	527	527	563	354	62	48	8	0	40.061	35.530	34.833	40.593	2.485	40.946	0.147	316	1545	100	14248	13516	5.324	13901	347	13146	370	4651479	283411	29.151	0.944	0	0	0
1	4	14	""	"A91"	13200	12665	95	17037	16998	2953	17	1589	1589	1708	896	52	100	100	0	977	980	239	24	516	516	552	335	60	67	22	0	33.510	33.209	31.307	37.893	2.031	37.353	0.382	256	1430	100	15909	15873	5.067	15448	461	15409	464	4351496	250778	17.065	1.278	0	0	0
1	5	14	""	"A91"	13355	12665	100	15684	15251	4438	29	1540	1540	1918	2022	105	99	96	0	808	866	443	51	506	506	552	448	81	31	5	0	46.834	38.086	39.940	45.074	2.517	44.716	0.070	316	1635	100	14446	14071	5.549	14144	302	13711	360	4819467	273753	6.594	0.701	0	0	0
1	6	14	""	"A92"	13505	12655	100	17618	17646	3871	21	1478	1478	2296	3217	140	100	99	0	999	1025	288	28	494	494	577	614	106	33	0	0	31.960	30.448	30.635	34.575	1.958	39.999	0.117	316	1529	100	16645	16699	4.998	16140	505	16168	531	5576209	323899	4.772	0.730	0	0	0
1	7	14	""	"A92"	13650	12665	100	17262	16661	5051	30	1411	1411	1703	1935	113	100	96	0	805	817	276	33	472	472	717	2903	404	0	0	0	47.601	44.203	41.119	45.530	2.132	66.062	0.019	316	1560	100	16184	15595	5.573	15851	333	15250	345	5264921	258257	7.730	0.034	0	0	0
1	8	14	""	"A92"	13800	12665	100	17038	16937	4802	28	1359	1359	1481	1301	87	100	99	0	797	896	758	84	446	446	621	2361	380	1	0	0	44.670	34.618	41.208	46.285	2.916	38.581	0.162	316	1562	100	16030	16028	5.481	15679	351	15578	450	5351997	283023	11.880	0.116	0	0	0
1	9	14	""	"A92"	13950	12660	100	18951	17732	5825	32	1353	1353	1422	465	32	100	99	0	808	813	270	33	425	425	486	388	79	49	7	0	45.948	42.214	39.986	45.450	2.588	53.138	0.071	316	1567	100	17981	16767	5.522	17598	383	16379	388	5603319	256995	35.075	0.843	0	0	0
1	10	14	""	"A92"	14095	12660	95	19626	18414	5358	29	1379	1379	1678	1711	101	99	98	0	856	848	274	32	452	452	645	1882	291	0	0	0	45.166	43.018	41.150	49.676	2.537	91.065	0.002	256	1479	100	18651	17431	5.497	18247	404	17035	396	4714023	217044	9.781	0.108	0	0	0
1	11	14	""	"A93"	14255	12655	100	18990	19024	4335	22	1452	1452	2754	4572	166	100	98	0	913	1077	1714	159	468	468	615	1576	256	1	1	0	39.411	28.854	37.527	40.729	2.129	38.238	0.015	316	1602	100	17983	18181	5.301	17538	445	17572	609	6011632	340291	3.559	0.293	0	0	0
1	12	14	""	"A93"	14400	12660	100	17753	18037	4459	24	1401	1401	1714	1870	109	100	100	0	893	900	273	30	441	441	516	618	119	26	0	0	36.177	36.244	36.655	41.160	2.136	44.705	0.091	316	1547	100	16804	17095	5.177	16352	452	16636	459	5699692	284367	8.729	0.621	0	0	0
1	13	14	""	"A93"	14555	12660	100	18437	18399	4377	23	1377	1377	1480	802	54	100	100	0	902	906	274	30	435	435	560	1657	295	0	0	0	36.531	36.140	36.459	40.844	2.215	49.379	0.015	316	1600	100	17527	17493	5.191	17060	467	17022	471	5814147	286211	21.096	0.209	0	0	0
1	14	14	""	"A93"	14710	12660	100	18730	18789	4400	23	1396	1396	1520	1055	69	100	100	0	880	923	342	37	444	444	573	1366	238	0	0	0	39.757	36.311	38.140	42.645	2.243	42.315	0.192	316	1493	100	17770	17872	5.313	17334	436	17393	479	5937451	291816	16.369	0.256	0	0	0
1	15	14	""	"A93"	14850	12660	100	18700	18140	5086	28	1420	1420	1876	2954	157	99	96	0	878	901	294	32	444	444	551	812	147	6	0	0	39.816	36.586	36.152	40.418	2.021	50.648	0.075	316	1499	100	17714	17177	5.315	17280	434	16720	457	5732301	284571	5.506	0.431	0	0	0
1	16	14	""	"A94"	15005	12650	100	24267	24161	5231	21	1460	1460	2723	4676	171	98	98	0	972	1004	519	51	435	435	530	714	134	23	1	0	42.471	39.896	42.318	47.411	2.074	56.048	0.055	316	1631	100	23344	23270	5.408	22807	537	22701	569	7635007	317367	4.585	0.664	0	0	0
1	17	14	""	"A94"	15150	12655	95	22152	20863	7350	35	1436	1436	2039	3156	154	98	93	0	837	856	288	33	434	434	535	758	141	11	0	0	51.404	46.036	43.317	49.447	2.051	65.328	0.044	256	1465	100	21119	19849	5.684	20716	403	19427	422	5341004	219157	5.965	0.423	0	0	0
1	18	14	""	"A94"	15295	12660	95	19963	19281	7314	37	1422	1422	1866	2563	137	99	96	0	831	840	300	35	428	428	545	1264	231	0	0	0	46.007	43.347	41.925	45.622	2.149	65.683	0.017	256	1488	100	18944	18271	5.524	18541	403	17859	412	4935889	214984	6.795	0.233	0	0	0
1	19	14	""	"A94"	15445	12660	95	20813	19807	6714	33	1437	1437	1876	2533	135	98	95	0	871	885	318	35	423	423	498	895	179	7	0	0	43.250	39.762	40.883	44.434	2.461	56.467	0.005	256	1510	100	19824	18832	5.435	19376	448	18370	462	5070584	226656	7.079	0.432	0	0	0
1	20	14	""	"A94"	15595	12660	95	21653	21278	6052	28	1508	1508	1948	2532	129	100	99	0	937	1014	567	55	439	439	480	315	65	76	33	0	40.452	34.383	37.963	39.285	1.957	38.276	0.279	256	1511	100	20643	20345	5.338	20145	498	19770	575	5447084	259705	7.634	1.695	0	0	0
1	21	14	""	"A97"	15750	12640	105	19577	19096	4868	25	1633	1633	2942	4588	155	97	95	0	1017	1051	300	28	490	490	578	626	108	35	1	0	34.049	31.128	33.521	34.550	2.008	34.859	0.149	316	1674	100	18471	18024	5.090	17944	527	17463	561	6034350	332193	3.521	0.756	0	0	0
1	22	14	""	"A97"	15905	12655	105	18415	18063	4118	22	1649	1649	1805	1160	64	100	100	0	1128	1387	3164	228	485	485	574	936	163	22	1	0	26.075	18.197	24.777	26.341	2.035	19.618	0.039	316	1617	100	17409	17316	4.705	16766	643	16414	902	5707890	438296	14.016	0.869	0	0	0
1	23	14	""	"A97"	16055	12660	100	18320	18173	4314	23	1650	1650	1713	514	30	100	100	0	1074	1113	385	34	484	484	549	850	154	20	1	0	28.254	26.269	28.531	29.958	2.001	30.720	0.188	316	1561	100	17260	17152	4.820	16670	590	16523	629	5742810	351686	32.023	0.664	0	0	0
1	24	14	""	"A97"	16205	12660	95	17776	17750	3428	19	1691	1691	1884	1259	66	100	100	0	1116	1124	304	27	504	504	566	878	155	19	0	0	26.283	25.902	27.089	29.674	2.005	32.803	0.042	256	1510	100	16697	16679	4.716	16085	612	16059	620	4544067	287646	12.602	0.636	0	0	0
1	25	14	""	"A97"	16355	12660	95	19127	19225	3530	18	1709	1709	2000	1730	86	100	100	0	1191	1187	288	24	492	492	535	332	62	89	52	0	24.918	25.203	26.003	27.087	1.693	29.860	0.361	256	1489	100	18117	18211	4.639	17418	699	17516	695	4921550	303975	9.957	1.964	0	0	0
1	26	14	""	"A98"	16495	12645	95	20898	20391	5157	25	1699	1699	3023	4879	161	100	94	0	1046	1082	334	30	490	490	645	1269	196	3	0	0	34.531	31.574	32.212	35.657	2.077	52.310	0.015	256	1530	100	19755	19284	5.110	19199	556	18692	592	5220133	276896	3.560	0.344	0	0	0
1	27	14	""	"A98"	16645	12655	95	18390	17864	8436	47	1579	1579	1973	2371	120	98	95	1	927	1666	5542	332	462	462	592	1039	175	14	3	0	36.153	13.526	32.906	32.586	2.597	8.460	0.112	256	1556	100	17276	17489	5.176	16811	465	16285	1204	4573282	426506	6.702	1.034	0	0	0
1	28	14	""	"A98"	16800	12655	95	18736	18376	6823	37	1539	1539	1998	2840	142	98	92	0	941	921	305	33	459	459	746	3088	413	0	0	0	35.678	36.444	38.053	40.240	2.338	18.913	0.013	256	1527	100	17679	17299	5.157	17197	482	16837	462	4704288	235742	5.767	0.057	0	0	0
1	29	14	""	"A98"	16950	12655	95	18248	18310	6153	33	1519	1519	1887	2450	129	100	95	0	953	1001	439	43	461	461	709	3012	424	0	0	0	34.002	31.094	32.640	35.519	2.273	16.793	0.014	256	1529	100	17221	17331	5.088	16729	492	16791	540	4687342	256136	6.703	0.097	0	0	0
1	30	14	""	"A98"	17100	12665	105	17831	17914	8137	45	1496	1496	1671	1281	76	100	97	0	891	2001	6629	331	455	455	520	526	101	43	12	0	37.466	10.620	32.843	29.810	3.197	5.460	0.175	316	1956	100	16771	17964	5.227	16335	436	16418	1546	5660889	632243	12.680	2.816	0	0	0
1	1	15	""	"A99"	12750	12800	100	10911	11004	3039	27	1490	1490	1855	1817	97	99	96	0	714	722	255	35	506	506	550	406	73	20	1	0	45.293	44.046	35.424	43.203	2.602	45.147	0.171	316	1772	100	9629	9730	5.501	9421	208	9514	216	3477256	228124	5.035	0.424	0	0	0
1	2	15	""	"A99"	12900	12815	100	13687	13451	3231	24	1546	1546	1717	1231	71	100	99	0	851	952	1248	131	519	519	559	305	54	54	15	0	36.569	27.494	32.729	39.196	2.765	40.824	0.039	316	1555	100	12473	12338	5.193	12141	332	11905	433	4250619	300977	9.532	1.289	0	0	0
1	3	15	""	"A99"	13050	12815	100	14517	13970	4098	29	1543	1543	1584	425	26	100	100	0	788	846	329	38	531	531	577	376	65	35	6	0	50.482	39.451	38.927	44.354	2.678	48.722	0.104	316	1522	100	13231	12742	5.658	12974	257	12427	315	4414433	267446	29.144	0.715	0	0	0
1	4	15	""	"A99"	13205	12815	100	16121	15483	4705	30	1552	1552	1671	897	53	100	100	0	809	836	257	30	527	527	589	549	93	18	0	0	51.663	45.084	42.157	47.183	2.451	51.486	0.180	316	1523	100	14851	14240	5.691	14569	282	13931	309	4892587	264044	15.398	0.450	0	0	0
1	5	15	""	"A99"	13350	12815	100	15759	15519	4895	31	1462	1462	1714	1866	108	100	99	0	798	817	281	34	511	511	587	657	111	9	0	0	49.815	45.938	40.720	47.454	2.535	61.627	0.036	316	1504	100	14584	14363	5.639	14297	287	14057	306	4904113	258204	7.398	0.350	0	0	0
1	6	15	""	"A100"	13505	12820	105	18204	17419	4646	26	1397	1397	2011	2825	140	97	95	0	879	886	285	32	481	481	570	751	131	7	0	0	42.229	39.560	37.889	41.784	2.406	54.544	0.011	316	1725	100	17205	16427	5.400	16807	398	16022	405	5504504	279911	5.454	0.421	0	0	0
1	7	15	""	"A100"	13650	12815	95	19322	18999	4172	21	1355	1355	1677	1775	105	100	100	0	789	814	237	29	441	441	510	655	128	12	0	0	51.629	47.303	46.610	55.304	2.296	60.926	0.038	256	1492	100	18315	18017	5.690	17967	348	17644	373	4863646	208439	9.759	0.464	0	0	0
1	8	15	""	"A100"	13795	12810	95	19872	19399	5247	27	1331	1331	1483	1147	77	100	100	0	759	775	265	34	428	428	458	244	53	66	25	0	56.015	52.069	48.849	54.702	2.092	58.989	0.235	256	1505	100	18872	18415	5.808	18541	331	18068	347	4966216	198414	15.620	1.299	0	0	0
1	9	15	""	"A100"	13950	12810	95	17999	17816	4563	25	1339	1339	1530	1344	87	100	100	0	779	823	249	30	425	425	503	572	113	25	0	0	47.062	41.399	42.300	46.510	2.248	58.476	0.089	256	1537	100	17014	16875	5.556	16660	354	16477	398	4561015	210707	12.118	0.559	0	0	0
1	10	15	""	"A100"	14095	12810	95	16478	16423	4577	27	1342	1342	1638	1707	104	100	99	0	734	775	265	34	436	436	536	1023	190	0	0	0	50.792	44.487	42.478	47.877	2.262	86.749	0.005	256	1532	100	15434	15420	5.667	15136	298	15081	339	4204298	198424	8.661	0.234	0	0	0
1	11	15	""	"A101"	14255	12805	100	15156	15058	3898	25	1368	1368	2117	2764	130	100	99	0	801	830	257	30	441	441	495	390	78	43	6	0	38.300	35.193	36.258	38.853	2.114	41.990	0.153	316	1622	100	14148	14079	5.259	13788	360	13690	389	4758187	262358	4.682	0.859	0	0	0
1	12	15	""	"A101"	14405	12810	100	14618	14687	3753	25	1332	1332	1562	1371	87	100	100	0	834	855	264	30	433	433	488	401	82	50	6	0	33.132	31.647	32.101	37.418	2.328	39.767	0.140	316	1710	100	13687	13777	5.050	13286	401	13355	422	4640952	270179	9.573	0.915	0	0	0
1	13	15	""	"A101"	14555	12810	100	15439	15505	3652	23	1313	1313	1399	628	44	100	100	0	872	972	1085	111	417	417	517	1212	234	1	0	0	31.046	25.571	29.378	33.699	2.355	32.113	0.019	316	1524	100	14581	14747	4.956	14126	455	14192	555	4899688	307014	22.462	0.375	0	0	0
1	14	15	""	"A101"	14705	12810	100	16122	15892	4009	25	1317	1317	1407	620	44	100	100	0	883	955	503	52	436	436	564	1367	242	2	0	0	33.121	28.083	31.161	34.320	2.334	35.275	0.113	316	1500	100	15252	15094	5.050	14805	447	14575	519	5021847	301699	23.363	0.286	0	0	0
1	15	15	""	"A101"	14850	12810	100	16521	16038	3800	23	1344	1344	1526	1145	75	100	100	0	825	853	263	30	439	439	532	779	146	9	0	0	39.319	35.493	37.623	39.675	2.070	51.442	0.029	316	1528	100	15563	15108	5.297	15177	386	14694	414	5068083	269406	12.674	0.412	0	0	0
1	16	15	""	"A102"	15000	12810	95	20586	20687	5672	27	1401	1401	2553	4347	170	99	95	0	915	1388	4301	309	433	433	538	1100	204	5	3	0	39.803	20.195	40.359	40.055	2.517	29.619	0.014	256	1480	100	19667	20241	5.315	19185	482	19286	955	5295825	355385	4.172	0.773	0	0	0
1	17	15	""	"A102"	15145	12805	90	20676	20570	4021	19	1380	1380	1686	1997	118	100	100	0	881	908	271	29	424	424	512	1048	204	2	0	0	42.223	39.649	40.603	45.134	1.991	51.190	0.019	256	1430	100	19753	19674	5.400	19296	457	19190	484	5265949	232541	9.456	0.378	0	0	0
1	18	15	""	"A102"	15295	12810	95	21521	19251	6619	34	1397	1397	1641	1889	115	99	99	0	893	916	306	33	418	418	505	1041	206	4	0	0	42.366	35.851	35.827	38.971	2.130	46.003	0.037	256	1530	100	20599	18352	5.405	20124	475	17854	498	4928182	234392	9.322	0.395	0	0	0
1	19	15	""	"A102"	15450	12810	95	19849	19415	4481	23	1452	1452	1688	1761	104	100	100	0	1023	1048	279	26	438	438	527	926	175	12	0	0	31.448	29.448	30.585	32.043	1.822	35.315	0.263	256	1530	100	18982	18573	4.975	18397	585	17963	610	4970137	268243	10.066	0.563	0	0	0
1	20	15	""	"A102"	15600	12810	95	19136	19404	4393	22	1519	1519	1988	2797	140	100	99	0	1058	1081	290	26	464	464	521	474	90	67	12	0	29.658	28.987	29.989	31.468	1.799	33.149	0.404	256	1512	100	18211	18502	4.890	17617	594	17885	617	4967314	276829	6.227	1.181	0	0	0
1	21	15	""	"A103"	15750	12825	95	20381	19430	4927	25	1591	1591	2675	4291	160	99	95	0	1043	1036	310	29	502	502	597	748	125	20	0	0	34.732	33.406	32.787	36.053	1.952	36.957	0.282	256	1550	100	19331	18373	5.118	18790	541	17839	534	4974158	265318	3.905	0.587	0	0	0
1	22	15	""	"A103"	15900	12805	95	21058	21034	4861	23	1632	1632	2141	2635	123	100	100	0	1037	1045	292	27	500	500	611	1071	175	3	0	0	36.175	35.600	34.697	38.560	1.846	41.815	0.099	256	1484	100	19963	19947	5.177	19426	537	19402	545	5384597	267626	7.170	0.405	0	0	0
1	23	15	""	"A103"	16050	12810	100	17296	16447	6102	37	1622	1622	1809	1313	72	100	98	0	940	951	337	35	488	488	588	1015	172	4	0	0	34.677	32.019	32.094	36.319	2.352	39.463	0.092	316	1589	100	16126	15288	5.116	15674	452	14825	463	5197176	300605	11.149	0.358	0	0	0
1	24	15	""	"A103"	16200	12810	95	19585	18781	6020	32	1607	1607	1780	1277	71	100	99	0	985	1010	402	39	480	480	565	747	132	23	1	0	35.600	32.404	32.819	36.511	2.155	38.979	0.094	256	1458	100	18483	17704	5.154	17978	505	17174	530	4808021	258477	13.313	0.596	0	0	0
1	25	15	""	"A103"	16350	12810	100	22163	20870	5725	27	1548	1548	1718	1351	78	100	99	0	989	1005	348	34	451	451	522	531	101	50	5	0	38.318	34.877	35.418	38.312	2.015	43.767	0.119	316	1590	100	21153	19876	5.260	20615	538	19322	554	6595045	317432	14.176	0.910	0	0	0
1	26	15	""	"A104"	16500	12815	105	24188	23291	6560	28	1517	1517	2051	2625	127	97	97	0	976	990	324	32	462	462	574	963	167	8	0	0	44.107	41.239	41.581	46.900	2.211	51.327	0.036	316	1921	100	23185	22302	5.463	22671	514	21774	528	7360056	312961	8.091	0.432	0	0	0
1	27	15	""	"A104"	16645	12805	90	24823	24734	4630	18	1477	1477	1812	2098	115	100	100	0	966	982	299	30	451	451	517	600	116	40	2	0	45.332	43.798	43.194	51.830	2.259	49.542	0.184	256	1531	100	23861	23788	5.502	23346	515	23257	531	6331904	251427	10.926	0.775	0	0	0
1	28	15	""	"A104"	16800	12810	90	24055	24145	5414	22	1458	1458	1644	1513	92	100	100	0	976	996	287	28	451	451	510	496	97	55	7	0	43.042	41.628	43.176	45.916	1.866	51.206	0.116	256	1556	100	23122	23232	5.428	22597	525	22687	545	6181108	254885	14.872	0.980	0	0	0
1	29	15	""	"A104"	16950	12815	90	25012	24342	5021	20	1466	1466	1660	1467	88	100	100	0	944	966	295	30	442	442	498	448	89	55	10	0	46.904	43.656	45.512	48.910	1.948	47.036	0.434	256	1514	100	24048	23400	5.552	23546	502	22876	524	6231424	247290	15.461	1.045	0	0	0
1	30	15	""	"A104"	17095	12810	95	24173	23734	5185	21	1450	1450	1626	1223	75	100	100	0	949	973	325	33	453	453	521	561	107	39	2	0	45.813	42.854	44.444	49.515	2.036	49.537	0.228	256	1623	100	23219	22804	5.518	22723	496	22284	520	6075808	249211	18.077	0.806	0	0	0
1	1	16	""	"A105"	12750	12960	100	1341	1352	256	18	1409	1409	1451	436	30	1	0	0	503	585	504	86	495	495	534	273	51	15	4	0	-8.500	-0.633	1.010	1.051	5.290	0.377	0.014	316	1753	100	-60	33	Error	-68	8	-57	90	427294	184801	-0.227	0.187	-50	0	0
1	2	16	""	"A105"	12900	12960	100	1428	1430	224	15	1485	1485	1554	647	41	0	0	0	506	524	190	36	525	525	564	289	51	7	0	0	3.000	55.000	1.363	1.252	4.791	0.276	0.009	316	1533	100	-76	-56	1.585	-57	-19	-55	-1	451955	165438	-0.192	-0.138	-50	0	0
1	3	16	""	"A105"	13045	12960	100	1411	1431	251	17	1488	1488	1546	592	38	0	0	0	504	540	219	40	534	534	572	330	57	8	0	0	2.567	-9.500	1.431	1.411	4.096	0.162	0.008	316	1526	100	-107	-51	1.360	-77	-30	-57	6	452295	170600	-0.194	-0.097	-50	0	0
1	4	16	""	"A105"	13195	12960	100	1430	1482	665	44	1480	1480	1562	769	49	1	1	0	519	1027	4578	445	538	538	618	1637	264	2	1	0	2.632	0.004	1.079	1.010	5.451	0.060	0.122	316	1551	100	-69	491	1.396	-50	-19	2	489	468468	324638	-0.104	0.250	-50	0	0
1	5	16	""	"A105"	13345	12960	100	1319	1327	222	16	1444	1444	1640	1289	78	0	0	0	473	506	256	50	529	529	633	1665	263	0	0	0	2.232	5.087	1.314	1.239	4.499	0.073	0.166	316	1662	100	-181	-140	1.158	-125	-56	-117	-23	419294	159783	-0.243	-0.076	-50	0	0
1	6	16	""	"A106"	13495	12940	75	14043	13258	3630	27	1388	1388	1838	1955	106	96	94	0	989	1084	861	79	488	488	574	627	109	32	4	0	25.259	19.916	23.287	26.690	2.784	23.829	0.130	156	1056	100	13156	12466	4.659	12655	501	11870	596	2068206	169180	5.841	0.813	0	0	0
1	7	16	""	"A106"	13640	12965	75	14402	14298	2576	18	1303	1303	1570	1493	95	100	100	0	730	782	253	32	459	459	568	853	150	3	0	0	48.336	40.232	44.429	46.069	2.227	62.366	0.013	156	1169	100	13370	13318	5.595	13099	271	12995	323	2230465	121952	8.525	0.251	0	0	0
1	8	16	""	"A106"	13795	12965	90	13612	12575	4358	34	1286	1286	1447	1156	79	94	91	0	728	782	373	47	442	442	492	469	95	27	2	0	43.098	33.203	36.350	36.094	2.959	47.261	0.008	256	1564	100	12612	11629	5.430	12326	286	11289	340	3219294	200151	9.626	0.618	0	0	0
1	9	16	""	"A106"	13945	12960	85	14719	14911	2874	19	1280	1280	1437	1204	83	100	100	0	768	788	248	31	421	421	488	543	111	24	0	0	38.729	37.142	36.542	43.868	2.427	52.959	0.030	208	1386	100	13786	13998	5.275	13439	347	13631	367	3101576	163918	11.191	0.552	0	0	0
1	10	16	""	"A106"	14100	12960	90	14377	13691	3748	27	1257	1257	1402	1207	86	99	95	0	766	1100	2819	256	412	412	482	694	143	10	2	0	37.062	18.073	33.402	35.936	2.802	19.191	0.031	256	1472	100	13474	13122	5.212	13120	354	12434	688	3504801	281497	10.181	0.890	0	0	0
1	11	16	""	"A107"	14245	12960	100	1225	1238	215	17	1262	1262	1598	1846	115	0	0	0	410	435	174	40	422	422	485	571	117	0	0	0	3.083	-1.846	1.145	1.143	4.796	74.533	0.001	316	1689	100	-49	-11	1.624	-37	-12	-24	13	391316	137505	-0.195	-0.088	-50	0	0
1	12	16	""	"A107"	14405	12985	60	1286	1653	2734	165	1231	1231	1255	271	21	21	5	0	602	2282	7614	333	427	427	478	355	74	31	20	0	0.314	0.227	0.618	0.632	5.530	0.178	0.209	120	767	100	230	2277	-1.670	55	175	422	1855	198396	273823	1.469	5.082	0	0	0
1	13	16	""	"A107"	14545	12960	100	1238	1292	651	50	1252	1252	1296	451	34	2	0	0	437	832	3858	463	412	412	467	506	108	5	2	0	-0.560	0.095	1.128	0.958	4.564	0.091	0.205	316	1637	100	11	460	Error	-14	25	40	420	408331	262899	-0.009	0.721	-50	0	0
1	14	16	""	"A107"	14695	12960	100	1237	1255	255	20	1260	1260	1336	663	49	0	0	0	424	448	287	64	415	415	478	578	120	2	1	0	-2.556	-0.152	1.155	1.145	4.602	0.067	0.007	316	1576	100	-14	28	Error	-23	9	-5	33	396702	141720	-0.122	-0.052	-50	0	0
1	15	16	""	"A107"	14845	12960	100	1237	1266	269	21	1272	1272	1349	677	50	0	0	0	477	815	2559	313	424	424	490	471	96	12	6	0	-0.660	-0.015	1.031	0.974	5.185	0.290	0.108	316	1574	100	18	385	Error	-35	53	-6	391	400135	257665	-0.123	0.690	-50	0	0
1	16	16	""	"A108"	14995	12960	100	1300	1324	220	16	1323	1323	1479	1154	78	0	0	0	431	469	317	67	428	428	505	546	108	2	0	0	-7.667	0.024	1.059	1.132	4.803	29.453	0.001	316	1533	100	-20	42	Error	-23	3	1	41	418392	148241	-0.134	-0.066	-50	0	0
1	17	16	""	"A108"	15145	12960	100	1290	1291	195	15	1348	1348	1386	387	27	1	0	0	420	431	181	41	435	435	499	738	147	0	0	0	3.867	14.250	1.147	1.154	5.221	0.093	0.001	316	1579	100	-73	-61	1.951	-58	-15	-57	-4	408063	136053	-0.245	-0.092	-50	0	0
1	18	16	""	"A108"	15295	12960	100	1365	1458	558	38	1378	1378	1442	559	38	5	2	0	440	505	544	107	446	446	525	805	153	1	0	0	2.167	1.356	1.046	1.087	5.272	0.041	0.008	316	1588	100	-19	139	1.115	-13	-6	80	59	460658	159520	0.029	-0.025	-50	0	0
1	19	16	""	"A108"	15445	12960	100	1423	1533	576	37	1429	1429	1498	647	43	5	3	0	468	529	463	87	477	477	646	1630	252	0	0	0	0.667	2.000	1.573	1.645	4.921	0.252	0.020	316	1583	100	-15	156	-0.585	-6	-9	104	52	484456	167242	0.054	-0.072	-50	0	0
1	20	16	""	"A108"	15595	12960	100	1440	1527	565	37	1461	1461	1518	514	33	6	4	0	465	490	209	42	480	480	614	1583	257	0	0	0	1.400	6.600	1.367	1.475	4.838	0.211	0.009	316	1559	100	-36	76	0.485	-21	-15	66	10	482573	154819	0.018	-0.078	-50	0	0
1	21	16	""	"A109"	15745	12960	100	1440	1449	233	16	1464	1464	1573	1018	64	0	0	0	472	519	270	52	473	473	519	342	65	9	1	0	24.000	-0.326	1.159	1.144	4.051	2.640	0.014	316	1491	100	-25	31	4.585	-24	-1	-15	46	457855	163860	-0.122	0.000	-50	0	0
1	22	16	""	"A109"	15895	12960	100	1435	1464	237	16	1492	1492	1612	910	56	0	0	0	483	502	217	43	478	478	546	593	108	0	0	0	-11.400	-1.167	1.560	1.443	4.283	0.034	0.000	316	1599	100	-52	-4	Error	-57	5	-28	24	462591	158746	-0.163	-0.074	-50	0	0
1	23	16	""	"A109"	16045	12960	100	1428	1454	291	20	1475	1475	1544	612	39	2	0	0	489	576	730	126	477	477	567	846	149	2	1	0	-3.917	-0.212	1.398	1.414	4.898	0.233	0.066	316	1559	100	-35	78	Error	-47	12	-21	99	459523	181913	-0.147	0.011	-50	0	0
1	24	16	""	"A109"	16195	12960	100	1354	1373	240	17	1423	1423	1529	869	56	0	0	0	418	489	492	100	461	461	573	1003	175	1	0	0	1.605	-1.786	1.386	1.329	4.659	1.160	0.067	316	1587	100	-112	-22	0.682	-69	-43	-50	28	433813	154442	-0.180	-0.084	-50	0	0
1	25	16	""	"A109"	16345	12960	100	1379	1371	228	16	1419	1419	1694	1896	111	0	0	0	399	431	193	44	443	443	506	490	96	2	0	0	0.909	4.000	1.600	1.642	5.193	6.821	0.174	316	1645	100	-84	-60	-0.138	-40	-44	-48	-12	433173	136063	-0.170	-0.153	-50	0	0
1	26	16	""	"A110"	16485	12985	70	11466	11683	5514	47	1472	1472	3394	5917	174	67	41	0	709	763	301	39	465	465	581	833	143	4	0	0	40.959	34.265	33.558	34.804	2.759	9.848	0.064	156	1028	100	10238	10509	5.356	9994	244	10211	298	1822560	118995	1.401	0.218	0	0	0
1	27	16	""	"A110"	16640	12965	55	18788	17526	4772	27	1398	1398	1759	1491	84	100	100	0	863	902	325	36	438	438	495	331	66	62	23	0	40.918	34.759	38.339	44.882	2.638	39.257	0.095	80	656	100	17815	16592	5.355	17390	425	16128	464	1402084	72145	10.575	1.230	0	0	0
1	28	16	""	"A110"	16790	12965	75	17366	15643	6269	40	1400	1400	1450	392	27	100	97	0	777	900	931	103	425	425	519	891	171	6	0	0	45.358	29.985	36.588	37.054	2.432	40.724	0.018	156	1205	100	16318	14718	5.503	15966	352	14243	475	2440257	140333	36.207	0.428	0	0	0
1	29	16	""	"A110"	16945	12970	85	18910	18537	5574	30	1413	1413	1457	522	35	99	98	0	856	903	503	55	437	437	486	490	100	41	3	0	41.759	36.747	38.903	41.558	2.235	43.189	0.221	208	1381	100	17916	17590	5.384	17497	419	17124	466	3855702	187756	32.720	0.851	0	0	0
1	30	16	""	"A110"	17095	12965	90	18271	17660	6708	37	1404	1404	1512	1042	68	98	96	0	864	913	651	71	444	444	537	793	147	9	1	0	40.160	34.661	38.187	39.853	2.542	45.815	0.038	256	1597	100	17287	16725	5.328	16867	420	16256	469	4521052	233745	15.497	0.474	0	0	0
1	1	17	""	"A111"	12745	13095	90	12423	12303	1604	13	1433	1433	1481	480	32	100	100	0	769	786	256	32	525	525	552	270	48	46	14	0	45.041	41.648	36.478	45.181	2.609	45.580	0.179	256	1498	100	11234	11131	5.493	10990	244	10870	261	3149538	201322	22.546	0.867	0	0	0
1	2	17	""	"A111"	12890	13115	90	14853	14500	2027	13	1510	1510	1594	665	41	100	100	0	822	840	237	28	536	536	566	244	43	58	20	0	46.654	42.730	39.319	47.283	2.218	47.662	0.224	256	1455	100	13629	13294	5.544	13343	286	12990	304	3712025	214958	19.408	1.123	0	0	0
1	3	17	""	"A111"	13045	13115	90	16498	16429	2100	12	1509	1509	1681	1251	74	100	100	0	851	881	233	26	531	531	572	340	59	48	7	0	46.841	42.629	43.559	49.423	2.268	49.712	0.123	256	1490	100	15309	15270	5.550	14989	320	14920	350	4205796	225616	11.789	0.909	0	0	0
1	4	17	""	"A111"	13200	13115	95	17997	17353	2768	15	1493	1493	1681	1277	75	100	100	0	880	890	256	28	522	522	608	1650	271	0	0	0	46.101	43.098	41.239	48.433	2.197	48.577	0.231	256	1528	100	16862	16228	5.527	16504	358	15860	368	4442383	227933	12.273	0.171	0	0	0
1	5	17	""	"A111"	13340	13120	95	19222	18945	2517	13	1468	1468	1804	2056	113	100	99	0	811	854	342	40	529	529	640	1713	267	1	0	0	62.957	53.775	49.910	63.475	2.537	55.269	0.110	256	1488	100	18036	17802	5.976	17754	282	17477	325	4849904	218585	8.337	0.125	0	0	0
1	6	17	""	"A112"	13495	13105	100	20293	19644	3413	17	1465	1465	2410	3469	143	100	98	0	879	971	1095	112	502	502	569	539	94	24	2	0	49.942	38.761	46.706	50.985	2.307	44.172	0.062	316	1705	100	19205	18648	5.642	18828	377	18179	469	6207562	306902	4.968	0.746	0	0	0
1	7	17	""	"A112"	13640	13115	100	19817	19320	3314	17	1353	1353	1722	2267	131	100	100	0	788	805	265	32	455	455	517	536	103	23	0	0	55.447	51.334	49.364	60.313	2.464	53.820	0.261	316	1571	100	18797	18317	5.793	18464	333	17967	350	6105051	254509	7.763	0.537	0	0	0
1	8	17	""	"A112"	13785	13115	95	19274	19440	2318	11	1320	1320	1443	1005	69	100	100	0	782	802	246	30	444	444	505	491	97	26	1	0	53.118	50.615	51.215	62.435	2.455	51.569	0.190	256	1484	100	18292	18478	5.731	17954	338	18120	358	4976553	205360	17.907	0.605	0	0	0
1	9	17	""	"A112"	13940	13115	95	20057	20056	2585	12	1319	1319	1490	1281	85	100	100	0	753	795	286	35	426	426	486	424	87	34	5	0	57.303	50.778	55.254	62.919	2.426	58.594	0.092	256	1555	100	19065	19106	5.841	18738	327	18737	369	5134232	203486	14.493	0.729	0	0	0
1	10	17	""	"A112"	14085	13115	90	19671	19559	2574	13	1276	1276	1588	1793	112	100	100	0	743	759	233	30	402	402	455	384	84	41	5	0	53.944	51.213	52.109	58.023	2.122	60.793	0.188	256	1450	100	18736	18640	5.753	18395	341	18283	357	5007024	194357	10.023	0.792	0	0	0
1	11	17	""	"A113"	14245	13105	100	16070	15934	2777	17	1269	1269	1871	2533	135	99	99	0	685	701	238	33	420	420	469	565	120	9	0	0	55.853	52.189	49.345	62.880	2.733	59.591	0.140	316	1635	100	15066	14946	5.804	14801	265	14665	281	5035153	221580	5.552	0.411	0	0	0
1	12	17	""	"A113"	14390	13110	95	15865	15972	2167	13	1247	1247	1468	1419	96	100	100	0	695	773	665	86	415	415	447	272	60	51	12	0	52.207	41.131	49.958	57.522	2.733	47.419	0.095	256	1454	100	14898	15083	5.706	14618	280	14725	358	4088871	197771	10.221	1.199	0	0	0
1	13	17	""	"A113"	14545	13115	100	16120	15560	3340	21	1265	1265	1385	874	63	100	97	0	738	769	373	48	415	415	478	674	141	8	1	0	45.991	40.381	41.310	48.668	2.689	58.815	0.018	316	1642	100	15178	14649	5.523	14855	323	14295	354	4916843	243036	16.219	0.432	0	0	0
1	14	17	""	"A113"	14695	13115	95	16891	17100	2045	11	1302	1302	1456	1264	86	100	100	0	785	805	265	32	433	433	660	2880	436	0	0	0	44.287	42.468	43.045	50.339	2.445	49.438	0.141	256	1462	100	15941	16170	5.469	15589	352	15798	372	4377532	206185	12.377	0.050	0	0	0
1	15	17	""	"A113"	14840	13115	95	17169	17426	2224	12	1366	1366	1816	2561	141	100	100	0	796	820	286	34	466	466	696	2830	406	0	0	0	47.888	45.367	44.938	52.600	2.330	19.940	0.008	256	1485	100	16133	16414	5.582	15803	330	16060	354	4460940	209905	6.095	0.044	0	0	0
1	16	17	""	"A114"	14995	13105	100	23616	23339	3717	15	1425	1425	2162	3290	152	100	100	0	925	1042	1070	102	455	455	566	1441	254	1	0	0	47.215	37.332	45.886	50.296	2.090	49.115	0.014	316	1565	100	22661	22501	5.561	22191	470	21914	587	7375026	329266	6.437	0.330	0	0	0
1	17	17	""	"A114"	15145	13110	100	23292	22797	3794	16	1450	1450	1783	2119	118	100	99	0	954	1118	1990	177	462	462	679	2497	367	0	0	0	44.394	32.541	42.821	48.715	2.444	32.424	0.008	316	1567	100	22334	22003	5.472	21842	492	21347	656	7203742	353178	9.917	0.176	0	0	0
1	18	17	""	"A114"	15295	13110	95	23452	23194	2915	12	1467	1467	1700	1600	94	100	100	0	946	1067	1435	134	482	482	716	2584	360	1	0	0	47.381	37.140	45.993	53.375	2.357	41.090	0.005	256	1480	100	22449	22312	5.566	21985	464	21727	585	5937552	273051	13.434	0.136	0	0	0
1	19	17	""	"A114"	15450	13115	100	23205	22700	4781	21	1480	1480	1668	1344	80	100	99	0	963	1032	531	51	489	489	624	1536	246	2	0	0	45.833	39.079	44.062	45.034	2.053	52.853	0.039	316	1614	100	22199	21763	5.518	21725	474	21220	543	7173210	326092	15.649	0.266	0	0	0
1	20	17	""	"A114"	15600	13110	100	22785	21931	4912	22	1487	1487	1844	2199	119	98	97	0	913	974	459	47	490	490	644	1637	254	1	0	0	50.350	42.240	47.114	49.960	2.733	78.395	0.004	316	1535	100	21721	20928	5.654	21298	423	20444	484	6930316	307812	9.135	0.202	0	0	0
1	21	17	""	"A115"	15745	13110	100	21181	21043	3300	15	1490	1490	2027	2730	134	100	100	0	937	957	269	28	480	480	543	589	108	30	1	0	43.088	40.992	42.727	47.071	2.006	50.072	0.071	316	1536	100	20148	20030	5.429	19691	457	19553	477	6649709	302378	6.966	0.703	0	0	0
1	22	17	""	"A115"	15890	13110	95	21058	21238	3292	15	1467	1467	1754	1789	101	100	100	0	988	1077	632	58	463	463	524	451	86	63	9	0	37.316	32.200	36.981	39.230	1.960	35.506	0.235	256	1456	100	20116	20385	5.222	19591	525	19771	614	5436877	275697	10.891	1.226	0	0	0
1	23	17	""	"A115"	16040	13110	95	20326	20323	4034	19	1441	1441	1706	1747	102	100	100	0	917	922	268	29	457	457	545	846	155	9	0	0	41.054	40.606	39.004	47.862	2.226	55.885	0.028	256	1526	100	19345	19347	5.359	18885	460	18882	465	5202628	235969	10.657	0.446	0	0	0
1	24	17	""	"A115"	16195	13110	95	20661	20531	4062	19	1398	1398	1634	1676	102	100	100	0	895	918	290	31	458	458	529	835	157	10	0	0	44.080	41.593	41.254	48.760	2.373	41.516	0.132	256	1526	100	19700	19593	5.462	19263	437	19133	460	5256021	234896	11.275	0.466	0	0	0
1	25	17	""	"A115"	16345	13115	95	19845	20007	3617	18	1401	1401	1877	2883	153	100	100	0	859	856	271	31	445	445	542	908	167	4	0	0	44.551	45.270	44.856	49.107	1.914	58.625	0.033	256	1481	100	18858	19017	5.477	18444	414	18606	411	5121812	219078	6.289	0.346	0	0	0
1	26	17	""	"A116"	16495	13125	100	23230	21777	6508	29	1444	1444	2469	4590	185	97	91	0	785	798	266	33	431	431	542	1140	210	0	0	0	61.542	55.403	54.274	65.308	2.543	55.811	0.028	316	1559	100	22140	20700	5.944	21786	354	20333	367	6881521	252098	4.207	0.225	0	0	0
1	27	17	""	"A116"	16645	13115	100	24346	23595	4849	20	1421	1421	1975	3103	157	98	98	0	844	890	350	39	428	428	515	976	189	6	0	0	55.108	47.996	51.643	56.169	2.148	56.276	0.036	316	1698	100	23341	22636	5.784	22925	416	22174	462	7456063	281330	6.967	0.384	0	0	0
1	28	17	""	"A116"	16795	13110	95	23718	23809	4454	18	1419	1419	1641	1522	92	100	100	0	870	923	523	56	438	438	539	1028	190	2	0	0	51.618	46.165	49.275	55.411	2.142	64.276	0.030	256	1561	100	22731	22875	5.690	22299	432	22390	485	6095028	236212	14.565	0.374	0	0	0
1	29	17	""	"A116"	16950	13110	95	23438	23152	4381	18	1428	1428	1600	1410	88	100	100	0	862	879	235	26	444	444	542	970	178	1	0	0	52.656	49.940	52.270	56.990	2.102	62.945	0.046	256	1520	100	22428	22159	5.719	22010	418	21724	435	5926935	224964	15.285	0.347	0	0	0
1	30	17	""	"A116"	17095	13110	95	22409	20893	5842	27	1408	1408	1514	993	65	100	100	0	817	837	309	36	454	454	567	1019	179	1	0	0	57.854	50.875	48.139	60.079	2.625	74.277	0.019	256	1626	100	21364	19868	5.854	21001	363	19485	383	5348705	214209	19.516	0.265	0	0	0
1	1	18	""	"A117"	12750	13260	100	8199	8189	1332	16	1451	1451	1636	1060	64	100	99	0	737	786	646	82	531	531	558	249	44	39	11	0	32.757	26.424	25.288	31.755	2.957	32.229	0.055	316	1886	100	6954	6993	5.034	6748	206	6738	255	2587796	248503	6.182	0.916	0	0	0
1	2	18	""	"A117"	12900	13265	95	9288	9499	1307	13	1472	1472	1609	886	55	100	100	0	739	759	274	36	529	529	554	251	45	42	13	0	37.219	34.900	27.595	33.480	2.453	37.394	0.164	256	1484	100	8026	8257	5.218	7816	210	8027	230	2431804	194370	8.905	0.817	0	0	0
1	3	18	""	"A117"	13050	13265	95	10450	10754	1743	16	1458	1458	1560	755	48	100	100	0	740	779	381	48	524	524	556	279	50	37	7	0	41.630	36.455	35.044	45.306	3.026	43.143	0.112	256	1488	100	9208	9551	5.380	8992	216	9296	255	2752960	199374	12.177	0.799	0	0	0
1	4	18	""	"A117"	13195	13270	95	12016	12176	1493	12	1422	1422	1569	1111	70	100	100	0	755	778	300	38	493	493	530	247	46	50	19	0	40.435	37.733	35.214	43.589	2.558	41.334	0.200	256	1505	100	10856	11039	5.338	10594	262	10754	285	3117160	199154	9.547	1.004	0	0	0
1	5	18	""	"A117"	13350	13265	95	14034	13798	1718	12	1443	1443	1728	1475	85	100	100	0	736	752	260	34	509	509	551	366	66	27	4	0	55.467	50.844	44.790	53.158	2.491	57.095	0.085	256	1461	100	12818	12598	5.794	12591	227	12355	243	3532164	192410	8.183	0.549	0	0	0
1	6	18	""	"A118"	13495	13255	100	15369	15086	3107	20	1460	1460	2506	3669	146	98	95	0	701	725	239	32	494	494	541	364	67	24	3	0	67.193	58.987	54.204	60.807	2.597	76.613	0.046	316	1598	100	14116	13857	6.070	13909	207	13626	231	4767177	229201	3.429	0.505	0	0	0
1	7	18	""	"A118"	13650	13260	100	16652	16095	3199	19	1328	1328	1490	1274	85	100	99	0	722	751	281	37	445	445	483	301	62	45	12	0	55.321	48.258	47.552	58.052	2.960	59.647	0.099	316	1552	100	15601	15073	5.790	15324	277	14767	306	5085971	237237	11.464	0.890	0	0	0
1	8	18	""	"A118"	13795	13260	95	17208	16944	2825	16	1329	1329	1504	1355	90	100	100	0	737	764	282	36	442	442	491	345	70	38	6	0	53.827	48.494	49.904	55.868	2.254	59.799	0.138	256	1435	100	16174	15937	5.750	15879	295	15615	322	4337691	195571	11.395	0.791	0	0	0
1	9	18	""	"A118"	13945	13265	100	16449	15930	3460	21	1328	1328	1467	1358	92	100	100	0	704	729	262	35	434	434	526	615	116	11	0	0	56.004	49.498	48.635	56.099	2.436	69.655	0.035	316	1588	100	15391	14897	5.807	15121	270	14602	295	5033884	230478	10.650	0.330	0	0	0
1	10	18	""	"A118"	14095	13265	100	16321	15818	3224	20	1266	1266	1510	1646	109	100	100	0	670	680	234	34	422	422	505	611	120	5	0	0	60.706	56.403	52.132	63.400	2.669	80.907	0.022	316	1560	100	15303	14810	5.924	15055	248	14552	258	4998489	214873	8.693	0.286	0	0	0
1	11	18	""	"A119"	14245	13265	100	16447	16172	3114	19	1254	1254	1892	2589	136	100	98	0	626	678	469	69	422	422	466	386	82	21	3	0	74.475	58.273	64.504	75.983	2.839	94.194	0.024	316	1586	100	15397	15174	6.219	15193	204	14918	256	5110381	214305	5.516	0.549	0	0	0
1	12	18	""	"A119"	14390	13255	95	16096	15763	3457	21	1249	1249	1490	1494	100	100	99	0	659	678	246	36	412	412	451	327	72	40	7	0	60.109	54.564	50.949	59.853	2.629	77.489	0.053	256	1504	100	15094	14780	5.910	14847	247	14514	266	4035437	173582	9.554	0.694	0	0	0
1	13	18	""	"A119"	14545	13260	95	17279	17076	3279	19	1288	1288	1450	1068	73	100	100	0	733	852	1055	123	423	423	513	1112	216	1	0	0	51.584	36.802	45.945	51.019	2.638	43.623	0.091	256	1480	100	16301	16217	5.689	15991	310	15788	429	4371395	218086	14.631	0.305	0	0	0
1	14	18	""	"A119"	14690	13260	95	19462	18494	4788	25	1374	1374	1625	1689	103	100	100	0	829	901	796	88	456	456	712	2985	419	1	0	0	48.493	38.472	45.339	48.504	2.341	48.846	0.103	256	1509	100	18461	17565	5.600	18088	373	17120	445	4734422	230531	9.988	0.063	0	0	0
1	15	18	""	"A119"	14845	13260	95	18337	18438	2825	15	1440	1440	1940	2498	128	100	99	0	868	943	542	57	473	473	690	2787	403	0	0	0	42.777	36.166	42.819	46.046	2.215	21.062	0.009	256	1530	100	17292	17468	5.419	16897	395	16998	470	4720184	241509	6.604	0.091	0	0	0
1	16	18	""	"A120"	14995	13250	95	19304	18878	2861	15	1510	1510	3120	4709	150	100	99	0	830	859	352	40	471	471	568	1445	254	0	0	0	49.565	44.763	48.811	59.007	2.757	69.243	0.005	256	1502	100	18153	17756	5.631	17794	359	17368	388	4832735	219976	3.346	0.201	0	0	0
1	17	18	""	"A120"	15140	13255	95	18165	17620	3357	19	1470	1470	1987	2591	130	100	100	0	787	787	256	32	463	463	516	504	97	26	1	0	51.528	49.846	43.322	56.512	2.530	54.180	0.236	256	1503	100	17019	16474	5.687	16695	324	16150	324	4510672	201431	6.034	0.538	0	0	0
1	18	18	""	"A120"	15295	13260	95	17931	17422	3263	18	1465	1465	1779	1828	102	100	100	0	886	1048	1114	106	475	475	538	575	106	29	3	0	40.063	27.848	36.699	40.483	2.381	34.417	0.069	256	1552	100	16877	16530	5.324	16466	411	15957	573	4459963	268405	8.557	0.887	0	0	0
1	19	18	""	"A120"	15445	13260	95	18828	18471	2921	15	1456	1456	1771	1781	100	100	100	0	851	990	1154	116	479	479	547	757	138	9	1	0	46.699	33.297	43.798	49.122	2.645	47.274	0.025	256	1503	100	17744	17526	5.545	17372	372	17015	511	4728503	253469	9.377	0.585	0	0	0
1	20	18	""	"A120"	15600	13260	95	18327	18088	3131	17	1454	1454	1740	1625	93	100	100	0	852	904	757	83	479	479	622	1795	288	0	0	0	45.236	39.139	42.700	50.893	2.472	40.882	0.054	256	1477	100	17246	17059	5.499	16873	373	16634	425	4630472	231540	10.060	0.157	0	0	0
1	21	18	""	"empty"	15745	13265	100	1873	1908	644	33	1456	1456	2024	3237	159	0	0	0	628	959	2618	272	481	481	682	2284	334	1	1	0	2.837	0.946	1.930	1.877	4.331	0.206	0.007	316	1560	100	564	930	1.504	417	147	452	478	602838	302903	-0.036	0.121	-75	0	0
1	22	18	""	"empty"	15895	13265	100	1762	1766	455	25	1396	1396	1600	2190	136	0	0	0	573	604	282	46	453	453	605	1694	280	0	0	0	3.050	2.450	2.179	2.467	3.332	0.392	0.022	316	1580	100	486	521	1.609	366	120	370	151	558101	190887	0.076	-0.001	-75	0	0
1	23	18	""	"empty"	16045	13265	100	1729	1803	805	44	1342	1342	1457	1252	85	3	0	0	517	566	271	47	446	446	519	589	113	3	0	0	5.451	3.842	1.992	2.049	5.143	3.453	0.021	316	1580	100	458	581	2.446	387	71	461	120	569869	178843	0.276	0.080	-75	0	0
1	24	18	""	"empty"	16195	13265	100	1830	1845	446	24	1322	1322	1413	988	69	13	0	0	577	608	262	43	438	438	486	375	77	16	2	0	3.655	3.076	2.535	2.616	4.532	1.050	0.052	316	1580	100	647	693	1.870	508	139	523	170	582894	192094	0.437	0.325	-75	0	0
1	25	18	""	"empty"	16345	13265	100	1814	1789	440	24	1311	1311	1377	714	51	30	1	0	541	562	226	40	425	425	480	690	143	1	0	0	4.336	3.489	2.594	2.731	3.671	0.202	0.034	316	1552	100	619	615	2.116	503	116	478	137	565345	177597	0.577	0.119	-75	0	0
1	26	18	""	"empty"	16495	13265	100	1793	1809	461	25	1323	1323	1366	424	31	52	24	0	529	558	290	51	424	424	507	1086	214	1	0	0	4.476	3.627	2.196	2.303	3.704	2.184	0.088	316	1480	100	575	620	2.162	470	105	486	134	571723	176333	1.045	0.047	-75	0	0
1	27	18	""	"empty"	16645	13265	100	1710	1739	493	28	1336	1336	1535	2546	165	0	0	0	523	544	251	46	425	425	614	2582	420	0	0	0	3.816	3.387	2.529	2.637	4.240	4.500	0.036	316	1522	100	472	522	1.932	374	98	403	119	549534	171801	0.080	-0.027	-75	0	0
1	28	18	""	"empty"	16795	13265	100	1642	1707	478	28	1346	1346	1564	2560	163	0	0	0	488	515	260	50	436	436	605	2434	402	0	0	0	5.692	4.570	2.760	2.728	3.978	0.316	0.027	316	1580	100	348	440	2.509	296	52	361	79	539316	162787	0.056	-0.037	-75	0	0
1	29	18	""	"empty"	16945	13265	100	1854	1832	468	25	1335	1335	1445	1172	81	7	0	0	577	655	626	95	430	430	504	676	134	3	1	0	3.531	2.209	2.416	2.354	3.598	0.193	0.042	316	1579	100	666	722	1.820	519	147	497	225	579056	207111	0.330	0.223	-75	0	0
1	30	18	""	"empty"	17095	13265	100	1842	1850	491	26	1352	1352	1424	901	63	23	0	0	529	591	418	70	431	431	530	852	160	1	0	0	5.000	3.112	2.523	2.619	3.998	0.099	0.038	316	1794	100	588	658	2.322	490	98	498	160	584468	186847	0.473	0.072	-75	0	0
1	1	19	""	"empty"	12750	13415	100	1440	1470	267	18	1453	1453	1630	1043	63	0	0	0	559	582	275	47	557	557	618	658	106	1	0	0	-6.500	0.680	1.107	1.157	4.706	18.701	0.004	316	1766	100	-11	42	Error	-13	2	17	25	464392	184012	-0.153	-0.055	-75	0	0
1	2	19	""	"empty"	12900	13415	100	1458	1468	229	15	1436	1436	1492	535	35	1	0	0	535	567	196	34	548	548	600	423	70	2	0	0	-1.692	1.684	1.152	1.246	4.699	21.644	0.002	316	1558	100	9	51	Error	22	-13	32	19	463928	179176	-0.045	-0.078	-75	0	0
1	3	19	""	"empty"	13050	13415	100	1479	1485	250	16	1409	1409	1476	635	43	0	0	0	578	571	200	35	541	541	585	402	68	3	0	0	1.892	2.533	1.413	1.372	4.451	0.454	0.004	316	1558	100	107	106	0.920	70	37	76	30	469157	180325	0.014	-0.035	-75	0	0
1	4	19	""	"empty"	13200	13415	100	1444	1485	269	18	1372	1372	1421	696	48	2	0	0	561	617	396	64	524	524	561	325	57	10	3	0	1.946	1.215	0.958	0.877	4.074	0.170	0.016	316	1536	100	109	206	0.960	72	37	113	93	469146	194821	0.092	0.172	-75	0	0
1	5	19	""	"empty"	13350	13415	100	1370	1413	273	19	1411	1411	1539	1084	70	0	0	0	526	581	439	75	525	525	563	354	62	7	1	0	-41.000	0.036	1.297	1.165	4.985	65.311	0.001	316	1558	100	-40	58	Error	-41	1	2	56	446448	183455	-0.116	0.051	-75	0	0
1	6	19	""	"empty"	13500	13415	100	1383	1430	314	21	1381	1381	1732	1900	109	0	0	0	502	532	378	71	495	495	536	356	66	6	1	0	0.286	1.324	1.816	1.569	5.188	37.180	0.009	316	1576	100	9	86	-1.807	2	7	49	37	451760	168118	-0.159	-0.011	-75	0	0
1	7	19	""	"empty"	13650	13415	100	1372	1421	315	22	1285	1285	1304	260	19	28	12	0	486	565	536	94	449	449	505	373	73	8	1	0	2.351	1.172	1.448	1.527	5.046	0.094	0.011	316	1552	100	124	252	1.233	87	37	136	116	448913	178686	0.450	0.161	-75	0	0
1	8	19	""	"empty"	13800	13415	100	1417	1449	303	20	1297	1297	1399	1055	75	0	0	0	459	502	208	41	450	450	499	346	69	8	1	0	13.333	2.923	1.351	1.347	4.913	0.364	0.010	316	1579	100	129	204	3.737	120	9	152	52	458004	158590	0.047	0.009	-75	0	0
1	9	19	""	"empty"	13950	13415	100	1381	1447	380	26	1291	1291	1310	263	20	31	12	0	487	598	789	131	449	449	507	453	89	7	2	0	2.368	1.047	1.340	1.415	4.186	0.210	0.089	316	1528	100	128	305	1.244	90	38	156	149	457300	188885	0.521	0.201	-75	0	0
1	10	19	""	"empty"	14100	13415	100	1364	1448	343	23	1276	1276	1390	1210	87	1	0	0	485	597	1018	170	458	458	664	2385	359	1	0	0	3.259	1.237	1.537	1.236	5.705	16.301	0.002	316	1528	100	115	311	1.705	88	27	172	139	457446	188580	0.048	-0.028	-75	0	0
1	11	19	""	"empty"	14250	13415	100	1624	1641	328	19	1264	1264	1401	1151	82	0	0	0	556	591	228	38	447	447	636	2357	370	0	0	0	3.303	2.618	1.929	1.934	4.437	0.002	0.000	316	1529	100	469	521	1.724	360	109	377	144	518539	186793	0.209	-0.019	-75	0	0
1	12	19	""	"empty"	14400	13415	100	1693	1705	348	20	1273	1273	1342	781	58	15	0	0	550	597	354	59	429	429	491	484	98	8	1	0	3.471	2.571	2.329	2.241	4.611	0.090	0.017	316	1603	100	541	600	1.795	420	121	432	168	538753	188553	0.465	0.219	-75	0	0
1	13	19	""	"empty"	14550	13415	100	1782	1779	386	21	1292	1292	1371	731	53	27	0	0	569	635	601	94	438	438	539	1085	201	1	0	0	3.740	2.472	2.557	2.616	3.916	0.033	0.005	316	1580	100	621	684	1.903	490	131	487	197	562045	200590	0.558	0.088	-75	0	0
1	14	19	""	"empty"	14700	13415	100	1782	1780	381	21	1327	1327	1431	1062	74	6	0	0	581	596	228	38	446	446	537	1032	192	0	0	0	3.370	3.020	2.190	2.376	3.562	0.034	0.008	316	1582	100	590	603	1.753	455	135	453	150	562435	188280	0.329	0.057	-75	0	0
1	15	19	""	"empty"	14850	13415	100	1736	1750	502	28	1345	1345	1471	1123	76	3	0	0	565	631	524	83	441	441	486	375	77	16	3	0	3.153	2.132	2.012	2.039	4.471	0.051	0.011	316	1580	100	515	595	1.657	391	124	405	190	553048	199466	0.248	0.387	-75	0	0
1	16	19	""	"empty"	15000	13415	100	1833	2550	5566	218	1377	1377	2193	3379	154	1	1	0	597	1242	5055	407	461	461	547	1124	205	5	2	0	3.353	1.502	2.251	2.223	4.371	1.522	0.226	316	1623	100	592	1954	1.745	456	136	1173	781	805818	392467	0.106	0.618	-75	0	0
1	17	19	""	"empty"	15150	13415	100	1534	1600	365	22	1366	1366	1458	949	65	3	0	0	483	520	245	47	458	458	539	1123	208	0	0	0	6.720	3.774	2.117	1.950	4.178	0.107	0.136	316	1603	100	193	296	2.748	168	25	234	62	505549	164191	0.150	-0.017	-75	0	0
1	18	19	""	"empty"	15300	13415	100	1548	1627	462	28	1373	1373	1475	1054	71	4	0	0	504	739	1835	248	464	464	503	370	73	11	3	0	4.375	0.924	2.311	1.944	5.540	0.063	0.029	316	1580	100	215	529	2.129	175	40	254	275	514065	233510	0.144	0.638	-75	0	0
1	19	19	""	"empty"	15450	13415	100	1562	1617	371	22	1359	1359	1469	1002	68	4	0	0	506	694	1704	245	458	458	513	730	142	4	2	0	4.229	1.093	1.821	1.432	5.346	0.068	0.031	316	1580	100	251	494	2.080	203	48	258	236	511013	219309	0.148	0.248	-75	0	0
1	20	19	""	"empty"	15600	13415	100	1557	1642	380	23	1370	1370	1443	653	45	15	0	0	516	573	299	52	457	457	598	1750	292	0	0	0	3.169	2.345	1.761	1.955	4.698	0.812	0.037	316	1579	100	246	388	1.664	187	59	272	116	518737	181183	0.305	-0.014	-75	0	0
1	21	19	""	"empty"	15750	13415	100	1629	1673	407	24	1357	1357	1476	1976	133	0	0	0	521	549	228	41	460	460	666	2309	346	0	0	0	4.459	3.551	2.131	1.942	4.397	1.106	0.206	316	1528	100	333	405	2.157	272	61	316	89	528554	173627	0.100	-0.051	-75	0	0
1	22	19	""	"empty"	15900	13415	100	1435	1516	394	25	1299	1299	1409	1970	139	0	0	0	459	517	399	77	441	441	583	1694	290	0	0	0	7.556	2.855	1.730	1.790	4.953	1.403	0.253	316	1528	100	154	293	2.918	136	18	217	76	478902	163485	0.054	-0.039	-75	0	0
1	23	19	""	"empty"	16050	13415	100	1424	1640	1588	96	1269	1269	1286	246	19	38	21	0	460	544	752	138	435	435	493	526	106	3	1	0	6.200	3.404	1.957	1.629	5.074	3.478	0.087	316	1528	100	180	480	2.632	155	25	371	109	518215	171825	1.439	0.097	-75	0	0
1	24	19	""	"empty"	16200	13415	100	1471	1611	1239	76	1276	1276	1292	285	22	39	20	0	481	546	459	84	417	417	454	325	71	12	2	0	3.047	2.597	1.987	1.903	4.897	12.573	0.023	316	1528	100	259	464	1.607	195	64	335	129	509163	172405	1.119	0.283	-75	0	0
1	25	19	""	"empty"	16350	13415	100	1380	1456	377	25	1271	1271	1296	410	31	23	7	0	457	473	193	40	400	400	432	243	56	16	2	0	1.912	2.534	1.934	1.640	4.147	0.158	0.078	316	1528	100	166	258	0.935	109	57	185	73	460182	149489	0.390	0.169	-75	0	0
1	26	19	""	"empty"	16500	13415	100	1596	1713	858	50	1286	1286	1330	448	33	37	10	0	490	568	467	82	415	415	487	967	198	1	1	0	4.133	2.791	2.148	2.044	4.970	0.178	0.060	316	1528	100	385	580	2.047	310	75	427	153	541461	179597	0.855	0.084	-75	0	0
1	27	19	""	"empty"	16650	13415	100	1588	1712	671	39	1306	1306	1528	2730	178	0	0	0	504	547	347	63	428	428	675	2807	415	0	0	0	3.711	3.412	2.003	2.012	5.042	1.047	0.364	316	1528	100	358	525	1.892	282	76	406	119	540995	172833	0.067	-0.046	-75	0	0
1	28	19	""	"empty"	16800	13415	100	1500	1563	396	25	1319	1319	1537	2743	178	0	0	0	467	516	375	72	434	434	673	2720	404	0	0	0	5.485	2.976	2.004	1.890	4.637	1.037	0.319	316	1504	100	214	326	2.455	181	33	244	82	493926	163150	0.009	-0.058	-75	0	0
1	29	19	""	"empty"	16945	13415	100	1496	1544	438	28	1305	1305	1317	236	17	44	28	0	463	485	219	45	421	421	472	534	113	1	0	0	4.548	3.734	2.387	2.385	4.906	0.133	0.030	316	1504	100	233	303	2.185	191	42	239	64	487995	153401	0.962	0.024	-75	0	0
1	30	19	""	"empty"	17095	13415	100	1572	1742	1004	57	1317	1317	1332	247	18	50	32	0	488	614	1109	180	420	420	470	640	136	3	1	0	3.750	2.191	2.146	2.318	5.123	0.520	0.054	316	1742	100	323	619	1.907	255	68	425	194	550461	193927	1.660	0.225	-75	0	0
1	1	20	""	"empty"	12750	13565	100	1443	1485	266	17	1407	1407	1419	255	17	23	6	0	554	571	205	35	535	535	564	275	48	12	0	0	1.895	2.167	1.190	1.205	4.673	0.809	0.002	316	1766	100	55	114	0.922	36	19	78	36	469256	180408	0.259	0.025	-75	0	0
1	2	20	""	"empty"	12900	13565	100	1508	1522	278	18	1419	1419	1434	262	18	26	7	0	601	663	775	116	542	542	595	415	69	5	0	0	1.508	0.851	1.417	1.295	4.453	0.130	0.038	316	1552	100	148	224	0.593	89	59	103	121	480886	209451	0.336	0.164	-75	0	0
1	3	20	""	"empty"	13050	13565	100	1531	1544	289	18	1409	1409	1422	241	16	31	11	0	544	591	274	46	543	543	614	1081	176	0	0	0	122.000	2.813	1.629	1.628	4.367	0.019	0.008	316	1552	100	123	183	6.931	122	1	135	48	487759	186690	0.506	-0.021	-75	0	0
1	4	20	""	"empty"	13200	13565	100	1564	1599	381	23	1425	1425	1450	611	42	6	0	0	593	781	1537	196	546	546	581	351	60	10	2	0	2.957	0.740	1.263	1.417	5.185	0.082	0.036	316	1552	100	186	409	1.564	139	47	174	235	505304	246925	0.244	0.570	-75	0	0
1	5	20	""	"empty"	13350	13565	100	1773	3307	7440	224	1441	1441	1469	606	41	34	18	0	784	2057	6922	336	558	558	590	377	63	35	18	0	1.469	1.245	1.650	1.462	3.977	1.104	0.587	316	1552	100	558	3365	0.555	332	226	1866	1499	1044998	649966	3.033	3.891	-75	0	0
1	6	20	""	"empty"	13500	13565	100	1569	1565	317	20	1383	1383	1393	249	17	40	13	0	568	594	272	45	524	524	552	254	46	16	3	0	4.227	2.600	1.638	1.620	4.791	18.132	0.004	316	1552	100	230	252	2.080	186	44	182	70	494404	187714	0.691	0.165	-75	0	0
1	7	20	""	"empty"	13650	13565	100	1429	1449	306	21	1306	1306	1323	240	18	34	13	0	524	584	614	105	480	480	551	596	108	3	0	0	2.795	1.375	1.655	1.652	4.132	0.109	0.056	316	1552	100	167	247	1.483	123	44	143	104	457782	184678	0.525	0.055	-75	0	0
1	8	20	""	"empty"	13800	13565	100	1455	1491	319	21	1293	1293	1312	242	18	41	16	0	523	545	224	41	463	463	544	700	128	1	0	0	2.700	2.415	1.455	1.615	3.736	0.319	0.036	316	1552	100	222	280	1.433	162	60	198	82	471229	172205	0.740	0.001	-75	0	0
1	9	20	""	"empty"	13950	13565	100	1481	1511	307	20	1288	1288	1304	243	18	43	19	0	541	559	205	36	454	454	519	664	127	1	0	0	2.218	2.124	1.930	1.915	4.519	0.035	0.004	316	1552	100	280	328	1.150	193	87	223	105	477422	176621	0.852	0.060	-75	0	0
1	10	20	""	"empty"	14100	13565	100	1475	1509	306	20	1277	1277	1318	436	33	25	2	0	509	533	280	52	464	464	737	3108	421	0	0	0	4.400	3.362	1.682	1.673	5.185	0.044	0.007	316	1552	100	243	301	2.138	198	45	232	69	476945	168308	0.438	-0.066	-75	0	0
1	11	20	""	"empty"	14250	13565	100	1463	1509	343	22	1281	1281	1313	434	33	25	5	0	505	537	218	40	466	466	739	3079	416	0	0	0	4.667	3.211	1.782	2.082	4.319	0.060	0.169	316	1552	100	221	299	2.222	182	39	228	71	476806	169604	0.452	-0.066	-75	0	0
1	12	20	""	"empty"	14400	13565	100	1474	1494	326	21	1284	1284	1299	238	18	45	21	0	534	614	538	87	456	456	529	534	100	6	2	0	2.436	1.329	1.376	1.331	4.249	0.107	0.016	316	1552	100	268	368	1.284	190	78	210	158	472151	194056	0.819	0.159	-75	0	0
1	13	20	""	"empty"	14550	13565	100	1377	1393	301	21	1286	1286	1307	251	19	29	10	0	458	481	191	39	465	465	563	769	136	0	0	0	-13.000	6.688	1.598	1.659	3.956	0.031	0.004	316	1552	100	84	123	Error	91	-7	107	16	440340	152058	0.343	-0.107	-75	0	0
1	14	20	""	"empty"	14700	13565	100	1446	1494	326	21	1304	1304	1326	253	19	39	19	0	499	512	202	39	462	462	579	931	160	0	0	0	3.838	3.800	1.779	2.021	3.963	0.040	0.011	316	1552	100	179	240	1.940	142	37	190	50	472088	161912	0.664	-0.072	-75	0	0
1	15	20	""	"empty"	14850	13565	100	1429	1476	330	22	1319	1319	1341	276	20	32	13	0	477	513	227	44	457	457	581	1135	195	0	0	0	5.500	2.804	1.516	1.585	4.249	0.057	0.016	316	1552	100	130	213	2.459	110	20	157	56	466469	162236	0.489	-0.060	-75	0	0
1	16	20	""	"empty"	15000	13565	100	1583	1625	362	22	1320	1320	1337	308	23	45	21	0	533	552	218	39	456	456	561	1249	222	0	0	0	3.416	3.177	1.886	1.841	5.043	0.150	0.046	316	1552	100	340	401	1.772	263	77	305	96	513574	174424	0.935	-0.007	-75	0	0
1	17	20	""	"empty"	15150	13565	100	1469	1515	346	22	1334	1334	1348	292	21	31	13	0	519	562	452	80	454	454	539	1134	210	0	0	0	2.077	1.676	1.503	1.510	3.569	0.480	0.030	316	1552	100	200	289	1.054	135	65	181	108	478588	177506	0.572	0.020	-75	0	0
1	18	20	""	"empty"	15300	13565	100	1539	1571	355	22	1344	1344	1362	238	17	46	24	0	503	550	324	58	451	451	497	457	91	6	0	0	3.750	2.293	1.919	1.872	3.805	0.100	0.016	316	1552	100	247	326	1.907	195	52	227	99	496315	173869	0.878	0.116	-75	0	0
1	19	20	""	"empty"	15450	13565	100	1513	1569	366	23	1340	1340	1361	256	18	42	20	0	490	511	203	39	445	445	515	894	173	0	0	0	3.844	3.470	2.000	2.045	4.219	0.092	0.011	316	1552	100	218	295	1.943	173	45	229	66	495727	161539	0.813	-0.004	-75	0	0
1	20	20	""	"empty"	15600	13565	100	1533	1551	344	22	1323	1323	1340	256	19	45	24	0	515	534	224	41	434	434	523	871	166	0	0	0	2.593	2.280	1.791	1.768	3.475	0.048	0.017	316	1552	100	291	328	1.374	210	81	228	100	489961	168633	0.824	0.013	-75	0	0
1	21	20	""	"empty"	15750	13565	100	1550	1589	370	23	1305	1305	1340	845	63	8	0	0	530	555	264	47	434	434	505	647	128	2	0	0	2.552	2.347	1.835	1.864	4.217	1.670	0.013	316	1552	100	341	405	1.352	245	96	284	121	502157	175451	0.295	0.077	-75	0	0
1	22	20	""	"empty"	15900	13565	100	1382	1441	347	24	1268	1268	1291	318	24	28	11	0	490	525	225	42	432	432	505	641	126	1	0	0	1.966	1.860	1.336	1.281	4.271	0.057	0.006	316	1552	100	172	266	0.975	114	58	173	93	455231	165962	0.472	0.031	-75	0	0
1	23	20	""	"empty"	16050	13565	100	1446	1571	793	50	1265	1265	1307	422	32	25	6	0	509	625	819	131	438	438	518	695	134	2	2	0	2.549	1.636	1.588	1.572	4.061	0.221	0.059	316	1552	100	252	493	1.350	181	71	306	187	496464	197532	0.626	0.154	-75	0	0
1	24	20	""	"empty"	16200	13565	100	1478	1565	495	31	1262	1262	1298	401	30	34	10	0	499	542	292	53	424	424	483	524	108	5	1	0	2.880	2.568	1.612	1.571	4.675	2.088	0.045	316	1552	100	291	421	1.526	216	75	303	118	494470	171332	0.666	0.113	-75	0	0
1	25	20	""	"empty"	16350	13565	100	1439	1516	389	25	1246	1246	1262	270	21	44	26	0	448	486	206	42	416	416	493	799	162	0	0	0	6.031	3.857	1.950	2.223	4.121	2.165	0.009	316	1552	100	225	340	2.592	193	32	270	70	478915	153565	0.941	-0.009	-75	0	0
1	26	20	""	"empty"	16500	13565	100	1448	1542	504	32	1277	1277	1308	331	25	37	17	0	461	498	235	47	422	422	563	1976	350	0	0	0	4.385	3.487	2.206	2.131	4.274	0.779	0.187	316	1552	100	210	341	2.132	171	39	265	76	487293	157230	0.707	-0.033	-75	0	0
1	27	20	""	"empty"	16650	13565	100	1492	1563	426	27	1294	1294	1323	334	25	37	19	0	477	541	521	96	416	416	523	1390	265	0	0	0	3.246	2.152	2.194	2.013	4.003	0.715	0.018	316	1552	100	259	394	1.699	198	61	269	125	493807	171099	0.719	0.013	-75	0	0
1	28	20	""	"empty"	16800	13565	100	1458	1524	389	25	1309	1309	1332	282	21	39	19	0	455	481	257	53	421	421	508	1071	210	0	0	0	4.382	3.583	1.994	2.106	4.668	0.069	0.004	316	1551	100	183	275	2.132	149	34	215	60	481720	152129	0.681	-0.025	-75	0	0
1	29	20	""	"empty"	16950	13565	100	1473	1551	412	26	1308	1308	1323	249	18	43	26	0	469	518	359	69	424	424	467	517	110	3	1	0	3.667	2.585	1.872	1.962	5.260	3.510	0.019	316	1552	100	210	337	1.874	165	45	243	94	489996	163782	0.916	0.099	-75	0	0
1	30	20	""	"empty"	17100	13565	100	1506	1590	438	27	1315	1315	1335	252	18	45	27	0	482	533	512	96	424	424	482	664	137	1	0	0	3.293	2.523	1.926	1.859	4.378	0.456	0.028	316	1767	100	249	384	1.719	191	58	275	109	502592	168573	1.012	0.077	-75	0	0
1	1	21	""	"empty"	12750	13720	100	1599	1625	345	21	1464	1464	1489	376	25	21	4	0	602	689	495	71	553	553	702	2400	341	1	0	0	2.755	1.184	1.277	1.266	4.977	0.029	0.034	316	1766	100	184	297	1.462	135	49	161	136	513496	217729	0.362	-0.005	-75	0	0
1	2	21	""	"empty"	12900	13720	100	1583	1585	281	17	1473	1473	1503	537	35	7	0	0	568	596	215	36	541	541	599	672	112	0	0	0	4.074	2.036	1.490	1.503	4.306	0.107	0.002	316	1552	100	137	167	2.026	110	27	112	55	500768	188433	0.153	-0.004	-75	0	0
1	3	21	""	"empty"	13050	13720	100	1511	1548	299	19	1454	1454	1480	521	35	9	0	0	567	594	229	38	540	540	595	1036	174	0	0	0	2.111	1.741	1.655	1.412	4.702	0.012	0.000	316	1552	100	84	148	1.078	57	27	94	54	489305	187744	0.131	-0.001	-75	0	0
1	4	21	""	"empty"	13200	13720	100	1510	1527	273	17	1443	1443	1451	235	16	26	8	0	563	580	203	35	545	545	596	1035	173	0	0	0	3.722	2.400	1.377	1.325	5.327	4.202	0.001	316	1552	100	85	119	1.896	67	18	84	35	482678	183238	0.323	-0.015	-75	0	0
1	5	21	""	"empty"	13350	13720	100	1477	1510	313	20	1467	1467	1474	246	16	23	6	0	551	674	994	147	546	546	585	338	57	8	2	0	2.000	0.336	1.490	1.387	4.704	0.031	0.004	316	1552	100	15	171	1.000	10	5	43	128	477133	212979	0.146	0.263	-75	0	0
1	6	21	""	"empty"	13500	13720	100	2188	2148	360	16	1438	1438	1448	272	18	89	69	0	792	827	248	29	537	537	580	306	52	43	9	0	2.941	2.448	2.433	2.373	2.530	2.110	0.094	316	1552	100	1005	1000	1.556	750	255	710	290	678681	261291	2.574	0.807	-75	0	0
1	7	21	""	"empty"	13650	13720	100	1943	1968	352	17	1353	1353	1371	262	19	86	57	0	739	839	864	102	486	486	548	566	103	13	1	0	2.332	1.742	1.979	2.080	3.090	0.144	0.055	316	1552	100	843	968	1.222	590	253	615	353	621825	265261	2.279	0.514	-75	0	0
1	8	21	""	"empty"	13800	13720	100	1903	1912	398	20	1328	1328	1344	246	18	79	60	0	694	763	700	91	470	470	533	540	101	14	1	0	2.567	1.993	2.040	2.088	2.811	0.197	0.042	316	1552	100	799	877	1.360	575	224	584	293	604081	241137	2.309	0.426	-75	0	0
1	9	21	""	"empty"	13950	13720	100	1959	1942	387	19	1295	1295	1314	250	19	84	63	0	671	687	239	34	449	449	511	533	104	11	0	0	2.991	2.718	2.359	2.562	3.112	0.556	0.031	316	1552	100	886	885	1.581	664	222	647	238	613726	217127	2.512	0.330	-75	0	0
1	10	21	""	"empty"	14100	13720	100	1932	1964	456	23	1270	1270	1304	381	29	74	43	0	714	751	316	42	447	447	603	2110	349	0	0	0	2.479	2.283	2.214	2.352	3.187	2.281	0.130	316	1552	100	929	998	1.310	662	267	694	304	620577	237360	1.732	0.070	-75	0	0
1	11	21	""	"empty"	14250	13720	100	2093	2075	352	16	1273	1273	1300	385	29	89	55	0	725	745	259	34	448	448	608	2075	341	0	0	0	2.960	2.700	2.560	2.811	2.727	0.195	0.032	316	1552	100	1097	1099	1.566	820	277	802	297	655624	235552	2.013	0.066	-75	0	0
1	12	21	""	"empty"	14400	13720	100	1928	2008	1065	53	1278	1278	1288	249	19	85	65	0	750	1262	4465	353	449	449	534	689	129	14	3	0	2.159	0.898	1.917	1.832	3.452	0.083	0.076	316	1552	100	951	1543	1.111	650	301	730	813	634434	398695	2.892	1.057	-75	0	0
1	13	21	""	"empty"	14550	13720	100	1818	1814	381	21	1288	1288	1308	253	19	75	52	0	653	668	228	34	465	465	575	859	149	0	0	0	2.819	2.591	2.541	2.661	3.468	0.305	0.037	316	1552	100	718	729	1.495	530	188	526	203	573104	211164	2.000	0.108	-75	0	0
1	14	21	""	"empty"	14700	13720	100	2094	2061	390	18	1297	1297	1319	267	20	85	75	0	724	796	716	89	456	456	585	1148	196	1	0	0	2.974	2.247	2.574	2.910	3.035	0.326	0.064	316	1552	100	1065	1104	1.572	797	268	764	340	651391	251581	2.779	0.184	-75	0	0
1	15	21	""	"empty"	14850	13720	100	2083	2116	605	28	1311	1311	1331	270	20	85	69	0	779	958	1903	198	447	447	547	1028	187	3	1	0	2.325	1.575	2.013	2.177	2.721	0.085	0.040	316	1552	100	1104	1316	1.217	772	332	805	511	668587	302796	2.907	0.400	-75	0	0
1	16	21	""	"empty"	15000	13720	100	1325	1353	252	18	1321	1321	1340	253	18	17	3	0	456	495	268	54	456	456	519	542	104	1	0	0	100000.000	0.821	1.176	1.164	4.376	0.201	0.094	316	1552	100	4	71	16.610	4	0	32	39	427407	156505	0.051	-0.044	-75	0	0
1	17	21	""	"empty"	15150	13720	100	2229	2633	4102	155	1357	1357	1372	236	17	83	72	0	843	1872	6727	359	464	464	509	332	65	55	23	0	2.301	0.906	2.039	1.807	3.434	0.485	0.413	316	1552	100	1251	2684	1.202	872	379	1276	1408	831955	591604	5.343	4.105	-75	0	0
1	18	21	""	"empty"	15300	13720	100	2314	2236	462	20	1370	1370	1385	240	17	87	79	0	822	877	685	78	456	456	506	460	90	37	4	0	2.579	2.057	2.281	2.376	2.744	0.821	0.110	316	1552	100	1310	1287	1.367	944	366	866	421	706563	277274	3.546	0.807	-75	0	0
1	19	21	""	"empty"	15450	13720	100	2145	2087	475	22	1336	1336	1358	303	22	78	62	0	734	751	276	36	448	448	531	928	174	1	0	0	2.829	2.479	2.249	2.365	3.082	0.057	0.037	316	1552	100	1095	1054	1.500	809	286	751	303	659366	237203	2.406	0.237	-75	0	0
1	20	21	""	"empty"	15600	13720	100	1924	1873	424	22	1301	1301	1328	305	22	71	51	0	645	668	254	38	438	438	535	916	171	1	0	0	3.010	2.487	2.643	2.655	3.217	0.080	0.023	316	1552	100	830	802	1.590	623	207	572	230	591765	210948	1.787	0.145	-75	0	0
1	21	21	""	"empty"	15750	13720	100	2321	2262	681	30	1318	1318	1448	2189	151	1	0	0	761	823	495	60	443	443	612	2180	356	0	0	0	3.154	2.484	2.429	2.808	2.776	0.818	0.285	316	1552	100	1321	1324	1.657	1003	318	944	380	714906	260023	0.372	0.097	-75	0	0
1	22	21	""	"empty"	15900	13720	100	2125	2142	556	25	1294	1294	1409	1795	127	3	0	0	764	804	316	39	440	440	546	917	167	4	0	0	2.565	2.330	2.352	2.345	2.830	0.802	0.371	316	1552	100	1155	1212	1.359	831	324	848	364	676798	254181	0.408	0.281	-75	0	0
1	23	21	""	"empty"	16050	13720	100	2048	1998	469	23	1286	1286	1335	460	34	68	37	0	696	738	460	62	439	439	536	785	146	4	0	0	2.965	2.381	2.324	2.442	3.276	0.219	0.033	316	1552	100	1019	1011	1.568	762	257	712	299	631252	233314	1.441	0.257	-75	0	0
1	24	21	""	"empty"	16200	13720	100	2215	2164	531	24	1277	1277	1312	363	27	81	63	0	761	826	715	86	431	431	503	655	130	17	0	0	2.842	2.246	2.441	2.333	2.702	1.220	0.135	316	1552	100	1268	1282	1.507	938	330	887	395	683776	261125	2.347	0.493	-75	0	0
1	25	21	""	"empty"	16350	13720	100	2367	2262	574	25	1267	1267	1287	255	19	85	77	0	769	812	451	55	422	422	551	1834	332	0	0	0	3.170	2.551	2.738	2.901	2.766	0.041	0.019	316	1552	100	1447	1385	1.664	1100	347	995	390	714848	256436	3.824	0.142	-75	0	0
1	26	21	""	"empty"	16500	13720	100	2486	2452	476	19	1301	1301	1324	261	19	93	90	0	874	871	317	36	427	427	556	1843	331	0	0	0	2.651	2.592	2.527	2.767	2.196	0.073	0.032	316	1552	100	1632	1595	1.407	1185	447	1151	444	774744	275143	4.322	0.171	-75	0	0
1	27	21	""	"empty"	16650	13720	100	2534	2468	501	20	1322	1322	1342	282	21	93	85	0	876	964	1191	123	421	421	473	524	110	41	3	0	2.664	2.110	2.388	2.617	2.647	0.376	0.093	316	1552	100	1667	1689	1.413	1212	455	1146	543	779901	304740	3.993	0.937	-75	0	0
1	28	21	""	"empty"	16800	13720	100	2322	2270	471	20	1340	1340	1367	336	24	86	73	0	814	821	300	36	429	429	541	1183	218	1	0	0	2.551	2.372	2.272	2.424	2.310	0.072	0.022	316	1552	100	1367	1322	1.351	982	385	930	392	717336	259356	2.688	0.237	-75	0	0
1	29	21	""	"empty"	16950	13720	100	2332	2261	514	22	1343	1343	1367	299	21	84	71	0	760	774	307	39	431	431	522	1105	211	1	0	0	3.006	2.676	2.437	2.581	2.601	2.699	0.230	316	1552	100	1318	1261	1.588	989	329	918	343	714350	244581	2.990	0.228	-75	0	0
1	30	21	""	"empty"	17100	13720	100	2502	2389	531	22	1363	1363	1376	248	18	87	80	0	834	843	341	40	431	431	495	596	120	26	2	0	2.826	2.490	2.412	2.551	2.739	1.953	0.150	316	1766	100	1542	1438	1.499	1139	403	1026	412	754945	266529	4.085	0.584	-75	0	0
1	1	22	""	"empty"	12750	13870	100	1527	1555	312	20	1477	1477	1508	344	22	16	5	0	578	750	2082	277	558	558	695	1929	277	0	0	0	2.500	0.406	1.377	1.245	4.457	0.023	0.010	316	1742	100	70	270	1.322	50	20	78	192	491305	236975	0.137	0.029	-75	0	0
1	2	22	""	"empty"	12900	13870	100	1520	1538	273	17	1457	1457	1477	272	18	25	6	0	565	605	397	65	540	540	610	762	124	2	1	0	2.520	1.246	1.212	1.132	4.559	0.066	0.008	316	1528	100	88	146	1.333	63	25	81	65	486156	191283	0.224	-0.007	-75	0	0
1	3	22	""	"empty"	13050	13870	100	1479	1528	366	23	1433	1433	1441	239	16	28	7	0	563	719	1393	193	534	534	569	306	53	13	4	0	1.586	0.514	0.960	1.127	3.872	0.079	0.033	316	1528	100	75	280	0.666	46	29	95	185	482793	227076	0.364	0.490	-75	0	0
1	4	22	""	"empty"	13200	13870	100	1472	1517	262	17	1389	1389	1402	264	18	25	7	0	549	571	261	45	525	525	619	1626	262	0	0	0	3.458	2.783	0.989	1.007	4.998	0.019	0.014	316	1528	100	107	174	1.790	83	24	128	46	479502	180366	0.436	-0.030	-75	0	0
1	5	22	""	"empty"	13350	13870	100	1414	1423	280	19	1378	1378	1394	270	19	20	4	0	515	523	201	38	511	511	570	690	121	0	0	0	9.000	3.750	1.467	1.468	4.659	0.023	0.004	316	1528	100	40	57	3.170	36	4	45	12	449580	165325	0.107	-0.068	-75	0	0
1	6	22	""	"empty"	13500	13870	100	1373	1380	300	21	1339	1339	1364	305	22	11	0	0	530	576	279	48	500	500	536	290	54	16	3	0	1.133	0.539	1.042	0.911	4.775	1.013	0.015	316	1528	100	64	117	0.181	34	30	41	76	436211	181976	0.052	0.138	-75	0	0
1	7	22	""	"empty"	13650	13870	100	1247	1263	242	19	1246	1246	1269	270	21	15	1	0	456	465	184	39	458	458	506	350	69	5	0	0	-0.500	2.429	1.372	1.436	4.631	3.164	0.002	316	1528	100	-1	24	Error	1	-2	17	7	399265	146954	-0.022	-0.117	-75	0	0
1	8	22	""	"empty"	13800	13870	100	1214	1252	274	21	1220	1220	1256	429	34	7	1	0	438	513	481	93	442	442	517	524	101	4	2	0	1.500	0.451	1.247	1.328	4.309	0.568	0.022	316	1528	100	-10	103	0.585	-6	-4	32	71	395518	162191	-0.009	-0.008	-75	0	0
1	9	22	""	"empty"	13950	13870	100	1200	1228	283	23	1184	1184	1224	426	34	7	1	0	447	474	218	45	426	426	488	470	96	4	0	0	0.762	0.917	1.350	1.291	4.632	0.238	0.020	316	1528	100	37	92	-0.392	16	21	44	48	388193	149700	0.009	-0.030	-75	0	0
1	10	22	""	"empty"	14100	13870	100	1160	1187	239	20	1172	1172	1194	245	20	15	4	0	438	520	501	96	419	419	478	504	105	6	1	0	-0.632	0.149	1.186	1.162	5.425	0.082	0.028	316	1528	100	7	116	Error	-12	19	15	101	375249	164178	-0.029	0.083	-75	0	0
1	11	22	""	"empty"	14250	13870	100	1298	1343	323	24	1177	1177	1194	235	19	37	13	0	482	514	393	76	427	427	470	346	73	10	1	0	2.200	1.908	1.477	1.448	3.945	0.161	0.028	316	1528	100	176	253	1.138	121	55	166	87	424327	162546	0.634	0.127	-75	0	0
1	12	22	""	"empty"	14400	13870	100	1279	1321	328	24	1194	1194	1217	257	21	29	11	0	427	490	545	111	431	431	575	1826	317	0	0	0	-21.250	2.153	1.431	1.398	4.078	0.046	0.012	316	1528	100	81	186	Error	85	-4	127	59	417282	154751	0.405	-0.047	-75	0	0
1	13	22	""	"empty"	14550	13870	100	1337	1380	331	23	1221	1221	1240	244	19	35	17	0	448	492	297	60	444	444	567	1785	314	0	0	0	29.000	3.313	1.878	1.715	4.302	0.006	0.002	316	1528	100	120	207	4.858	116	4	159	48	436058	155330	0.574	-0.042	-75	0	0
1	14	22	""	"empty"	14700	13870	100	1315	1366	311	22	1226	1226	1241	217	17	36	17	0	463	489	218	44	439	439	474	338	71	9	0	0	3.708	2.800	1.788	1.639	4.399	1.000	0.007	316	1528	100	113	190	1.891	89	24	140	50	431775	154580	0.576	0.044	-75	0	0
1	15	22	""	"empty"	14850	13870	100	1379	1412	323	22	1246	1246	1260	220	17	41	19	0	468	505	220	43	434	434	461	227	49	18	6	0	3.912	2.338	1.607	1.847	4.029	3.044	0.023	316	1528	100	167	237	1.968	133	34	166	71	446089	159702	0.691	0.194	-75	0	0
1	16	22	""	"empty"	15000	13870	100	1479	1587	1255	79	1258	1258	1277	237	18	48	21	0	496	1107	4710	425	437	437	494	453	91	12	6	0	3.746	0.491	1.493	1.377	5.240	0.078	0.068	316	1528	100	280	999	1.905	221	59	329	670	501612	349893	1.308	1.353	-75	0	0
1	17	22	""	"empty"	15150	13870	100	1379	1421	314	22	1277	1277	1298	244	18	32	16	0	448	491	357	72	438	438	501	490	97	2	0	0	10.200	2.717	1.834	1.800	5.762	0.033	0.002	316	1528	100	112	197	3.350	102	10	144	53	448936	155296	0.504	-0.020	-75	0	0
1	18	22	""	"empty"	15300	13870	100	1403	1428	331	23	1257	1257	1280	252	19	37	16	0	462	488	204	41	426	426	483	507	104	1	0	0	4.056	2.758	1.678	1.604	3.925	0.038	0.003	316	1528	100	182	233	2.020	146	36	171	62	451226	154189	0.587	0.010	-75	0	0
1	19	22	""	"empty"	15450	13870	100	1336	1382	354	25	1239	1239	1261	295	23	30	11	0	408	454	293	64	412	412	476	541	113	1	0	0	-24.250	3.405	1.756	1.675	4.852	0.186	0.008	316	1528	100	93	185	Error	97	-4	143	42	436826	143502	0.410	-0.041	-75	0	0
1	20	22	""	"empty"	15600	13870	100	1356	1402	336	23	1236	1236	1348	2070	153	0	0	0	449	483	277	57	410	410	574	2185	380	0	0	0	3.077	2.274	1.561	1.743	4.058	0.084	0.093	316	1528	100	159	239	1.621	120	39	166	73	443009	152784	0.026	-0.042	-75	0	0
1	21	22	""	"empty"	15750	13870	100	1227	1263	284	22	1228	1228	1342	2052	152	0	0	0	433	446	212	47	420	420	563	2124	377	0	0	0	-0.077	1.346	1.570	1.336	4.875	1.112	0.372	316	1528	100	12	61	Error	-1	13	35	26	399150	141004	-0.038	-0.055	-75	0	0
1	22	22	""	"empty"	15900	13870	100	1235	1518	2051	135	1209	1209	1327	1806	136	3	2	0	432	607	1153	189	424	424	499	767	153	3	2	0	3.250	1.689	1.333	1.319	5.051	5.784	0.131	316	1528	100	34	492	1.700	26	8	309	183	479659	191786	0.106	0.141	-75	0	0
1	23	22	""	"empty"	16050	13870	100	1196	1209	215	17	1208	1208	1240	310	25	6	0	0	378	404	270	66	406	406	458	520	113	1	0	0	0.429	-0.500	1.181	1.152	4.032	0.438	0.004	316	1528	100	-40	-1	-1.222	-12	-28	1	-2	381901	127773	-0.100	-0.104	-75	0	0
1	24	22	""	"empty"	16200	13870	100	1245	1270	255	20	1223	1223	1245	243	19	18	2	0	413	456	437	95	404	404	451	471	104	1	0	0	2.444	0.904	1.254	1.141	4.799	0.135	0.054	316	1528	100	31	99	1.290	22	9	47	52	401290	143987	0.103	0.011	-75	0	0
1	25	22	""	"empty"	16350	13870	100	1242	1262	253	20	1218	1218	1232	243	19	17	4	0	429	574	713	124	401	401	465	525	112	7	3	0	0.857	0.254	1.160	0.973	6.005	0.021	0.016	316	1528	100	52	217	-0.222	24	28	44	173	398725	181270	0.123	0.208	-75	0	0
1	26	22	""	"empty"	16500	13870	100	1495	1515	348	22	1230	1230	1246	240	19	52	27	0	471	491	223	45	397	397	449	380	84	9	0	0	3.581	3.032	1.967	1.967	4.518	0.130	0.036	316	1528	100	339	379	1.840	265	74	285	94	478779	155148	1.121	0.111	-75	0	0
1	27	22	""	"empty"	16650	13870	100	1331	1408	350	24	1235	1235	1265	318	25	28	10	0	434	462	274	59	407	407	486	802	165	1	0	0	3.556	3.145	1.705	1.611	4.220	0.298	0.009	316	1528	100	123	228	1.830	96	27	173	55	444779	146105	0.450	-0.030	-75	0	0
1	28	22	""	"empty"	16800	13870	100	1398	1459	368	25	1258	1258	1304	392	30	26	8	0	433	476	231	48	428	428	590	1391	235	0	0	0	28.000	4.188	2.000	1.822	4.853	0.061	0.035	316	1528	100	145	249	4.807	140	5	201	48	461035	150406	0.395	-0.082	-75	0	0
1	29	22	""	"empty"	16950	13870	100	1486	1532	373	24	1277	1277	1300	293	22	39	19	0	452	482	284	58	423	423	558	1306	234	0	0	0	7.207	4.322	2.307	2.339	3.631	0.185	0.083	316	1528	100	238	314	2.849	209	29	255	59	483965	152248	0.792	-0.058	-75	0	0
1	30	22	""	"empty"	17100	13870	100	1450	1533	403	26	1287	1287	1308	268	20	37	19	0	454	511	378	73	419	419	486	665	136	3	1	0	4.657	2.674	1.680	1.631	4.547	0.335	0.008	316	1742	100	198	338	2.219	163	35	246	92	484432	161576	0.840	0.038	-75	0	0
1	1	23	""	"empty"	12750	14020	100	1525	1566	362	23	1405	1405	1423	272	19	28	10	0	571	698	1009	144	519	519	574	559	97	5	2	0	2.308	0.899	1.273	1.437	4.318	0.119	0.048	316	1742	100	172	340	1.206	120	52	161	179	494852	220720	0.526	0.222	-75	0	0
1	2	23	""	"empty"	12900	14020	100	1415	1440	252	17	1374	1374	1385	259	18	20	6	0	515	558	422	75	523	523	598	726	121	0	0	0	-5.125	1.886	1.070	1.073	4.321	0.116	0.127	316	1528	100	33	101	Error	41	-8	66	35	455144	176178	0.212	-0.055	-75	0	0
1	3	23	""	"empty"	13050	14020	100	1397	1407	260	18	1324	1324	1339	235	17	25	7	0	487	557	568	101	502	502	562	611	108	2	0	0	-4.867	1.509	1.119	1.036	4.749	0.043	0.002	316	1528	100	58	138	Error	73	-15	83	55	444459	175997	0.289	-0.008	-75	0	0
1	4	23	""	"empty"	13200	14020	100	1335	1368	288	21	1285	1285	1298	253	19	21	6	0	529	649	1016	156	476	476	596	1663	279	1	0	0	0.943	0.480	1.200	1.155	4.677	0.030	0.036	316	1528	100	103	256	-0.084	50	53	83	173	432156	205161	0.277	0.032	-75	0	0
1	5	23	""	"empty"	13350	14020	100	1262	1315	308	23	1271	1271	1282	265	20	13	5	0	491	571	728	127	481	481	568	849	149	1	0	0	-0.900	0.489	1.197	1.210	5.476	0.097	0.044	316	1528	100	1	134	Error	-9	10	44	90	415462	180589	0.125	0.004	-75	0	0
1	6	23	""	"empty"	13500	14020	100	1160	1184	226	19	1214	1214	1227	258	21	8	2	0	431	500	436	87	457	457	506	469	92	5	1	0	2.077	-0.698	1.070	1.025	4.014	0.086	0.009	316	1528	100	-80	13	1.054	-54	-26	-30	43	374284	157959	-0.167	-0.013	-75	0	0
1	7	23	""	"empty"	13650	14020	100	1104	1111	205	18	1140	1140	1146	207	18	10	1	0	409	456	583	127	416	416	471	398	84	3	0	0	5.143	-0.725	1.076	0.876	4.710	0.096	0.022	316	1528	100	-43	11	2.363	-36	-7	-29	40	350929	144102	-0.169	-0.038	-75	0	0
1	8	23	""	"empty"	13800	14020	100	1124	1130	297	26	1128	1128	1150	416	36	1	0	0	404	444	275	61	415	415	497	566	113	2	0	0	0.364	0.069	0.951	0.966	4.367	0.393	0.016	316	1552	100	-15	31	-1.459	-4	-11	2	29	357078	140230	-0.048	-0.094	-75	0	0
1	9	23	""	"empty"	13950	14020	100	1058	1064	195	18	1116	1116	1138	411	36	0	0	0	412	429	167	38	405	405	467	426	91	2	0	0	-8.286	-2.167	1.220	1.484	5.007	0.201	0.003	316	1552	100	-51	-28	Error	-58	7	-52	24	336325	135697	-0.180	-0.089	-75	0	0
1	10	23	""	"empty"	14100	14020	100	1070	1095	209	19	1126	1126	1139	222	19	12	1	0	420	542	814	150	416	416	482	573	118	4	1	0	-14.000	-0.246	0.976	1.008	5.253	0.065	0.036	316	1552	100	-52	95	Error	-56	4	-31	126	345985	171196	-0.198	0.105	-75	0	0
1	11	23	""	"empty"	14250	14020	100	1311	1338	287	21	1144	1144	1159	220	18	40	18	0	471	508	231	45	413	413	464	403	86	8	1	0	2.879	2.042	1.360	1.400	4.218	0.304	0.020	316	1552	100	225	289	1.526	167	58	194	95	422839	160548	0.814	0.109	-75	0	0
1	12	23	""	"empty"	14400	14020	100	1331	1332	273	20	1168	1168	1187	261	21	35	8	0	445	512	640	125	408	408	532	1820	342	0	0	0	4.405	1.577	1.542	1.664	4.316	0.096	0.093	316	1552	100	200	268	2.139	163	37	164	104	420840	161832	0.556	-0.011	-75	0	0
1	13	23	""	"empty"	14550	14020	100	1259	1293	283	21	1195	1195	1211	225	18	29	13	0	459	508	318	62	433	433	548	1745	318	0	0	0	2.462	1.307	1.460	1.522	4.459	0.092	0.008	316	1552	100	90	173	1.300	64	26	98	75	408674	160662	0.364	-0.023	-75	0	0
1	14	23	""	"empty"	14700	14020	100	1277	1308	278	21	1195	1195	1212	221	18	31	14	0	442	465	197	42	436	436	485	446	91	3	0	0	13.667	3.897	1.511	1.405	4.243	0.051	0.001	316	1552	100	88	142	3.773	82	6	113	29	413410	146823	0.434	-0.045	-75	0	0
1	15	23	""	"empty"	14850	14020	100	1293	1335	323	24	1190	1190	1198	215	17	36	17	0	473	583	688	118	421	421	458	365	79	10	3	0	1.981	0.895	1.329	1.336	4.969	0.100	0.023	316	1552	100	155	307	0.986	103	52	145	162	421974	184202	0.637	0.342	-75	0	0
1	16	23	""	"empty"	15000	14020	100	1292	1334	317	23	1176	1176	1189	237	19	34	12	0	458	536	537	100	414	414	462	590	127	4	1	0	2.636	1.295	1.265	1.242	4.457	0.089	0.036	316	1552	100	160	280	1.399	116	44	158	122	421651	169299	0.612	0.125	-75	0	0
1	17	23	""	"empty"	15150	14020	100	1227	1259	282	22	1162	1162	1180	252	21	25	8	0	414	455	224	49	410	410	480	738	153	1	0	0	16.250	2.156	1.448	1.461	4.375	0.043	0.015	316	1552	100	69	142	4.022	65	4	97	45	397767	143834	0.313	-0.034	-75	0	0
1	18	23	""	"empty"	15300	14020	100	1239	1262	306	24	1146	1146	1164	236	20	28	13	0	402	427	188	44	402	402	479	616	128	0	0	0	100000.000	4.640	1.447	1.546	4.251	0.089	0.023	316	1552	100	93	141	16.610	93	0	116	25	398717	134982	0.415	-0.084	-75	0	0
1	19	23	""	"empty"	15450	14020	100	1274	1302	305	23	1144	1144	1161	221	19	38	17	0	415	452	271	59	394	394	448	463	103	4	0	0	6.190	2.724	1.610	1.707	4.933	0.432	0.016	316	1552	100	151	216	2.630	130	21	158	58	411460	142975	0.638	0.009	-75	0	0
1	20	23	""	"empty"	15600	14020	100	1317	1333	295	22	1141	1141	1172	373	31	25	5	0	416	485	467	96	403	403	486	928	190	1	1	0	13.538	2.341	1.540	1.433	4.952	0.470	0.425	316	1552	100	189	274	3.759	176	13	192	82	421339	153135	0.432	-0.001	-75	0	0
1	21	23	""	"empty"	15750	14020	100	1308	1318	324	24	1135	1135	1154	249	21	40	13	0	436	496	388	78	395	395	459	810	176	2	0	0	4.220	1.812	1.695	1.746	5.292	0.126	0.133	316	1552	100	214	284	2.077	173	41	183	101	416616	156742	0.659	0.046	-75	0	0
1	22	23	""	"empty"	15900	14020	100	1293	1313	299	22	1127	1127	1146	256	22	39	14	0	410	428	183	42	395	395	471	881	187	0	0	0	11.067	5.636	1.992	1.918	3.600	0.084	0.006	316	1552	100	181	219	3.468	166	15	186	33	414842	135273	0.652	-0.049	-75	0	0
1	23	23	""	"empty"	16050	14020	100	1282	1337	309	23	1133	1133	1194	1145	95	0	0	0	436	459	205	44	403	403	644	2893	449	0	0	0	4.515	3.643	1.494	1.431	4.651	0.181	0.163	316	1552	100	182	260	2.175	149	33	204	56	422597	145003	0.125	-0.064	-75	0	0
1	24	23	""	"empty"	16200	14020	100	1353	1386	346	24	1148	1148	1214	1149	94	0	0	0	452	572	1133	198	402	402	635	2815	443	0	0	0	4.100	1.400	1.638	1.638	4.759	0.185	0.157	316	1552	100	255	408	2.036	205	50	238	170	437835	180800	0.150	-0.022	-75	0	0
1	25	23	""	"empty"	16350	14020	100	1287	1330	329	24	1151	1151	1173	292	24	35	13	0	411	440	198	45	396	396	461	537	116	1	0	0	9.067	4.068	2.030	2.134	4.431	0.120	0.027	316	1552	100	151	223	3.181	136	15	179	44	420311	139104	0.538	-0.039	-75	0	0
1	26	23	""	"empty"	16500	14020	100	1486	1477	337	22	1157	1157	1175	238	20	62	33	0	455	483	216	44	382	382	453	629	138	1	0	0	4.507	3.168	2.474	2.524	3.934	0.089	0.024	316	1552	100	402	421	2.172	329	73	320	101	466883	152512	1.269	0.048	-75	0	0
1	27	23	""	"empty"	16650	14020	100	1562	1535	337	21	1188	1188	1662	4479	269	0	0	0	461	492	221	44	403	403	800	4056	507	0	0	0	6.448	3.899	2.537	2.634	3.782	1.139	0.678	316	1552	100	432	436	2.689	374	58	347	89	485103	155422	-0.028	-0.076	-75	0	0
1	28	23	""	"empty"	16800	14020	100	1525	1514	337	22	1191	1191	1502	3764	250	0	0	0	486	534	374	70	415	415	857	4288	500	0	0	0	4.704	2.714	1.988	2.198	4.011	0.055	0.056	316	1552	100	405	442	2.234	334	71	323	119	478386	168868	0.003	-0.075	-75	0	0
1	29	23	""	"empty"	16950	14020	100	1562	1540	341	22	1206	1206	1243	461	37	37	3	0	487	532	380	71	416	416	674	2880	427	0	0	0	5.014	2.879	1.752	1.787	4.756	0.045	0.055	316	1552	100	427	450	2.326	356	71	334	116	486545	168057	0.644	-0.049	-75	0	0
1	30	23	""	"empty"	17100	14020	100	1521	1553	363	23	1227	1227	1253	352	28	44	12	0	499	523	335	64	415	415	563	1945	345	0	0	0	3.500	3.019	1.849	1.936	4.851	0.052	0.061	316	1766	100	378	434	1.807	294	84	326	108	490891	165204	0.852	-0.021	-75	0	0
1	1	24	""	"empty"	12750	14170	100	1601	1621	265	16	1400	1400	1416	284	20	38	10	0	553	585	278	47	501	501	576	574	99	3	0	0	3.865	2.631	1.331	1.373	3.866	0.321	0.044	316	1956	100	253	305	1.951	201	52	221	84	512303	184955	0.722	0.016	-75	0	0
1	2	24	""	"empty"	12900	14170	100	1594	1624	327	20	1338	1338	1354	302	22	44	12	0	534	658	1087	165	498	498	553	594	107	2	1	0	7.111	1.788	1.972	1.971	4.592	0.129	0.104	316	1742	100	292	446	2.830	256	36	286	160	513248	208009	0.894	0.177	-75	0	0
1	3	24	""	"empty"	13050	14170	100	1504	1516	307	20	1282	1282	1295	230	17	49	22	0	508	555	297	53	478	478	530	588	110	2	0	0	7.400	3.039	1.656	1.604	4.068	0.082	0.004	316	1742	100	252	311	2.888	222	30	234	77	479165	175256	0.961	0.043	-75	0	0
1	4	24	""	"empty"	13200	14170	100	1397	1419	311	21	1240	1240	1249	226	18	40	18	0	519	592	619	104	466	466	524	527	100	3	1	0	2.962	1.421	1.552	1.518	5.083	0.230	0.068	316	1742	100	210	305	1.567	157	53	179	126	448301	187061	0.752	0.129	-75	0	0
1	5	24	""	"empty"	13350	14170	100	1454	1462	298	20	1216	1216	1236	375	30	31	6	0	527	551	205	37	473	473	537	619	115	1	0	0	4.407	3.154	1.522	1.756	4.331	0.154	0.062	316	1742	100	292	324	2.140	238	54	246	78	461991	174078	0.603	0.023	-75	0	0
1	6	24	""	"empty"	13500	14170	100	1345	1356	267	19	1174	1174	1193	470	39	13	0	0	494	507	208	41	431	431	474	312	65	11	0	0	2.714	2.395	1.376	1.621	3.923	1.789	0.002	316	1742	100	234	258	1.441	171	63	182	76	428510	160263	0.347	0.106	-75	0	0
1	7	24	""	"empty"	13650	14170	100	1282	1294	254	19	1142	1142	1144	213	18	36	14	0	470	478	179	37	414	414	476	434	91	3	0	0	2.500	2.375	1.416	1.502	4.074	0.123	0.003	316	1743	100	196	216	1.322	140	56	152	64	408830	151108	0.704	0.005	-75	0	0
1	8	24	""	"empty"	13800	14175	100	1229	1233	253	20	1134	1134	1146	225	19	29	9	0	439	453	201	44	417	417	500	585	117	0	0	0	4.318	2.750	1.425	1.339	4.738	0.064	0.025	316	1767	100	117	135	2.110	95	22	99	36	389602	143078	0.387	-0.080	-75	0	0
1	9	24	""	"empty"	13950	14175	100	1315	1322	273	20	1144	1144	1167	289	24	31	7	0	475	505	312	61	421	421	544	1322	243	0	0	0	3.167	2.119	1.646	1.515	3.704	0.101	0.013	316	1766	100	225	262	1.663	171	54	178	84	417902	159429	0.536	-0.030	-75	0	0
1	10	24	""	"empty"	14100	14175	100	1326	1344	267	19	1165	1165	1192	309	25	32	5	0	452	475	187	39	429	429	534	1323	247	0	0	0	7.000	3.891	1.703	1.662	4.919	0.034	0.002	316	1766	100	184	225	2.807	161	23	179	46	424837	150036	0.492	-0.045	-75	0	0
1	11	24	""	"empty"	14250	14175	100	1482	1493	283	18	1167	1167	1180	218	18	65	31	0	483	511	197	38	420	420	474	372	78	7	0	0	5.000	3.582	1.994	1.928	3.992	0.308	0.025	316	1766	100	378	417	2.322	315	63	326	91	471644	161398	1.436	0.099	-75	0	0
1	12	24	""	"empty"	14400	14175	100	1387	1421	283	19	1174	1174	1189	244	20	46	21	0	499	512	205	40	415	415	475	671	141	1	0	0	2.536	2.546	1.517	1.465	4.165	0.095	0.131	316	1766	100	297	344	1.342	213	84	247	97	449169	161727	0.951	0.055	-75	0	0
1	13	24	""	"empty"	14550	14175	100	1429	1426	288	20	1180	1180	1200	295	24	44	11	0	476	497	221	44	423	423	554	1805	325	0	0	0	4.698	3.324	1.927	1.953	3.650	0.029	0.003	316	1766	100	302	320	2.232	249	53	246	74	450552	157205	0.766	-0.032	-75	0	0
1	14	24	""	"empty"	14700	14175	100	1431	1445	367	25	1166	1166	1181	263	22	50	19	0	484	596	1135	190	420	420	508	998	196	2	0	0	4.141	1.585	1.863	1.824	4.945	0.045	0.027	316	1766	100	329	455	2.050	265	64	279	176	456764	188202	1.004	0.088	-75	0	0
1	15	24	""	"empty"	14850	14175	100	1380	1398	283	20	1141	1141	1153	264	22	46	19	0	493	510	223	43	410	410	484	975	201	0	0	0	2.880	2.570	1.680	1.502	4.501	0.046	0.023	316	1766	100	322	357	1.526	239	83	257	100	441886	161120	0.928	0.027	-75	0	0
1	16	24	""	"empty"	15000	14175	100	1219	1250	261	20	1115	1115	1128	246	21	33	9	0	434	455	183	40	401	401	472	789	167	0	0	0	3.152	2.500	1.741	1.700	5.076	7.769	0.004	316	1766	100	137	189	1.656	104	33	135	54	394986	143742	0.496	-0.022	-75	0	0
1	17	24	""	"empty"	15150	14175	100	1199	1230	282	22	1095	1095	1110	242	21	30	12	0	428	450	236	52	397	397	461	698	151	0	0	0	3.355	2.547	1.876	1.580	4.954	0.041	0.004	316	1766	100	135	188	1.746	104	31	135	53	388598	142147	0.496	-0.016	-75	0	0
1	18	24	""	"empty"	15300	14175	100	1199	1242	289	23	1097	1097	1126	489	43	12	0	0	417	504	668	132	397	397	536	1998	372	0	0	0	5.100	1.355	1.554	1.456	4.401	0.094	0.092	316	1766	100	122	252	2.350	102	20	145	107	392532	159261	0.237	-0.016	-75	0	0
1	19	24	""	"empty"	15450	14175	100	1213	1229	272	22	1105	1105	1118	215	19	34	13	0	413	442	190	42	394	394	465	632	135	0	0	0	5.684	2.583	1.402	1.365	4.907	0.157	0.018	316	1766	100	127	172	2.507	108	19	124	48	388350	139584	0.516	-0.036	-75	0	0
1	20	24	""	"empty"	15600	14175	100	1281	1280	300	23	1103	1103	1122	255	22	36	12	0	421	453	220	48	396	396	479	874	182	0	0	0	7.120	3.105	1.850	1.999	4.011	0.087	0.057	316	1766	100	203	234	2.832	178	25	177	57	404568	143026	0.620	-0.030	-75	0	0
1	21	24	""	"empty"	15750	14175	100	1291	1294	305	23	1104	1104	1122	258	22	39	13	0	402	428	205	47	382	382	461	813	176	0	0	0	9.350	4.130	2.034	1.942	4.278	0.088	0.093	316	1766	100	207	236	3.225	187	20	190	46	408884	135240	0.667	-0.041	-75	0	0
1	22	24	""	"empty"	15900	14175	100	1266	1311	319	24	1111	1111	1215	1602	131	0	0	0	419	492	609	123	387	387	476	1163	244	1	0	0	4.844	1.905	1.461	1.749	4.100	0.145	0.040	316	1766	100	187	305	2.276	155	32	200	105	414311	155347	0.060	0.014	-75	0	0
1	23	24	""	"empty"	16050	14175	100	1241	1284	306	23	1124	1124	1316	2462	187	0	0	0	415	448	195	43	406	406	705	3083	437	0	0	0	13.000	3.810	1.713	1.569	4.283	0.041	0.005	316	1766	100	126	202	3.700	117	9	160	42	405603	141650	-0.013	-0.083	-75	0	0
1	24	24	""	"empty"	16200	14175	100	1241	1280	302	23	1127	1127	1237	1949	157	0	0	0	391	421	190	45	401	401	533	1348	252	0	0	0	-11.400	7.650	1.839	1.607	4.075	3.372	0.009	316	1766	100	104	173	Error	114	-10	153	20	404634	133176	0.022	-0.083	-75	0	0
1	25	24	""	"empty"	16350	14175	100	1284	1323	321	24	1122	1122	1146	273	23	35	13	0	433	514	959	186	394	394	448	487	108	3	1	0	4.154	1.675	1.948	1.884	4.646	0.052	0.035	316	1766	100	201	321	2.054	162	39	201	120	417938	162429	0.648	0.136	-75	0	0
1	26	24	""	"empty"	16500	14175	100	1361	1398	328	23	1127	1127	1149	235	20	50	25	0	409	434	198	45	392	392	457	625	136	0	0	0	13.765	6.452	2.007	1.975	3.958	0.092	0.047	316	1766	100	251	313	3.783	234	17	271	42	441790	137211	1.060	-0.037	-75	0	0
1	27	24	""	"empty"	16650	14175	100	1289	1313	292	22	1161	1161	1580	4203	266	0	0	0	409	449	267	59	402	402	768	3812	496	0	0	0	18.286	3.234	1.618	1.660	4.753	1.141	0.679	316	1766	100	135	199	4.193	128	7	152	47	414995	141937	-0.064	-0.084	-75	0	0
1	28	24	""	"empty"	16800	14175	100	1277	1305	298	22	1159	1159	1297	2263	174	0	0	0	436	447	175	39	400	400	554	2043	368	0	0	0	3.278	3.106	1.827	1.997	4.718	0.025	0.019	316	1766	100	154	193	1.713	118	36	146	47	412507	141355	0.004	-0.052	-75	0	0
1	29	24	""	"empty"	16950	14175	100	1401	1436	365	25	1173	1173	1189	239	20	48	20	0	464	647	1919	296	391	391	485	1316	271	1	1	0	3.123	1.027	2.221	1.881	4.269	0.029	0.010	316	1766	100	301	519	1.643	228	73	263	256	453932	204458	1.033	0.123	-75	0	0
1	30	24	""	"empty"	17100	14175	100	1366	1396	314	22	1211	1211	1226	252	20	38	17	0	417	451	232	51	405	405	506	988	195	0	0	0	12.917	4.022	1.855	1.966	4.147	0.101	0.012	316	1980	100	167	231	3.691	155	12	185	46	441241	142508	0.675	-0.056	-75	0	0
